# Supplementary material for: SNPs selection using support vector regression and genetic algorithms in GWAS
Source: BMC Genomics. 2014 Oct 27;15(Suppl 7):S4. doi: 10.1186/1471-2164-15-S7-S4 (PMC4243330; doi:10.1186/1471-2164-15-S7-S4)
Supplement: Sup file 1 — Simulated databases 1 and 2. R scripts for generating the genotype and phenotype from a linear model with only additive effects (simulation 1) and additive effects with epistasis (simulation 2). Furthermore, it was made the first selection of markers in data frames for later conversion into weka ARFF format used in the second selection by GA with SVR in Weka. Format: RAR Size: 3,45 KB [file 1471-2164-15-S7-S4-S1.zip]

Archive with 5 entries (4 files):
- Simulation1.R
- __MACOSX/
- __MACOSX/._Simulation1.R
- Simulation2.R
- __MACOSX/._Simulation2.R
