# Supplementary material for: SNPs selection using support vector regression and genetic algorithms in GWAS
Source: BMC Genomics. 2014 Oct 27;15(Suppl 7):S4. doi: 10.1186/1471-2164-15-S7-S4 (PMC4243330; doi:10.1186/1471-2164-15-S7-S4)
Supplement: Sup file 1 — Simulated databases 1 and 2. R scripts for generating the genotype and phenotype from a linear model with only additive effects (simulation 1) and additive effects with epistasis (simulation 2). Furthermore, it was made the first selection of markers in data frames for later conversion into weka ARFF format used in the second selection by GA with SVR in Weka. Format: RAR Size: 3,45 KB [file 1471-2164-15-S7-S4-S1.zip › Simulation1.R]

#Simuladed Phenotype and Genotype - Simulation 1 - Only main effects 
# 1,000 SNPs with 250 individuals

library(scrime)
list.ia <- list(2,1,3,3,3,2,2)
list.snp <- list(1,10,20,30,40,50,60)
simulacao_1<-simulateSNPglm(n.obs = 250, n.snp = 1000,list.ia = list.ia, list.snp = list.snp, beta0 = 0, beta = c(200,200,200,900,200,200,200) , maf = c(0.1, 0.4),err.fun=rnorm,sd=5,rand=123)
genotipo_sim1<-as.data.frame(simulacao_1$x)
fenotipo_sim1<-simulacao_1$y
vector_SNP1<-c(1,10,20,30,40,50,60)

#Histogram of the phenotype
hist(fenotipo_sim1,col='gray',xlab="Simulated phenotype 1",ylab="Number of bulls",main="")
#Boxplot of the Phenotype
boxplot(fenotipo_sim1, ylab="Simulated phenotype 1")


#####Filter 1#####
#Function for calculating the Spearman correlation coefficient
teste.spearman<-function(genotipo,fenotipo){
  p_value<-vector()
  for (i in 1:ncol(genotipo))
  {
    p_value[i]<-cor.test(genotipo[,i],fenotipo,method="spearm",exact=FALSE)$p.value
  }
  return(p_value)
}

Pvec_sim1<-vector()
Pvec_sim1<-teste.spearman(genotipo_sim1,fenotipo_sim1)
length(Pvec_sim1)

#Bonferroni corretion
PvecAdj_sim1<-p.adjust(Pvec_sim1,method="bonferroni")
length(PvecAdj_sim1)
names(Pvec_sim1)<-colnames(genotipo_sim1)
Pvec_sim1_sort<-Pvec_sim1[order(Pvec_sim1)]
View(Pvec_sim1_sort)

#Calculating the lowest p-value adjusted
min(PvecAdj_sim1)

#Calculating the SNP with the lowest p-value adjusted
names(genotipo_sim1)[which.min(PvecAdj_sim1)]


#Sorting increasingly SNPs by adjusted p-values
PvecAdj_sim1_sort<-PvecAdj_sim1[order(PvecAdj_sim1)]
View(PvecAdj_sim1_sort)

#Separating the markers for interval adjusted p-value
data_s_10_9_sim1<-as.data.frame(genotipo_sim1[,names(genotipo_sim1)[PvecAdj_sim1 < 1e-9]])
data_s_10_8_sim1<-as.data.frame(genotipo_sim1[,names(genotipo_sim1)[PvecAdj_sim1 < 1e-8]])
data_s_10_7_sim1<-as.data.frame(genotipo_sim1[,names(genotipo_sim1)[PvecAdj_sim1 < 1e-7]])
data_s_10_6_sim1<-as.data.frame(genotipo_sim1[,names(genotipo_sim1)[PvecAdj_sim1 < 1e-6]])
data_s_10_5_sim1<-as.data.frame(genotipo_sim1[,names(genotipo_sim1)[PvecAdj_sim1 < 1e-5]])
data_s_10_4_sim1<-as.data.frame(genotipo_sim1[,names(genotipo_sim1)[PvecAdj_sim1 < 1e-4]])
data_s_10_3_sim1<-as.data.frame(genotipo_sim1[,names(genotipo_sim1)[PvecAdj_sim1 < 1e-3]])
data_s_10_2_sim1<-as.data.frame(genotipo_sim1[,names(genotipo_sim1)[PvecAdj_sim1 < 1e-2]])
data_s_10_1_sim1<-as.data.frame(genotipo_sim1[,names(genotipo_sim1)[PvecAdj_sim1 < 1e-1]])
data_s_0.20_sim1<-as.data.frame(genotipo_sim1[,names(genotipo_sim1)[PvecAdj_sim1 < 0.20]])
data_s_0.30_sim1<-as.data.frame(genotipo_sim1[,names(genotipo_sim1)[PvecAdj_sim1 < 0.30]])
data_s_0.40_sim1<-as.data.frame(genotipo_sim1[,names(genotipo_sim1)[PvecAdj_sim1 < 0.40]])
data_s_0.50_sim1<-as.data.frame(genotipo_sim1[,names(genotipo_sim1)[PvecAdj_sim1 < 0.50]])
data_s_0.60_sim1<-as.data.frame(genotipo_sim1[,names(genotipo_sim1)[PvecAdj_sim1 < 0.60]])
data_s_0.70_sim1<-as.data.frame(genotipo_sim1[,names(genotipo_sim1)[PvecAdj_sim1 < 0.70]])
data_s_0.80_sim1<-as.data.frame(genotipo_sim1[,names(genotipo_sim1)[PvecAdj_sim1 < 0.80]])
data_s_0.90_sim1<-as.data.frame(genotipo_sim1[,names(genotipo_sim1)[PvecAdj_sim1 < 0.90]])
modelo_correto_sim1<-genotipo_sim1[,vector_SNP1]

#Creating dataframes for generation of ARFF files
data_s_10_9_sim1.arff<-as.data.frame(cbind(data_s_10_9_sim1,fenotipo_sim1))
data_s_10_8_sim1.arff<-as.data.frame(cbind(data_s_10_8_sim1,fenotipo_sim1))
data_s_10_7_sim1.arff<-as.data.frame(cbind(data_s_10_7_sim1,fenotipo_sim1))
data_s_10_6_sim1.arff<-as.data.frame(cbind(data_s_10_6_sim1,fenotipo_sim1))
data_s_10_5_sim1.arff<-as.data.frame(cbind(data_s_10_5_sim1,fenotipo_sim1))
data_s_10_4_sim1.arff<-as.data.frame(cbind(data_s_10_4_sim1,fenotipo_sim1))
data_s_10_3_sim1.arff<-as.data.frame(cbind(data_s_10_3_sim1,fenotipo_sim1))
data_s_10_2_sim1.arff<-as.data.frame(cbind(data_s_10_2_sim1,fenotipo_sim1))
data_s_10_1_sim1.arff<-as.data.frame(cbind(data_s_10_1_sim1,fenotipo_sim1))
data_s_0.20_sim1.arff<-as.data.frame(cbind(data_s_0.20_sim1,fenotipo_sim1))
data_s_0.30_sim1.arff<-as.data.frame(cbind(data_s_0.30_sim1,fenotipo_sim1))
data_s_0.40_sim1.arff<-as.data.frame(cbind(data_s_0.40_sim1,fenotipo_sim1))
data_s_0.50_sim1.arff<-as.data.frame(cbind(data_s_0.50_sim1,fenotipo_sim1))
data_s_0.60_sim1.arff<-as.data.frame(cbind(data_s_0.60_sim1,fenotipo_sim1))
data_s_0.70_sim1.arff<-as.data.frame(cbind(data_s_0.70_sim1,fenotipo_sim1))
data_s_0.80_sim1.arff<-as.data.frame(cbind(data_s_0.80_sim1,fenotipo_sim1))
data_s_0.90_sim1.arff<-as.data.frame(cbind(data_s_0.90_sim1,fenotipo_sim1))
data_completos_sim1.arff<-as.data.frame(cbind(genotipo_sim1,fenotipo_sim1))
modelo_correto_sim1.arff<-as.data.frame(cbind(modelo_correto_sim1,fenotipo_sim1))


#Loading the package RWeka
library(RWeka)

#Saving the dataframes with Bonferroni correction for files in ARFF format that will be used by Weka
write.arff(data_s_10_9_sim1.arff,file="data_s_10_9_sim1.arff")
write.arff(data_s_10_8_sim1.arff,file="data_s_10_8_sim1.arff")
write.arff(data_s_10_7_sim1.arff,file="data_s_10_7_sim1.arff")
write.arff(data_s_10_6_sim1.arff,file="data_s_10_6_sim1.arff")
write.arff(data_s_10_5_sim1.arff,file="data_s_10_5_sim1.arff")
write.arff(data_s_10_4_sim1.arff,file="data_s_10_4_sim1.arff")
write.arff(data_s_10_3_sim1.arff,file="data_s_10_3_sim1.arff")
write.arff(data_s_10_2_sim1.arff,file="data_s_10_2_sim1.arff")
write.arff(data_s_10_1_sim1.arff,file="data_s_10_1_sim1.arff")
write.arff(data_s_0.20_sim1.arff,file="data_s_0.20_sim1.arff")
write.arff(data_s_0.30_sim1.arff,file="data_s_0.30_sim1.arff")
write.arff(data_s_0.40_sim1.arff,file="data_s_0.40_sim1.arff")
write.arff(data_s_0.50_sim1.arff,file="data_s_0.50_sim1.arff")
write.arff(data_s_0.60_sim1.arff,file="data_s_0.60_sim1.arff")
write.arff(data_s_0.70_sim1.arff,file="data_s_0.70_sim1.arff")
write.arff(data_s_0.80_sim1.arff,file="data_s_0.80_sim1.arff")
write.arff(data_s_0.90_sim1.arff,file="data_s_0.90_sim1.arff")
write.arff(data_completos_sim1.arff,file="data_completos_sim1.arff")
write.arff(correct_model_sim1.arff,file="correct_model_sim1.arff")

#Saving the dataframes without Bonferroni correction for files in ARFF format that will be used by Weka
data_s_10_9_sim1_without_Bonferroni<-as.data.frame(genotipo_sim1[,names(genotipo_sim1)[Pvec_sim1 < 1e-9]])
data_s_10_8_sim1_without_Bonferroni<-as.data.frame(genotipo_sim1[,names(genotipo_sim1)[Pvec_sim1 < 1e-8]])
data_s_10_7_sim1_without_Bonferroni<-as.data.frame(genotipo_sim1[,names(genotipo_sim1)[Pvec_sim1 < 1e-7]])
data_s_10_6_sim1_without_Bonferroni<-as.data.frame(genotipo_sim1[,names(genotipo_sim1)[Pvec_sim1 < 1e-6]])
data_s_10_5_sim1_without_Bonferroni<-as.data.frame(genotipo_sim1[,names(genotipo_sim1)[Pvec_sim1 < 1e-5]])
data_s_10_4_sim1_without_Bonferroni<-as.data.frame(genotipo_sim1[,names(genotipo_sim1)[Pvec_sim1 < 1e-4]])
data_s_10_3_sim1_without_Bonferroni<-as.data.frame(genotipo_sim1[,names(genotipo_sim1)[Pvec_sim1 < 1e-3]])
data_s_10_2_sim1_without_Bonferroni<-as.data.frame(genotipo_sim1[,names(genotipo_sim1)[Pvec_sim1 < 1e-2]])
data_s_10_1_sim1_without_Bonferroni<-as.data.frame(genotipo_sim1[,names(genotipo_sim1)[Pvec_sim1 < 1e-1]])
data_s_0.20_sim1_without_Bonferroni<-as.data.frame(genotipo_sim1[,names(genotipo_sim1)[Pvec_sim1 < 0.20]])
data_s_0.30_sim1_without_Bonferroni<-as.data.frame(genotipo_sim1[,names(genotipo_sim1)[Pvec_sim1 < 0.30]])
data_s_0.40_sim1_without_Bonferroni<-as.data.frame(genotipo_sim1[,names(genotipo_sim1)[Pvec_sim1 < 0.40]])
data_s_0.50_sim1_without_Bonferroni<-as.data.frame(genotipo_sim1[,names(genotipo_sim1)[Pvec_sim1 < 0.50]])
data_s_0.60_sim1_without_Bonferroni<-as.data.frame(genotipo_sim1[,names(genotipo_sim1)[Pvec_sim1 < 0.60]])
data_s_0.70_sim1_without_Bonferroni<-as.data.frame(genotipo_sim1[,names(genotipo_sim1)[Pvec_sim1 < 0.70]])
data_s_0.80_sim1_without_Bonferroni<-as.data.frame(genotipo_sim1[,names(genotipo_sim1)[Pvec_sim1 < 0.80]])
data_s_0.90_sim1_without_Bonferroni<-as.data.frame(genotipo_sim1[,names(genotipo_sim1)[Pvec_sim1 < 0.90]])


#Joining genotype with phenotype (without Bonferroni correction)
data_s_10_9_sim1_without_Bonferroni.arff<-cbind(data_s_10_9_sim1_without_Bonferroni,fenotipo_sim1)
data_s_10_8_sim1_without_Bonferroni.arff<-cbind(data_s_10_8_sim1_without_Bonferroni,fenotipo_sim1)
data_s_10_7_sim1_without_Bonferroni.arff<-cbind(data_s_10_7_sim1_without_Bonferroni,fenotipo_sim1)
data_s_10_6_sim1_without_Bonferroni.arff<-cbind(data_s_10_6_sim1_without_Bonferroni,fenotipo_sim1)
data_s_10_5_sim1_without_Bonferroni.arff<-cbind(data_s_10_5_sim1_without_Bonferroni,fenotipo_sim1)
data_s_10_4_sim1_without_Bonferroni.arff<-cbind(data_s_10_4_sim1_without_Bonferroni,fenotipo_sim1)
data_s_10_3_sim1_without_Bonferroni.arff<-cbind(data_s_10_3_sim1_without_Bonferroni,fenotipo_sim1)
data_s_10_2_sim1_without_Bonferroni.arff<-cbind(data_s_10_2_sim1_without_Bonferroni,fenotipo_sim1)
data_s_10_1_sim1_without_Bonferroni.arff<-cbind(data_s_10_1_sim1_without_Bonferroni,fenotipo_sim1)
data_s_0.20_sim1_without_Bonferroni.arff<-cbind(data_s_0.20_sim1_without_Bonferroni,fenotipo_sim1)
data_s_0.30_sim1_without_Bonferroni.arff<-cbind(data_s_0.30_sim1_without_Bonferroni,fenotipo_sim1)
data_s_0.40_sim1_without_Bonferroni.arff<-cbind(data_s_0.40_sim1_without_Bonferroni,fenotipo_sim1)
data_s_0.50_sim1_without_Bonferroni.arff<-cbind(data_s_0.50_sim1_without_Bonferroni,fenotipo_sim1)
data_s_0.60_sim1_without_Bonferroni.arff<-cbind(data_s_0.60_sim1_without_Bonferroni,fenotipo_sim1)
data_s_0.70_sim1_without_Bonferroni.arff<-cbind(data_s_0.70_sim1_without_Bonferroni,fenotipo_sim1)
data_s_0.80_sim1_without_Bonferroni.arff<-cbind(data_s_0.80_sim1_without_Bonferroni,fenotipo_sim1)
data_s_0.90_sim1_without_Bonferroni.arff<-cbind(data_s_0.90_sim1_without_Bonferroni,fenotipo_sim1)


#Saving the dataframes without Bonferroni correction for files in ARFF format that will be used by Weka
write.arff(data_s_10_9_sim1_without_Bonferroni.arff,file="data_s_10_9_sim1_without_Bonferroni.arff")
write.arff(data_s_10_8_sim1_without_Bonferroni.arff,file="data_s_10_8_sim1_without_Bonferroni.arff")
write.arff(data_s_10_7_sim1_without_Bonferroni.arff,file="data_s_10_7_sim1_without_Bonferroni.arff")
write.arff(data_s_10_6_sim1_without_Bonferroni.arff,file="data_s_10_6_sim1_without_Bonferroni.arff")
write.arff(data_s_10_5_sim1_without_Bonferroni.arff,file="data_s_10_5_sim1_without_Bonferroni.arff")
write.arff(data_s_10_4_sim1_without_Bonferroni.arff,file="data_s_10_4_sim1_without_Bonferroni.arff")
write.arff(data_s_10_3_sim1_without_Bonferroni.arff,file="data_s_10_3_sim1_without_Bonferroni.arff")
write.arff(data_s_10_2_sim1_without_Bonferroni.arff,file="data_s_10_2_sim1_without_Bonferroni.arff")
write.arff(data_s_10_1_sim1_without_Bonferroni.arff,file="data_s_10_1_sim1_without_Bonferroni.arff")
write.arff(data_s_0.20_sim1_without_Bonferroni.arff,file="data_s_0.20_sim1_without_Bonferroni.arff")
write.arff(data_s_0.30_sim1_without_Bonferroni.arff,file="data_s_0.30_sim1_without_Bonferroni.arff")
write.arff(data_s_0.40_sim1_without_Bonferroni.arff,file="data_s_0.40_sim1_without_Bonferroni.arff")
write.arff(data_s_0.50_sim1_without_Bonferroni.arff,file="data_s_0.50_sim1_without_Bonferroni.arff")
write.arff(data_s_0.60_sim1_without_Bonferroni.arff,file="data_s_0.60_sim1_without_Bonferroni.arff")
write.arff(data_s_0.70_sim1_without_Bonferroni.arff,file="data_s_0.70_sim1_without_Bonferroni.arff")
write.arff(data_s_0.80_sim1_without_Bonferroni.arff,file="data_s_0.80_sim1_without_Bonferroni.arff")
write.arff(data_s_0.90_sim1_without_Bonferroni.arff,file="data_s_0.90_sim1_without_Bonferroni.arff")

#Output of the GA with population 100 e number of generations 500
data_s_0.20_sim1_without_Bonferroni_pop100_ger_500<-data_s_0.20_sim1_without_Bonferroni[,c("SNP1","SNP10","SNP15","SNP20","SNP30","SNP60","SNP158","SNP177","SNP269","SNP274","SNP391","SNP446","SNP516","SNP673","SNP686","SNP693","SNP717","SNP725","SNP739","SNP825","SNP930")]
data_s_0.20_sim1_without_Bonferroni_pop100_ger_500.arff<-cbind(data_s_0.20_sim1_without_Bonferroni_pop100_ger_500,fenotipo_sim1)
write.arff(data_s_0.20_sim1_without_Bonferroni_pop100_ger_500.arff,file="data_s_0.20_sim1_without_Bonferroni_pop100_ger_500.arff")
