# Supplementary material for: SNPs selection using support vector regression and genetic algorithms in GWAS
Source: BMC Genomics. 2014 Oct 27;15(Suppl 7):S4. doi: 10.1186/1471-2164-15-S7-S4 (PMC4243330; doi:10.1186/1471-2164-15-S7-S4)
Supplement: Sup file 1 — Simulated databases 1 and 2. R scripts for generating the genotype and phenotype from a linear model with only additive effects (simulation 1) and additive effects with epistasis (simulation 2). Furthermore, it was made the first selection of markers in data frames for later conversion into weka ARFF format used in the second selection by GA with SVR in Weka. Format: RAR Size: 3,45 KB [file 1471-2164-15-S7-S4-S1.zip › Simulation2.R]

#Simuladed Phenotype and Genotype - Simulation 2 - Main and interaction effects (with epistasis)
# 10,000 SNPs with 600 individuals

library(scrime)
list.ia <- list(c(-2, 1), 3, c(-1,3))
list.snp <- list(c(4, 3), 5, c(12,9))
simulacao2<-simulateSNPglm(n.obs = 600, n.snp = 10000,list.ia = list.ia, list.snp = list.snp, beta0 = 0, beta = c(150,40,150) , maf = c(0.1, 0.4),err.fun=rnorm,rand=123)
genotipo_sim2<-as.data.frame(simulacao2$x)
fenotipo_sim2<-simulacao2$y
vector_SNP2<-c(3,4,5,9,12)

#Histogram of the phenotype
hist(fenotipo_sim2,col='gray',xlab="Simulated phenotype 2",ylab="Number of bulls",main="")
#Boxplot of the Phenotype
boxplot(fenotipo_sim2,ylab="Simulated phenotype 2")
#Scatter Plot between Simulated Phenotype 1 and SNP3
plot(genotipo_sim2[,"SNP3"],fenotipo_sim2, xlab="SNP3",ylab="Simulated Phenotype 2")


#####Filter 1#####
#Function for calculating the Spearman correlation coefficient
teste.spearman<-function(genotipo,fenotipo){
  p_value<-vector()
  for (i in 1:ncol(genotipo))
  {
    p_value[i]<-cor.test(genotipo[,i],fenotipo,method="spearm",exact=FALSE)$p.value
  }
  return(p_value)
}

Pvec_sim2<-vector()
Pvec_sim2<-teste.spearman(genotipo_sim2,fenotipo_sim2)
length(Pvec_sim2)

#Bonferroni correction
PvecAdj_sim2<-p.adjust(Pvec_sim2,method="bonferroni")
length(PvecAdj_sim2)
names(PvecAdj_sim2)<-colnames(genotipo_sim2)
Pvec_sim2_sort<-Pvec_sim2[order(Pvec_sim2)]
View(Pvec_sim2_sort)

#Calculating the lowest p-value adjusted
min(PvecAdj_sim2)

#Calculating the SNP with the lowest p-value adjusted
names(genotipo_sim2)[which.min(PvecAdj_sim2)]

#Sorting increasingly SNPs by adjusted p-values
PvecAdj_sim2_sort<-PvecAdj_sim2[order(PvecAdj_sim2)]
View(PvecAdj_sim2_sort)

#Separating the markers for interval adjusted p-value
data_s_10_9_sim2<-as.data.frame(genotipo_sim2[,names(genotipo_sim2)[PvecAdj_sim2 < 1e-9]])
data_s_10_8_sim2<-as.data.frame(genotipo_sim2[,names(genotipo_sim2)[PvecAdj_sim2 < 1e-8]])
data_s_10_7_sim2<-as.data.frame(genotipo_sim2[,names(genotipo_sim2)[PvecAdj_sim2 < 1e-7]])
data_s_10_6_sim2<-as.data.frame(genotipo_sim2[,names(genotipo_sim2)[PvecAdj_sim2 < 1e-6]])
data_s_10_5_sim2<-as.data.frame(genotipo_sim2[,names(genotipo_sim2)[PvecAdj_sim2 < 1e-5]])
data_s_10_4_sim2<-as.data.frame(genotipo_sim2[,names(genotipo_sim2)[PvecAdj_sim2 < 1e-4]])
data_s_10_3_sim2<-as.data.frame(genotipo_sim2[,names(genotipo_sim2)[PvecAdj_sim2 < 1e-3]])
data_s_10_2_sim2<-as.data.frame(genotipo_sim2[,names(genotipo_sim2)[PvecAdj_sim2 < 1e-2]])
data_s_10_1_sim2<-as.data.frame(genotipo_sim2[,names(genotipo_sim2)[PvecAdj_sim2 < 1e-1]])
data_s_0.20_sim2<-as.data.frame(genotipo_sim2[,names(genotipo_sim2)[PvecAdj_sim2 < 0.20]])
data_s_0.30_sim2<-as.data.frame(genotipo_sim2[,names(genotipo_sim2)[PvecAdj_sim2 < 0.30]])
data_s_0.40_sim2<-as.data.frame(genotipo_sim2[,names(genotipo_sim2)[PvecAdj_sim2 < 0.40]])
data_s_0.50_sim2<-as.data.frame(genotipo_sim2[,names(genotipo_sim2)[PvecAdj_sim2 < 0.50]])
data_s_0.60_sim2<-as.data.frame(genotipo_sim2[,names(genotipo_sim2)[PvecAdj_sim2 < 0.60]])
data_s_0.70_sim2<-as.data.frame(genotipo_sim2[,names(genotipo_sim2)[PvecAdj_sim2 < 0.70]])
data_s_0.80_sim2<-as.data.frame(genotipo_sim2[,names(genotipo_sim2)[PvecAdj_sim2 < 0.80]])
data_s_0.90_sim2<-as.data.frame(genotipo_sim2[,names(genotipo_sim2)[PvecAdj_sim2 < 0.90]])

#Creating dataframes for generation of ARFF files - with Bonferroni correction
data_s_10_9_sim2.arff<-as.data.frame(cbind(data_s_10_9_sim2,fenotipo_sim2))
data_s_10_8_sim2.arff<-cbind(data_s_10_8_sim2,fenotipo_sim2)
data_s_10_7_sim2.arff<-cbind(data_s_10_7_sim2,fenotipo_sim2)
data_s_10_6_sim2.arff<-cbind(data_s_10_6_sim2,fenotipo_sim2)
data_s_10_5_sim2.arff<-cbind(data_s_10_5_sim2,fenotipo_sim2)
data_s_10_4_sim2.arff<-cbind(data_s_10_4_sim2,fenotipo_sim2)
data_s_10_3_sim2.arff<-cbind(data_s_10_3_sim2,fenotipo_sim2)
data_s_10_2_sim2.arff<-cbind(data_s_10_2_sim2,fenotipo_sim2)
data_s_10_1_sim2.arff<-cbind(data_s_10_1_sim2,fenotipo_sim2)
data_s_0.20_sim2.arff<-cbind(data_s_0.20_sim2,fenotipo_sim2)
data_s_0.30_sim2.arff<-cbind(data_s_0.30_sim2,fenotipo_sim2)
data_s_0.40_sim2.arff<-cbind(data_s_0.40_sim2,fenotipo_sim2)
data_s_0.50_sim2.arff<-cbind(data_s_0.50_sim2,fenotipo_sim2)
data_s_0.60_sim2.arff<-cbind(data_s_0.60_sim2,fenotipo_sim2)
data_s_0.70_sim2.arff<-cbind(data_s_0.70_sim2,fenotipo_sim2)
data_s_0.80_sim2.arff<-cbind(data_s_0.80_sim2,fenotipo_sim2)
data_s_0.90_sim2.arff<-cbind(data_s_0.90_sim2,fenotipo_sim2)
data_completos_sim2.arff<-cbind(genotipo_sim22,fenotipo_sim2)


#Loading the package RWeka
library(RWeka)

#Saving the dataframes with Bonferroni correction for files in ARFF format that will be used by Weka
write.arff(data_s_10_9_sim2.arff,file="data_s_10_9_sim2.arff")
write.arff(data_s_10_8_sim2.arff,file="data_s_10_8_sim2.arff")
write.arff(data_s_10_7_sim2.arff,file="data_s_10_7_sim2.arff")
write.arff(data_s_10_6_sim2.arff,file="data_s_10_6_sim2.arff")
write.arff(data_s_10_5_sim2.arff,file="data_s_10_5_sim2.arff")
write.arff(data_s_10_4_sim2.arff,file="data_s_10_4_sim2.arff")
write.arff(data_s_10_3_sim2.arff,file="data_s_10_3_sim2.arff")
write.arff(data_s_10_2_sim2.arff,file="data_s_10_2_sim2.arff")
write.arff(data_s_10_1_sim2.arff,file="data_s_10_1_sim2.arff")
write.arff(data_s_0.20_sim2.arff,file="data_s_0.20_sim2.arff")
write.arff(data_s_0.30_sim2.arff,file="data_s_0.30_sim2.arff")
write.arff(data_s_0.40_sim2.arff,file="data_s_0.40_sim2.arff")
write.arff(data_s_0.50_sim2.arff,file="data_s_0.50_sim2.arff")
write.arff(data_s_0.60_sim2.arff,file="data_s_0.60_sim2.arff")
write.arff(data_s_0.70_sim2.arff,file="data_s_0.70_sim2.arff")
write.arff(data_s_0.80_sim2.arff,file="data_s_0.80_sim2.arff")
write.arff(data_s_0.90_sim2.arff,file="data_s_0.90_sim2.arff")
write.arff(data_completos_sim2.arff,file="data_completos_sim2.arff")

#Saving the dataframes without Bonferroni correction for files in ARFF format that will be used by Weka
data_s_10_9_sim2_without_Bonferroni<-as.data.frame(genotipo_sim2[,names(genotipo_sim2)[Pvec_sim2 < 1e-9]])
data_s_10_8_sim2_without_Bonferroni<-as.data.frame(genotipo_sim2[,names(genotipo_sim2)[Pvec_sim2 < 1e-8]])
data_s_10_7_sim2_without_Bonferroni<-as.data.frame(genotipo_sim2[,names(genotipo_sim2)[Pvec_sim2 < 1e-7]])
data_s_10_6_sim2_without_Bonferroni<-as.data.frame(genotipo_sim2[,names(genotipo_sim2)[Pvec_sim2 < 1e-6]])
data_s_10_5_sim2_without_Bonferroni<-as.data.frame(genotipo_sim2[,names(genotipo_sim2)[Pvec_sim2 < 1e-5]])
data_s_10_4_sim2_without_Bonferroni<-as.data.frame(genotipo_sim2[,names(genotipo_sim2)[Pvec_sim2< 1e-4]]])
data_s_10_3_sim2_without_Bonferroni<-as.data.frame(genotipo_sim2[,names(genotipo_sim2)[Pvec_sim2 < 1e-3]])
data_s_10_2_sim2_without_Bonferroni<-as.data.frame(genotipo_sim2[,names(genotipo_sim2)[Pvec_sim2 < 1e-2]])
data_s_10_1_sim2_without_Bonferroni<-as.data.frame(genotipo_sim2[,names(genotipo_sim2)[Pvec_sim2 < 1e-1]])
data_s_0.20_sim2_without_Bonferroni<-as.data.frame(genotipo_sim2[,names(genotipo_sim2)[Pvec_sim2 < 0.20]])
data_s_0.30_sim2_without_Bonferroni<-as.data.frame(genotipo_sim2[,names(genotipo_sim2)[Pvec_sim2 < 0.30]])
data_s_0.40_sim2_without_Bonferroni<-as.data.frame(genotipo_sim2[,names(genotipo_sim2)[Pvec_sim2 < 0.40]])
data_s_0.50_sim2_without_Bonferroni<-as.data.frame(genotipo_sim2[,names(genotipo_sim2)[Pvec_sim2 < 0.50]])
data_s_0.60_sim2_without_Bonferroni<-as.data.frame(genotipo_sim2[,names(genotipo_sim2)[Pvec_sim2 < 0.60]])
data_s_0.70_sim2_without_Bonferroni<-as.data.frame(genotipo_sim2[,names(genotipo_sim2)[Pvec_sim2 < 0.70]])
data_s_0.80_sim2_without_Bonferroni<-as.data.frame(genotipo_sim2[,names(genotipo_sim2)[Pvec_sim2 < 0.80]])
data_s_0.90_sim2_without_Bonferroni<-as.data.frame(genotipo_sim2[,names(genotipo_sim2)[Pvec_sim2 < 0.90]])

#Joining genotype with phenotype (without Bonferroni correction)
data_s_10_9_sim2_without_Bonferroni.arff<-cbind(data_s_10_9_sim2_without_Bonferroni,fenotipo_sim2)
data_s_10_8_sim2_without_Bonferroni.arff<-cbind(data_s_10_8_sim2_without_Bonferroni,fenotipo_sim2)
data_s_10_7_sim2_without_Bonferroni.arff<-cbind(data_s_10_7_sim2_without_Bonferroni,fenotipo_sim2)
data_s_10_6_sim2_without_Bonferroni.arff<-cbind(data_s_10_6_sim2_without_Bonferroni,fenotipo_sim2)
data_s_10_5_sim2_without_Bonferroni.arff<-cbind(data_s_10_5_sim2_without_Bonferroni,fenotipo_sim2)
data_s_10_4_sim2_without_Bonferroni.arff<-cbind(data_s_10_4_sim2_without_Bonferroni,fenotipo_sim2)
data_s_10_3_sim2_without_Bonferroni.arff<-cbind(data_s_10_3_sim2_without_Bonferroni,fenotipo_sim2)
data_s_10_2_sim2_without_Bonferroni.arff<-cbind(data_s_10_2_sim2_without_Bonferroni,fenotipo_sim2)
data_s_10_1_sim2_without_Bonferroni.arff<-cbind(data_s_10_1_sim2_without_Bonferroni,fenotipo_sim2)
data_s_0.20_sim2_without_Bonferroni.arff<-cbind(data_s_0.20_sim2_without_Bonferroni,fenotipo_sim2)
data_s_0.30_sim2_without_Bonferroni.arff<-cbind(data_s_0.30_sim2_without_Bonferroni,fenotipo_sim2)
data_s_0.40_sim2_without_Bonferroni.arff<-cbind(data_s_0.40_sim2_without_Bonferroni,fenotipo_sim2)
data_s_0.50_sim2_without_Bonferroni.arff<-cbind(data_s_0.50_sim2_without_Bonferroni,fenotipo_sim2)
data_s_0.60_sim2_without_Bonferroni.arff<-cbind(data_s_0.60_sim2_without_Bonferroni,fenotipo_sim2)
data_s_0.70_sim2_without_Bonferroni.arff<-cbind(data_s_0.70_sim2_without_Bonferroni,fenotipo_sim2)
data_s_0.80_sim2_without_Bonferroni.arff<-cbind(data_s_0.80_sim2_without_Bonferroni,fenotipo_sim2)
data_s_0.90_sim2_without_Bonferroni.arff<-cbind(data_s_0.90_sim2_without_Bonferroni,fenotipo_sim2)
data_completos_sim2.arff<-cbind(genotipo_sim2,fenotipo_sim2)
correct_model_sim2.arff<-cbind(genotipo_sim2[,vector_SNP2],fenotipo_sim2)

#Carregando o pacote Weka
library(RWeka)

#Gravando os dataframes do R para arquivos no formato arff que serão usados pelo Weka
write.arff(data_s_10_9_sim2_without_Bonferroni.arff,file="data_s_10_9_sim2_without_Bonferroni.arff")
write.arff(data_s_10_8_sim2_without_Bonferroni.arff,file="data_s_10_8_sim2_without_Bonferroni.arff")
write.arff(data_s_10_7_sim2_without_Bonferroni.arff,file="data_s_10_7_sim2_without_Bonferroni.arff")
write.arff(data_s_10_6_sim2_without_Bonferroni.arff,file="data_s_10_6_sim2_without_Bonferroni.arff")
write.arff(data_s_10_5_sim2_without_Bonferroni.arff,file="data_s_10_5_sim2_without_Bonferroni.arff")
write.arff(data_s_10_4_sim2_without_Bonferroni.arff,file="data_s_10_4_sim2_without_Bonferroni.arff")
write.arff(data_s_10_3_sim2_without_Bonferroni.arff,file="data_s_10_3_sim2_without_Bonferroni.arff")
write.arff(data_s_10_2_sim2_without_Bonferroni.arff,file="data_s_10_2_sim2_without_Bonferroni.arff")
write.arff(data_s_10_1_sim2_without_Bonferroni.arff,file="data_s_10_1_sim2_without_Bonferroni.arff")
write.arff(data_s_0.20_sim2_without_Bonferroni.arff,file="data_s_0.20_sim2_without_Bonferroni.arff")
write.arff(data_s_0.30_sim2_without_Bonferroni.arff,file="data_s_0.30_sim2_without_Bonferroni.arff")
write.arff(data_s_0.40_sim2_without_Bonferroni.arff,file="data_s_0.40_sim2_without_Bonferroni.arff")
write.arff(data_s_0.50_sim2_without_Bonferroni.arff,file="data_s_0.50_sim2_without_Bonferroni.arff")
write.arff(data_s_0.60_sim2_without_Bonferroni.arff,file="data_s_0.60_sim2_without_Bonferroni.arff")
write.arff(data_s_0.70_sim2_without_Bonferroni.arff,file="data_s_0.70_sim2_without_Bonferroni.arff")
write.arff(data_s_0.80_sim2_without_Bonferroni.arff,file="data_s_0.80_sim2_without_Bonferroni.arff")
write.arff(data_s_0.90_sim2_without_Bonferroni.arff,file="data_s_0.90_sim2_without_Bonferroni.arff")
write.arff(data_completos_sim2_without_Bonferroni.arff,file="data_completos_sim2_without_Bonferroni.arff")
write.arff(correct_model_sim2.arff,file="correct_model_sim2.arff")
