# Supplementary material for: SNPs selection using support vector regression and genetic algorithms in GWAS
Source: BMC Genomics. 2014 Oct 27;15(Suppl 7):S4. doi: 10.1186/1471-2164-15-S7-S4 (PMC4243330; doi:10.1186/1471-2164-15-S7-S4)
Supplement: Sup file 2 — Databases after the first selection of markers first selection in the simulations 1 and 2. Format: RAR Size: 6,92 MB [file 1471-2164-15-S7-S4-S2.zip]

Archive with 135 entries (134 files):
- correct_model_sim1.arff
- __MACOSX/
- __MACOSX/._correct_model_sim1.arff
- correct_model_sim2.arff
- __MACOSX/._correct_model_sim2.arff
- data_s_0.20_sim1.arff
- __MACOSX/._data_s_0.20_sim1.arff
- data_s_0.20_sim1_without_Bonferroni.arff
- __MACOSX/._data_s_0.20_sim1_without_Bonferroni.arff
- data_s_0.20_sim2.arff
- __MACOSX/._data_s_0.20_sim2.arff
- data_s_0.20_sim2_without_Bonferroni.arff
- __MACOSX/._data_s_0.20_sim2_without_Bonferroni.arff
- data_s_0.30_sim1.arff
- __MACOSX/._data_s_0.30_sim1.arff
- data_s_0.30_sim1_without_Bonferroni.arff
- __MACOSX/._data_s_0.30_sim1_without_Bonferroni.arff
- data_s_0.30_sim2.arff
- __MACOSX/._data_s_0.30_sim2.arff
- data_s_0.30_sim2_without_Bonferroni.arff
- __MACOSX/._data_s_0.30_sim2_without_Bonferroni.arff
- data_s_0.40_sim1.arff
- __MACOSX/._data_s_0.40_sim1.arff
- data_s_0.40_sim1_without_Bonferroni.arff
- __MACOSX/._data_s_0.40_sim1_without_Bonferroni.arff
- data_s_0.40_sim2.arff
- __MACOSX/._data_s_0.40_sim2.arff
- data_s_0.40_sim2_without_Bonferroni.arff
- __MACOSX/._data_s_0.40_sim2_without_Bonferroni.arff
- data_s_0.50_sim1.arff
- __MACOSX/._data_s_0.50_sim1.arff
- data_s_0.50_sim1_without_Bonferroni.arff
- __MACOSX/._data_s_0.50_sim1_without_Bonferroni.arff
- data_s_0.50_sim2.arff
- __MACOSX/._data_s_0.50_sim2.arff
- data_s_0.50_sim2_without_Bonferroni.arff
- __MACOSX/._data_s_0.50_sim2_without_Bonferroni.arff
- data_s_0.60_sim1.arff
- __MACOSX/._data_s_0.60_sim1.arff
- data_s_0.60_sim1_without_Bonferroni.arff
- __MACOSX/._data_s_0.60_sim1_without_Bonferroni.arff
- data_s_0.60_sim2.arff
- __MACOSX/._data_s_0.60_sim2.arff
- data_s_0.60_sim2_without_Bonferroni.arff
- __MACOSX/._data_s_0.60_sim2_without_Bonferroni.arff
- data_s_0.70_sim1.arff
- __MACOSX/._data_s_0.70_sim1.arff
- data_s_0.70_sim1_without_Bonferroni.arff
- __MACOSX/._data_s_0.70_sim1_without_Bonferroni.arff
- data_s_0.70_sim2.arff
- __MACOSX/._data_s_0.70_sim2.arff
- data_s_0.70_sim2_without_Bonferroni.arff
- __MACOSX/._data_s_0.70_sim2_without_Bonferroni.arff
- data_s_0.80_sim1.arff
- __MACOSX/._data_s_0.80_sim1.arff
- data_s_0.80_sim1_without_Bonferroni.arff
- __MACOSX/._data_s_0.80_sim1_without_Bonferroni.arff
- data_s_0.80_sim2.arff
- __MACOSX/._data_s_0.80_sim2.arff
- data_s_0.80_sim2_without_Bonferroni.arff
- __MACOSX/._data_s_0.80_sim2_without_Bonferroni.arff
- data_s_0.90_sim1.arff
- __MACOSX/._data_s_0.90_sim1.arff
- data_s_0.90_sim1_without_Bonferroni.arff
- __MACOSX/._data_s_0.90_sim1_without_Bonferroni.arff
- data_s_0.90_sim2.arff
- __MACOSX/._data_s_0.90_sim2.arff
- data_s_0.90_sim2_without_Bonferroni.arff
- __MACOSX/._data_s_0.90_sim2_without_Bonferroni.arff
- data_s_10_1_sim1.arff
- __MACOSX/._data_s_10_1_sim1.arff
- data_s_10_1_sim1_without_Bonferroni.arff
- __MACOSX/._data_s_10_1_sim1_without_Bonferroni.arff
- data_s_10_1_sim2.arff
- __MACOSX/._data_s_10_1_sim2.arff
- data_s_10_1_sim2_without_Bonferroni.arff
- __MACOSX/._data_s_10_1_sim2_without_Bonferroni.arff
- data_s_10_2_sim1.arff
- __MACOSX/._data_s_10_2_sim1.arff
- data_s_10_2_sim1_without_Bonferroni.arff
- __MACOSX/._data_s_10_2_sim1_without_Bonferroni.arff
- data_s_10_2_sim2.arff
- __MACOSX/._data_s_10_2_sim2.arff
- data_s_10_2_sim2_without_Bonferroni.arff
- __MACOSX/._data_s_10_2_sim2_without_Bonferroni.arff
- data_s_10_3_sim1.arff
- __MACOSX/._data_s_10_3_sim1.arff
- data_s_10_3_sim1_without_Bonferroni.arff
- __MACOSX/._data_s_10_3_sim1_without_Bonferroni.arff
- data_s_10_3_sim2.arff
- __MACOSX/._data_s_10_3_sim2.arff
- data_s_10_3_sim2_without_Bonferroni.arff
- __MACOSX/._data_s_10_3_sim2_without_Bonferroni.arff
- data_s_10_4_sim1.arff
- __MACOSX/._data_s_10_4_sim1.arff
- data_s_10_4_sim1_without_Bonferroni.arff
- __MACOSX/._data_s_10_4_sim1_without_Bonferroni.arff
- data_s_10_4_sim2.arff
- __MACOSX/._data_s_10_4_sim2.arff
- data_s_10_4_sim2_without_Bonferroni.arff
- __MACOSX/._data_s_10_4_sim2_without_Bonferroni.arff
- data_s_10_5_sim1.arff
- __MACOSX/._data_s_10_5_sim1.arff
- data_s_10_5_sim1_without_Bonferroni.arff
- __MACOSX/._data_s_10_5_sim1_without_Bonferroni.arff
- data_s_10_5_sim2.arff
- __MACOSX/._data_s_10_5_sim2.arff
- data_s_10_5_sim2_without_Bonferroni.arff
- __MACOSX/._data_s_10_5_sim2_without_Bonferroni.arff
- data_s_10_6_sim1.arff
- __MACOSX/._data_s_10_6_sim1.arff
- data_s_10_6_sim1_without_Bonferroni.arff
- __MACOSX/._data_s_10_6_sim1_without_Bonferroni.arff
- data_s_10_6_sim2.arff
- __MACOSX/._data_s_10_6_sim2.arff
- data_s_10_6_sim2_without_Bonferroni.arff
- __MACOSX/._data_s_10_6_sim2_without_Bonferroni.arff
- data_s_10_7_sim1_without_Bonferroni.arff
- __MACOSX/._data_s_10_7_sim1_without_Bonferroni.arff
- data_s_10_7_sim2.arff
- __MACOSX/._data_s_10_7_sim2.arff
- data_s_10_8_sim1.arff
- __MACOSX/._data_s_10_8_sim1.arff
- data_s_10_8_sim1_without_Bonferroni.arff
- __MACOSX/._data_s_10_8_sim1_without_Bonferroni.arff
- data_s_10_8_sim2.arff
- __MACOSX/._data_s_10_8_sim2.arff
- data_s_10_9_sim1.arff
- __MACOSX/._data_s_10_9_sim1.arff
- data_s_10_9_sim1_without_Bonferroni.arff
- __MACOSX/._data_s_10_9_sim1_without_Bonferroni.arff
- data_s_10_9_sim2.arff
- __MACOSX/._data_s_10_9_sim2.arff
- data_s_10_9_sim2_without_Bonferroni.arff
- __MACOSX/._data_s_10_9_sim2_without_Bonferroni.arff
