# Supplementary material for: SNPs selection using support vector regression and genetic algorithms in GWAS
Source: BMC Genomics. 2014 Oct 27;15(Suppl 7):S4. doi: 10.1186/1471-2164-15-S7-S4 (PMC4243330; doi:10.1186/1471-2164-15-S7-S4)
Supplement: Sup file 2 — Databases after the first selection of markers first selection in the simulations 1 and 2. Format: RAR Size: 6,92 MB [file 1471-2164-15-S7-S4-S2.zip › data_s_0.20_sim1.arff]

@relation R_data_frame

@attribute SNP1 numeric
@attribute SNP10 numeric
@attribute SNP60 numeric
@attribute fenotipo_sim3 numeric

@data
2,2,1,396.772917
1,2,1,194.98664
1,1,2,399.202737
2,1,1,396.633827
2,2,2,605.893031
2,1,2,804.593951
1,2,1,-5.310689
1,1,1,394.458713
2,1,2,604.657007
1,1,1,403.416272
1,1,1,399.669073
1,2,1,194.034651
1,1,1,193.880328
1,2,3,1098.805774
1,2,2,595.004622
1,1,2,390.286198
1,3,1,205.755652
2,2,2,402.783476
1,1,2,595.769516
2,1,1,798.552676
1,1,1,200.847535
1,1,1,400.94817
1,1,1,197.584263
1,2,2,410.105308
2,1,1,602.516521
1,3,1,201.468051
1,2,2,199.866027
1,2,2,197.279457
1,1,1,198.171035
1,2,1,205.217259
1,1,1,402.844781
2,1,1,403.808788
1,1,1,601.169101
1,3,1,198.956215
1,2,1,197.494933
1,2,1,200.847041
1,1,1,195.054947
1,1,1,195.500748
1,2,1,2.204366
1,1,3,395.423448
3,1,1,410.497526
1,1,1,209.049003
1,2,1,193.306667
2,1,1,598.848658
1,1,2,395.440492
1,1,1,400.990688
1,2,3,396.238685
1,1,2,406.243102
3,1,1,397.278082
2,1,2,799.292608
1,2,1,-8.39823
2,2,1,397.67667
2,2,2,792.493561
2,1,1,401.568277
1,2,1,4.338036
1,1,1,396.784181
1,1,1,407.448603
1,2,1,-10.587607
1,1,2,407.7617
1,2,1,400.429438
1,1,2,401.722898
1,2,1,405.753521
2,2,2,604.238947
1,1,2,594.058418
1,3,3,-1.230961
1,1,2,410.248924
1,1,1,409.401071
1,1,2,403.432551
2,1,1,399.298199
1,1,1,203.843333
1,3,1,0.270593
2,2,2,398.33972
3,1,2,395.202316
1,2,2,201.128819
2,1,1,398.894479
1,2,1,1100.134083
1,2,3,5.990035
1,2,2,401.585419
1,1,2,794.936217
1,1,2,399.234276
1,2,1,3.313209
1,1,1,409.402331
1,1,2,1295.538058
1,1,1,198.574596
1,1,1,204.377252
1,1,1,201.931102
1,1,2,601.961573
1,1,1,201.425407
2,2,2,603.024814
1,2,2,403.576831
1,2,1,190.478438
1,2,1,-4.109445
1,1,1,194.451672
1,1,1,402.487924
1,1,2,800.162333
2,1,1,392.8637
2,2,1,396.617997
1,2,1,406.066238
1,2,1,-4.141942
1,2,1,197.473346
1,1,2,393.154658
1,1,2,790.636918
1,1,2,396.489364
1,1,1,599.296429
2,1,1,798.404034
1,1,2,599.995094
1,2,1,201.711238
3,2,1,207.377035
2,1,2,604.152385
1,2,1,197.978081
1,2,1,198.891638
2,1,1,799.987347
2,1,1,394.642822
1,1,2,602.203801
1,2,2,595.315552
1,2,1,205.643855
1,1,2,393.880004
2,2,2,405.725818
1,1,1,200.920679
1,2,3,196.566856
1,1,2,401.595286
1,1,3,201.997775
1,1,2,391.821487
1,2,1,406.35895
1,1,1,400.238295
2,2,1,193.545024
2,1,2,999.362912
2,1,1,395.302862
1,2,1,1099.538104
1,1,3,199.630085
1,1,1,600.543686
2,2,2,598.308762
2,1,2,602.571559
1,1,1,399.814449
2,1,1,598.86496
1,2,2,204.800469
1,2,1,211.007283
2,2,1,203.669833
1,2,1,206.264729
1,2,1,396.898274
3,1,1,204.212177
1,2,1,6.566832
1,1,1,407.040711
2,2,1,615.05973
1,1,1,195.35544
1,1,2,401.504416
1,2,1,4.30454
1,2,2,194.491722
1,2,1,1.615628
1,1,1,403.551372
2,2,1,207.194871
1,2,2,192.036662
1,2,2,197.402408
2,1,3,604.03967
1,1,1,201.062178
1,2,2,397.882269
1,2,2,592.682389
3,1,1,395.638859
1,2,1,201.290233
2,1,1,402.154005
1,2,2,195.69318
2,1,2,601.726402
1,1,2,406.081964
1,1,1,201.572292
1,1,1,193.184143
1,1,2,602.321414
1,2,1,-3.333584
1,1,1,200.919299
1,2,2,205.716867
2,1,1,607.017671
2,1,2,801.911017
1,1,2,811.694326
1,2,1,-5.290592
3,1,1,406.657513
1,1,1,204.741356
1,2,1,206.071576
1,3,1,198.561986
2,2,1,207.889857
2,2,2,407.157149
1,1,2,390.20309
2,1,2,795.627513
1,1,3,201.085875
1,1,1,202.32796
2,1,1,606.609003
1,2,2,197.944254
1,2,2,203.146567
1,1,2,606.105133
2,1,1,596.50858
1,1,1,195.955427
1,2,1,198.63906
1,3,1,2.102805
1,1,1,203.544136
1,1,1,599.105027
1,1,1,191.457514
1,2,1,900.65291
1,1,1,603.984733
2,1,1,596.482128
1,1,1,203.488989
2,2,1,1101.768207
1,2,2,202.8385
2,1,1,807.694298
2,1,2,804.968762
1,2,1,-7.349086
1,1,1,396.884314
1,1,1,396.307946
2,3,3,403.975161
1,3,1,-2.000492
1,2,1,203.667551
2,3,2,403.631238
1,1,2,399.226483
2,2,2,402.206602
2,1,1,801.020617
1,2,1,205.86287
1,2,2,403.690442
1,2,1,201.299522
2,1,1,602.549172
2,1,1,603.63633
1,2,1,0.275371
1,1,1,198.172858
2,2,1,599.609357
1,1,2,596.58471
1,2,1,-2.644274
1,1,3,400.20474
2,1,1,596.568157
2,2,3,398.609022
1,1,2,402.028758
1,2,1,206.990058
2,1,1,599.422472
3,1,1,199.301444
2,2,1,407.257504
1,2,1,203.166322
1,1,2,396.886101
2,1,2,597.865386
2,1,1,593.7151
2,1,1,404.703024
1,3,2,398.225901
1,2,2,599.734113
1,1,1,401.201169
2,1,1,399.075263
2,1,2,805.433491
1,3,1,5.035571
1,1,1,187.12774
2,1,1,605.993906
1,1,1,202.250867
1,1,2,605.267469
1,2,1,-1.150366
2,2,2,400.553987
1,2,2,209.531586
1,2,1,-12.604913
1,2,2,200.759844
