# Supplementary material for: SNPs selection using support vector regression and genetic algorithms in GWAS
Source: BMC Genomics. 2014 Oct 27;15(Suppl 7):S4. doi: 10.1186/1471-2164-15-S7-S4 (PMC4243330; doi:10.1186/1471-2164-15-S7-S4)
Supplement: Sup file 2 — Databases after the first selection of markers first selection in the simulations 1 and 2. Format: RAR Size: 6,92 MB [file 1471-2164-15-S7-S4-S2.zip › data_s_0.20_sim1_without_Bonferroni.arff]

@relation R_data_frame

@attribute SNP1 numeric
@attribute SNP4 numeric
@attribute SNP10 numeric
@attribute SNP11 numeric
@attribute SNP13 numeric
@attribute SNP15 numeric
@attribute SNP20 numeric
@attribute SNP22 numeric
@attribute SNP25 numeric
@attribute SNP30 numeric
@attribute SNP31 numeric
@attribute SNP34 numeric
@attribute SNP50 numeric
@attribute SNP52 numeric
@attribute SNP54 numeric
@attribute SNP60 numeric
@attribute SNP65 numeric
@attribute SNP66 numeric
@attribute SNP71 numeric
@attribute SNP77 numeric
@attribute SNP79 numeric
@attribute SNP85 numeric
@attribute SNP96 numeric
@attribute SNP104 numeric
@attribute SNP105 numeric
@attribute SNP114 numeric
@attribute SNP118 numeric
@attribute SNP121 numeric
@attribute SNP122 numeric
@attribute SNP125 numeric
@attribute SNP126 numeric
@attribute SNP128 numeric
@attribute SNP137 numeric
@attribute SNP138 numeric
@attribute SNP141 numeric
@attribute SNP158 numeric
@attribute SNP175 numeric
@attribute SNP177 numeric
@attribute SNP181 numeric
@attribute SNP182 numeric
@attribute SNP183 numeric
@attribute SNP184 numeric
@attribute SNP186 numeric
@attribute SNP191 numeric
@attribute SNP192 numeric
@attribute SNP198 numeric
@attribute SNP200 numeric
@attribute SNP201 numeric
@attribute SNP215 numeric
@attribute SNP225 numeric
@attribute SNP234 numeric
@attribute SNP239 numeric
@attribute SNP240 numeric
@attribute SNP243 numeric
@attribute SNP245 numeric
@attribute SNP249 numeric
@attribute SNP250 numeric
@attribute SNP258 numeric
@attribute SNP260 numeric
@attribute SNP262 numeric
@attribute SNP265 numeric
@attribute SNP266 numeric
@attribute SNP269 numeric
@attribute SNP274 numeric
@attribute SNP278 numeric
@attribute SNP283 numeric
@attribute SNP286 numeric
@attribute SNP288 numeric
@attribute SNP300 numeric
@attribute SNP302 numeric
@attribute SNP303 numeric
@attribute SNP313 numeric
@attribute SNP321 numeric
@attribute SNP325 numeric
@attribute SNP333 numeric
@attribute SNP335 numeric
@attribute SNP337 numeric
@attribute SNP345 numeric
@attribute SNP358 numeric
@attribute SNP360 numeric
@attribute SNP365 numeric
@attribute SNP369 numeric
@attribute SNP370 numeric
@attribute SNP372 numeric
@attribute SNP375 numeric
@attribute SNP384 numeric
@attribute SNP386 numeric
@attribute SNP387 numeric
@attribute SNP388 numeric
@attribute SNP389 numeric
@attribute SNP391 numeric
@attribute SNP395 numeric
@attribute SNP396 numeric
@attribute SNP397 numeric
@attribute SNP412 numeric
@attribute SNP414 numeric
@attribute SNP424 numeric
@attribute SNP432 numeric
@attribute SNP434 numeric
@attribute SNP435 numeric
@attribute SNP438 numeric
@attribute SNP446 numeric
@attribute SNP452 numeric
@attribute SNP462 numeric
@attribute SNP467 numeric
@attribute SNP472 numeric
@attribute SNP473 numeric
@attribute SNP477 numeric
@attribute SNP480 numeric
@attribute SNP482 numeric
@attribute SNP483 numeric
@attribute SNP489 numeric
@attribute SNP491 numeric
@attribute SNP506 numeric
@attribute SNP514 numeric
@attribute SNP516 numeric
@attribute SNP523 numeric
@attribute SNP525 numeric
@attribute SNP530 numeric
@attribute SNP531 numeric
@attribute SNP532 numeric
@attribute SNP542 numeric
@attribute SNP553 numeric
@attribute SNP554 numeric
@attribute SNP556 numeric
@attribute SNP557 numeric
@attribute SNP563 numeric
@attribute SNP564 numeric
@attribute SNP572 numeric
@attribute SNP580 numeric
@attribute SNP584 numeric
@attribute SNP605 numeric
@attribute SNP607 numeric
@attribute SNP616 numeric
@attribute SNP627 numeric
@attribute SNP628 numeric
@attribute SNP631 numeric
@attribute SNP636 numeric
@attribute SNP640 numeric
@attribute SNP642 numeric
@attribute SNP646 numeric
@attribute SNP648 numeric
@attribute SNP655 numeric
@attribute SNP656 numeric
@attribute SNP662 numeric
@attribute SNP673 numeric
@attribute SNP681 numeric
@attribute SNP684 numeric
@attribute SNP686 numeric
@attribute SNP688 numeric
@attribute SNP693 numeric
@attribute SNP694 numeric
@attribute SNP709 numeric
@attribute SNP712 numeric
@attribute SNP716 numeric
@attribute SNP717 numeric
@attribute SNP720 numeric
@attribute SNP725 numeric
@attribute SNP733 numeric
@attribute SNP735 numeric
@attribute SNP739 numeric
@attribute SNP744 numeric
@attribute SNP748 numeric
@attribute SNP755 numeric
@attribute SNP767 numeric
@attribute SNP782 numeric
@attribute SNP790 numeric
@attribute SNP792 numeric
@attribute SNP801 numeric
@attribute SNP805 numeric
@attribute SNP811 numeric
@attribute SNP814 numeric
@attribute SNP822 numeric
@attribute SNP825 numeric
@attribute SNP829 numeric
@attribute SNP834 numeric
@attribute SNP839 numeric
@attribute SNP847 numeric
@attribute SNP851 numeric
@attribute SNP853 numeric
@attribute SNP854 numeric
@attribute SNP855 numeric
@attribute SNP856 numeric
@attribute SNP862 numeric
@attribute SNP873 numeric
@attribute SNP874 numeric
@attribute SNP888 numeric
@attribute SNP890 numeric
@attribute SNP892 numeric
@attribute SNP896 numeric
@attribute SNP906 numeric
@attribute SNP907 numeric
@attribute SNP909 numeric
@attribute SNP917 numeric
@attribute SNP920 numeric
@attribute SNP921 numeric
@attribute SNP925 numeric
@attribute SNP928 numeric
@attribute SNP929 numeric
@attribute SNP930 numeric
@attribute SNP933 numeric
@attribute SNP937 numeric
@attribute SNP940 numeric
@attribute SNP941 numeric
@attribute SNP944 numeric
@attribute SNP945 numeric
@attribute SNP959 numeric
@attribute SNP968 numeric
@attribute SNP969 numeric
@attribute SNP972 numeric
@attribute SNP973 numeric
@attribute SNP982 numeric
@attribute SNP984 numeric
@attribute SNP988 numeric
@attribute SNP989 numeric
@attribute SNP992 numeric
@attribute SNP995 numeric
@attribute SNP997 numeric
@attribute SNP998 numeric
@attribute SNP999 numeric
@attribute fenotipo_sim3 numeric

@data
2,3,2,2,2,1,1,2,2,1,2,1,2,2,1,1,1,2,2,2,1,1,2,1,1,1,2,1,1,1,1,1,1,2,1,1,1,1,1,2,2,1,1,2,1,1,1,1,1,1,2,2,2,1,2,1,2,1,2,2,1,3,1,1,1,1,1,1,2,1,1,1,1,1,2,2,1,1,2,1,1,1,2,1,2,2,3,1,2,1,2,1,2,1,2,2,2,1,2,1,1,1,1,1,1,1,1,1,3,3,1,1,3,1,1,1,2,1,1,1,1,2,2,1,1,2,2,2,2,2,2,1,1,2,2,1,1,2,2,1,1,1,3,1,2,2,1,2,1,1,1,1,1,2,1,2,1,2,1,1,1,1,1,2,1,1,1,1,1,2,2,2,3,1,1,1,2,2,1,1,2,1,1,1,1,2,1,1,2,2,2,2,2,1,2,2,3,2,1,1,2,2,1,1,2,2,1,1,1,1,1,1,2,2,1,1,1,1,1,1,396.772917
1,2,2,2,1,1,1,1,1,1,1,1,2,1,1,1,1,1,3,1,3,1,1,3,1,1,1,1,1,2,1,1,1,2,1,1,1,1,1,1,2,2,2,1,1,1,1,1,1,1,1,1,2,1,2,1,2,1,2,1,1,1,2,1,2,1,1,2,1,1,2,2,1,1,3,1,2,2,1,2,1,2,1,1,1,1,1,2,2,1,1,1,1,1,2,1,1,2,2,3,1,2,1,2,1,2,2,2,1,2,1,1,2,1,1,2,2,1,1,2,1,2,2,1,1,2,1,2,2,1,2,1,2,1,1,1,2,2,1,1,1,1,2,2,2,1,3,2,1,1,1,1,1,2,1,2,1,2,1,1,1,3,2,1,1,1,1,2,2,1,1,1,1,2,1,2,1,2,1,3,2,1,2,1,1,2,1,1,1,1,1,2,1,1,1,2,1,2,2,3,2,2,1,1,2,1,2,1,1,1,2,1,2,1,2,1,2,2,1,3,194.98664
1,2,1,1,1,1,2,1,1,1,2,2,1,1,2,2,1,2,1,2,1,2,1,2,1,2,1,2,1,1,1,2,1,3,1,2,1,1,2,1,1,1,2,1,3,2,2,1,1,1,2,1,2,1,1,1,2,1,1,1,1,2,1,1,2,1,2,1,2,1,1,3,2,2,1,1,2,3,1,1,2,1,2,2,1,3,1,1,1,1,2,2,1,1,3,2,1,2,2,2,2,1,2,2,2,2,1,1,2,1,1,1,2,2,2,1,1,1,2,3,1,1,1,1,2,2,1,1,2,2,1,1,1,2,1,1,1,2,2,1,1,2,2,1,1,1,2,2,2,1,1,1,1,1,1,1,2,1,1,1,1,2,1,2,1,2,2,2,2,1,2,1,1,2,2,1,1,2,1,2,1,1,1,2,1,2,1,1,1,1,2,2,3,1,2,3,2,2,1,1,3,3,1,1,3,1,1,1,1,1,1,1,2,1,2,1,2,3,1,2,399.202737
2,1,1,1,3,1,1,2,1,1,1,1,3,2,1,1,1,1,1,1,1,1,3,2,1,3,1,2,1,1,1,1,2,1,1,1,2,1,2,1,1,1,1,1,1,2,1,1,1,1,1,1,3,1,1,3,2,2,1,1,2,3,1,2,3,1,1,1,2,1,1,3,2,1,1,1,1,1,1,1,1,1,2,2,1,2,2,1,1,1,3,2,1,1,2,2,2,2,3,1,1,2,2,1,2,1,2,2,1,2,1,1,2,2,3,1,1,2,1,3,3,1,1,2,2,1,1,2,1,1,1,1,1,2,1,1,2,2,1,1,2,1,1,1,2,3,1,1,2,1,1,1,1,1,1,1,1,1,1,1,1,1,2,1,1,2,2,1,2,1,1,1,1,1,1,2,2,1,1,2,1,1,1,1,1,2,1,1,1,2,2,1,1,1,1,3,1,1,1,1,1,1,1,1,1,1,1,2,1,1,1,2,1,1,2,2,2,2,2,1,396.633827
2,2,2,1,1,1,1,2,2,2,2,1,2,1,1,2,1,1,1,2,1,1,2,2,2,3,2,2,1,1,2,1,2,1,1,1,1,2,2,2,1,3,2,1,1,1,1,2,2,2,1,1,3,1,2,3,2,2,2,2,1,1,1,1,1,1,1,1,1,1,2,2,1,1,2,2,2,1,2,2,1,2,3,1,2,1,2,1,2,2,2,1,1,1,1,2,1,2,1,1,2,2,1,1,1,1,1,2,1,2,1,2,2,1,1,1,1,2,2,2,1,2,1,2,1,1,2,1,2,2,1,3,1,1,2,2,2,1,1,2,1,1,1,1,2,1,2,3,1,1,3,1,1,2,1,1,1,1,1,1,2,2,1,1,2,3,2,2,1,2,1,1,1,2,1,2,1,2,1,2,1,2,1,2,2,1,3,1,2,1,2,1,1,2,1,2,2,1,1,1,1,1,2,2,1,1,1,1,2,1,1,3,1,1,1,1,2,1,1,2,605.893031
2,1,1,2,3,1,2,2,1,1,3,2,2,1,1,2,2,1,3,3,1,1,2,2,1,2,1,1,1,2,1,1,2,1,1,1,1,1,3,1,3,1,2,1,3,2,1,2,1,1,1,1,2,2,1,1,2,1,2,1,1,2,1,2,2,1,3,1,1,1,2,1,2,2,1,1,2,1,1,2,2,2,1,1,3,2,3,2,1,1,1,1,1,2,1,2,2,1,3,2,1,2,1,2,2,1,1,1,2,2,1,2,1,2,2,1,2,2,1,1,1,1,1,2,1,2,3,1,1,1,1,2,2,2,1,3,2,1,2,1,2,1,2,3,3,1,2,2,1,1,1,1,2,1,2,1,1,1,2,1,1,2,1,1,1,2,3,1,1,2,1,1,1,1,1,1,1,2,2,3,1,1,1,2,1,1,2,1,1,2,1,1,1,2,1,3,1,1,1,1,2,1,1,3,1,2,1,1,3,1,2,2,2,1,2,1,1,1,2,1,804.593951
1,2,2,1,1,1,1,2,2,1,3,3,3,2,1,1,1,1,1,1,1,1,1,1,1,3,1,2,1,2,2,1,2,2,1,2,2,1,1,2,2,2,1,1,1,1,1,1,1,1,1,1,2,1,1,1,3,1,1,1,2,1,1,2,1,1,1,1,2,1,2,2,1,2,1,1,2,1,1,1,1,1,1,1,1,1,1,1,1,1,1,1,3,1,1,3,1,1,1,3,2,1,1,1,2,1,2,1,2,2,1,2,1,1,1,1,1,1,1,2,2,1,3,1,2,1,2,1,1,1,2,1,1,2,2,2,2,1,2,2,1,1,1,1,3,1,2,1,2,2,2,1,1,1,1,1,2,2,2,1,2,2,1,1,2,1,1,1,2,3,1,2,1,2,2,1,1,1,1,3,2,1,1,1,2,2,1,1,1,2,1,2,2,2,1,1,1,1,1,2,1,2,1,1,1,2,3,1,1,1,1,1,2,1,1,1,3,1,1,3,-5.310689
1,3,1,2,1,2,2,2,2,1,1,2,2,1,1,1,3,2,1,1,1,2,1,1,1,2,3,1,1,1,2,1,2,2,1,1,1,1,1,1,1,1,2,1,1,2,1,1,1,1,1,1,2,1,2,1,1,1,1,2,3,1,2,1,2,3,1,1,3,1,2,1,1,3,1,1,2,1,1,1,1,2,2,2,1,2,1,1,2,3,3,1,1,1,2,1,1,2,2,3,1,1,1,1,2,3,2,3,2,1,2,2,2,3,1,1,1,1,1,1,2,1,1,2,1,1,1,1,2,1,1,1,2,2,1,1,2,1,1,1,1,2,2,2,2,1,1,1,2,3,2,1,1,1,2,1,1,1,1,2,1,2,1,1,1,2,1,1,1,1,1,3,2,2,1,1,1,1,1,2,2,3,1,1,2,2,2,1,2,1,1,2,2,1,3,3,1,1,2,2,1,2,2,2,3,2,2,1,1,1,2,1,2,2,2,2,1,1,2,2,394.458713
2,3,1,2,1,2,1,3,1,2,2,1,1,1,2,2,2,1,2,1,1,2,2,2,1,2,3,3,1,1,1,2,2,2,1,1,1,2,1,1,1,1,2,1,1,3,1,1,3,1,1,2,2,1,2,1,2,2,3,2,3,2,1,2,1,1,1,1,3,1,1,3,1,1,2,1,1,1,2,2,1,2,2,1,1,2,1,1,1,1,3,1,1,3,1,1,2,2,3,1,1,2,1,1,2,1,1,1,2,1,1,3,3,2,1,1,1,1,2,1,1,2,1,3,1,1,2,1,1,1,1,1,1,1,1,2,1,2,1,1,2,3,2,3,1,1,1,2,2,3,2,1,1,2,1,1,1,1,1,2,1,2,2,3,1,2,2,1,1,1,1,1,2,1,1,3,1,1,1,1,1,2,2,1,2,1,2,1,2,1,1,1,1,1,1,1,2,2,1,1,1,2,3,2,1,1,1,1,1,1,2,2,2,1,1,2,1,2,2,2,604.657007
1,1,1,1,1,1,2,3,1,1,3,2,2,3,1,1,2,2,3,2,1,1,2,3,1,1,1,2,1,1,2,2,1,1,1,2,1,1,1,2,1,1,1,1,1,1,1,2,1,1,1,1,2,1,2,1,1,2,2,2,1,1,1,1,2,1,2,1,3,1,1,1,2,1,1,1,1,2,2,1,1,2,2,2,1,2,2,1,1,1,3,1,1,1,1,1,1,1,2,2,3,1,1,1,2,1,1,2,1,1,2,1,1,1,2,2,1,1,1,1,1,2,1,2,1,2,2,1,2,2,3,1,1,1,2,2,2,1,2,2,2,1,2,2,1,2,2,1,2,2,1,2,1,2,1,1,1,2,2,1,2,1,1,2,1,2,2,2,2,1,1,2,2,1,1,2,1,1,2,1,3,2,1,1,3,2,1,2,2,3,1,2,3,1,1,2,3,1,1,2,1,2,2,1,3,1,3,2,1,1,1,2,1,1,2,1,1,1,1,1,403.416272
1,2,1,1,2,2,2,3,2,1,1,2,2,1,1,1,2,2,2,1,1,1,1,2,2,2,2,1,3,2,1,2,1,2,2,1,2,2,2,1,1,1,3,2,1,1,2,1,1,1,2,1,2,1,2,2,1,1,2,2,1,2,1,1,1,2,2,1,1,1,1,2,2,2,1,1,2,1,1,1,1,1,2,1,3,1,1,1,1,1,1,1,1,1,1,1,2,2,2,1,1,2,1,1,1,1,1,2,2,1,1,2,2,1,2,2,1,2,1,2,2,2,1,1,2,1,1,2,2,2,1,2,1,2,1,1,2,2,2,2,1,2,1,2,1,2,2,2,2,1,1,1,1,2,1,1,1,1,1,1,1,2,1,1,1,3,3,2,1,1,1,1,2,2,2,2,1,1,1,1,1,2,2,2,1,2,1,1,1,1,1,1,1,1,1,2,3,3,1,1,2,2,1,1,1,1,1,1,1,2,2,1,1,2,1,2,1,2,1,1,399.669073
1,1,2,2,2,1,2,1,2,1,1,1,2,1,1,1,1,1,3,1,1,1,1,2,1,1,2,1,1,1,1,2,2,1,1,2,2,1,1,1,2,1,1,2,1,1,1,2,1,1,1,2,2,2,1,2,1,1,1,1,1,2,2,1,2,2,2,1,3,1,1,3,1,1,2,2,2,1,1,1,1,1,2,1,1,1,3,1,1,1,3,1,2,1,1,1,1,1,1,1,1,2,2,1,2,2,2,1,1,1,2,1,1,1,1,1,1,2,2,1,2,1,2,1,1,2,2,1,3,2,1,1,2,3,1,1,2,2,1,3,1,1,1,3,1,1,1,2,2,1,1,1,2,1,3,1,1,2,1,1,1,1,1,3,1,1,1,1,1,1,1,2,1,2,1,1,1,1,1,1,2,2,2,1,1,1,1,1,2,2,1,2,2,2,1,1,1,2,1,3,1,2,2,2,2,1,1,1,2,1,3,3,1,1,1,1,1,1,2,1,194.034651
1,2,1,3,3,1,1,1,2,2,1,2,1,3,3,1,2,1,1,1,1,1,1,1,2,2,2,1,1,1,2,1,2,1,1,3,1,1,1,1,1,1,2,1,1,1,1,2,1,1,1,1,2,1,2,2,1,2,3,1,3,1,1,1,1,1,1,1,1,1,1,3,2,1,1,1,1,1,1,2,1,1,1,1,2,1,2,1,1,1,2,1,2,2,2,1,1,2,1,1,1,1,3,2,2,1,2,1,1,2,1,1,2,1,2,1,1,2,1,2,2,3,3,2,1,2,1,1,2,2,1,1,2,2,1,1,1,3,2,2,1,1,1,2,1,1,1,2,2,1,1,1,1,1,2,1,1,3,2,1,1,3,1,2,1,3,2,1,2,1,1,1,1,1,1,1,2,2,2,3,2,3,2,1,2,2,1,1,1,2,2,1,2,1,1,2,2,1,2,1,1,2,1,1,1,1,1,1,1,1,1,2,1,2,2,1,1,1,1,1,193.880328
1,1,2,2,2,1,2,3,1,3,3,2,2,1,2,3,1,1,1,2,1,1,1,2,2,3,2,3,2,1,3,1,3,3,2,1,2,3,1,1,2,1,1,1,2,1,1,2,1,2,1,1,1,1,1,2,2,1,2,2,1,2,1,2,2,1,1,1,1,1,1,1,2,1,2,2,2,2,1,2,1,1,1,1,1,1,1,1,2,2,2,1,1,2,1,3,2,1,2,1,1,1,1,2,1,1,1,2,2,3,1,1,2,1,1,1,2,1,1,1,2,2,1,2,1,2,1,1,2,2,3,1,1,1,2,1,2,1,1,1,1,1,2,1,1,1,3,1,1,2,1,1,1,2,2,1,1,2,1,1,1,2,2,2,2,2,2,1,1,1,1,3,2,3,2,1,1,2,1,1,2,1,1,2,2,3,1,2,2,3,2,2,1,1,2,2,2,1,2,2,1,1,2,2,1,1,2,1,1,1,2,1,2,2,1,1,1,1,1,3,1098.805774
1,3,2,1,1,1,3,2,1,2,1,2,2,1,1,2,1,2,1,2,2,1,1,2,1,2,1,2,1,2,2,1,2,1,2,2,2,2,2,1,2,1,2,1,2,1,2,2,1,1,1,2,1,2,1,1,1,1,1,1,1,1,1,1,2,1,2,1,1,1,2,1,3,1,1,1,2,2,1,3,1,2,1,1,2,1,1,2,1,2,1,1,1,2,1,2,1,2,2,1,1,2,1,1,1,1,1,2,2,2,1,2,2,3,2,1,2,2,1,1,1,1,2,1,1,2,1,1,2,1,3,1,2,2,1,2,1,1,1,1,1,1,2,1,2,1,1,1,1,2,2,1,1,1,1,1,1,2,2,1,1,1,1,2,1,2,1,1,3,1,1,3,1,2,2,1,1,1,2,1,1,1,2,1,1,1,1,1,1,2,3,2,2,2,1,1,1,1,1,1,1,2,1,1,2,1,1,1,1,1,3,1,1,1,2,1,1,3,2,2,595.004622
1,1,1,2,1,1,1,2,1,1,2,1,1,1,1,2,2,2,2,2,1,1,1,2,3,2,1,1,2,1,1,1,2,2,1,1,2,2,1,2,2,2,2,2,1,2,2,2,1,1,1,1,2,1,2,1,2,1,2,1,2,2,1,1,2,1,1,2,2,2,3,2,2,1,1,2,3,2,1,1,2,1,2,2,1,2,1,1,2,2,1,1,2,1,3,1,1,1,1,1,1,2,1,1,1,2,2,1,1,1,2,1,2,1,1,2,1,2,2,2,1,1,2,1,1,2,1,2,1,2,1,2,2,2,1,2,2,1,2,1,2,1,2,2,2,2,2,1,1,1,1,1,1,2,2,2,1,1,1,1,1,2,1,2,1,3,1,2,1,1,2,2,1,1,1,1,1,2,1,3,2,1,2,1,1,2,2,3,2,2,2,3,3,3,1,2,2,2,1,1,2,1,1,2,2,1,1,1,1,1,2,1,2,1,1,1,2,2,2,1,390.286198
1,2,3,2,2,2,1,1,2,1,3,2,2,1,1,1,2,2,2,1,2,1,2,2,1,1,1,2,1,1,2,2,2,3,1,1,1,1,2,1,2,1,1,1,1,2,2,1,1,2,2,1,3,2,1,1,3,1,2,1,1,1,2,1,2,1,1,1,2,2,2,1,1,1,2,2,1,2,1,2,1,2,1,1,1,2,2,1,1,1,1,2,1,1,1,1,2,1,1,2,2,1,1,2,1,2,1,1,2,3,3,1,2,1,1,1,1,1,1,1,1,1,2,1,3,1,1,2,2,2,1,1,3,1,1,2,1,1,2,1,1,2,2,3,1,1,1,1,2,2,2,1,1,1,1,1,1,3,2,1,2,2,1,1,1,1,2,1,1,1,1,1,1,2,1,2,1,1,1,3,1,1,2,1,1,2,1,2,2,2,1,2,2,1,1,2,2,2,1,1,3,1,2,2,1,3,1,2,1,1,1,2,2,2,1,2,1,2,1,1,205.755652
2,1,2,1,2,1,1,3,2,1,2,1,3,1,2,2,1,3,1,1,1,1,2,2,1,2,1,1,1,2,1,1,1,2,2,1,1,1,2,1,2,2,1,1,1,2,1,1,1,1,2,1,2,2,2,2,2,1,2,1,2,2,2,1,1,1,1,1,1,1,2,1,3,2,2,1,1,1,1,1,2,2,1,1,2,2,2,1,2,1,2,2,1,1,2,2,1,1,2,1,1,2,2,2,1,3,2,3,2,2,2,2,2,2,1,2,1,1,2,2,2,1,2,2,2,1,2,2,1,2,1,3,1,2,1,2,1,1,1,1,2,1,2,2,1,1,1,2,2,1,1,1,2,1,2,2,1,1,2,1,2,2,2,1,2,3,2,2,1,1,1,2,2,3,2,2,1,3,1,2,2,1,1,1,1,2,2,1,1,1,1,2,1,1,1,1,2,2,1,1,1,1,1,2,3,1,2,1,1,1,1,2,1,1,1,2,1,1,1,2,402.783476
1,2,1,1,2,2,2,1,2,1,1,1,2,2,1,2,2,2,2,1,1,1,2,1,1,1,2,2,1,1,3,1,1,1,2,1,3,2,1,1,1,1,1,1,2,1,1,1,1,1,1,1,1,1,1,1,2,1,3,1,1,1,1,1,1,1,1,2,1,1,2,2,1,1,1,2,1,2,1,1,1,2,1,2,1,1,2,1,1,1,1,2,2,1,2,2,2,1,2,1,1,3,2,1,2,1,2,1,1,1,2,1,2,3,1,1,1,1,1,2,1,1,2,2,2,1,2,1,2,1,1,1,1,1,2,2,1,1,1,1,1,1,1,2,1,1,1,1,1,2,1,1,1,2,1,1,1,1,3,1,1,2,1,1,1,1,1,1,2,2,1,2,1,1,1,2,1,1,1,1,2,1,1,1,1,1,1,2,1,1,1,1,1,2,1,2,2,2,2,3,2,3,1,3,1,1,3,1,2,2,1,3,2,1,1,1,1,1,2,2,595.769516
2,1,1,2,2,1,3,1,2,2,1,1,2,2,2,1,1,2,2,1,1,1,1,1,2,3,1,3,2,2,2,2,2,2,1,2,3,1,1,1,3,1,2,1,2,2,2,1,1,1,1,2,2,1,2,2,1,2,1,2,2,2,1,1,2,1,1,1,1,1,1,2,2,1,2,3,1,2,1,2,2,2,1,2,2,1,2,1,1,1,2,1,3,1,1,2,2,2,3,1,1,1,1,1,1,2,1,2,1,2,1,1,1,1,1,1,1,1,1,1,1,1,1,2,2,2,2,1,1,1,1,2,1,2,1,3,1,1,2,1,1,1,3,2,2,1,2,2,1,2,2,1,1,2,1,1,1,1,3,1,1,2,1,2,1,1,3,2,2,2,1,2,2,1,2,2,1,2,1,2,1,3,1,1,2,2,1,1,1,1,2,1,1,2,2,2,1,3,1,3,1,2,2,2,2,1,1,1,3,1,2,1,1,3,1,1,2,2,1,1,798.552676
1,2,1,2,1,2,1,2,2,1,1,2,1,3,1,1,1,2,2,1,2,1,1,1,1,2,2,1,1,2,3,1,2,1,2,1,1,2,2,1,2,1,2,2,2,1,1,1,1,1,1,2,1,1,1,1,2,1,1,1,1,2,1,2,1,1,2,1,2,1,2,2,1,1,2,1,1,1,2,2,1,1,1,1,2,2,2,1,2,1,3,1,2,2,1,2,1,1,2,1,1,1,2,2,1,1,1,1,2,3,1,2,1,1,2,2,2,1,1,2,1,2,1,1,1,1,3,1,1,2,2,1,2,1,2,1,1,1,1,3,2,1,2,1,1,1,3,1,2,1,3,1,1,1,1,1,1,1,2,1,1,1,1,2,1,2,2,2,1,1,2,1,1,2,1,1,1,2,1,2,1,1,2,1,1,3,1,1,2,2,2,2,2,3,1,1,2,3,1,1,2,1,1,2,1,1,1,1,1,1,2,1,1,1,2,1,3,2,2,2,200.847535
1,1,1,1,3,2,2,1,1,2,2,1,2,2,1,1,2,2,3,2,1,1,1,3,2,2,2,1,1,2,1,3,1,1,1,2,1,2,1,2,3,3,1,2,1,1,2,1,2,1,2,2,1,1,1,2,1,1,2,1,2,1,1,1,2,1,1,1,1,1,2,2,2,1,1,1,2,1,1,1,2,1,1,1,2,1,2,1,1,2,3,1,1,1,1,1,2,2,2,2,1,2,1,1,2,2,1,1,1,1,2,2,2,1,2,1,2,1,1,1,1,1,1,1,1,2,2,1,2,1,3,1,2,2,2,2,1,1,3,2,2,1,2,1,2,1,2,2,1,2,1,2,2,2,1,1,1,1,1,2,1,1,1,2,1,2,2,2,1,2,1,2,2,1,2,3,1,2,1,2,1,1,1,1,1,3,2,2,1,2,2,1,2,3,2,2,1,1,1,1,1,2,1,2,1,3,1,2,1,1,3,1,1,1,2,1,2,2,2,2,400.94817
1,2,1,1,2,2,2,2,2,1,3,2,1,1,1,1,3,2,2,1,2,2,2,1,1,2,1,1,1,2,2,1,2,3,1,2,1,1,1,1,3,2,3,1,1,3,2,2,1,1,1,1,1,2,1,1,1,2,2,2,1,1,1,1,1,2,1,1,2,2,1,1,3,1,2,2,2,1,1,3,2,1,2,2,2,2,1,1,2,1,2,1,2,1,3,1,1,2,3,1,1,1,2,2,2,2,2,2,1,3,1,2,3,1,1,2,1,2,1,2,2,2,3,3,1,1,1,1,2,2,1,1,1,1,1,2,2,2,2,2,3,1,1,1,2,1,1,1,3,2,1,2,1,1,1,2,1,1,1,1,2,1,1,2,3,1,1,2,2,1,2,2,1,1,1,2,1,1,1,2,1,3,2,1,1,2,2,2,1,2,3,1,2,2,2,2,1,1,1,1,1,1,1,2,2,2,2,1,2,1,1,1,1,1,1,1,1,2,1,1,197.584263
1,1,2,2,1,1,2,2,2,1,3,2,2,2,1,2,2,1,3,1,2,1,1,1,1,2,2,1,1,1,1,1,1,1,1,2,1,2,2,2,2,2,2,1,2,2,2,1,1,1,1,1,2,1,1,2,1,1,1,1,1,1,1,2,2,2,1,1,2,1,1,2,2,1,2,2,1,2,1,2,2,1,1,1,2,1,1,1,3,1,3,1,1,1,2,1,3,2,2,1,1,2,2,1,2,1,1,2,2,3,1,1,2,1,2,1,1,2,3,2,2,1,1,2,1,2,2,1,2,2,1,1,2,2,1,1,1,1,1,1,2,1,2,2,1,1,1,2,2,1,3,1,1,1,1,1,1,3,2,3,1,1,2,3,1,1,2,3,2,1,1,1,1,1,2,2,1,2,1,2,1,2,2,1,2,1,1,2,1,2,1,2,3,1,1,2,1,1,1,1,2,2,1,1,1,1,1,1,2,1,1,1,1,1,1,1,2,1,2,1,410.105308
2,1,1,1,2,1,1,2,1,2,3,1,2,2,2,1,1,1,1,1,1,2,1,1,2,2,2,2,1,1,1,1,2,3,2,1,1,1,2,2,1,1,2,1,1,1,2,1,3,1,2,1,1,2,1,2,1,1,2,2,1,1,2,1,1,1,2,1,2,1,2,2,2,1,1,1,1,2,2,2,2,2,1,2,1,2,3,1,1,1,2,1,1,1,2,2,1,2,2,2,1,2,2,1,1,1,1,1,1,2,1,2,2,2,1,2,2,3,1,2,2,1,2,2,1,1,2,2,1,3,2,1,3,1,2,2,2,1,2,1,1,1,1,2,1,1,1,3,2,1,3,1,2,1,1,1,1,2,1,1,1,1,2,3,2,2,1,1,3,1,1,3,1,1,1,2,1,3,2,2,1,1,2,1,1,2,1,1,1,1,2,2,1,2,2,3,2,1,1,2,1,1,1,3,3,1,1,1,1,1,3,2,1,2,1,1,1,1,1,2,602.516521
1,3,3,2,3,2,2,1,2,2,1,3,2,1,1,1,2,2,2,1,1,1,2,1,1,2,1,1,1,1,1,1,3,2,1,2,3,2,1,1,1,1,1,2,1,1,3,2,1,2,1,2,3,1,1,2,2,1,1,1,2,2,3,2,1,3,2,1,2,2,1,2,3,1,2,1,2,2,1,1,2,2,1,1,1,1,1,1,1,1,1,1,1,1,3,1,2,2,2,2,1,1,3,1,1,2,2,1,2,2,1,2,1,2,3,1,3,1,1,2,1,2,1,2,2,2,1,1,2,3,2,3,1,2,1,1,3,1,3,1,2,1,2,1,2,1,1,2,1,1,1,2,1,2,1,1,1,2,1,1,2,1,1,2,1,1,3,1,2,1,2,1,2,1,1,2,2,2,1,1,1,2,2,2,1,2,1,1,1,1,1,1,1,1,1,3,1,3,1,1,1,1,1,1,2,1,2,1,2,1,2,2,1,1,1,1,2,2,1,3,201.468051
1,2,2,2,1,1,2,1,3,2,2,2,1,2,2,2,2,2,2,2,2,1,1,2,2,1,2,1,2,2,2,1,3,1,2,2,1,1,2,1,3,1,1,2,1,2,2,1,1,1,1,1,2,1,2,2,2,1,2,2,1,1,1,1,3,3,1,2,1,1,1,2,3,1,1,1,2,1,1,2,1,2,1,1,2,2,2,2,1,1,1,2,2,1,2,1,2,2,1,2,1,1,1,2,1,2,1,2,1,3,2,1,1,1,1,1,2,2,3,2,2,1,2,2,1,2,2,1,3,2,1,2,2,3,1,1,1,2,1,2,1,1,1,2,1,1,2,1,1,2,1,1,1,1,2,2,2,1,1,2,1,1,1,1,3,3,2,3,2,1,2,3,2,1,1,2,2,2,1,3,2,1,1,1,3,1,1,1,1,2,1,1,3,2,1,1,1,1,1,2,1,2,2,1,2,1,2,1,2,2,2,1,2,2,1,1,2,1,2,1,199.866027
1,1,2,2,1,1,1,2,1,1,2,2,1,1,1,2,1,2,2,2,1,1,1,3,1,1,1,1,1,1,2,1,3,2,2,2,1,2,3,1,2,1,1,1,1,3,1,1,1,1,1,1,1,1,3,2,1,1,1,1,2,1,3,1,1,1,2,1,1,1,2,1,1,1,1,1,1,1,2,2,1,2,1,1,2,2,2,1,1,1,2,1,2,2,1,1,2,1,2,1,2,2,2,1,1,1,1,1,2,1,1,1,1,1,1,2,1,1,1,2,1,1,1,1,1,1,1,2,3,2,2,1,2,1,1,1,1,2,1,2,2,2,1,2,1,1,1,3,3,2,3,1,1,2,2,3,2,2,1,1,1,1,1,2,2,3,2,1,2,1,1,2,1,1,1,1,3,2,1,1,2,1,1,1,1,2,1,1,2,1,2,2,2,2,1,1,1,2,1,2,3,2,2,1,1,1,2,1,2,2,1,3,2,1,1,1,2,3,1,1,197.279457
1,1,1,1,1,1,1,1,1,2,2,1,1,1,1,1,2,1,3,1,2,1,1,2,1,2,3,1,3,1,1,1,2,1,1,2,3,2,1,1,1,1,1,2,2,2,1,1,1,1,2,1,1,1,2,2,1,2,2,2,2,1,1,1,1,1,1,2,2,2,2,2,2,1,1,2,1,1,1,1,1,1,2,1,1,3,1,2,2,1,2,1,3,1,2,2,1,1,1,2,3,1,1,2,2,2,1,1,3,1,1,1,2,1,1,1,1,1,1,1,1,1,2,1,2,1,2,1,2,2,1,2,1,1,3,1,1,2,1,1,1,2,2,2,1,2,2,2,1,1,1,1,1,1,2,1,1,1,2,2,1,1,1,1,1,2,2,2,1,2,1,1,1,2,1,2,2,1,2,3,1,1,1,2,1,1,2,1,1,1,1,1,1,2,1,2,2,1,1,3,3,1,2,2,1,2,2,2,1,1,1,1,1,1,1,1,2,1,2,2,198.171035
1,2,2,2,1,1,1,2,1,2,3,1,2,3,1,1,1,2,1,1,3,1,1,1,1,1,2,2,1,2,3,3,2,2,1,2,2,1,2,1,1,1,2,2,1,2,2,1,1,1,1,1,2,1,1,1,1,2,2,3,2,2,3,1,1,1,2,1,3,2,1,1,2,1,1,1,1,2,2,1,1,2,1,1,1,1,2,2,1,1,1,1,2,1,3,1,2,1,2,2,1,1,1,2,3,1,1,1,1,2,1,1,2,2,1,1,1,2,1,1,2,1,2,2,2,3,2,1,1,2,2,1,1,1,1,2,1,2,1,3,2,1,1,3,1,1,2,1,1,1,1,1,1,1,1,1,1,2,2,1,2,2,1,2,1,2,2,1,1,1,1,1,1,2,1,3,1,2,1,1,2,2,2,1,1,2,1,1,3,2,2,1,2,1,1,1,2,2,1,1,1,1,1,1,1,2,1,2,1,1,1,2,3,1,1,1,2,1,1,1,205.217259
1,2,1,2,2,1,2,1,1,2,2,3,2,2,1,1,2,3,1,1,2,3,1,1,2,1,3,1,1,2,1,2,2,1,1,2,1,1,3,1,1,2,1,1,1,1,1,2,1,1,1,2,1,1,1,1,1,2,1,2,2,2,2,1,1,1,2,2,2,1,1,1,1,2,2,1,1,1,1,2,1,1,2,1,1,2,1,2,2,1,2,1,1,1,3,1,1,2,2,1,2,1,2,1,1,1,1,1,2,1,1,1,3,1,1,1,1,2,1,2,2,1,1,2,1,1,1,1,2,1,1,1,1,1,3,2,2,1,2,1,2,1,2,2,2,1,3,2,1,1,3,2,2,2,1,1,1,2,3,2,1,1,2,3,1,2,2,3,1,1,1,1,1,2,1,1,2,1,1,1,1,1,1,1,1,1,2,2,2,1,1,2,1,1,1,1,1,1,2,2,1,1,2,1,1,1,1,1,2,1,2,1,1,1,1,1,1,1,1,1,402.844781
2,2,1,2,1,2,1,1,2,2,1,1,1,2,2,1,1,2,1,1,2,1,1,3,1,2,2,1,1,2,1,1,3,2,1,1,2,1,2,1,2,1,2,1,2,2,3,2,2,1,2,2,2,1,2,2,1,2,1,2,1,3,1,3,2,1,1,1,1,1,2,2,1,3,2,1,1,1,3,2,2,1,3,1,2,1,1,2,1,1,1,1,2,1,1,1,3,1,2,1,1,2,3,2,1,2,1,1,2,2,1,1,2,1,1,1,1,1,1,1,3,1,1,2,2,1,1,1,2,2,1,1,1,2,2,1,2,1,1,1,1,1,2,1,3,3,3,1,1,1,1,1,1,2,1,1,1,1,1,1,2,1,1,1,1,2,3,1,1,2,2,3,1,1,2,1,1,2,1,1,2,2,2,2,2,1,2,1,1,1,2,2,2,2,2,2,2,2,2,1,1,2,1,2,1,1,1,1,2,1,1,2,1,2,1,2,2,2,2,2,403.808788
1,2,1,1,3,1,3,2,1,1,1,1,2,2,1,1,1,2,1,1,2,1,1,1,2,3,1,1,1,1,3,1,2,1,1,2,2,1,2,1,2,1,3,2,1,2,2,1,1,2,1,2,2,1,1,2,2,1,1,2,1,1,1,1,2,1,2,1,2,1,2,1,1,1,2,1,3,1,2,1,1,2,1,2,2,2,1,1,1,1,1,2,1,1,1,1,1,2,2,1,1,2,1,2,1,2,1,2,1,1,1,2,2,2,1,1,1,1,2,1,1,1,3,3,1,1,2,1,2,2,2,1,1,2,1,1,1,1,1,3,1,1,2,2,2,1,2,2,1,1,1,1,1,2,2,1,2,2,1,1,1,1,2,1,1,1,1,3,2,1,1,2,1,1,1,2,1,2,2,2,1,2,1,1,2,2,2,1,1,1,2,2,1,1,1,1,3,1,2,1,1,1,1,2,3,1,1,1,1,1,2,2,2,1,1,1,1,3,1,1,601.169101
1,2,3,1,2,1,2,2,2,2,2,2,2,1,1,1,1,2,1,1,2,1,1,1,2,1,2,3,2,1,1,2,2,1,1,1,1,1,2,2,1,2,1,3,1,1,1,2,1,1,2,2,1,2,2,2,2,1,2,2,1,3,2,1,2,1,1,1,1,1,1,1,1,1,2,1,1,1,1,2,1,3,2,1,1,2,2,1,1,2,2,1,1,1,2,1,1,2,2,1,1,2,1,2,1,2,1,1,1,2,2,2,2,2,1,2,1,1,2,2,2,1,1,1,1,1,1,1,3,1,1,1,2,1,1,2,2,2,2,2,1,2,2,2,1,1,2,1,1,1,1,2,1,1,1,1,2,1,2,2,2,2,1,1,1,1,2,1,2,2,1,1,1,2,1,3,1,1,2,1,2,2,2,2,2,2,1,2,1,2,1,1,1,2,2,1,1,2,1,3,3,2,1,2,2,3,3,1,2,2,2,2,2,1,1,2,2,1,1,2,198.956215
1,3,2,3,2,1,2,2,2,1,2,2,2,2,1,1,3,1,1,2,1,1,1,1,1,2,2,1,1,1,2,1,2,2,1,1,2,3,1,1,3,1,1,2,2,2,2,1,1,1,1,1,1,1,1,2,3,1,3,3,2,1,1,1,2,1,2,1,1,1,1,2,2,1,3,1,2,1,1,3,2,1,1,1,3,2,3,1,1,1,1,1,2,1,2,1,2,2,1,2,3,3,2,1,2,2,2,2,1,2,2,1,2,2,1,1,2,1,2,1,2,1,2,1,2,1,1,1,1,2,2,1,2,1,1,2,2,1,1,2,2,2,1,1,2,1,3,2,1,1,1,3,2,1,1,1,1,2,2,2,1,2,1,2,2,3,2,1,1,1,1,1,2,2,1,1,1,2,1,2,3,1,1,1,2,3,1,1,1,2,2,2,2,2,1,1,2,2,1,2,2,1,1,3,1,1,2,1,1,2,1,2,1,1,2,2,2,2,2,2,197.494933
1,1,2,1,2,2,2,1,1,1,1,1,2,2,1,1,1,2,1,2,1,1,1,3,1,2,1,2,1,2,2,1,1,2,1,2,1,1,1,1,1,1,1,1,1,1,1,2,1,1,2,3,3,1,2,1,2,2,1,2,1,1,1,1,1,1,1,1,2,1,1,1,1,1,2,2,1,1,1,1,2,1,1,2,3,2,3,1,2,2,2,1,1,1,2,3,2,1,2,1,2,1,1,2,1,1,1,1,1,2,2,1,2,1,2,1,2,2,1,2,1,1,2,1,1,1,1,1,2,1,1,1,1,2,1,1,1,1,1,1,1,1,2,1,3,2,1,3,1,1,1,1,1,1,2,1,1,2,3,1,1,2,1,1,1,1,1,2,1,1,1,2,1,1,1,2,1,2,2,2,1,1,1,1,2,3,1,1,3,1,2,2,3,1,1,3,1,1,1,2,1,1,1,2,2,2,1,1,2,1,1,1,2,1,2,1,2,3,2,1,200.847041
1,2,1,2,2,1,2,2,3,1,3,1,1,1,1,1,2,1,2,1,1,2,1,2,2,1,2,1,1,2,1,1,2,2,1,2,1,1,1,2,2,1,3,2,1,2,3,1,1,1,1,1,3,1,2,2,1,3,1,2,1,2,1,1,1,1,1,1,2,1,2,2,2,2,1,1,1,2,1,2,2,1,1,1,1,1,2,3,1,1,1,1,2,2,2,2,1,1,3,1,2,3,2,2,2,2,1,1,2,2,1,1,1,1,1,2,2,1,1,1,1,1,2,2,2,1,2,1,1,2,1,2,1,2,1,1,3,1,1,1,1,1,1,2,1,1,2,2,2,1,1,2,1,2,1,1,1,3,2,2,1,3,2,2,2,1,1,1,1,1,2,1,1,1,1,2,1,1,2,3,2,1,1,1,1,1,1,1,2,2,1,2,2,2,2,2,2,2,2,1,1,1,2,2,2,1,2,2,2,2,2,2,2,1,1,2,1,1,2,2,195.054947
1,2,1,1,2,1,2,1,2,1,2,1,1,1,1,1,2,2,2,2,1,1,1,3,2,2,3,1,1,1,2,1,2,2,1,2,1,1,2,1,3,1,3,2,1,2,2,1,1,1,1,2,3,1,1,1,1,2,2,1,1,1,2,1,2,3,1,1,1,1,1,1,1,1,2,1,1,1,3,2,1,1,2,1,2,1,3,1,1,1,3,1,2,1,3,3,2,1,2,1,1,2,1,2,1,2,1,1,1,1,2,1,2,1,2,1,1,2,1,2,2,1,3,1,1,1,2,1,3,1,1,1,2,2,1,1,3,1,1,2,3,1,1,2,1,1,2,1,3,1,1,1,1,1,1,1,1,2,1,1,1,2,2,1,1,3,2,2,1,1,1,3,1,1,2,1,2,1,2,1,2,2,2,2,2,2,1,1,2,3,2,1,2,2,1,1,2,1,1,2,1,2,1,2,2,1,2,1,2,1,1,1,1,1,1,1,1,1,1,1,195.500748
1,3,2,1,2,1,2,1,1,1,3,1,1,1,2,1,3,1,2,1,2,1,1,2,2,2,2,1,2,1,2,1,2,2,1,1,1,2,1,1,2,2,2,1,1,1,2,1,1,2,1,2,2,1,1,1,3,2,1,1,1,1,1,1,1,1,1,1,1,1,1,2,1,1,1,1,2,2,1,2,1,1,2,2,2,1,2,1,1,1,2,1,1,1,3,2,1,1,1,1,2,1,2,2,1,2,1,1,1,2,1,1,2,1,1,1,2,2,1,1,1,1,2,2,1,2,2,1,2,2,3,1,1,3,1,1,2,1,1,1,2,2,2,2,1,2,1,2,1,2,1,1,1,2,1,2,1,2,1,1,2,1,2,1,2,3,2,2,1,1,1,1,1,1,1,3,1,2,1,1,2,2,1,1,3,1,1,1,1,1,2,3,1,1,1,1,1,2,1,2,3,1,1,2,2,1,1,1,2,1,2,1,1,1,1,1,2,1,1,1,2.204366
1,3,1,2,2,2,1,2,1,1,2,2,2,2,2,3,2,1,2,2,1,2,1,1,2,2,2,2,1,1,3,1,1,2,2,1,2,1,2,1,1,1,1,1,2,2,1,1,1,2,1,1,2,2,2,1,1,1,2,2,2,1,1,2,1,1,1,1,2,1,2,3,2,1,2,1,1,1,1,2,1,1,3,1,1,2,2,1,3,1,1,1,2,1,2,1,1,2,2,2,2,2,1,2,1,1,2,2,1,2,1,1,1,1,1,1,2,2,1,2,3,1,2,1,1,1,1,1,3,3,1,1,1,1,1,2,2,1,2,1,2,2,2,3,1,1,2,3,3,2,1,1,1,1,2,1,2,1,2,2,2,2,1,1,1,1,1,1,3,2,1,1,1,2,1,3,1,1,3,2,2,1,2,1,1,1,2,2,2,2,1,1,1,1,1,1,2,2,1,2,2,1,1,2,1,1,1,1,1,2,1,2,2,1,1,2,3,1,1,3,395.423448
3,2,1,3,1,2,1,3,1,2,2,2,2,1,2,1,3,2,3,1,1,1,1,1,2,2,2,2,2,1,2,2,2,2,2,1,3,2,1,2,2,2,3,2,2,1,1,1,1,1,2,2,3,1,1,1,2,1,2,2,1,1,1,1,1,2,2,1,1,1,1,2,1,1,2,1,2,1,1,1,2,2,2,1,2,1,1,1,1,1,3,1,1,1,2,2,1,1,1,1,1,1,1,1,2,2,1,1,2,1,1,2,2,1,2,1,1,2,1,1,2,1,2,2,1,2,1,3,2,1,1,1,1,1,1,2,2,2,2,2,1,2,1,3,2,2,1,2,1,1,1,1,1,1,2,1,1,1,1,2,1,1,2,1,2,1,2,2,2,1,1,1,1,1,1,1,1,1,2,1,1,1,2,1,1,2,1,1,2,3,2,2,1,2,1,3,1,1,1,2,3,1,1,1,1,1,1,1,1,1,2,1,1,2,2,1,1,1,3,1,410.497526
1,1,1,2,2,2,2,2,2,2,2,2,1,1,1,1,2,1,1,1,2,1,1,2,2,1,1,3,2,1,3,1,3,3,1,1,1,1,1,2,2,2,1,1,1,1,1,2,1,1,1,2,2,1,2,2,2,2,2,3,1,1,1,1,1,1,2,1,3,2,2,2,1,2,2,1,1,1,1,2,1,1,2,2,1,2,1,1,3,1,1,1,1,1,2,1,1,1,3,1,1,1,1,2,1,2,2,2,2,2,2,1,2,1,1,1,2,1,2,2,2,1,2,1,1,2,1,2,1,1,1,1,1,3,1,1,2,2,1,2,1,1,2,1,2,2,1,1,2,1,1,1,1,1,2,1,1,1,1,1,1,3,1,2,1,1,1,2,3,2,2,1,2,1,1,2,1,2,1,2,1,1,2,1,1,1,1,1,1,1,1,1,1,1,2,2,1,3,1,2,2,1,1,2,2,1,2,1,1,1,3,2,1,1,1,2,1,1,1,2,209.049003
1,3,2,1,2,1,2,2,2,1,3,1,2,3,2,1,1,2,2,2,1,1,1,2,1,2,2,1,1,1,1,1,1,1,1,1,2,2,2,2,2,1,1,2,1,2,1,1,1,1,1,1,3,1,1,2,2,2,2,2,1,3,1,1,1,2,1,1,1,2,2,3,3,1,2,2,1,1,2,2,1,1,1,1,2,2,1,1,1,1,1,1,1,1,1,2,2,1,2,1,1,3,1,2,1,2,1,2,2,2,3,2,2,1,1,3,1,1,1,1,2,2,2,2,1,1,2,2,3,1,2,1,2,2,1,3,1,1,1,2,2,1,3,1,3,2,1,1,1,2,1,1,2,2,2,1,1,2,3,2,2,2,1,1,1,2,1,3,2,1,1,2,2,1,1,3,1,2,1,2,2,1,1,1,1,1,1,1,2,1,2,2,2,2,2,1,1,2,1,1,2,2,1,1,1,3,2,1,2,1,2,2,2,1,1,1,2,3,2,1,193.306667
2,2,1,2,1,1,3,2,1,1,1,2,1,2,1,1,2,1,2,1,1,1,1,2,1,1,1,1,2,1,2,3,1,3,1,1,2,2,1,2,2,2,1,1,2,1,2,1,1,1,1,2,2,1,3,1,1,1,1,1,1,2,1,1,2,2,1,2,2,1,2,2,2,1,1,1,3,1,2,2,1,1,1,2,1,1,2,2,1,1,2,2,1,1,1,2,1,1,2,1,1,1,1,1,2,1,1,2,1,2,2,2,2,2,1,1,2,1,2,1,1,1,1,2,1,2,1,3,2,1,2,1,1,2,1,1,2,1,2,1,3,1,1,3,1,1,2,3,1,1,2,1,1,1,1,1,2,3,2,2,1,3,1,1,1,2,1,1,2,2,1,2,2,2,1,3,2,1,3,1,2,1,1,1,1,1,2,2,2,1,2,2,2,2,1,3,3,1,1,1,3,1,2,2,1,1,1,1,1,2,1,1,1,1,3,1,1,1,2,1,598.848658
1,3,1,2,1,1,2,1,2,1,2,3,1,1,1,2,1,2,2,1,1,1,1,1,1,2,2,1,1,1,3,2,3,1,1,2,1,1,2,1,3,1,2,2,2,1,2,1,2,1,1,1,2,1,1,2,1,1,3,3,2,1,1,1,1,2,2,1,1,1,2,2,2,3,3,1,2,1,1,1,1,1,1,1,1,2,2,2,2,1,2,2,2,1,2,3,1,1,2,1,2,2,2,2,2,2,1,2,2,2,1,2,1,1,2,1,1,1,1,2,2,1,1,1,2,2,1,2,1,2,2,1,2,2,1,1,1,1,2,2,2,2,2,2,2,2,1,2,2,1,2,1,2,1,1,2,2,2,1,1,1,1,1,2,2,2,2,1,1,1,1,1,1,1,2,1,1,3,2,1,1,2,1,2,2,2,1,1,1,1,1,2,2,1,2,1,2,1,1,2,2,2,1,3,1,1,2,1,3,3,2,2,1,1,1,1,2,1,3,2,395.440492
1,2,1,1,1,1,1,3,3,1,1,2,2,2,2,1,2,3,2,2,1,1,1,1,1,2,3,2,2,2,1,1,2,1,2,3,2,3,3,1,2,2,1,2,2,1,1,2,1,2,2,3,1,1,1,1,2,2,1,3,2,2,2,1,2,1,1,1,3,2,3,2,1,1,1,2,2,1,2,2,2,2,1,1,2,3,1,1,2,1,1,1,2,1,2,1,1,1,1,1,2,2,2,1,2,2,1,2,2,2,2,1,2,1,3,1,1,1,2,3,1,1,1,2,1,1,1,1,2,1,2,1,1,1,2,2,3,1,1,2,2,2,2,1,2,1,1,1,2,2,1,3,2,1,1,1,1,1,2,1,3,1,2,1,1,2,2,2,2,1,1,2,2,1,1,1,1,2,1,2,1,2,1,1,1,2,1,1,1,1,1,1,1,1,2,1,1,1,2,2,3,2,2,1,1,1,1,1,3,1,1,2,1,2,1,1,1,3,2,2,400.990688
1,1,2,1,2,1,3,1,2,1,2,2,2,1,1,3,1,2,2,2,2,2,2,2,1,2,2,1,2,1,2,2,2,1,1,1,2,1,1,1,1,2,2,2,2,3,1,1,2,1,1,1,1,2,1,1,1,1,1,1,2,1,1,2,1,2,1,1,2,1,1,2,1,1,1,2,1,2,2,1,1,3,1,1,2,1,1,1,1,1,2,1,1,2,2,1,1,1,3,1,2,2,1,1,2,1,1,1,3,2,1,1,3,1,2,1,1,2,1,2,2,1,1,2,1,2,1,1,1,1,2,1,1,1,1,1,2,1,1,1,1,2,3,3,1,1,1,2,1,1,1,1,2,1,1,1,1,3,2,1,3,1,2,2,1,3,2,1,1,1,2,1,1,2,1,1,1,1,2,3,1,2,1,2,2,1,1,2,2,2,1,2,2,1,1,1,1,1,1,1,1,2,2,2,1,1,1,1,2,1,1,2,2,1,2,2,2,2,2,1,396.238685
1,3,1,1,1,1,2,2,1,2,2,2,3,1,2,2,1,1,3,2,1,2,1,2,1,1,3,2,2,2,1,1,2,2,2,1,2,2,2,1,1,1,2,1,2,1,1,1,1,2,2,1,3,2,1,1,2,2,2,2,2,3,1,1,1,1,2,1,3,1,2,1,2,1,2,1,1,1,2,1,1,1,2,2,1,2,2,2,1,1,2,1,1,1,2,1,1,2,1,2,1,3,1,1,1,1,1,1,2,2,1,2,2,1,1,1,3,2,1,2,1,1,1,2,1,3,2,1,1,1,2,1,1,2,2,1,1,1,1,1,1,1,1,2,2,2,2,1,1,1,3,2,1,1,1,1,2,1,3,2,2,1,1,2,1,1,1,1,1,1,1,1,2,2,1,3,1,1,1,2,1,1,1,2,1,2,1,2,1,2,2,2,1,2,1,1,1,1,1,1,2,1,1,3,1,1,1,2,3,1,1,1,1,1,1,2,1,2,1,1,406.243102
3,1,1,2,1,2,1,2,2,1,1,1,2,2,3,1,2,1,1,2,1,2,2,1,2,1,2,2,1,1,1,1,2,1,1,1,1,1,1,1,2,2,1,1,1,1,1,1,1,1,1,2,2,2,2,2,2,2,1,2,1,1,1,1,2,2,1,1,1,1,2,3,2,1,1,1,2,1,1,3,1,1,1,1,1,1,2,1,1,1,1,1,1,1,1,2,2,2,1,1,2,2,1,2,3,2,1,1,1,3,1,1,1,1,1,3,1,1,1,3,2,1,3,2,3,1,2,1,1,1,1,2,1,1,1,2,2,2,3,2,2,2,2,3,3,2,2,2,1,1,2,1,1,1,1,1,1,1,2,3,1,1,1,2,3,2,2,1,1,1,2,1,2,2,2,2,1,1,1,2,3,2,2,2,1,2,1,1,1,1,1,3,2,2,1,1,2,2,1,3,1,2,1,3,2,1,1,1,3,1,1,2,1,2,1,2,1,3,2,1,397.278082
2,2,1,2,2,1,2,2,1,1,1,1,2,2,1,2,1,1,1,3,2,2,2,2,2,2,2,2,2,1,1,2,1,1,3,1,2,2,2,1,2,1,1,1,1,2,2,2,1,1,2,2,1,1,1,3,2,1,2,1,1,2,2,2,1,1,2,1,3,1,1,1,2,1,2,2,2,1,1,1,2,1,2,1,1,1,1,1,2,1,2,1,2,2,2,3,1,2,3,3,2,2,1,1,1,2,3,2,2,2,1,1,2,1,1,1,2,1,1,3,2,1,1,2,1,2,2,3,2,1,1,1,1,1,1,1,2,1,1,1,1,1,3,2,1,1,1,1,1,1,1,2,1,2,1,2,2,1,1,2,3,2,1,1,1,2,2,1,3,2,1,2,2,2,1,1,2,1,1,2,2,2,1,2,1,1,2,1,1,2,1,2,3,3,1,3,2,1,3,1,2,2,1,1,3,1,1,1,1,1,1,2,2,2,1,1,1,2,1,2,799.292608
1,1,2,1,2,2,1,1,2,1,2,2,1,1,1,1,2,2,2,1,1,1,1,2,2,2,1,1,1,1,1,2,2,2,1,2,2,1,1,1,1,1,1,2,1,2,1,1,1,1,2,1,2,1,1,2,1,2,1,2,1,1,1,1,1,2,1,1,1,1,1,1,1,1,3,1,1,2,1,1,2,1,3,1,1,1,2,1,2,2,1,1,1,1,3,1,1,1,2,1,1,1,2,2,1,1,2,2,1,1,1,2,2,3,2,2,1,2,1,2,1,2,1,1,3,2,1,1,2,2,1,1,1,3,1,2,3,2,1,1,1,1,1,1,1,1,3,1,1,2,2,1,1,2,2,1,1,2,2,1,2,1,1,2,1,3,1,1,1,2,1,1,2,1,2,1,2,2,1,2,2,1,1,1,3,2,1,1,3,1,1,1,2,2,1,2,2,1,1,2,3,1,1,1,2,2,2,1,1,1,1,1,1,2,2,2,3,2,1,2,-8.39823
2,1,2,1,1,2,3,2,1,2,2,1,1,2,1,1,1,1,1,2,1,1,1,2,3,2,1,1,1,1,2,2,2,2,1,2,2,1,2,2,1,1,2,1,2,2,2,1,1,1,1,1,1,2,1,2,2,2,1,2,2,3,1,1,1,2,2,2,1,1,2,2,2,1,1,1,1,1,1,2,1,2,2,2,1,2,1,1,2,2,2,1,1,1,2,2,1,1,2,1,2,2,1,1,2,1,1,2,2,2,1,1,2,1,2,1,2,2,2,2,2,1,1,1,1,2,2,1,2,2,1,1,1,1,1,1,3,1,1,1,1,1,2,2,2,1,2,1,1,1,1,1,1,1,1,1,2,1,2,1,2,2,1,2,1,2,2,1,1,2,1,2,1,1,1,1,1,2,1,1,1,2,2,1,1,1,1,1,2,2,2,2,1,1,1,1,2,1,1,2,1,2,2,2,1,1,2,2,2,2,2,1,2,1,1,2,1,1,1,1,397.67667
2,1,2,1,2,1,3,1,2,1,1,2,2,1,2,2,1,2,3,1,1,1,2,1,2,3,2,2,1,2,2,1,3,3,1,2,2,2,1,1,1,3,3,1,1,2,2,1,1,1,1,1,1,2,2,2,2,2,1,3,1,1,1,1,2,2,2,1,3,1,1,3,3,1,1,2,1,1,1,2,1,1,1,1,1,1,1,1,1,1,3,1,1,1,2,2,1,1,2,2,2,2,2,1,2,2,1,2,3,2,2,2,2,2,2,1,1,1,2,3,2,2,1,3,1,1,2,1,1,1,1,1,1,2,2,3,1,1,1,1,1,1,1,2,2,1,2,2,2,1,2,1,1,3,1,1,1,2,2,1,1,1,1,3,1,1,1,2,1,2,2,2,1,1,1,2,1,1,2,2,1,1,2,1,2,1,2,1,1,1,1,1,3,2,1,2,2,1,1,2,1,1,2,3,1,1,1,1,1,1,2,2,2,1,2,2,2,1,2,1,792.493561
2,1,1,1,2,2,2,2,1,1,1,2,1,1,1,1,1,2,2,1,2,3,1,2,1,2,1,2,1,1,1,2,2,1,2,1,1,1,2,1,1,1,2,1,1,1,1,1,2,1,1,1,3,2,1,3,2,1,3,1,3,2,2,1,1,3,3,1,2,2,1,2,2,1,2,2,2,1,1,3,1,2,1,1,2,2,1,2,2,1,2,1,2,2,2,1,2,1,1,2,1,1,1,1,2,3,1,1,2,1,1,2,2,1,1,1,1,3,2,1,1,2,1,1,1,1,1,1,2,2,1,1,2,2,1,2,2,1,2,1,2,2,1,2,2,1,2,1,2,1,2,1,2,1,1,1,1,1,2,1,2,1,1,1,2,2,1,1,2,1,2,1,3,2,1,2,1,1,2,1,1,1,2,1,1,2,2,2,2,2,3,2,2,1,1,1,2,1,2,1,2,1,2,1,1,1,2,1,2,2,1,2,2,1,1,1,2,3,1,1,401.568277
1,3,2,1,2,1,2,1,2,1,1,1,1,2,1,1,1,1,1,1,1,1,2,2,1,2,3,1,1,2,1,1,3,2,1,2,2,2,1,1,2,1,3,1,1,2,2,2,1,1,1,1,2,2,1,2,3,1,2,2,2,1,1,2,1,2,1,2,3,1,2,2,1,1,2,2,2,1,1,2,2,1,3,1,1,2,1,2,3,1,1,1,1,2,2,1,2,2,1,2,2,1,1,2,1,2,1,1,1,2,2,2,1,1,1,1,1,1,1,2,2,2,1,2,1,1,1,1,2,2,2,1,1,2,2,1,3,2,1,1,1,1,3,2,2,2,2,2,2,3,1,1,1,2,1,1,2,3,3,1,1,1,1,1,3,2,1,2,1,1,1,1,2,1,1,2,1,3,1,2,3,2,1,1,1,3,1,3,2,1,2,3,2,2,1,1,1,2,1,2,1,1,1,2,1,1,1,1,3,1,2,1,1,2,1,1,2,2,3,1,4.338036
1,1,1,1,1,1,1,1,2,1,2,2,2,1,2,1,2,1,2,2,2,1,1,2,3,1,3,1,1,2,2,2,1,2,1,1,1,2,1,1,2,2,1,1,2,3,2,2,1,2,2,1,1,2,1,2,2,1,2,1,2,1,1,1,1,1,2,1,2,1,1,1,1,1,2,1,1,1,2,2,1,2,2,1,2,1,1,2,2,1,2,1,1,1,1,1,2,1,1,1,2,2,2,2,2,2,2,1,1,2,1,1,3,2,1,2,1,1,3,2,2,1,2,2,1,1,1,2,2,1,3,1,1,1,1,1,1,3,1,1,1,1,2,1,3,1,1,2,1,1,2,1,2,2,1,1,1,2,1,2,2,1,1,2,1,1,1,1,1,3,1,2,2,3,1,2,2,3,1,3,2,1,2,1,2,1,2,2,1,3,1,2,2,2,1,1,1,2,1,2,2,1,1,2,1,1,2,1,2,1,2,1,1,1,1,2,1,2,2,1,396.784181
1,1,1,1,1,1,1,2,2,1,1,2,2,3,1,1,1,1,2,1,1,1,1,2,2,2,2,2,1,2,2,1,3,2,1,2,1,1,1,1,2,1,2,1,1,2,2,2,1,1,1,1,2,2,1,2,3,2,1,1,2,1,1,2,2,1,1,1,1,1,2,1,2,1,2,1,1,1,1,2,1,1,1,1,1,1,2,2,1,1,1,2,1,2,2,2,2,2,1,1,1,2,1,1,1,2,2,2,2,1,1,1,2,1,2,1,2,2,1,2,1,1,2,1,1,2,2,1,2,2,2,1,2,1,1,1,1,2,2,2,1,2,1,2,1,1,1,3,1,1,2,1,2,2,1,1,1,2,1,3,1,1,1,1,1,3,2,1,1,1,2,2,2,1,1,3,1,1,1,1,3,2,2,1,1,1,1,1,1,1,1,2,3,1,2,2,3,2,1,2,1,2,1,2,2,1,1,1,1,1,1,1,1,3,1,2,1,1,1,1,407.448603
1,2,2,1,1,1,1,1,2,1,1,2,3,2,1,1,2,3,2,1,1,2,2,2,2,2,1,2,1,2,2,1,1,2,2,1,1,1,1,2,1,1,2,2,1,2,1,2,1,1,1,2,1,2,1,2,1,1,3,3,2,2,2,1,2,2,1,1,3,2,2,1,1,1,1,1,2,2,2,1,2,2,2,1,2,1,1,1,2,1,2,1,2,1,2,1,1,2,2,1,1,1,1,1,2,2,3,3,2,1,2,2,2,1,3,1,1,2,1,2,1,1,2,1,1,3,2,2,1,2,1,1,2,2,1,1,2,1,1,3,1,1,1,1,2,1,1,2,2,2,2,1,2,2,1,1,1,1,2,1,2,2,2,2,2,1,2,1,1,1,1,2,1,1,2,2,3,2,1,2,2,1,1,2,2,2,1,1,2,1,1,3,1,1,2,1,1,1,1,2,1,1,2,1,2,1,2,2,1,2,2,3,3,1,1,1,2,2,1,1,-10.587607
1,1,1,2,2,1,1,1,1,1,1,1,1,1,1,2,2,2,2,2,1,1,1,2,3,1,1,1,1,2,1,1,2,2,2,2,2,1,1,1,2,2,2,1,1,3,2,1,2,1,1,2,2,1,1,2,2,1,1,2,1,2,1,1,1,2,1,1,1,1,2,2,1,2,1,1,1,2,1,2,1,1,1,1,2,2,1,1,1,2,2,1,3,2,1,2,3,3,3,1,1,2,1,2,2,1,1,1,1,1,2,2,2,1,1,1,1,1,2,2,2,1,2,1,2,1,2,1,1,1,1,2,1,2,1,1,3,2,2,1,3,1,2,1,1,1,1,2,2,1,1,2,1,1,1,1,1,1,1,2,3,3,1,1,1,2,3,1,1,2,1,1,2,1,1,1,2,1,3,2,2,1,1,2,2,2,3,1,2,1,1,2,2,2,1,1,2,3,1,3,2,1,1,2,1,1,3,1,2,1,2,1,1,1,1,2,1,1,2,2,407.7617
1,2,2,2,1,1,2,2,1,1,2,1,2,1,2,1,2,1,1,1,1,1,1,2,3,1,2,1,1,1,2,1,1,1,2,1,2,2,2,1,3,1,2,1,3,1,2,1,2,1,1,1,2,2,1,1,2,2,2,1,2,1,1,1,1,2,1,1,1,1,1,3,3,1,1,2,2,2,2,2,2,2,1,1,1,2,2,2,1,2,2,2,1,1,1,2,2,2,2,1,1,1,1,1,2,1,1,2,1,2,2,2,2,1,1,1,2,1,1,2,2,1,1,2,2,2,2,1,2,1,2,1,1,2,2,2,1,1,1,3,2,1,2,2,2,2,1,1,1,1,1,1,1,1,1,1,2,1,1,1,3,1,1,1,1,2,2,1,2,1,2,1,1,1,2,1,1,2,2,1,2,2,1,2,2,2,1,1,3,1,1,2,3,2,1,1,1,2,1,1,1,1,1,2,1,1,3,1,1,2,1,2,3,1,2,1,2,1,1,1,400.429438
1,2,1,1,2,1,2,2,2,1,2,2,3,2,2,2,1,2,2,1,2,1,1,2,2,1,1,2,2,2,2,1,3,2,1,2,1,1,2,3,2,2,1,1,2,2,1,1,1,1,1,1,2,1,1,2,1,2,3,3,2,3,1,2,1,1,2,1,2,1,2,1,1,1,1,2,1,1,2,2,2,1,1,1,2,2,1,2,1,1,3,1,1,1,1,1,1,1,2,1,1,2,1,1,2,2,2,2,1,1,1,3,2,2,1,2,1,1,2,2,1,2,1,1,2,2,1,2,2,1,1,1,1,1,2,1,1,2,2,2,1,1,2,3,1,1,2,3,1,1,3,1,1,1,1,1,1,2,1,2,2,3,1,2,1,1,1,1,1,1,1,1,2,2,1,1,2,1,1,1,2,2,1,1,3,2,1,1,1,2,1,1,1,3,1,2,2,1,2,1,1,1,1,2,3,1,1,1,2,1,1,3,1,2,2,3,2,1,2,1,401.722898
1,2,2,2,2,1,3,2,2,1,3,1,2,2,1,1,3,2,2,1,1,1,1,2,1,2,3,1,1,2,1,1,1,1,2,1,1,1,1,1,2,1,1,2,1,3,1,1,1,1,1,1,1,2,2,2,2,2,2,1,2,1,1,1,1,1,1,2,2,2,1,2,2,1,2,1,2,2,2,2,1,1,2,1,2,1,2,1,2,1,3,1,1,2,2,2,1,1,2,1,1,2,2,1,1,1,2,2,2,1,1,2,1,1,1,1,1,1,2,2,2,1,2,2,2,2,2,1,3,3,2,1,1,3,2,1,1,1,1,3,1,2,1,1,2,1,1,3,2,1,1,1,1,1,1,2,1,1,2,1,2,1,2,2,1,2,2,1,1,1,2,2,1,2,1,1,2,2,1,2,2,1,1,1,2,1,1,1,1,2,1,1,1,2,1,1,2,2,1,2,2,1,1,2,1,1,1,2,2,1,1,1,1,1,1,1,2,1,2,2,405.753521
2,2,2,2,1,1,1,3,1,1,1,1,2,1,1,2,1,2,1,1,2,1,1,2,1,2,1,1,1,2,2,1,1,2,2,2,2,1,2,1,3,1,2,2,1,2,1,2,1,1,1,1,1,2,1,1,1,2,1,2,1,2,1,1,2,1,1,1,2,1,2,2,1,2,3,1,2,1,2,1,1,1,3,2,2,1,2,1,1,2,2,1,1,1,2,1,1,2,2,1,2,2,1,1,1,1,1,1,3,2,1,2,1,1,2,1,1,3,2,1,2,1,1,3,2,2,2,1,1,1,2,2,1,2,1,3,2,1,1,2,2,1,1,3,1,2,1,1,1,1,2,1,1,1,1,1,1,3,1,2,1,2,2,1,2,1,3,1,1,1,1,1,1,2,1,3,1,1,2,3,2,1,1,1,2,2,1,1,1,1,1,2,2,1,1,1,2,2,1,2,1,2,1,1,1,1,1,1,1,1,2,1,1,1,1,2,1,2,1,2,604.238947
1,2,1,2,1,1,1,1,1,1,2,1,2,1,2,2,2,2,2,1,1,1,2,1,2,2,2,2,2,1,2,1,2,1,2,1,3,1,1,2,1,2,2,2,1,1,1,1,1,1,1,1,2,1,1,1,2,2,2,2,1,2,1,2,1,1,1,1,1,1,1,1,2,1,1,1,2,1,2,2,1,1,2,1,1,3,1,1,1,1,3,2,1,1,1,2,2,2,2,2,1,1,1,3,1,2,1,2,1,1,3,1,3,1,1,1,1,1,1,2,1,2,1,2,1,1,2,1,1,1,2,1,1,2,1,2,2,2,1,2,1,1,2,1,3,2,1,2,2,2,2,1,1,2,1,1,1,1,3,2,1,1,1,1,1,1,1,1,2,2,1,2,2,3,1,1,1,1,2,1,2,2,1,1,2,2,1,2,1,2,1,2,2,2,1,2,1,1,3,2,2,1,1,2,2,2,1,1,2,1,2,1,3,1,2,2,2,2,1,1,594.058418
1,2,3,1,2,1,1,2,2,1,1,2,1,2,1,3,2,1,2,1,2,1,2,3,1,3,2,2,1,2,3,1,2,1,1,2,1,1,1,1,1,1,1,2,1,2,1,2,1,1,2,1,2,3,1,1,2,2,1,2,1,1,1,1,1,3,1,2,2,1,2,1,2,1,2,1,1,2,2,2,1,1,2,1,2,3,3,1,2,1,2,2,1,1,1,2,1,2,1,1,1,2,1,2,2,3,1,1,2,2,1,2,2,1,1,1,2,1,1,2,1,2,1,1,2,1,2,1,1,2,1,1,1,2,1,1,1,1,1,2,2,1,1,1,2,1,1,2,1,2,1,2,1,2,3,1,2,2,2,1,1,2,1,1,1,2,1,2,1,1,1,3,1,1,1,3,2,2,1,3,2,2,1,2,1,1,1,1,2,2,2,1,3,1,1,2,2,1,1,2,1,2,1,2,2,1,3,2,2,1,2,2,2,1,1,2,3,1,2,2,-1.230961
1,2,1,2,1,1,1,1,2,1,2,2,1,1,2,2,1,2,2,2,1,1,1,2,2,2,2,3,1,2,2,1,1,2,1,1,2,2,2,1,1,2,2,2,1,2,1,1,2,2,1,1,2,2,2,2,2,1,1,2,1,2,2,2,2,1,2,1,3,1,2,2,1,1,2,2,2,2,1,2,1,1,2,1,2,1,2,1,2,1,3,1,3,2,2,2,1,2,1,1,1,2,1,2,1,3,2,1,1,2,1,1,2,1,2,1,2,2,2,2,1,2,2,3,3,2,2,2,1,2,1,2,1,3,2,1,1,1,1,2,1,1,1,2,1,1,2,2,1,2,2,1,1,3,1,1,1,3,1,1,1,1,1,2,1,2,3,1,1,1,1,2,1,1,1,2,1,2,2,2,2,1,2,1,2,1,1,2,3,1,1,2,2,1,1,2,1,3,1,2,1,3,1,2,1,1,1,1,2,2,1,2,1,1,1,2,2,2,1,3,410.248924
1,1,1,1,1,1,2,1,2,2,1,1,2,2,1,1,2,1,2,1,1,1,1,1,1,2,2,1,2,1,2,1,1,1,2,1,1,1,1,1,1,2,2,1,1,1,3,1,1,1,1,2,1,1,1,3,2,1,3,2,1,1,1,2,1,1,1,1,3,2,3,1,2,2,1,1,2,1,2,1,1,2,1,1,2,2,1,1,1,1,1,2,1,2,1,1,2,2,2,1,1,2,2,1,1,1,2,1,1,2,2,1,2,1,2,1,1,2,2,1,1,1,1,2,3,2,1,1,1,1,1,1,1,1,1,1,2,1,1,1,1,1,3,2,2,1,1,1,1,2,1,1,1,1,1,1,2,1,2,1,1,1,1,1,1,1,2,2,2,1,2,2,2,2,1,1,1,1,2,1,3,2,2,1,1,1,1,1,3,2,1,2,2,1,3,2,1,2,2,1,1,1,1,1,1,1,2,1,2,1,1,2,2,1,1,1,1,1,1,2,409.401071
1,2,1,1,3,1,2,2,2,1,3,1,3,1,2,2,2,1,2,2,1,1,1,1,1,3,2,2,1,1,2,3,3,2,1,1,2,1,1,2,1,2,2,1,1,2,2,2,1,1,1,1,1,1,1,2,2,1,2,2,3,3,1,1,1,1,2,1,1,1,1,2,2,1,1,2,1,1,1,2,1,1,2,2,2,2,1,1,2,2,2,1,2,2,2,1,1,1,3,1,1,2,1,1,1,2,1,2,2,3,1,2,1,1,2,1,1,2,1,2,2,2,2,3,1,2,1,1,2,2,1,1,1,1,1,2,2,1,2,2,1,1,3,2,2,1,3,3,1,1,2,1,1,2,2,2,1,2,1,1,1,3,1,1,2,1,2,2,2,1,1,2,1,1,1,2,2,1,2,2,2,1,1,2,1,1,1,1,2,2,2,1,1,2,2,2,2,1,1,1,2,1,1,2,1,2,2,2,3,1,2,1,2,1,1,1,2,2,2,2,403.432551
2,1,1,3,3,1,2,1,2,1,1,2,3,1,1,1,1,1,2,1,1,1,1,3,1,2,3,1,1,1,2,1,1,2,1,1,2,3,2,2,2,2,2,1,3,3,1,2,1,1,3,1,1,1,1,3,2,1,1,2,2,1,1,1,2,2,1,2,1,1,2,2,2,1,2,1,1,1,2,1,1,2,1,1,1,2,2,2,1,1,2,1,1,1,3,2,1,2,1,2,2,2,2,1,1,2,1,1,1,2,1,1,3,1,1,1,1,1,1,2,1,1,1,2,1,2,3,1,2,1,1,1,2,2,2,1,1,2,1,1,2,1,2,2,2,2,2,2,1,1,1,1,2,1,1,1,1,1,1,1,1,2,1,1,1,2,1,2,1,1,1,1,1,1,1,2,1,1,3,2,1,2,1,1,2,1,2,1,1,1,1,2,1,2,1,2,1,1,1,1,1,1,1,1,1,2,1,1,1,1,2,1,1,1,2,2,1,2,1,2,399.298199
1,3,1,1,1,1,2,1,2,1,2,2,1,1,1,1,2,3,1,2,1,2,2,2,2,2,2,1,1,1,1,1,2,2,1,2,1,2,3,1,2,1,1,2,1,2,2,1,1,1,1,1,2,1,1,2,1,1,2,2,2,2,1,1,1,2,2,1,1,1,1,3,1,1,1,2,1,1,2,2,1,1,1,2,1,3,2,1,1,1,2,2,1,1,3,2,1,1,2,1,1,2,1,1,1,1,2,2,2,2,1,1,2,1,1,1,2,1,1,1,1,2,2,2,2,1,2,2,2,1,1,1,2,2,1,1,1,1,1,1,2,1,2,1,1,1,3,1,3,1,3,1,1,2,1,2,1,1,2,1,1,1,1,1,1,1,2,1,1,3,2,1,1,2,2,2,1,2,1,2,1,2,1,1,1,1,1,2,3,1,1,1,2,2,2,2,2,2,1,2,1,1,1,2,2,1,2,2,1,1,1,1,2,1,1,1,2,1,2,2,203.843333
1,1,3,3,1,1,1,1,1,2,3,1,1,1,1,1,3,1,1,2,1,1,2,2,2,1,1,1,1,1,1,1,1,1,1,2,1,1,1,2,1,1,1,2,2,3,3,2,1,1,1,2,1,2,2,3,1,2,3,2,1,1,1,1,1,3,1,1,3,1,2,1,1,1,1,1,2,1,2,2,1,1,2,1,3,2,2,1,1,1,2,1,1,1,3,1,3,1,2,1,1,2,3,1,1,1,1,1,2,2,1,1,1,2,1,1,2,2,1,2,3,2,2,1,1,1,2,3,2,3,1,2,1,2,1,1,2,2,1,2,1,3,2,2,1,1,1,1,3,1,1,1,1,2,1,1,1,3,2,1,1,1,1,2,2,3,1,1,1,2,2,1,3,2,2,3,1,3,2,2,2,3,2,1,2,2,1,1,1,3,3,1,3,1,1,1,1,2,2,3,1,1,1,2,1,2,1,1,2,2,1,1,2,1,1,1,2,1,1,1,0.270593
2,1,2,2,1,1,1,1,2,2,2,3,1,1,1,2,3,2,1,2,1,1,1,1,2,1,2,1,2,1,1,2,1,1,1,2,2,1,3,1,2,1,2,1,1,2,1,1,1,1,1,1,1,1,2,2,1,1,2,1,1,1,2,2,1,1,1,2,1,2,2,2,1,1,1,1,1,1,1,3,1,1,2,1,1,2,1,1,1,1,1,2,2,1,1,1,2,1,3,1,1,2,2,2,1,2,1,1,2,3,1,1,1,1,2,2,1,1,1,2,2,1,2,2,1,2,1,2,1,2,1,2,2,1,2,1,3,2,2,2,1,1,2,2,1,2,2,1,1,1,2,1,2,3,1,1,1,1,2,2,2,1,1,2,1,1,3,2,1,1,1,1,1,1,2,1,2,2,1,2,2,1,2,2,2,1,1,1,1,2,2,2,1,1,1,2,1,1,1,2,1,1,1,2,2,1,1,1,1,1,1,1,1,1,1,1,1,1,1,2,398.33972
3,2,1,1,1,1,1,2,2,2,1,1,3,2,1,2,1,1,2,2,2,1,1,2,2,2,2,1,1,2,1,1,2,1,1,1,2,3,1,1,1,1,1,1,2,2,2,2,1,1,1,1,2,1,1,1,2,2,2,1,2,2,1,1,1,1,1,1,2,1,1,3,2,1,1,2,2,1,2,1,1,1,2,2,1,1,1,3,1,1,2,1,1,1,3,2,1,2,1,1,2,2,1,1,1,2,1,1,1,1,1,1,2,2,2,2,1,1,2,2,1,1,2,2,1,1,1,1,3,2,1,1,1,2,2,1,2,1,3,2,1,1,3,1,1,1,2,2,2,2,1,1,2,1,1,2,2,1,1,2,2,1,1,2,1,2,1,1,2,1,1,2,2,1,1,2,3,2,1,2,2,1,3,1,1,1,1,1,2,2,2,1,1,1,2,1,2,1,1,1,2,2,1,2,1,2,1,2,1,1,3,1,2,1,1,1,1,1,1,2,395.202316
1,2,2,3,2,1,2,1,2,1,1,2,1,2,1,2,1,1,1,1,1,1,1,2,2,3,1,1,1,1,1,1,3,1,1,1,1,1,2,1,2,1,2,2,1,2,1,1,1,1,2,1,1,1,2,2,1,1,2,2,1,1,2,1,1,1,2,1,2,1,1,2,1,1,1,1,2,1,1,2,1,1,1,2,2,1,2,1,2,1,1,1,1,3,1,1,1,1,2,1,2,2,2,2,1,2,2,2,2,2,1,1,2,2,1,1,2,1,1,2,1,2,3,1,2,1,3,2,1,2,2,1,1,1,1,3,1,1,2,2,1,2,1,1,2,1,1,2,3,1,2,1,1,2,1,1,1,1,2,1,1,2,1,1,1,3,2,2,1,1,1,2,1,2,1,2,2,3,2,2,2,2,1,1,1,1,2,1,3,3,1,3,2,1,1,2,2,2,1,3,1,1,1,1,2,1,2,1,1,1,2,1,1,1,2,2,2,1,1,2,201.128819
2,1,1,2,1,1,2,1,2,1,2,2,1,1,1,1,1,2,1,1,1,1,2,3,1,2,3,1,1,1,2,2,1,2,1,1,2,2,2,1,2,1,2,1,1,1,3,2,1,1,2,3,1,1,1,2,1,1,2,1,2,2,1,1,3,1,1,1,2,1,1,2,2,1,1,2,1,2,1,1,1,2,1,1,1,1,2,1,1,1,2,2,1,2,1,2,1,2,2,1,1,1,1,2,1,3,2,3,1,2,1,1,2,1,2,1,2,2,1,1,3,1,1,1,2,1,2,1,3,2,1,1,1,2,2,3,3,1,1,2,2,1,2,2,2,2,2,2,2,2,1,1,1,3,1,1,2,1,2,1,1,1,1,1,1,3,2,1,3,1,1,1,2,1,2,1,1,2,1,3,1,2,1,1,2,1,1,1,2,1,2,2,1,1,1,2,2,2,2,2,2,1,1,2,1,1,1,2,1,1,3,1,1,1,1,1,1,1,1,1,398.894479
1,1,2,1,1,1,1,3,1,3,1,3,2,1,1,1,3,2,2,1,1,1,2,1,1,2,2,1,1,2,2,1,1,1,2,3,1,2,2,1,2,2,1,1,1,2,2,2,1,1,1,1,1,2,1,1,1,2,3,1,2,2,1,2,1,2,2,1,3,1,1,1,1,1,2,2,2,1,1,2,1,2,2,1,2,2,2,3,1,2,2,3,1,2,3,1,2,1,1,1,1,1,2,2,2,2,1,3,1,1,2,2,1,2,2,1,1,1,3,1,1,1,1,1,2,1,3,1,2,2,1,1,1,1,2,1,2,1,2,2,1,1,1,2,1,2,2,2,1,1,2,1,1,1,1,1,1,2,2,1,2,2,1,2,1,2,3,2,1,1,1,2,1,1,1,1,2,2,2,1,2,1,1,2,1,1,1,2,2,1,2,3,1,1,2,1,1,1,1,2,3,2,1,2,2,1,1,1,1,1,3,2,1,1,1,1,1,3,2,2,1100.134083
1,2,2,2,1,1,2,3,1,1,1,2,1,1,2,3,2,1,2,1,2,1,1,2,1,2,2,3,2,1,1,1,2,2,2,3,1,1,2,1,1,1,2,1,1,1,1,1,1,1,1,2,1,1,2,1,1,2,1,2,2,1,2,1,1,1,1,1,1,2,1,2,1,2,2,2,2,2,2,2,1,2,2,1,2,2,1,1,2,1,1,1,1,1,2,2,1,1,2,1,1,1,2,2,1,3,2,1,2,1,2,2,2,2,1,2,1,1,1,2,1,1,1,1,2,1,1,1,2,1,2,1,2,1,2,1,1,1,1,2,1,2,2,2,2,1,1,2,3,1,1,2,1,1,1,1,2,2,1,1,1,3,1,2,2,2,2,2,2,1,2,2,1,2,1,2,1,1,1,2,1,2,2,2,1,2,3,1,1,2,2,1,2,2,2,1,1,3,1,3,1,1,1,2,2,2,1,2,1,1,1,1,2,1,1,1,2,2,1,1,5.990035
1,1,2,2,2,1,2,1,1,1,3,1,2,1,2,2,1,1,3,1,1,2,1,2,1,3,2,2,1,1,1,3,2,2,1,1,1,3,3,1,2,1,1,2,1,2,3,1,1,1,1,1,2,1,1,3,2,1,2,1,2,1,1,1,1,1,3,1,2,2,3,1,3,1,1,2,2,3,2,1,1,1,2,1,1,2,2,2,1,1,2,1,2,2,1,3,1,1,1,1,3,3,1,1,1,2,3,1,2,3,1,1,2,1,2,2,1,2,1,2,2,1,1,2,2,1,2,1,2,1,2,2,1,1,1,2,1,1,2,3,1,1,1,1,1,2,1,1,1,1,2,1,2,2,1,1,1,1,3,1,2,1,1,2,2,1,2,1,1,1,1,3,1,2,1,1,2,1,2,1,1,2,1,2,1,2,2,1,2,2,3,2,1,3,1,2,2,1,1,2,2,1,1,2,2,1,1,1,3,1,2,2,1,2,1,1,2,1,1,2,401.585419
1,1,1,1,2,2,3,1,2,1,2,2,2,1,1,2,1,2,1,1,1,1,1,1,1,3,3,2,2,2,2,1,1,1,1,1,3,2,1,3,2,2,2,2,1,1,2,2,1,1,1,1,1,2,1,1,2,1,3,2,2,1,1,2,2,3,1,1,2,1,1,1,2,1,1,2,2,3,2,1,2,1,2,2,2,2,2,2,2,2,3,2,1,2,1,1,2,2,2,2,2,1,1,2,2,1,1,1,1,2,1,1,1,2,1,1,1,1,1,2,1,1,2,2,1,1,1,1,2,2,1,1,1,2,1,1,2,1,1,2,1,1,1,1,1,1,1,3,2,1,1,1,2,2,1,1,1,1,2,1,1,2,1,2,2,2,1,2,2,1,1,2,1,2,1,2,1,2,1,1,1,1,2,2,1,1,1,1,2,1,1,1,1,2,1,1,2,1,1,1,1,2,1,1,2,2,1,1,2,2,1,3,2,2,1,1,2,1,1,2,794.936217
1,2,1,1,1,1,1,2,1,2,3,2,1,2,1,2,2,1,1,1,2,2,1,2,1,3,3,1,1,1,2,1,1,2,1,1,2,1,2,2,1,2,2,1,1,1,2,2,1,1,1,1,1,1,1,1,2,1,2,1,2,1,1,1,3,1,1,1,1,1,3,2,2,1,2,1,2,1,1,2,2,1,2,1,1,2,2,1,1,1,1,1,1,1,1,1,1,1,2,1,2,1,2,2,2,1,1,1,1,2,1,1,1,1,1,1,1,1,2,1,1,2,2,2,1,1,2,1,2,1,1,1,2,2,1,1,2,1,1,2,2,1,2,2,2,1,2,2,1,2,1,1,1,1,1,2,1,2,1,1,2,2,1,1,2,1,2,2,2,1,2,2,1,2,1,1,1,2,1,2,2,2,2,1,1,1,1,1,1,2,2,1,2,2,1,3,1,1,1,2,1,1,1,1,1,1,3,1,2,2,2,1,1,1,2,2,1,1,2,2,399.234276
1,2,2,1,2,2,1,1,2,1,2,2,1,2,2,1,2,2,1,2,1,1,1,1,1,1,3,2,2,1,2,1,1,2,1,1,2,2,2,3,1,2,2,2,1,1,1,1,1,2,1,1,1,1,2,1,1,2,2,1,1,2,1,1,2,3,1,2,2,2,3,1,2,2,1,1,2,2,2,2,1,1,1,2,1,1,2,1,1,1,1,1,1,1,1,2,1,1,2,1,1,1,1,1,1,3,1,2,1,2,1,1,2,1,1,2,1,1,2,1,1,1,2,2,2,1,1,2,1,3,2,1,1,1,1,1,1,1,1,2,1,2,1,2,2,2,1,2,1,1,1,1,1,1,2,2,1,2,1,1,2,1,1,2,1,3,2,2,1,1,2,1,1,1,1,2,1,2,2,3,1,1,2,1,1,1,1,1,1,3,2,1,2,2,1,1,1,1,2,1,2,1,2,2,2,1,1,1,2,1,1,2,3,1,2,2,2,1,2,1,3.313209
1,1,1,3,2,1,2,1,1,1,1,3,2,2,2,1,1,1,2,1,1,1,2,2,2,2,1,2,2,1,1,1,2,1,1,2,2,2,1,2,1,2,2,2,2,1,1,2,2,2,1,1,2,1,1,3,2,2,1,1,1,2,1,2,1,1,2,1,1,1,2,3,2,1,3,2,1,2,1,2,2,2,1,1,1,2,1,2,1,1,1,1,1,1,2,2,2,2,2,1,1,2,1,1,1,1,1,1,2,3,1,1,2,1,1,1,1,1,2,1,2,1,1,1,1,2,3,1,2,2,1,1,1,1,1,3,1,2,1,1,1,1,2,2,1,1,1,2,2,2,1,1,1,1,1,1,1,2,1,1,1,3,1,2,1,2,1,1,2,2,1,1,1,1,1,2,1,2,1,1,2,1,1,1,2,2,1,2,1,3,2,2,1,1,1,1,2,2,1,2,2,1,1,1,1,1,1,3,2,2,1,2,1,1,1,1,2,2,1,1,409.402331
1,3,1,2,2,1,1,3,1,3,2,1,3,1,2,2,1,1,2,2,1,1,1,1,1,1,2,2,1,1,2,2,1,1,1,2,2,2,1,2,2,1,1,1,1,2,1,1,1,1,2,1,1,2,2,2,2,1,2,1,2,1,1,1,1,2,1,1,2,1,2,1,2,1,1,2,2,2,2,1,3,2,2,1,1,2,1,1,1,1,3,1,1,1,2,1,1,2,2,1,1,2,1,2,1,1,1,2,2,3,1,1,3,1,1,2,1,1,1,1,2,2,3,2,1,2,2,1,1,1,1,2,1,2,2,1,3,3,1,2,1,1,2,2,3,1,2,1,1,1,2,1,1,1,3,1,1,3,2,1,1,2,2,2,1,2,2,1,2,2,1,3,2,2,2,1,1,2,1,2,1,1,1,2,1,1,2,1,2,1,1,1,2,1,2,3,2,1,1,1,1,2,1,1,2,1,2,2,1,2,2,1,1,1,1,1,3,1,2,1,1295.538058
1,2,1,2,3,1,1,2,2,1,2,2,3,2,1,1,1,1,1,3,2,1,1,3,1,1,2,1,1,1,2,2,1,3,2,1,2,2,1,2,1,1,1,2,2,2,2,2,1,1,1,1,1,1,1,3,2,3,1,1,1,2,3,1,1,2,2,1,1,1,2,3,2,2,2,2,2,1,2,2,1,1,2,2,1,2,1,2,1,1,1,2,2,1,2,2,1,1,2,1,2,2,1,1,1,3,2,2,1,1,1,2,2,1,2,1,1,1,1,1,1,1,2,1,1,1,2,1,3,2,1,1,1,2,2,2,2,1,1,2,1,2,2,2,1,1,2,1,2,2,3,2,1,2,2,2,1,2,2,1,2,1,1,1,1,2,2,2,1,1,1,2,1,2,2,3,1,3,2,1,2,2,1,1,2,1,1,2,2,1,1,2,2,2,2,1,1,1,1,2,2,2,1,1,1,1,1,1,2,1,3,1,2,1,1,2,2,2,1,2,198.574596
1,1,1,2,2,1,1,1,3,1,1,2,1,2,1,1,3,2,1,1,1,1,1,1,2,2,2,1,2,3,1,3,2,1,1,1,2,2,2,1,2,1,1,1,1,1,1,1,1,2,1,1,2,1,1,1,2,1,1,2,1,2,1,1,2,2,1,1,2,1,2,2,2,2,2,1,1,1,2,1,1,1,2,1,2,1,2,1,1,1,1,1,1,2,3,1,3,2,2,1,1,1,2,1,2,1,2,1,2,3,1,2,1,2,1,1,1,1,1,1,2,1,2,1,2,1,1,1,1,2,2,1,1,1,1,2,2,1,2,2,1,1,2,2,2,1,2,3,1,1,1,1,2,1,2,1,1,1,3,1,3,2,1,2,2,2,2,2,2,2,1,2,1,1,2,1,1,2,1,1,2,2,1,1,1,2,1,1,1,1,1,1,1,1,1,2,2,1,1,3,2,2,1,1,2,1,1,1,1,1,2,1,2,2,1,1,1,1,2,3,204.377252
1,1,1,1,2,2,2,2,1,1,1,3,1,1,1,1,2,2,1,1,1,1,1,2,2,1,1,2,2,1,1,1,1,1,1,2,1,1,2,1,1,2,2,2,1,2,1,1,2,1,1,1,2,2,3,1,1,3,1,2,1,1,1,1,1,1,2,2,1,1,1,1,1,1,1,1,2,1,1,2,1,2,2,2,1,2,1,1,2,1,2,1,1,1,1,1,2,1,2,1,1,2,1,2,2,1,3,1,1,2,1,1,2,1,2,2,2,1,1,2,1,1,1,2,1,1,1,1,2,1,1,1,1,1,2,1,1,1,1,2,2,1,1,2,1,2,2,2,2,1,1,1,2,1,1,2,1,2,3,1,1,1,1,1,1,1,3,2,1,1,1,2,2,2,1,3,2,2,1,2,3,2,1,2,1,2,2,2,1,1,2,3,1,1,2,1,1,1,1,2,2,2,1,1,2,1,3,1,2,1,3,1,2,1,1,1,2,2,1,2,201.931102
1,3,1,2,1,2,3,2,2,2,1,1,1,2,1,2,2,1,1,2,2,1,2,2,2,2,3,1,2,2,2,1,2,3,1,1,2,1,2,2,1,2,2,1,2,2,1,1,1,1,2,1,2,1,1,2,2,1,1,1,2,1,2,1,2,1,3,2,1,1,2,1,2,1,1,1,1,1,3,2,1,2,1,2,1,1,1,1,2,1,1,1,1,1,2,1,1,2,1,1,2,2,2,2,1,1,2,3,2,2,2,1,1,1,1,1,1,1,1,2,2,1,1,3,3,2,1,2,2,1,1,2,1,3,2,1,3,1,2,2,2,3,1,1,2,1,2,3,1,1,2,2,1,2,1,2,1,1,2,2,1,1,1,2,1,1,2,1,1,1,1,1,1,2,1,2,1,2,1,2,2,1,2,2,1,1,2,1,2,1,1,1,3,2,2,3,2,2,1,2,2,1,1,1,2,1,1,1,1,1,2,2,2,1,1,1,1,2,2,2,601.961573
1,2,1,2,2,1,2,1,1,1,1,2,1,2,1,1,2,1,1,3,2,1,2,3,2,1,1,1,1,1,2,1,3,3,2,1,3,1,2,1,2,2,1,1,2,1,1,1,1,1,3,1,2,3,2,1,2,2,2,2,1,1,1,2,1,2,1,1,2,1,2,2,1,2,2,1,1,1,2,1,1,1,1,1,1,3,1,1,2,1,2,1,1,1,1,1,1,1,2,1,2,1,1,2,2,2,2,1,2,1,1,1,2,1,1,2,1,1,2,1,1,2,1,2,2,1,2,2,1,1,2,1,1,2,2,3,3,2,2,2,1,1,2,2,1,1,1,1,2,2,2,1,2,1,1,1,1,2,2,1,2,1,1,2,2,3,1,1,1,1,1,2,1,1,1,2,1,2,3,1,1,1,3,1,1,1,1,1,1,2,1,2,1,2,1,1,2,1,1,1,1,2,1,3,1,1,1,1,2,1,2,2,2,2,1,2,2,1,1,2,201.425407
2,2,2,2,1,1,1,2,1,2,2,1,2,2,1,2,2,1,2,1,2,1,1,3,1,1,2,1,1,1,1,2,1,2,1,1,2,2,3,1,1,1,3,1,1,2,1,2,1,1,2,1,3,1,1,3,3,1,1,2,1,3,1,1,1,1,2,2,1,2,1,1,1,1,2,2,1,1,1,2,1,3,2,1,2,2,1,1,1,1,1,1,2,1,2,2,1,1,1,2,2,3,1,1,1,1,1,1,2,3,1,1,1,1,1,1,1,1,2,1,2,1,1,1,2,3,1,2,2,1,1,1,2,2,1,1,2,1,2,1,1,1,1,2,2,2,1,1,2,1,2,1,1,2,1,1,1,2,1,1,1,2,2,1,1,1,1,1,1,1,1,3,2,1,1,2,1,1,1,3,2,1,2,1,3,1,2,1,1,3,1,1,2,2,1,2,1,2,3,3,2,1,1,2,1,1,1,3,2,2,3,2,2,1,2,1,1,2,2,1,603.024814
1,2,2,1,1,3,2,2,1,1,1,2,2,1,2,2,1,2,1,1,1,2,2,2,1,3,1,2,1,1,2,1,2,2,1,2,1,2,1,1,1,2,2,1,1,1,1,1,1,1,1,2,1,1,2,2,1,2,1,2,1,1,1,2,2,1,1,1,1,1,1,3,2,2,1,1,2,2,1,2,1,1,1,1,2,2,2,1,1,1,3,1,1,1,3,1,2,2,1,1,3,1,2,1,2,1,2,1,2,2,2,1,3,1,2,1,1,2,3,2,2,1,2,1,1,1,3,1,1,1,1,1,2,1,1,2,2,1,1,1,2,1,2,1,2,1,2,2,1,1,1,1,1,2,1,2,1,1,1,1,1,1,1,2,1,1,1,1,2,2,1,3,2,1,1,2,1,1,1,2,1,2,2,1,1,1,2,2,1,1,2,1,3,2,1,2,1,1,2,1,2,1,1,3,1,1,1,1,1,2,2,2,2,2,1,2,2,2,1,1,403.576831
1,1,2,1,2,1,1,1,1,1,1,1,2,2,1,1,1,1,1,1,1,2,1,3,1,1,2,2,1,1,3,1,2,1,3,2,2,2,2,1,2,2,1,2,1,2,2,2,1,1,1,1,3,2,2,2,2,1,2,2,1,1,1,1,1,2,1,1,2,1,1,3,2,2,2,3,2,1,2,1,1,3,1,1,1,2,2,2,3,1,2,1,1,2,1,2,2,1,1,1,1,2,2,2,1,2,1,1,2,1,3,1,1,1,1,1,1,1,1,2,3,1,2,2,2,2,2,2,1,1,2,1,2,1,1,2,2,1,2,1,2,1,1,1,1,1,1,1,1,1,1,1,2,1,2,1,1,2,2,1,1,1,1,1,2,1,1,1,1,1,1,2,1,2,2,2,2,2,1,2,3,1,1,1,3,1,1,1,1,1,2,2,3,1,2,1,2,1,1,3,2,1,1,2,1,1,1,1,1,1,2,1,2,1,1,1,2,2,2,2,190.478438
1,2,2,2,2,1,2,1,2,1,3,3,3,1,1,1,2,1,1,1,2,1,2,2,1,2,2,2,1,1,1,1,1,1,1,2,2,1,1,1,2,2,2,2,1,1,1,1,2,1,1,2,2,1,2,1,1,2,1,1,2,2,1,2,1,1,1,2,2,1,1,2,2,1,1,1,1,2,3,1,1,1,1,1,2,3,2,2,3,1,2,1,2,1,2,2,1,3,1,2,1,1,1,1,2,2,1,1,1,3,1,2,1,2,1,1,1,2,1,1,1,1,1,2,2,2,1,1,1,1,2,1,2,2,1,2,1,1,1,3,2,1,2,2,2,2,2,1,2,1,1,1,2,1,2,2,1,2,2,2,2,1,1,2,1,1,3,2,1,2,1,2,2,1,1,3,2,2,2,2,2,1,1,1,2,2,2,1,1,3,1,1,2,2,1,2,2,2,2,1,2,2,2,2,3,1,1,1,1,1,2,2,1,1,2,1,1,1,2,1,-4.109445
1,2,1,1,2,1,2,2,2,1,3,1,1,2,2,1,2,2,2,1,2,1,2,3,3,1,1,1,1,1,3,1,2,2,1,1,2,1,2,1,2,1,1,1,1,1,2,1,1,1,1,1,1,1,2,2,2,1,2,2,1,1,1,1,2,1,1,1,3,2,1,3,1,2,2,1,2,2,2,2,1,1,1,1,2,2,2,1,1,1,2,1,1,2,1,1,1,1,3,2,1,1,1,2,3,1,1,1,2,1,1,1,3,1,1,2,1,1,2,3,2,1,2,3,1,2,1,2,2,2,1,1,1,2,1,1,1,2,2,1,1,1,1,1,3,1,3,1,2,1,2,2,1,2,2,1,1,1,1,1,2,1,2,1,2,2,2,1,1,1,1,2,2,3,1,2,2,2,1,2,2,1,1,1,2,2,1,1,2,1,2,3,2,1,1,1,1,1,1,3,1,1,1,2,2,1,1,1,1,1,1,2,1,1,1,1,1,1,2,1,194.451672
1,2,1,1,2,1,1,2,2,1,2,1,2,3,2,1,2,1,2,1,2,1,1,3,1,1,1,2,1,1,1,1,2,2,2,1,1,1,1,3,1,1,2,1,1,1,1,2,1,3,1,2,3,1,1,2,1,1,1,2,3,2,1,1,1,1,1,2,1,2,2,1,1,1,1,1,2,2,2,1,2,2,1,1,1,1,2,2,1,2,2,1,2,1,1,3,1,1,1,3,1,1,2,1,2,1,1,2,1,2,1,3,2,2,2,1,2,1,1,2,1,3,1,1,1,1,1,1,1,1,1,1,2,2,1,1,2,1,2,2,1,1,1,2,1,1,2,1,1,2,3,1,1,1,1,1,2,1,3,1,1,1,1,2,1,2,2,1,2,1,1,3,2,2,2,2,3,2,2,2,2,2,1,1,2,2,1,1,1,1,1,1,1,1,2,2,1,1,1,2,2,2,2,2,1,1,1,2,1,1,2,1,1,1,1,2,2,2,2,2,402.487924
1,1,1,2,3,1,3,1,1,1,3,1,2,1,1,2,1,1,1,1,1,1,2,2,2,2,1,1,2,1,3,1,2,3,1,2,2,1,1,2,1,1,1,1,2,1,1,1,1,1,2,2,2,2,1,1,1,1,1,1,2,2,1,1,1,1,2,1,2,1,2,1,1,1,3,2,3,2,1,1,1,3,1,1,1,1,1,1,1,1,2,2,1,1,1,2,1,1,1,3,2,2,2,1,2,1,2,1,2,1,1,2,2,2,1,2,1,2,2,2,2,1,1,2,2,2,1,1,1,2,1,1,1,1,1,1,3,2,1,2,1,1,2,2,3,1,2,1,2,2,1,1,1,1,2,1,1,2,1,1,1,2,2,1,1,2,2,1,1,1,1,1,1,2,2,2,1,1,1,1,1,1,2,1,1,1,1,1,1,1,3,1,2,1,3,2,3,2,1,2,1,1,1,2,2,1,1,1,2,1,2,1,1,1,1,1,1,2,1,2,800.162333
2,3,1,1,2,1,2,1,2,1,2,1,1,1,1,1,1,2,2,1,2,2,1,2,1,2,2,1,1,2,1,1,3,3,2,2,1,1,1,1,1,1,2,2,1,2,1,2,1,1,1,1,1,1,1,2,2,1,2,1,2,1,1,1,2,1,1,2,3,1,1,1,1,3,3,1,2,1,2,2,1,1,1,1,2,2,2,1,2,1,2,2,1,1,2,1,2,2,1,1,1,3,1,1,2,2,2,2,1,2,2,1,2,1,1,1,2,2,1,2,1,1,2,2,1,2,2,1,1,2,2,1,2,3,1,2,1,1,2,1,2,1,2,1,1,1,1,2,2,1,2,1,1,1,2,1,2,3,2,1,2,1,1,2,1,2,1,1,1,1,1,3,1,1,2,2,2,1,1,2,1,1,1,1,2,1,1,2,2,2,1,2,2,2,2,2,1,1,1,3,1,3,2,3,2,1,1,2,1,1,3,1,1,1,1,1,1,2,2,2,392.8637
2,2,2,2,3,1,1,2,1,1,1,2,2,1,2,1,2,1,1,1,1,1,1,2,2,2,1,2,2,3,1,2,1,3,1,1,1,2,2,2,1,1,2,2,1,1,1,1,1,2,2,2,1,1,1,1,1,1,2,3,2,2,2,2,1,1,2,1,3,1,3,1,2,1,1,1,1,1,1,2,1,2,1,1,1,2,2,1,1,1,1,1,1,1,1,1,2,2,1,1,1,1,1,2,1,3,1,1,1,1,1,1,3,2,3,2,1,1,1,1,1,1,1,1,2,1,3,1,3,2,1,2,1,3,2,2,1,1,1,1,1,1,1,1,2,1,2,3,2,2,1,1,1,3,1,1,1,1,2,1,1,1,1,3,1,1,1,3,1,1,1,1,1,1,1,2,2,2,1,2,2,2,1,1,2,2,1,1,1,1,3,1,1,2,2,1,2,1,1,2,1,1,1,1,1,1,1,1,1,1,2,1,2,2,1,1,1,1,1,3,396.617997
1,2,2,1,3,1,3,1,1,1,1,3,2,1,1,1,2,2,2,2,1,1,2,1,1,1,3,1,1,1,2,1,1,1,2,1,1,1,2,1,2,2,3,2,2,1,2,1,1,1,1,3,2,1,1,2,1,1,1,2,2,2,1,1,1,3,2,2,2,1,3,1,2,1,1,1,3,1,2,1,1,2,2,2,2,3,2,1,2,1,1,1,1,2,3,1,3,1,1,1,2,1,1,2,1,2,2,2,3,1,1,2,2,2,1,1,1,2,1,1,3,1,3,3,2,1,2,2,1,1,2,1,1,2,1,2,1,1,1,2,3,1,1,1,3,1,2,2,1,1,2,2,2,1,1,1,2,3,2,1,3,2,1,1,1,1,3,2,1,2,1,3,1,2,2,2,3,1,1,3,1,2,1,2,1,1,1,2,2,2,1,3,1,2,2,1,2,1,1,1,3,1,1,3,2,1,1,1,2,1,2,2,1,1,1,1,2,1,1,1,406.066238
1,2,2,1,2,1,2,2,1,1,1,2,1,2,1,1,1,1,1,3,1,2,1,1,2,2,2,1,2,3,2,1,2,2,1,2,1,1,1,3,2,1,2,2,1,2,1,1,2,1,1,1,1,2,1,2,1,1,1,3,1,2,1,1,1,2,1,2,1,1,3,3,2,2,3,2,1,2,1,2,2,1,2,2,1,1,2,1,1,1,3,1,2,1,2,1,1,1,2,2,2,2,1,3,1,1,2,2,1,2,3,1,2,2,2,2,2,1,1,3,2,2,1,2,2,1,1,1,1,3,1,1,1,2,1,1,2,1,1,1,1,1,1,3,1,1,1,2,1,1,2,1,2,1,1,1,2,2,2,2,1,1,1,1,1,2,2,1,1,1,1,1,1,2,1,1,1,2,1,1,1,1,3,1,2,1,1,1,2,1,1,2,2,2,1,1,1,2,1,3,2,1,2,3,2,2,1,2,2,2,1,1,2,1,1,1,3,1,3,2,-4.141942
1,1,2,1,1,2,1,3,2,1,2,2,2,1,1,1,2,1,1,2,1,1,2,1,1,3,2,2,1,1,2,1,2,2,1,1,1,2,3,2,1,2,2,2,1,2,1,2,1,1,2,1,1,2,1,2,2,2,1,2,1,2,2,1,3,1,2,1,1,1,1,1,2,2,2,1,1,2,1,1,1,1,1,1,1,2,3,1,1,1,1,1,2,1,2,2,1,2,2,1,2,1,1,1,1,2,2,2,2,3,1,1,3,1,2,1,1,3,2,3,2,1,2,2,2,2,2,2,2,1,1,1,1,3,1,2,1,3,1,2,1,1,2,2,1,2,1,1,1,2,1,1,1,1,2,1,1,2,1,1,2,1,1,2,1,2,3,1,2,1,1,1,2,2,1,1,1,2,1,1,1,2,2,2,2,1,1,1,2,2,2,2,2,2,2,2,3,2,1,1,2,2,2,1,2,1,2,2,3,1,2,2,1,2,1,3,2,2,1,2,197.473346
1,2,1,1,2,1,2,2,2,2,2,1,3,1,1,2,1,1,1,1,1,1,1,2,1,3,1,1,2,1,2,2,2,1,1,2,1,2,2,1,1,1,2,1,1,2,1,1,1,1,2,1,3,2,3,1,1,2,2,1,2,3,1,1,2,1,2,1,3,1,1,2,2,1,2,2,2,2,2,2,1,2,2,1,2,3,1,1,1,2,1,2,1,1,1,1,2,2,1,1,1,1,1,1,2,2,1,2,1,3,1,1,2,1,2,1,2,2,2,2,2,1,2,3,2,2,1,1,1,2,1,2,2,2,3,3,2,2,1,1,1,1,1,1,2,2,1,1,2,1,1,1,3,2,1,1,1,1,1,1,2,2,1,3,1,1,1,1,3,1,1,2,2,2,2,1,2,2,2,1,1,1,1,2,1,2,2,3,2,2,2,1,1,1,1,2,2,1,1,1,2,1,1,1,2,1,2,1,3,1,1,1,2,1,1,2,1,1,3,2,393.154658
1,1,1,2,1,2,3,2,2,1,2,1,2,1,2,2,2,1,1,2,2,2,2,1,3,2,2,2,1,1,2,2,2,1,1,1,1,2,1,1,3,1,2,2,1,1,2,3,1,2,1,1,1,1,1,1,1,2,3,1,1,1,2,1,2,3,1,1,1,1,1,1,1,1,2,2,3,2,1,1,2,1,1,1,2,2,2,1,2,1,1,2,1,1,1,1,2,1,1,2,2,3,2,1,1,1,2,2,2,2,2,1,1,3,2,1,1,1,1,3,2,1,2,2,1,1,1,1,1,1,2,1,1,2,1,2,2,1,3,2,2,2,1,2,2,2,1,1,1,1,2,1,1,2,1,1,1,1,2,1,1,2,1,1,2,2,2,1,2,1,2,2,2,2,3,2,1,2,1,1,1,1,1,2,1,2,1,1,2,3,1,3,1,1,1,1,1,2,2,2,2,1,1,1,3,1,1,1,2,1,2,1,1,1,2,1,1,2,1,2,790.636918
1,1,1,2,2,1,1,2,2,2,2,2,1,1,1,2,2,1,2,2,2,1,2,2,1,2,2,1,1,1,2,2,1,2,1,2,1,1,2,1,2,2,1,2,1,1,1,2,1,1,1,1,2,1,1,1,1,1,2,2,1,2,1,1,2,1,1,1,2,1,2,1,1,1,2,3,1,1,2,3,1,2,2,1,2,1,1,2,2,1,1,1,2,1,1,2,2,2,2,1,2,3,1,1,1,3,1,1,1,2,2,1,2,1,1,1,1,2,2,1,2,1,2,1,2,3,1,2,3,2,1,1,2,3,2,1,1,1,1,1,1,1,2,2,2,2,2,1,2,1,2,1,1,1,2,1,1,1,1,1,2,2,2,1,2,1,1,1,2,1,2,3,1,2,2,1,2,2,2,2,1,2,2,1,1,2,2,1,2,2,2,1,2,2,2,2,2,1,1,2,1,2,2,2,2,2,2,1,2,1,2,1,1,1,1,1,1,2,1,2,396.489364
1,2,1,2,3,1,3,2,1,1,1,2,2,1,2,1,2,1,2,1,1,2,1,2,1,2,2,2,1,1,2,1,2,2,2,2,3,2,2,2,3,1,2,3,1,2,1,2,1,1,1,1,2,2,2,2,2,1,2,2,1,2,1,1,1,1,2,1,2,1,2,2,2,1,2,1,1,3,1,2,1,1,2,1,2,2,2,1,1,1,2,2,1,2,2,2,2,2,3,1,1,2,3,2,1,3,1,1,3,1,1,1,1,2,1,1,1,1,1,1,1,2,1,2,1,1,2,1,1,2,1,2,1,1,1,2,2,1,1,2,1,1,2,2,2,2,2,2,1,1,1,2,1,2,1,1,1,2,2,2,2,2,1,2,1,1,2,1,3,1,1,2,1,2,1,2,1,2,1,2,1,1,1,1,1,2,1,1,3,1,1,1,1,1,2,2,1,3,1,2,2,1,1,2,1,1,1,1,1,1,2,2,1,1,1,2,1,1,1,1,599.296429
2,2,1,2,1,1,3,2,1,1,1,3,2,1,2,1,2,1,2,1,1,1,1,1,1,3,1,1,1,1,3,1,2,2,1,1,3,1,2,1,1,1,1,3,1,1,2,2,1,2,1,1,2,1,1,3,1,1,2,1,2,1,2,1,1,2,2,1,2,1,1,2,2,1,1,1,1,1,1,2,2,2,1,1,2,3,2,1,2,1,1,1,2,1,2,2,2,1,2,1,1,2,1,2,1,3,2,2,1,1,1,1,1,1,2,1,1,1,1,1,1,1,1,2,1,1,1,1,2,1,1,1,1,3,1,3,1,2,2,2,1,1,1,1,2,2,2,2,1,2,2,2,1,2,2,1,2,2,1,1,1,1,2,3,1,2,2,1,1,1,2,2,2,2,1,2,1,2,1,2,2,2,3,1,1,1,1,1,2,2,1,1,1,2,1,2,1,1,2,2,2,2,1,2,1,1,1,1,1,2,2,1,1,1,1,1,2,2,1,2,798.404034
1,1,1,1,2,1,1,1,1,1,2,3,2,3,1,2,2,2,1,1,2,1,1,1,2,1,2,1,1,1,1,2,1,2,3,2,1,1,2,1,3,1,1,1,3,2,2,1,1,1,1,1,2,1,2,2,1,1,1,1,2,2,1,2,3,2,1,1,1,2,2,1,1,1,2,1,1,1,2,1,1,1,1,1,2,1,2,1,1,2,2,2,1,1,2,2,1,2,2,1,2,1,2,2,1,3,3,2,2,2,1,1,2,2,1,1,1,1,1,1,2,1,1,2,1,1,2,2,1,2,3,2,1,2,2,1,3,1,1,3,3,1,1,2,1,1,2,3,2,1,2,2,1,1,1,1,1,3,1,2,1,2,1,1,1,2,1,1,2,1,1,1,2,2,2,3,1,1,1,2,2,1,2,1,1,1,3,1,2,3,3,2,2,2,1,2,2,2,1,3,2,1,1,3,1,2,2,1,1,2,2,1,2,1,2,1,3,2,2,2,599.995094
1,2,2,2,1,2,1,2,1,1,3,1,2,1,2,1,2,2,1,1,1,1,1,2,1,2,2,1,2,2,2,1,1,1,1,2,1,2,2,1,1,1,1,1,1,3,1,1,1,1,1,1,1,1,1,1,2,2,2,2,1,2,1,2,1,1,2,1,1,2,1,3,1,1,2,1,1,1,2,2,1,2,1,2,2,2,2,1,1,1,1,2,1,2,2,2,1,2,2,2,1,2,2,1,1,3,2,3,2,1,1,1,2,1,1,1,1,2,1,1,2,2,1,1,1,3,2,2,1,1,1,1,1,2,1,2,1,2,1,2,1,1,2,1,2,2,1,3,1,1,3,1,1,1,3,1,1,1,2,1,1,1,1,1,2,1,1,2,3,2,1,2,2,2,1,1,1,2,1,2,2,1,1,1,3,1,2,2,1,2,2,2,1,2,1,1,1,1,1,2,2,3,1,2,1,1,2,1,1,1,1,2,1,1,1,1,2,2,1,3,201.711238
3,2,2,3,1,1,1,1,3,1,2,2,2,1,1,1,2,2,2,1,1,1,1,2,1,2,2,2,1,1,2,1,1,1,1,1,1,1,2,1,1,2,2,2,2,2,3,2,2,1,1,1,2,1,1,2,2,1,2,2,1,1,1,3,1,1,2,2,2,1,1,1,1,1,1,1,1,2,1,2,2,2,1,2,2,2,3,1,1,2,2,1,1,1,1,1,3,2,3,1,2,1,1,2,2,2,2,2,1,2,1,1,1,1,2,2,1,1,1,3,2,2,1,1,2,2,2,1,1,2,1,1,1,1,1,3,1,1,1,1,3,2,1,1,2,1,1,1,2,2,1,1,1,1,1,1,2,1,2,2,1,1,1,1,2,2,3,3,2,1,2,1,1,1,1,1,2,2,1,2,2,3,1,1,2,1,1,1,2,2,2,2,2,2,2,2,1,2,1,2,2,2,2,1,2,1,1,1,1,1,3,1,1,1,1,1,1,2,1,1,207.377035
2,2,1,2,1,1,1,1,3,2,2,1,1,1,1,2,2,1,2,2,1,2,1,1,3,3,2,1,2,2,1,1,2,2,1,1,1,1,3,2,2,1,3,1,2,1,2,1,1,1,1,1,2,2,1,2,3,1,3,2,1,3,1,2,2,2,2,1,2,1,1,1,2,2,2,1,1,1,1,1,1,3,1,2,1,2,1,1,1,1,3,1,2,1,2,2,2,1,2,2,2,2,1,1,1,1,1,1,2,2,1,2,2,1,1,2,1,1,2,2,1,1,2,2,1,1,2,2,2,1,2,1,1,1,1,3,2,2,2,2,2,2,2,2,3,1,2,3,1,1,2,1,2,3,1,2,2,1,1,1,2,2,1,2,1,1,2,1,2,1,1,1,1,2,1,3,1,3,1,2,2,1,3,1,1,1,1,1,2,1,2,2,2,1,2,3,2,3,1,1,2,3,1,2,2,1,1,1,2,1,2,1,2,1,1,2,1,1,1,1,604.152385
1,2,2,2,2,2,3,2,1,2,3,1,1,2,1,1,1,1,1,1,2,1,1,2,1,2,1,3,1,2,2,1,2,1,1,1,1,1,2,2,2,1,2,1,1,2,3,1,2,1,2,2,2,2,1,1,1,1,2,3,2,1,1,2,1,2,1,1,2,2,3,1,3,2,2,2,1,2,1,1,1,1,1,2,1,2,2,1,3,1,1,1,1,1,1,2,1,1,2,1,1,2,1,1,3,1,3,1,1,1,2,1,2,3,1,2,1,1,1,3,1,2,2,2,1,3,2,1,1,2,1,1,1,2,1,2,2,1,1,1,1,1,1,1,2,2,2,3,1,1,1,1,2,2,2,1,2,2,3,1,1,3,1,1,2,2,2,3,1,2,1,2,2,1,1,2,2,2,1,2,2,1,3,1,1,1,1,1,1,1,2,2,2,1,1,1,1,2,2,1,2,1,1,2,1,1,2,1,2,1,2,1,2,1,1,1,1,1,2,1,197.978081
1,3,2,2,1,1,3,2,2,1,2,3,1,2,2,1,3,1,1,1,1,1,1,3,1,2,2,1,1,1,2,1,2,2,1,1,1,1,2,1,1,2,1,1,1,2,1,1,2,1,1,2,3,1,1,3,2,2,1,2,2,1,1,1,1,1,1,2,1,1,3,3,1,2,1,1,2,1,1,2,1,2,2,1,2,2,1,2,1,2,2,2,1,2,3,2,2,1,2,1,1,1,1,2,1,1,1,1,1,3,1,1,1,1,2,2,2,1,1,3,1,1,2,2,1,2,2,1,2,2,1,2,1,1,2,2,2,2,1,2,2,2,2,2,3,2,1,1,3,1,2,1,1,1,3,1,1,1,2,2,1,2,1,2,1,1,3,2,2,1,1,2,2,2,2,1,2,2,1,2,1,1,1,1,2,1,1,3,1,2,3,2,1,2,1,2,2,1,1,1,2,2,1,1,1,2,2,2,3,2,2,2,2,1,1,1,2,1,1,1,198.891638
2,1,1,3,1,1,3,2,2,1,1,1,2,2,1,1,1,1,2,2,1,2,2,1,2,1,2,1,2,1,3,1,1,1,1,1,1,1,2,2,1,1,1,2,1,2,1,1,1,1,1,1,1,2,1,2,2,2,2,2,1,3,1,1,2,2,2,1,2,1,1,2,2,1,2,2,1,1,2,3,2,1,1,1,1,1,1,1,1,2,1,2,1,1,1,1,1,2,2,2,1,1,1,2,1,1,3,1,3,2,1,1,2,1,1,1,1,1,1,2,2,2,1,3,1,2,2,1,1,1,1,2,1,1,1,2,1,2,1,1,2,1,2,1,2,1,1,3,2,1,1,1,1,1,1,1,1,1,1,2,1,2,1,1,2,1,1,2,2,2,1,1,2,1,1,2,1,2,2,3,1,1,1,2,2,1,1,1,2,1,2,1,1,2,1,3,3,2,1,3,2,1,1,3,1,1,1,1,1,1,2,2,2,2,1,1,1,1,1,3,799.987347
2,1,1,3,1,1,1,2,1,1,3,2,1,1,1,1,1,1,1,1,2,1,1,2,1,2,2,2,1,2,1,1,1,2,1,1,1,2,1,1,1,1,1,1,1,1,1,2,1,2,1,1,1,2,1,2,2,1,3,3,2,2,1,2,2,1,1,1,2,1,1,2,1,1,2,1,1,1,1,3,1,2,1,1,1,2,2,1,1,1,1,1,1,2,1,2,1,1,2,1,1,1,1,2,2,3,2,2,2,1,2,1,2,1,1,2,1,1,1,2,1,1,1,1,1,1,3,1,3,2,2,2,1,2,2,2,1,2,2,2,2,1,1,1,3,1,1,2,2,1,3,1,2,2,1,1,2,2,1,1,1,1,1,1,2,2,2,2,2,1,2,2,1,2,2,1,2,1,2,3,2,1,1,1,1,1,1,1,1,1,2,2,1,1,2,1,1,2,2,2,3,1,1,3,1,1,1,2,2,2,1,1,2,1,2,1,2,3,2,1,394.642822
1,1,1,3,1,1,1,1,1,1,2,1,2,1,1,2,1,2,1,2,1,1,1,2,2,1,1,1,2,1,2,2,2,2,2,1,2,3,1,2,1,1,2,1,1,2,1,1,3,2,2,1,2,1,1,2,1,1,2,2,1,2,1,1,2,2,1,2,2,1,2,1,1,1,3,1,2,1,2,1,1,1,2,1,2,3,3,1,1,1,1,3,1,2,1,1,2,1,2,1,1,2,1,1,1,3,2,2,2,2,1,1,2,2,1,1,1,2,1,1,1,1,1,3,1,2,2,1,1,1,2,2,1,1,2,2,1,2,2,1,2,2,1,2,2,1,2,2,1,1,1,1,1,2,2,1,1,1,1,1,2,3,1,1,1,1,1,1,1,2,1,3,1,2,2,2,1,2,1,1,2,1,1,1,1,1,2,2,2,2,2,2,2,1,2,1,1,1,2,2,2,2,1,2,1,1,1,1,2,1,2,2,1,1,2,1,1,1,2,1,602.203801
1,2,2,3,1,1,3,3,2,1,2,2,2,1,1,2,2,1,2,1,1,1,1,1,1,1,3,3,2,1,2,1,1,2,2,1,3,1,1,2,2,1,2,2,1,1,2,2,1,1,2,1,1,1,1,2,1,2,1,2,1,1,1,2,2,1,1,1,1,2,2,1,2,2,2,1,1,2,1,1,2,2,2,2,1,1,2,1,2,1,2,1,1,2,2,1,2,1,2,2,1,2,2,1,1,2,2,1,2,2,1,2,2,2,2,1,1,2,3,1,3,1,1,1,1,2,1,1,1,2,2,2,1,1,2,2,1,2,1,1,1,2,2,1,2,1,2,1,1,2,2,2,2,2,1,1,1,2,3,1,1,2,1,1,1,2,2,1,2,1,1,2,1,3,2,2,1,3,2,2,3,1,1,1,1,1,2,2,2,2,3,2,1,2,1,1,1,1,1,1,2,2,1,2,1,2,1,1,2,2,1,1,1,1,1,1,1,2,1,2,595.315552
1,3,2,1,1,2,1,2,1,2,1,1,2,1,1,1,2,2,1,3,1,1,1,1,1,3,2,3,1,1,1,1,2,1,1,1,2,1,2,1,2,1,1,1,1,1,2,1,1,1,1,1,2,2,1,1,1,1,2,1,1,1,1,1,1,3,3,1,3,1,1,2,2,1,1,1,3,1,2,1,1,1,1,2,2,2,2,2,2,2,3,2,1,2,2,1,2,1,1,1,1,1,2,2,2,2,1,2,1,1,1,1,1,1,2,1,1,2,1,2,3,1,2,2,1,1,2,1,1,1,1,1,1,1,1,1,1,1,2,3,2,1,1,1,1,2,1,1,2,1,3,1,1,1,1,1,2,1,2,1,1,2,1,1,1,1,2,1,2,1,1,1,2,1,2,1,2,1,1,3,2,1,1,2,2,2,1,2,3,2,2,2,2,2,1,2,1,2,1,1,3,1,1,1,1,1,1,2,2,1,1,2,3,1,2,1,2,2,3,3,205.643855
1,2,1,1,1,2,2,3,2,2,2,2,1,1,1,2,2,1,2,1,1,2,1,3,3,1,2,2,1,2,1,1,2,1,2,2,2,2,2,1,2,1,3,1,1,1,2,1,1,2,2,1,2,1,2,1,1,1,2,2,1,1,2,1,1,2,2,1,1,1,2,2,1,1,2,1,1,1,2,1,1,1,2,1,2,2,1,1,1,1,3,2,2,1,2,1,1,1,2,1,3,2,1,2,1,1,1,1,1,2,1,1,2,1,2,1,1,2,1,3,1,1,1,1,1,1,2,1,2,1,1,1,1,1,1,2,2,1,1,1,2,1,2,1,3,1,2,1,1,1,2,1,1,2,1,1,1,1,2,2,1,1,1,2,2,2,3,1,1,1,1,1,1,1,1,1,1,1,2,2,2,1,2,2,2,1,1,2,3,1,1,1,2,1,1,1,1,1,3,1,1,1,1,2,1,1,2,1,2,2,2,1,1,1,1,2,2,2,2,2,393.880004
2,2,2,1,2,1,1,1,1,2,2,2,3,2,2,2,1,1,2,2,1,2,1,3,3,2,3,2,1,2,3,1,2,1,2,2,1,1,3,1,1,1,1,2,1,1,1,2,1,2,1,1,1,2,2,3,2,2,1,1,1,2,2,1,2,1,2,2,2,2,2,2,2,2,2,1,1,2,3,1,1,1,2,1,1,1,3,1,1,1,1,1,1,1,3,1,2,2,2,1,1,2,1,2,2,2,2,2,1,2,1,2,2,1,1,1,3,1,1,2,1,1,2,2,2,1,2,1,2,1,1,1,1,1,1,1,3,1,2,1,2,1,1,3,1,1,2,2,1,1,2,1,1,3,1,2,1,1,1,2,2,1,1,1,1,2,3,1,1,1,1,3,3,1,1,1,2,1,1,2,3,1,1,1,1,1,1,2,1,2,1,1,2,2,1,3,2,1,1,3,3,1,2,2,1,1,1,2,2,1,1,2,3,1,1,2,2,2,2,1,405.725818
1,1,1,1,2,1,2,1,1,1,2,2,1,2,1,1,2,1,2,1,2,1,1,2,3,2,3,2,3,1,2,1,3,2,1,1,1,2,3,2,1,1,2,2,2,2,1,1,1,1,1,1,1,1,1,1,2,2,1,2,2,1,1,1,2,2,1,2,2,1,1,1,2,1,3,2,1,2,1,2,3,1,1,1,2,1,3,1,1,3,2,1,1,1,2,1,2,3,1,1,1,2,1,2,1,1,1,2,1,2,1,1,2,2,2,2,2,2,3,2,3,1,3,1,2,1,1,1,3,1,3,1,2,1,2,1,2,2,1,2,1,1,1,1,1,1,1,1,2,2,1,1,2,1,1,1,1,2,1,1,1,1,1,1,1,2,1,1,2,1,1,2,2,2,2,2,1,3,1,1,2,1,1,1,1,1,1,2,3,2,1,1,1,2,1,2,2,1,1,1,1,2,1,1,1,1,1,1,1,1,1,2,1,1,2,1,3,2,2,2,200.920679
1,2,2,1,1,1,2,2,1,1,1,2,2,1,1,3,2,1,1,1,2,1,1,2,2,2,1,1,1,1,1,2,1,1,1,1,2,1,1,1,1,1,2,1,2,2,3,1,1,1,1,2,2,1,1,1,1,2,1,2,1,3,1,2,1,1,2,1,2,2,1,2,1,2,1,1,3,2,3,2,1,1,2,1,1,1,3,1,1,2,1,1,2,1,2,3,1,1,1,1,2,1,2,2,2,2,2,2,2,2,1,1,2,2,2,1,1,1,2,2,1,1,1,1,2,2,2,3,2,1,1,2,1,3,1,3,2,3,1,2,1,1,3,2,1,1,3,2,2,1,1,1,2,3,2,2,1,2,1,1,1,2,1,2,1,2,3,2,2,1,2,3,1,1,1,2,1,2,1,2,2,2,2,1,3,2,1,1,2,1,1,1,1,1,2,1,1,1,1,2,1,1,1,1,1,1,1,1,2,2,1,2,2,1,1,1,2,2,2,3,196.566856
1,3,1,1,1,2,2,3,2,1,1,2,1,1,1,2,1,1,1,1,1,1,2,3,2,2,2,1,1,2,2,3,2,2,2,1,2,1,1,2,1,1,2,1,2,3,1,2,1,3,2,1,1,1,1,2,2,2,2,2,1,2,1,1,2,1,2,1,3,1,1,3,2,2,1,1,2,1,2,1,2,1,2,1,2,2,1,1,1,1,1,1,2,2,3,1,1,1,1,1,1,3,1,1,1,1,2,2,2,1,1,3,1,1,1,1,2,2,1,1,1,1,2,2,2,1,1,1,2,2,1,1,1,2,1,1,2,1,1,3,2,2,2,1,2,2,2,3,3,1,1,2,2,2,3,1,1,1,2,2,1,3,1,2,1,1,2,2,1,2,2,3,2,2,2,1,2,2,2,2,1,1,1,2,2,3,1,1,2,3,2,2,3,1,2,2,2,1,2,3,1,1,1,2,1,1,1,2,2,1,1,3,1,2,1,1,1,3,1,3,401.595286
1,1,1,2,1,1,2,3,1,1,1,2,1,1,1,3,1,1,3,1,2,2,3,3,2,2,1,2,1,2,2,1,1,3,1,2,2,1,2,1,2,1,1,1,1,1,1,1,1,1,1,2,1,1,1,2,2,1,1,1,1,1,1,1,1,2,2,1,2,1,1,2,2,2,2,1,1,1,1,2,2,2,2,2,2,1,2,1,1,1,2,1,1,1,2,1,2,2,1,1,2,2,3,2,1,2,1,3,2,2,2,1,3,2,1,1,3,1,1,2,3,1,1,2,1,1,1,1,1,1,3,1,1,2,1,2,2,2,2,2,1,1,2,3,3,1,2,1,1,2,1,1,1,1,1,1,1,1,2,1,1,2,1,2,2,1,1,1,2,2,1,2,1,2,1,1,1,1,2,2,1,2,2,1,2,1,2,1,2,1,3,2,1,2,2,1,1,1,1,3,1,1,1,3,2,2,1,1,1,1,1,2,2,2,2,2,2,1,1,2,201.997775
1,1,1,1,1,1,1,1,1,1,1,3,3,1,1,2,3,2,1,2,1,1,1,1,3,3,2,1,1,2,1,1,2,1,2,1,1,2,1,2,2,1,2,1,2,2,1,2,1,1,1,2,2,1,1,2,1,2,1,1,1,1,1,1,1,1,1,3,1,1,2,2,1,1,2,1,1,1,1,2,1,2,2,1,1,2,1,1,2,2,2,2,2,1,1,2,1,1,1,1,2,2,1,1,1,1,2,2,2,3,2,1,1,1,1,2,2,1,2,2,2,1,2,3,2,1,3,1,1,2,1,1,1,1,2,2,2,1,1,2,1,1,2,2,1,1,1,2,1,1,1,1,2,1,2,1,1,2,2,1,1,3,2,1,1,2,1,2,1,2,2,1,1,2,1,1,1,1,1,1,1,2,2,1,2,2,1,1,3,1,1,1,2,2,1,3,1,1,1,2,1,1,1,1,2,1,1,2,1,1,1,2,1,1,1,1,1,1,1,3,391.821487
1,2,2,2,1,1,3,1,3,1,1,2,2,1,1,1,2,2,1,1,3,2,2,2,2,1,1,2,1,1,1,1,2,1,1,1,2,2,2,1,1,2,1,2,1,2,1,1,1,1,1,2,2,1,1,1,1,1,1,2,2,1,1,2,1,1,2,1,1,2,1,2,1,1,1,1,1,1,3,1,1,1,1,1,1,2,1,1,1,1,2,1,2,2,3,1,1,1,2,1,2,3,1,1,1,2,1,1,1,1,2,1,3,1,1,1,1,1,1,2,2,2,3,1,1,2,1,2,2,3,2,2,2,2,1,1,3,1,2,2,2,1,1,2,1,1,1,1,2,1,1,2,1,1,2,1,2,3,2,1,1,2,2,2,2,2,1,2,1,1,1,2,1,2,2,1,1,3,1,2,1,2,2,1,2,1,1,1,2,1,1,1,1,1,1,3,3,1,1,3,1,1,1,2,1,1,1,2,2,2,2,3,1,1,2,1,1,2,1,2,406.35895
1,3,1,1,2,1,2,1,2,2,1,1,2,1,1,1,2,2,2,1,1,1,2,2,2,2,2,2,1,2,1,1,1,1,2,1,2,1,1,2,1,1,3,1,1,2,2,1,1,2,2,2,2,2,2,2,2,2,1,2,1,2,1,2,2,2,2,1,2,1,2,2,2,2,2,1,3,1,1,2,1,2,1,1,1,1,2,2,1,1,2,2,2,2,2,2,1,1,1,1,2,1,2,1,1,2,1,2,2,2,1,3,2,1,1,2,1,1,1,2,1,2,1,3,1,1,2,2,1,1,1,2,1,1,2,1,2,1,1,1,2,1,1,2,2,1,2,1,2,1,2,2,2,1,1,1,1,2,1,1,2,2,1,1,1,1,3,1,2,2,2,2,1,2,1,2,1,2,2,3,1,1,1,1,1,1,1,1,1,1,1,2,1,2,1,2,1,2,1,2,1,1,1,2,2,1,1,1,3,1,1,2,1,1,1,1,1,1,1,2,400.238295
2,2,2,2,1,2,2,3,3,1,1,2,1,1,1,1,3,1,1,1,2,1,1,3,1,2,2,1,2,1,2,1,3,1,1,1,2,1,2,1,1,1,1,1,1,1,1,1,1,1,2,1,3,1,1,1,2,2,2,1,1,1,1,1,2,1,1,1,2,2,1,1,1,1,1,1,2,1,2,2,2,2,1,1,2,2,3,1,1,1,2,1,2,1,2,1,1,1,2,1,2,2,2,2,2,1,1,1,3,1,2,2,2,1,2,1,2,1,1,3,1,1,1,1,2,1,1,1,1,2,2,1,1,2,1,1,2,1,1,2,2,1,1,1,1,2,1,1,2,2,1,1,1,1,1,2,1,2,2,1,2,3,2,2,2,2,1,2,1,1,1,2,1,2,1,2,2,1,1,2,2,2,2,1,2,1,1,1,1,3,1,2,1,1,1,2,1,3,1,2,2,1,1,1,1,1,1,1,2,1,1,1,2,1,2,1,2,1,2,2,193.545024
2,1,1,2,1,1,2,3,1,1,1,1,2,3,1,2,2,1,1,1,2,2,3,3,1,2,1,1,2,2,3,1,1,2,2,1,2,2,1,1,1,2,2,1,1,1,2,2,1,1,2,1,2,1,1,2,2,3,2,1,1,1,1,2,2,1,1,3,3,1,2,3,2,1,1,3,2,1,1,1,1,2,1,1,2,2,1,1,1,1,3,2,1,1,1,1,2,2,3,2,1,2,1,2,1,2,2,1,1,1,2,1,2,1,2,1,2,1,2,1,3,1,2,3,1,1,1,1,2,1,1,1,1,2,2,1,3,1,2,1,3,2,2,1,1,1,2,3,1,2,2,2,1,2,1,1,1,2,1,3,1,1,1,2,2,1,2,1,1,2,1,3,2,2,2,3,1,2,1,2,1,1,1,1,1,1,3,1,1,1,1,1,2,2,2,2,2,1,2,1,2,1,1,2,2,2,1,1,2,1,2,2,2,1,2,2,1,2,1,2,999.362912
2,1,1,1,1,2,1,3,2,2,2,2,1,1,2,1,2,2,1,1,1,1,1,3,2,3,3,2,1,1,2,1,2,1,1,1,2,1,2,1,1,1,1,1,1,2,1,1,1,1,1,1,1,1,1,1,2,2,2,1,1,1,1,2,1,2,2,2,2,1,1,1,1,1,1,1,2,1,2,3,1,2,2,2,2,2,2,2,1,1,1,2,1,1,2,1,1,1,2,3,2,1,1,3,1,1,2,1,1,1,1,1,2,1,1,1,1,1,1,1,1,1,3,1,1,1,2,1,2,2,1,1,1,2,2,1,1,1,1,1,2,1,1,2,1,1,2,2,2,1,3,2,1,1,2,1,1,2,1,1,1,2,1,1,1,2,1,1,1,1,1,1,1,1,1,1,1,3,1,2,3,1,1,1,1,1,1,1,2,2,3,2,2,1,1,2,2,1,1,2,1,1,1,1,2,1,1,2,1,1,2,2,1,1,1,1,2,2,1,2,395.302862
1,1,2,2,1,1,2,2,2,3,3,1,2,1,2,1,1,2,1,1,2,1,1,2,2,1,1,3,2,2,1,1,1,3,1,1,3,2,3,2,2,2,1,1,1,1,1,1,2,2,1,1,2,1,1,1,2,1,3,1,1,2,1,3,1,1,1,1,2,1,2,1,2,1,2,1,2,2,3,2,2,1,1,3,1,1,1,1,2,1,2,1,2,3,2,2,2,2,2,1,2,2,1,1,1,2,1,2,1,1,1,2,2,1,2,1,2,2,1,1,2,1,1,1,1,1,1,1,1,1,2,1,1,1,2,2,1,1,1,1,1,1,1,1,2,1,1,2,2,1,2,1,1,2,1,1,2,2,2,1,1,1,1,1,1,1,3,2,2,2,1,1,2,2,1,2,1,2,1,1,2,2,1,1,1,1,2,1,2,1,2,1,1,1,1,1,2,1,1,1,2,1,1,2,1,1,1,1,2,1,3,1,2,3,1,3,2,2,1,2,1099.538104
1,2,1,1,1,1,2,2,2,1,2,1,3,1,1,3,1,2,1,1,2,1,1,3,2,1,2,1,2,1,2,1,1,2,1,2,2,1,2,2,2,1,1,1,1,1,2,1,1,1,1,1,2,1,1,2,1,3,3,2,2,2,1,1,3,2,1,1,2,1,1,2,1,1,3,2,1,1,1,2,1,2,1,2,1,2,3,1,2,1,2,1,1,1,3,1,1,1,3,3,3,1,1,1,1,2,1,2,2,2,1,1,2,1,2,1,1,2,1,2,1,2,1,1,1,3,1,2,3,1,2,1,1,2,1,2,1,1,1,1,1,2,2,1,1,1,1,2,1,1,2,1,1,1,3,1,2,2,1,1,1,1,1,2,1,2,1,1,2,1,1,2,1,1,1,1,1,3,1,2,1,1,2,1,2,2,1,1,2,1,1,2,1,1,2,1,1,2,1,2,3,1,2,3,3,1,1,1,2,1,2,2,2,2,2,1,2,2,1,2,199.630085
1,2,1,1,2,1,3,1,1,2,1,1,1,1,1,1,1,2,2,1,1,1,2,2,3,1,2,2,1,2,3,1,3,2,2,1,2,2,1,1,2,2,2,1,2,1,1,2,2,1,1,2,1,1,1,2,1,1,2,2,2,3,1,1,2,2,1,1,3,1,2,1,3,2,1,2,1,1,1,1,1,3,1,1,1,2,2,1,1,2,2,1,2,2,1,3,1,1,2,2,1,1,2,2,1,1,2,2,3,1,1,2,1,2,1,1,1,3,2,2,1,1,2,2,2,2,2,1,1,1,1,2,1,2,1,1,2,2,1,2,2,2,1,3,1,1,2,3,1,1,2,1,1,2,1,1,1,1,1,2,1,1,2,1,1,3,1,1,1,2,1,2,2,3,2,2,2,1,2,2,2,2,1,1,1,2,2,1,2,1,1,2,2,2,2,1,3,1,1,1,3,1,1,2,1,1,1,1,1,1,2,1,3,1,1,3,1,2,2,3,600.543686
2,3,2,2,1,1,2,1,1,1,1,1,2,1,1,2,1,2,1,1,1,2,3,2,2,2,2,2,2,1,3,1,2,2,1,2,2,3,1,2,2,1,1,1,1,2,2,1,1,1,2,1,3,1,1,2,1,1,2,1,2,2,2,2,1,1,2,1,2,1,3,1,3,1,2,1,1,1,1,1,1,2,1,1,2,2,1,1,1,1,1,1,1,2,1,1,1,1,2,2,2,3,1,2,2,1,2,2,2,1,2,1,2,1,1,2,1,1,2,2,2,2,1,2,1,1,1,1,1,3,2,1,2,3,2,1,2,1,2,2,1,1,2,1,1,1,2,3,2,1,1,1,1,2,1,1,2,2,1,1,1,3,2,2,1,2,2,1,1,2,1,2,2,2,2,1,1,1,1,2,1,1,1,2,2,1,1,2,2,2,1,1,1,2,1,1,1,1,1,2,1,1,2,2,1,1,2,1,2,1,2,2,1,1,3,1,2,1,1,3,598.308762
2,2,1,2,1,1,1,2,1,1,3,2,1,1,3,2,2,1,1,2,1,1,1,2,1,1,2,2,2,1,1,2,1,2,1,1,2,1,2,2,1,1,1,1,2,1,2,1,1,1,1,1,1,2,1,3,2,2,2,2,2,1,1,1,1,1,2,1,2,1,3,1,2,1,1,1,1,1,1,1,1,1,1,1,1,2,1,1,1,1,2,1,1,1,3,1,1,1,1,1,2,1,1,2,1,1,2,2,1,2,2,1,2,1,1,1,2,1,2,1,1,1,1,3,1,2,3,2,1,1,1,1,1,2,2,2,2,1,2,1,1,1,3,2,2,1,2,1,1,1,1,1,2,2,1,1,1,1,1,1,1,2,2,2,1,1,1,1,1,2,1,2,1,2,1,2,2,1,1,2,1,2,1,1,1,1,1,1,1,1,1,2,1,1,1,1,2,1,3,1,2,3,1,2,1,1,2,2,3,1,3,2,2,2,2,1,2,1,1,2,602.571559
1,1,1,1,3,1,2,2,1,1,2,2,2,2,1,1,1,2,1,2,2,1,2,1,1,2,2,2,1,1,2,2,2,1,1,1,3,2,1,2,2,1,1,1,2,1,2,2,1,2,1,1,2,1,1,2,3,2,2,1,2,1,1,1,1,1,2,1,1,1,1,1,3,1,1,2,2,2,3,1,1,1,1,2,1,2,2,2,1,1,1,3,1,2,1,1,1,1,2,2,1,2,1,2,2,1,2,1,2,2,1,1,2,3,1,3,2,2,2,2,2,1,2,2,2,1,2,1,2,2,1,1,1,3,1,1,1,2,2,1,1,1,1,1,1,1,1,1,2,2,1,1,1,2,1,1,1,1,2,1,2,1,1,1,1,2,2,1,2,1,2,1,1,2,2,2,2,2,1,2,1,2,1,1,2,3,1,1,1,2,1,2,2,1,1,1,1,1,1,1,1,2,1,1,1,1,1,2,2,1,1,1,1,1,2,2,2,1,1,1,399.814449
2,1,1,2,3,1,3,2,1,1,1,2,1,1,1,1,2,1,2,2,2,1,1,1,1,2,3,2,2,1,2,1,2,2,1,1,1,1,3,1,2,2,2,3,1,2,2,2,1,1,1,1,1,1,1,2,1,1,3,1,1,1,1,1,2,2,1,1,3,2,2,3,2,1,2,1,2,1,1,1,3,1,1,1,1,1,2,1,1,2,2,1,1,1,2,2,1,2,2,1,1,1,1,1,1,1,1,1,1,1,1,2,2,1,1,1,3,1,1,2,2,1,2,1,1,3,2,2,1,1,1,1,1,1,1,2,2,1,1,2,2,1,2,1,3,1,3,1,2,2,1,1,1,1,1,1,1,2,1,1,3,1,1,2,1,1,1,1,2,1,1,1,2,2,2,3,2,2,2,1,1,1,1,1,1,1,1,1,1,2,1,1,1,2,1,2,3,1,1,1,2,1,1,2,1,2,2,2,1,2,2,1,1,1,3,1,1,2,1,1,598.86496
1,2,2,2,2,1,1,2,2,2,3,2,1,2,1,2,1,2,1,1,1,1,1,2,1,2,1,2,1,2,2,1,2,1,1,1,2,1,1,1,1,1,2,2,2,1,2,1,2,1,1,2,1,1,1,2,2,1,3,1,1,1,1,1,1,2,1,2,2,1,2,3,1,2,1,1,1,1,1,2,1,1,2,1,1,2,1,1,2,1,1,2,1,1,2,2,1,1,2,1,1,2,2,1,1,1,1,1,3,2,1,1,1,2,1,1,2,3,3,2,1,1,1,1,2,2,1,2,1,2,2,1,2,1,2,1,2,1,1,1,1,1,2,2,1,2,1,2,1,2,2,2,2,1,2,3,1,1,2,1,1,2,1,1,2,1,1,1,1,1,1,1,1,3,2,2,2,1,2,1,1,1,2,1,2,1,1,1,2,3,1,1,3,1,1,1,1,2,1,1,1,2,1,1,2,1,1,1,1,1,2,2,2,2,1,1,1,1,1,2,204.800469
1,3,2,3,2,1,3,2,1,2,2,2,1,2,1,1,1,1,1,1,1,1,1,2,2,2,2,1,1,1,1,1,2,2,1,2,1,1,2,1,2,1,1,1,1,1,2,2,1,2,1,1,1,1,1,1,1,2,2,1,1,1,1,1,1,1,1,1,2,1,3,1,1,1,2,1,1,2,2,3,1,1,1,1,1,1,1,1,2,1,1,1,2,1,1,2,2,2,2,1,2,3,2,1,1,1,1,1,3,2,2,2,2,1,2,1,1,1,1,1,2,1,1,2,1,1,3,2,1,1,2,1,1,1,2,3,3,2,1,3,1,1,2,3,1,1,3,2,1,2,1,1,1,2,2,1,1,2,2,1,2,1,1,2,1,2,1,1,1,1,2,2,2,2,2,2,1,2,1,1,2,1,1,2,2,1,2,1,2,2,1,2,2,1,1,2,1,1,1,1,1,2,1,3,1,2,3,1,1,1,2,2,2,1,1,2,1,2,1,2,211.007283
2,1,2,2,2,1,2,2,2,1,1,2,1,2,2,1,1,1,1,2,2,2,1,2,1,2,1,1,1,2,1,1,1,1,2,1,1,2,2,1,1,1,1,1,3,2,1,1,1,1,1,1,1,2,1,1,1,2,2,3,1,1,1,2,1,1,1,2,2,3,3,2,2,2,1,1,3,1,1,1,1,1,1,2,2,1,3,1,2,1,1,1,2,2,1,1,1,1,2,1,1,2,1,1,1,1,1,3,1,2,3,1,2,1,2,2,2,2,1,2,1,1,1,1,2,1,1,1,1,1,2,1,1,3,1,1,1,1,2,3,1,1,1,2,2,1,1,2,1,1,1,1,2,1,1,2,3,1,2,2,1,1,1,1,2,2,3,1,2,1,1,2,1,1,1,1,1,1,1,3,1,1,1,2,2,1,1,2,1,2,2,2,3,2,1,2,2,1,1,2,1,2,1,3,2,1,1,1,3,1,1,1,1,1,2,1,1,1,1,1,203.669833
1,2,2,1,2,1,1,2,3,2,1,1,2,1,1,1,1,2,1,1,3,1,2,2,1,2,1,2,1,1,1,1,1,2,1,1,1,1,2,2,2,1,1,1,1,1,1,1,1,1,1,1,2,1,1,2,1,2,1,2,2,1,1,1,1,1,1,2,1,1,1,1,2,2,1,1,2,2,2,1,1,2,3,2,1,1,1,2,2,1,2,1,1,2,3,2,2,1,3,2,2,1,2,1,2,1,2,1,1,1,1,2,1,1,2,1,2,2,1,1,1,3,1,1,2,1,1,1,1,2,1,2,1,1,2,2,1,2,2,2,2,1,1,2,2,1,1,3,2,1,2,1,1,1,1,1,1,3,2,1,2,2,1,1,1,2,2,2,1,1,1,1,1,3,1,2,1,1,1,2,1,1,1,1,1,1,2,1,1,1,1,2,2,1,1,2,2,1,2,2,1,2,1,2,1,1,1,2,1,1,1,1,2,1,1,2,1,2,2,1,206.264729
1,2,2,1,2,1,3,2,2,1,1,1,2,2,1,1,1,1,3,1,1,1,2,2,1,1,1,1,2,2,3,1,1,2,1,1,1,1,2,2,1,1,1,1,2,1,1,1,1,1,1,2,2,2,2,2,1,1,3,3,1,1,1,1,1,1,2,1,2,1,2,1,1,2,1,2,2,1,1,2,1,1,2,2,1,1,3,1,3,2,2,1,1,1,2,1,2,1,3,1,1,1,1,1,1,2,1,2,2,2,1,1,2,1,2,1,1,2,1,1,1,1,2,3,3,1,3,1,1,2,2,2,1,1,1,3,2,2,1,1,1,1,2,1,2,1,1,1,1,2,1,1,2,2,1,1,1,2,2,1,1,2,2,2,1,1,2,2,1,1,1,1,1,2,2,2,1,1,2,2,2,1,2,1,1,1,2,1,2,1,1,1,2,2,1,2,2,2,1,1,1,1,1,2,1,1,1,1,2,1,1,1,1,1,1,1,2,2,1,2,396.898274
3,1,1,1,2,2,1,2,1,1,2,1,1,1,1,1,2,2,1,2,1,2,2,2,1,2,2,1,2,1,2,1,1,2,1,2,1,1,1,1,3,1,2,2,1,1,1,2,1,1,1,1,2,1,1,2,2,1,1,2,1,2,1,2,2,1,1,1,2,1,1,3,2,1,2,2,2,1,1,2,1,2,1,2,2,1,2,1,1,2,1,2,2,1,2,1,1,2,2,2,1,1,1,1,1,2,1,1,2,1,2,1,2,2,2,2,1,1,1,1,2,2,2,2,1,1,2,2,1,2,2,1,1,2,2,2,2,2,1,1,1,1,2,1,2,1,1,2,1,2,1,1,2,2,1,1,1,1,1,1,2,1,1,1,2,2,3,1,1,1,1,1,2,2,1,1,2,1,3,1,2,2,2,1,1,1,1,1,1,2,1,2,2,2,1,1,2,1,1,2,2,1,2,1,2,2,1,1,2,1,2,2,2,1,2,1,2,3,1,2,204.212177
1,3,2,2,2,1,2,1,1,1,2,2,1,1,1,1,2,1,1,2,1,1,2,2,1,2,1,2,1,1,2,2,3,1,1,1,2,1,2,1,1,1,1,2,1,2,1,1,1,1,1,2,1,1,2,3,1,1,2,3,2,1,1,1,1,1,1,1,2,2,1,1,1,1,1,2,1,1,2,2,1,1,2,1,2,2,2,2,2,1,2,1,1,1,3,1,1,2,1,2,2,1,2,1,1,1,2,1,2,1,2,2,3,1,2,2,1,2,2,2,1,1,2,1,1,1,1,1,3,2,1,1,1,2,1,1,1,1,2,1,1,1,1,3,1,1,1,1,2,1,1,1,2,1,1,2,2,1,1,1,1,1,1,1,1,1,1,1,2,2,1,2,1,2,1,2,1,1,1,2,2,1,2,1,1,2,1,2,2,1,2,1,1,1,1,2,3,1,1,2,2,1,1,2,3,1,1,2,3,1,2,2,1,1,1,1,3,3,1,2,6.566832
1,1,1,3,2,1,3,1,3,1,1,2,1,1,2,1,1,1,2,1,1,1,1,1,2,2,1,1,1,1,3,1,2,2,1,1,2,1,1,1,1,1,1,1,2,3,2,2,1,1,1,1,1,1,1,2,1,1,1,1,1,2,1,1,2,1,1,1,2,1,3,1,3,1,2,2,2,1,1,1,2,2,2,2,1,3,2,2,2,2,3,2,1,1,3,2,1,3,2,2,2,2,1,1,1,1,1,3,1,1,1,1,2,1,1,1,1,2,1,1,1,1,1,2,1,2,3,1,2,1,1,2,1,1,1,1,1,1,1,1,2,1,1,1,2,1,2,1,3,2,1,1,1,2,1,1,2,2,1,1,2,2,2,1,1,1,1,1,2,2,1,2,1,1,2,3,2,1,1,2,1,1,1,2,1,1,1,1,3,1,1,1,2,1,1,1,1,1,1,2,2,2,1,3,1,1,2,1,2,1,1,1,1,1,1,1,1,1,2,2,407.040711
2,1,2,2,2,1,3,2,2,2,2,3,2,2,1,1,1,1,1,1,1,1,1,2,3,2,2,1,1,1,3,1,2,1,1,2,2,1,1,1,2,1,2,1,1,1,3,1,1,1,1,2,1,1,2,2,2,2,3,1,1,3,1,1,1,1,1,2,1,1,3,1,2,1,2,2,3,2,2,3,1,2,2,1,1,2,2,2,1,1,2,1,1,2,2,2,1,1,2,1,1,2,1,1,2,2,2,2,1,2,1,2,2,1,1,1,1,2,1,2,1,2,2,1,1,1,1,3,1,2,1,3,2,1,2,1,2,1,2,2,2,1,2,2,2,1,2,3,1,1,1,2,1,1,1,1,1,1,1,1,1,1,1,2,1,2,3,2,2,1,1,2,1,1,1,1,2,2,3,3,1,1,2,2,2,1,1,1,2,3,1,1,2,2,2,3,2,2,2,2,2,2,3,1,1,1,1,1,1,3,3,2,1,2,2,2,2,2,1,2,615.05973
1,2,1,1,1,1,2,2,1,1,2,2,1,1,1,1,2,1,1,1,1,1,2,2,1,1,1,1,1,1,1,1,2,1,1,1,1,1,1,1,3,2,2,2,1,1,1,2,1,1,1,1,2,1,1,2,3,3,2,1,1,2,1,1,2,1,2,1,1,1,2,2,2,1,1,2,1,2,2,1,1,1,2,1,2,2,2,1,1,2,1,1,1,1,2,2,2,1,2,1,3,1,1,2,2,2,1,1,1,1,1,2,1,2,2,1,1,2,1,1,1,2,1,2,2,1,2,1,2,3,2,1,2,1,2,2,2,1,1,3,2,2,1,1,3,1,1,2,1,1,2,2,1,2,2,1,2,2,2,1,2,1,1,1,1,2,2,2,2,1,1,2,1,2,1,2,1,1,1,3,2,2,3,1,1,2,2,1,2,2,2,2,1,1,1,1,2,2,1,1,1,2,1,2,2,1,2,1,1,1,1,2,1,1,2,1,1,1,1,3,195.35544
1,2,1,1,2,2,1,1,1,1,1,2,1,2,1,2,2,2,3,1,1,1,1,1,1,1,2,1,2,2,2,1,2,1,1,1,2,2,1,2,2,2,2,1,2,2,1,2,1,2,2,1,1,1,1,2,2,1,1,2,1,1,1,2,1,2,1,2,2,2,3,2,2,1,3,2,2,2,1,2,2,1,2,1,2,1,2,1,1,2,1,1,3,1,1,1,1,2,1,3,1,1,3,1,1,2,2,2,3,3,1,1,3,1,1,1,3,2,1,2,2,1,2,1,2,2,2,2,2,3,2,1,2,2,1,2,2,1,3,1,2,1,1,2,1,3,1,2,1,1,1,2,1,3,1,1,1,1,1,1,1,2,1,3,1,3,3,1,2,2,1,1,1,1,2,2,2,2,2,2,1,1,1,2,2,1,2,1,1,3,1,2,3,2,1,2,1,3,1,1,2,2,1,2,1,1,3,1,3,1,2,1,1,1,2,1,1,2,2,2,401.504416
1,3,2,2,2,1,2,1,1,1,2,2,1,2,1,1,2,2,1,1,3,1,2,2,2,2,1,2,2,2,1,1,2,2,1,2,2,1,2,2,2,1,2,2,2,2,2,1,1,1,1,2,3,1,1,1,1,2,1,2,1,1,1,1,2,2,1,1,2,2,1,2,2,2,1,1,1,1,1,2,3,1,2,3,2,2,2,1,1,1,1,1,1,1,3,1,1,1,2,2,3,2,1,2,1,1,1,1,1,1,1,2,1,1,1,1,1,1,1,2,2,1,1,1,2,1,3,1,3,2,2,1,1,3,1,2,2,1,1,2,1,2,1,1,2,2,2,1,1,1,2,2,1,1,1,1,2,3,1,1,1,1,1,1,1,2,3,1,1,1,2,1,2,2,1,1,2,2,1,2,1,3,2,1,2,2,1,1,1,2,3,2,1,1,2,1,2,2,1,2,1,1,1,1,1,2,2,2,3,1,2,1,1,1,1,1,1,2,1,1,4.30454
1,2,2,2,2,1,2,2,1,1,2,1,3,1,1,2,3,1,3,1,2,1,1,2,2,2,2,1,2,2,1,1,2,2,1,2,1,2,3,1,1,2,1,1,3,1,2,1,1,1,1,2,3,1,1,2,2,1,2,2,1,2,1,2,2,1,2,1,2,1,2,1,1,2,2,1,1,2,2,2,1,1,3,2,1,2,1,1,1,1,2,1,1,1,2,2,1,2,1,1,2,2,2,1,1,1,1,1,3,3,1,1,2,2,1,1,1,2,1,1,1,2,2,2,2,1,2,3,2,2,1,1,2,1,1,2,1,1,1,1,1,1,1,2,1,1,1,2,1,1,2,1,1,1,1,1,1,1,1,1,2,1,1,1,2,2,2,2,2,1,2,2,1,2,1,1,1,1,1,2,2,2,1,1,2,2,1,2,2,1,2,1,2,1,1,1,2,2,2,1,1,3,2,3,1,1,1,2,1,1,1,2,2,1,1,2,1,1,2,1,194.491722
1,1,2,2,3,1,2,2,1,1,3,2,1,1,1,1,1,2,1,1,3,2,1,2,2,1,1,1,1,1,3,1,1,2,1,1,3,1,1,1,1,1,2,1,1,3,2,1,1,1,2,1,2,1,2,1,2,2,2,1,3,1,1,1,1,1,2,1,3,1,1,2,1,2,2,1,1,3,1,2,2,1,2,1,2,2,1,1,1,1,2,1,2,2,3,2,1,2,1,1,1,2,2,1,1,2,2,2,1,1,1,1,2,1,3,1,2,1,2,3,2,1,2,2,1,1,1,2,1,2,1,1,1,1,3,1,1,1,1,2,1,1,1,1,1,2,2,1,1,2,1,1,1,1,2,2,2,1,2,1,1,1,1,2,1,2,2,1,2,1,1,1,2,1,1,1,2,2,1,1,2,3,1,1,1,2,2,1,1,3,2,1,2,1,1,2,1,2,2,1,1,1,1,2,1,1,2,2,3,1,1,2,2,1,1,1,1,2,1,1,1.615628
1,1,1,2,1,1,3,2,1,2,3,2,1,1,1,1,1,2,1,1,1,1,1,1,1,2,1,2,2,1,1,1,2,1,2,2,3,1,2,2,2,1,1,1,2,1,1,1,1,1,1,2,2,2,3,1,1,1,1,2,1,1,1,1,1,2,2,1,2,2,2,1,2,1,3,1,1,1,1,3,1,2,1,1,1,2,2,1,1,1,1,1,1,1,2,1,3,1,1,2,1,1,1,1,2,2,1,1,2,1,2,1,3,3,1,2,1,2,1,1,3,1,2,2,2,1,3,1,2,2,1,1,1,1,2,3,2,1,1,3,1,1,3,2,2,1,2,3,1,2,1,2,2,2,1,1,2,1,2,3,1,1,1,2,1,1,1,1,3,2,2,2,2,1,1,2,1,1,1,1,2,1,1,1,1,1,1,1,2,1,1,2,1,2,2,1,1,2,2,2,1,2,1,2,2,1,1,1,2,1,1,1,1,1,1,1,2,1,2,1,403.551372
2,3,2,2,2,1,1,2,3,1,2,2,1,2,1,1,1,2,2,1,2,1,1,1,1,1,1,1,1,1,3,1,2,1,1,1,1,1,1,2,3,1,2,1,1,1,2,1,2,1,1,1,2,1,2,1,1,1,1,2,1,1,1,1,1,1,2,3,2,1,2,1,2,1,2,2,1,2,2,3,1,1,1,1,1,1,1,1,1,1,1,1,2,1,1,2,2,1,3,1,2,2,1,2,1,1,1,1,2,3,1,1,1,1,1,1,1,1,1,2,2,2,2,1,1,1,1,1,1,2,2,2,1,3,1,2,1,3,3,3,1,1,1,1,2,2,2,1,1,1,1,1,1,1,1,1,1,2,1,1,3,3,2,1,2,1,1,2,1,1,1,3,2,1,2,1,2,1,2,1,1,2,1,1,2,2,2,1,1,1,2,3,1,1,1,3,1,3,1,2,1,3,1,2,1,1,3,1,3,1,2,2,1,1,2,1,1,1,3,1,207.194871
1,2,2,1,1,1,2,1,2,2,2,3,3,1,2,2,1,2,1,1,1,2,1,3,1,1,2,3,2,2,1,1,3,2,1,1,1,2,3,1,2,1,1,1,1,2,2,1,1,1,1,1,1,2,2,2,2,1,3,3,1,1,2,1,2,1,1,1,2,1,1,3,2,1,1,2,1,1,1,1,2,2,2,2,3,3,1,1,1,1,1,1,1,1,2,1,1,1,2,2,1,2,1,2,1,2,2,2,1,1,2,1,2,1,1,1,3,1,2,2,1,1,1,3,3,2,1,2,1,2,2,1,1,1,1,2,1,2,2,2,1,1,1,2,1,1,1,3,2,2,1,1,2,2,2,1,2,1,1,1,1,2,1,2,2,2,3,2,1,1,1,2,1,2,1,2,1,2,1,1,1,1,3,1,1,2,1,2,1,1,2,2,3,1,1,2,1,2,1,2,1,1,1,1,1,1,1,1,2,1,3,3,2,1,1,2,1,2,1,1,192.036662
1,3,2,1,1,1,2,3,1,2,2,1,1,2,1,2,2,2,1,1,1,2,2,1,2,2,2,1,1,2,2,1,2,2,1,2,3,1,1,2,1,1,1,2,1,2,1,1,1,2,2,2,2,1,2,2,1,2,2,1,1,1,1,1,2,1,2,1,1,1,2,3,2,2,2,1,3,1,1,1,1,1,2,1,1,1,1,2,2,1,1,1,2,1,3,2,1,1,1,1,1,2,2,2,1,2,1,1,1,2,1,2,3,1,2,1,1,1,2,1,2,1,2,3,2,1,2,1,2,1,1,1,1,2,1,1,3,2,1,1,2,2,1,2,1,1,2,2,1,1,1,1,1,1,1,1,2,2,2,1,1,3,1,1,1,2,1,1,1,1,1,1,1,2,1,1,1,2,1,1,1,1,3,2,2,3,1,2,2,1,1,1,3,1,1,1,2,2,1,2,1,2,1,1,2,2,2,1,2,1,2,1,1,1,1,2,1,2,1,2,197.402408
2,1,1,3,1,1,1,2,2,1,2,1,2,2,1,3,1,1,3,1,1,1,3,1,1,2,2,1,1,1,2,2,2,1,2,1,1,3,3,1,1,1,1,2,2,1,1,1,1,1,1,2,1,1,1,2,2,1,2,2,2,1,1,1,2,2,1,2,1,1,1,1,2,1,3,1,3,1,1,1,2,2,2,2,1,2,1,2,1,2,2,1,1,2,3,2,2,2,2,2,2,2,2,1,2,1,1,2,1,1,2,1,1,2,2,1,1,2,2,1,1,1,2,2,1,1,3,1,2,1,1,1,1,2,1,2,2,1,1,1,1,2,2,2,3,1,3,2,1,1,1,1,1,1,2,1,1,1,1,2,1,1,1,2,1,1,2,2,1,3,1,1,1,2,3,2,1,1,2,1,1,1,1,1,2,1,2,2,1,2,1,3,3,2,2,1,2,1,1,3,2,1,1,3,1,1,1,2,1,1,2,2,1,1,1,1,3,1,1,1,604.03967
1,2,1,1,2,2,1,2,1,1,2,1,3,1,1,1,2,2,2,2,1,1,1,2,2,2,3,2,1,2,3,1,3,1,2,2,2,2,1,1,2,2,3,1,2,1,1,3,1,1,2,1,1,1,1,1,1,1,3,3,1,1,1,2,2,2,1,2,2,1,1,2,1,1,2,1,1,1,2,1,1,3,1,1,1,1,1,1,1,1,1,1,2,1,1,1,1,1,2,2,2,2,2,2,1,2,2,2,3,2,1,1,1,1,2,1,2,1,1,2,2,1,1,2,2,2,2,2,3,1,1,1,1,1,1,2,2,2,2,2,1,1,1,2,1,2,1,2,2,1,3,3,1,1,1,1,2,1,3,2,1,1,1,1,2,1,1,3,1,1,1,2,1,2,2,2,1,2,1,3,2,3,2,2,1,2,1,1,2,1,3,1,1,1,1,1,1,1,1,2,2,2,1,2,1,1,2,1,2,1,1,2,1,1,1,1,2,2,2,1,201.062178
1,1,2,2,1,1,2,1,3,1,2,1,2,1,1,2,3,1,2,2,2,1,2,1,1,1,2,1,1,1,2,1,1,2,2,1,1,1,1,1,2,1,2,2,1,1,1,1,1,1,1,1,3,1,1,1,1,2,3,2,1,2,1,1,1,3,2,2,3,1,1,2,2,1,2,1,1,1,2,1,2,1,1,1,1,1,2,1,2,1,1,1,1,2,1,2,1,3,1,1,1,2,1,2,3,1,2,2,2,2,1,1,2,2,1,1,2,1,1,1,1,1,1,1,2,1,1,2,1,1,1,2,2,1,1,1,1,1,1,1,2,1,2,1,2,1,2,2,2,1,1,1,1,2,1,1,2,1,1,1,2,2,1,1,1,1,2,1,1,1,1,1,3,1,1,2,2,1,2,1,1,1,2,1,1,3,2,2,1,2,1,2,2,2,2,3,3,1,1,2,1,1,1,1,1,1,1,2,2,1,1,1,2,2,3,1,2,2,2,2,397.882269
1,2,2,3,2,1,3,2,1,1,1,1,2,1,1,2,1,2,2,1,2,1,1,2,1,3,2,2,2,2,1,2,1,3,2,1,1,1,2,1,2,2,1,1,2,2,2,2,2,1,2,1,2,1,1,1,1,2,3,2,1,1,1,2,1,1,1,2,2,1,2,1,2,1,3,1,2,1,1,2,1,1,1,1,1,3,2,1,1,1,1,2,1,1,2,2,1,2,1,1,1,2,1,2,1,3,2,1,2,1,1,2,2,2,2,1,2,1,2,2,1,1,3,1,1,2,3,1,1,1,1,1,1,2,2,1,1,1,2,1,1,1,1,3,2,1,3,1,2,1,1,1,1,1,2,1,1,1,1,2,2,2,1,3,3,1,2,1,2,2,2,3,2,1,2,1,1,1,1,2,2,1,1,1,2,2,1,1,1,3,1,2,1,1,1,2,2,1,1,1,2,1,1,1,1,2,1,1,1,1,3,1,1,1,1,1,1,1,2,1,592.682389
3,2,1,1,1,1,2,1,1,1,1,2,2,2,1,1,1,2,2,1,1,1,1,2,2,2,2,1,2,1,3,1,2,2,1,1,3,2,3,2,2,1,2,1,1,1,2,1,1,2,1,1,1,1,1,2,1,1,2,1,1,3,2,2,2,1,1,1,1,1,1,2,1,1,1,1,1,3,1,2,1,2,1,1,1,2,2,2,1,1,3,2,1,1,2,1,1,2,1,1,1,1,2,2,1,3,1,1,1,3,2,1,1,2,2,2,1,1,1,1,2,2,1,2,3,2,3,1,3,1,2,2,1,3,1,2,1,1,1,3,1,1,1,2,2,2,1,2,1,2,1,2,1,1,1,1,1,3,1,1,1,2,1,1,3,3,3,1,1,1,1,1,1,1,2,1,1,1,1,1,2,1,1,2,1,2,1,1,2,2,1,1,1,1,2,1,2,2,2,1,1,1,1,3,2,1,1,1,2,2,1,1,2,1,2,3,2,2,2,1,395.638859
1,1,2,2,2,1,2,1,1,1,2,1,2,1,2,1,2,1,1,1,1,1,1,1,1,1,1,1,1,2,1,1,3,2,2,1,1,1,2,2,1,2,2,1,2,1,2,1,1,1,1,1,2,2,1,1,1,2,2,2,1,1,1,1,1,1,3,2,2,1,1,1,1,1,2,1,1,2,1,3,1,1,1,1,1,1,2,1,2,2,1,1,2,1,3,2,1,2,2,2,2,1,3,1,1,1,1,1,1,2,1,1,1,2,1,1,1,3,1,1,1,1,3,2,2,1,1,2,1,2,2,1,2,2,3,2,2,1,2,1,1,1,2,1,2,1,2,2,2,1,2,1,1,1,1,2,1,2,1,1,2,1,1,1,1,1,1,2,1,1,2,1,1,1,1,1,2,2,1,2,2,1,1,1,2,1,1,1,3,1,1,1,2,1,1,2,1,1,1,3,1,1,1,2,3,1,1,1,2,1,1,3,1,1,2,2,1,1,1,3,201.290233
2,3,1,1,1,2,2,1,1,2,2,2,3,1,2,1,2,1,2,1,2,2,1,2,2,2,2,1,2,1,2,3,1,1,3,1,1,1,2,1,2,1,2,1,1,3,3,2,2,1,1,1,3,2,2,3,1,2,2,1,1,1,1,2,1,1,2,1,2,1,2,1,2,2,1,2,2,1,1,2,2,2,1,1,2,1,1,1,2,1,1,1,1,1,2,2,1,2,2,2,2,2,2,2,1,3,1,1,2,1,1,1,2,1,1,1,2,3,1,1,1,3,1,2,3,2,1,1,2,1,1,1,1,1,2,3,1,2,2,3,1,1,2,1,3,1,3,2,2,1,1,1,1,2,1,1,1,2,3,1,1,1,1,1,1,1,2,2,1,1,1,1,2,1,1,3,1,2,1,2,1,1,2,1,1,3,1,2,1,2,3,1,2,1,1,2,1,1,1,2,1,2,1,2,1,1,1,1,3,2,1,2,2,2,2,2,1,2,1,3,402.154005
1,2,2,3,1,1,1,1,2,1,3,2,1,2,1,2,1,1,1,1,1,1,1,1,2,3,1,3,1,2,2,1,2,1,2,1,2,2,1,2,1,1,2,1,1,1,2,1,1,1,2,2,2,1,1,2,1,1,2,1,1,3,1,1,1,2,1,1,2,1,2,2,2,1,3,3,1,1,1,2,1,1,1,1,1,1,2,1,1,1,2,1,1,1,2,1,2,1,3,1,3,2,1,1,2,1,2,1,1,3,3,1,2,1,3,1,2,1,2,3,1,1,2,3,2,2,1,3,3,1,3,3,1,2,1,1,1,1,1,1,3,2,2,1,1,1,1,1,1,2,1,1,1,2,2,1,1,2,2,1,2,1,1,1,1,3,2,1,2,1,1,3,1,1,2,1,2,3,2,2,3,2,1,1,2,2,1,1,2,2,2,2,2,2,2,1,1,1,1,2,2,2,1,2,1,1,1,1,1,1,2,1,1,1,1,1,2,2,1,1,195.69318
2,1,1,2,1,1,1,2,2,1,3,1,1,1,1,2,1,1,3,1,1,1,1,1,1,1,1,2,1,2,2,1,3,1,2,3,1,2,2,1,1,2,2,3,1,2,2,1,1,1,2,1,2,1,1,2,2,1,2,3,1,2,1,1,2,1,1,1,1,1,2,2,2,2,2,1,1,1,2,2,1,1,2,1,3,1,1,2,1,1,3,1,2,2,1,3,2,1,3,1,1,2,2,2,2,2,1,2,1,1,1,3,1,1,1,1,2,1,2,3,2,1,2,2,1,1,2,1,1,2,2,1,1,3,1,1,2,1,1,1,2,2,1,2,3,1,2,3,1,1,1,1,1,1,1,1,1,1,1,2,1,2,1,1,1,1,2,1,2,1,1,1,1,3,2,2,2,3,1,2,1,1,3,1,1,1,1,2,3,1,1,1,3,2,2,1,2,3,1,1,1,1,1,1,1,1,2,1,2,3,2,2,1,1,1,1,2,2,2,3,601.726402
1,3,1,2,1,1,2,2,1,1,2,1,1,3,1,2,2,1,2,1,1,1,2,3,1,1,1,2,1,1,3,1,1,2,1,1,3,1,2,1,1,1,1,2,1,1,1,1,1,1,1,1,2,1,1,3,2,2,2,1,1,1,1,1,1,1,3,1,3,2,1,1,3,1,2,2,1,3,2,2,2,1,1,1,2,1,2,1,2,1,2,2,1,1,2,2,1,2,2,2,1,2,1,1,1,1,1,3,1,1,1,1,1,1,2,2,1,2,3,1,3,1,1,2,1,2,1,1,2,1,1,1,1,3,1,2,2,2,2,1,2,1,2,3,1,1,2,2,1,1,2,1,1,2,2,1,1,1,2,2,2,1,1,2,1,1,1,1,2,1,1,1,1,2,1,2,2,1,1,2,1,1,1,1,1,1,2,1,2,1,1,1,3,2,1,2,1,1,1,2,1,2,1,2,1,2,1,1,1,1,2,1,1,1,2,1,1,1,1,1,406.081964
1,1,1,2,2,1,2,2,2,1,2,3,3,2,1,1,2,1,3,1,2,1,2,2,2,2,1,1,1,2,2,2,2,2,2,2,2,2,2,2,1,2,2,1,1,3,1,1,1,1,1,1,1,1,2,1,2,1,1,1,2,1,1,1,1,1,1,1,1,1,2,1,2,1,1,2,1,2,1,2,1,1,1,2,2,1,2,1,3,1,3,2,1,1,2,2,1,1,2,1,2,2,2,3,2,2,1,3,2,2,1,1,1,2,2,1,2,1,2,2,2,1,2,1,2,2,2,2,2,2,1,1,1,2,2,3,1,1,2,3,1,1,2,1,2,1,1,3,3,2,1,1,2,2,1,1,1,1,1,1,1,2,3,2,1,2,1,1,1,1,1,3,1,1,1,1,2,1,1,2,1,1,1,1,1,1,2,1,2,1,3,1,1,2,2,2,1,1,1,2,2,2,2,2,1,3,2,2,1,1,3,3,3,2,1,1,1,1,1,2,201.572292
1,2,1,2,2,3,2,1,2,1,2,2,3,1,1,1,2,2,3,2,2,1,1,1,1,1,2,1,1,2,1,1,2,2,1,2,1,2,1,2,2,1,1,1,1,1,1,1,1,1,3,2,2,1,2,1,1,1,1,2,3,1,1,1,1,2,2,1,1,2,2,2,1,3,1,1,1,2,2,1,3,1,1,3,1,2,1,2,2,1,3,1,1,1,1,1,1,1,3,2,2,1,2,2,2,1,1,1,2,1,1,1,2,1,2,1,1,3,1,2,1,2,1,2,2,1,1,1,1,1,2,1,1,2,1,3,2,2,1,3,2,1,2,3,2,1,1,1,1,3,1,1,1,2,1,1,1,1,2,1,1,2,1,2,1,1,2,1,2,1,1,3,2,1,2,1,1,2,1,2,3,3,2,2,2,1,2,1,1,3,2,2,2,1,1,1,1,1,2,2,2,1,1,3,1,1,1,3,1,1,1,2,1,2,1,1,2,3,1,2,193.184143
1,2,1,3,1,1,1,1,1,1,2,2,2,1,2,2,2,1,2,2,2,2,2,2,1,1,3,1,1,1,2,1,1,2,1,1,1,2,2,1,2,1,2,1,1,1,1,1,1,1,1,1,1,1,1,3,3,2,3,2,1,2,1,1,2,1,1,1,3,1,2,1,2,1,3,1,2,1,2,2,2,3,1,1,1,1,1,1,1,2,2,1,1,1,2,3,2,3,2,1,1,2,1,1,1,1,2,1,1,1,1,1,1,1,1,3,1,1,1,1,2,1,1,1,1,1,1,2,1,2,2,1,1,2,1,2,2,1,1,2,2,1,2,2,1,1,2,2,2,2,2,2,1,2,1,1,2,2,1,1,1,2,1,2,1,2,3,3,1,1,1,2,1,3,1,2,1,1,1,2,2,1,3,1,3,2,2,1,1,1,1,2,1,2,1,2,1,2,1,2,1,2,1,2,1,2,1,1,1,2,2,1,2,2,2,2,2,1,1,1,602.321414
1,2,2,2,2,1,1,2,2,1,2,3,3,1,1,1,2,2,2,1,1,1,1,2,3,2,2,1,1,1,1,1,2,2,1,2,2,1,2,1,2,2,1,1,1,1,1,1,1,1,2,1,2,2,2,2,2,1,1,2,1,1,2,1,1,2,2,1,1,2,2,1,1,2,1,1,1,2,2,1,1,1,1,1,1,1,2,2,2,2,1,1,1,1,2,2,2,3,1,2,2,1,2,1,2,1,2,2,1,2,2,2,3,1,1,2,1,1,2,1,1,2,2,1,1,2,2,2,1,1,2,1,1,2,1,1,1,2,1,1,1,2,2,1,2,2,1,1,2,2,1,1,1,1,1,1,2,2,2,1,2,2,1,1,1,2,1,2,1,1,1,2,2,2,1,1,1,2,2,2,2,2,1,1,2,1,1,1,2,3,2,1,2,1,1,2,1,1,1,2,1,1,1,2,2,1,1,2,1,1,2,2,3,1,1,1,2,2,1,1,-3.333584
1,2,1,1,1,1,1,2,2,1,2,2,1,2,1,1,2,1,1,2,1,1,3,1,1,2,1,2,1,1,1,1,1,3,1,1,2,1,3,2,2,2,2,2,1,2,2,1,1,1,1,1,3,1,2,1,1,1,1,2,1,2,1,1,1,1,1,1,1,1,1,1,1,1,1,1,3,2,1,1,1,1,3,1,3,2,1,1,2,1,3,2,1,2,2,1,1,1,2,1,1,2,2,1,1,1,1,2,2,2,1,1,2,1,1,2,1,1,1,2,1,2,2,2,1,1,1,1,1,3,1,1,1,1,2,2,2,2,1,2,1,2,2,1,1,1,2,2,1,1,1,1,1,2,2,1,2,2,1,2,1,1,1,1,1,1,2,1,2,2,2,2,2,3,1,1,1,3,1,3,1,2,1,2,3,2,2,1,1,2,2,2,1,2,1,2,1,2,1,1,3,1,1,3,1,1,1,1,1,1,2,1,1,1,1,1,2,1,1,2,200.919299
1,2,2,2,1,1,1,1,3,1,2,2,1,2,2,2,2,3,1,1,1,1,1,3,2,1,3,2,2,1,1,2,1,2,1,1,1,1,2,1,1,1,1,1,2,3,1,1,1,2,1,2,1,1,1,1,1,1,1,2,2,2,2,1,1,1,1,1,2,1,2,1,1,1,1,1,2,2,1,2,1,2,2,1,2,1,1,2,1,2,2,2,2,1,1,1,2,1,2,1,1,2,2,1,1,2,1,1,3,1,1,2,1,1,1,2,1,1,2,3,1,2,2,1,3,1,1,1,2,2,2,2,1,1,1,2,3,1,1,2,1,1,3,1,1,2,1,2,2,1,2,2,1,2,2,2,1,1,2,1,1,1,1,2,1,1,1,1,2,1,1,2,2,2,1,1,1,2,1,3,1,2,2,1,2,1,1,1,2,1,1,2,2,2,1,1,1,1,2,1,3,2,1,2,1,2,1,1,1,1,2,3,2,1,1,1,2,1,1,1,205.716867
2,2,1,1,1,1,1,2,1,1,1,1,2,1,1,1,1,1,2,1,1,1,2,2,2,3,2,2,1,1,2,2,2,2,1,2,1,2,1,1,2,2,2,1,2,2,2,1,2,2,1,1,1,1,1,3,1,1,2,1,1,1,1,1,1,1,1,1,2,1,2,1,1,1,1,2,3,2,2,2,1,1,2,1,1,1,1,1,1,1,1,1,1,1,2,1,1,1,3,1,1,1,1,1,2,1,2,2,3,2,2,1,2,3,2,1,1,3,2,2,2,1,1,1,1,2,2,2,2,3,1,2,1,1,2,1,2,1,1,1,2,1,3,2,3,1,2,1,1,1,2,2,2,2,2,1,1,1,1,1,1,2,1,2,1,1,2,2,1,1,1,2,2,3,1,2,1,1,2,3,1,2,2,2,1,2,3,2,1,1,1,2,1,1,2,3,2,2,1,2,2,1,1,2,1,1,3,1,2,1,1,1,1,1,1,1,1,1,1,1,607.017671
2,1,1,3,1,1,1,2,3,1,1,2,2,1,1,2,3,1,1,2,1,1,3,3,2,1,1,3,1,1,1,1,2,3,1,2,2,2,2,3,1,1,1,1,1,2,2,1,1,2,2,1,3,2,1,1,2,1,2,2,1,2,1,1,1,1,2,1,3,1,1,1,2,1,1,2,2,1,1,1,1,1,2,1,1,1,1,2,1,2,1,1,1,1,2,2,1,2,1,1,1,2,1,2,1,1,2,1,3,2,1,2,2,2,2,1,1,2,2,1,2,1,2,2,2,1,2,1,2,1,1,1,1,3,2,1,2,1,3,2,2,2,1,1,2,1,1,2,1,1,1,1,2,2,1,2,1,1,1,1,1,1,1,2,1,2,3,1,1,1,1,2,2,2,2,1,2,2,2,2,2,1,1,1,1,1,1,2,2,1,1,2,3,2,1,2,2,2,1,2,3,2,1,1,3,1,2,2,1,1,2,2,2,1,1,1,1,2,1,2,801.911017
1,1,1,3,1,1,3,1,2,1,2,1,2,2,1,2,1,1,2,1,2,3,1,1,1,3,2,2,1,3,2,1,1,2,2,1,1,1,2,1,3,3,1,2,1,2,2,1,1,1,1,1,2,1,2,2,3,2,3,2,1,1,1,1,2,1,2,1,2,1,2,1,3,2,2,1,2,1,2,2,2,1,1,1,1,2,2,1,2,1,2,1,1,1,1,1,1,1,1,2,1,2,1,2,1,2,1,3,1,2,1,1,2,1,1,2,2,3,1,1,2,1,1,3,2,2,1,1,2,2,1,1,1,2,2,3,1,1,2,2,3,1,2,2,1,1,1,1,1,1,2,2,1,1,1,1,1,1,1,2,1,2,2,1,1,2,2,2,2,2,1,2,1,1,1,1,2,1,2,2,1,2,2,1,1,1,2,1,2,1,1,3,1,1,2,1,1,1,1,1,2,2,1,1,2,1,1,1,1,1,2,1,1,2,2,1,2,2,2,2,811.694326
1,3,2,1,2,1,1,1,3,1,1,1,1,1,2,1,1,2,2,1,1,1,1,3,1,2,2,1,1,3,1,1,2,2,1,2,2,1,1,2,3,1,1,1,1,2,1,1,1,1,1,1,2,1,2,3,1,1,2,2,1,2,1,1,1,2,1,2,2,2,1,1,2,1,1,1,1,2,1,2,2,1,2,1,1,2,2,2,2,1,2,1,1,1,1,1,1,1,3,1,1,1,1,2,2,2,1,2,1,1,2,1,3,2,2,2,2,2,1,1,1,1,3,2,1,1,1,1,2,3,1,1,1,2,1,1,2,1,1,2,2,2,2,1,2,2,3,1,2,1,3,1,1,1,2,2,2,1,1,1,1,2,1,3,1,3,1,2,1,1,1,2,1,2,1,1,1,1,2,2,1,1,1,1,2,2,2,1,1,1,1,2,2,1,1,2,2,3,1,2,3,1,1,3,2,1,1,1,2,1,2,2,2,1,1,1,2,2,1,3,-5.290592
3,1,1,2,2,2,2,1,3,1,2,2,2,2,1,1,2,1,2,1,1,1,1,2,1,2,2,2,2,1,1,1,1,1,2,2,2,1,1,3,2,1,2,1,2,1,1,2,1,1,1,1,3,2,1,3,3,2,1,3,2,1,1,1,1,1,1,2,1,1,2,1,1,1,2,2,2,1,2,1,1,1,2,1,1,1,2,1,2,1,3,2,1,1,1,1,2,1,2,3,1,2,2,2,1,2,2,1,1,1,1,1,3,1,1,2,1,2,1,1,2,2,3,3,2,2,1,1,3,1,2,1,1,2,3,2,1,1,2,1,3,1,3,1,1,2,3,1,1,1,1,1,1,1,2,1,2,2,2,2,1,2,2,1,1,2,3,1,1,1,1,2,2,2,1,2,1,1,2,2,2,2,1,1,2,2,1,1,2,2,1,1,1,2,1,2,1,2,2,2,1,1,1,2,1,1,1,1,1,2,1,2,1,1,1,1,2,1,1,2,406.657513
1,2,1,3,2,2,1,2,1,1,2,2,1,2,2,1,2,2,1,2,1,1,1,1,1,2,2,1,1,2,2,1,1,2,1,1,2,1,2,1,2,1,1,2,1,1,1,1,1,1,1,1,2,2,1,1,2,1,2,2,1,1,1,1,1,1,1,1,1,1,2,1,1,2,2,1,2,2,2,2,1,2,1,1,1,1,1,1,1,2,1,2,1,1,1,1,2,1,1,1,1,1,1,3,1,2,2,3,1,1,1,2,1,1,1,2,1,2,1,2,1,1,1,1,1,2,3,1,2,1,1,1,2,3,1,2,2,2,1,2,2,1,1,1,2,1,2,2,2,2,1,2,2,1,2,3,1,2,2,1,2,2,1,1,1,2,1,2,2,2,1,2,1,3,1,1,2,2,1,3,2,1,1,1,3,1,2,1,2,2,2,1,1,1,2,2,2,2,1,1,2,1,1,1,1,2,2,1,2,1,2,1,1,1,2,1,1,2,1,1,204.741356
1,1,2,1,3,1,1,1,2,1,2,2,2,2,1,1,1,1,2,2,2,1,1,1,2,3,2,1,1,1,2,1,1,1,1,1,1,2,2,1,3,2,1,1,1,2,3,1,1,1,1,1,1,1,2,3,3,2,3,2,1,1,1,2,2,1,1,1,1,1,2,2,2,1,2,2,1,1,2,3,2,1,1,1,2,2,2,2,1,2,1,2,2,1,2,1,1,2,2,1,1,1,1,1,2,1,3,2,2,2,1,1,2,1,1,1,1,1,1,1,1,2,1,1,2,2,2,3,2,1,1,1,1,2,2,2,2,1,1,1,1,1,2,1,2,1,2,2,1,1,1,1,1,1,1,1,1,1,2,1,1,2,1,1,1,1,1,1,2,2,2,1,1,1,1,1,1,2,1,3,1,2,1,1,2,1,1,2,1,1,2,2,1,1,1,1,2,2,1,3,1,1,1,1,2,1,2,2,2,1,2,1,1,2,1,1,1,2,1,3,206.071576
1,2,3,2,3,1,3,1,1,1,1,2,1,2,1,1,2,1,1,2,2,1,1,1,2,1,1,1,1,1,1,1,1,1,2,2,2,2,2,1,2,1,1,1,2,1,1,1,1,1,1,1,2,1,1,2,1,1,2,2,1,2,1,1,1,2,1,1,2,2,3,2,2,1,1,1,1,1,1,2,2,2,1,2,2,2,3,1,3,1,1,1,2,2,1,1,1,1,1,1,2,1,1,1,1,1,2,1,2,3,2,2,1,1,3,1,1,1,2,2,2,1,1,1,1,1,1,1,3,1,2,1,2,2,2,2,2,2,2,2,1,1,1,1,1,1,2,1,1,1,2,3,1,1,1,1,1,2,1,1,1,2,1,2,1,2,1,2,1,1,1,1,1,1,1,2,1,2,1,3,2,1,1,1,1,2,1,1,1,2,1,1,2,1,1,2,1,1,1,3,1,3,1,2,1,1,2,2,2,1,2,2,1,2,2,1,2,2,1,1,198.561986
2,3,2,2,1,1,1,1,1,1,2,1,1,3,1,1,2,2,2,1,2,1,1,2,1,2,2,2,1,1,2,1,1,2,1,1,2,1,2,1,2,1,1,1,1,1,1,1,1,1,1,1,2,2,1,1,1,1,3,1,1,2,1,2,2,1,1,1,2,1,3,1,2,1,1,3,1,2,2,2,1,1,2,2,2,2,1,2,1,2,2,2,1,1,2,1,2,2,3,1,3,1,2,1,1,2,2,1,2,2,1,1,3,1,1,2,1,1,1,2,2,2,2,1,2,1,3,3,2,2,2,1,1,1,1,2,1,1,1,2,2,1,1,2,2,1,1,2,2,1,1,1,2,1,1,1,2,2,1,1,2,2,1,2,1,2,2,2,1,2,1,2,1,1,2,2,1,2,1,2,3,1,1,1,1,1,1,2,3,1,2,2,2,1,1,1,1,1,1,3,1,2,1,2,1,1,1,1,2,1,3,1,1,1,1,2,1,1,1,1,207.889857
2,2,2,2,1,2,1,3,1,2,1,3,1,1,1,2,2,1,2,2,1,1,2,1,1,2,2,1,1,1,3,1,2,2,1,2,1,2,1,3,2,1,1,1,2,2,3,1,1,1,1,1,2,1,1,2,2,2,1,3,1,3,2,1,2,2,1,1,2,1,2,1,2,1,2,2,2,1,2,2,1,1,1,1,2,1,2,2,1,2,2,1,1,1,1,1,2,1,2,1,2,1,1,1,2,1,1,2,1,1,1,2,2,2,1,2,1,2,1,2,3,1,1,3,1,1,2,2,3,1,2,1,1,1,2,2,3,1,2,1,2,1,3,2,1,2,1,2,1,1,2,1,1,2,1,1,1,1,1,2,1,2,1,2,1,2,2,2,1,1,1,1,1,1,1,2,1,1,2,3,1,1,1,1,2,1,2,3,2,1,1,1,2,1,2,1,1,2,1,3,2,2,1,1,2,2,2,1,1,1,2,2,1,2,2,2,1,2,1,1,407.157149
1,2,1,2,2,2,1,1,2,1,1,1,1,1,1,2,1,2,1,2,1,1,2,1,1,2,2,1,1,1,2,1,2,1,2,2,2,1,2,1,2,2,1,1,1,2,1,2,1,1,1,1,2,2,1,2,2,1,1,1,2,1,2,2,1,1,1,2,2,1,1,1,2,1,2,1,2,1,1,1,1,1,2,1,2,1,1,2,1,1,2,1,1,1,2,2,2,2,2,2,2,1,2,1,2,3,1,1,1,2,1,1,2,1,1,1,1,2,2,1,2,2,2,1,1,2,2,2,1,2,1,3,2,2,1,1,3,2,2,1,1,1,1,2,1,1,1,2,2,1,1,2,1,3,1,1,2,2,1,3,1,2,2,1,2,1,2,1,1,1,1,2,2,2,2,1,2,2,1,1,2,2,1,1,1,1,1,1,1,2,2,2,2,2,1,2,1,1,2,1,1,2,2,1,1,1,1,1,2,1,1,2,1,2,1,1,1,1,1,1,390.20309
2,1,1,1,1,1,3,2,1,1,2,2,1,1,1,2,2,1,2,2,1,1,1,1,1,1,3,2,2,1,1,1,2,2,1,2,1,1,1,2,2,1,2,1,1,2,3,1,1,1,2,1,1,2,1,2,1,1,1,2,1,2,1,1,1,1,1,2,3,2,1,2,2,2,1,2,2,1,2,1,2,1,2,2,2,2,1,1,1,1,1,3,2,2,1,2,1,1,1,1,1,2,1,1,1,2,1,2,2,2,1,2,2,2,1,1,1,2,2,1,2,2,1,1,1,1,2,2,1,1,1,1,2,1,1,2,1,1,1,2,3,1,1,2,1,2,1,2,1,1,2,2,1,1,2,1,1,1,3,1,1,1,3,1,1,1,3,1,2,1,1,1,1,1,1,2,1,1,1,2,2,2,1,1,2,1,2,1,2,2,2,1,1,2,2,2,1,1,1,1,2,2,1,1,1,1,1,2,2,2,3,2,1,1,1,1,1,1,1,3,795.627513
1,1,1,1,1,1,1,1,1,1,1,3,1,1,1,3,2,1,2,1,2,1,1,3,1,2,3,1,2,3,2,1,1,2,1,1,2,1,1,1,3,1,1,1,2,1,1,1,1,1,1,2,1,1,1,1,2,1,2,1,1,2,2,1,1,1,1,1,2,2,1,3,1,2,2,1,1,1,1,2,2,2,3,1,2,3,2,2,1,1,2,1,1,1,1,1,1,2,1,2,1,1,1,1,1,1,2,2,1,1,2,1,2,1,1,1,1,1,1,2,1,1,1,1,2,1,1,2,1,3,1,1,1,3,1,2,2,2,2,2,2,1,1,2,2,2,1,2,1,1,1,1,2,2,1,2,1,1,2,1,1,2,1,2,1,1,2,2,1,2,3,1,1,2,1,2,1,1,1,3,2,1,3,1,1,2,3,1,1,1,2,3,2,2,1,1,2,1,3,1,1,1,1,1,2,2,2,1,2,1,2,3,1,1,1,1,1,3,1,2,201.085875
1,2,1,2,1,1,1,2,2,1,2,2,1,1,1,1,1,1,2,1,1,1,1,2,2,1,3,1,1,2,1,1,2,2,1,1,2,1,1,1,2,1,1,1,1,2,2,1,1,1,2,2,1,1,1,2,2,2,3,2,1,2,2,1,1,2,2,1,2,1,3,2,2,1,2,1,2,1,1,2,1,1,2,1,1,1,2,2,1,1,3,1,1,1,1,1,1,1,2,1,2,2,1,2,3,2,2,1,1,2,1,1,2,1,1,1,1,1,1,3,1,2,2,2,3,2,2,3,1,1,1,1,1,1,1,1,2,1,2,2,1,1,2,1,1,2,2,3,1,2,2,1,1,1,1,2,1,1,1,1,1,2,1,1,1,1,2,1,1,2,2,2,1,2,1,1,1,2,1,2,1,1,1,1,3,2,2,2,2,1,3,2,2,1,2,1,1,2,2,2,1,2,2,1,1,1,1,1,2,1,3,3,2,1,1,2,1,2,2,1,202.32796
2,2,1,2,3,1,3,1,1,1,1,1,3,1,1,1,1,1,2,3,1,1,2,2,1,1,1,3,2,1,2,1,1,2,3,1,2,1,2,1,1,2,1,1,1,1,2,1,1,1,1,1,2,1,1,3,1,1,2,2,2,2,1,1,2,1,2,1,1,1,1,1,1,1,1,1,2,1,1,2,2,1,1,2,1,2,1,2,2,1,3,2,1,2,1,1,1,1,3,1,1,1,1,2,1,1,1,2,2,1,1,2,2,2,3,1,1,1,2,1,1,1,1,2,1,3,1,1,2,1,1,1,1,1,1,3,2,3,3,1,2,1,1,3,1,1,1,3,2,1,1,2,1,1,2,1,2,1,2,1,2,2,2,2,1,3,1,2,1,1,1,2,1,2,2,1,2,2,2,2,1,2,1,1,1,1,2,2,2,2,1,1,1,1,1,3,2,2,1,1,2,1,1,1,1,1,2,1,1,2,1,2,3,2,2,1,2,1,1,2,606.609003
1,2,2,2,1,1,2,2,1,1,2,2,1,2,1,2,1,1,1,1,2,2,1,1,1,2,3,2,2,1,3,1,1,1,1,1,1,1,2,2,1,1,2,1,2,3,2,1,1,2,1,1,1,1,1,1,1,2,2,1,1,1,1,2,1,2,2,1,2,2,2,1,1,2,1,1,1,2,1,2,1,1,2,1,3,2,2,1,1,1,2,1,2,1,1,1,1,2,2,1,1,2,1,1,1,1,1,2,1,1,1,2,1,1,1,1,2,1,1,1,1,1,1,2,2,1,1,1,1,2,1,1,1,1,1,1,2,1,1,2,3,2,1,2,2,1,2,1,1,2,1,1,2,2,1,1,3,2,1,2,2,1,2,2,1,1,1,2,1,1,2,2,1,1,2,1,2,1,1,2,2,3,1,1,1,1,2,1,1,2,1,2,2,2,1,1,2,2,2,2,2,2,1,3,1,1,1,1,2,1,2,2,1,2,2,1,2,2,1,2,197.944254
1,2,2,3,1,1,2,1,1,2,2,1,3,1,2,2,2,1,1,3,1,1,1,1,1,1,1,2,1,1,1,2,3,1,3,1,2,1,3,1,1,1,2,2,2,1,2,1,2,2,2,1,2,1,2,3,2,1,3,2,1,2,2,1,1,1,1,2,3,2,1,1,1,2,1,1,3,1,1,1,2,2,1,2,2,2,1,2,2,1,1,1,2,1,2,1,1,2,1,1,2,1,2,1,2,1,2,2,3,2,1,1,2,1,2,1,1,1,2,1,2,1,1,1,1,1,1,1,2,1,1,2,1,2,1,3,1,1,1,2,3,1,2,1,2,2,2,2,1,1,2,1,2,1,2,1,2,1,1,1,2,2,1,1,1,1,2,1,1,1,1,1,1,2,2,1,2,2,3,2,1,1,2,1,1,2,1,1,1,1,1,2,1,2,2,2,2,1,1,1,2,1,1,1,1,2,2,1,1,1,2,2,1,1,1,1,1,2,2,2,203.146567
1,1,1,2,1,1,1,1,1,1,1,2,2,1,1,2,2,1,2,1,1,2,1,1,2,2,2,3,1,1,1,1,2,3,3,1,2,2,2,1,2,1,2,2,1,1,1,1,2,2,1,2,2,1,2,1,1,1,2,2,2,2,1,1,1,2,1,1,2,1,2,2,2,1,2,1,2,1,1,1,1,3,2,1,1,1,2,2,1,2,1,1,1,1,1,3,1,2,2,1,1,1,2,2,3,2,1,1,1,1,1,1,1,1,1,1,1,2,1,2,1,1,1,1,1,3,2,2,1,1,1,1,2,1,1,3,2,1,3,1,1,1,1,2,2,1,2,1,2,1,2,1,1,1,2,1,1,1,2,2,1,2,1,1,1,1,2,2,2,2,1,3,2,2,1,2,1,2,2,3,1,2,1,1,1,2,1,1,2,3,1,2,1,2,1,3,1,3,1,1,2,1,1,2,1,1,1,1,2,1,3,1,2,1,2,1,1,1,1,2,606.105133
2,2,1,1,2,1,2,1,1,1,3,1,2,1,1,1,1,1,2,1,1,1,2,3,1,1,1,1,1,1,2,1,1,1,1,1,2,1,2,2,1,2,2,2,1,1,2,1,1,1,1,1,1,1,1,1,2,1,3,2,1,1,1,1,2,2,1,1,2,1,1,1,2,1,2,2,2,1,1,2,1,1,2,1,1,1,2,1,1,1,2,3,1,1,3,1,1,1,3,2,1,2,2,1,2,1,2,1,2,1,2,1,1,1,2,1,2,1,2,1,2,1,3,2,2,2,2,1,2,3,1,1,1,2,2,2,2,1,3,2,2,1,2,2,1,1,2,1,1,1,1,1,1,2,1,1,1,1,1,1,1,1,2,2,1,2,1,1,1,1,2,2,2,2,1,2,1,1,1,2,1,1,2,2,1,2,2,1,2,2,1,1,3,1,3,1,1,1,2,1,2,1,1,3,2,1,1,1,1,1,2,1,1,1,2,1,2,2,1,2,596.50858
1,1,1,2,2,2,2,2,1,2,2,1,1,2,1,1,1,1,2,1,1,1,1,2,1,2,2,1,1,2,2,2,2,2,2,1,1,2,2,1,2,1,2,2,1,1,1,1,2,2,1,1,1,1,2,2,3,1,3,2,1,2,1,1,3,2,1,1,1,1,1,1,3,1,1,2,1,1,1,3,1,2,1,1,1,1,1,2,2,1,1,2,2,1,1,1,1,1,2,1,1,1,1,1,1,2,2,1,2,1,1,2,3,1,1,1,1,1,1,1,2,1,1,2,2,1,2,2,2,3,2,1,1,1,1,1,1,1,2,2,1,2,2,2,3,1,2,3,1,1,2,1,1,3,2,1,1,1,2,1,1,2,1,2,1,1,2,2,1,1,1,1,1,2,1,1,1,2,1,2,1,1,2,1,1,2,1,2,1,3,2,1,2,2,2,3,2,1,1,2,1,2,1,1,1,2,1,1,1,1,2,2,3,1,1,2,1,2,1,2,195.955427
1,2,2,2,2,1,1,2,1,1,2,1,2,1,1,1,3,2,2,2,1,1,2,1,1,2,2,1,1,1,1,3,1,2,2,1,1,1,2,1,2,1,1,1,1,1,1,1,1,1,1,1,3,1,1,2,3,1,1,3,2,1,2,1,1,2,1,1,1,2,2,1,2,1,1,1,2,2,1,2,1,2,1,3,2,3,2,2,2,1,2,1,1,1,2,2,1,1,1,1,1,2,1,3,1,2,2,1,1,2,1,2,2,1,1,1,2,1,1,1,2,2,1,1,1,2,2,2,1,1,1,2,2,1,1,2,2,2,1,2,1,1,2,2,1,1,1,3,2,1,1,1,2,1,1,1,1,2,1,2,1,1,1,1,2,3,1,1,1,1,1,1,1,1,2,1,1,1,1,2,1,2,1,2,3,2,1,1,1,2,1,2,1,1,1,2,2,2,1,3,2,1,1,3,2,2,1,1,2,1,1,1,2,1,1,1,1,1,1,1,198.63906
1,1,3,2,2,1,2,1,1,1,3,1,1,2,2,1,2,3,2,1,1,1,1,1,1,1,1,1,1,2,1,1,2,3,1,1,2,1,2,1,1,1,2,2,1,2,1,2,1,1,1,2,1,1,2,3,2,1,2,2,1,1,1,1,2,1,2,1,2,1,1,1,1,2,1,1,1,2,1,3,1,1,1,1,3,3,1,2,1,1,3,1,1,1,1,2,1,1,1,1,3,1,1,1,1,3,2,2,1,1,1,1,2,1,1,1,2,3,1,1,1,2,1,1,1,2,2,1,3,1,1,2,1,3,1,1,1,1,2,2,1,1,2,1,2,2,2,3,1,1,1,1,1,1,1,1,1,1,2,1,1,2,1,2,1,3,2,2,1,1,2,1,1,1,1,2,1,2,2,1,3,2,2,1,1,2,2,1,2,1,1,2,1,1,1,2,2,2,1,1,1,1,1,1,1,1,3,2,2,2,1,3,2,1,2,1,3,1,1,1,2.102805
1,2,1,1,2,1,1,3,1,1,2,1,1,2,1,1,2,2,2,1,2,1,1,2,1,3,2,2,1,2,2,1,2,1,2,1,1,1,1,1,1,1,1,1,1,2,3,1,1,1,1,1,2,2,1,2,3,2,1,1,1,1,3,1,1,3,1,2,1,1,1,1,2,2,2,1,2,1,1,3,1,1,3,1,1,1,2,2,1,1,1,1,1,1,2,1,2,2,1,1,3,1,2,2,1,1,1,2,1,3,2,2,2,1,2,1,2,1,2,1,2,1,1,2,2,1,3,2,2,1,2,1,1,2,3,2,2,1,1,2,1,2,1,2,1,2,2,2,3,1,2,1,1,1,2,1,1,2,1,1,1,1,2,2,1,1,2,2,2,1,1,3,1,1,1,2,1,2,1,3,1,1,1,1,2,2,1,2,2,2,1,2,2,1,1,1,2,2,1,2,1,1,1,2,1,1,3,2,2,1,3,1,2,1,1,1,1,1,1,2,203.544136
1,1,1,2,1,1,3,3,1,1,1,1,2,1,1,1,1,1,1,2,1,1,2,2,2,2,2,2,1,1,3,1,1,2,2,1,3,2,3,2,2,2,1,1,1,3,1,1,1,1,1,1,1,1,1,2,1,1,2,3,1,2,1,1,2,2,2,1,1,2,1,2,2,1,2,1,1,1,1,2,1,2,1,2,1,1,2,1,3,1,2,1,1,1,1,2,2,3,3,1,1,2,2,1,1,2,1,1,1,2,1,2,1,1,1,1,1,2,1,3,1,2,1,1,1,2,2,1,1,1,2,2,1,1,1,2,2,1,1,2,1,1,1,2,1,1,1,2,2,1,2,1,1,1,1,1,1,1,1,1,2,2,2,2,1,2,1,2,3,1,2,2,3,1,2,2,2,2,2,3,2,1,2,2,1,2,2,2,1,2,2,1,1,1,1,2,2,1,2,2,3,1,1,2,1,2,1,1,1,1,2,2,1,2,2,1,2,1,2,2,599.105027
1,1,1,3,2,2,2,1,1,1,1,2,1,2,1,1,1,2,2,1,1,1,1,2,1,2,3,1,1,1,1,1,2,1,2,1,3,2,2,2,2,1,1,2,1,2,2,1,1,1,1,1,2,1,3,2,1,3,2,1,2,1,1,2,1,1,1,1,2,1,1,1,1,1,1,2,1,2,1,2,1,1,2,1,3,1,2,1,2,1,1,1,1,1,2,2,1,1,1,1,1,2,1,2,1,3,2,2,1,1,2,1,2,1,2,2,2,1,1,2,1,2,1,1,2,2,2,1,2,2,1,1,1,1,1,1,2,1,2,1,3,2,2,2,1,1,3,2,1,1,1,1,1,2,1,2,1,2,2,1,3,1,1,1,1,2,3,2,2,2,1,2,1,1,2,3,1,1,2,2,1,1,1,1,1,1,1,1,1,3,1,2,1,2,2,3,1,2,1,1,2,3,1,2,1,2,1,1,2,2,1,3,1,1,1,1,1,2,3,1,191.457514
1,2,2,1,2,1,2,1,2,3,3,1,1,1,1,1,2,1,2,1,1,2,1,1,1,3,2,2,1,2,2,2,3,2,2,1,1,1,2,1,3,1,2,1,2,1,2,1,1,1,1,2,2,2,1,1,2,2,2,2,1,1,1,1,1,1,1,1,3,1,2,2,1,2,1,2,1,1,2,2,1,1,1,1,1,2,2,1,1,1,1,1,1,1,2,1,1,1,2,3,1,1,2,2,1,3,1,1,2,1,1,1,3,1,2,1,1,2,2,1,1,1,1,1,1,1,1,1,2,1,2,1,1,3,2,1,1,1,1,1,1,1,2,2,2,1,3,2,2,1,1,1,2,1,1,1,1,1,1,1,3,1,1,2,2,1,3,1,1,2,2,1,2,2,1,2,1,1,1,2,1,2,1,1,2,2,1,2,2,1,2,1,1,2,2,3,2,1,1,1,3,1,1,1,2,1,2,2,2,1,2,1,1,1,1,1,1,1,1,1,900.65291
1,3,1,2,1,2,3,1,2,1,3,1,2,3,1,1,2,1,3,3,1,1,1,2,2,1,2,2,1,1,2,1,3,2,1,1,1,1,2,1,2,1,1,2,1,3,2,1,1,2,2,1,3,1,1,2,3,1,3,2,2,1,1,1,1,2,2,3,2,1,2,1,1,1,1,1,1,1,2,3,2,2,2,1,2,2,1,1,3,1,3,2,2,2,2,1,2,1,2,3,2,2,1,1,1,2,2,2,3,1,2,1,1,2,1,3,1,1,2,2,1,1,1,1,2,2,2,1,3,1,1,1,1,1,2,1,2,2,2,1,2,1,2,2,1,2,1,2,2,1,1,1,1,2,1,1,1,1,1,1,1,1,1,2,1,1,1,2,1,1,1,2,1,2,1,1,1,3,1,2,3,1,1,1,1,1,1,2,2,2,2,2,2,1,1,1,1,1,1,1,2,2,2,2,1,1,1,1,1,1,3,2,2,1,1,3,2,1,1,2,603.984733
2,1,1,2,1,1,3,1,2,1,1,2,1,2,2,1,2,2,2,2,2,1,1,1,1,1,2,2,2,1,1,2,1,2,1,1,2,2,3,1,2,1,2,1,1,1,1,1,1,1,2,1,2,1,2,2,1,1,1,1,2,2,1,1,1,1,1,1,2,1,2,2,1,1,2,2,1,1,1,1,1,2,3,1,1,2,2,2,2,1,2,1,1,1,3,2,1,2,3,1,2,1,1,1,1,1,1,3,2,1,1,1,2,1,1,1,1,2,3,2,2,1,2,2,1,3,2,1,2,1,1,1,2,1,2,2,2,3,1,2,1,1,1,2,3,1,3,3,2,3,1,2,1,2,1,1,1,3,1,1,1,3,1,2,1,1,1,2,2,2,2,2,1,1,2,2,1,3,2,2,2,1,2,1,1,2,1,2,1,1,2,1,1,2,1,1,2,1,2,2,1,3,1,3,1,1,2,1,1,1,2,1,1,2,2,1,1,2,1,2,596.482128
1,3,1,2,2,1,2,1,1,1,2,1,1,3,1,1,1,1,2,1,1,1,2,3,1,2,1,1,2,2,2,1,2,1,2,2,1,1,1,1,1,1,1,1,2,2,1,1,1,1,1,2,1,1,1,3,1,1,1,2,2,1,1,1,1,1,1,1,2,1,1,2,2,1,2,1,3,1,2,2,1,1,1,2,2,1,1,1,1,1,2,1,1,1,2,1,1,1,1,1,2,2,1,2,2,1,1,2,2,3,2,1,2,2,2,1,1,2,1,3,1,1,2,2,2,1,2,2,2,1,2,1,1,1,1,2,2,1,1,3,2,1,1,1,2,1,1,1,1,1,1,2,2,2,1,1,1,1,1,1,2,1,1,1,1,1,1,2,1,1,2,2,1,1,2,1,2,2,2,2,1,1,1,1,1,2,2,1,2,1,1,2,2,1,2,2,1,2,1,2,3,1,1,2,2,1,2,1,1,1,3,1,2,1,1,1,2,2,1,3,203.488989
2,1,2,2,2,1,2,3,2,3,2,1,1,2,1,1,2,2,1,2,1,1,1,1,3,3,2,2,1,1,2,1,1,2,1,2,2,2,3,2,2,2,2,2,2,2,1,1,1,2,1,1,1,1,3,3,2,1,1,2,2,2,1,1,1,2,2,1,2,1,1,3,3,1,1,2,1,1,2,2,2,1,1,1,2,1,3,1,1,1,3,2,1,2,2,1,2,1,2,1,1,1,1,1,1,1,1,3,2,2,1,1,2,1,1,1,1,1,1,2,2,1,2,2,2,1,3,2,1,2,1,1,1,2,1,2,1,2,1,2,1,1,2,2,2,1,3,1,1,1,3,2,1,1,1,1,1,1,2,1,2,1,1,2,2,3,1,1,1,1,1,3,1,2,2,2,1,2,1,1,3,2,1,2,1,1,1,2,1,2,2,1,1,3,1,2,1,2,1,1,2,2,1,3,1,1,2,1,1,1,2,2,1,1,2,1,1,1,1,1,1101.768207
1,2,2,3,2,1,2,1,1,1,3,2,3,2,1,2,1,1,2,1,1,1,1,2,2,2,2,2,1,1,2,1,1,2,2,1,1,1,1,1,1,1,1,1,1,1,1,1,1,1,2,2,1,1,2,2,2,2,1,1,2,2,2,1,2,3,1,2,2,1,2,1,2,1,2,1,1,2,1,1,1,2,1,1,1,3,1,1,2,1,2,1,1,2,2,2,2,1,2,1,2,1,2,1,2,2,1,2,1,2,2,2,2,2,2,2,1,1,1,2,2,1,2,2,1,1,1,2,2,2,2,1,1,3,1,2,2,1,2,2,2,1,1,3,2,1,2,2,2,1,3,2,1,2,1,1,1,2,1,3,2,1,1,2,1,1,2,3,2,2,1,2,2,2,2,1,1,2,1,2,1,1,1,1,2,1,2,2,1,2,2,2,1,1,1,1,3,2,1,1,1,3,1,1,1,1,1,2,2,2,2,2,2,1,1,1,1,1,3,1,202.8385
2,1,1,2,1,1,3,3,1,1,1,2,2,1,1,1,1,1,2,1,1,3,1,2,2,2,3,1,1,1,3,1,3,1,2,1,2,1,1,1,2,3,2,1,2,2,1,2,1,1,2,1,2,1,1,2,2,2,1,1,1,3,2,2,2,2,2,1,2,1,2,3,2,1,2,1,1,2,1,2,1,2,1,1,1,1,1,1,1,1,3,1,1,1,1,2,1,1,3,2,1,2,1,1,2,1,1,2,2,1,1,2,1,2,1,1,2,3,1,2,2,1,2,1,2,1,1,3,1,1,1,1,1,1,2,2,2,2,1,2,1,1,1,1,2,1,2,1,1,1,1,3,1,2,2,1,2,2,1,1,2,1,1,1,1,2,2,1,1,1,1,1,2,2,1,2,1,1,3,1,1,1,1,1,3,1,1,1,1,2,1,2,2,2,2,2,3,1,1,1,1,2,1,2,3,1,2,1,1,1,2,1,1,2,2,2,1,1,1,2,807.694298
2,2,1,1,2,1,2,2,1,2,2,1,2,1,1,2,3,2,2,1,2,2,2,3,2,3,1,1,1,1,1,1,1,2,3,1,2,2,1,1,2,1,2,1,2,1,2,1,2,2,1,1,1,1,3,1,1,1,2,1,2,1,1,2,1,2,2,1,1,1,2,1,2,1,1,1,2,1,1,2,1,2,1,1,2,1,2,1,1,1,2,2,1,2,1,2,1,3,1,2,1,1,2,1,1,2,1,2,1,2,1,1,2,1,1,1,1,2,1,2,2,1,1,2,1,2,3,1,3,1,1,2,1,2,1,2,2,1,1,3,2,1,1,2,2,2,2,3,1,1,1,1,2,1,1,1,1,2,1,1,1,1,1,2,2,1,1,2,2,2,1,2,1,1,1,2,1,2,2,1,1,2,1,1,1,1,2,1,1,2,2,2,2,2,1,1,2,2,2,2,1,2,1,2,2,1,1,2,1,1,1,1,2,1,1,2,1,1,1,1,804.968762
1,2,2,2,2,2,1,1,2,2,2,2,1,1,2,1,2,2,2,1,2,2,1,2,1,3,1,1,2,3,2,1,1,1,2,1,1,1,1,2,1,2,1,1,1,3,1,1,1,1,1,2,2,2,1,2,1,2,1,1,1,1,1,1,1,1,1,1,1,1,1,1,1,1,1,1,1,1,1,1,1,1,3,2,1,2,2,2,1,1,1,1,2,1,2,1,1,3,2,1,2,1,1,2,2,2,1,2,1,2,1,1,2,1,2,2,2,1,2,1,1,1,1,2,1,2,3,1,3,2,1,1,1,3,2,1,1,2,1,2,2,2,3,1,2,2,1,3,2,1,2,1,1,2,1,1,1,1,2,2,1,1,2,2,1,3,2,2,1,3,1,2,1,2,1,3,1,1,2,3,1,2,2,1,1,3,1,1,1,2,1,2,3,2,1,2,1,1,1,3,1,1,1,3,2,1,1,3,2,1,3,3,1,1,1,1,1,3,2,1,-7.349086
1,1,1,2,3,1,2,1,1,2,2,1,2,1,1,1,1,1,2,1,1,1,1,3,1,3,1,1,2,2,2,2,3,1,1,2,3,1,1,1,1,1,2,2,2,2,2,1,2,1,1,1,1,1,1,2,1,1,1,2,1,1,1,1,1,2,3,1,2,1,2,3,1,2,1,1,2,1,1,1,1,2,1,2,1,2,2,1,1,1,2,1,1,1,2,2,2,2,2,2,2,1,1,1,1,2,2,1,1,2,1,2,2,1,2,2,2,1,2,1,1,2,1,2,1,2,1,1,2,2,2,1,1,2,2,1,2,2,1,1,1,1,2,2,2,1,1,2,1,1,3,1,1,2,1,1,1,1,2,1,1,2,2,2,1,2,2,2,1,1,1,2,1,2,1,2,1,2,2,1,1,1,1,1,2,3,2,1,1,2,2,3,1,1,1,2,3,2,1,2,1,1,1,2,1,1,3,1,1,1,2,2,1,1,1,1,1,1,1,2,396.884314
1,1,1,2,1,1,1,2,2,2,1,2,1,1,1,1,2,1,2,2,1,2,1,3,2,2,2,2,1,1,2,1,1,1,1,1,2,2,1,1,2,1,2,1,1,1,2,1,1,1,1,1,3,1,1,2,1,1,1,2,1,1,1,1,2,1,2,1,1,1,1,1,1,2,1,2,1,1,1,1,1,1,1,2,2,2,2,1,2,1,1,1,1,1,1,1,1,1,2,1,2,3,2,1,1,2,2,2,2,2,2,2,3,1,2,1,1,2,1,3,1,2,1,2,1,1,2,1,2,2,1,1,2,2,1,1,1,2,1,1,1,1,2,1,1,1,3,3,1,1,1,1,1,1,1,1,1,3,2,1,1,1,1,1,2,1,3,3,2,1,1,1,2,3,2,1,2,1,3,2,2,3,1,1,2,2,1,1,2,3,2,2,1,2,2,1,2,2,1,1,2,1,1,3,2,1,3,1,1,1,3,2,2,1,1,2,1,1,1,1,396.307946
2,3,3,1,2,2,1,1,3,1,2,3,2,1,2,3,1,2,2,1,2,1,1,2,1,1,3,1,1,1,3,2,1,2,2,2,2,1,1,1,2,1,2,1,1,1,2,1,1,2,1,3,1,2,1,2,2,1,3,1,1,2,2,1,1,1,1,2,3,1,2,2,1,2,1,1,3,2,1,3,1,1,1,1,3,2,1,1,2,1,2,2,2,1,1,1,1,2,1,1,2,2,1,1,1,1,2,1,2,3,2,1,2,2,1,1,2,2,1,1,3,1,1,3,1,2,2,1,2,1,2,2,1,1,2,2,1,1,2,2,2,1,2,2,2,1,2,1,1,1,3,1,2,2,1,1,2,1,1,2,1,1,1,1,1,1,2,2,2,1,1,2,1,2,1,2,1,1,1,2,1,1,1,2,3,2,1,1,2,1,2,3,3,2,1,2,2,2,1,1,1,1,1,3,1,2,1,1,1,1,2,1,1,1,1,2,1,1,1,2,403.975161
1,2,3,1,1,2,1,3,1,1,3,1,1,1,1,1,1,3,1,1,1,1,1,2,2,1,1,2,2,1,1,1,1,1,1,1,2,1,1,1,2,1,2,1,1,2,1,2,1,1,1,1,2,1,1,1,1,1,2,3,1,2,2,1,1,1,3,2,1,1,2,3,2,2,1,1,1,1,1,3,1,2,1,2,1,1,2,1,2,1,1,1,1,1,2,2,1,2,2,1,1,2,2,1,1,1,1,1,1,2,1,1,1,1,2,2,2,1,1,1,3,1,1,2,1,1,1,1,2,2,1,2,1,2,1,2,1,1,2,2,2,1,1,1,1,1,2,2,1,2,1,1,3,1,1,1,1,2,1,2,2,1,1,1,1,1,2,2,1,1,2,1,1,1,3,1,3,2,3,1,2,1,1,1,2,2,1,1,2,2,1,2,2,1,1,1,2,2,2,2,2,1,2,1,2,1,2,1,2,1,1,2,2,2,1,1,1,1,3,1,-2.000492
1,3,2,3,2,1,1,1,2,1,2,3,2,1,1,1,2,1,1,1,1,1,1,1,2,1,2,2,1,1,1,2,2,2,1,1,2,1,2,1,2,3,1,1,3,2,2,1,1,1,1,1,2,1,1,1,1,1,1,2,1,2,1,2,2,1,1,2,1,1,2,2,2,2,1,2,1,3,1,2,1,1,1,1,1,1,2,1,2,1,1,1,1,2,2,1,2,2,3,2,2,1,1,1,2,1,1,1,2,2,1,1,2,1,1,2,1,2,1,1,1,1,2,2,2,2,1,1,3,1,1,1,1,1,2,2,2,2,2,2,1,1,1,1,1,1,1,2,2,2,2,1,1,1,1,2,2,2,1,1,1,2,1,2,1,1,1,2,1,1,2,1,1,1,1,1,2,1,1,3,1,2,1,1,2,1,1,1,3,1,2,1,3,2,1,1,3,2,1,1,1,1,1,1,2,1,1,1,1,1,1,2,3,2,1,2,2,2,2,1,203.667551
2,2,3,2,2,1,2,1,1,2,1,1,1,1,2,2,2,1,3,2,2,1,1,2,1,3,3,2,1,1,1,1,2,1,2,1,1,1,2,2,3,2,2,1,1,2,3,1,1,2,2,2,2,1,1,1,2,1,1,1,3,1,1,1,3,3,1,2,3,1,2,2,1,2,1,1,1,1,2,1,3,1,2,1,1,2,1,1,2,1,2,1,1,1,1,1,2,2,1,1,1,1,1,2,1,2,1,1,1,1,2,2,2,2,1,1,1,1,1,2,1,1,1,2,2,2,1,1,1,2,1,1,1,2,2,2,2,1,1,2,1,2,1,2,2,1,2,2,1,1,1,1,3,2,2,1,1,1,1,1,1,2,1,2,1,2,2,2,2,1,1,1,1,2,1,2,1,3,1,2,2,1,1,1,2,3,1,1,2,3,2,2,1,2,1,2,2,1,1,2,1,3,1,2,1,2,2,2,1,1,1,1,2,1,2,1,1,1,1,1,403.631238
1,1,1,2,2,1,2,1,2,1,2,2,1,1,2,2,3,1,2,1,2,1,1,1,2,2,1,2,2,1,1,1,1,2,2,2,2,2,3,1,1,1,2,1,1,1,2,1,1,1,1,1,2,1,1,1,2,2,1,1,1,2,1,2,1,1,2,1,1,1,3,1,1,1,3,1,1,1,1,1,1,1,1,1,1,2,1,1,1,1,1,2,3,2,1,1,2,1,2,1,2,2,1,2,2,2,1,2,3,3,2,2,1,1,3,1,1,2,1,2,1,2,3,2,2,1,2,1,1,1,2,1,1,2,1,1,2,1,2,2,1,1,1,2,2,2,2,2,1,1,1,1,2,2,1,1,1,2,2,1,1,1,1,1,2,1,2,2,1,2,1,2,2,1,1,1,1,2,1,2,1,2,3,2,1,1,2,2,3,1,1,2,1,2,1,2,3,1,3,2,1,1,1,3,2,1,2,1,1,1,3,1,1,2,2,1,1,1,3,2,399.226483
2,3,2,2,2,1,1,2,2,1,1,1,1,2,1,2,1,1,2,1,2,1,1,1,1,2,1,2,1,1,3,1,1,3,2,1,1,2,2,1,2,1,1,1,1,2,1,1,2,1,1,1,1,1,1,2,2,1,1,1,1,1,1,1,3,1,1,1,1,1,3,2,2,2,1,1,1,1,2,1,3,1,1,2,1,1,1,1,2,1,2,1,1,1,2,2,1,3,2,1,1,2,1,2,2,2,2,2,1,2,2,2,1,2,1,1,2,1,2,1,1,2,1,2,1,2,1,1,1,2,2,1,1,3,1,2,2,1,2,1,3,2,3,3,2,1,2,3,2,1,1,1,1,2,2,2,1,1,2,1,1,2,1,1,1,2,1,1,1,1,1,1,3,2,2,2,2,2,2,2,2,1,1,1,1,2,2,1,1,1,2,2,1,1,1,1,3,1,2,3,1,1,1,2,2,1,2,1,1,1,2,2,2,1,2,1,1,2,1,2,402.206602
2,1,1,2,1,1,3,1,3,1,1,2,2,1,2,1,1,2,1,1,2,1,2,1,2,3,2,3,1,1,2,1,1,2,1,1,2,2,2,2,2,2,2,1,2,1,2,1,1,1,2,1,1,2,1,1,3,1,3,2,2,2,1,1,2,1,2,1,2,1,1,2,1,2,2,2,3,1,2,1,1,1,1,1,1,2,1,1,1,2,1,2,2,1,1,2,1,2,1,1,1,2,2,1,1,1,1,1,2,2,1,1,1,1,1,1,2,1,1,2,2,3,2,1,1,3,1,2,2,1,2,1,1,1,2,2,1,1,1,1,2,1,1,1,3,2,2,1,1,1,2,1,1,2,2,1,1,1,1,1,2,3,1,3,1,1,2,1,1,1,2,1,2,2,2,1,2,3,1,2,1,1,1,2,2,2,1,2,3,1,1,1,2,2,1,1,2,2,2,2,2,1,1,3,1,1,1,1,3,1,1,1,2,1,1,1,1,2,2,1,801.020617
1,2,2,2,1,1,2,1,1,2,2,3,2,3,1,1,1,1,1,1,2,2,2,1,2,1,2,3,2,3,1,1,2,2,2,1,2,2,1,1,1,1,3,1,1,1,1,1,1,1,1,1,2,2,1,1,1,1,1,1,1,2,1,1,1,1,2,2,2,1,2,2,2,1,2,1,3,1,1,1,2,1,1,1,2,2,1,1,1,1,3,1,1,1,1,2,1,2,3,1,2,2,2,2,1,1,1,2,2,2,1,2,1,1,2,1,1,1,2,1,1,1,1,3,1,1,1,2,2,1,2,1,2,1,1,2,2,2,1,1,1,2,1,2,1,1,2,3,1,1,1,1,1,1,2,1,2,1,1,1,1,1,2,1,1,2,2,2,3,1,1,1,1,2,1,1,1,2,2,2,3,3,2,1,2,2,1,1,2,2,2,2,1,2,1,3,3,3,1,2,1,1,1,2,1,2,3,2,2,1,2,1,2,1,1,1,2,1,1,2,205.86287
1,1,2,3,1,1,1,3,1,1,2,1,2,1,1,2,1,1,1,1,1,1,1,1,1,3,1,3,2,2,3,2,1,3,1,1,1,2,3,1,2,1,2,1,1,1,2,2,1,1,1,1,1,1,1,1,1,1,2,1,1,2,1,2,2,1,1,1,1,1,1,2,2,1,1,2,2,1,1,1,1,2,1,2,1,1,1,1,1,1,3,1,1,1,2,1,1,3,2,2,1,3,1,2,1,2,1,2,1,1,1,1,2,2,3,1,1,2,2,2,1,1,2,3,2,2,2,1,3,3,2,2,1,1,1,3,2,1,2,1,2,1,1,2,2,1,2,1,2,1,2,2,2,1,1,1,2,2,2,2,2,2,1,1,1,1,3,1,2,1,1,2,1,3,1,1,1,2,1,2,1,1,2,1,2,2,1,1,3,2,1,3,2,2,2,1,2,1,2,2,1,2,2,2,1,1,2,1,1,1,2,1,2,1,2,2,1,2,1,2,403.690442
1,2,2,1,1,1,3,1,1,1,3,2,1,1,1,1,2,2,1,1,1,2,2,2,1,2,1,1,1,2,1,1,1,3,2,2,1,3,1,2,2,2,1,1,1,1,2,1,1,1,1,1,2,1,1,2,1,2,2,3,2,3,1,2,2,2,2,1,1,1,1,1,1,1,2,1,1,1,1,1,1,1,1,1,1,2,1,1,1,1,2,1,1,1,2,1,1,2,1,2,2,2,1,1,2,1,2,2,2,2,1,1,2,1,2,2,2,3,3,1,2,1,2,2,1,2,2,2,3,2,2,1,1,1,1,1,2,1,1,1,2,1,2,1,1,1,2,2,1,1,2,1,1,1,1,2,1,2,1,2,2,1,1,3,1,1,2,2,2,1,2,1,1,1,2,1,2,2,2,2,2,1,1,1,3,2,2,2,2,2,1,3,2,3,1,1,2,1,2,3,2,1,1,1,1,1,1,1,2,1,1,1,1,1,1,2,3,2,1,3,201.299522
2,2,1,3,3,1,2,2,1,2,2,2,2,2,1,1,2,1,1,2,1,1,2,2,1,2,2,1,2,1,1,1,3,2,1,1,1,1,2,3,2,1,1,1,2,1,2,1,1,2,3,1,1,3,2,3,3,1,2,1,2,2,1,1,1,1,1,1,1,2,2,1,1,1,2,2,3,2,2,1,2,1,1,1,1,1,2,1,2,1,2,1,1,1,2,2,1,1,1,2,2,1,2,2,2,1,2,1,2,1,1,1,1,1,1,1,1,1,3,2,1,2,1,2,2,3,2,2,2,1,1,1,1,2,1,3,3,1,1,2,3,1,3,2,3,1,1,2,1,1,1,2,1,2,1,2,1,1,1,1,1,2,2,2,1,3,2,2,1,2,1,3,1,2,1,2,1,3,1,2,2,2,2,1,2,2,1,2,2,3,1,1,1,1,1,3,1,1,1,1,3,1,1,2,1,1,2,1,1,1,2,1,2,1,1,1,2,1,1,2,602.549172
2,2,1,1,2,1,2,2,1,1,2,2,2,1,1,1,1,1,2,1,1,2,2,2,1,1,1,1,2,1,2,1,1,2,1,2,2,1,2,2,2,1,2,1,1,1,2,2,1,1,1,1,1,1,1,2,1,1,2,3,3,1,1,1,2,1,1,1,1,1,2,1,1,1,2,3,2,2,2,1,1,1,1,1,1,1,1,1,1,1,1,3,1,2,1,1,1,2,2,1,1,1,2,2,1,2,1,1,2,1,3,2,2,1,1,2,1,2,1,2,1,2,2,2,2,2,3,1,3,1,1,1,2,1,1,2,2,1,1,3,3,1,1,2,2,2,1,1,2,1,2,1,1,1,2,2,1,1,1,2,2,1,1,1,1,3,3,2,1,1,1,2,1,2,1,1,1,1,1,2,2,1,1,1,2,1,2,1,2,1,1,1,2,2,1,2,2,2,1,1,1,2,1,2,2,1,1,1,2,2,3,2,2,1,1,2,2,2,1,2,603.63633
1,1,2,3,2,1,2,1,2,1,2,1,1,2,1,1,1,1,1,1,1,1,1,1,1,1,2,1,1,1,2,1,2,1,1,1,2,1,3,2,1,1,2,2,1,2,1,1,1,2,1,2,2,1,2,1,1,2,1,2,1,1,1,2,1,2,2,2,1,2,1,2,1,1,2,2,2,1,2,2,3,2,2,1,1,3,1,2,1,1,2,1,1,2,3,1,2,2,2,2,2,2,1,2,1,3,2,1,2,2,1,1,2,1,1,1,2,1,1,2,2,1,2,1,1,1,2,1,1,2,2,2,1,2,2,2,1,2,1,2,2,1,1,2,2,2,2,2,2,2,1,1,2,2,1,1,1,2,2,2,2,2,1,1,1,1,2,1,1,1,1,2,1,1,1,3,1,1,1,2,1,3,1,1,2,1,1,1,1,2,2,2,1,1,2,2,1,3,1,2,1,1,1,2,1,1,3,2,2,1,2,1,1,1,1,2,1,2,2,2,0.275371
1,2,1,2,1,1,2,1,2,1,3,1,1,2,1,1,1,2,1,1,1,1,2,1,1,3,2,2,2,2,2,1,2,1,1,2,2,1,2,1,2,1,1,2,1,1,3,1,1,2,1,1,2,2,1,2,2,1,3,1,2,2,2,1,1,1,1,3,2,1,1,2,2,1,2,3,3,2,1,2,1,1,1,2,1,1,1,2,3,1,1,1,1,1,1,2,2,2,2,1,1,2,1,3,2,1,2,1,2,2,1,1,3,2,2,2,1,1,1,1,2,1,1,3,1,1,1,1,3,1,1,1,1,2,2,1,1,1,2,2,1,1,2,2,1,2,2,1,1,1,1,1,1,1,1,1,1,1,1,1,2,1,1,1,1,2,1,1,1,2,1,2,1,2,1,2,1,2,1,3,1,1,1,1,3,1,2,1,3,2,2,3,2,3,1,2,3,2,1,2,1,1,1,2,1,1,1,2,1,3,2,2,2,1,2,2,2,2,2,1,198.172858
2,1,2,2,2,1,3,1,1,2,1,1,2,1,1,1,2,1,2,1,1,1,1,2,1,1,2,2,2,2,1,1,3,1,2,1,2,2,2,1,3,2,1,1,2,2,1,1,2,2,2,1,1,2,2,3,2,2,1,1,1,1,1,1,1,1,2,1,2,1,2,2,1,1,2,1,3,2,3,2,2,3,1,1,2,1,2,1,2,1,3,1,1,1,2,2,3,2,2,1,1,3,1,1,1,1,2,3,1,2,2,1,1,1,2,1,1,2,2,2,3,1,3,1,2,2,3,1,2,2,3,3,2,2,1,1,3,2,2,1,1,1,2,1,1,1,1,1,1,2,3,1,1,2,2,1,1,1,2,1,1,2,1,2,1,1,1,2,1,1,1,2,1,1,1,1,2,1,2,3,2,3,1,1,1,1,3,1,3,1,1,1,2,2,2,2,1,1,1,2,1,2,1,2,1,1,2,1,2,1,2,1,3,1,1,2,2,2,3,1,599.609357
1,3,1,2,2,1,1,2,2,1,3,2,2,2,2,2,2,2,2,1,1,2,1,2,2,2,2,2,2,1,1,1,2,1,1,1,2,1,2,2,1,2,2,1,1,1,3,2,2,1,2,1,3,1,2,3,3,1,1,1,1,2,1,1,2,2,1,1,2,3,3,2,1,1,2,2,1,1,1,2,1,1,1,2,3,1,1,2,1,1,2,1,2,1,2,2,2,1,2,2,1,2,1,2,1,1,2,2,2,2,1,2,1,1,1,1,1,1,1,1,2,1,2,1,2,2,1,1,3,2,2,2,1,1,2,2,2,1,2,2,2,1,1,2,3,2,1,2,1,1,1,1,1,1,1,1,1,1,1,2,2,2,1,1,2,2,1,2,2,1,1,3,3,1,2,2,1,1,1,1,1,2,2,1,2,2,1,1,2,2,1,2,2,1,1,1,1,2,1,3,2,1,1,2,1,2,2,1,1,2,2,1,3,1,1,1,1,1,1,2,596.58471
1,1,2,1,2,1,1,1,2,1,2,2,1,2,2,1,3,3,2,1,1,2,2,1,1,2,1,1,1,1,2,1,2,2,1,1,1,1,1,2,1,1,2,1,1,1,1,1,2,1,1,1,2,1,1,2,1,2,2,2,1,2,1,1,1,1,1,1,2,1,1,1,2,1,2,1,1,1,1,3,1,1,2,2,2,2,2,2,1,1,3,1,1,3,3,2,1,2,2,1,2,1,1,2,2,1,2,1,1,2,2,1,3,1,1,1,1,1,1,2,1,1,2,1,2,3,2,1,2,2,1,1,2,2,1,1,2,1,2,2,1,2,1,2,1,2,2,1,2,1,3,1,1,1,2,2,3,1,1,2,2,2,2,1,1,1,1,2,1,1,1,2,2,1,1,1,2,1,1,2,2,1,3,1,2,2,2,1,1,2,2,1,2,2,1,1,1,2,1,2,1,1,1,1,1,1,2,1,1,1,3,1,2,1,1,1,1,2,1,1,-2.644274
1,1,1,1,3,1,2,3,1,1,2,2,2,1,2,3,1,1,2,1,2,1,1,1,1,3,2,1,1,3,3,1,1,2,1,1,1,1,3,1,1,1,1,1,1,3,2,1,2,1,1,2,1,1,1,3,1,1,1,1,1,1,1,1,2,2,1,1,1,1,2,2,2,1,2,1,1,2,2,1,2,1,1,2,1,2,2,1,2,1,3,2,1,1,3,2,2,1,1,1,1,3,1,2,2,2,1,1,1,2,1,2,2,1,1,1,1,1,2,1,2,1,3,2,1,1,2,1,1,2,2,2,1,1,1,1,2,1,1,1,1,1,2,2,2,1,2,2,1,1,1,2,1,1,1,1,1,1,2,2,2,1,2,3,1,1,1,2,1,1,1,1,1,1,2,1,1,2,1,1,2,1,1,1,1,1,1,1,1,2,3,1,3,1,2,1,2,1,1,2,1,3,1,2,2,2,1,3,3,1,2,1,1,1,1,2,1,1,2,2,400.20474
2,2,1,3,1,1,1,1,2,2,3,1,2,1,1,1,2,1,1,1,1,2,1,1,2,1,1,3,1,1,3,1,1,1,1,2,2,1,2,2,2,1,2,1,1,1,2,2,1,1,1,1,1,1,2,2,1,1,3,1,1,1,1,1,2,3,3,1,2,1,2,3,1,2,1,1,2,3,2,2,1,2,1,1,2,2,2,2,2,1,2,2,1,1,1,1,1,1,2,1,1,1,2,1,1,2,1,1,3,2,2,1,2,1,2,1,1,2,2,2,2,1,1,2,2,1,1,1,1,1,2,1,1,3,2,3,2,2,1,1,1,1,3,2,2,1,2,2,3,1,2,1,1,1,1,1,1,1,2,1,1,1,1,1,1,1,2,2,1,1,1,1,1,3,3,2,1,1,2,1,1,1,3,1,2,1,1,2,3,3,1,1,3,2,1,1,2,2,2,1,2,1,1,2,2,1,1,1,2,2,2,2,1,1,1,2,1,2,1,2,596.568157
2,2,2,1,1,1,3,2,1,2,3,1,3,2,1,3,1,1,3,1,1,1,2,1,2,2,1,2,1,1,3,2,1,1,2,1,2,1,2,2,2,1,2,1,2,1,1,1,2,1,1,2,3,1,2,1,3,1,1,1,2,2,1,1,2,1,1,2,2,1,1,2,2,1,1,1,1,1,2,2,1,1,1,1,1,2,1,2,1,1,2,1,1,1,2,1,2,2,1,2,1,1,2,2,1,2,1,1,2,2,2,1,1,1,1,1,1,1,2,3,1,1,3,1,1,1,3,2,1,1,2,1,1,2,2,2,2,1,2,1,1,1,3,1,2,1,2,2,3,2,2,1,2,1,1,1,1,2,1,1,2,1,1,1,1,3,2,2,1,1,2,2,1,3,1,3,1,1,1,2,1,3,2,1,2,1,1,2,3,1,2,2,1,1,2,3,2,2,1,1,3,1,1,2,2,1,1,1,2,2,1,2,1,1,1,1,2,1,2,2,398.609022
1,2,1,2,3,1,2,2,2,1,2,1,3,2,1,2,3,2,1,1,1,1,1,2,1,1,2,1,1,1,1,1,1,2,1,1,2,1,2,2,3,1,1,1,1,1,1,1,1,2,2,1,1,1,1,1,2,1,2,2,1,1,1,1,1,1,1,1,1,2,2,1,1,1,2,2,2,1,3,1,1,2,2,1,1,1,1,1,1,1,3,1,2,1,1,1,2,1,1,2,3,1,2,1,1,3,2,2,1,1,1,1,3,1,1,1,1,1,1,1,2,1,2,2,1,2,1,1,1,1,1,2,1,1,1,1,3,1,1,2,2,1,1,1,1,1,3,2,1,1,1,1,1,2,1,1,2,1,1,1,2,2,1,1,2,2,1,2,2,1,2,1,3,2,1,1,2,3,2,2,1,2,2,2,1,1,2,2,2,2,1,1,1,2,1,3,1,1,2,2,1,2,1,2,1,1,1,2,1,1,1,2,3,2,1,2,1,1,2,1,402.028758
1,3,2,2,1,1,1,1,1,1,2,2,2,1,1,1,1,1,1,1,1,1,1,1,2,2,2,1,1,1,3,2,3,1,1,1,1,2,2,1,2,2,2,2,1,2,3,1,1,1,1,1,1,1,1,1,1,1,1,1,2,2,1,1,1,1,3,1,3,1,3,2,1,1,1,2,2,2,2,2,1,2,2,1,2,2,2,2,1,2,2,1,1,1,2,2,2,2,2,1,1,2,1,1,1,2,1,2,3,2,1,2,1,1,2,1,1,3,2,3,1,2,2,2,2,2,2,2,1,2,1,1,1,1,1,1,1,2,1,2,1,1,1,1,2,1,1,2,2,1,1,1,1,2,1,1,1,1,1,1,3,2,1,2,1,2,1,2,1,1,1,2,1,1,1,1,1,2,1,2,2,1,2,1,1,1,2,1,2,2,2,1,2,1,2,2,2,1,1,1,2,1,2,2,2,1,2,1,1,1,1,2,2,2,1,1,2,2,1,1,206.990058
2,1,1,3,1,1,1,2,2,1,1,2,2,1,2,1,2,2,2,1,2,2,1,2,1,2,1,1,2,1,1,2,1,2,1,1,1,1,3,1,1,1,2,1,1,1,3,1,1,1,1,1,3,1,1,2,1,1,1,2,1,2,1,1,2,2,1,1,2,1,1,2,2,1,1,1,2,1,1,3,1,1,1,1,3,2,1,1,1,1,2,1,1,1,1,1,1,2,3,3,2,2,1,1,1,1,1,3,2,2,2,2,2,2,1,2,1,1,2,3,1,1,1,1,2,3,1,1,2,1,1,2,1,2,2,2,2,2,1,1,1,2,1,1,2,2,2,2,2,1,2,1,1,2,2,1,1,1,2,1,1,2,2,2,2,3,2,2,2,1,1,1,1,2,1,1,1,1,1,1,2,2,1,1,3,1,1,2,1,1,1,1,1,1,2,2,2,3,2,3,2,1,1,2,1,1,2,2,2,2,2,3,2,1,2,2,1,1,1,1,599.422472
3,2,1,2,1,1,1,1,2,1,2,2,3,1,1,1,2,1,1,1,1,1,1,2,1,1,1,2,1,2,1,1,1,1,2,2,2,1,2,1,2,1,2,1,2,2,1,1,1,1,1,1,2,1,1,3,1,2,3,2,1,2,1,1,2,2,2,1,1,1,1,1,1,1,2,1,2,1,1,2,1,2,1,1,1,2,1,2,1,1,1,1,2,1,2,1,2,1,1,2,1,2,2,1,3,3,1,1,2,2,2,1,2,1,1,2,1,1,1,3,1,2,2,3,2,1,1,2,3,2,2,3,1,3,1,2,2,1,1,1,1,3,1,1,3,2,1,1,2,2,2,1,1,1,2,1,1,2,1,1,1,2,2,2,1,2,1,2,1,1,1,1,1,3,1,2,1,2,1,2,1,1,1,1,2,1,2,1,1,2,1,1,2,1,3,1,2,2,1,2,2,1,1,1,1,2,1,1,2,2,1,1,1,2,1,1,2,2,1,1,199.301444
2,1,2,2,1,1,2,1,2,1,2,1,2,1,1,1,1,1,1,1,2,2,2,2,2,2,2,1,1,1,2,2,2,2,1,1,3,1,1,2,2,1,1,2,1,1,3,1,3,2,1,2,1,3,2,3,1,1,1,3,2,2,1,3,1,1,1,1,3,1,3,1,1,2,1,1,1,2,1,2,1,1,2,1,1,2,3,1,2,1,3,2,1,1,2,2,2,2,1,1,1,3,1,3,2,1,1,2,2,2,2,2,1,2,1,1,2,1,1,1,1,1,1,1,2,2,2,1,2,2,1,1,1,2,1,3,1,3,2,3,1,1,3,3,2,1,2,3,1,1,3,1,1,2,1,1,1,3,3,1,1,2,1,2,1,2,1,1,1,2,3,3,2,3,1,1,1,1,2,3,1,2,2,1,2,1,1,1,3,2,1,2,1,1,2,1,1,1,1,2,3,1,1,1,1,2,1,1,3,1,2,1,1,1,1,2,1,1,3,1,407.257504
1,2,2,1,2,1,1,2,1,2,2,2,2,3,2,1,3,2,1,1,1,1,2,3,1,1,2,1,1,1,1,2,2,1,2,1,1,1,1,1,2,2,1,2,1,1,2,1,1,1,1,2,2,1,2,1,2,1,1,1,2,1,1,1,1,1,2,1,2,1,1,1,1,2,2,2,1,1,1,2,1,1,1,2,2,1,2,1,1,1,1,1,1,1,1,1,1,1,1,1,2,1,1,1,1,2,1,1,2,2,3,1,2,1,1,1,2,1,2,1,2,1,3,2,1,2,2,1,2,1,1,2,2,2,1,1,2,1,2,3,1,1,2,2,1,1,2,1,1,2,1,1,2,1,2,1,2,1,1,1,2,1,2,1,1,1,1,1,1,1,2,2,1,1,1,2,1,1,2,3,1,2,1,1,1,1,1,1,1,1,2,1,1,1,1,2,1,2,1,2,1,2,1,1,1,2,1,1,2,1,1,1,2,2,2,1,3,1,1,1,203.166322
1,2,1,2,1,1,2,1,2,1,2,1,3,1,1,2,2,1,3,2,2,1,1,3,2,1,3,1,1,1,1,1,3,2,2,2,2,2,1,1,2,1,1,1,1,3,1,1,1,1,2,1,2,1,1,1,3,2,1,2,1,1,1,1,2,1,1,1,2,1,3,1,3,2,1,1,1,1,2,3,1,1,2,1,2,1,1,2,2,1,2,1,1,2,2,1,1,2,1,1,1,1,1,1,1,1,1,1,1,2,2,1,1,1,1,2,1,3,1,3,1,1,1,1,1,2,1,2,1,1,1,1,1,2,1,1,1,1,2,1,1,1,3,2,2,1,1,2,1,2,3,1,1,1,2,1,1,1,2,1,3,2,1,1,1,2,2,1,1,1,1,2,1,1,2,1,1,2,2,2,2,1,1,2,2,2,2,1,1,2,1,2,2,1,1,1,2,1,2,1,1,2,1,1,1,2,2,2,2,1,1,1,2,1,2,2,3,3,1,1,396.886101
2,2,1,1,2,1,1,1,1,1,1,1,1,2,1,2,1,2,1,2,2,2,1,1,1,2,1,2,1,1,1,1,1,2,1,2,1,2,2,1,1,1,1,1,1,1,2,1,1,1,1,1,1,1,2,1,2,1,2,3,2,2,2,1,2,1,2,1,1,1,2,1,2,1,2,2,3,1,1,2,1,1,1,2,1,2,2,1,1,2,1,2,2,2,2,2,1,3,3,1,2,3,3,1,2,1,1,3,1,2,2,2,1,1,1,1,1,1,1,1,2,1,1,1,1,1,1,1,1,1,1,2,1,1,2,1,1,1,2,1,2,1,2,3,2,1,1,2,1,1,2,1,1,1,1,1,1,2,1,1,1,1,1,1,1,2,1,2,1,1,2,1,2,1,2,3,1,2,1,1,1,2,1,1,2,1,2,1,1,2,1,3,1,2,2,3,1,2,2,1,1,2,1,2,1,1,1,1,2,2,1,1,3,1,2,1,2,1,1,2,597.865386
2,1,1,1,1,2,1,2,1,1,1,2,2,1,1,1,2,1,1,2,2,1,1,1,2,3,1,1,2,1,2,1,2,1,1,1,1,2,2,2,2,1,2,2,2,1,1,2,1,1,2,1,1,2,1,2,1,2,3,2,1,1,1,2,1,2,1,2,3,1,2,1,1,1,2,1,2,1,1,2,2,2,2,1,2,3,2,1,3,2,2,1,1,1,2,1,1,1,1,1,1,1,1,2,1,2,1,3,2,2,1,2,1,2,2,2,1,1,3,2,2,1,2,2,3,1,2,1,1,2,1,1,1,1,1,2,3,1,2,1,1,1,3,1,3,1,2,2,1,2,1,1,1,1,2,2,1,1,2,2,2,1,1,1,1,2,2,1,1,2,1,2,1,3,2,2,1,2,1,1,1,2,1,1,1,1,1,1,3,1,1,2,2,2,3,2,2,2,1,1,2,1,1,2,2,1,1,1,3,1,2,1,1,1,1,2,2,1,2,1,593.7151
2,2,1,1,2,1,1,1,2,2,2,2,1,2,1,1,1,2,1,1,2,3,1,3,2,2,1,3,1,1,2,1,1,2,1,1,1,1,1,2,1,1,2,2,1,2,1,1,1,2,1,2,2,1,1,1,2,1,3,3,2,1,1,1,1,2,2,1,2,1,1,2,2,1,1,1,2,1,2,2,1,3,2,1,1,1,2,1,3,1,1,2,1,2,1,1,2,3,3,1,1,1,3,2,1,2,1,1,3,1,1,1,2,2,2,1,2,1,1,2,2,2,2,2,1,1,2,1,1,2,1,1,1,1,1,2,3,2,1,3,2,1,2,3,1,2,1,2,1,2,2,1,1,2,1,1,2,3,2,1,1,2,1,2,1,1,2,1,1,1,2,2,1,2,2,1,1,3,2,3,2,1,1,1,2,1,2,2,2,2,2,1,2,1,3,1,2,2,1,1,2,2,2,2,2,2,2,2,1,1,1,1,2,1,2,1,1,1,1,3,404.703024
1,2,3,3,3,1,1,2,3,1,1,2,2,1,1,2,1,1,2,1,1,1,1,1,1,3,2,2,1,1,1,2,2,1,1,1,1,2,2,2,2,1,1,1,1,1,2,1,1,2,1,1,1,1,1,2,1,1,1,2,1,2,2,1,2,1,1,1,2,1,1,2,2,1,2,1,2,1,1,2,2,2,2,2,2,2,2,1,1,1,1,1,2,1,2,1,2,3,3,2,1,1,2,1,1,2,3,2,2,1,2,2,2,1,2,2,1,2,2,2,1,1,1,1,1,2,1,1,3,2,1,2,1,1,1,3,1,1,2,2,2,2,2,2,3,2,1,2,1,2,1,1,3,1,1,1,1,3,2,1,1,1,2,1,1,2,1,1,1,1,1,2,1,2,1,1,2,2,2,1,2,1,1,1,1,2,2,1,1,1,1,1,1,1,1,2,1,1,1,2,2,1,2,3,1,1,2,2,2,2,2,2,2,1,1,2,2,2,1,1,398.225901
1,3,2,1,1,1,3,3,2,1,1,1,2,1,1,2,2,1,1,1,1,2,1,2,2,2,2,1,2,2,1,2,2,1,1,2,2,2,2,1,2,1,1,1,2,3,1,1,2,1,1,1,2,2,1,2,1,1,2,2,3,1,1,2,2,1,1,1,1,1,3,1,1,1,2,1,1,2,1,3,1,1,1,1,2,1,2,1,1,1,1,1,1,1,1,2,2,3,1,2,2,1,2,1,1,1,1,1,1,1,2,2,1,1,1,1,2,2,1,1,2,2,2,2,1,2,2,2,1,1,2,2,1,2,1,1,1,1,2,1,1,1,1,1,2,1,2,2,2,1,1,2,2,2,2,1,2,1,1,2,1,1,2,1,1,2,2,2,2,2,1,3,1,1,2,1,2,2,1,3,2,2,2,2,2,1,3,1,2,1,2,1,1,2,2,2,2,1,2,2,2,1,1,1,2,2,2,2,1,1,2,3,1,2,1,1,1,2,2,2,599.734113
1,2,1,2,2,1,2,2,2,1,3,2,2,1,1,1,2,3,2,2,2,2,1,1,2,1,2,1,3,1,1,1,1,2,1,1,2,2,2,2,1,1,2,1,2,3,1,1,1,1,1,1,2,2,2,2,2,1,1,2,1,1,1,1,2,2,2,1,3,1,3,2,2,1,3,1,2,2,1,1,2,2,1,2,3,2,1,2,1,1,2,1,1,1,2,2,1,1,2,1,1,3,2,2,1,1,1,2,2,1,2,1,1,1,2,2,2,1,2,2,1,2,1,3,2,2,3,2,2,1,2,1,1,1,1,1,2,1,1,1,1,1,1,1,2,1,1,3,1,1,1,1,2,1,1,1,1,1,1,2,1,1,1,1,1,1,1,2,1,1,1,1,1,1,1,3,1,1,1,2,1,1,1,1,2,1,1,2,1,1,1,2,2,2,2,1,3,2,1,3,1,2,1,3,1,1,1,1,1,2,1,1,2,1,1,1,1,2,1,2,401.201169
2,2,1,1,2,1,2,2,2,1,3,1,1,2,2,1,2,1,2,2,1,1,1,3,1,2,2,2,1,1,1,2,1,1,2,1,1,1,2,1,1,2,1,1,2,1,1,1,1,1,1,1,1,2,2,1,1,1,2,2,2,1,1,2,1,1,1,1,2,1,1,1,1,2,3,1,2,1,1,2,1,1,1,1,1,2,3,1,1,2,3,2,2,2,2,1,2,1,2,1,2,1,1,3,1,2,1,2,2,1,1,1,2,2,1,2,2,2,1,2,2,1,2,2,2,1,2,1,1,1,2,1,1,2,1,1,2,3,2,3,2,2,2,1,2,1,2,2,2,1,3,1,1,1,1,1,1,1,1,1,2,1,2,1,1,2,2,1,2,1,1,3,1,1,1,1,1,1,2,1,2,1,1,1,2,2,1,1,1,1,1,1,2,2,2,2,3,1,1,2,1,1,2,3,1,1,1,1,1,1,1,1,2,1,1,1,1,1,1,1,399.075263
2,3,1,2,1,1,1,1,1,1,2,3,2,1,1,2,1,1,1,1,1,2,2,1,1,3,2,2,2,2,2,2,3,2,1,1,2,2,3,2,3,1,2,1,1,1,1,2,1,2,2,1,1,1,1,2,2,2,3,1,2,1,1,2,2,2,1,1,2,1,3,1,2,1,2,1,1,2,1,2,1,3,1,2,1,1,2,1,1,1,1,1,2,1,2,3,1,2,3,1,1,2,1,2,2,1,1,1,3,1,2,2,1,1,1,1,1,1,2,1,2,1,1,2,1,2,2,1,2,1,1,1,1,2,1,1,1,1,1,1,2,1,1,1,2,1,3,2,1,1,1,1,1,1,1,1,3,1,2,2,1,2,1,1,1,1,1,1,3,1,1,2,1,1,2,1,1,1,1,3,2,2,1,1,1,1,1,1,2,2,2,1,1,2,3,1,1,1,1,2,3,2,1,1,1,2,2,1,2,1,2,1,1,1,1,1,1,1,1,3,805.433491
1,1,3,2,1,1,2,2,3,1,2,2,1,1,1,1,1,1,1,1,2,1,1,2,1,2,2,2,1,1,1,1,3,1,1,2,1,2,1,2,2,2,1,1,2,1,2,1,1,1,1,2,1,1,1,1,2,1,3,2,1,1,1,1,2,1,2,1,1,1,2,1,2,1,1,1,1,2,2,1,1,2,3,2,1,2,2,1,1,2,1,3,1,1,2,1,1,1,3,1,2,2,2,2,1,1,1,1,1,2,2,1,1,2,3,1,2,1,3,2,1,1,1,2,2,1,2,2,1,3,3,1,1,1,1,2,2,1,1,1,1,1,1,1,2,1,1,3,2,1,1,1,1,1,1,1,2,1,1,1,1,1,1,1,2,2,1,2,2,1,2,1,2,2,2,1,1,3,1,2,2,2,2,1,2,1,2,2,1,2,1,1,1,1,1,1,2,2,2,2,2,1,2,1,2,1,2,2,2,2,1,2,2,1,2,1,3,2,1,1,5.035571
1,1,1,2,1,2,2,2,1,1,2,1,3,1,2,1,2,2,2,2,2,1,1,2,2,3,1,1,2,1,2,1,3,2,1,1,2,1,1,1,1,1,2,1,2,2,1,2,1,2,1,1,1,1,2,1,1,2,2,3,1,2,1,3,2,2,1,1,2,1,2,1,1,1,1,1,2,1,1,2,1,2,1,1,2,2,2,1,1,1,1,1,1,1,2,1,1,3,3,1,1,1,3,1,1,2,1,1,2,2,1,1,3,1,2,1,1,1,1,2,2,2,1,1,2,2,1,1,3,1,1,2,1,2,1,1,2,2,1,1,2,2,1,1,1,2,3,2,1,3,1,1,2,2,1,2,1,1,1,2,1,1,1,2,1,2,1,1,2,1,1,1,2,1,3,2,1,3,1,2,2,2,3,1,2,2,1,2,2,2,1,2,3,2,1,2,1,1,1,2,2,1,1,3,3,1,1,1,2,1,2,2,2,1,1,1,1,3,1,2,187.12774
2,2,1,3,1,1,2,1,1,1,3,2,2,2,2,1,2,2,1,2,1,1,1,3,2,2,3,2,1,1,1,1,2,3,1,1,1,1,1,2,2,1,2,3,1,1,1,2,1,2,1,2,2,1,1,1,3,2,2,2,1,1,1,1,2,1,1,1,1,2,1,1,3,2,2,2,1,1,2,2,3,1,2,2,1,3,1,1,1,1,2,2,2,2,3,3,1,1,2,1,1,1,1,2,1,1,1,1,1,1,2,1,1,2,1,2,1,1,1,2,1,1,2,1,1,1,3,1,2,1,2,2,1,3,2,1,3,1,2,1,2,1,2,2,1,2,2,2,2,2,1,3,1,1,3,2,1,2,2,2,1,3,1,1,1,1,1,2,2,3,1,3,2,2,2,2,2,1,1,1,2,1,1,1,1,1,1,2,2,1,2,1,1,3,1,3,1,2,2,1,2,2,1,2,1,1,2,1,2,1,3,1,1,2,1,2,2,1,1,1,605.993906
1,1,1,1,1,1,2,1,2,1,2,2,1,1,1,1,1,1,2,1,2,1,1,1,2,2,1,1,2,1,3,1,2,1,1,2,1,1,2,1,1,2,1,1,1,3,1,1,1,1,1,1,2,1,1,1,1,1,2,1,1,2,1,1,1,1,2,2,2,1,2,1,2,2,1,1,3,1,1,2,1,2,1,2,2,2,2,2,1,1,2,1,1,2,1,2,2,1,3,1,1,2,2,1,2,1,2,1,2,1,3,2,2,1,1,2,2,3,1,1,1,2,2,2,2,2,2,2,2,1,2,2,1,1,2,3,1,3,2,1,1,1,1,2,2,1,2,2,3,1,1,1,2,1,3,1,1,2,1,2,3,3,1,1,1,1,2,3,3,1,1,1,1,1,1,2,1,2,1,3,1,2,1,1,2,1,1,1,2,1,2,1,2,2,1,2,1,1,2,1,3,1,2,1,1,2,2,1,1,1,2,2,1,1,1,1,1,1,2,1,202.250867
1,3,1,3,1,1,1,1,1,1,2,2,1,2,1,2,1,1,1,2,1,1,1,1,1,2,1,3,2,2,2,1,2,1,2,1,1,1,1,1,3,1,3,2,1,1,1,2,1,2,1,2,3,2,1,1,2,1,2,1,2,3,1,2,1,1,1,1,3,2,1,2,2,1,1,2,1,1,1,1,1,1,2,1,1,1,2,1,2,2,2,1,2,1,1,2,1,1,3,2,2,2,1,1,1,2,2,1,1,2,2,1,2,1,1,1,1,2,1,2,1,1,1,3,2,2,2,1,2,2,1,1,1,2,1,2,2,1,2,1,1,1,1,1,1,1,1,2,1,2,2,2,1,1,1,1,1,2,2,2,1,2,1,2,2,1,2,1,2,1,1,3,1,2,1,2,2,2,1,2,3,2,1,1,3,2,1,1,1,2,1,1,2,1,2,2,1,1,1,2,2,2,1,2,3,1,1,1,1,2,1,2,2,1,1,3,2,2,1,3,605.267469
1,2,2,3,1,2,1,2,1,1,3,2,1,1,1,1,2,1,2,2,2,2,1,3,2,2,2,2,2,1,2,1,2,2,1,1,2,2,1,1,2,2,2,1,1,2,1,1,1,2,1,2,2,1,1,2,1,1,1,2,1,1,1,1,1,2,1,2,1,1,1,2,3,1,1,1,1,2,1,2,1,1,2,2,2,2,1,1,2,1,3,1,1,1,2,2,2,1,1,2,2,1,3,1,1,2,1,1,1,1,2,2,1,1,1,2,1,1,1,1,2,1,1,2,1,2,3,1,2,1,2,1,1,1,1,1,1,2,1,1,1,1,1,2,2,1,2,2,1,1,1,1,1,2,1,1,1,1,2,2,1,1,1,2,1,1,1,1,2,1,2,2,2,2,2,2,1,1,2,1,2,1,2,1,2,2,2,1,1,1,1,2,2,3,1,2,1,2,1,1,2,1,1,2,2,2,3,1,2,1,1,2,1,1,1,1,2,1,2,1,-1.150366
2,2,2,1,2,1,1,1,1,1,2,1,1,1,2,2,2,1,1,1,1,1,2,1,2,2,1,2,1,2,2,1,2,2,3,1,2,1,1,1,1,3,1,2,1,1,2,2,2,1,1,1,1,1,1,1,1,1,3,1,1,2,1,1,2,1,3,1,2,1,1,2,1,2,2,2,1,1,3,1,1,3,2,2,3,2,2,2,1,2,2,1,1,1,2,1,2,2,1,1,1,2,2,1,1,3,2,2,2,1,2,1,2,2,2,1,2,2,1,2,2,1,1,1,1,1,1,1,1,1,2,1,1,1,1,2,1,2,1,1,1,1,2,1,1,1,1,2,2,2,3,2,1,1,1,2,2,1,1,2,1,1,1,2,1,2,2,2,2,1,1,1,1,1,2,2,1,2,1,3,3,2,2,1,1,1,2,2,2,1,1,1,2,1,2,1,2,2,2,2,2,1,1,3,1,2,2,1,2,1,2,2,1,1,2,1,2,3,1,2,400.553987
1,1,2,1,1,1,1,1,2,1,2,3,3,1,1,2,1,2,1,1,1,1,1,2,2,2,2,1,2,2,1,1,1,1,1,2,2,1,1,2,1,1,1,2,1,1,1,1,1,1,1,1,3,1,1,1,1,1,2,2,1,1,1,2,2,3,1,1,3,1,3,1,2,1,1,2,3,1,1,1,1,3,1,2,1,1,2,1,1,1,1,1,1,1,3,2,2,1,2,2,1,1,1,2,1,2,2,1,2,2,2,1,1,2,2,1,1,2,1,2,2,2,2,2,2,1,2,2,1,1,1,1,3,3,2,2,2,1,1,1,1,1,1,1,1,1,2,2,2,1,1,1,1,1,1,1,1,1,1,1,1,2,1,1,1,1,1,2,1,2,1,2,2,1,2,1,2,1,1,2,1,1,2,2,1,2,1,2,2,3,2,1,1,2,3,1,1,1,1,3,2,2,1,1,2,1,1,2,3,1,2,2,2,2,1,2,2,1,2,2,209.531586
1,1,2,3,3,1,1,2,1,1,1,1,3,2,1,1,2,1,1,2,1,1,1,1,1,1,1,1,1,2,2,2,3,2,1,1,2,1,2,1,2,1,1,1,2,3,2,1,2,1,1,1,1,1,1,2,2,1,1,2,2,3,2,1,1,2,1,1,2,1,1,3,2,2,2,2,2,1,1,3,3,2,1,2,2,2,2,1,2,1,2,2,2,2,1,1,1,1,2,1,1,2,2,3,2,1,1,1,2,1,3,2,2,1,1,1,2,1,1,2,2,1,3,2,1,1,3,2,1,1,2,1,1,2,1,2,1,1,1,1,1,1,1,2,2,2,1,2,2,1,1,1,2,1,1,1,1,1,2,1,2,1,2,1,3,1,1,2,1,1,1,3,1,2,1,1,2,1,1,3,1,2,2,1,2,2,2,2,1,2,1,2,2,1,1,3,1,2,1,2,3,1,1,2,3,2,2,2,2,1,1,2,2,1,2,1,2,1,2,2,-12.604913
1,2,2,1,2,1,1,1,2,2,1,3,1,1,1,2,2,2,2,1,2,3,1,1,1,1,1,2,1,1,2,1,3,1,1,2,2,1,1,1,1,1,2,1,1,1,1,2,1,1,1,2,2,1,1,1,2,1,2,1,1,1,1,1,2,2,1,2,2,3,1,2,2,2,1,2,2,2,1,2,1,1,1,2,1,1,2,3,1,2,2,2,1,2,2,1,1,2,1,1,2,1,1,1,1,1,2,1,1,2,2,2,2,1,2,2,1,2,3,2,1,1,2,2,3,1,1,1,1,1,2,1,1,2,2,1,1,1,1,2,1,1,2,2,2,1,3,1,2,1,2,1,1,3,2,1,2,2,2,2,1,1,1,1,1,2,1,1,1,1,1,2,2,3,1,1,1,3,1,1,2,2,1,1,3,1,1,1,1,1,2,2,2,2,1,3,2,1,1,2,1,1,3,2,1,3,1,1,2,1,1,2,1,1,2,1,2,2,2,2,200.759844
