# Supplementary material for: SNPs selection using support vector regression and genetic algorithms in GWAS
Source: BMC Genomics. 2014 Oct 27;15(Suppl 7):S4. doi: 10.1186/1471-2164-15-S7-S4 (PMC4243330; doi:10.1186/1471-2164-15-S7-S4)
Supplement: Sup file 2 — Databases after the first selection of markers first selection in the simulations 1 and 2. Format: RAR Size: 6,92 MB [file 1471-2164-15-S7-S4-S2.zip › data_s_0.20_sim2_without_Bonferroni.arff]

@relation R_data_frame

@attribute SNP2 numeric
@attribute SNP3 numeric
@attribute SNP4 numeric
@attribute SNP5 numeric
@attribute SNP8 numeric
@attribute SNP15 numeric
@attribute SNP21 numeric
@attribute SNP23 numeric
@attribute SNP26 numeric
@attribute SNP30 numeric
@attribute SNP33 numeric
@attribute SNP34 numeric
@attribute SNP36 numeric
@attribute SNP40 numeric
@attribute SNP45 numeric
@attribute SNP58 numeric
@attribute SNP67 numeric
@attribute SNP71 numeric
@attribute SNP73 numeric
@attribute SNP74 numeric
@attribute SNP78 numeric
@attribute SNP81 numeric
@attribute SNP90 numeric
@attribute SNP92 numeric
@attribute SNP93 numeric
@attribute SNP99 numeric
@attribute SNP104 numeric
@attribute SNP120 numeric
@attribute SNP124 numeric
@attribute SNP126 numeric
@attribute SNP132 numeric
@attribute SNP134 numeric
@attribute SNP137 numeric
@attribute SNP140 numeric
@attribute SNP154 numeric
@attribute SNP158 numeric
@attribute SNP159 numeric
@attribute SNP161 numeric
@attribute SNP163 numeric
@attribute SNP164 numeric
@attribute SNP189 numeric
@attribute SNP191 numeric
@attribute SNP194 numeric
@attribute SNP195 numeric
@attribute SNP197 numeric
@attribute SNP200 numeric
@attribute SNP201 numeric
@attribute SNP204 numeric
@attribute SNP218 numeric
@attribute SNP226 numeric
@attribute SNP227 numeric
@attribute SNP233 numeric
@attribute SNP238 numeric
@attribute SNP239 numeric
@attribute SNP242 numeric
@attribute SNP244 numeric
@attribute SNP246 numeric
@attribute SNP250 numeric
@attribute SNP252 numeric
@attribute SNP263 numeric
@attribute SNP264 numeric
@attribute SNP278 numeric
@attribute SNP294 numeric
@attribute SNP296 numeric
@attribute SNP301 numeric
@attribute SNP306 numeric
@attribute SNP307 numeric
@attribute SNP309 numeric
@attribute SNP310 numeric
@attribute SNP319 numeric
@attribute SNP328 numeric
@attribute SNP335 numeric
@attribute SNP337 numeric
@attribute SNP339 numeric
@attribute SNP342 numeric
@attribute SNP343 numeric
@attribute SNP356 numeric
@attribute SNP358 numeric
@attribute SNP359 numeric
@attribute SNP360 numeric
@attribute SNP362 numeric
@attribute SNP363 numeric
@attribute SNP365 numeric
@attribute SNP367 numeric
@attribute SNP372 numeric
@attribute SNP377 numeric
@attribute SNP383 numeric
@attribute SNP384 numeric
@attribute SNP385 numeric
@attribute SNP398 numeric
@attribute SNP400 numeric
@attribute SNP402 numeric
@attribute SNP408 numeric
@attribute SNP412 numeric
@attribute SNP418 numeric
@attribute SNP425 numeric
@attribute SNP426 numeric
@attribute SNP429 numeric
@attribute SNP430 numeric
@attribute SNP432 numeric
@attribute SNP437 numeric
@attribute SNP447 numeric
@attribute SNP449 numeric
@attribute SNP453 numeric
@attribute SNP460 numeric
@attribute SNP467 numeric
@attribute SNP468 numeric
@attribute SNP474 numeric
@attribute SNP482 numeric
@attribute SNP485 numeric
@attribute SNP490 numeric
@attribute SNP493 numeric
@attribute SNP502 numeric
@attribute SNP505 numeric
@attribute SNP506 numeric
@attribute SNP517 numeric
@attribute SNP519 numeric
@attribute SNP521 numeric
@attribute SNP522 numeric
@attribute SNP528 numeric
@attribute SNP543 numeric
@attribute SNP545 numeric
@attribute SNP563 numeric
@attribute SNP567 numeric
@attribute SNP569 numeric
@attribute SNP574 numeric
@attribute SNP576 numeric
@attribute SNP584 numeric
@attribute SNP593 numeric
@attribute SNP597 numeric
@attribute SNP601 numeric
@attribute SNP606 numeric
@attribute SNP632 numeric
@attribute SNP633 numeric
@attribute SNP642 numeric
@attribute SNP646 numeric
@attribute SNP653 numeric
@attribute SNP663 numeric
@attribute SNP664 numeric
@attribute SNP667 numeric
@attribute SNP691 numeric
@attribute SNP692 numeric
@attribute SNP695 numeric
@attribute SNP696 numeric
@attribute SNP697 numeric
@attribute SNP699 numeric
@attribute SNP703 numeric
@attribute SNP705 numeric
@attribute SNP711 numeric
@attribute SNP721 numeric
@attribute SNP725 numeric
@attribute SNP726 numeric
@attribute SNP730 numeric
@attribute SNP744 numeric
@attribute SNP748 numeric
@attribute SNP750 numeric
@attribute SNP757 numeric
@attribute SNP764 numeric
@attribute SNP769 numeric
@attribute SNP774 numeric
@attribute SNP778 numeric
@attribute SNP784 numeric
@attribute SNP789 numeric
@attribute SNP795 numeric
@attribute SNP801 numeric
@attribute SNP809 numeric
@attribute SNP814 numeric
@attribute SNP817 numeric
@attribute SNP821 numeric
@attribute SNP823 numeric
@attribute SNP826 numeric
@attribute SNP829 numeric
@attribute SNP840 numeric
@attribute SNP843 numeric
@attribute SNP844 numeric
@attribute SNP859 numeric
@attribute SNP870 numeric
@attribute SNP872 numeric
@attribute SNP873 numeric
@attribute SNP876 numeric
@attribute SNP883 numeric
@attribute SNP889 numeric
@attribute SNP890 numeric
@attribute SNP893 numeric
@attribute SNP898 numeric
@attribute SNP901 numeric
@attribute SNP907 numeric
@attribute SNP909 numeric
@attribute SNP912 numeric
@attribute SNP913 numeric
@attribute SNP917 numeric
@attribute SNP923 numeric
@attribute SNP930 numeric
@attribute SNP931 numeric
@attribute SNP938 numeric
@attribute SNP944 numeric
@attribute SNP948 numeric
@attribute SNP950 numeric
@attribute SNP951 numeric
@attribute SNP953 numeric
@attribute SNP954 numeric
@attribute SNP957 numeric
@attribute SNP961 numeric
@attribute SNP984 numeric
@attribute SNP989 numeric
@attribute SNP995 numeric
@attribute SNP997 numeric
@attribute SNP1003 numeric
@attribute SNP1007 numeric
@attribute SNP1022 numeric
@attribute SNP1028 numeric
@attribute SNP1031 numeric
@attribute SNP1036 numeric
@attribute SNP1039 numeric
@attribute SNP1057 numeric
@attribute SNP1059 numeric
@attribute SNP1060 numeric
@attribute SNP1062 numeric
@attribute SNP1063 numeric
@attribute SNP1065 numeric
@attribute SNP1069 numeric
@attribute SNP1071 numeric
@attribute SNP1072 numeric
@attribute SNP1074 numeric
@attribute SNP1097 numeric
@attribute SNP1117 numeric
@attribute SNP1122 numeric
@attribute SNP1125 numeric
@attribute SNP1130 numeric
@attribute SNP1132 numeric
@attribute SNP1135 numeric
@attribute SNP1137 numeric
@attribute SNP1138 numeric
@attribute SNP1143 numeric
@attribute SNP1149 numeric
@attribute SNP1150 numeric
@attribute SNP1153 numeric
@attribute SNP1156 numeric
@attribute SNP1157 numeric
@attribute SNP1160 numeric
@attribute SNP1168 numeric
@attribute SNP1169 numeric
@attribute SNP1170 numeric
@attribute SNP1177 numeric
@attribute SNP1180 numeric
@attribute SNP1188 numeric
@attribute SNP1192 numeric
@attribute SNP1201 numeric
@attribute SNP1212 numeric
@attribute SNP1213 numeric
@attribute SNP1216 numeric
@attribute SNP1218 numeric
@attribute SNP1220 numeric
@attribute SNP1233 numeric
@attribute SNP1238 numeric
@attribute SNP1239 numeric
@attribute SNP1241 numeric
@attribute SNP1246 numeric
@attribute SNP1248 numeric
@attribute SNP1256 numeric
@attribute SNP1258 numeric
@attribute SNP1263 numeric
@attribute SNP1266 numeric
@attribute SNP1270 numeric
@attribute SNP1273 numeric
@attribute SNP1281 numeric
@attribute SNP1284 numeric
@attribute SNP1287 numeric
@attribute SNP1293 numeric
@attribute SNP1298 numeric
@attribute SNP1305 numeric
@attribute SNP1315 numeric
@attribute SNP1322 numeric
@attribute SNP1323 numeric
@attribute SNP1325 numeric
@attribute SNP1330 numeric
@attribute SNP1331 numeric
@attribute SNP1341 numeric
@attribute SNP1342 numeric
@attribute SNP1343 numeric
@attribute SNP1350 numeric
@attribute SNP1363 numeric
@attribute SNP1367 numeric
@attribute SNP1370 numeric
@attribute SNP1376 numeric
@attribute SNP1382 numeric
@attribute SNP1398 numeric
@attribute SNP1399 numeric
@attribute SNP1400 numeric
@attribute SNP1402 numeric
@attribute SNP1412 numeric
@attribute SNP1414 numeric
@attribute SNP1425 numeric
@attribute SNP1448 numeric
@attribute SNP1461 numeric
@attribute SNP1462 numeric
@attribute SNP1463 numeric
@attribute SNP1466 numeric
@attribute SNP1471 numeric
@attribute SNP1474 numeric
@attribute SNP1476 numeric
@attribute SNP1477 numeric
@attribute SNP1478 numeric
@attribute SNP1480 numeric
@attribute SNP1481 numeric
@attribute SNP1482 numeric
@attribute SNP1483 numeric
@attribute SNP1486 numeric
@attribute SNP1492 numeric
@attribute SNP1495 numeric
@attribute SNP1500 numeric
@attribute SNP1504 numeric
@attribute SNP1507 numeric
@attribute SNP1515 numeric
@attribute SNP1521 numeric
@attribute SNP1531 numeric
@attribute SNP1532 numeric
@attribute SNP1540 numeric
@attribute SNP1546 numeric
@attribute SNP1556 numeric
@attribute SNP1557 numeric
@attribute SNP1560 numeric
@attribute SNP1564 numeric
@attribute SNP1578 numeric
@attribute SNP1582 numeric
@attribute SNP1585 numeric
@attribute SNP1589 numeric
@attribute SNP1594 numeric
@attribute SNP1595 numeric
@attribute SNP1596 numeric
@attribute SNP1604 numeric
@attribute SNP1605 numeric
@attribute SNP1607 numeric
@attribute SNP1615 numeric
@attribute SNP1631 numeric
@attribute SNP1634 numeric
@attribute SNP1644 numeric
@attribute SNP1647 numeric
@attribute SNP1658 numeric
@attribute SNP1662 numeric
@attribute SNP1668 numeric
@attribute SNP1670 numeric
@attribute SNP1675 numeric
@attribute SNP1676 numeric
@attribute SNP1694 numeric
@attribute SNP1697 numeric
@attribute SNP1698 numeric
@attribute SNP1700 numeric
@attribute SNP1711 numeric
@attribute SNP1716 numeric
@attribute SNP1718 numeric
@attribute SNP1719 numeric
@attribute SNP1722 numeric
@attribute SNP1726 numeric
@attribute SNP1730 numeric
@attribute SNP1734 numeric
@attribute SNP1735 numeric
@attribute SNP1737 numeric
@attribute SNP1741 numeric
@attribute SNP1758 numeric
@attribute SNP1763 numeric
@attribute SNP1767 numeric
@attribute SNP1769 numeric
@attribute SNP1788 numeric
@attribute SNP1789 numeric
@attribute SNP1794 numeric
@attribute SNP1798 numeric
@attribute SNP1800 numeric
@attribute SNP1803 numeric
@attribute SNP1817 numeric
@attribute SNP1824 numeric
@attribute SNP1827 numeric
@attribute SNP1834 numeric
@attribute SNP1836 numeric
@attribute SNP1843 numeric
@attribute SNP1851 numeric
@attribute SNP1852 numeric
@attribute SNP1861 numeric
@attribute SNP1867 numeric
@attribute SNP1869 numeric
@attribute SNP1871 numeric
@attribute SNP1880 numeric
@attribute SNP1883 numeric
@attribute SNP1887 numeric
@attribute SNP1890 numeric
@attribute SNP1893 numeric
@attribute SNP1894 numeric
@attribute SNP1900 numeric
@attribute SNP1901 numeric
@attribute SNP1906 numeric
@attribute SNP1911 numeric
@attribute SNP1912 numeric
@attribute SNP1913 numeric
@attribute SNP1914 numeric
@attribute SNP1916 numeric
@attribute SNP1924 numeric
@attribute SNP1930 numeric
@attribute SNP1940 numeric
@attribute SNP1947 numeric
@attribute SNP1948 numeric
@attribute SNP1951 numeric
@attribute SNP1958 numeric
@attribute SNP1959 numeric
@attribute SNP1961 numeric
@attribute SNP1962 numeric
@attribute SNP1966 numeric
@attribute SNP1972 numeric
@attribute SNP1976 numeric
@attribute SNP1982 numeric
@attribute SNP1983 numeric
@attribute SNP1986 numeric
@attribute SNP1987 numeric
@attribute SNP2003 numeric
@attribute SNP2017 numeric
@attribute SNP2027 numeric
@attribute SNP2029 numeric
@attribute SNP2047 numeric
@attribute SNP2050 numeric
@attribute SNP2058 numeric
@attribute SNP2064 numeric
@attribute SNP2065 numeric
@attribute SNP2067 numeric
@attribute SNP2077 numeric
@attribute SNP2081 numeric
@attribute SNP2083 numeric
@attribute SNP2087 numeric
@attribute SNP2093 numeric
@attribute SNP2095 numeric
@attribute SNP2100 numeric
@attribute SNP2101 numeric
@attribute SNP2102 numeric
@attribute SNP2103 numeric
@attribute SNP2112 numeric
@attribute SNP2113 numeric
@attribute SNP2114 numeric
@attribute SNP2116 numeric
@attribute SNP2118 numeric
@attribute SNP2123 numeric
@attribute SNP2124 numeric
@attribute SNP2135 numeric
@attribute SNP2137 numeric
@attribute SNP2147 numeric
@attribute SNP2149 numeric
@attribute SNP2156 numeric
@attribute SNP2158 numeric
@attribute SNP2159 numeric
@attribute SNP2164 numeric
@attribute SNP2167 numeric
@attribute SNP2169 numeric
@attribute SNP2171 numeric
@attribute SNP2177 numeric
@attribute SNP2179 numeric
@attribute SNP2181 numeric
@attribute SNP2183 numeric
@attribute SNP2195 numeric
@attribute SNP2204 numeric
@attribute SNP2213 numeric
@attribute SNP2217 numeric
@attribute SNP2227 numeric
@attribute SNP2234 numeric
@attribute SNP2243 numeric
@attribute SNP2251 numeric
@attribute SNP2252 numeric
@attribute SNP2254 numeric
@attribute SNP2262 numeric
@attribute SNP2266 numeric
@attribute SNP2273 numeric
@attribute SNP2291 numeric
@attribute SNP2295 numeric
@attribute SNP2302 numeric
@attribute SNP2319 numeric
@attribute SNP2325 numeric
@attribute SNP2328 numeric
@attribute SNP2330 numeric
@attribute SNP2331 numeric
@attribute SNP2335 numeric
@attribute SNP2337 numeric
@attribute SNP2340 numeric
@attribute SNP2349 numeric
@attribute SNP2360 numeric
@attribute SNP2378 numeric
@attribute SNP2382 numeric
@attribute SNP2383 numeric
@attribute SNP2399 numeric
@attribute SNP2403 numeric
@attribute SNP2404 numeric
@attribute SNP2409 numeric
@attribute SNP2415 numeric
@attribute SNP2423 numeric
@attribute SNP2444 numeric
@attribute SNP2446 numeric
@attribute SNP2448 numeric
@attribute SNP2457 numeric
@attribute SNP2458 numeric
@attribute SNP2465 numeric
@attribute SNP2472 numeric
@attribute SNP2473 numeric
@attribute SNP2474 numeric
@attribute SNP2478 numeric
@attribute SNP2480 numeric
@attribute SNP2482 numeric
@attribute SNP2484 numeric
@attribute SNP2487 numeric
@attribute SNP2500 numeric
@attribute SNP2507 numeric
@attribute SNP2509 numeric
@attribute SNP2520 numeric
@attribute SNP2525 numeric
@attribute SNP2528 numeric
@attribute SNP2530 numeric
@attribute SNP2539 numeric
@attribute SNP2542 numeric
@attribute SNP2544 numeric
@attribute SNP2553 numeric
@attribute SNP2554 numeric
@attribute SNP2555 numeric
@attribute SNP2557 numeric
@attribute SNP2560 numeric
@attribute SNP2562 numeric
@attribute SNP2566 numeric
@attribute SNP2570 numeric
@attribute SNP2571 numeric
@attribute SNP2573 numeric
@attribute SNP2579 numeric
@attribute SNP2584 numeric
@attribute SNP2588 numeric
@attribute SNP2598 numeric
@attribute SNP2601 numeric
@attribute SNP2603 numeric
@attribute SNP2605 numeric
@attribute SNP2613 numeric
@attribute SNP2620 numeric
@attribute SNP2622 numeric
@attribute SNP2628 numeric
@attribute SNP2630 numeric
@attribute SNP2633 numeric
@attribute SNP2641 numeric
@attribute SNP2642 numeric
@attribute SNP2643 numeric
@attribute SNP2646 numeric
@attribute SNP2657 numeric
@attribute SNP2665 numeric
@attribute SNP2667 numeric
@attribute SNP2680 numeric
@attribute SNP2684 numeric
@attribute SNP2690 numeric
@attribute SNP2696 numeric
@attribute SNP2704 numeric
@attribute SNP2716 numeric
@attribute SNP2717 numeric
@attribute SNP2727 numeric
@attribute SNP2730 numeric
@attribute SNP2732 numeric
@attribute SNP2737 numeric
@attribute SNP2743 numeric
@attribute SNP2753 numeric
@attribute SNP2764 numeric
@attribute SNP2768 numeric
@attribute SNP2769 numeric
@attribute SNP2778 numeric
@attribute SNP2780 numeric
@attribute SNP2793 numeric
@attribute SNP2802 numeric
@attribute SNP2804 numeric
@attribute SNP2811 numeric
@attribute SNP2823 numeric
@attribute SNP2824 numeric
@attribute SNP2825 numeric
@attribute SNP2830 numeric
@attribute SNP2836 numeric
@attribute SNP2840 numeric
@attribute SNP2842 numeric
@attribute SNP2843 numeric
@attribute SNP2849 numeric
@attribute SNP2856 numeric
@attribute SNP2858 numeric
@attribute SNP2860 numeric
@attribute SNP2868 numeric
@attribute SNP2877 numeric
@attribute SNP2879 numeric
@attribute SNP2883 numeric
@attribute SNP2885 numeric
@attribute SNP2892 numeric
@attribute SNP2935 numeric
@attribute SNP2936 numeric
@attribute SNP2937 numeric
@attribute SNP2947 numeric
@attribute SNP2967 numeric
@attribute SNP2978 numeric
@attribute SNP2979 numeric
@attribute SNP2984 numeric
@attribute SNP2987 numeric
@attribute SNP2990 numeric
@attribute SNP2994 numeric
@attribute SNP2995 numeric
@attribute SNP3000 numeric
@attribute SNP3010 numeric
@attribute SNP3012 numeric
@attribute SNP3013 numeric
@attribute SNP3021 numeric
@attribute SNP3022 numeric
@attribute SNP3023 numeric
@attribute SNP3030 numeric
@attribute SNP3040 numeric
@attribute SNP3041 numeric
@attribute SNP3049 numeric
@attribute SNP3051 numeric
@attribute SNP3052 numeric
@attribute SNP3069 numeric
@attribute SNP3074 numeric
@attribute SNP3077 numeric
@attribute SNP3082 numeric
@attribute SNP3093 numeric
@attribute SNP3117 numeric
@attribute SNP3118 numeric
@attribute SNP3126 numeric
@attribute SNP3129 numeric
@attribute SNP3132 numeric
@attribute SNP3137 numeric
@attribute SNP3143 numeric
@attribute SNP3144 numeric
@attribute SNP3148 numeric
@attribute SNP3150 numeric
@attribute SNP3153 numeric
@attribute SNP3154 numeric
@attribute SNP3155 numeric
@attribute SNP3157 numeric
@attribute SNP3160 numeric
@attribute SNP3161 numeric
@attribute SNP3163 numeric
@attribute SNP3165 numeric
@attribute SNP3166 numeric
@attribute SNP3167 numeric
@attribute SNP3171 numeric
@attribute SNP3176 numeric
@attribute SNP3179 numeric
@attribute SNP3182 numeric
@attribute SNP3183 numeric
@attribute SNP3194 numeric
@attribute SNP3200 numeric
@attribute SNP3203 numeric
@attribute SNP3209 numeric
@attribute SNP3216 numeric
@attribute SNP3218 numeric
@attribute SNP3223 numeric
@attribute SNP3224 numeric
@attribute SNP3230 numeric
@attribute SNP3231 numeric
@attribute SNP3238 numeric
@attribute SNP3259 numeric
@attribute SNP3260 numeric
@attribute SNP3261 numeric
@attribute SNP3265 numeric
@attribute SNP3272 numeric
@attribute SNP3274 numeric
@attribute SNP3275 numeric
@attribute SNP3279 numeric
@attribute SNP3280 numeric
@attribute SNP3288 numeric
@attribute SNP3290 numeric
@attribute SNP3293 numeric
@attribute SNP3299 numeric
@attribute SNP3309 numeric
@attribute SNP3312 numeric
@attribute SNP3314 numeric
@attribute SNP3315 numeric
@attribute SNP3316 numeric
@attribute SNP3322 numeric
@attribute SNP3323 numeric
@attribute SNP3324 numeric
@attribute SNP3331 numeric
@attribute SNP3333 numeric
@attribute SNP3334 numeric
@attribute SNP3340 numeric
@attribute SNP3345 numeric
@attribute SNP3346 numeric
@attribute SNP3351 numeric
@attribute SNP3357 numeric
@attribute SNP3358 numeric
@attribute SNP3359 numeric
@attribute SNP3361 numeric
@attribute SNP3362 numeric
@attribute SNP3369 numeric
@attribute SNP3372 numeric
@attribute SNP3373 numeric
@attribute SNP3375 numeric
@attribute SNP3376 numeric
@attribute SNP3378 numeric
@attribute SNP3380 numeric
@attribute SNP3383 numeric
@attribute SNP3390 numeric
@attribute SNP3392 numeric
@attribute SNP3396 numeric
@attribute SNP3398 numeric
@attribute SNP3405 numeric
@attribute SNP3410 numeric
@attribute SNP3412 numeric
@attribute SNP3414 numeric
@attribute SNP3415 numeric
@attribute SNP3421 numeric
@attribute SNP3422 numeric
@attribute SNP3423 numeric
@attribute SNP3424 numeric
@attribute SNP3431 numeric
@attribute SNP3438 numeric
@attribute SNP3445 numeric
@attribute SNP3450 numeric
@attribute SNP3452 numeric
@attribute SNP3456 numeric
@attribute SNP3467 numeric
@attribute SNP3468 numeric
@attribute SNP3470 numeric
@attribute SNP3473 numeric
@attribute SNP3475 numeric
@attribute SNP3476 numeric
@attribute SNP3478 numeric
@attribute SNP3484 numeric
@attribute SNP3490 numeric
@attribute SNP3499 numeric
@attribute SNP3506 numeric
@attribute SNP3511 numeric
@attribute SNP3516 numeric
@attribute SNP3524 numeric
@attribute SNP3530 numeric
@attribute SNP3534 numeric
@attribute SNP3541 numeric
@attribute SNP3570 numeric
@attribute SNP3578 numeric
@attribute SNP3580 numeric
@attribute SNP3581 numeric
@attribute SNP3584 numeric
@attribute SNP3587 numeric
@attribute SNP3596 numeric
@attribute SNP3601 numeric
@attribute SNP3605 numeric
@attribute SNP3606 numeric
@attribute SNP3609 numeric
@attribute SNP3612 numeric
@attribute SNP3614 numeric
@attribute SNP3619 numeric
@attribute SNP3628 numeric
@attribute SNP3634 numeric
@attribute SNP3646 numeric
@attribute SNP3647 numeric
@attribute SNP3648 numeric
@attribute SNP3649 numeric
@attribute SNP3658 numeric
@attribute SNP3670 numeric
@attribute SNP3674 numeric
@attribute SNP3676 numeric
@attribute SNP3684 numeric
@attribute SNP3685 numeric
@attribute SNP3687 numeric
@attribute SNP3694 numeric
@attribute SNP3695 numeric
@attribute SNP3696 numeric
@attribute SNP3699 numeric
@attribute SNP3700 numeric
@attribute SNP3705 numeric
@attribute SNP3706 numeric
@attribute SNP3714 numeric
@attribute SNP3722 numeric
@attribute SNP3723 numeric
@attribute SNP3728 numeric
@attribute SNP3729 numeric
@attribute SNP3732 numeric
@attribute SNP3739 numeric
@attribute SNP3740 numeric
@attribute SNP3744 numeric
@attribute SNP3752 numeric
@attribute SNP3753 numeric
@attribute SNP3756 numeric
@attribute SNP3758 numeric
@attribute SNP3761 numeric
@attribute SNP3774 numeric
@attribute SNP3791 numeric
@attribute SNP3798 numeric
@attribute SNP3810 numeric
@attribute SNP3815 numeric
@attribute SNP3823 numeric
@attribute SNP3827 numeric
@attribute SNP3832 numeric
@attribute SNP3834 numeric
@attribute SNP3837 numeric
@attribute SNP3838 numeric
@attribute SNP3844 numeric
@attribute SNP3858 numeric
@attribute SNP3862 numeric
@attribute SNP3863 numeric
@attribute SNP3869 numeric
@attribute SNP3871 numeric
@attribute SNP3874 numeric
@attribute SNP3875 numeric
@attribute SNP3882 numeric
@attribute SNP3885 numeric
@attribute SNP3890 numeric
@attribute SNP3893 numeric
@attribute SNP3895 numeric
@attribute SNP3896 numeric
@attribute SNP3897 numeric
@attribute SNP3898 numeric
@attribute SNP3904 numeric
@attribute SNP3905 numeric
@attribute SNP3907 numeric
@attribute SNP3919 numeric
@attribute SNP3923 numeric
@attribute SNP3932 numeric
@attribute SNP3938 numeric
@attribute SNP3945 numeric
@attribute SNP3946 numeric
@attribute SNP3954 numeric
@attribute SNP3966 numeric
@attribute SNP3968 numeric
@attribute SNP3970 numeric
@attribute SNP3972 numeric
@attribute SNP3975 numeric
@attribute SNP3978 numeric
@attribute SNP3983 numeric
@attribute SNP3984 numeric
@attribute SNP3988 numeric
@attribute SNP3994 numeric
@attribute SNP3996 numeric
@attribute SNP4002 numeric
@attribute SNP4003 numeric
@attribute SNP4007 numeric
@attribute SNP4016 numeric
@attribute SNP4017 numeric
@attribute SNP4025 numeric
@attribute SNP4030 numeric
@attribute SNP4034 numeric
@attribute SNP4041 numeric
@attribute SNP4050 numeric
@attribute SNP4054 numeric
@attribute SNP4069 numeric
@attribute SNP4070 numeric
@attribute SNP4072 numeric
@attribute SNP4077 numeric
@attribute SNP4079 numeric
@attribute SNP4084 numeric
@attribute SNP4095 numeric
@attribute SNP4099 numeric
@attribute SNP4108 numeric
@attribute SNP4110 numeric
@attribute SNP4111 numeric
@attribute SNP4112 numeric
@attribute SNP4113 numeric
@attribute SNP4120 numeric
@attribute SNP4121 numeric
@attribute SNP4123 numeric
@attribute SNP4124 numeric
@attribute SNP4126 numeric
@attribute SNP4134 numeric
@attribute SNP4142 numeric
@attribute SNP4143 numeric
@attribute SNP4147 numeric
@attribute SNP4153 numeric
@attribute SNP4154 numeric
@attribute SNP4159 numeric
@attribute SNP4163 numeric
@attribute SNP4164 numeric
@attribute SNP4166 numeric
@attribute SNP4168 numeric
@attribute SNP4171 numeric
@attribute SNP4173 numeric
@attribute SNP4175 numeric
@attribute SNP4177 numeric
@attribute SNP4181 numeric
@attribute SNP4186 numeric
@attribute SNP4191 numeric
@attribute SNP4194 numeric
@attribute SNP4196 numeric
@attribute SNP4200 numeric
@attribute SNP4201 numeric
@attribute SNP4212 numeric
@attribute SNP4216 numeric
@attribute SNP4221 numeric
@attribute SNP4225 numeric
@attribute SNP4232 numeric
@attribute SNP4235 numeric
@attribute SNP4242 numeric
@attribute SNP4260 numeric
@attribute SNP4267 numeric
@attribute SNP4272 numeric
@attribute SNP4274 numeric
@attribute SNP4283 numeric
@attribute SNP4287 numeric
@attribute SNP4294 numeric
@attribute SNP4300 numeric
@attribute SNP4304 numeric
@attribute SNP4313 numeric
@attribute SNP4314 numeric
@attribute SNP4329 numeric
@attribute SNP4333 numeric
@attribute SNP4336 numeric
@attribute SNP4339 numeric
@attribute SNP4344 numeric
@attribute SNP4345 numeric
@attribute SNP4353 numeric
@attribute SNP4354 numeric
@attribute SNP4358 numeric
@attribute SNP4359 numeric
@attribute SNP4364 numeric
@attribute SNP4368 numeric
@attribute SNP4375 numeric
@attribute SNP4377 numeric
@attribute SNP4383 numeric
@attribute SNP4386 numeric
@attribute SNP4393 numeric
@attribute SNP4395 numeric
@attribute SNP4400 numeric
@attribute SNP4402 numeric
@attribute SNP4410 numeric
@attribute SNP4411 numeric
@attribute SNP4412 numeric
@attribute SNP4414 numeric
@attribute SNP4417 numeric
@attribute SNP4419 numeric
@attribute SNP4422 numeric
@attribute SNP4427 numeric
@attribute SNP4431 numeric
@attribute SNP4439 numeric
@attribute SNP4445 numeric
@attribute SNP4446 numeric
@attribute SNP4452 numeric
@attribute SNP4456 numeric
@attribute SNP4457 numeric
@attribute SNP4461 numeric
@attribute SNP4465 numeric
@attribute SNP4466 numeric
@attribute SNP4467 numeric
@attribute SNP4470 numeric
@attribute SNP4471 numeric
@attribute SNP4472 numeric
@attribute SNP4475 numeric
@attribute SNP4476 numeric
@attribute SNP4477 numeric
@attribute SNP4483 numeric
@attribute SNP4484 numeric
@attribute SNP4487 numeric
@attribute SNP4488 numeric
@attribute SNP4497 numeric
@attribute SNP4504 numeric
@attribute SNP4506 numeric
@attribute SNP4516 numeric
@attribute SNP4520 numeric
@attribute SNP4522 numeric
@attribute SNP4530 numeric
@attribute SNP4535 numeric
@attribute SNP4536 numeric
@attribute SNP4541 numeric
@attribute SNP4547 numeric
@attribute SNP4550 numeric
@attribute SNP4553 numeric
@attribute SNP4555 numeric
@attribute SNP4571 numeric
@attribute SNP4573 numeric
@attribute SNP4575 numeric
@attribute SNP4576 numeric
@attribute SNP4578 numeric
@attribute SNP4581 numeric
@attribute SNP4585 numeric
@attribute SNP4591 numeric
@attribute SNP4599 numeric
@attribute SNP4603 numeric
@attribute SNP4608 numeric
@attribute SNP4609 numeric
@attribute SNP4610 numeric
@attribute SNP4612 numeric
@attribute SNP4617 numeric
@attribute SNP4628 numeric
@attribute SNP4630 numeric
@attribute SNP4633 numeric
@attribute SNP4637 numeric
@attribute SNP4641 numeric
@attribute SNP4642 numeric
@attribute SNP4654 numeric
@attribute SNP4655 numeric
@attribute SNP4665 numeric
@attribute SNP4667 numeric
@attribute SNP4670 numeric
@attribute SNP4674 numeric
@attribute SNP4678 numeric
@attribute SNP4690 numeric
@attribute SNP4699 numeric
@attribute SNP4702 numeric
@attribute SNP4707 numeric
@attribute SNP4709 numeric
@attribute SNP4712 numeric
@attribute SNP4721 numeric
@attribute SNP4722 numeric
@attribute SNP4729 numeric
@attribute SNP4730 numeric
@attribute SNP4731 numeric
@attribute SNP4735 numeric
@attribute SNP4737 numeric
@attribute SNP4739 numeric
@attribute SNP4744 numeric
@attribute SNP4750 numeric
@attribute SNP4756 numeric
@attribute SNP4757 numeric
@attribute SNP4760 numeric
@attribute SNP4761 numeric
@attribute SNP4767 numeric
@attribute SNP4768 numeric
@attribute SNP4772 numeric
@attribute SNP4774 numeric
@attribute SNP4775 numeric
@attribute SNP4776 numeric
@attribute SNP4805 numeric
@attribute SNP4808 numeric
@attribute SNP4810 numeric
@attribute SNP4826 numeric
@attribute SNP4828 numeric
@attribute SNP4831 numeric
@attribute SNP4836 numeric
@attribute SNP4837 numeric
@attribute SNP4850 numeric
@attribute SNP4851 numeric
@attribute SNP4854 numeric
@attribute SNP4856 numeric
@attribute SNP4859 numeric
@attribute SNP4862 numeric
@attribute SNP4870 numeric
@attribute SNP4876 numeric
@attribute SNP4878 numeric
@attribute SNP4882 numeric
@attribute SNP4884 numeric
@attribute SNP4890 numeric
@attribute SNP4891 numeric
@attribute SNP4894 numeric
@attribute SNP4895 numeric
@attribute SNP4902 numeric
@attribute SNP4913 numeric
@attribute SNP4915 numeric
@attribute SNP4925 numeric
@attribute SNP4933 numeric
@attribute SNP4945 numeric
@attribute SNP4947 numeric
@attribute SNP4958 numeric
@attribute SNP4962 numeric
@attribute SNP4971 numeric
@attribute SNP4979 numeric
@attribute SNP4983 numeric
@attribute SNP4984 numeric
@attribute SNP4988 numeric
@attribute SNP4991 numeric
@attribute SNP4994 numeric
@attribute SNP4995 numeric
@attribute SNP4998 numeric
@attribute SNP5000 numeric
@attribute SNP5003 numeric
@attribute SNP5012 numeric
@attribute SNP5013 numeric
@attribute SNP5020 numeric
@attribute SNP5021 numeric
@attribute SNP5029 numeric
@attribute SNP5034 numeric
@attribute SNP5037 numeric
@attribute SNP5045 numeric
@attribute SNP5047 numeric
@attribute SNP5055 numeric
@attribute SNP5058 numeric
@attribute SNP5059 numeric
@attribute SNP5063 numeric
@attribute SNP5064 numeric
@attribute SNP5072 numeric
@attribute SNP5073 numeric
@attribute SNP5078 numeric
@attribute SNP5081 numeric
@attribute SNP5085 numeric
@attribute SNP5088 numeric
@attribute SNP5089 numeric
@attribute SNP5090 numeric
@attribute SNP5097 numeric
@attribute SNP5103 numeric
@attribute SNP5104 numeric
@attribute SNP5109 numeric
@attribute SNP5119 numeric
@attribute SNP5121 numeric
@attribute SNP5150 numeric
@attribute SNP5166 numeric
@attribute SNP5173 numeric
@attribute SNP5190 numeric
@attribute SNP5191 numeric
@attribute SNP5192 numeric
@attribute SNP5196 numeric
@attribute SNP5204 numeric
@attribute SNP5208 numeric
@attribute SNP5215 numeric
@attribute SNP5219 numeric
@attribute SNP5228 numeric
@attribute SNP5233 numeric
@attribute SNP5234 numeric
@attribute SNP5237 numeric
@attribute SNP5243 numeric
@attribute SNP5248 numeric
@attribute SNP5250 numeric
@attribute SNP5264 numeric
@attribute SNP5271 numeric
@attribute SNP5272 numeric
@attribute SNP5273 numeric
@attribute SNP5277 numeric
@attribute SNP5286 numeric
@attribute SNP5300 numeric
@attribute SNP5303 numeric
@attribute SNP5306 numeric
@attribute SNP5316 numeric
@attribute SNP5323 numeric
@attribute SNP5333 numeric
@attribute SNP5335 numeric
@attribute SNP5339 numeric
@attribute SNP5344 numeric
@attribute SNP5346 numeric
@attribute SNP5347 numeric
@attribute SNP5348 numeric
@attribute SNP5354 numeric
@attribute SNP5359 numeric
@attribute SNP5360 numeric
@attribute SNP5368 numeric
@attribute SNP5371 numeric
@attribute SNP5384 numeric
@attribute SNP5390 numeric
@attribute SNP5397 numeric
@attribute SNP5399 numeric
@attribute SNP5405 numeric
@attribute SNP5407 numeric
@attribute SNP5410 numeric
@attribute SNP5411 numeric
@attribute SNP5412 numeric
@attribute SNP5421 numeric
@attribute SNP5427 numeric
@attribute SNP5442 numeric
@attribute SNP5445 numeric
@attribute SNP5449 numeric
@attribute SNP5451 numeric
@attribute SNP5454 numeric
@attribute SNP5458 numeric
@attribute SNP5465 numeric
@attribute SNP5470 numeric
@attribute SNP5471 numeric
@attribute SNP5473 numeric
@attribute SNP5477 numeric
@attribute SNP5502 numeric
@attribute SNP5507 numeric
@attribute SNP5520 numeric
@attribute SNP5526 numeric
@attribute SNP5529 numeric
@attribute SNP5530 numeric
@attribute SNP5539 numeric
@attribute SNP5549 numeric
@attribute SNP5550 numeric
@attribute SNP5558 numeric
@attribute SNP5559 numeric
@attribute SNP5562 numeric
@attribute SNP5563 numeric
@attribute SNP5576 numeric
@attribute SNP5578 numeric
@attribute SNP5582 numeric
@attribute SNP5583 numeric
@attribute SNP5584 numeric
@attribute SNP5594 numeric
@attribute SNP5596 numeric
@attribute SNP5597 numeric
@attribute SNP5598 numeric
@attribute SNP5600 numeric
@attribute SNP5601 numeric
@attribute SNP5602 numeric
@attribute SNP5604 numeric
@attribute SNP5619 numeric
@attribute SNP5624 numeric
@attribute SNP5625 numeric
@attribute SNP5633 numeric
@attribute SNP5646 numeric
@attribute SNP5650 numeric
@attribute SNP5655 numeric
@attribute SNP5657 numeric
@attribute SNP5662 numeric
@attribute SNP5672 numeric
@attribute SNP5675 numeric
@attribute SNP5682 numeric
@attribute SNP5686 numeric
@attribute SNP5687 numeric
@attribute SNP5692 numeric
@attribute SNP5698 numeric
@attribute SNP5699 numeric
@attribute SNP5704 numeric
@attribute SNP5709 numeric
@attribute SNP5712 numeric
@attribute SNP5717 numeric
@attribute SNP5720 numeric
@attribute SNP5726 numeric
@attribute SNP5727 numeric
@attribute SNP5728 numeric
@attribute SNP5730 numeric
@attribute SNP5740 numeric
@attribute SNP5741 numeric
@attribute SNP5742 numeric
@attribute SNP5743 numeric
@attribute SNP5746 numeric
@attribute SNP5747 numeric
@attribute SNP5750 numeric
@attribute SNP5752 numeric
@attribute SNP5756 numeric
@attribute SNP5758 numeric
@attribute SNP5759 numeric
@attribute SNP5763 numeric
@attribute SNP5768 numeric
@attribute SNP5772 numeric
@attribute SNP5773 numeric
@attribute SNP5780 numeric
@attribute SNP5785 numeric
@attribute SNP5787 numeric
@attribute SNP5805 numeric
@attribute SNP5809 numeric
@attribute SNP5810 numeric
@attribute SNP5818 numeric
@attribute SNP5824 numeric
@attribute SNP5827 numeric
@attribute SNP5835 numeric
@attribute SNP5837 numeric
@attribute SNP5839 numeric
@attribute SNP5841 numeric
@attribute SNP5854 numeric
@attribute SNP5860 numeric
@attribute SNP5862 numeric
@attribute SNP5865 numeric
@attribute SNP5866 numeric
@attribute SNP5869 numeric
@attribute SNP5872 numeric
@attribute SNP5877 numeric
@attribute SNP5884 numeric
@attribute SNP5892 numeric
@attribute SNP5895 numeric
@attribute SNP5896 numeric
@attribute SNP5904 numeric
@attribute SNP5905 numeric
@attribute SNP5908 numeric
@attribute SNP5910 numeric
@attribute SNP5911 numeric
@attribute SNP5915 numeric
@attribute SNP5925 numeric
@attribute SNP5927 numeric
@attribute SNP5930 numeric
@attribute SNP5933 numeric
@attribute SNP5936 numeric
@attribute SNP5937 numeric
@attribute SNP5938 numeric
@attribute SNP5941 numeric
@attribute SNP5946 numeric
@attribute SNP5952 numeric
@attribute SNP5961 numeric
@attribute SNP5963 numeric
@attribute SNP5964 numeric
@attribute SNP5973 numeric
@attribute SNP5977 numeric
@attribute SNP5989 numeric
@attribute SNP5996 numeric
@attribute SNP5997 numeric
@attribute SNP5998 numeric
@attribute SNP6001 numeric
@attribute SNP6005 numeric
@attribute SNP6012 numeric
@attribute SNP6014 numeric
@attribute SNP6018 numeric
@attribute SNP6020 numeric
@attribute SNP6025 numeric
@attribute SNP6028 numeric
@attribute SNP6042 numeric
@attribute SNP6044 numeric
@attribute SNP6045 numeric
@attribute SNP6047 numeric
@attribute SNP6053 numeric
@attribute SNP6060 numeric
@attribute SNP6067 numeric
@attribute SNP6073 numeric
@attribute SNP6079 numeric
@attribute SNP6082 numeric
@attribute SNP6088 numeric
@attribute SNP6090 numeric
@attribute SNP6098 numeric
@attribute SNP6105 numeric
@attribute SNP6108 numeric
@attribute SNP6121 numeric
@attribute SNP6128 numeric
@attribute SNP6130 numeric
@attribute SNP6148 numeric
@attribute SNP6149 numeric
@attribute SNP6161 numeric
@attribute SNP6163 numeric
@attribute SNP6165 numeric
@attribute SNP6166 numeric
@attribute SNP6170 numeric
@attribute SNP6175 numeric
@attribute SNP6177 numeric
@attribute SNP6178 numeric
@attribute SNP6183 numeric
@attribute SNP6185 numeric
@attribute SNP6186 numeric
@attribute SNP6194 numeric
@attribute SNP6197 numeric
@attribute SNP6205 numeric
@attribute SNP6209 numeric
@attribute SNP6217 numeric
@attribute SNP6222 numeric
@attribute SNP6223 numeric
@attribute SNP6224 numeric
@attribute SNP6233 numeric
@attribute SNP6244 numeric
@attribute SNP6245 numeric
@attribute SNP6246 numeric
@attribute SNP6247 numeric
@attribute SNP6250 numeric
@attribute SNP6252 numeric
@attribute SNP6268 numeric
@attribute SNP6276 numeric
@attribute SNP6280 numeric
@attribute SNP6286 numeric
@attribute SNP6294 numeric
@attribute SNP6298 numeric
@attribute SNP6299 numeric
@attribute SNP6313 numeric
@attribute SNP6315 numeric
@attribute SNP6317 numeric
@attribute SNP6319 numeric
@attribute SNP6326 numeric
@attribute SNP6331 numeric
@attribute SNP6333 numeric
@attribute SNP6338 numeric
@attribute SNP6347 numeric
@attribute SNP6350 numeric
@attribute SNP6368 numeric
@attribute SNP6370 numeric
@attribute SNP6374 numeric
@attribute SNP6375 numeric
@attribute SNP6378 numeric
@attribute SNP6379 numeric
@attribute SNP6381 numeric
@attribute SNP6383 numeric
@attribute SNP6384 numeric
@attribute SNP6394 numeric
@attribute SNP6395 numeric
@attribute SNP6401 numeric
@attribute SNP6403 numeric
@attribute SNP6405 numeric
@attribute SNP6408 numeric
@attribute SNP6414 numeric
@attribute SNP6423 numeric
@attribute SNP6424 numeric
@attribute SNP6428 numeric
@attribute SNP6436 numeric
@attribute SNP6448 numeric
@attribute SNP6450 numeric
@attribute SNP6458 numeric
@attribute SNP6462 numeric
@attribute SNP6469 numeric
@attribute SNP6471 numeric
@attribute SNP6472 numeric
@attribute SNP6482 numeric
@attribute SNP6487 numeric
@attribute SNP6490 numeric
@attribute SNP6492 numeric
@attribute SNP6503 numeric
@attribute SNP6505 numeric
@attribute SNP6508 numeric
@attribute SNP6514 numeric
@attribute SNP6516 numeric
@attribute SNP6517 numeric
@attribute SNP6522 numeric
@attribute SNP6523 numeric
@attribute SNP6524 numeric
@attribute SNP6530 numeric
@attribute SNP6532 numeric
@attribute SNP6533 numeric
@attribute SNP6538 numeric
@attribute SNP6552 numeric
@attribute SNP6555 numeric
@attribute SNP6557 numeric
@attribute SNP6561 numeric
@attribute SNP6563 numeric
@attribute SNP6566 numeric
@attribute SNP6568 numeric
@attribute SNP6572 numeric
@attribute SNP6576 numeric
@attribute SNP6577 numeric
@attribute SNP6583 numeric
@attribute SNP6585 numeric
@attribute SNP6591 numeric
@attribute SNP6609 numeric
@attribute SNP6614 numeric
@attribute SNP6615 numeric
@attribute SNP6627 numeric
@attribute SNP6631 numeric
@attribute SNP6636 numeric
@attribute SNP6638 numeric
@attribute SNP6643 numeric
@attribute SNP6644 numeric
@attribute SNP6651 numeric
@attribute SNP6653 numeric
@attribute SNP6661 numeric
@attribute SNP6665 numeric
@attribute SNP6669 numeric
@attribute SNP6673 numeric
@attribute SNP6676 numeric
@attribute SNP6686 numeric
@attribute SNP6687 numeric
@attribute SNP6688 numeric
@attribute SNP6689 numeric
@attribute SNP6694 numeric
@attribute SNP6702 numeric
@attribute SNP6704 numeric
@attribute SNP6708 numeric
@attribute SNP6714 numeric
@attribute SNP6715 numeric
@attribute SNP6724 numeric
@attribute SNP6729 numeric
@attribute SNP6740 numeric
@attribute SNP6742 numeric
@attribute SNP6751 numeric
@attribute SNP6754 numeric
@attribute SNP6757 numeric
@attribute SNP6763 numeric
@attribute SNP6768 numeric
@attribute SNP6771 numeric
@attribute SNP6774 numeric
@attribute SNP6776 numeric
@attribute SNP6779 numeric
@attribute SNP6783 numeric
@attribute SNP6788 numeric
@attribute SNP6789 numeric
@attribute SNP6799 numeric
@attribute SNP6801 numeric
@attribute SNP6806 numeric
@attribute SNP6817 numeric
@attribute SNP6819 numeric
@attribute SNP6825 numeric
@attribute SNP6829 numeric
@attribute SNP6832 numeric
@attribute SNP6834 numeric
@attribute SNP6839 numeric
@attribute SNP6842 numeric
@attribute SNP6854 numeric
@attribute SNP6856 numeric
@attribute SNP6868 numeric
@attribute SNP6877 numeric
@attribute SNP6882 numeric
@attribute SNP6886 numeric
@attribute SNP6893 numeric
@attribute SNP6895 numeric
@attribute SNP6897 numeric
@attribute SNP6901 numeric
@attribute SNP6910 numeric
@attribute SNP6912 numeric
@attribute SNP6918 numeric
@attribute SNP6921 numeric
@attribute SNP6925 numeric
@attribute SNP6937 numeric
@attribute SNP6938 numeric
@attribute SNP6941 numeric
@attribute SNP6947 numeric
@attribute SNP6971 numeric
@attribute SNP6973 numeric
@attribute SNP6975 numeric
@attribute SNP6976 numeric
@attribute SNP6979 numeric
@attribute SNP6980 numeric
@attribute SNP6982 numeric
@attribute SNP6985 numeric
@attribute SNP6990 numeric
@attribute SNP6997 numeric
@attribute SNP7001 numeric
@attribute SNP7002 numeric
@attribute SNP7004 numeric
@attribute SNP7007 numeric
@attribute SNP7008 numeric
@attribute SNP7014 numeric
@attribute SNP7015 numeric
@attribute SNP7016 numeric
@attribute SNP7018 numeric
@attribute SNP7034 numeric
@attribute SNP7035 numeric
@attribute SNP7036 numeric
@attribute SNP7039 numeric
@attribute SNP7048 numeric
@attribute SNP7060 numeric
@attribute SNP7062 numeric
@attribute SNP7064 numeric
@attribute SNP7066 numeric
@attribute SNP7070 numeric
@attribute SNP7092 numeric
@attribute SNP7093 numeric
@attribute SNP7108 numeric
@attribute SNP7109 numeric
@attribute SNP7116 numeric
@attribute SNP7127 numeric
@attribute SNP7130 numeric
@attribute SNP7135 numeric
@attribute SNP7141 numeric
@attribute SNP7143 numeric
@attribute SNP7146 numeric
@attribute SNP7149 numeric
@attribute SNP7152 numeric
@attribute SNP7163 numeric
@attribute SNP7164 numeric
@attribute SNP7168 numeric
@attribute SNP7174 numeric
@attribute SNP7175 numeric
@attribute SNP7176 numeric
@attribute SNP7181 numeric
@attribute SNP7184 numeric
@attribute SNP7190 numeric
@attribute SNP7192 numeric
@attribute SNP7197 numeric
@attribute SNP7199 numeric
@attribute SNP7202 numeric
@attribute SNP7205 numeric
@attribute SNP7212 numeric
@attribute SNP7213 numeric
@attribute SNP7215 numeric
@attribute SNP7220 numeric
@attribute SNP7223 numeric
@attribute SNP7224 numeric
@attribute SNP7225 numeric
@attribute SNP7231 numeric
@attribute SNP7232 numeric
@attribute SNP7246 numeric
@attribute SNP7250 numeric
@attribute SNP7251 numeric
@attribute SNP7256 numeric
@attribute SNP7258 numeric
@attribute SNP7269 numeric
@attribute SNP7277 numeric
@attribute SNP7289 numeric
@attribute SNP7298 numeric
@attribute SNP7318 numeric
@attribute SNP7324 numeric
@attribute SNP7328 numeric
@attribute SNP7331 numeric
@attribute SNP7333 numeric
@attribute SNP7334 numeric
@attribute SNP7343 numeric
@attribute SNP7345 numeric
@attribute SNP7349 numeric
@attribute SNP7359 numeric
@attribute SNP7364 numeric
@attribute SNP7375 numeric
@attribute SNP7384 numeric
@attribute SNP7386 numeric
@attribute SNP7393 numeric
@attribute SNP7397 numeric
@attribute SNP7400 numeric
@attribute SNP7406 numeric
@attribute SNP7408 numeric
@attribute SNP7414 numeric
@attribute SNP7417 numeric
@attribute SNP7419 numeric
@attribute SNP7425 numeric
@attribute SNP7431 numeric
@attribute SNP7443 numeric
@attribute SNP7449 numeric
@attribute SNP7453 numeric
@attribute SNP7467 numeric
@attribute SNP7468 numeric
@attribute SNP7470 numeric
@attribute SNP7477 numeric
@attribute SNP7483 numeric
@attribute SNP7485 numeric
@attribute SNP7488 numeric
@attribute SNP7489 numeric
@attribute SNP7496 numeric
@attribute SNP7501 numeric
@attribute SNP7504 numeric
@attribute SNP7516 numeric
@attribute SNP7529 numeric
@attribute SNP7533 numeric
@attribute SNP7537 numeric
@attribute SNP7542 numeric
@attribute SNP7553 numeric
@attribute SNP7559 numeric
@attribute SNP7563 numeric
@attribute SNP7568 numeric
@attribute SNP7578 numeric
@attribute SNP7586 numeric
@attribute SNP7591 numeric
@attribute SNP7601 numeric
@attribute SNP7612 numeric
@attribute SNP7618 numeric
@attribute SNP7619 numeric
@attribute SNP7620 numeric
@attribute SNP7622 numeric
@attribute SNP7632 numeric
@attribute SNP7635 numeric
@attribute SNP7636 numeric
@attribute SNP7638 numeric
@attribute SNP7658 numeric
@attribute SNP7659 numeric
@attribute SNP7663 numeric
@attribute SNP7666 numeric
@attribute SNP7670 numeric
@attribute SNP7675 numeric
@attribute SNP7686 numeric
@attribute SNP7708 numeric
@attribute SNP7713 numeric
@attribute SNP7718 numeric
@attribute SNP7729 numeric
@attribute SNP7731 numeric
@attribute SNP7740 numeric
@attribute SNP7741 numeric
@attribute SNP7742 numeric
@attribute SNP7745 numeric
@attribute SNP7746 numeric
@attribute SNP7747 numeric
@attribute SNP7749 numeric
@attribute SNP7752 numeric
@attribute SNP7759 numeric
@attribute SNP7761 numeric
@attribute SNP7768 numeric
@attribute SNP7775 numeric
@attribute SNP7777 numeric
@attribute SNP7778 numeric
@attribute SNP7779 numeric
@attribute SNP7783 numeric
@attribute SNP7785 numeric
@attribute SNP7790 numeric
@attribute SNP7793 numeric
@attribute SNP7795 numeric
@attribute SNP7797 numeric
@attribute SNP7823 numeric
@attribute SNP7827 numeric
@attribute SNP7828 numeric
@attribute SNP7831 numeric
@attribute SNP7833 numeric
@attribute SNP7852 numeric
@attribute SNP7859 numeric
@attribute SNP7866 numeric
@attribute SNP7871 numeric
@attribute SNP7879 numeric
@attribute SNP7881 numeric
@attribute SNP7885 numeric
@attribute SNP7886 numeric
@attribute SNP7889 numeric
@attribute SNP7893 numeric
@attribute SNP7894 numeric
@attribute SNP7896 numeric
@attribute SNP7897 numeric
@attribute SNP7902 numeric
@attribute SNP7908 numeric
@attribute SNP7911 numeric
@attribute SNP7915 numeric
@attribute SNP7920 numeric
@attribute SNP7924 numeric
@attribute SNP7930 numeric
@attribute SNP7935 numeric
@attribute SNP7936 numeric
@attribute SNP7946 numeric
@attribute SNP7951 numeric
@attribute SNP7963 numeric
@attribute SNP7968 numeric
@attribute SNP7982 numeric
@attribute SNP7986 numeric
@attribute SNP7989 numeric
@attribute SNP7994 numeric
@attribute SNP7997 numeric
@attribute SNP8013 numeric
@attribute SNP8023 numeric
@attribute SNP8027 numeric
@attribute SNP8031 numeric
@attribute SNP8037 numeric
@attribute SNP8046 numeric
@attribute SNP8048 numeric
@attribute SNP8053 numeric
@attribute SNP8060 numeric
@attribute SNP8061 numeric
@attribute SNP8064 numeric
@attribute SNP8070 numeric
@attribute SNP8073 numeric
@attribute SNP8076 numeric
@attribute SNP8084 numeric
@attribute SNP8094 numeric
@attribute SNP8102 numeric
@attribute SNP8109 numeric
@attribute SNP8114 numeric
@attribute SNP8123 numeric
@attribute SNP8131 numeric
@attribute SNP8145 numeric
@attribute SNP8146 numeric
@attribute SNP8149 numeric
@attribute SNP8150 numeric
@attribute SNP8164 numeric
@attribute SNP8166 numeric
@attribute SNP8174 numeric
@attribute SNP8179 numeric
@attribute SNP8180 numeric
@attribute SNP8181 numeric
@attribute SNP8185 numeric
@attribute SNP8188 numeric
@attribute SNP8189 numeric
@attribute SNP8192 numeric
@attribute SNP8204 numeric
@attribute SNP8205 numeric
@attribute SNP8206 numeric
@attribute SNP8207 numeric
@attribute SNP8216 numeric
@attribute SNP8217 numeric
@attribute SNP8227 numeric
@attribute SNP8234 numeric
@attribute SNP8235 numeric
@attribute SNP8238 numeric
@attribute SNP8243 numeric
@attribute SNP8249 numeric
@attribute SNP8250 numeric
@attribute SNP8255 numeric
@attribute SNP8257 numeric
@attribute SNP8265 numeric
@attribute SNP8266 numeric
@attribute SNP8267 numeric
@attribute SNP8272 numeric
@attribute SNP8274 numeric
@attribute SNP8278 numeric
@attribute SNP8288 numeric
@attribute SNP8290 numeric
@attribute SNP8291 numeric
@attribute SNP8292 numeric
@attribute SNP8296 numeric
@attribute SNP8297 numeric
@attribute SNP8307 numeric
@attribute SNP8329 numeric
@attribute SNP8332 numeric
@attribute SNP8336 numeric
@attribute SNP8338 numeric
@attribute SNP8343 numeric
@attribute SNP8347 numeric
@attribute SNP8352 numeric
@attribute SNP8354 numeric
@attribute SNP8359 numeric
@attribute SNP8374 numeric
@attribute SNP8377 numeric
@attribute SNP8382 numeric
@attribute SNP8391 numeric
@attribute SNP8401 numeric
@attribute SNP8404 numeric
@attribute SNP8405 numeric
@attribute SNP8412 numeric
@attribute SNP8414 numeric
@attribute SNP8429 numeric
@attribute SNP8432 numeric
@attribute SNP8435 numeric
@attribute SNP8439 numeric
@attribute SNP8446 numeric
@attribute SNP8460 numeric
@attribute SNP8468 numeric
@attribute SNP8477 numeric
@attribute SNP8481 numeric
@attribute SNP8484 numeric
@attribute SNP8491 numeric
@attribute SNP8501 numeric
@attribute SNP8516 numeric
@attribute SNP8520 numeric
@attribute SNP8522 numeric
@attribute SNP8535 numeric
@attribute SNP8537 numeric
@attribute SNP8541 numeric
@attribute SNP8546 numeric
@attribute SNP8548 numeric
@attribute SNP8550 numeric
@attribute SNP8558 numeric
@attribute SNP8560 numeric
@attribute SNP8575 numeric
@attribute SNP8587 numeric
@attribute SNP8591 numeric
@attribute SNP8595 numeric
@attribute SNP8599 numeric
@attribute SNP8600 numeric
@attribute SNP8606 numeric
@attribute SNP8614 numeric
@attribute SNP8617 numeric
@attribute SNP8625 numeric
@attribute SNP8631 numeric
@attribute SNP8645 numeric
@attribute SNP8648 numeric
@attribute SNP8651 numeric
@attribute SNP8652 numeric
@attribute SNP8659 numeric
@attribute SNP8672 numeric
@attribute SNP8686 numeric
@attribute SNP8690 numeric
@attribute SNP8691 numeric
@attribute SNP8700 numeric
@attribute SNP8703 numeric
@attribute SNP8710 numeric
@attribute SNP8711 numeric
@attribute SNP8714 numeric
@attribute SNP8715 numeric
@attribute SNP8721 numeric
@attribute SNP8723 numeric
@attribute SNP8726 numeric
@attribute SNP8732 numeric
@attribute SNP8740 numeric
@attribute SNP8757 numeric
@attribute SNP8758 numeric
@attribute SNP8762 numeric
@attribute SNP8767 numeric
@attribute SNP8771 numeric
@attribute SNP8788 numeric
@attribute SNP8792 numeric
@attribute SNP8794 numeric
@attribute SNP8798 numeric
@attribute SNP8803 numeric
@attribute SNP8806 numeric
@attribute SNP8814 numeric
@attribute SNP8819 numeric
@attribute SNP8836 numeric
@attribute SNP8841 numeric
@attribute SNP8843 numeric
@attribute SNP8847 numeric
@attribute SNP8853 numeric
@attribute SNP8854 numeric
@attribute SNP8862 numeric
@attribute SNP8863 numeric
@attribute SNP8867 numeric
@attribute SNP8886 numeric
@attribute SNP8888 numeric
@attribute SNP8891 numeric
@attribute SNP8895 numeric
@attribute SNP8896 numeric
@attribute SNP8899 numeric
@attribute SNP8900 numeric
@attribute SNP8910 numeric
@attribute SNP8911 numeric
@attribute SNP8917 numeric
@attribute SNP8920 numeric
@attribute SNP8925 numeric
@attribute SNP8943 numeric
@attribute SNP8947 numeric
@attribute SNP8950 numeric
@attribute SNP8952 numeric
@attribute SNP8957 numeric
@attribute SNP8958 numeric
@attribute SNP8960 numeric
@attribute SNP8962 numeric
@attribute SNP8964 numeric
@attribute SNP8967 numeric
@attribute SNP8968 numeric
@attribute SNP8972 numeric
@attribute SNP8973 numeric
@attribute SNP8979 numeric
@attribute SNP8981 numeric
@attribute SNP8987 numeric
@attribute SNP8991 numeric
@attribute SNP8992 numeric
@attribute SNP9004 numeric
@attribute SNP9006 numeric
@attribute SNP9008 numeric
@attribute SNP9009 numeric
@attribute SNP9011 numeric
@attribute SNP9018 numeric
@attribute SNP9021 numeric
@attribute SNP9025 numeric
@attribute SNP9029 numeric
@attribute SNP9040 numeric
@attribute SNP9050 numeric
@attribute SNP9052 numeric
@attribute SNP9054 numeric
@attribute SNP9062 numeric
@attribute SNP9064 numeric
@attribute SNP9070 numeric
@attribute SNP9071 numeric
@attribute SNP9076 numeric
@attribute SNP9079 numeric
@attribute SNP9084 numeric
@attribute SNP9089 numeric
@attribute SNP9091 numeric
@attribute SNP9094 numeric
@attribute SNP9095 numeric
@attribute SNP9098 numeric
@attribute SNP9099 numeric
@attribute SNP9103 numeric
@attribute SNP9106 numeric
@attribute SNP9107 numeric
@attribute SNP9117 numeric
@attribute SNP9125 numeric
@attribute SNP9131 numeric
@attribute SNP9134 numeric
@attribute SNP9135 numeric
@attribute SNP9138 numeric
@attribute SNP9143 numeric
@attribute SNP9147 numeric
@attribute SNP9154 numeric
@attribute SNP9155 numeric
@attribute SNP9158 numeric
@attribute SNP9160 numeric
@attribute SNP9167 numeric
@attribute SNP9173 numeric
@attribute SNP9176 numeric
@attribute SNP9184 numeric
@attribute SNP9186 numeric
@attribute SNP9187 numeric
@attribute SNP9191 numeric
@attribute SNP9192 numeric
@attribute SNP9195 numeric
@attribute SNP9198 numeric
@attribute SNP9199 numeric
@attribute SNP9204 numeric
@attribute SNP9211 numeric
@attribute SNP9214 numeric
@attribute SNP9215 numeric
@attribute SNP9217 numeric
@attribute SNP9219 numeric
@attribute SNP9223 numeric
@attribute SNP9235 numeric
@attribute SNP9236 numeric
@attribute SNP9240 numeric
@attribute SNP9250 numeric
@attribute SNP9252 numeric
@attribute SNP9255 numeric
@attribute SNP9256 numeric
@attribute SNP9270 numeric
@attribute SNP9284 numeric
@attribute SNP9285 numeric
@attribute SNP9295 numeric
@attribute SNP9305 numeric
@attribute SNP9309 numeric
@attribute SNP9310 numeric
@attribute SNP9316 numeric
@attribute SNP9321 numeric
@attribute SNP9322 numeric
@attribute SNP9327 numeric
@attribute SNP9336 numeric
@attribute SNP9341 numeric
@attribute SNP9344 numeric
@attribute SNP9354 numeric
@attribute SNP9356 numeric
@attribute SNP9360 numeric
@attribute SNP9374 numeric
@attribute SNP9384 numeric
@attribute SNP9397 numeric
@attribute SNP9398 numeric
@attribute SNP9400 numeric
@attribute SNP9401 numeric
@attribute SNP9407 numeric
@attribute SNP9408 numeric
@attribute SNP9409 numeric
@attribute SNP9410 numeric
@attribute SNP9414 numeric
@attribute SNP9418 numeric
@attribute SNP9433 numeric
@attribute SNP9436 numeric
@attribute SNP9457 numeric
@attribute SNP9470 numeric
@attribute SNP9494 numeric
@attribute SNP9495 numeric
@attribute SNP9496 numeric
@attribute SNP9499 numeric
@attribute SNP9504 numeric
@attribute SNP9507 numeric
@attribute SNP9508 numeric
@attribute SNP9524 numeric
@attribute SNP9526 numeric
@attribute SNP9530 numeric
@attribute SNP9534 numeric
@attribute SNP9535 numeric
@attribute SNP9538 numeric
@attribute SNP9541 numeric
@attribute SNP9542 numeric
@attribute SNP9544 numeric
@attribute SNP9549 numeric
@attribute SNP9550 numeric
@attribute SNP9555 numeric
@attribute SNP9561 numeric
@attribute SNP9573 numeric
@attribute SNP9586 numeric
@attribute SNP9591 numeric
@attribute SNP9593 numeric
@attribute SNP9600 numeric
@attribute SNP9602 numeric
@attribute SNP9603 numeric
@attribute SNP9612 numeric
@attribute SNP9616 numeric
@attribute SNP9617 numeric
@attribute SNP9619 numeric
@attribute SNP9623 numeric
@attribute SNP9624 numeric
@attribute SNP9626 numeric
@attribute SNP9629 numeric
@attribute SNP9635 numeric
@attribute SNP9640 numeric
@attribute SNP9641 numeric
@attribute SNP9646 numeric
@attribute SNP9663 numeric
@attribute SNP9667 numeric
@attribute SNP9668 numeric
@attribute SNP9674 numeric
@attribute SNP9677 numeric
@attribute SNP9685 numeric
@attribute SNP9691 numeric
@attribute SNP9705 numeric
@attribute SNP9714 numeric
@attribute SNP9718 numeric
@attribute SNP9719 numeric
@attribute SNP9721 numeric
@attribute SNP9723 numeric
@attribute SNP9724 numeric
@attribute SNP9727 numeric
@attribute SNP9728 numeric
@attribute SNP9736 numeric
@attribute SNP9743 numeric
@attribute SNP9746 numeric
@attribute SNP9747 numeric
@attribute SNP9748 numeric
@attribute SNP9751 numeric
@attribute SNP9773 numeric
@attribute SNP9786 numeric
@attribute SNP9795 numeric
@attribute SNP9797 numeric
@attribute SNP9798 numeric
@attribute SNP9803 numeric
@attribute SNP9807 numeric
@attribute SNP9814 numeric
@attribute SNP9822 numeric
@attribute SNP9830 numeric
@attribute SNP9853 numeric
@attribute SNP9854 numeric
@attribute SNP9855 numeric
@attribute SNP9856 numeric
@attribute SNP9860 numeric
@attribute SNP9864 numeric
@attribute SNP9865 numeric
@attribute SNP9867 numeric
@attribute SNP9869 numeric
@attribute SNP9872 numeric
@attribute SNP9875 numeric
@attribute SNP9878 numeric
@attribute SNP9881 numeric
@attribute SNP9883 numeric
@attribute SNP9895 numeric
@attribute SNP9897 numeric
@attribute SNP9899 numeric
@attribute SNP9902 numeric
@attribute SNP9906 numeric
@attribute SNP9921 numeric
@attribute SNP9934 numeric
@attribute SNP9939 numeric
@attribute SNP9944 numeric
@attribute SNP9950 numeric
@attribute SNP9958 numeric
@attribute SNP9960 numeric
@attribute SNP9961 numeric
@attribute SNP9964 numeric
@attribute SNP9970 numeric
@attribute SNP9971 numeric
@attribute SNP9973 numeric
@attribute SNP9974 numeric
@attribute SNP9993 numeric
@attribute SNP9996 numeric
@attribute fenotipo_sim numeric

@data
1,2,1,2,1,1,2,1,1,1,2,2,2,1,2,1,2,2,1,1,2,2,2,2,2,3,3,1,2,3,2,1,2,1,1,1,1,1,1,1,1,1,2,2,1,2,2,1,2,2,1,3,2,1,2,1,1,2,2,1,3,2,1,2,2,1,1,2,2,1,1,2,2,2,2,2,3,1,1,2,1,1,2,2,1,2,1,1,1,2,2,1,1,1,1,1,1,1,2,2,2,1,1,1,2,1,1,2,2,3,2,1,1,1,1,2,1,1,1,1,1,1,2,1,2,2,2,2,2,1,1,1,1,1,2,2,1,1,1,1,1,1,1,3,1,1,1,1,2,1,1,1,1,1,2,1,2,2,1,1,1,1,2,2,1,2,1,2,2,1,1,1,1,2,1,1,2,1,2,1,2,1,1,1,1,1,2,1,2,1,1,1,2,1,2,1,2,1,1,2,2,1,1,2,2,1,1,1,1,1,3,2,1,1,1,1,1,2,1,1,2,2,2,1,2,1,1,1,2,1,1,2,2,1,1,1,1,2,2,1,1,1,2,1,1,3,2,1,2,1,1,1,2,2,2,2,1,1,1,2,1,1,2,1,2,2,1,2,2,1,2,2,3,2,3,1,2,1,1,1,1,2,1,1,2,1,1,2,2,1,2,1,1,1,1,2,2,2,1,3,2,2,2,2,3,1,3,1,1,1,1,1,2,1,2,1,2,1,1,2,1,3,3,2,1,1,1,1,1,1,2,3,1,1,2,2,1,2,3,1,3,1,1,1,2,1,2,2,2,1,2,2,2,2,2,2,2,1,1,2,2,2,1,2,2,1,2,1,2,2,1,1,1,1,1,1,2,1,1,1,1,3,1,1,3,1,2,2,1,3,1,2,1,1,1,1,1,1,1,2,1,1,1,2,1,1,1,2,2,2,3,1,1,2,2,2,1,1,2,1,3,1,1,1,1,1,1,2,1,1,2,3,1,1,1,1,1,1,2,2,1,2,2,2,3,1,2,2,3,1,3,1,1,1,2,2,1,1,1,1,1,3,1,2,2,1,1,1,1,2,2,3,2,1,2,1,1,1,1,2,1,1,1,1,1,1,1,1,1,2,1,1,3,1,1,1,1,1,1,1,1,1,1,1,1,1,2,1,1,2,2,1,2,1,1,1,2,1,2,1,1,2,1,1,1,1,1,2,2,1,1,2,2,1,2,1,1,2,1,3,1,3,1,1,1,2,1,1,3,1,1,3,2,2,1,1,1,1,2,1,1,2,1,1,2,1,1,2,1,1,1,1,3,1,1,3,2,3,2,2,1,1,2,2,1,1,1,2,2,2,1,2,2,1,2,1,2,1,1,1,3,2,2,2,1,2,2,1,1,2,2,1,1,1,2,2,1,1,1,2,1,2,2,1,1,1,2,1,1,1,2,1,1,2,1,1,2,2,1,2,2,1,1,1,2,2,2,2,1,2,1,1,2,1,1,2,1,2,1,2,1,2,2,1,1,2,2,3,1,1,1,1,1,1,2,2,1,2,2,2,2,2,1,1,2,1,1,2,1,1,2,1,2,2,1,3,2,2,3,1,2,2,2,2,2,2,1,2,1,1,2,1,1,1,2,2,2,2,3,1,1,1,1,3,3,2,1,1,1,2,1,1,1,1,1,2,1,2,2,1,3,1,1,2,2,2,1,2,1,1,2,2,2,1,2,2,1,2,1,3,3,1,3,2,1,2,2,1,1,2,3,2,2,2,2,2,1,1,1,1,1,1,2,1,1,1,1,1,1,1,2,1,2,2,1,1,1,2,1,1,1,2,1,1,2,1,1,2,1,1,2,3,1,2,1,2,1,1,1,2,3,1,2,1,1,1,2,2,2,2,1,1,2,1,1,1,2,1,1,2,2,1,1,2,2,1,1,2,2,2,1,2,1,1,1,2,3,2,1,1,1,3,2,1,1,2,1,1,1,2,1,1,1,2,2,1,1,3,3,2,2,1,1,1,1,1,1,1,3,1,1,1,2,2,1,2,2,1,2,1,2,2,1,2,2,2,2,2,2,2,1,2,1,1,2,1,1,1,3,2,2,2,1,1,1,1,1,1,2,1,1,2,1,2,1,2,2,2,2,1,1,2,2,2,1,1,1,1,1,1,1,1,2,1,1,2,1,2,2,1,1,1,1,1,2,1,1,1,2,1,1,2,2,1,1,2,1,2,1,2,2,2,1,1,2,1,1,1,2,2,1,2,1,2,3,2,1,2,1,1,1,1,1,2,2,1,1,1,1,2,2,2,1,2,1,1,1,1,1,2,2,1,2,1,2,1,2,2,1,1,2,2,2,2,1,2,3,1,1,1,2,1,1,1,1,2,1,1,1,1,2,2,3,1,1,2,2,2,1,2,1,2,1,1,1,2,1,2,1,1,1,1,1,2,1,1,2,2,1,1,1,1,1,1,1,1,1,2,1,2,1,2,1,2,1,2,1,2,2,2,3,2,1,2,1,1,1,1,2,2,1,1,1,1,2,1,3,1,2,1,2,3,3,1,1,1,1,1,2,1,1,1,1,1,1,1,1,3,1,1,1,1,2,3,1,3,1,2,2,1,3,1,1,3,1,2,2,2,1,2,1,1,1,1,1,1,2,2,1,1,1,2,1,1,1,1,1,1,2,2,1,2,2,3,1,1,2,1,2,1,3,1,1,2,1,2,1,1,1,1,1,3,1,1,1,2,2,2,1,2,1,1,2,1,3,1,1,1,1,2,1,1,1,2,3,2,1,1,2,2,2,2,1,2,2,1,3,2,1,1,1,2,2,2,2,2,1,2,2,1,1,3,1,2,1,1,3,1,2,1,1,1,1,1,2,1,1,2,1,1,1,1,3,1,1,1,3,1,2,1,2,2,1,1,1,1,1,1,2,2,2,1,2,1,2,1,1,1,1,2,2,1,2,1,1,2,2,2,2,1,1,1,1,2,1,1,1,1,2,1,2,1,1,2,2,1,1,1,1,1,1,1,1,1,1,1,2,1,1,1,1,2,1,1,1,1,1,1,1,1,2,1,1,3,1,1,1,1,1,1,1,2,1,2,2,1,2,2,1,1,2,1,2,2,1,1,1,1,1,2,1,1,3,1,1,1,3,1,2,2,2,1,1,3,1,1,2,3,1,1,1,1,1,1,2,2,1,2,1,2,1,2,1,1,1,1,1,1,1,2,1,1,2,1,1,1,1,3,1,2,1,2,1,1,2,1,1,1,2,2,2,1,2,2,1,2,1,3,3,1,1,1,1,3,2,1,1,1,2,1,1,2,2,1,1,3,1,1,2,3,1,1,1,1,1,1,2,2,2,2,1,1,1,1,1,1,1,1,1,3,1,1,1,1,2,1,1,1,1,2,2,2,1,2,2,1,3,1,1,2,3,1,2,2,2,2,1,1,3,3,1,1,1,1,1,1,1,2,1,1,2,3,3,2,1,1,2,2,2,1,1,2,1,1,1,1,1,2,1,1,1,2,2,2,1,2,1,1,2,1,2,2,2,1,1,1,2,2,1,1,1,2,1,1,1,2,2,2,2,2,2,2,1,1,1,3,2,1,2,1,2,1,2,1,1,1,2,2,1,3,1,2,1,1,1,1,1,3,2,2,1,1,1,1,2,1,1,2,2,2,1,1,2,1,1,2,1,2,1,1,1,2,2,1,1,2,1,2,2,2,3,1,2,1,2,3,2,2,1,1,1,1,3,3,2,2,3,3,2,1,1,2,3,2,1,2,1,2,1,1,2,2,1,1,3,2,1,2,1,1,1,1,1,2,3,1,1,1,2,2,1,1,1,1,1,3,1,1,1,1,2,2,1,1,2,1,1,1,1,3,1,2,2,1,2,1,2,1,3,1,1,3,1,2,2,1,1,2,1,1,1,1,1,1,2,1,3,2,2,1,2,1,1,3,2,1,1,2,1,1,2,2,2,1,2,1,1,3,1,2,1,2,1,2,1,1,3,1,1,2,2,1,2,2,1,1,1,1,2,1,1,3,1,2,1,1,1,3,1,1,1,1,1,2,1,2,2,1,1,1,2,3,1,2,1,1,1,2,1,3,1,1,1,1,1,1,1,1,3,1,1,2,1,2,1,2,2,2,2,2,2,1,1,1,2,1,1,2,2,1,1,1,1,1,2,1,1,1,1,2,1,2,2,1,2,1,1,3,2,1,1,2,1,1,1,1,2,3,1,2,1,2,1,1,1,2,2,1,1,1,1,1,2,1,2,2,2,2,1,1,1,1,2,2,2,2,1,2,2,2,1,3,1,2,1,1,2,1,2,1,2,2,1,1,1,2,2,1,2,2,2,1,2,2,1,1,1,1,1,3,1,1,2,2,2,1,2,2,2,1,1,1,3,3,2,2,2,3,1,2,1,2,2,2,1,1,1,1,1,2,2,1,1,1,1,1,1,1,1,2,1,2,2,2,1,1,2,1,1,1,1,2,2,3,1,1,2,1,1,1,1,2,2,2,1,1,2,1,3,1,1,1,1,1,1,3,1,2,1,3,1,3,2,1,2,2,3,2,1,1,3,1,2,2,1,1,2,1,1,1,3,1,1,1,1,1,1,1,3,1,1,2,1,1,1,3,1,1,2,1,1,2,1,-1.105755
2,1,2,1,1,2,1,1,3,3,1,2,1,1,2,2,2,1,1,1,2,2,1,1,1,2,1,1,1,1,2,2,2,2,1,1,1,3,2,1,1,1,2,2,1,2,2,2,1,1,1,1,2,1,1,1,2,2,1,2,3,1,1,2,1,1,1,1,1,2,1,1,2,2,1,2,1,1,1,1,1,1,2,2,2,2,2,2,2,2,3,2,2,1,1,3,2,1,1,2,1,2,1,1,2,1,2,1,1,2,2,2,2,1,1,1,1,2,2,1,1,3,1,1,2,1,2,1,1,2,1,2,2,1,2,1,2,2,1,2,1,1,2,1,1,2,1,1,1,2,1,2,1,2,1,2,2,1,2,2,1,1,2,1,2,2,1,2,1,2,1,1,1,2,2,2,2,1,1,1,3,1,1,1,2,1,2,2,1,3,1,2,2,1,2,1,2,1,2,2,1,2,1,1,1,2,1,1,2,2,2,2,1,2,1,1,3,1,1,1,2,1,2,3,2,1,1,2,1,1,1,1,1,1,1,1,2,1,1,2,1,2,2,2,1,2,3,2,3,1,2,2,2,2,2,1,2,1,1,1,1,1,1,1,2,1,2,2,2,1,2,1,1,2,2,1,1,1,2,2,1,1,1,1,1,1,3,1,1,1,1,1,1,1,1,1,2,2,1,1,2,3,1,1,2,2,1,1,2,2,1,1,2,1,2,1,2,1,2,2,1,1,1,1,1,1,2,2,2,1,2,3,2,1,2,2,1,2,1,1,1,2,2,2,1,1,2,1,1,1,1,2,1,2,2,2,2,1,2,2,1,2,2,1,2,2,1,1,1,1,3,1,2,1,1,2,2,2,2,2,1,1,1,1,2,2,1,2,1,1,2,2,1,2,1,2,1,2,2,2,1,1,1,2,1,2,2,2,1,1,1,2,1,1,1,1,2,3,2,2,1,1,1,1,2,1,1,1,2,2,2,1,1,1,2,1,1,3,3,1,2,1,2,1,2,2,1,2,2,2,1,1,3,1,1,1,1,2,1,2,1,1,2,2,2,1,2,1,2,3,2,2,3,1,2,1,1,2,2,1,2,1,3,1,1,2,1,1,1,2,2,1,2,1,1,1,1,3,2,1,1,2,2,1,1,2,1,1,1,1,2,3,3,2,1,2,1,1,2,1,2,1,1,2,1,1,2,2,2,1,1,2,1,2,1,2,2,1,1,3,1,1,1,1,1,3,3,1,2,2,1,1,1,2,1,1,2,1,1,1,1,1,1,1,1,3,2,1,1,2,3,2,1,2,1,1,1,2,1,1,1,1,1,1,2,1,1,2,1,1,1,2,1,1,1,1,3,2,3,2,2,1,1,1,1,2,1,1,3,2,2,1,2,1,3,2,1,3,2,2,1,2,2,1,1,1,1,1,2,2,1,2,1,3,1,1,2,2,2,1,1,2,2,1,1,3,2,2,1,1,2,2,1,1,1,1,1,1,1,1,1,2,1,2,1,2,2,2,1,1,2,1,2,1,2,1,2,1,2,2,2,1,1,1,1,1,2,2,3,1,2,1,1,2,1,1,2,1,2,1,1,1,2,1,3,1,1,1,2,2,1,1,2,1,2,1,2,2,2,1,1,1,2,1,1,2,3,1,1,1,2,2,1,1,2,1,2,2,1,1,1,3,1,1,1,1,1,1,2,2,2,2,2,2,1,1,1,1,2,2,2,1,2,1,1,2,2,1,2,1,2,2,1,1,1,1,1,2,1,1,1,2,1,1,1,1,2,1,2,1,1,1,1,1,3,1,1,1,1,1,2,2,1,1,1,2,2,2,1,3,1,1,1,1,1,1,2,2,1,1,3,1,3,1,1,2,2,3,2,2,3,1,2,2,2,1,2,2,2,1,1,2,2,1,1,2,2,1,1,1,1,2,2,1,2,1,2,1,1,1,1,3,1,1,2,2,2,1,1,1,1,1,2,1,1,2,1,1,1,1,1,1,3,2,1,1,1,1,2,1,1,2,1,2,2,2,1,1,3,1,1,2,1,2,1,2,1,1,2,1,3,3,1,1,1,1,2,2,2,1,2,2,1,2,1,1,2,3,2,2,1,2,2,3,1,2,2,2,1,2,2,1,2,1,1,1,2,1,1,1,1,2,2,2,1,2,2,1,2,1,2,1,2,1,3,1,1,2,1,1,3,1,3,1,1,3,1,2,3,2,2,2,2,1,2,1,2,2,2,2,1,2,1,2,2,1,2,2,3,1,1,2,2,2,1,1,3,2,1,1,2,2,2,1,1,1,1,2,1,1,2,1,1,1,1,1,2,2,1,2,2,1,1,1,2,1,1,2,1,2,1,2,1,1,1,1,1,2,1,1,1,3,1,2,1,2,1,2,1,2,1,2,1,3,1,1,1,1,2,1,1,1,1,2,1,1,2,1,1,1,1,1,2,2,2,1,1,2,1,3,1,2,1,1,1,2,2,1,2,1,1,1,2,2,1,1,2,2,1,2,1,1,1,2,1,2,1,1,1,1,2,1,1,2,1,1,1,3,3,1,1,1,1,1,2,3,1,1,2,3,1,2,2,2,3,1,1,2,1,1,1,2,1,2,1,2,3,3,2,2,1,2,1,2,2,2,1,2,2,1,2,2,2,1,3,1,1,1,3,2,1,2,1,2,1,1,2,3,1,1,3,1,1,1,1,1,3,1,1,1,1,2,2,1,1,1,3,1,2,1,2,1,2,2,2,2,2,2,2,1,1,1,2,2,1,1,3,2,2,1,1,1,2,1,2,1,1,2,2,2,2,1,2,1,2,1,1,3,2,1,2,1,1,2,1,1,2,2,2,1,2,1,3,2,2,1,2,1,2,2,3,1,1,1,1,1,1,2,1,1,2,2,2,1,1,1,3,2,2,2,1,3,3,1,1,1,1,1,1,2,1,1,1,1,2,1,2,1,2,2,2,3,3,2,2,1,2,2,1,1,3,2,1,1,1,2,2,2,2,1,1,1,1,1,1,1,2,1,2,2,2,1,1,1,1,2,1,1,1,1,1,2,1,1,2,1,2,2,1,1,2,1,2,1,1,2,2,1,1,1,2,2,1,1,3,2,1,1,2,1,2,1,1,2,1,1,2,1,1,1,2,2,1,1,1,1,1,2,2,1,2,1,2,3,2,2,2,1,1,1,1,2,1,1,1,1,1,1,1,1,1,1,3,1,1,1,1,2,1,2,1,1,1,1,3,2,1,2,3,1,2,2,2,2,1,1,1,1,2,3,1,1,3,2,1,2,1,1,1,1,1,1,1,1,1,1,2,2,2,1,1,1,1,1,1,1,1,2,1,3,2,1,1,1,1,1,1,1,1,1,2,1,1,1,1,3,1,2,1,2,1,1,1,1,2,2,2,2,2,1,1,1,2,1,3,2,1,1,2,2,1,1,2,2,1,1,1,1,1,1,1,1,1,1,1,1,2,2,3,1,2,1,1,3,1,1,2,2,1,1,1,1,2,1,2,1,1,1,2,1,1,3,2,1,1,1,1,2,2,2,1,3,1,2,1,3,2,2,2,1,2,2,1,1,1,2,2,1,2,2,1,1,2,2,1,1,2,1,2,1,1,1,1,1,1,2,2,2,2,1,1,2,2,1,1,2,1,1,1,1,1,1,2,2,1,1,2,1,2,1,1,1,1,2,1,2,1,1,1,1,2,2,1,2,2,1,2,2,1,1,1,2,3,2,2,1,3,2,1,1,2,1,2,2,2,1,2,1,1,2,3,1,1,2,3,2,2,2,2,1,1,2,1,2,2,2,1,1,1,2,2,2,1,1,1,2,2,2,1,1,1,1,1,2,3,2,1,1,1,1,1,1,3,1,1,1,1,2,1,1,2,2,3,1,1,1,1,1,1,1,2,1,1,3,1,2,1,1,1,1,1,1,2,3,1,2,1,2,2,1,2,2,1,2,1,1,2,1,1,3,1,3,1,1,1,1,1,1,1,1,2,1,1,1,1,1,3,2,1,2,1,1,1,1,1,1,1,2,2,2,1,1,2,1,1,2,1,1,2,1,1,1,1,2,1,2,1,1,2,2,2,2,2,1,2,2,1,2,2,2,2,1,1,1,1,3,1,2,2,2,2,2,1,2,2,2,2,1,1,2,1,3,1,2,2,1,1,1,1,1,1,1,2,3,1,2,1,1,2,1,1,1,2,2,1,1,1,2,2,1,3,2,2,2,2,2,2,1,1,1,2,2,2,1,2,1,1,1,1,1,1,1,2,1,2,1,1,2,2,2,1,1,2,3,1,2,1,1,1,1,2,2,1,1,2,1,1,2,2,2,3,2,1,1,1,1,3,1,1,1,1,1,1,2,1,1,1,1,1,1,1,2,2,2,1,1,1,3,2,1,2,2,1,2,1,1,2,1,2,1,2,1,2,1,2,1,1,1,2,2,2,1,1,1,1,1,1,2,2,2,2,1,1,2,3,1,1,1,1,1,2,2,2,1,3,2,1,2,3,1,2,2,1,2,1,3,1,1,2,2,1,2,3,3,1,1,2,1,2,2,1,1,2,2,2,1,2,1,1,1,3,1,1,1,1,1,1,3,1,2,3,1,3,1,1,1,1,1,1,2,2,2,1,1.895986
1,1,1,3,1,1,2,1,1,1,1,1,2,1,2,1,3,1,3,1,2,1,1,2,2,1,1,2,1,2,2,1,2,1,2,1,1,1,2,3,1,1,1,1,1,2,1,2,2,1,2,1,1,1,2,1,3,2,1,1,2,1,2,1,1,1,1,1,1,1,1,1,3,2,1,1,2,1,2,2,1,1,2,1,2,2,2,2,2,1,2,2,2,2,2,1,2,2,2,1,1,1,1,2,1,1,1,1,1,1,3,2,1,3,2,1,1,1,1,1,1,1,2,1,2,1,2,1,2,2,1,3,1,1,3,1,1,1,2,1,1,1,1,1,2,1,1,2,2,1,1,3,1,1,1,2,2,2,2,1,1,1,1,2,1,2,2,2,2,2,1,3,2,2,1,2,2,1,2,2,1,1,2,1,1,2,2,1,1,2,1,2,2,2,2,2,1,1,1,1,1,1,1,2,1,1,2,2,3,1,2,1,1,1,1,2,1,1,2,1,2,1,1,1,3,3,1,1,2,2,2,1,2,1,1,1,1,1,1,2,1,1,1,2,3,2,1,1,3,2,2,1,1,2,2,2,1,2,1,2,1,1,2,1,1,2,3,2,2,1,2,2,1,2,2,2,1,1,1,1,2,2,2,1,1,1,1,2,1,1,1,1,1,1,1,2,2,2,1,3,1,2,1,2,1,1,3,1,2,1,2,1,1,1,2,1,1,2,2,1,1,1,1,2,2,1,1,1,1,1,3,1,1,2,1,1,3,3,1,2,1,2,2,2,1,3,1,1,1,1,2,3,3,1,1,1,2,2,1,2,1,3,2,2,1,2,1,1,2,2,1,1,1,1,1,1,2,2,2,3,1,1,1,1,2,2,3,2,2,1,2,1,2,1,1,2,2,1,1,1,1,3,1,2,2,1,2,2,3,1,2,3,1,2,1,2,2,1,1,1,1,2,2,1,3,1,2,2,1,2,1,2,1,1,1,1,2,2,1,3,1,1,1,1,3,1,1,1,2,2,1,1,1,1,3,1,1,1,1,2,1,1,3,3,1,2,2,2,1,1,1,1,1,2,1,1,1,1,1,1,2,1,2,3,1,2,2,3,1,2,3,1,1,2,1,1,1,1,2,1,1,1,2,1,1,1,1,2,1,1,1,1,1,2,2,2,1,1,1,1,2,1,1,1,1,1,3,1,1,1,2,1,1,1,1,1,1,1,1,1,2,3,1,2,1,2,2,1,1,1,2,1,2,2,1,3,2,2,1,1,2,1,2,1,2,1,1,1,2,1,2,2,2,1,1,1,1,2,1,3,2,1,2,1,1,1,1,3,2,2,1,1,1,1,2,2,3,1,1,1,1,2,3,1,2,2,1,1,2,1,2,1,1,1,2,2,1,3,1,1,1,2,1,1,1,2,1,1,1,2,1,2,1,2,1,2,1,1,3,2,2,1,2,1,2,2,2,1,1,2,1,1,1,2,1,1,1,1,1,1,1,2,2,1,1,1,1,1,1,2,2,1,1,2,1,1,1,1,1,2,2,2,2,2,1,1,2,1,1,1,1,2,1,1,1,1,1,2,2,2,1,2,3,1,2,2,1,1,2,2,1,2,1,2,1,1,1,2,1,2,1,1,2,2,2,1,1,2,1,2,2,1,1,1,1,2,1,1,2,1,1,2,3,1,1,2,1,2,2,1,3,2,2,2,1,2,1,2,2,2,1,2,2,1,1,2,1,2,1,1,3,2,1,1,2,3,1,1,1,2,2,1,2,1,1,1,1,2,2,2,2,2,2,1,1,1,2,2,1,1,1,1,1,2,2,2,3,1,1,1,2,1,1,2,1,3,2,2,1,1,2,2,1,2,2,2,1,1,3,1,2,1,1,1,3,2,2,1,2,1,2,1,1,1,1,1,2,3,1,1,1,2,1,1,1,1,1,1,1,1,2,2,1,1,2,1,1,1,3,2,1,1,2,3,2,1,1,1,2,3,1,1,2,1,1,2,1,1,1,1,2,1,1,2,2,1,2,1,1,1,2,3,2,2,2,1,2,1,2,1,1,2,1,1,1,1,1,1,2,1,3,1,1,1,2,1,1,3,3,1,1,2,1,2,2,1,2,2,1,2,1,1,2,2,2,2,1,2,2,2,2,2,2,3,2,2,1,3,1,1,2,1,1,2,2,1,1,1,2,3,2,2,1,1,2,3,1,2,2,2,1,1,1,2,1,1,1,1,1,1,1,1,2,2,2,2,2,2,2,1,2,1,2,1,2,1,1,1,1,1,1,2,1,2,1,1,2,1,1,1,1,2,3,1,1,1,1,1,2,1,1,1,2,1,1,3,2,2,1,2,2,1,2,1,1,2,1,1,1,1,2,1,2,1,1,3,1,2,2,2,1,2,1,1,2,2,1,2,1,1,1,2,2,3,1,1,2,2,1,1,1,2,1,2,1,2,1,1,3,1,2,2,2,1,2,1,1,1,2,1,2,2,2,2,1,1,1,2,1,1,1,2,1,1,1,2,1,1,1,2,2,2,1,2,1,1,1,2,3,2,1,2,1,1,1,1,2,2,3,1,1,2,1,3,1,3,2,2,2,1,2,1,2,1,2,1,2,1,1,2,2,1,2,2,1,1,2,1,1,1,3,1,1,2,2,2,1,2,1,1,1,2,2,3,2,1,1,2,1,2,1,3,1,1,2,1,1,1,1,1,1,1,2,2,1,2,2,2,1,2,1,1,1,1,1,1,1,1,3,1,2,2,3,1,2,2,1,1,1,1,2,2,2,1,1,1,2,2,1,1,2,2,1,1,1,1,2,3,3,1,1,2,2,2,2,1,2,2,2,1,2,2,2,1,1,2,2,2,1,1,3,2,2,2,2,1,2,1,1,1,1,2,2,2,1,1,1,3,1,2,3,1,1,2,1,3,1,2,1,1,2,1,2,1,1,1,1,1,1,2,1,1,1,1,1,2,2,2,2,1,1,3,1,2,2,2,1,2,1,2,1,2,2,1,1,1,1,1,2,1,1,1,1,1,1,1,1,1,1,2,1,2,2,1,2,1,1,1,1,2,1,1,1,2,1,1,1,1,3,1,3,1,1,2,1,1,1,1,2,1,1,2,2,1,2,1,1,3,1,3,1,1,3,1,2,1,1,1,1,2,2,1,1,1,2,1,3,2,2,1,1,3,1,2,2,1,1,1,2,2,1,3,1,2,1,3,2,3,2,1,2,2,1,2,2,1,2,2,1,1,1,1,3,1,2,1,1,1,1,2,2,1,2,1,2,2,2,2,2,2,3,2,2,2,2,1,2,2,1,3,1,2,1,1,2,1,1,1,2,1,2,1,1,1,1,1,2,1,1,1,1,1,1,2,1,1,1,1,1,2,1,1,3,1,2,1,2,2,1,2,1,1,1,1,3,1,2,2,3,2,1,1,1,1,2,2,1,3,1,1,1,1,1,1,1,1,1,1,2,2,1,1,1,2,1,2,2,2,1,1,1,1,1,1,1,2,1,1,2,1,2,1,1,1,1,1,1,2,3,1,1,2,1,1,1,1,1,1,1,1,1,1,1,2,1,1,1,2,2,1,1,1,1,2,1,2,2,1,1,1,1,2,1,1,1,2,2,1,2,1,1,2,1,3,1,2,1,2,2,2,1,2,1,3,1,2,1,1,3,3,2,3,1,1,2,2,1,2,1,2,2,1,1,2,1,1,2,2,1,1,3,1,1,1,2,1,1,1,1,1,1,2,3,1,1,3,2,1,1,2,1,2,1,1,1,1,1,2,3,1,1,1,1,1,3,1,1,2,1,2,3,3,2,3,1,1,1,3,1,1,1,1,2,2,3,2,2,2,2,2,2,2,1,1,3,2,1,2,1,1,2,2,2,1,1,1,2,1,2,1,1,1,1,1,2,1,1,1,3,2,3,3,2,1,1,1,2,2,2,3,1,1,2,2,1,1,1,2,2,1,1,1,2,2,2,1,1,1,2,1,3,1,1,2,1,1,2,1,1,1,1,1,3,2,1,1,2,2,3,2,1,1,2,1,1,2,1,2,2,3,3,2,1,1,2,2,1,2,1,1,3,2,2,1,2,1,1,2,2,2,1,1,1,1,1,1,1,1,2,3,1,1,1,1,1,2,3,1,3,1,1,1,1,1,1,1,2,2,2,1,1,1,2,2,1,1,1,1,2,1,1,1,1,2,2,1,1,2,3,1,1,1,2,1,2,1,2,2,1,1,1,2,2,2,2,2,2,1,1,2,1,1,1,3,1,1,1,1,1,2,2,1,3,1,2,1,2,1,2,1,2,1,1,2,2,2,3,1,2,1,3,2,1,2,2,2,1,2,2,1,2,2,1,2,2,2,2,1,1,1,2,1,1,3,1,3,2,3,1,2,2,1,2,1,1,1,1,1,1,2,2,1,1,1,3,2,1,1,1,2,2,2,1,1,1,2,1,1,1,2,2,2,1,2,2,1,2,2,1,2,2,1,1,1,1,2,2,2,1,1,2,2,2,1,2,2,2,1,2,2,2,1,2,2,1,1,2,1,1,1,2,1,1,2,1,1,1,1,1,2,2,1,3,1,2,1,1,2,1,2,1,2,1,2,2,2,1,1,1,2,1,3,2,188.922217
3,1,2,2,3,1,2,3,1,2,2,2,2,1,1,1,1,1,1,1,2,2,2,2,2,1,3,2,1,2,1,3,1,1,2,1,2,3,1,2,1,1,1,1,2,1,1,3,2,2,1,3,2,1,2,1,2,1,1,3,1,2,2,1,2,3,1,2,3,1,1,1,2,1,1,1,2,1,2,2,1,1,2,1,1,2,1,2,2,1,2,2,1,1,1,1,1,2,1,1,1,2,1,2,1,2,3,2,1,1,3,1,2,1,2,1,1,3,2,1,1,2,1,2,1,2,1,2,2,1,1,2,2,2,2,3,1,1,1,1,1,1,1,1,2,1,2,2,1,1,1,1,1,1,1,2,1,1,1,3,1,1,1,3,1,2,2,1,2,2,1,1,1,2,1,1,1,2,1,1,1,2,1,2,1,2,1,2,1,1,1,1,2,1,1,1,1,1,1,2,1,1,1,1,1,2,1,1,3,1,1,2,1,1,2,3,3,1,1,1,3,2,1,1,2,1,1,2,1,1,2,1,1,1,1,1,1,1,1,1,1,1,1,1,2,2,2,1,3,2,2,1,1,1,2,1,2,1,1,3,1,1,1,1,1,2,1,1,1,1,1,2,1,2,1,1,2,2,3,2,2,2,1,1,1,2,2,2,1,3,2,2,3,1,3,2,2,1,2,2,1,2,3,1,2,1,1,1,2,1,1,1,3,2,2,1,2,2,2,1,2,2,1,2,2,1,1,2,1,1,1,1,3,2,1,3,2,1,3,1,1,1,1,2,2,2,2,1,1,2,2,2,3,1,1,1,2,1,1,1,1,3,1,1,1,1,2,1,2,1,1,1,1,1,1,1,3,1,2,3,2,1,2,1,1,1,1,1,2,2,1,1,1,1,1,1,1,1,2,1,1,3,2,2,1,2,1,1,2,2,2,1,3,1,1,2,1,1,2,2,1,2,1,1,2,1,1,1,1,1,2,1,1,1,2,1,1,1,2,1,2,1,1,2,2,1,1,1,1,1,2,1,2,1,3,1,3,2,1,1,2,1,2,2,1,1,1,1,2,2,2,2,2,1,1,2,2,2,2,1,2,1,2,2,3,1,2,2,1,1,1,1,1,2,1,1,2,1,1,1,2,1,2,1,2,3,1,1,2,2,1,3,2,2,1,1,2,2,1,1,2,1,1,3,1,2,2,1,1,1,1,1,1,1,1,1,1,3,1,1,1,1,2,3,1,1,1,1,1,1,1,1,2,3,1,1,1,1,3,1,1,1,1,1,2,1,2,1,2,2,2,3,1,1,2,1,2,2,2,1,2,1,2,2,1,1,1,2,2,2,1,3,1,1,2,3,1,1,2,2,2,3,1,3,1,2,1,1,2,2,2,1,1,1,1,2,1,2,2,1,1,2,3,1,2,2,1,1,2,1,1,2,3,2,1,2,2,1,2,1,2,2,2,1,3,1,2,1,2,2,2,1,1,1,1,1,1,2,1,1,2,1,1,1,2,1,1,2,1,3,1,2,2,3,1,2,2,1,1,2,1,1,2,2,1,1,2,2,2,1,2,1,1,1,1,1,2,2,1,1,2,1,1,1,1,2,1,2,1,1,2,2,2,2,1,1,1,2,1,2,2,1,1,2,2,2,1,2,1,1,1,2,2,1,2,2,2,2,1,2,1,1,1,2,1,2,2,1,2,2,2,1,3,1,1,1,2,2,2,1,2,3,2,1,2,1,1,1,2,1,2,2,1,1,1,1,1,1,1,3,1,1,1,2,1,1,1,2,1,2,1,1,2,2,1,1,1,3,2,1,1,2,1,1,1,1,1,1,1,1,1,2,1,1,2,1,1,1,3,1,1,2,2,2,2,3,2,2,2,1,1,1,1,1,2,1,2,1,3,1,1,1,3,1,2,1,2,1,2,2,2,1,1,2,2,1,2,1,1,1,1,1,1,1,1,1,2,2,1,2,2,3,2,1,1,1,1,1,1,2,1,1,1,1,3,2,1,2,3,1,1,1,1,1,3,3,2,1,3,2,1,1,1,3,1,2,2,2,1,2,1,2,1,2,1,2,2,1,2,1,2,2,1,1,3,2,1,1,2,1,1,2,1,3,2,2,1,1,1,1,2,1,1,1,1,2,2,1,1,1,1,1,1,1,2,1,1,1,1,1,1,2,1,2,1,1,1,1,2,2,1,2,2,1,1,2,1,1,2,1,2,3,1,2,2,1,2,1,1,2,2,1,2,2,1,1,1,3,1,1,2,2,3,2,2,3,3,1,1,1,1,1,1,1,1,2,1,1,2,1,1,2,1,1,1,1,1,2,2,2,2,1,1,1,2,2,2,2,1,1,2,2,1,1,1,2,1,2,1,2,2,1,1,2,2,2,2,2,1,2,1,2,1,1,1,1,1,1,1,1,1,2,1,1,1,1,2,3,2,1,2,1,3,1,1,1,1,1,2,1,2,2,2,3,1,2,1,1,1,1,2,1,1,3,2,2,2,2,3,1,1,1,1,3,2,1,2,2,1,2,1,1,2,1,2,1,1,2,1,1,2,2,3,1,2,2,1,3,1,2,2,2,1,1,2,1,2,3,3,1,1,1,2,2,2,3,2,2,1,1,2,2,1,1,1,1,1,1,2,1,1,1,2,3,3,2,2,1,1,1,1,2,1,1,2,2,3,1,1,2,2,2,1,1,2,1,1,2,2,2,1,3,2,1,1,1,2,1,1,1,1,2,3,2,2,1,2,1,1,1,1,2,2,2,3,1,2,1,2,2,1,2,1,2,2,1,3,1,1,2,3,2,2,2,1,1,2,2,3,1,1,1,3,1,2,2,1,3,1,1,3,2,2,1,3,1,1,1,1,3,2,1,1,1,1,1,2,2,1,1,2,2,3,1,2,1,2,2,1,3,2,1,1,1,1,2,1,1,2,2,2,2,1,2,1,3,2,1,2,2,1,1,3,1,2,2,2,1,2,2,3,1,1,1,2,1,1,1,2,1,2,1,2,1,2,1,1,2,1,2,1,1,3,2,1,1,3,1,2,1,3,1,2,2,1,1,2,1,1,3,1,1,1,2,1,2,1,1,1,1,1,1,1,1,2,1,1,1,1,1,2,2,2,1,3,1,2,1,2,2,2,2,1,2,1,1,2,2,1,1,3,1,3,1,2,1,3,2,1,1,1,1,1,1,1,1,1,1,2,1,1,2,2,1,2,2,1,3,1,1,3,2,1,1,1,3,3,2,1,1,1,1,3,1,1,1,2,2,2,2,2,1,2,2,2,1,2,1,2,1,1,2,1,2,1,2,1,1,1,2,2,1,1,1,2,3,2,2,1,3,3,1,2,1,3,2,2,1,1,1,2,2,2,2,2,2,2,1,1,2,2,2,1,2,2,1,1,2,1,3,1,2,1,1,1,1,2,2,1,2,1,1,2,2,1,1,1,2,2,1,1,1,2,2,3,2,2,1,1,1,2,2,2,1,1,2,1,3,3,1,2,1,1,2,2,1,2,1,2,1,2,1,1,1,1,1,3,2,2,1,2,2,1,2,1,3,1,2,1,1,2,1,1,3,1,1,2,3,2,2,2,2,1,1,1,3,2,1,1,2,1,2,2,1,1,1,1,1,1,1,1,2,1,1,1,3,1,1,1,1,1,1,1,2,1,2,1,1,1,1,1,3,1,1,1,3,1,1,1,1,2,2,1,2,2,1,2,3,1,3,1,2,2,2,2,1,3,2,1,1,2,1,2,2,1,3,2,1,1,1,3,1,2,1,1,2,1,1,2,2,1,1,3,2,3,1,2,2,1,2,1,1,1,2,1,2,1,2,2,1,1,2,1,1,2,1,2,1,1,2,2,1,2,1,2,1,1,2,2,1,2,1,2,1,1,1,1,3,1,1,1,2,1,1,1,2,1,2,1,1,1,3,1,1,2,1,1,2,1,1,2,2,2,1,1,2,1,2,1,2,1,2,1,1,1,1,1,1,1,2,1,1,1,2,1,1,1,2,2,1,1,1,1,1,1,1,1,1,2,1,1,2,2,2,1,2,1,1,2,1,2,2,1,2,1,1,1,2,2,1,1,2,2,2,1,2,1,3,1,2,1,1,2,2,1,1,3,1,2,1,2,2,3,1,2,2,1,1,2,3,1,1,2,1,1,1,1,2,1,1,1,1,1,3,1,3,2,2,2,1,1,1,3,1,1,1,2,1,2,2,2,2,1,3,1,1,1,1,1,2,1,1,2,1,1,1,1,1,2,2,3,1,1,1,3,2,1,1,2,1,2,1,1,1,2,2,2,1,2,2,2,1,2,3,1,2,1,1,2,1,2,2,1,2,1,1,2,1,1,2,1,1,1,1,1,1,3,3,2,1,1,1,2,1,1,1,1,2,1,2,1,2,1,1,3,1,1,2,1,1,1,2,1,1,2,1,1,1,1,1,1,1,1,2,1,1,3,1,2,3,1,1,1,2,2,1,2,1,1,2,1,1,1,1,2,1,2,1,1,2,1,2,1,1,1,2,2,1,1,3,2,2,1,1,1,1,1,2,2,1,2,1,1,3,1,2,2,1,1,1,2,1,1,1,2,2,2,1,1,1,2,2,1,1,1,1,1,2,1,2,1,3,1,-1.170776
1,2,1,1,1,2,1,2,1,1,1,2,1,2,1,2,3,2,3,2,1,1,1,1,1,1,2,2,1,1,2,2,3,2,1,1,2,1,1,1,2,1,2,1,1,1,2,1,2,3,2,2,3,2,2,2,2,1,2,1,2,1,1,2,3,2,2,1,2,2,1,2,2,2,1,2,2,1,1,1,2,2,2,2,1,2,1,2,1,1,3,1,1,2,1,2,2,2,1,1,1,2,1,1,1,1,2,1,2,2,2,2,2,1,1,2,1,2,1,1,1,2,2,1,1,2,1,1,2,2,1,1,3,1,1,1,2,1,3,2,2,2,2,1,2,1,1,2,2,1,2,3,1,1,1,1,2,1,2,1,1,1,2,2,1,1,2,2,2,1,1,1,1,2,2,1,2,2,1,1,1,2,1,1,2,1,2,1,2,1,1,2,2,3,2,3,2,2,2,2,1,2,1,2,2,3,1,1,2,3,1,1,1,1,2,1,1,1,1,1,1,1,2,2,3,1,2,1,2,2,1,1,1,2,1,2,2,1,1,2,2,1,2,1,2,2,2,2,1,2,1,1,2,1,2,2,1,1,1,1,1,1,1,1,1,1,1,1,2,2,1,2,2,1,1,2,2,2,2,1,2,1,1,1,2,1,1,2,3,1,1,1,2,1,3,2,2,2,1,1,1,2,2,2,3,1,2,1,2,1,1,2,2,1,1,1,2,3,2,1,2,2,1,1,2,1,2,1,3,1,1,3,2,2,3,2,2,1,3,2,1,1,1,2,1,2,1,1,1,1,1,2,1,2,1,1,1,1,1,1,1,2,1,2,2,1,1,2,1,2,2,1,1,1,1,2,1,2,2,2,1,1,2,2,2,1,2,2,1,2,1,2,1,2,1,1,2,2,2,1,2,2,1,2,2,2,1,2,2,2,1,1,1,2,1,1,1,1,2,1,1,2,2,1,1,1,1,1,1,2,1,2,1,2,1,2,2,2,1,1,2,1,2,2,1,1,1,1,2,1,2,1,1,1,1,1,2,2,2,1,1,1,2,2,2,2,1,1,1,1,2,1,1,3,1,1,1,1,1,1,2,1,1,1,2,3,1,3,2,1,1,1,3,1,3,1,2,1,1,2,2,1,2,1,1,1,1,1,2,2,1,2,1,1,1,1,1,2,1,1,3,1,1,2,1,2,1,1,2,2,1,1,1,1,2,1,1,1,1,1,1,1,1,1,2,2,1,2,1,1,1,1,1,2,1,1,1,1,3,2,1,1,1,1,1,2,1,2,2,2,1,1,1,1,1,1,1,3,1,1,1,2,3,1,1,1,1,2,1,2,1,2,2,1,2,1,1,2,2,2,2,1,2,1,1,1,2,1,3,1,1,1,1,1,2,2,1,2,1,2,2,2,1,1,2,1,1,1,1,1,1,1,1,1,1,1,2,2,1,1,2,1,2,3,2,1,1,1,2,2,1,1,3,1,1,1,1,1,1,1,1,1,1,3,2,2,2,2,1,2,1,2,2,2,1,2,1,2,2,1,2,1,1,1,2,2,1,1,2,1,1,1,1,2,1,1,2,2,1,1,2,1,3,2,2,1,1,1,2,1,2,1,2,1,1,1,2,2,1,1,2,1,3,1,2,1,1,2,1,2,2,3,1,1,3,2,3,2,2,1,1,1,2,1,1,1,3,2,3,1,1,1,1,1,1,2,1,1,2,1,1,1,1,1,2,1,2,2,1,2,2,1,1,2,1,1,2,1,1,1,2,1,2,1,1,1,2,2,1,1,1,2,1,2,2,2,2,1,3,1,1,1,1,1,1,3,1,1,1,2,2,1,1,2,2,2,2,3,1,1,2,1,1,1,3,2,3,1,3,1,1,1,2,1,3,2,1,1,2,1,2,1,2,2,1,2,1,1,1,1,3,2,1,1,1,2,2,2,1,1,2,2,1,1,1,1,2,1,1,2,1,2,2,1,1,3,2,2,1,1,3,1,2,3,1,2,1,1,2,1,1,1,1,1,1,1,2,2,3,1,1,2,2,2,2,2,2,2,1,1,1,3,1,1,1,1,2,1,1,1,3,2,1,2,2,1,2,1,2,2,1,2,1,2,1,1,1,1,3,2,1,2,1,2,3,3,1,1,1,2,1,2,2,1,3,1,1,2,2,2,2,2,1,2,1,2,1,1,2,2,1,1,2,2,1,2,1,1,1,2,1,3,2,2,2,1,2,1,2,2,1,2,1,1,1,1,2,1,2,2,1,1,2,1,2,1,3,1,2,2,1,2,1,2,1,2,3,1,1,2,2,1,1,3,2,1,1,1,2,1,1,2,1,1,1,1,1,2,1,2,1,1,2,2,2,2,2,2,2,2,2,1,1,1,3,3,1,1,1,1,1,1,1,1,1,1,1,2,1,1,1,1,1,2,2,1,2,2,1,1,2,2,1,1,1,1,2,3,2,2,2,3,1,1,2,1,3,1,1,2,2,2,1,1,1,1,2,3,1,2,1,2,1,2,1,1,2,1,1,1,3,2,2,1,1,1,1,2,2,2,2,1,1,2,1,2,1,1,3,2,2,2,2,2,2,1,1,1,1,1,2,1,1,2,1,2,3,1,3,1,1,1,2,1,1,2,1,1,1,1,2,1,1,3,1,1,1,1,1,1,2,1,1,1,1,2,2,1,1,1,1,2,1,2,1,2,3,1,1,1,2,2,2,1,1,2,2,1,1,1,1,2,2,1,2,1,2,1,1,1,3,2,2,1,1,2,2,1,2,1,1,1,2,3,1,2,1,1,3,2,1,1,2,1,1,1,1,1,1,1,1,2,2,1,1,1,2,1,1,1,1,1,1,1,1,1,3,1,2,1,3,1,2,1,1,1,2,1,1,1,3,2,1,1,1,1,3,2,1,1,3,2,1,1,1,2,1,1,2,2,2,1,1,2,2,3,1,1,2,2,1,1,3,1,2,1,1,3,2,1,1,1,1,2,2,1,3,2,2,1,2,3,1,1,3,3,2,2,2,2,2,2,2,1,1,1,2,1,3,3,1,1,1,2,2,2,1,1,1,3,1,1,1,2,1,1,1,1,1,1,1,2,1,2,2,1,1,1,1,1,3,2,1,2,1,2,2,1,1,1,1,2,1,2,1,1,1,2,2,3,2,3,1,1,2,1,1,1,2,1,2,2,1,3,1,3,1,1,2,3,2,1,1,3,2,1,2,2,1,1,1,2,1,3,2,2,2,1,2,2,1,1,2,2,2,1,2,1,1,2,1,1,2,1,1,1,1,1,3,2,2,1,2,2,2,3,2,1,1,1,2,2,1,1,3,3,1,2,2,1,2,1,1,1,1,2,1,1,1,1,1,1,2,1,1,2,2,2,2,1,1,2,3,2,1,2,2,1,1,1,2,2,1,1,2,2,2,1,1,2,1,1,1,1,1,1,1,1,1,1,2,2,1,3,1,1,2,1,1,1,1,2,1,1,1,2,2,2,1,1,2,1,2,1,3,1,1,1,1,2,1,1,2,2,1,1,1,2,1,1,2,2,2,1,2,1,2,2,2,1,1,1,2,1,1,1,1,3,2,2,3,1,1,2,2,3,1,1,1,2,1,1,1,2,1,2,1,2,3,2,1,1,1,1,1,1,2,1,2,2,1,1,1,1,1,1,1,2,1,2,1,1,2,2,2,2,1,1,1,1,1,1,1,3,1,1,1,2,1,2,2,2,2,1,2,1,2,2,1,2,1,2,1,1,1,1,1,2,1,1,2,2,1,1,1,1,1,2,1,1,1,1,1,2,2,1,1,1,3,2,2,3,1,2,1,2,1,2,1,1,2,1,1,3,2,1,2,2,1,2,2,2,1,1,2,1,1,1,1,1,2,1,1,1,1,1,2,3,1,1,1,2,1,1,2,1,1,2,2,2,1,2,1,1,3,1,1,2,3,1,1,3,2,2,3,2,2,1,1,2,2,2,1,2,2,2,2,1,1,2,1,2,1,1,1,1,2,1,2,2,1,1,1,1,1,1,3,3,3,1,1,2,1,2,1,1,2,2,1,2,1,1,1,1,1,2,2,1,2,1,1,3,1,1,1,2,1,1,2,1,1,1,1,2,1,1,2,2,1,3,1,1,1,1,2,2,2,1,1,1,2,1,1,2,1,1,1,1,2,2,1,3,1,3,1,1,1,2,1,1,1,1,1,1,1,1,1,1,3,1,1,1,1,2,1,2,1,1,1,1,1,2,1,1,2,1,1,1,1,1,1,1,1,1,1,1,1,2,2,1,1,2,1,1,1,1,2,2,1,2,2,3,1,3,1,1,1,1,1,1,2,2,1,1,1,1,1,2,2,2,1,1,2,2,1,2,3,1,1,1,1,1,2,2,2,2,1,2,2,2,1,1,1,1,2,2,1,1,1,2,1,2,1,2,1,1,1,1,1,1,3,1,1,1,2,1,3,1,1,2,1,2,1,2,1,1,1,1,1,2,1,1,1,1,2,2,3,1,2,1,2,1,2,2,1,1,3,1,2,2,1,1,1,2,2,1,2,1,1,1,2,1,1,2,1,1,1,1,2,1,2,2,1,2,3,1,2,1,1,1,2,1,2,2,1,1,2,2,2,1,1,3,1,-1.41195
1,1,2,2,1,1,1,2,1,1,1,2,1,1,1,1,3,1,1,1,2,2,1,1,1,2,2,1,2,1,2,1,2,1,1,2,1,2,1,1,2,1,2,1,1,2,2,1,1,1,1,1,1,2,3,1,2,1,1,1,3,1,1,2,1,3,1,2,2,1,1,1,1,1,1,1,2,2,2,2,1,2,1,1,1,2,1,1,1,1,1,1,1,3,2,3,1,1,2,2,1,3,1,2,1,1,1,2,2,3,1,2,1,1,1,2,1,1,1,1,2,2,3,2,1,2,1,1,1,2,2,2,2,2,2,1,1,1,2,2,1,1,2,2,2,2,1,1,2,1,1,2,1,2,1,2,2,2,3,2,2,1,1,2,1,2,3,1,2,2,1,2,1,1,1,1,1,1,2,2,1,1,1,3,1,1,2,1,1,2,3,1,1,1,2,3,1,2,2,2,1,2,2,2,1,1,2,1,2,1,1,1,1,2,1,3,1,1,1,1,3,1,2,1,2,1,1,1,1,1,2,2,1,1,2,1,1,1,1,2,1,1,1,1,2,2,1,2,1,1,1,1,2,1,1,1,1,1,1,2,2,1,1,1,2,1,1,1,1,3,1,2,1,2,1,2,2,2,1,2,1,2,1,1,2,2,1,2,1,1,2,1,1,2,1,2,1,2,2,2,1,1,2,1,1,1,1,1,1,2,2,2,2,1,1,1,1,1,2,2,2,3,1,1,1,3,2,2,2,1,2,3,1,3,2,1,1,1,2,2,1,1,2,1,2,2,1,1,2,1,1,2,1,3,1,1,2,1,2,1,1,3,2,2,1,1,2,1,2,1,1,1,3,2,1,1,1,1,1,2,2,1,2,1,1,1,1,1,2,1,1,2,1,1,1,1,2,1,2,3,1,1,1,2,1,1,2,2,2,1,1,1,1,1,1,1,1,1,1,1,1,1,2,1,2,1,2,1,1,2,1,2,2,1,1,1,1,1,1,3,1,1,2,1,2,1,1,2,1,1,1,2,2,1,2,2,1,2,1,1,1,3,1,2,2,1,1,1,1,2,1,1,2,1,1,2,1,2,2,1,1,1,1,1,1,2,2,1,2,2,1,1,1,1,3,2,2,3,1,1,1,1,1,1,1,1,2,1,1,2,2,1,1,1,2,1,2,2,1,2,1,2,1,3,1,2,1,1,1,1,2,2,1,1,1,1,1,1,1,2,2,2,1,1,2,2,3,1,1,1,2,1,2,2,1,1,2,2,1,2,1,2,1,1,1,3,1,1,1,2,1,1,1,1,3,1,2,1,1,1,1,1,2,1,1,2,1,2,1,3,2,2,1,1,2,2,2,1,1,2,2,1,1,2,1,2,1,2,1,2,2,1,2,1,2,2,1,2,2,2,1,1,1,1,1,2,2,2,1,3,1,2,1,1,1,2,2,2,2,1,2,1,1,2,1,1,1,2,2,1,1,1,1,2,3,1,2,2,1,1,1,1,2,3,1,1,1,1,1,2,1,1,1,1,2,3,2,2,2,2,3,2,2,2,2,1,2,2,1,1,3,1,2,2,1,2,2,2,3,2,1,3,1,1,1,1,1,1,1,1,1,1,2,1,3,1,2,1,1,1,2,1,3,1,1,3,1,1,3,2,1,2,2,1,2,1,2,3,1,1,2,2,2,1,1,1,2,2,3,1,2,2,2,1,1,1,1,1,3,2,2,1,1,1,1,2,2,1,1,1,2,1,1,2,1,2,2,1,2,2,1,1,3,1,1,3,3,1,2,1,1,1,1,1,2,1,1,1,2,2,1,1,2,1,1,1,1,1,1,1,1,1,2,1,1,1,1,2,1,2,1,2,2,1,2,2,2,1,1,2,2,2,1,2,2,3,2,1,2,2,1,1,2,1,2,2,2,2,1,1,2,2,2,1,1,2,2,1,1,1,1,1,1,1,1,2,2,2,1,2,1,1,2,1,1,1,1,1,2,1,2,1,1,1,1,1,1,1,2,2,1,2,1,1,1,1,1,1,2,1,2,1,2,2,2,1,2,3,1,1,1,2,2,1,2,1,2,2,2,1,1,1,1,1,1,1,1,1,3,2,2,2,1,1,2,3,2,2,1,2,2,2,1,1,2,3,1,2,1,1,1,1,1,1,2,2,1,2,2,1,3,1,2,2,1,1,1,2,1,2,1,1,2,1,1,3,1,1,2,2,1,2,2,1,2,1,2,1,1,1,1,3,1,2,1,1,2,1,2,1,1,3,1,1,1,2,1,1,2,1,1,1,1,1,1,1,1,1,1,1,2,2,1,1,1,2,2,2,1,2,1,3,2,1,1,2,1,1,1,1,2,1,1,2,2,1,1,2,1,1,2,3,1,2,2,2,2,2,2,1,2,2,1,1,1,1,1,1,1,1,2,1,1,2,2,1,1,2,1,1,2,2,1,3,1,3,1,1,1,2,2,1,2,1,1,2,2,1,2,2,2,3,2,2,1,1,1,1,1,2,2,1,1,1,2,1,2,2,3,2,2,1,2,1,2,1,1,1,3,1,2,1,2,1,1,1,1,2,2,3,1,1,1,1,1,3,1,2,2,1,1,2,3,1,1,1,2,1,1,1,1,1,2,2,1,2,2,1,1,1,2,1,2,1,1,1,1,1,1,2,1,1,1,1,1,2,1,1,1,2,2,3,1,1,1,1,1,3,1,1,1,2,2,1,2,1,1,2,1,2,1,1,2,2,1,1,2,1,2,1,2,1,2,3,2,2,2,2,1,2,1,3,2,2,1,1,1,1,2,1,2,2,1,1,1,1,1,2,2,2,1,2,1,1,1,2,2,2,1,1,1,2,2,2,2,2,2,2,1,1,1,1,3,2,1,1,2,1,2,3,1,1,1,1,2,1,2,2,2,2,3,1,2,1,1,1,1,2,3,1,2,2,2,1,1,1,1,1,1,1,1,1,1,1,2,1,2,1,1,1,1,2,2,2,1,1,2,1,2,1,1,1,2,1,1,1,1,1,2,1,3,1,1,1,1,1,3,1,3,2,1,2,3,2,1,2,2,1,2,2,2,1,1,2,1,2,2,2,2,2,2,2,2,1,1,1,2,1,1,1,3,2,1,2,3,1,2,1,1,2,2,3,3,2,1,3,1,2,3,1,2,1,1,1,1,1,1,2,2,1,2,2,1,2,2,1,1,1,2,2,2,1,3,1,1,1,2,2,2,2,2,2,1,1,2,1,2,1,2,2,1,2,2,2,1,2,2,1,1,1,1,2,1,2,1,1,1,1,2,2,1,1,1,2,2,1,3,1,1,3,1,1,1,1,1,1,1,1,2,1,2,2,3,1,2,2,1,2,1,1,2,2,1,1,1,2,1,2,2,2,1,1,3,1,1,2,1,1,2,1,2,2,1,1,2,3,2,1,1,2,1,2,1,2,1,3,3,3,2,1,1,2,1,2,1,2,2,1,2,1,2,3,1,2,1,2,2,3,1,1,1,2,1,1,1,1,2,1,2,2,1,1,2,1,2,2,1,1,2,1,1,1,1,3,1,1,2,2,1,1,2,1,1,2,1,3,1,2,3,1,1,1,2,2,2,2,1,1,2,2,1,2,1,2,1,1,3,2,2,1,2,2,1,1,1,2,1,1,2,1,1,2,1,1,1,2,2,1,2,1,1,1,1,2,1,2,2,2,1,1,1,2,1,1,1,2,1,2,1,1,2,1,2,2,2,1,1,2,1,1,1,1,1,2,1,2,2,2,1,2,1,1,1,2,1,1,1,3,1,1,1,1,1,2,2,1,2,1,2,2,3,2,1,2,2,1,2,2,1,1,1,1,1,1,1,2,1,2,1,1,1,1,1,2,1,1,1,2,2,2,1,1,2,1,2,1,1,1,3,2,2,1,1,1,1,3,1,2,2,1,2,2,1,1,1,2,2,1,1,2,1,2,1,2,1,2,1,1,2,2,1,2,2,1,2,2,1,1,1,3,3,1,2,2,1,1,2,1,3,1,1,2,2,1,1,2,1,1,2,1,1,1,2,2,1,1,3,2,1,1,2,1,1,1,1,2,2,1,1,3,1,2,1,1,1,1,1,1,2,2,1,1,1,1,2,1,3,1,1,1,2,1,1,1,2,1,2,2,2,2,1,2,1,1,1,2,2,1,1,1,2,2,2,2,1,2,1,3,1,2,2,1,1,2,1,1,1,2,1,2,1,1,1,2,1,1,3,1,1,2,1,2,1,1,2,3,1,1,2,2,1,1,2,1,1,2,1,1,2,1,2,1,1,2,2,2,1,1,1,1,2,2,2,2,2,1,2,1,2,2,1,2,1,1,1,1,3,1,1,3,1,2,3,1,1,2,2,3,2,1,2,2,3,2,3,2,1,1,1,1,1,1,1,1,1,1,1,1,2,2,2,2,1,2,2,1,2,1,1,1,1,2,1,2,2,3,1,1,1,1,1,1,1,2,2,1,3,1,1,2,1,2,1,2,2,3,1,2,3,1,2,1,2,1,1,1,2,1,2,3,1,2,1,1,1,2,1,1,2,1,1,2,1,1,1,2,2,1,2,2,3,1,1,2,3,1,1,1,1,1,1,2,1,1,1,1,2,1,1,2,2,1,1,1.486889
3,2,1,1,2,2,2,2,1,1,1,2,1,1,3,2,1,2,2,1,1,1,1,1,2,2,2,1,1,2,1,3,2,2,2,2,1,2,1,2,1,1,1,2,1,2,1,1,2,2,2,1,2,1,2,2,1,2,2,2,1,2,3,1,3,1,2,1,2,1,2,1,2,1,1,2,1,1,1,1,1,2,2,1,3,1,1,3,1,1,1,2,1,1,1,1,1,1,1,1,1,3,1,1,2,1,2,2,1,2,1,2,1,2,1,2,1,1,2,1,1,2,2,2,1,2,2,1,1,2,1,1,1,2,2,1,1,1,1,1,1,2,1,3,1,2,1,2,1,1,2,2,2,2,1,3,2,1,1,2,3,1,2,2,3,2,3,2,1,1,1,1,1,1,2,1,2,1,2,2,1,1,2,1,1,1,2,2,1,2,1,1,1,1,1,1,1,1,1,2,1,1,1,2,2,1,1,1,1,2,2,1,1,3,2,1,1,1,1,1,2,1,2,2,1,2,1,1,1,1,1,1,1,1,2,1,1,3,1,1,1,1,2,2,1,1,2,2,1,2,1,2,2,2,2,2,3,1,1,2,1,1,1,2,1,1,1,2,2,1,1,1,1,1,1,1,2,1,1,2,2,1,2,1,1,3,1,1,1,1,2,1,1,1,2,3,2,2,1,1,1,1,1,2,1,1,2,1,2,2,1,1,1,3,1,2,1,2,2,2,1,2,1,1,1,1,2,2,1,1,2,1,3,1,1,1,2,2,1,2,2,1,3,2,1,3,3,1,1,2,1,3,1,2,1,2,2,1,2,2,1,2,2,1,1,1,3,2,2,2,2,1,1,2,2,2,1,1,1,1,1,1,1,1,1,2,1,1,3,1,2,1,2,2,1,1,1,2,1,1,2,1,1,3,1,1,1,1,2,2,1,3,2,2,3,2,1,1,1,2,2,1,1,1,1,1,1,1,2,1,1,1,2,2,2,1,1,1,1,2,1,2,1,1,3,1,2,2,2,1,2,2,2,1,3,1,1,1,1,2,2,1,1,1,2,1,1,1,2,2,1,1,1,2,1,1,1,2,1,1,2,1,1,2,3,2,2,2,1,1,2,1,2,1,1,2,3,2,1,2,1,2,1,1,1,1,1,1,2,3,1,1,1,1,1,3,2,1,1,3,3,1,1,2,1,1,2,1,1,1,1,2,1,1,2,1,1,2,1,2,1,1,2,2,1,2,2,1,1,2,1,2,1,2,1,1,1,1,1,2,1,2,2,1,2,2,2,1,1,2,2,1,2,1,1,2,1,2,2,1,3,1,3,2,1,3,1,2,1,2,1,2,2,2,1,2,2,2,1,1,2,1,3,2,1,1,1,1,1,1,3,1,1,2,1,3,1,3,2,1,1,1,1,2,1,1,2,1,1,1,2,3,2,1,1,1,1,1,2,2,1,1,2,3,2,2,2,1,2,1,1,1,2,1,1,1,1,1,1,1,1,2,2,1,2,1,1,1,2,1,1,2,1,1,1,2,1,2,1,2,2,2,2,2,1,1,1,1,1,1,1,2,2,3,1,1,1,1,1,1,1,2,1,1,1,2,1,2,1,1,2,1,1,1,1,1,3,1,2,1,2,2,1,2,1,1,3,2,2,3,1,1,3,1,1,1,3,1,1,1,1,2,2,1,1,2,1,2,1,1,2,2,1,2,1,1,1,1,3,2,1,1,1,1,2,1,1,1,2,1,2,2,1,1,1,1,1,1,1,1,3,1,1,1,1,2,2,1,1,1,2,2,3,1,1,1,1,2,1,2,1,2,1,2,2,1,1,1,2,3,1,1,2,1,1,1,1,1,1,1,2,2,3,1,2,2,3,2,1,1,1,2,1,1,2,1,1,1,1,1,1,1,2,2,1,1,2,3,1,2,2,1,3,1,2,2,2,1,2,2,2,2,1,2,3,2,2,1,1,2,1,2,3,1,1,1,1,2,1,3,2,1,3,1,1,1,1,2,1,1,1,3,2,1,2,1,1,2,1,1,1,1,2,2,1,1,1,1,1,1,2,3,2,1,1,1,2,1,3,2,2,1,1,1,2,2,1,1,2,1,2,1,1,2,1,2,2,2,2,1,1,2,1,1,2,1,1,1,1,1,2,2,2,1,1,1,2,2,1,1,1,2,2,1,1,2,2,1,1,1,2,1,1,1,1,1,2,1,2,2,2,1,3,2,1,1,2,2,1,2,1,2,2,1,1,2,2,2,1,1,1,2,1,2,1,2,2,1,1,2,2,1,1,2,1,1,1,1,2,1,1,2,1,2,1,1,1,2,2,1,1,2,2,1,1,1,2,1,1,1,1,1,1,1,2,1,2,1,1,1,3,2,2,2,1,2,3,1,1,2,2,2,1,1,1,2,2,1,1,1,2,2,2,1,1,1,1,3,1,1,1,1,2,1,2,1,2,1,1,1,1,1,1,1,2,1,1,1,3,1,1,1,1,1,1,1,1,2,2,3,2,1,1,2,2,1,2,2,1,2,1,1,1,2,3,1,2,2,3,1,2,1,2,1,2,1,1,2,3,2,2,3,1,2,1,1,2,2,1,1,1,1,1,3,1,2,2,2,3,1,2,2,3,2,2,1,1,1,1,1,2,2,2,1,1,1,1,2,2,1,1,1,2,2,1,1,1,1,1,3,1,2,1,1,2,1,2,1,1,1,1,3,2,1,2,2,1,1,3,1,1,1,1,2,1,2,3,1,1,1,2,2,1,1,2,1,3,2,2,2,1,2,1,2,2,2,2,1,1,1,1,1,2,2,1,1,2,2,2,1,1,2,2,2,2,1,2,2,2,2,1,1,2,1,3,2,2,3,1,1,2,1,1,1,1,1,1,1,2,1,2,2,2,1,1,1,1,2,1,2,2,2,2,1,1,2,2,3,1,2,2,1,1,1,1,1,1,1,1,1,1,1,1,1,1,1,1,2,2,2,2,1,2,2,1,1,1,2,1,1,2,1,2,1,2,1,2,1,2,2,1,1,1,1,1,2,2,1,1,2,1,1,2,2,1,1,2,1,1,1,1,2,2,2,1,1,3,2,1,1,2,1,3,2,1,1,1,1,1,2,1,2,1,2,2,2,2,1,3,1,3,1,1,2,2,2,1,1,1,2,2,2,1,1,3,1,1,1,3,1,2,3,1,2,1,1,1,1,2,2,1,1,2,2,2,1,2,2,1,1,2,1,1,2,1,2,1,1,1,1,1,1,2,2,1,1,2,2,2,1,1,1,1,1,1,1,1,1,1,2,2,2,1,1,2,1,1,1,2,2,2,3,1,1,1,1,1,1,1,1,1,1,1,1,1,2,1,3,2,1,2,1,1,1,1,2,1,1,1,2,3,1,2,2,2,2,2,1,2,1,2,2,1,2,1,1,1,1,1,1,2,1,1,1,3,1,1,3,1,1,1,1,1,1,2,1,1,1,2,1,3,1,3,1,1,1,1,2,1,1,2,2,1,1,1,1,2,1,1,1,1,2,1,1,1,1,2,2,1,1,2,1,1,1,1,2,1,3,1,1,1,1,3,1,1,2,1,2,1,1,1,2,2,1,2,1,2,1,1,1,1,2,1,1,1,1,1,1,2,2,1,1,1,1,2,2,2,1,1,2,1,2,1,2,1,2,2,1,2,2,2,2,1,2,2,2,1,2,2,2,1,1,2,2,1,1,2,2,1,1,2,2,2,1,1,1,1,1,1,1,1,2,2,2,1,1,1,2,1,1,1,2,1,2,3,1,1,1,1,1,2,1,1,2,1,2,2,1,1,1,1,3,3,1,2,2,1,1,1,1,2,2,1,1,2,3,2,1,2,3,1,1,2,2,2,3,1,1,1,2,1,2,3,1,2,1,1,2,3,1,2,2,1,1,2,1,1,3,1,2,1,2,3,3,2,1,1,2,1,2,1,2,2,1,1,1,3,1,1,1,2,2,1,1,2,2,3,1,2,3,1,2,1,2,1,1,2,2,1,1,1,2,1,2,1,1,1,2,2,2,1,1,1,1,1,1,2,1,1,1,2,2,2,2,1,2,2,1,1,2,1,2,3,2,1,2,2,2,1,2,2,1,1,2,1,2,2,2,1,1,1,2,1,1,2,2,1,1,2,2,1,1,2,2,2,1,2,2,1,1,1,1,2,2,2,2,2,1,1,1,1,1,1,2,1,1,1,2,2,1,3,1,1,2,1,1,3,1,2,2,2,1,1,1,1,2,1,1,3,2,1,1,1,1,2,1,1,2,2,1,1,2,1,3,2,1,1,1,3,1,1,1,1,2,1,1,3,1,2,3,2,2,1,1,1,2,2,1,2,2,1,1,2,1,2,1,2,3,1,2,1,1,3,1,2,1,2,1,2,2,1,2,2,1,1,1,2,2,3,2,2,1,2,1,1,1,1,3,1,1,3,1,1,2,2,1,2,1,1,2,2,2,1,2,2,1,1,1,1,2,1,1,3,1,1,1,1,2,1,2,2,2,2,2,1,2,2,2,1,1,2,1,2,2,2,1,2,1,1,1,2,1,2,2,1,2,1,1,2,1,1,1,1,1,1,1,1,1,2,1,1,1,2,1,2,1,1,3,1,3,1,1,1,-0.528406
2,1,2,2,1,2,2,1,1,1,1,3,2,1,1,2,1,1,1,1,2,1,1,1,1,1,2,1,1,2,1,2,2,1,2,2,1,1,1,2,3,1,2,1,1,2,1,2,2,1,3,2,3,1,1,1,2,2,1,2,1,2,1,2,1,1,1,2,1,2,1,1,1,1,1,1,1,1,1,1,1,2,1,1,2,1,1,2,2,1,1,2,1,3,2,3,2,1,2,2,1,3,1,1,1,1,1,3,2,1,1,2,1,1,2,2,1,1,1,2,1,3,1,2,2,2,1,1,2,2,1,1,1,3,3,2,2,2,2,1,2,3,2,1,1,2,1,1,2,1,2,3,1,1,1,2,1,1,3,1,1,2,1,1,1,1,2,1,3,2,1,1,1,1,1,1,1,1,2,1,1,1,1,2,1,2,1,1,1,2,2,1,2,3,2,2,3,1,2,2,2,1,1,1,1,1,3,1,2,1,1,1,1,1,2,1,1,2,1,1,2,3,2,2,2,2,1,1,2,1,2,1,1,1,2,2,1,2,1,3,1,2,2,1,1,1,3,2,1,2,1,1,1,1,1,2,1,1,1,1,1,1,1,2,1,1,2,1,1,2,1,2,1,1,2,2,2,2,2,1,1,1,1,1,2,1,2,1,1,1,1,2,1,1,1,1,2,1,1,2,2,1,3,2,2,1,1,1,1,1,2,1,2,2,2,2,3,1,1,1,1,1,2,1,3,2,1,2,1,1,2,1,2,2,1,1,3,1,1,1,1,1,1,2,1,2,1,2,3,1,1,2,2,1,1,1,3,1,2,1,1,1,2,1,1,2,2,2,1,2,1,1,2,2,2,2,1,2,2,2,1,2,1,1,2,1,1,2,1,1,1,1,1,3,1,1,2,2,1,2,2,2,1,2,1,1,2,2,3,1,2,3,1,1,1,2,1,1,1,1,2,1,1,2,1,2,1,1,1,2,1,1,1,1,3,1,1,2,2,2,1,1,2,1,1,1,2,1,2,2,1,1,1,1,1,2,1,1,1,2,1,1,2,2,2,1,1,2,1,1,1,2,1,3,1,2,1,2,1,2,1,2,3,2,1,1,1,1,1,1,1,1,1,2,2,1,2,1,2,2,1,1,1,2,1,1,1,1,1,1,2,1,2,1,2,2,1,1,2,2,1,1,1,3,1,1,1,2,1,1,1,2,1,1,1,1,1,1,1,2,3,1,1,3,2,3,1,1,3,1,1,2,1,2,1,1,1,1,1,2,1,2,1,1,2,2,1,2,1,1,2,1,1,2,1,1,1,3,1,1,1,1,1,2,1,1,1,1,1,1,2,1,1,1,1,1,3,2,3,1,1,1,2,3,2,1,2,1,2,3,2,1,1,1,2,3,1,3,2,1,1,1,2,2,2,1,2,2,1,2,1,1,1,2,1,3,1,1,1,1,1,1,1,2,1,2,1,3,1,2,2,1,1,1,1,2,1,1,1,1,2,1,1,2,2,1,2,3,1,1,1,3,2,1,2,2,2,1,1,1,2,3,2,1,2,1,2,1,1,1,1,2,1,1,1,2,1,2,1,2,3,1,1,2,3,1,1,1,2,2,1,1,2,1,1,1,1,2,2,2,1,2,1,2,1,2,1,1,1,2,1,1,3,1,1,3,1,1,1,2,1,1,1,1,1,1,1,2,2,1,2,1,2,1,1,1,1,2,1,2,1,1,3,1,1,2,1,1,2,1,1,1,2,1,1,2,3,1,1,2,2,1,1,3,2,2,1,1,2,3,1,1,3,1,2,3,1,1,1,1,1,1,1,1,2,1,1,1,1,2,1,1,3,1,1,3,1,1,1,2,1,1,2,2,1,2,1,2,2,2,1,2,2,1,1,2,2,1,1,2,1,2,1,2,1,2,1,2,1,1,2,1,2,1,1,2,1,1,2,2,1,1,2,2,2,1,2,1,2,1,2,1,2,1,2,1,1,1,1,1,3,1,1,1,1,2,1,1,1,1,1,1,1,2,2,2,1,1,1,1,3,1,2,1,1,2,2,1,1,1,1,1,2,2,1,1,2,2,1,2,2,1,1,1,1,2,1,3,2,3,3,1,2,2,1,1,1,3,2,2,1,2,1,2,1,3,1,2,3,1,2,2,1,1,1,2,2,3,1,1,2,2,1,1,2,1,1,3,1,3,1,1,3,1,1,2,1,1,1,2,1,2,1,1,2,1,1,1,2,1,1,3,1,2,2,2,2,2,1,2,1,1,1,2,1,2,2,2,1,1,2,1,1,1,1,1,2,2,2,1,3,1,2,2,1,2,1,2,2,1,2,1,1,2,1,3,2,1,1,2,1,1,3,2,1,2,2,1,1,1,3,2,1,1,2,1,2,2,1,1,1,3,1,2,2,1,1,1,2,1,1,2,2,2,2,1,1,2,1,1,1,1,2,2,1,2,1,1,1,2,3,1,1,2,1,1,1,2,2,2,1,1,1,2,2,1,1,2,2,3,2,2,2,1,2,1,2,2,1,1,2,1,1,2,1,1,1,2,2,1,1,1,1,1,2,2,1,2,2,1,1,1,1,2,2,1,1,2,2,1,1,1,1,2,2,1,1,1,3,2,3,2,2,1,1,1,2,2,1,1,1,2,2,2,1,1,2,1,1,1,1,1,2,1,1,2,3,3,1,2,2,3,2,1,1,3,2,1,2,1,1,2,2,1,1,1,1,2,2,2,1,1,2,1,2,1,3,1,2,1,1,1,1,1,1,1,2,2,1,2,1,1,1,2,1,1,2,2,3,1,2,1,1,1,1,1,1,1,2,1,1,1,2,1,1,2,2,2,2,1,1,2,1,2,1,2,2,1,2,1,2,1,1,1,1,1,2,1,1,2,3,2,2,2,1,2,1,1,2,3,2,1,1,1,2,1,1,2,2,1,2,2,3,1,2,1,1,2,2,1,1,2,1,2,2,1,1,2,1,3,2,2,2,2,2,1,2,1,2,1,1,1,2,1,2,1,2,1,2,1,1,1,1,1,3,1,1,1,1,1,1,1,2,1,1,2,1,2,2,3,1,1,2,1,2,2,1,1,1,2,2,2,2,1,1,2,1,2,1,2,1,1,1,2,1,1,1,2,2,2,1,3,2,2,2,1,1,2,1,1,3,1,1,1,1,2,1,1,1,1,1,1,2,1,2,2,1,3,1,1,1,1,2,1,2,1,1,1,1,2,1,1,2,1,1,1,3,1,1,1,1,1,1,1,1,1,1,2,1,2,1,1,1,2,1,1,1,1,2,3,1,1,2,2,2,1,3,2,2,1,1,1,1,2,2,1,1,2,2,2,2,2,2,2,1,1,1,2,1,2,1,2,1,1,1,1,1,2,1,2,2,2,2,1,2,3,1,1,2,1,1,1,1,1,1,1,1,1,2,3,1,1,1,2,2,1,2,3,3,1,2,1,1,1,1,2,2,1,1,2,2,1,1,1,2,1,2,2,2,2,1,2,1,2,1,3,2,1,2,1,2,3,3,2,1,1,2,1,1,1,2,1,1,3,2,2,1,1,1,1,1,2,1,1,2,1,1,1,2,2,2,1,1,1,2,2,2,2,1,1,2,2,2,2,1,1,1,1,1,1,1,2,1,2,2,2,1,1,2,1,1,1,1,2,2,2,2,1,1,2,1,1,1,1,1,3,1,1,2,2,1,1,2,3,2,1,2,1,1,1,2,3,1,1,2,1,2,2,1,2,1,2,1,2,1,3,2,2,1,1,1,1,1,2,1,1,1,1,2,1,1,1,1,2,2,2,1,1,2,2,1,2,1,2,1,1,1,3,1,2,1,2,1,1,1,2,3,1,1,2,1,2,2,1,1,2,1,1,1,1,2,1,1,1,3,2,1,3,2,1,2,1,1,1,2,1,1,2,2,2,1,2,1,1,1,1,3,2,2,1,1,1,1,1,1,1,2,1,2,1,2,1,1,2,1,2,1,1,1,1,2,2,1,3,1,1,2,2,1,2,1,1,3,1,1,1,1,1,1,1,1,2,1,1,1,1,1,1,2,1,2,2,1,1,1,2,3,2,2,1,2,2,3,2,1,1,1,2,2,2,2,1,1,2,2,1,2,2,1,1,1,1,2,1,3,1,1,1,2,2,1,1,1,1,1,1,2,1,1,1,1,2,2,2,1,2,1,1,1,1,1,1,2,2,1,1,2,1,1,2,1,1,1,2,2,1,2,1,1,1,3,2,1,1,3,2,1,1,1,1,1,1,1,1,1,1,1,1,2,1,1,2,1,2,1,1,1,1,1,1,1,3,2,1,2,1,1,1,1,1,1,1,1,1,1,2,1,1,3,2,1,1,2,2,2,1,1,1,1,2,1,1,1,2,2,2,1,1,2,1,2,2,1,1,1,2,1,1,2,1,1,1,1,2,2,1,1,2,2,1,1,1,1,1,1,3,1,2,1,1,2,2,1,2,2,1,2,1,1,1,1,3,1,2,1,2,2,1,2,2,2,2,1,2,1,2,2,1,2,1,1,2,1,2,1,2,2,2,1,2,1,1,2,2,2,1,2,1,2,3,1,1,3,1,2,2,1,2,2,1,1,1,1,2,1,1,2,3,1,1,1,2,2,0.580917
2,1,2,2,2,1,2,1,2,2,3,2,1,1,1,1,1,2,1,1,1,2,1,2,1,1,2,1,2,2,1,1,1,1,1,2,1,1,1,1,2,1,2,2,1,1,1,1,2,2,2,1,2,1,1,1,2,1,2,3,2,1,1,3,2,1,2,1,2,2,1,1,3,3,1,2,3,2,1,2,1,1,1,1,1,1,3,1,2,1,1,1,1,1,1,2,1,1,1,1,1,3,1,1,2,1,1,2,3,1,1,1,2,1,1,1,1,2,1,1,2,2,2,2,2,2,2,1,3,1,1,1,2,1,1,1,2,1,1,1,2,1,2,2,2,1,1,1,1,2,3,2,2,2,1,2,2,1,3,1,1,2,1,1,1,1,2,2,1,3,1,2,1,2,1,1,2,1,1,2,2,1,1,3,2,1,1,2,2,1,1,1,2,1,2,2,1,1,1,2,1,2,1,1,2,2,2,1,1,2,1,1,1,1,2,2,2,1,3,1,1,1,1,2,1,2,1,1,2,1,2,2,1,1,1,1,1,1,1,1,1,1,2,1,2,1,1,2,2,2,2,2,3,3,2,3,2,1,1,2,2,1,1,2,1,1,2,3,1,1,3,2,1,2,2,1,1,2,1,1,2,2,2,1,1,1,1,2,1,2,2,2,1,1,2,1,2,3,2,1,1,1,1,2,1,2,1,1,2,2,3,1,2,1,1,2,2,2,1,2,1,2,2,2,2,2,1,1,2,1,1,1,2,3,1,2,1,1,1,1,2,1,1,1,2,1,3,1,1,1,1,2,1,2,2,2,1,2,1,1,1,2,2,2,1,1,2,2,1,2,1,2,2,1,1,2,3,2,2,2,1,1,1,2,1,2,2,1,1,1,1,1,1,1,1,2,2,1,1,2,1,1,2,3,1,1,2,2,1,1,2,2,1,2,2,1,2,2,2,3,2,2,2,1,2,1,1,2,2,1,1,2,3,1,2,1,1,1,1,2,2,2,3,2,2,1,2,1,3,1,2,1,2,1,3,1,1,2,1,1,2,2,2,3,1,1,2,1,3,1,1,1,2,1,2,3,1,1,1,2,2,1,1,1,1,2,2,2,1,2,1,1,2,1,1,2,1,1,1,2,2,1,1,1,1,2,2,1,1,1,1,1,2,2,2,3,1,1,2,1,2,2,1,2,1,1,1,2,2,1,2,3,1,1,1,1,1,2,1,3,2,1,2,1,2,2,2,1,2,2,1,1,2,1,1,1,2,1,1,1,1,1,1,1,2,1,2,1,1,2,2,1,1,1,2,2,2,2,1,1,1,2,3,2,1,1,1,1,1,3,1,2,1,1,2,1,1,2,2,2,2,1,2,1,2,1,2,2,1,1,1,1,2,2,1,1,1,2,1,3,2,2,1,2,1,3,2,1,1,2,1,1,1,1,1,1,2,2,1,1,1,1,2,2,1,1,1,2,2,2,1,1,1,1,1,2,2,1,2,2,1,2,1,2,2,2,1,2,1,1,1,2,1,1,1,1,1,2,1,2,2,1,2,1,2,1,1,2,1,1,1,1,2,1,1,1,1,1,1,1,2,1,1,2,3,1,1,1,1,2,1,1,1,2,1,2,1,2,1,1,2,2,2,1,2,2,2,2,1,2,1,2,1,1,1,1,3,2,2,1,1,2,3,2,1,2,2,2,2,1,2,2,2,2,1,1,1,2,2,2,1,2,1,2,1,1,1,2,1,2,2,3,1,1,1,1,2,1,1,1,2,2,1,2,1,1,1,1,2,1,1,1,1,1,3,1,1,2,2,2,1,1,1,2,2,2,2,1,2,2,1,1,1,1,1,1,1,3,2,2,2,1,1,3,3,2,2,3,2,2,1,2,1,1,1,1,1,2,1,1,1,1,3,1,1,2,1,2,1,2,3,2,1,1,1,1,2,1,1,1,1,1,1,1,2,1,2,1,1,1,1,3,1,2,1,1,2,1,1,2,2,2,1,1,1,1,2,1,3,2,1,1,1,1,1,1,2,1,2,1,2,1,1,3,2,3,2,2,2,1,2,2,1,1,1,1,1,3,3,1,2,2,1,1,2,1,1,2,3,1,2,2,1,1,1,2,1,1,2,1,2,3,1,1,2,1,2,1,1,1,1,1,1,2,2,1,3,2,2,1,2,2,2,1,3,1,1,3,3,2,1,1,2,1,1,2,1,1,1,1,2,2,1,2,1,2,1,1,2,2,1,1,1,1,2,2,1,2,1,1,2,1,2,3,1,2,2,1,2,2,1,1,2,1,1,1,1,1,1,1,1,2,1,1,1,1,1,2,2,1,1,1,2,2,2,1,1,2,1,1,1,1,3,2,2,2,2,1,1,1,1,3,1,1,2,3,1,1,1,1,1,1,1,3,2,1,3,1,1,1,2,1,3,3,1,1,1,3,1,1,1,1,1,3,1,2,1,1,1,1,2,2,1,1,1,1,1,1,1,2,2,2,1,2,2,2,1,1,2,2,2,1,2,1,2,1,2,3,1,1,1,1,1,2,1,1,2,1,3,1,2,1,1,1,2,3,1,1,2,1,1,1,2,1,2,3,1,1,1,1,2,1,1,2,1,2,2,1,1,1,2,2,1,1,1,1,1,2,3,1,1,2,1,1,1,1,1,1,2,1,1,1,2,1,2,2,2,1,1,2,2,2,1,2,2,1,1,1,1,1,1,1,2,1,1,1,3,2,1,1,2,1,3,2,3,1,1,2,1,1,2,1,1,3,2,1,2,2,2,2,2,2,2,1,1,1,1,1,2,1,1,3,2,2,1,2,2,1,1,1,1,2,1,2,1,1,2,1,3,1,2,2,1,2,1,2,1,2,1,2,1,1,2,1,1,2,1,1,1,1,1,2,1,2,1,2,3,2,2,2,1,1,3,1,1,2,1,1,1,2,1,2,2,1,1,2,2,1,1,2,1,1,2,1,1,1,1,2,3,2,2,2,1,1,2,1,1,2,2,1,1,1,1,1,2,1,1,1,2,1,1,1,1,2,2,1,1,2,1,2,1,1,2,1,2,2,2,1,1,2,2,3,1,2,1,1,1,2,2,1,2,2,2,1,1,2,2,1,1,1,2,2,1,1,1,1,2,1,2,2,2,1,2,3,1,1,1,2,1,2,1,2,1,1,2,2,2,2,1,1,2,3,1,1,1,1,1,1,1,1,1,1,1,1,1,1,1,2,1,1,2,1,1,1,1,1,1,1,3,1,2,1,1,2,1,1,2,2,1,1,1,1,1,2,1,1,1,1,2,1,1,1,1,2,1,1,2,1,1,1,1,3,2,2,1,2,2,3,1,1,2,1,2,3,2,1,1,1,1,2,1,1,3,1,1,3,1,1,1,1,1,1,2,1,1,3,1,1,2,2,2,1,1,2,1,1,1,1,2,3,2,1,1,1,1,2,1,2,2,1,2,2,1,1,1,1,2,1,1,1,2,2,1,1,1,1,1,2,1,2,1,1,2,1,3,1,1,2,1,1,1,1,1,1,2,1,2,1,1,1,1,2,1,1,3,3,2,2,1,2,2,1,1,3,1,1,1,2,3,1,2,2,3,1,1,2,1,3,1,2,3,1,1,3,1,1,3,1,3,1,1,1,1,2,2,1,1,1,2,2,2,1,2,2,1,1,1,1,1,2,1,2,1,1,2,2,1,1,1,2,2,1,2,2,1,1,1,1,1,1,1,2,2,1,2,2,1,1,2,1,1,1,1,3,1,1,1,3,1,1,2,1,1,1,2,1,1,1,1,3,1,1,2,1,2,2,1,1,2,2,2,2,1,2,2,2,1,1,2,1,1,1,1,1,1,3,2,1,1,2,1,1,3,1,1,1,1,1,1,1,1,1,1,1,1,1,2,1,1,1,2,2,2,1,1,1,1,2,2,1,1,1,1,3,2,2,2,3,2,1,1,2,1,1,1,1,3,1,2,3,2,1,1,1,2,2,2,1,1,2,2,1,1,2,2,1,3,3,1,2,2,2,1,1,3,1,1,1,1,3,3,1,2,1,2,1,2,1,1,1,2,1,1,3,2,2,1,2,2,1,1,1,1,2,3,1,1,2,2,3,1,1,1,2,1,1,1,1,2,1,1,1,2,1,1,2,1,1,1,2,3,1,1,1,2,2,1,1,2,2,1,1,3,2,1,2,2,2,1,1,1,1,2,2,1,1,1,2,2,2,1,2,1,1,3,1,1,1,2,1,2,1,1,2,2,1,2,2,1,1,1,2,1,3,1,1,1,1,2,2,3,2,2,1,1,1,1,1,1,3,2,1,2,3,1,2,1,1,1,1,1,2,1,1,1,3,1,1,1,2,2,1,1,1,2,2,2,1,1,2,1,2,1,1,1,3,2,1,1,2,1,2,2,1,3,1,1,1,1,3,2,1,1,1,1,2,2,2,3,2,2,2,1,2,1,1,1,1,1,2,1,1,1,2,1,1,1,2,1,1,1,1,1,1,1,1,2,3,1,2,1,1,1,1,1,1,2,3,2,1,2,1,1,2,2,3,2,1,1,2,3,2,1,2,1,1,1,2,1,1,1,1,1,1,1,1,1,1,1,2,1,2,1,2,1,2,2,1,1,2,1,1,1,148.983878
2,1,1,2,2,1,1,1,1,2,1,1,1,1,1,1,2,1,1,1,1,2,2,3,1,1,2,1,2,2,3,2,1,2,2,1,1,2,3,1,1,1,2,1,2,1,1,2,1,1,2,2,1,1,2,2,2,1,2,2,1,1,1,2,3,1,2,2,1,2,1,2,1,3,2,1,3,2,2,2,1,3,2,1,2,3,1,3,1,1,3,2,1,1,1,3,2,1,2,1,2,2,1,2,1,2,1,3,2,1,2,1,2,1,1,1,1,1,1,2,2,2,1,1,1,1,2,1,2,1,1,2,2,1,1,3,1,2,2,2,1,2,2,2,2,1,1,1,1,1,3,1,1,1,1,2,1,1,2,2,1,2,2,2,2,1,2,1,1,1,1,2,1,2,1,1,1,1,1,1,3,2,1,1,2,2,1,1,2,2,2,1,1,3,1,1,1,1,2,1,2,3,2,2,1,1,1,2,1,1,2,2,1,2,1,2,1,3,1,1,1,1,3,1,1,1,1,1,1,2,3,1,1,1,1,1,2,1,1,1,1,2,1,2,1,2,1,2,3,1,1,3,1,1,2,1,1,1,2,1,2,2,1,1,1,1,2,2,2,2,1,1,2,3,1,1,1,1,1,1,2,3,1,1,1,2,1,1,1,1,2,1,1,2,1,1,2,2,3,2,1,1,1,2,2,1,1,1,1,2,2,2,1,3,1,2,2,2,1,3,1,3,1,1,1,2,1,1,1,2,2,2,1,3,2,2,2,1,2,1,2,1,2,2,2,1,2,1,2,2,3,1,1,2,2,2,2,1,1,2,1,2,1,1,1,3,2,2,1,2,3,3,2,2,1,2,2,1,1,3,1,1,1,1,2,2,1,1,2,2,1,1,2,1,1,2,2,1,1,3,1,1,3,2,1,2,1,2,1,2,2,1,3,2,1,1,1,2,2,1,1,1,1,2,1,1,1,2,1,1,1,2,1,1,2,2,1,1,1,3,1,2,2,1,2,2,2,1,2,2,1,1,3,1,2,3,1,3,1,3,1,1,2,2,1,1,1,1,2,1,2,1,1,2,1,3,1,1,2,2,1,1,2,1,2,2,1,1,1,1,2,1,2,2,2,1,1,1,1,2,3,1,1,1,1,1,1,2,2,3,2,1,2,3,1,1,1,2,3,2,1,2,2,2,2,2,2,2,1,1,1,1,1,2,1,2,1,2,1,1,2,1,2,1,1,1,1,2,1,1,1,1,2,2,1,2,1,1,2,1,2,1,1,1,2,2,2,2,1,1,1,1,1,1,1,1,1,1,1,1,1,3,1,3,1,2,1,1,2,2,1,1,1,1,2,1,1,2,1,1,3,1,1,1,2,1,2,1,2,1,1,1,2,1,2,2,1,2,2,1,2,1,2,1,1,1,2,1,1,2,1,2,1,1,1,2,1,1,2,1,2,1,1,1,2,1,2,1,2,2,2,1,1,2,1,3,1,3,1,2,1,2,1,2,1,1,1,2,1,2,1,2,1,1,1,2,2,1,1,2,3,1,1,1,1,1,2,2,2,1,2,1,3,1,1,1,1,2,1,2,1,2,1,2,2,2,1,1,1,2,2,2,3,1,3,1,1,2,1,2,1,2,1,1,2,1,1,2,2,2,2,1,3,2,1,2,2,2,2,2,1,2,2,2,1,2,1,1,2,1,2,2,2,1,1,1,1,1,1,2,1,2,1,1,2,3,1,1,1,2,1,3,1,1,1,2,2,1,1,2,2,1,2,2,1,3,2,2,1,2,1,1,1,2,1,1,1,2,2,1,2,2,1,1,2,2,2,1,2,2,2,1,1,1,2,2,2,2,1,1,2,1,3,2,2,2,3,3,1,2,2,1,1,1,2,2,1,1,2,2,2,1,2,2,2,1,1,2,1,1,1,1,2,1,2,1,1,2,1,1,1,1,2,2,1,1,1,2,1,2,1,1,2,1,1,1,1,2,1,1,1,1,2,1,1,1,1,2,3,1,1,1,1,2,1,1,1,3,1,1,2,1,1,2,1,1,1,1,1,1,2,1,1,2,1,2,2,1,3,1,2,3,1,2,1,2,1,2,1,1,2,1,2,2,1,2,2,1,1,1,1,1,2,1,1,1,1,1,2,1,2,1,1,2,1,1,2,1,2,2,1,2,1,2,1,1,1,1,1,2,1,2,3,1,1,1,1,2,1,2,1,1,2,1,1,1,2,1,1,2,2,1,2,2,2,2,1,2,2,1,1,1,2,2,1,3,1,1,2,1,1,2,2,1,2,2,1,1,1,2,2,1,2,1,1,2,1,2,2,2,1,2,1,2,1,1,1,2,1,1,2,1,2,1,2,1,1,2,1,1,2,1,1,2,1,2,1,1,1,2,1,1,1,2,1,2,2,1,2,3,3,1,1,2,1,1,1,1,2,1,2,1,1,3,2,2,1,2,1,1,2,3,1,1,2,2,2,1,1,2,2,2,2,1,1,2,1,1,2,2,1,2,2,2,2,1,3,1,2,1,2,2,2,1,1,2,2,2,3,2,2,1,1,1,1,2,1,1,2,2,2,1,2,1,1,3,1,2,1,2,1,1,1,3,1,2,2,2,1,2,1,1,1,1,1,1,1,1,1,1,2,1,2,1,1,1,1,2,1,1,1,1,2,1,2,2,3,1,1,2,1,2,1,2,1,1,1,3,1,1,2,2,1,1,1,1,1,1,2,1,1,1,1,2,1,2,1,2,1,1,2,1,3,2,2,1,1,1,1,2,2,2,1,1,2,2,3,2,1,1,2,1,1,2,3,1,1,2,2,1,1,2,1,2,2,1,1,3,2,1,1,1,3,1,1,1,2,1,1,3,2,2,1,1,1,1,2,1,2,1,2,1,2,1,1,2,2,1,1,1,1,1,1,1,1,1,1,1,1,1,2,1,1,1,1,1,1,2,2,1,1,3,2,1,1,2,1,1,1,2,2,1,1,1,1,1,1,2,1,1,1,2,1,1,2,3,2,1,2,1,2,1,1,1,1,2,1,1,1,1,2,3,1,2,2,1,1,1,1,1,1,2,2,2,2,1,2,2,2,1,2,1,1,2,2,1,1,1,2,1,2,1,1,1,1,1,1,1,2,2,2,3,2,1,1,1,2,2,2,1,1,2,3,1,2,2,2,2,2,1,2,1,1,1,2,1,1,1,1,1,1,1,1,2,2,2,1,1,2,1,2,2,1,1,3,1,2,1,1,2,2,1,2,2,2,2,1,1,1,2,1,1,1,1,1,3,1,1,1,2,1,2,2,1,2,3,2,2,2,2,1,2,2,1,1,2,1,2,2,2,2,1,2,1,2,1,1,2,2,2,1,2,2,1,1,1,1,1,2,1,1,1,3,2,1,1,2,1,2,2,2,2,3,1,2,1,2,1,2,2,2,1,1,1,1,1,1,1,1,1,1,2,2,2,1,2,2,1,2,1,1,2,1,2,1,1,1,2,2,1,2,1,2,1,2,1,1,1,2,1,2,2,2,1,1,1,2,3,1,1,1,2,2,2,3,2,2,1,1,1,2,2,1,2,2,2,2,1,1,1,1,1,1,1,2,1,1,3,1,1,3,1,2,3,1,1,1,1,2,1,1,2,1,1,1,1,1,1,1,2,1,2,1,2,1,2,1,1,1,1,1,2,1,2,3,1,1,1,2,1,1,1,1,1,2,2,2,3,1,1,2,2,1,2,3,2,1,2,1,3,1,1,2,1,1,2,1,1,1,1,2,1,1,1,2,1,2,1,2,2,2,1,1,1,3,1,1,1,1,2,1,2,1,3,1,2,2,3,2,2,1,1,2,2,2,2,1,1,1,2,1,1,2,2,1,1,1,1,1,1,1,1,1,1,1,2,1,1,2,1,2,1,3,1,2,2,1,3,2,1,1,2,1,3,1,2,2,2,1,1,1,2,1,2,1,1,2,2,2,2,1,1,1,1,2,1,3,1,1,2,1,2,1,1,1,1,1,3,1,1,2,2,1,1,2,2,2,1,1,2,1,2,2,1,1,1,1,1,2,3,2,2,1,3,1,2,2,3,1,1,1,1,2,2,2,1,1,2,1,1,1,1,1,2,1,1,1,1,2,1,2,1,1,1,1,1,1,2,1,1,1,1,3,1,1,1,3,2,1,3,2,2,1,2,3,2,3,1,2,1,1,3,2,1,1,1,1,1,2,2,1,1,1,1,2,1,3,1,1,1,1,1,2,1,2,1,1,1,1,1,1,1,1,1,1,1,1,1,2,2,1,2,1,1,3,1,2,1,1,2,2,1,1,1,1,2,2,2,3,1,3,1,2,1,2,3,1,1,1,2,1,1,1,1,2,1,2,1,1,3,1,2,2,2,1,2,1,1,1,1,2,1,1,3,1,2,2,1,2,1,2,1,1,1,1,2,1,1,1,2,3,2,2,1,1,1,1,1,1,2,1,1,1,2,2,1,1,1,1,2,2,1,2,1,2,2,2,1,2,2,2,1,2,1,1,2,1,2,1,1,2,1,1,1,2,2,1,2,1,2,2,1,1,1,1,1,1,1,1,1,1,1,2,1,2,1,2,1,1,1,2,2,3,1,2,1,1,1,1,1,2,2,1,150.190736
1,2,2,2,3,1,2,1,1,1,1,2,2,1,2,1,2,1,2,1,2,1,2,3,2,1,2,2,1,1,2,3,2,1,1,1,1,2,3,2,3,2,3,1,1,2,1,2,2,1,1,1,1,1,1,2,2,2,1,2,2,2,1,2,1,2,1,1,1,1,1,1,2,1,1,1,1,1,2,2,1,1,2,1,1,1,2,1,2,2,1,2,1,1,1,2,2,1,2,2,1,1,1,1,1,1,2,2,1,3,3,3,2,3,1,1,1,2,3,2,1,3,2,2,1,1,2,2,2,1,2,2,2,1,2,2,1,1,2,1,1,2,2,2,1,2,2,2,2,1,1,2,1,1,1,2,1,1,2,2,1,2,1,2,1,1,2,1,3,1,1,2,1,2,1,1,2,1,1,1,2,1,1,2,2,1,3,2,2,2,1,2,2,2,2,1,1,2,1,1,2,1,2,1,1,1,1,1,1,1,1,1,1,2,2,1,2,1,2,1,2,1,2,1,3,2,1,1,1,1,1,1,2,2,1,2,2,1,2,1,2,1,2,2,2,2,1,3,1,1,2,1,2,2,2,2,1,1,1,2,1,2,1,1,2,1,2,2,1,2,2,2,1,2,2,2,1,1,2,2,1,2,2,1,1,1,1,1,1,1,2,2,2,3,2,1,3,2,1,2,2,2,1,1,1,1,1,2,1,1,1,1,2,1,1,2,1,2,2,2,1,3,1,2,1,2,2,2,1,1,2,2,1,1,2,1,2,3,3,1,2,1,1,1,2,2,1,1,2,3,1,2,2,2,2,1,2,1,1,1,1,1,1,1,2,3,1,1,1,1,3,1,1,1,1,1,2,1,2,1,2,1,1,2,2,2,1,2,2,2,2,3,2,2,1,2,2,2,1,2,1,1,2,1,1,1,1,2,3,1,2,1,1,2,1,2,2,1,2,3,2,1,1,1,3,1,3,1,1,2,2,1,2,1,2,1,1,1,1,2,2,1,2,1,3,2,2,1,3,1,1,1,2,2,1,2,1,1,1,2,1,2,3,1,2,1,1,2,2,1,2,2,2,2,1,1,1,1,2,2,1,2,1,2,1,1,2,2,1,1,1,1,1,2,2,1,1,2,1,2,1,2,1,1,1,3,2,1,1,1,2,1,3,2,2,1,2,2,3,1,2,2,2,1,1,1,1,2,2,1,1,1,1,1,1,2,1,1,2,1,2,1,2,3,2,1,1,1,2,1,2,1,2,3,2,1,1,1,2,1,3,2,2,1,3,2,1,2,3,2,2,1,1,1,1,2,1,1,1,1,1,2,1,1,2,1,1,3,2,2,1,1,2,1,2,2,2,2,2,1,2,1,2,2,1,2,3,1,1,1,3,1,1,1,1,1,1,1,3,1,2,2,1,2,2,2,1,2,1,2,1,2,1,1,1,1,3,1,1,2,2,1,1,1,2,2,2,1,2,2,2,1,2,2,2,1,2,1,2,2,2,1,1,3,2,1,3,1,2,2,1,2,2,1,1,1,1,1,1,3,3,2,1,1,1,1,1,2,2,1,2,1,2,1,2,2,2,3,1,1,1,2,1,1,1,1,2,2,1,2,2,1,1,1,2,1,1,2,2,1,3,1,1,1,2,1,3,1,1,2,1,1,1,1,1,2,2,2,3,1,1,2,2,2,1,2,1,1,1,1,2,1,2,1,2,1,1,1,3,3,1,1,1,1,2,2,2,2,1,2,2,1,1,1,1,1,1,2,1,2,1,2,2,1,2,3,1,2,1,2,1,1,2,1,2,2,1,1,1,3,1,2,2,2,3,2,1,1,1,2,1,1,1,1,2,1,2,2,2,1,2,2,2,1,2,2,1,1,2,2,3,2,3,1,3,1,2,2,2,2,1,1,1,2,3,1,3,1,2,1,1,2,1,1,1,1,1,1,1,2,2,1,1,2,2,1,2,2,1,2,1,1,2,1,1,1,1,3,1,3,2,1,2,1,2,1,1,2,2,1,2,1,2,1,2,1,1,1,3,1,1,1,2,2,2,2,1,1,2,1,1,2,1,2,1,1,2,3,3,1,2,1,1,1,2,1,1,2,2,1,1,1,2,1,1,2,1,1,1,1,1,2,1,1,1,2,3,1,1,2,1,1,1,1,1,2,1,2,2,1,1,1,1,2,1,1,1,1,1,1,2,3,3,1,1,1,2,2,1,1,1,2,1,1,1,2,1,2,3,1,1,3,1,1,2,1,2,2,1,3,2,1,2,2,1,2,2,2,2,1,2,3,1,2,1,2,1,3,1,2,1,1,2,2,1,1,1,1,3,1,2,1,2,2,3,2,1,2,2,1,1,2,1,1,1,1,2,1,1,1,1,1,3,2,2,2,1,1,1,2,2,1,2,1,1,2,1,2,1,2,2,2,3,2,1,1,1,2,1,2,1,1,3,1,1,2,3,1,1,1,2,1,1,1,1,2,1,1,3,2,3,1,1,1,2,1,2,1,1,2,1,2,1,1,1,2,2,2,1,1,1,3,1,1,1,1,1,1,1,1,1,1,1,1,2,1,1,2,2,2,1,2,2,3,2,1,1,2,2,1,3,2,1,3,2,2,1,1,1,2,2,2,1,1,1,1,1,1,1,2,1,1,1,1,2,2,3,1,1,2,1,3,1,1,1,1,1,2,1,1,1,2,1,1,1,1,1,2,2,2,2,3,3,2,2,1,1,1,2,1,1,1,2,2,3,1,1,2,2,1,1,2,1,1,2,1,1,2,2,1,1,2,1,1,1,2,2,1,2,2,2,1,1,3,1,1,1,2,1,1,2,1,2,2,2,1,2,1,2,1,1,2,2,1,3,1,1,1,1,2,1,1,2,2,1,2,2,1,2,1,1,2,1,1,1,1,2,1,1,1,2,2,1,1,1,2,1,2,2,2,2,1,1,1,1,3,2,1,1,1,3,1,1,1,1,2,3,3,2,1,2,2,1,1,2,2,1,2,2,1,1,1,1,1,3,1,1,1,1,1,1,1,2,1,1,1,1,1,3,2,2,3,1,2,1,1,2,1,1,2,2,2,2,2,1,2,1,2,1,2,1,2,1,1,2,1,1,1,1,1,1,1,1,1,2,1,2,1,2,2,1,2,1,1,3,1,1,2,2,1,1,2,1,2,2,2,1,2,2,1,1,1,1,1,3,1,2,1,2,3,2,1,2,2,2,2,1,2,1,1,2,1,1,2,1,1,2,2,2,1,2,1,2,1,1,1,2,3,2,2,2,1,1,2,1,2,2,2,2,2,2,2,2,2,1,1,1,1,1,2,3,3,1,2,2,1,2,1,2,2,2,1,1,2,1,1,1,1,3,2,1,2,1,1,1,2,1,1,1,2,1,2,2,1,1,2,1,2,1,1,1,2,1,1,2,2,2,1,1,2,2,1,1,2,3,2,1,2,1,1,1,3,2,1,2,1,2,1,1,2,1,2,1,1,1,2,1,3,1,1,1,1,1,1,2,1,1,2,1,1,2,2,1,2,1,2,1,1,1,1,2,1,1,1,1,2,2,2,1,1,2,1,1,2,1,2,2,2,2,1,1,2,1,1,1,2,3,2,2,1,1,1,2,2,2,1,2,1,2,1,2,1,2,1,1,2,1,1,2,1,1,3,2,1,1,1,2,1,1,2,2,2,1,1,2,2,1,2,2,1,2,1,1,1,1,1,1,2,2,1,2,1,1,1,1,2,2,2,1,1,1,1,2,2,1,1,1,1,1,1,1,1,1,2,2,2,1,1,3,1,2,1,2,1,1,1,2,1,3,1,1,1,2,1,3,1,2,2,2,1,2,1,1,2,3,1,2,1,1,1,1,2,2,2,3,2,1,1,2,2,1,2,2,1,1,1,1,1,1,1,1,2,3,1,2,1,1,3,1,2,2,1,2,1,2,1,2,1,2,1,2,1,1,1,2,1,1,2,2,2,3,2,1,2,2,2,1,1,1,2,1,2,1,2,1,1,2,2,1,2,1,1,3,2,2,1,1,1,2,1,2,1,2,1,1,2,1,1,1,1,2,2,2,2,2,2,1,1,2,3,2,2,3,1,2,1,2,3,1,1,1,2,1,1,1,2,2,1,1,2,1,1,3,2,1,1,1,1,1,1,1,2,1,1,2,1,1,1,2,1,1,1,1,2,1,1,3,3,2,1,1,2,1,1,1,1,2,2,1,1,1,2,1,2,1,2,1,1,1,2,2,1,1,2,2,1,1,2,2,2,1,3,2,3,1,3,1,1,3,2,1,1,1,2,3,2,1,1,1,1,1,1,1,1,1,1,2,2,2,1,2,1,2,2,2,1,2,2,2,2,2,1,2,2,2,2,1,2,2,1,3,1,2,1,2,3,1,2,2,1,2,1,1,1,1,1,1,2,1,2,1,2,1,2,1,2,1,1,1,1,1,2,2,2,1,1,2,1,1,1,1,2,2,2,1,1,1,1,3,2,1,2,1,1,2,1,2,1,1,2,2,2,1,2,2,2,2,1,1,3,2,2,2,1,2,1,3,3,2,1,2,1,2,1,1,1,1,2,1,1,1,1,2,1,2,2,2,2,1,1,2,1,2,1,2,1,1,1,3,2,2,3,2,1.394655
2,2,1,2,2,2,3,3,2,1,1,1,1,1,2,2,1,1,3,1,1,1,1,2,2,1,2,1,1,1,2,2,2,2,1,1,1,2,1,2,2,1,2,2,1,1,1,1,2,2,2,1,2,1,2,1,1,2,1,1,3,1,2,2,1,3,1,2,2,1,1,1,1,3,1,1,1,2,2,1,1,1,1,1,2,1,3,1,1,2,1,1,2,2,2,2,2,2,1,2,2,1,2,1,1,1,2,1,2,2,2,1,1,1,1,1,1,1,1,1,2,3,1,1,2,2,2,2,2,2,1,2,2,2,2,2,2,1,1,3,1,1,1,1,2,1,1,1,2,2,1,2,3,1,1,2,1,1,2,3,2,2,1,2,2,1,2,1,1,2,2,1,1,2,1,1,1,1,2,2,3,2,1,1,2,2,1,2,1,1,2,1,1,2,2,2,2,1,1,2,1,2,1,2,1,2,1,2,1,1,1,1,2,1,2,2,2,1,1,1,2,1,2,1,1,1,1,1,2,2,1,1,3,1,1,1,1,1,1,2,1,1,1,1,2,1,2,2,2,1,1,1,2,1,2,2,1,2,2,2,1,2,1,2,2,1,1,2,1,2,1,1,1,1,1,1,3,1,1,1,3,3,1,1,2,1,1,1,1,1,1,1,3,1,2,2,2,1,2,2,2,2,2,1,3,2,2,1,1,1,2,1,1,2,2,3,2,1,2,1,3,3,1,1,1,1,1,2,1,1,2,2,3,2,1,3,1,2,2,1,1,1,2,1,1,3,1,1,1,1,1,2,1,1,1,1,2,1,1,1,1,2,1,1,2,2,3,1,1,2,1,2,3,2,1,1,2,2,1,1,2,2,1,1,3,2,1,3,2,2,1,2,2,2,1,2,2,1,2,1,1,1,1,2,1,1,2,1,1,1,2,2,2,3,2,1,2,1,3,2,2,1,2,2,2,1,2,1,1,2,2,1,1,2,1,1,1,1,1,1,2,1,1,1,2,1,2,2,1,2,1,1,2,1,1,1,1,1,1,2,2,1,1,2,2,1,1,2,2,3,2,2,1,1,1,1,2,1,1,1,1,2,1,2,1,2,2,2,2,2,1,2,1,1,1,1,1,1,2,1,1,1,1,1,2,1,2,1,1,1,1,1,3,1,1,1,1,1,2,2,3,1,2,1,2,2,2,1,2,1,1,2,1,1,1,1,1,1,2,1,2,2,1,3,3,2,3,2,2,2,1,1,1,1,1,2,1,2,1,2,1,1,2,1,1,2,2,1,1,2,3,1,2,2,1,2,3,3,1,1,2,1,3,2,1,2,1,2,3,2,1,2,2,1,2,2,3,1,2,1,2,1,2,1,2,1,1,1,2,2,2,1,1,1,3,2,1,1,1,1,1,1,1,1,2,1,1,1,1,2,1,2,1,1,2,1,1,2,2,1,2,2,1,1,1,1,1,1,1,1,1,1,1,1,1,1,1,1,2,1,1,3,2,1,1,2,2,2,1,2,2,1,1,1,1,1,2,2,1,1,3,2,1,2,2,1,2,1,1,1,2,3,2,1,1,1,1,1,1,1,2,2,2,1,2,1,1,1,1,1,1,1,1,2,1,1,1,2,1,2,1,1,2,1,3,1,2,1,1,3,1,1,2,1,1,3,1,2,1,1,1,1,1,2,1,2,2,2,2,1,2,3,1,1,1,2,1,1,2,2,1,1,1,1,1,2,2,1,1,2,2,1,1,1,1,1,1,2,1,1,3,1,1,1,1,2,1,2,2,1,1,2,2,1,1,1,1,1,2,2,1,2,1,1,3,2,1,1,2,2,1,1,2,1,1,3,3,2,1,1,2,1,1,1,2,2,2,1,1,1,1,1,1,1,2,2,1,2,1,1,1,2,1,2,1,1,1,1,1,2,2,2,3,1,1,3,2,1,1,1,1,1,1,1,1,1,1,1,1,2,1,1,1,3,1,2,1,1,1,3,1,1,3,1,2,2,1,1,1,1,1,2,2,2,1,1,1,2,2,1,3,1,2,1,1,2,2,3,2,1,1,2,1,1,2,2,1,1,2,1,2,1,2,1,1,1,2,2,2,1,1,1,3,2,3,1,1,2,1,2,1,2,2,2,2,1,1,1,2,2,1,2,2,2,1,3,3,1,3,1,2,2,1,1,1,1,2,1,1,3,1,1,1,1,1,1,1,1,1,1,1,2,1,1,2,2,3,2,2,1,1,2,2,1,2,2,2,1,1,2,1,2,1,1,1,2,1,1,1,1,1,2,1,1,1,2,1,2,1,1,2,2,2,2,2,1,1,2,1,1,2,3,1,2,1,3,2,2,1,2,2,1,1,1,2,2,2,2,2,1,2,1,2,1,1,3,1,1,1,1,1,2,2,1,1,1,1,2,1,1,2,1,1,2,2,1,2,1,2,1,1,1,1,1,1,2,1,2,1,1,1,3,2,1,2,2,2,2,1,1,1,1,1,2,1,1,1,1,1,2,1,1,2,2,1,2,2,2,1,1,1,1,1,2,1,1,2,1,2,2,1,1,1,2,2,1,1,2,1,1,1,2,2,2,2,1,1,2,2,1,1,1,1,1,2,1,2,1,2,1,1,2,2,1,1,1,2,1,1,1,2,3,2,2,1,1,1,1,1,1,2,1,3,1,2,2,1,1,2,1,1,1,2,3,1,1,1,2,2,1,1,2,1,1,1,2,1,1,1,1,2,1,2,1,1,2,3,2,1,2,1,1,2,3,1,1,2,2,1,1,1,3,2,1,2,1,1,1,2,2,1,2,1,1,2,1,2,1,1,1,2,2,1,1,2,2,2,2,2,1,3,2,1,2,2,1,2,1,1,2,2,1,2,1,1,2,3,3,1,2,1,3,2,2,1,1,2,1,2,1,3,1,1,1,2,3,1,2,1,1,3,2,1,1,1,1,3,1,3,1,2,1,1,1,1,2,1,1,2,1,2,2,1,2,1,1,1,1,2,2,1,2,2,1,1,1,1,1,1,1,2,2,1,2,1,1,1,1,1,1,3,2,3,2,1,1,1,2,1,2,1,3,1,1,1,2,1,3,1,1,1,1,2,2,1,1,1,2,1,2,2,1,2,1,1,1,2,1,1,1,2,3,2,2,2,1,1,3,2,2,1,3,3,2,2,1,2,1,1,1,2,1,1,1,1,1,1,3,1,2,1,1,2,1,2,1,1,2,1,2,1,2,2,2,2,2,1,1,1,1,3,1,2,1,1,1,3,1,1,2,2,2,2,2,1,1,2,2,3,1,1,3,1,1,3,2,1,3,2,1,1,2,1,1,2,1,1,2,2,3,2,1,3,2,1,2,1,1,2,2,1,1,1,2,1,1,2,1,1,2,2,1,1,1,1,1,1,2,1,1,1,2,1,2,1,1,1,1,2,2,2,2,2,1,2,2,2,2,1,1,1,2,1,1,1,1,3,2,2,1,2,2,1,1,1,2,1,3,1,3,1,1,2,1,2,2,1,1,1,1,1,1,1,1,1,2,1,1,2,2,2,1,1,1,2,1,1,2,1,1,1,1,1,2,1,2,1,2,1,1,1,2,1,2,1,1,1,1,1,1,1,1,1,2,1,2,2,1,3,1,2,2,1,1,2,2,1,1,2,1,1,1,1,3,2,2,2,1,2,2,2,2,1,1,1,1,1,2,2,2,1,1,1,1,1,2,1,1,1,2,1,1,2,1,1,1,2,2,1,3,2,2,2,1,2,1,2,1,2,2,2,1,1,2,1,2,2,2,2,2,1,2,1,2,3,2,2,1,1,1,2,1,2,2,2,2,1,1,2,2,3,2,2,1,1,1,2,2,1,3,1,1,2,1,3,2,1,1,2,1,1,1,2,1,1,1,1,2,2,1,3,2,1,2,2,2,2,1,3,1,2,2,1,1,1,1,2,1,1,1,2,1,1,2,2,1,2,1,2,1,1,3,1,3,2,1,2,1,1,2,1,1,2,1,1,1,1,1,3,1,1,2,1,1,1,1,1,1,2,1,3,2,1,2,3,1,2,2,1,1,1,1,1,1,1,2,1,1,2,1,2,1,2,2,1,1,1,1,2,2,1,1,1,2,1,2,3,1,1,2,1,2,1,2,1,1,1,2,2,2,1,2,1,1,2,2,1,1,2,1,1,1,1,2,2,1,3,3,2,3,2,2,2,2,2,1,1,3,2,2,1,2,1,2,1,2,2,1,1,1,2,1,2,1,1,1,1,2,2,1,2,1,1,1,1,1,1,3,1,2,1,2,3,1,1,2,3,1,1,2,2,1,1,2,2,1,2,1,1,2,1,2,1,1,1,2,2,1,2,1,1,1,1,2,1,1,1,1,2,3,3,2,2,1,3,3,2,2,3,2,1,2,2,1,1,1,1,1,1,2,2,2,1,2,1,1,2,1,2,2,1,2,1,2,1,1,2,1,1,2,1,1,1,1,1,2,3,1,1,3,1,1,3,2,1,1,2,1,1,2,2,2,2,1,1,1,1,2,1,1,1,2,2,2,1,1,2,1,1,2,2,1,1,1,1,1,2,2,2,1,2,1,1,1,2,1,1,1,1,1,1,2,2,1,2,1,2,2,1,2,1,1,1,2.491314
2,2,3,2,1,1,2,1,1,1,1,1,1,1,1,2,2,2,2,1,2,1,2,1,2,1,3,1,2,1,2,2,1,2,1,2,1,1,2,1,1,2,1,1,1,2,1,1,2,1,1,1,2,2,2,2,2,2,1,1,3,1,1,1,1,1,2,2,2,1,2,1,1,2,1,1,3,2,2,2,1,3,1,1,1,3,1,2,1,2,2,1,1,1,1,3,1,2,1,1,1,2,1,2,2,1,1,1,2,2,1,2,2,1,2,2,1,2,2,1,2,2,1,1,2,2,1,1,2,1,2,1,2,1,1,1,1,1,1,2,1,2,1,1,1,3,1,1,1,2,1,1,1,2,1,2,3,3,2,2,1,1,1,1,1,2,1,1,2,1,2,1,2,1,2,1,1,2,2,1,1,2,1,1,2,1,1,1,1,2,2,2,3,1,3,1,1,1,2,2,1,1,2,2,1,2,1,1,2,2,2,2,2,1,1,2,2,1,1,1,1,2,2,1,2,1,1,1,1,1,3,2,2,1,1,1,2,1,1,1,1,1,3,1,1,1,1,3,2,1,2,2,2,1,1,2,1,1,2,2,2,1,1,2,1,2,2,1,2,1,2,2,1,2,1,1,2,1,1,1,1,3,2,1,2,1,1,1,1,1,2,1,1,1,2,2,3,2,2,1,1,1,1,2,3,1,2,1,1,2,1,1,1,2,1,1,1,1,1,1,2,3,1,1,1,2,1,3,3,1,1,2,3,1,2,2,2,1,2,1,1,1,1,1,1,1,1,1,2,1,1,3,2,1,1,1,3,1,2,1,1,2,3,2,3,1,2,1,1,2,3,1,1,1,1,1,3,2,1,3,1,1,1,1,1,1,1,3,2,2,1,2,2,1,1,2,1,2,1,1,1,2,3,3,2,1,1,2,2,1,1,1,1,1,2,1,1,1,1,2,2,1,2,1,3,2,1,1,1,2,1,2,3,1,1,1,1,2,1,1,2,1,1,3,2,2,1,2,2,1,2,1,2,1,2,1,1,1,1,2,2,1,2,1,2,1,3,2,1,1,1,1,1,1,1,3,1,2,1,2,2,2,1,1,1,3,1,2,1,1,2,1,1,2,1,2,2,2,1,1,1,1,1,1,2,1,1,1,1,2,1,2,1,1,2,2,3,1,1,2,1,1,3,2,1,2,1,2,1,1,2,1,1,1,1,1,2,3,1,1,2,1,1,2,1,1,1,1,2,1,2,1,2,2,1,2,1,1,2,1,1,3,3,1,2,1,3,1,1,2,1,1,2,2,1,1,2,2,2,1,3,2,1,2,1,1,1,2,1,3,2,2,3,2,3,2,1,1,2,2,3,1,2,3,2,2,1,1,1,3,2,1,1,1,2,2,1,1,2,2,3,2,1,2,2,3,2,3,1,3,2,1,1,1,1,3,1,2,1,1,2,1,1,2,3,2,1,1,1,2,1,2,1,2,1,3,1,2,1,1,2,1,1,2,3,1,1,1,1,1,2,2,1,2,2,2,1,1,2,2,3,2,1,1,2,1,1,2,1,1,2,2,3,1,1,1,1,1,1,1,3,2,1,1,1,1,1,1,2,2,1,1,1,2,1,2,2,2,2,3,2,1,1,1,1,1,2,1,1,1,2,1,1,1,2,2,2,2,2,1,1,1,2,2,1,1,3,1,1,2,1,1,2,1,1,1,1,1,2,2,3,1,1,1,1,1,2,1,3,1,3,1,1,1,1,1,2,1,1,1,2,2,1,2,1,1,2,1,1,1,2,1,1,1,2,3,1,2,1,2,1,1,1,2,2,1,1,1,1,2,1,2,1,2,3,2,2,2,1,1,3,1,1,3,2,1,2,1,2,1,2,2,2,1,1,2,1,1,2,2,1,2,2,3,1,2,1,3,1,1,1,2,2,2,1,2,1,1,2,1,2,1,3,1,2,1,1,1,1,2,1,1,1,3,2,1,1,1,3,1,2,3,2,1,2,1,1,1,2,1,1,2,2,1,1,1,1,1,2,1,1,1,3,1,2,2,1,1,2,1,2,1,2,2,1,1,1,2,1,1,2,2,1,2,3,1,2,1,1,1,2,2,2,2,2,1,1,2,1,1,2,2,2,2,2,1,2,1,1,2,1,2,2,2,3,3,1,2,2,1,2,2,1,1,3,1,1,1,2,2,3,2,1,1,1,2,1,2,2,1,1,2,1,2,1,1,2,1,2,1,1,1,2,1,1,1,2,3,1,1,1,1,2,2,1,1,1,1,1,1,2,2,1,1,1,2,1,2,2,1,2,1,2,2,1,2,1,2,3,1,2,2,2,1,2,2,2,1,1,3,1,1,2,1,1,1,1,2,1,2,1,2,2,2,2,2,1,1,2,2,1,2,1,1,1,1,1,1,1,1,2,1,2,1,1,1,3,2,1,1,2,1,3,1,1,1,2,2,1,1,2,1,1,1,1,1,2,1,2,1,2,1,1,2,2,1,2,1,1,3,1,2,2,1,3,1,2,2,1,1,1,1,2,1,1,1,1,1,2,1,2,1,1,1,2,1,1,2,3,1,2,1,2,2,2,1,1,3,2,1,2,1,1,2,1,1,3,1,1,1,1,2,1,1,2,2,1,1,2,1,2,1,1,1,1,2,1,2,2,1,1,1,1,1,1,1,2,1,2,1,1,3,1,2,1,2,1,1,2,1,1,3,2,2,2,1,1,2,1,1,1,1,1,1,1,2,2,2,1,1,1,2,2,1,2,1,1,2,1,1,1,2,3,1,2,1,3,1,3,1,2,1,2,1,2,1,1,2,2,1,1,1,1,1,1,1,2,1,3,1,1,2,2,1,1,1,2,2,1,1,3,1,2,1,1,1,1,2,2,2,3,3,2,1,1,1,2,2,2,1,3,2,2,2,2,2,1,1,2,2,2,1,2,1,1,1,2,1,2,1,1,2,1,1,2,3,1,2,3,2,2,2,2,2,2,1,1,1,1,2,2,2,2,1,1,1,1,2,2,1,1,1,3,1,1,2,2,1,1,1,2,2,3,1,1,1,1,1,1,2,2,3,1,2,2,1,1,1,2,2,1,2,2,2,1,2,1,1,1,2,2,1,2,1,2,1,1,1,1,2,1,2,2,1,2,2,1,2,1,1,1,1,1,1,2,1,1,1,1,1,1,1,2,2,1,2,2,1,2,1,1,2,2,2,2,2,3,1,1,2,1,2,1,1,1,2,1,1,2,2,2,1,2,2,1,3,1,3,1,1,1,1,1,3,1,1,1,2,2,1,1,1,1,2,1,2,1,2,1,2,1,2,1,1,1,2,1,2,2,2,1,2,1,1,2,1,1,1,1,1,1,1,1,2,2,2,2,1,1,1,1,1,2,2,1,2,2,1,2,1,2,3,2,1,1,1,1,2,1,1,1,1,2,2,1,1,1,1,2,1,1,1,1,1,1,1,2,2,2,1,2,1,1,2,1,1,2,2,1,1,1,1,1,1,1,2,1,1,3,1,1,2,1,2,2,1,2,1,2,1,3,1,1,1,2,3,1,2,2,2,2,2,1,1,2,1,1,2,1,1,1,2,1,1,1,3,1,2,2,1,1,2,1,2,1,1,1,1,2,2,1,1,1,1,1,2,2,1,3,3,2,1,1,1,2,1,1,1,2,1,2,2,1,1,2,1,2,1,2,1,1,1,1,2,2,1,2,1,2,1,1,2,1,1,1,2,3,1,1,2,2,1,2,1,2,2,2,1,1,1,3,2,2,2,1,1,3,1,2,1,1,2,1,1,2,1,2,1,2,2,2,1,2,1,3,2,3,1,2,2,3,2,1,2,2,2,1,2,1,3,1,2,3,1,1,2,1,1,2,1,2,1,2,2,1,1,1,2,3,2,1,2,1,2,1,1,2,2,1,1,1,2,3,2,1,1,1,2,3,1,1,1,2,1,1,1,2,2,2,2,1,2,1,2,2,2,1,1,2,1,2,2,1,1,1,1,1,1,1,2,1,1,2,2,1,1,2,1,1,1,2,2,1,1,2,1,2,1,1,2,2,1,1,2,1,1,1,1,1,2,2,1,1,2,1,2,1,2,2,2,1,2,1,2,1,1,1,1,1,2,2,1,1,1,1,1,3,2,1,1,2,2,1,1,2,1,2,2,2,1,1,1,1,1,1,2,3,1,3,1,2,1,1,1,2,1,1,1,3,1,2,2,1,1,1,1,2,1,1,1,1,2,1,2,1,1,1,1,3,2,1,2,2,1,2,1,1,1,3,1,1,1,1,2,1,1,2,1,1,1,1,2,2,1,1,1,1,1,1,1,2,2,1,1,2,1,3,1,1,1,1,1,2,2,3,1,1,2,1,2,1,1,3,1,3,3,2,1,2,2,2,1,1,1,2,1,2,1,2,2,1,1,2,3,1,1,1,1,1,1,1,1,1,2,1,1,3,1,1,3,1,1,3,1,1,2,1,2,1,1,2,1,1,1,1,1,2,1,1,2,1,2,1,3,2,2,3,2,1,2,1,2,1,1,2,2,2,3,1,3,1,1,3,2,2,1,1,1,1,1,1,1,3,1,1,1,1,2,1,1,1,1,2,2,2,1,1,1,1,1,1,1,1,0.559211
2,1,2,3,1,1,2,2,2,1,2,1,2,1,1,2,2,2,1,1,1,1,1,3,1,1,3,2,1,3,1,1,1,1,2,2,1,2,2,1,2,1,2,1,1,1,2,1,1,2,2,1,3,2,1,1,2,1,1,3,2,1,2,1,1,1,2,2,1,1,1,1,2,3,1,1,1,2,1,1,1,1,1,2,1,2,1,1,1,1,3,1,1,1,1,2,1,1,2,1,1,1,2,2,1,1,1,1,2,2,1,1,1,2,1,1,1,2,1,1,1,3,1,1,2,2,1,2,1,2,1,2,1,1,2,2,1,1,2,3,1,1,1,3,1,1,1,1,2,3,1,2,1,2,2,2,2,2,1,2,1,2,1,2,2,2,1,2,1,2,1,1,1,1,1,1,1,2,2,1,1,1,2,1,2,1,3,1,1,3,1,1,1,1,1,1,1,1,1,1,1,2,1,1,2,2,3,1,1,2,1,2,2,2,1,2,2,2,1,1,2,2,2,3,2,1,2,1,2,2,3,1,1,2,2,1,1,1,2,2,1,1,1,2,2,2,1,2,2,1,3,2,2,1,2,2,1,2,1,2,2,1,1,1,1,1,1,2,1,1,2,1,1,2,1,1,1,2,2,1,1,3,1,3,3,1,1,1,3,2,2,1,3,1,3,2,1,1,2,1,3,2,1,1,2,1,1,1,1,2,2,1,2,1,1,1,1,2,2,1,1,2,1,3,1,1,2,3,2,1,1,1,1,2,2,2,1,2,1,1,1,1,1,2,3,2,1,2,2,1,1,1,1,3,2,2,2,1,2,1,1,1,1,2,1,2,1,2,1,1,2,1,2,2,1,1,2,1,1,2,1,1,1,2,1,1,1,2,1,2,1,2,2,1,1,1,1,3,1,1,1,2,2,1,2,1,2,1,1,1,1,1,1,2,2,1,2,2,1,2,1,1,1,1,1,1,1,1,1,1,2,1,1,1,2,1,1,1,1,2,1,1,1,2,1,2,2,1,1,1,2,1,1,2,1,1,2,1,1,2,1,1,1,1,1,1,2,1,1,2,1,2,2,2,2,2,1,2,1,1,1,1,1,1,1,3,3,1,1,1,1,1,1,1,1,1,1,1,1,1,1,1,1,1,1,2,2,2,2,2,2,1,2,2,1,1,1,2,3,1,2,2,2,1,1,2,3,1,1,1,1,2,1,1,1,1,1,2,2,1,2,1,1,2,2,3,1,2,2,1,3,2,1,1,2,1,1,2,1,1,1,2,1,1,2,2,3,2,1,1,1,2,2,1,1,2,1,1,1,1,2,1,1,3,2,2,2,1,1,2,1,2,1,1,3,1,2,1,1,1,1,1,1,1,1,2,1,1,1,1,2,1,1,1,3,1,3,3,2,1,1,2,3,1,1,2,1,1,1,2,1,1,1,2,1,3,1,1,2,1,1,2,1,2,2,1,1,2,1,1,2,1,1,1,1,1,1,1,1,2,1,1,1,2,1,2,1,1,1,1,2,2,3,2,2,2,2,2,2,1,2,2,1,2,1,2,3,2,1,1,1,1,2,1,1,1,2,1,2,2,1,1,3,1,3,1,1,2,1,2,2,1,2,1,1,2,1,1,1,1,2,2,1,1,1,1,1,1,1,1,1,1,1,1,2,1,1,1,1,2,2,2,1,1,2,2,1,3,3,1,1,1,2,2,2,1,1,1,1,2,1,2,1,1,2,2,1,1,1,1,3,2,1,1,1,1,2,1,1,1,2,2,1,1,1,2,2,1,2,1,1,1,2,2,3,1,1,1,2,1,2,1,1,2,2,2,2,1,1,2,1,2,1,1,2,1,1,2,1,1,2,2,1,1,1,1,2,1,2,2,1,1,1,1,1,1,2,2,3,1,1,2,1,2,1,1,1,2,2,2,2,1,1,1,1,1,1,1,1,1,2,3,1,1,2,1,2,1,1,2,2,1,1,1,1,3,1,3,2,2,1,2,1,2,1,1,1,1,2,1,1,2,1,1,1,2,2,1,3,1,1,1,3,1,1,1,2,2,1,1,1,2,1,1,2,1,2,1,2,2,1,1,1,1,1,1,1,1,3,1,2,2,1,2,1,1,1,1,1,1,2,2,2,1,2,2,1,3,2,1,3,1,1,1,2,2,2,1,2,2,1,1,1,2,1,1,1,2,2,3,2,1,3,1,1,1,2,1,1,1,2,1,2,1,2,2,3,1,1,1,3,2,1,1,2,1,1,3,1,1,1,1,2,3,1,1,1,1,2,1,2,1,1,1,1,1,2,1,1,1,2,1,1,1,2,1,2,1,1,1,2,2,2,1,1,2,3,3,1,2,1,1,2,2,1,2,2,1,2,1,2,1,1,1,2,1,2,3,1,2,1,1,2,2,1,1,1,1,3,1,1,1,1,1,3,1,1,2,1,3,1,1,2,2,2,1,2,2,1,2,1,1,1,1,1,1,1,1,1,1,1,2,1,1,1,1,1,1,1,2,1,1,1,1,1,1,1,2,2,1,1,1,2,1,1,3,1,1,1,2,1,1,1,1,1,2,1,1,2,2,3,2,1,1,1,2,1,1,2,1,1,1,1,3,1,2,1,2,1,3,1,1,2,1,1,3,3,1,1,1,1,1,2,1,1,2,1,3,1,1,3,1,1,1,1,2,3,1,1,2,1,2,1,1,1,2,2,1,1,1,1,1,1,1,1,1,2,1,1,1,1,2,2,1,1,1,2,2,1,1,1,1,1,1,1,1,2,1,2,1,2,2,2,1,1,2,2,1,1,1,2,2,2,1,3,2,2,2,1,1,1,3,1,1,2,2,2,2,1,1,1,2,1,2,1,1,1,2,2,2,2,1,1,1,1,1,2,3,1,2,2,1,2,1,1,2,1,2,1,1,2,2,1,3,1,3,1,1,2,1,2,1,1,1,2,1,1,1,1,1,1,1,2,1,1,2,2,2,2,1,2,2,1,3,2,1,1,1,2,1,1,1,1,2,1,2,1,1,2,2,2,1,1,1,3,1,2,1,1,2,3,2,2,2,1,1,2,1,1,1,1,1,1,2,1,1,1,2,1,1,1,2,2,1,1,1,1,1,1,1,3,1,1,1,2,1,1,1,3,2,2,1,3,1,2,2,3,1,1,1,2,2,1,3,2,2,2,1,2,1,3,2,1,1,3,1,2,3,1,1,1,1,1,1,1,1,2,1,1,1,2,1,1,1,1,1,2,1,2,3,1,1,1,2,2,1,2,2,1,2,1,1,1,2,1,1,1,1,3,1,1,1,1,1,2,1,1,1,1,2,2,2,1,1,3,1,1,2,1,1,1,1,1,1,1,2,2,1,1,3,1,1,3,2,1,1,1,1,2,3,2,2,1,1,2,3,1,1,2,1,1,2,3,2,1,3,1,1,1,1,1,2,1,2,2,1,2,2,1,1,1,1,1,2,1,1,2,2,1,2,1,3,2,2,1,2,2,2,1,2,2,1,1,2,1,1,1,1,1,2,1,1,2,1,2,2,2,1,2,1,3,2,1,3,1,1,1,2,1,1,2,2,1,2,1,2,1,1,2,1,2,2,2,2,1,2,2,2,2,2,2,1,1,2,2,1,1,1,1,1,1,1,2,1,1,2,1,1,3,1,1,1,1,2,2,2,3,1,2,1,1,2,1,2,2,2,2,1,1,2,2,1,2,1,1,2,1,2,1,1,1,2,1,3,2,1,3,2,1,1,2,1,1,2,1,3,1,1,3,2,1,1,2,1,2,2,1,3,2,1,1,1,2,2,1,1,2,1,1,1,2,2,3,2,2,1,1,1,1,1,3,1,3,3,3,2,1,2,1,1,1,1,2,1,2,2,3,2,2,1,2,1,1,2,1,1,1,2,2,1,3,2,1,2,1,1,1,1,2,1,2,1,1,3,3,1,2,3,1,1,2,1,2,1,1,1,1,1,3,2,1,1,2,2,2,2,1,1,1,1,2,2,1,2,2,1,1,1,1,3,1,1,1,2,2,1,2,2,1,2,2,1,1,2,2,3,2,1,1,1,3,2,1,2,2,2,1,2,1,2,2,2,1,1,2,1,1,1,2,1,2,1,1,2,1,2,2,2,1,1,2,1,1,1,3,1,1,1,2,3,1,2,1,1,1,1,2,2,2,2,2,1,1,2,3,1,2,1,2,2,1,2,2,1,1,2,2,1,1,1,2,1,1,1,1,3,3,1,2,1,3,1,2,1,2,2,1,1,1,1,2,1,2,2,1,1,1,1,2,1,1,1,2,1,1,2,1,1,1,1,2,2,1,1,2,1,1,1,1,2,2,1,1,1,1,2,1,1,2,1,2,1,2,3,1,1,1,2,1,2,1,1,1,1,1,1,2,2,2,2,1,2,1,1,1,1,2,2,1,1,2,1,2,2,1,1,1,1,1,1,1,1,1,1,2,2,1,1,1,2,3,1,3,3,1,1,2,1,2,1,2,1,1,2,1,1,1,2,2,2,1,3,3,1,1,2,2,2,1,1,1,2,1,1,1,1,3,2,1,1,1,1,2,2,2,2,2,1,1,2,2,1,1,1,2,1,2,1,1,1,1,1,1,1,2,2,2,1,1,2,1,3,2,39.894345
1,1,1,2,2,1,3,2,2,1,2,1,1,1,1,2,2,3,1,1,1,2,1,2,2,1,2,2,1,3,2,1,1,1,2,1,1,1,2,1,2,2,1,2,1,3,2,1,2,2,1,3,2,2,2,1,1,2,1,2,2,2,1,2,2,1,1,1,1,1,1,2,2,1,1,1,2,2,3,2,1,1,1,1,1,1,1,2,1,1,2,1,2,1,2,3,2,1,2,1,1,1,1,1,1,2,1,3,2,1,1,2,1,2,1,3,2,1,2,2,1,1,1,1,2,2,2,3,3,1,2,1,1,1,1,2,2,1,2,2,1,1,1,2,1,1,2,2,1,2,1,1,1,3,1,2,2,2,2,1,2,2,1,1,1,2,1,1,1,3,1,2,1,1,1,2,1,1,2,1,2,1,1,3,1,1,1,2,2,1,2,1,2,2,1,1,2,1,2,1,1,2,2,1,1,1,1,1,1,3,2,2,2,3,1,2,2,2,2,2,2,1,2,1,1,2,1,1,1,2,2,2,1,1,2,1,1,2,1,1,2,2,2,1,1,2,1,1,2,1,1,1,2,1,3,1,1,2,1,3,2,1,1,3,1,1,2,1,1,1,2,1,2,3,2,3,2,1,2,2,1,1,1,1,2,1,2,1,1,1,1,1,3,2,2,3,2,2,1,2,2,1,1,2,2,1,3,1,3,1,2,1,1,1,1,1,1,1,2,1,3,3,1,2,2,2,2,3,1,2,3,2,1,1,1,2,1,1,2,1,1,2,1,2,1,3,1,2,1,2,1,1,1,1,1,1,2,3,2,1,1,1,2,1,2,2,1,2,2,1,1,1,1,1,2,1,2,1,1,2,2,1,2,1,2,1,1,1,1,1,1,2,2,1,2,1,2,3,1,3,2,2,2,2,2,1,1,1,2,1,1,1,1,2,2,2,2,2,2,2,2,1,2,2,3,1,1,1,1,1,1,1,3,1,1,1,1,1,2,3,1,1,1,2,1,1,2,1,2,1,1,1,3,1,2,1,2,2,1,2,1,1,1,2,3,1,1,2,1,2,2,1,1,1,1,2,1,1,2,2,1,1,1,1,1,2,2,1,1,2,2,1,2,2,1,1,1,2,1,1,1,1,2,2,2,2,2,1,1,2,3,1,1,2,2,3,1,1,2,1,2,1,1,2,2,1,3,2,2,1,2,2,1,1,1,1,1,2,1,3,1,2,1,1,2,2,1,2,3,1,2,1,2,2,1,1,2,1,2,2,1,3,2,1,2,1,2,2,3,2,1,2,1,2,1,2,1,1,1,1,2,2,2,2,1,3,1,2,1,2,1,1,2,1,1,1,1,2,1,1,2,1,1,1,2,2,2,1,1,2,2,1,2,1,1,2,1,2,1,2,1,3,1,2,1,2,2,1,2,2,1,1,2,1,1,2,1,3,2,1,1,1,2,1,2,2,2,1,1,2,2,1,1,1,2,3,2,1,1,1,1,1,1,2,1,1,1,2,1,3,2,1,1,1,1,1,1,1,2,1,2,2,2,2,1,1,3,3,1,1,2,2,1,2,1,1,1,2,1,1,1,2,2,1,1,1,1,1,2,1,1,2,2,1,2,1,2,2,3,2,1,1,3,3,2,2,1,1,1,2,2,1,2,1,1,3,1,1,1,3,1,2,1,1,1,2,3,2,1,1,2,2,3,1,2,2,1,1,1,2,1,3,2,1,2,1,2,2,1,1,2,2,1,1,1,1,1,2,1,2,2,1,3,1,1,1,1,2,1,2,2,1,2,2,2,1,2,2,2,1,2,3,2,1,3,2,1,1,2,1,1,2,1,3,1,1,2,2,2,1,2,2,2,1,3,2,2,2,1,2,2,1,1,1,1,1,2,1,2,1,1,1,1,2,2,1,1,1,2,2,1,2,2,2,2,3,1,1,1,1,1,3,1,1,2,1,2,2,2,3,1,1,1,1,1,1,2,1,2,1,1,1,2,1,1,3,2,2,2,1,1,2,1,1,2,1,1,1,2,1,2,1,2,1,2,1,1,2,1,1,3,1,1,2,1,1,2,2,2,2,3,1,1,2,2,1,1,2,1,1,1,1,2,1,1,1,2,2,1,2,1,1,2,1,1,2,2,1,1,1,1,1,1,2,2,2,1,1,1,1,3,2,1,2,2,2,1,1,1,1,3,2,1,1,2,3,2,2,1,2,1,2,1,1,1,1,1,1,2,2,2,2,2,1,3,1,1,1,1,1,1,1,2,3,1,1,1,1,2,1,3,1,2,1,1,1,1,1,1,2,1,1,1,1,1,1,3,1,2,1,2,2,2,1,1,1,1,1,2,1,1,1,1,2,1,1,1,1,1,1,1,2,2,2,2,1,2,1,2,2,1,1,2,2,1,1,3,2,1,2,1,1,2,1,1,2,2,1,1,1,1,1,1,2,2,1,1,1,1,1,1,3,3,1,1,1,2,1,1,1,1,1,2,2,1,1,2,2,2,3,1,1,2,2,2,2,2,1,2,1,1,1,1,1,1,2,1,1,3,1,1,1,2,1,1,2,1,1,2,2,1,1,2,2,1,2,1,1,2,1,1,2,1,3,2,2,3,2,2,1,1,1,1,1,2,1,1,2,2,1,1,2,2,1,3,2,1,2,1,1,1,2,2,1,1,1,3,2,1,1,2,1,1,2,1,1,1,1,1,1,1,3,2,2,1,2,1,1,1,1,1,2,1,2,2,1,2,3,1,1,1,3,1,2,1,1,1,2,1,2,1,2,1,1,2,1,1,1,1,2,2,1,1,1,2,1,1,3,1,2,1,2,1,2,1,1,3,3,2,2,2,3,1,2,2,1,1,2,2,1,1,1,3,1,1,3,2,1,2,2,2,2,1,2,2,1,2,3,1,2,1,2,2,1,2,2,1,3,2,2,2,1,1,1,1,3,1,3,2,1,1,3,3,2,1,1,1,2,1,1,1,1,2,1,2,1,1,2,2,1,2,1,1,1,2,1,3,2,2,3,1,1,1,1,1,1,2,1,2,1,1,1,3,1,2,2,1,3,1,2,1,2,1,1,1,1,2,1,1,2,2,1,2,3,2,1,2,2,1,2,2,2,1,2,1,2,2,2,3,2,2,1,2,2,1,1,1,1,2,1,3,1,1,2,1,1,1,1,2,1,2,3,1,1,1,2,1,1,2,2,1,2,1,1,2,2,1,2,1,1,2,1,1,1,2,1,1,1,2,1,1,2,2,1,2,1,1,1,2,1,2,2,2,2,1,1,1,1,2,2,2,1,1,2,1,3,2,2,1,1,2,1,2,1,3,1,1,2,2,2,3,3,2,2,1,2,1,1,3,2,1,1,2,2,1,3,1,1,3,2,2,1,3,2,2,1,3,2,2,1,2,2,2,1,1,2,2,1,2,2,1,1,1,2,1,1,2,1,1,1,1,2,2,1,1,1,2,2,2,3,1,3,1,2,2,1,1,2,1,2,1,2,2,1,1,2,2,1,2,2,1,1,1,1,1,1,1,2,1,1,2,2,1,1,2,1,1,2,2,1,1,1,1,2,1,1,1,2,2,2,2,2,1,1,1,2,3,2,1,2,1,2,1,2,1,1,3,2,2,1,2,1,3,2,1,2,1,1,2,3,1,1,3,1,1,2,2,2,2,1,2,1,1,1,1,1,2,2,1,1,3,2,2,2,2,1,1,1,1,1,2,1,2,2,2,2,1,1,2,3,1,1,1,2,1,3,1,1,1,1,2,1,1,1,1,1,1,2,1,2,1,1,1,1,2,2,1,1,1,1,2,1,1,2,2,2,2,2,1,1,1,1,2,1,2,2,2,1,1,2,2,1,3,1,2,2,2,1,1,1,1,2,1,1,2,2,1,3,1,2,1,1,1,1,2,1,3,1,3,1,2,1,1,2,1,1,3,3,2,1,1,2,3,2,1,1,2,1,1,1,1,2,1,2,2,1,1,1,2,2,2,2,1,1,1,1,2,3,2,1,1,3,1,2,1,1,2,3,1,2,1,1,1,1,2,1,1,1,1,2,2,2,2,1,2,1,1,2,3,3,2,1,1,1,1,2,2,1,3,2,1,1,1,2,2,2,1,3,1,1,1,2,1,1,2,1,1,2,2,2,1,1,2,1,2,1,1,1,3,1,2,1,1,2,1,1,1,1,3,1,2,1,2,2,3,1,1,2,2,1,1,2,1,2,1,2,3,1,1,1,2,1,2,1,2,1,1,2,1,1,1,2,1,1,1,2,1,2,1,1,1,3,1,2,1,2,2,2,1,1,2,1,1,2,1,1,1,1,1,2,1,1,1,2,1,3,2,2,2,1,1,1,1,1,1,3,1,2,1,3,1,1,2,2,1,2,3,1,2,2,1,1,2,1,1,2,1,1,2,3,1,2,1,2,1,2,1,2,1,1,1,1,1,2,2,1,1,1,1,2,1,1,2,2,2,1,1,1,2,1,2,2,2,1,1,1,2,2,1,2,2,1,2,3,1,2,1,1,2,1,1,2,1,1,1,1,2,2,3,1,2,1,1,1,1,1,1,1,3,1,2,1,2,1,1,1,1,2,2,1,2,2,2,2,1,1,1,1,2,2,1,2,2,152.259872
1,1,3,1,2,1,3,1,2,3,2,1,1,1,1,3,1,1,2,1,2,2,1,2,2,1,1,2,3,2,2,1,3,1,1,1,1,2,1,2,2,1,2,1,1,2,1,1,1,2,2,1,2,2,1,2,2,2,3,2,1,1,2,2,1,1,1,2,3,1,2,1,1,1,1,2,2,1,1,2,1,2,1,2,2,3,1,2,2,2,2,1,1,2,3,1,2,1,2,1,1,2,2,2,1,1,1,1,3,3,2,2,1,1,2,3,2,1,1,1,1,1,2,2,3,2,1,2,2,1,1,1,2,2,2,2,1,1,3,1,1,3,1,2,1,1,2,2,1,1,1,1,1,1,2,1,1,1,1,2,1,3,3,3,1,1,1,2,1,1,1,1,1,1,1,1,1,1,2,2,3,1,1,1,2,1,1,2,1,1,1,1,1,3,1,1,1,1,1,2,1,1,1,1,1,2,1,1,1,1,2,1,1,1,1,1,2,1,1,2,1,1,2,1,2,1,1,1,2,2,3,2,1,1,1,2,3,1,1,1,1,2,1,3,2,2,1,1,1,1,2,1,2,1,2,2,2,3,1,1,1,2,2,3,2,1,1,3,1,2,1,1,1,1,3,2,1,2,1,2,1,3,1,1,1,2,1,1,1,1,2,1,1,1,1,1,1,1,3,1,2,1,2,1,1,1,2,2,1,1,1,1,1,1,1,2,1,1,1,1,2,1,2,2,1,2,2,1,1,1,1,1,1,1,1,1,3,1,3,1,2,1,1,2,2,2,1,2,1,1,2,1,1,2,2,1,2,1,1,2,2,3,1,1,1,1,2,2,2,3,1,2,1,1,1,1,1,2,1,1,1,2,1,1,1,1,3,1,2,1,1,1,1,2,2,1,1,1,1,2,1,2,1,1,1,1,1,1,1,1,1,1,1,1,2,1,2,2,2,2,2,2,1,2,1,1,2,1,1,2,1,1,2,1,1,2,1,2,1,1,1,1,2,1,2,1,2,1,2,2,1,1,2,1,3,1,2,1,1,2,3,1,1,2,1,1,1,1,2,1,2,2,1,2,2,2,1,1,1,1,2,1,2,1,1,2,2,3,2,2,1,2,2,1,1,1,2,2,1,2,1,1,1,2,1,3,1,2,1,2,1,1,2,1,1,2,3,1,2,1,1,1,1,1,1,2,1,1,1,1,2,2,1,1,1,1,2,1,1,2,1,1,2,1,2,2,2,1,2,2,2,1,1,1,1,1,2,1,2,2,2,2,1,1,1,1,2,1,1,1,1,1,3,1,1,2,2,2,2,2,1,1,2,3,1,3,2,3,2,2,3,3,1,1,2,1,1,3,1,2,1,1,1,2,1,1,1,1,1,1,1,1,2,1,3,3,1,3,3,1,2,3,2,2,1,2,2,3,2,2,1,1,1,1,1,2,1,1,1,2,1,1,1,2,1,1,1,1,2,2,1,1,1,1,1,2,2,1,1,2,1,2,1,1,2,1,2,1,3,2,1,2,2,3,1,1,1,1,1,1,2,1,2,1,1,1,1,2,1,2,1,2,2,1,1,1,1,1,2,3,2,2,2,2,2,1,1,2,2,1,3,1,2,1,1,1,1,1,1,2,2,1,2,3,2,1,2,1,1,1,2,2,1,2,1,3,1,1,1,2,1,1,1,1,1,2,2,1,2,3,2,1,1,2,2,1,1,1,2,3,1,2,2,2,3,1,1,2,3,1,1,1,2,1,1,1,1,1,2,2,1,2,2,2,1,1,1,1,1,1,1,1,2,1,2,1,1,1,1,1,1,1,2,2,1,2,1,1,2,1,1,1,1,1,1,1,1,3,1,3,2,1,1,2,1,3,2,1,2,1,2,2,1,2,1,3,1,2,2,1,2,1,3,2,1,1,2,2,1,1,1,1,1,1,1,1,1,3,1,1,1,2,2,1,1,1,3,1,1,1,1,2,2,1,1,2,1,2,1,2,2,2,2,1,2,1,1,1,3,1,2,2,2,1,1,2,1,1,2,1,1,2,1,1,1,1,2,1,1,3,2,2,1,1,1,1,1,2,2,1,2,2,1,2,3,3,1,1,1,1,1,2,1,2,1,1,2,1,1,1,1,1,1,1,2,2,1,1,2,2,1,1,1,2,1,1,2,3,2,1,2,1,2,1,2,2,2,1,2,2,2,1,1,1,1,2,2,1,1,2,2,1,1,1,3,1,2,1,2,1,2,3,2,1,3,1,2,1,2,2,1,1,3,2,1,2,1,1,1,1,1,1,1,1,2,2,2,1,1,1,1,2,1,2,2,1,1,1,1,1,1,2,2,2,1,3,2,1,1,1,1,1,2,2,2,2,2,1,1,1,1,2,2,3,2,2,1,2,1,2,1,1,1,2,1,1,2,2,1,1,2,1,1,1,3,1,2,1,1,1,1,2,1,3,1,1,1,1,1,1,1,3,1,1,3,1,1,1,1,2,3,2,2,1,1,1,1,1,2,2,1,1,1,1,1,1,1,1,2,1,2,2,1,1,1,1,2,2,2,1,1,1,1,2,1,1,1,1,3,2,3,1,1,2,2,2,1,1,1,1,1,2,1,2,1,3,2,1,1,1,1,2,1,1,1,1,1,1,1,1,1,3,1,1,1,3,1,1,2,1,1,2,2,1,1,1,2,1,1,1,2,2,1,1,2,1,2,2,2,1,1,1,1,1,2,1,2,3,1,1,1,1,3,1,2,1,2,2,1,2,1,3,1,2,1,2,1,2,2,2,2,1,2,1,1,2,2,1,1,1,1,2,2,1,2,1,1,1,2,1,1,2,2,2,1,2,1,1,1,1,1,3,1,2,2,1,1,2,1,3,1,1,1,1,1,1,2,1,1,2,2,2,1,1,2,2,2,3,2,1,2,1,1,1,2,1,1,2,1,2,2,1,1,1,1,2,1,1,1,2,1,2,2,1,2,1,1,1,3,1,2,3,1,1,3,1,1,3,1,1,2,3,2,1,1,1,1,1,1,2,2,1,1,1,1,2,1,1,2,1,3,1,3,1,2,1,2,1,2,1,3,1,3,1,1,1,2,2,2,1,1,2,1,1,3,2,1,1,2,2,2,1,1,2,1,1,2,2,1,2,1,2,1,2,1,1,3,2,2,1,3,1,1,3,2,2,1,2,2,1,2,2,1,1,1,1,1,1,2,2,1,1,2,1,2,1,1,1,1,1,2,3,2,1,2,1,2,1,1,1,2,2,1,1,1,1,1,1,2,2,2,1,2,1,1,2,1,2,3,1,1,1,1,1,1,2,1,1,2,2,1,2,1,2,1,2,2,2,2,2,1,3,2,1,2,1,1,1,1,1,1,1,2,1,1,1,2,1,2,1,2,2,2,1,1,1,2,1,2,3,1,1,3,1,3,1,3,2,2,1,1,1,1,1,3,2,1,3,1,1,1,2,1,2,2,2,3,1,3,1,3,2,3,1,1,2,1,1,1,1,2,2,1,2,2,2,2,1,2,1,2,1,1,2,3,1,2,1,2,1,2,2,1,1,1,2,1,1,1,1,1,2,1,1,1,1,1,2,1,1,3,2,1,1,1,2,2,1,1,2,1,2,3,2,1,1,3,1,3,1,1,2,1,1,1,2,1,2,2,1,1,1,1,2,1,1,2,1,2,1,1,1,1,2,1,2,1,1,2,1,1,1,1,2,1,1,1,1,2,1,3,3,2,2,1,2,1,1,1,2,1,1,2,1,1,1,1,2,2,2,1,2,1,1,1,1,2,1,2,2,1,1,1,1,1,2,1,1,2,1,2,1,1,2,3,2,2,3,1,1,2,1,1,1,2,2,1,1,1,2,1,1,2,2,2,2,1,1,2,1,1,1,1,2,1,1,1,2,1,1,3,2,1,1,2,1,3,1,2,2,1,2,1,1,1,2,3,1,2,1,1,1,1,1,1,1,2,1,2,1,1,1,2,1,1,2,3,1,2,1,3,2,2,1,1,2,2,1,2,1,1,1,1,2,2,1,2,2,1,2,1,1,1,1,1,1,1,2,1,1,2,3,1,1,1,2,2,1,1,3,1,2,2,2,2,2,1,2,2,2,2,1,1,1,1,2,1,1,1,1,2,1,2,1,1,1,1,1,1,1,1,2,3,1,2,2,2,1,1,1,1,1,2,1,2,2,1,2,3,2,1,1,2,3,2,1,2,3,1,1,2,1,1,1,1,1,2,1,1,2,1,1,1,1,2,2,1,1,3,2,1,1,2,1,1,1,2,2,2,1,3,1,2,1,1,1,2,2,1,1,3,1,1,1,1,1,1,1,1,1,2,1,2,1,1,2,2,2,2,1,3,1,1,1,1,1,1,2,2,1,1,2,2,3,1,3,1,2,1,1,1,2,2,2,2,1,1,1,1,1,1,1,1,1,1,2,2,1,1,2,2,2,1,1,2,2,1,1,1,3,3,2,2,1,3,1,2,2,1,1,2,1,1,2,2,1,2,1,2,2,1,2,3,2,1,2,2,1,1,1,1,2,1,1,1,1,2,3,2,1,2,2,2,1,1,2,2,2,2,2,2,1,2,1,2,2,1,2,2,1,1,1,3,1,2,1,2,1,2,3,1,1,1,152.107443
1,2,1,3,2,1,3,1,2,2,2,1,3,1,1,1,2,2,2,1,1,1,2,1,1,1,2,1,2,1,1,1,2,2,1,1,1,1,2,3,2,1,2,1,2,1,3,1,2,1,1,2,2,2,3,2,2,1,1,2,1,2,2,2,3,1,1,1,1,1,1,1,1,1,1,1,1,2,1,1,1,2,2,1,2,1,1,3,2,2,2,1,2,2,1,2,1,2,1,1,2,3,1,2,1,1,2,1,1,2,2,1,1,1,1,1,2,1,2,1,2,2,2,1,1,1,1,2,3,1,2,2,1,2,1,2,1,1,2,2,1,2,1,2,1,1,1,1,1,1,2,1,1,1,1,3,2,1,1,1,2,1,1,2,2,1,3,3,2,2,1,2,2,1,1,1,2,2,1,2,3,1,1,1,1,1,2,1,1,2,1,2,2,3,2,1,1,1,1,1,2,2,1,2,2,2,1,2,2,2,3,1,1,2,2,1,2,1,2,1,3,2,2,2,2,1,1,1,2,2,2,1,2,1,1,2,1,1,1,1,1,2,2,2,1,1,2,1,3,1,3,2,1,1,1,1,1,1,1,2,2,1,1,2,3,1,1,1,1,3,1,2,1,2,3,1,1,1,1,2,2,2,1,1,2,1,1,2,1,2,2,1,2,1,2,1,2,2,2,2,1,2,1,1,1,2,2,1,1,1,2,2,3,1,2,2,2,2,1,1,1,2,2,1,1,1,1,1,1,2,2,1,3,1,2,1,2,1,1,2,1,1,1,2,1,3,2,1,2,1,2,3,3,2,1,1,2,2,1,1,2,1,1,1,2,2,2,1,1,2,1,1,1,1,1,1,1,1,2,2,1,1,1,2,1,1,1,1,1,2,1,1,1,1,1,1,2,2,1,2,1,2,1,2,2,2,1,2,2,1,2,2,1,2,2,1,3,2,2,1,1,1,1,1,1,1,1,3,1,1,1,2,1,2,2,1,2,1,1,2,1,1,2,2,1,2,1,1,1,2,1,2,2,2,2,1,1,1,1,1,1,1,2,2,1,1,1,2,2,2,2,1,1,1,1,2,1,2,1,1,1,1,2,3,1,2,2,2,2,1,1,1,2,2,2,1,1,1,1,2,1,1,1,1,1,1,1,1,1,1,1,1,3,1,3,3,2,1,2,1,2,1,2,3,1,2,1,1,1,1,1,1,1,2,1,1,1,1,1,1,1,2,2,1,2,2,2,1,1,1,2,1,3,2,1,2,1,1,1,1,1,2,1,1,3,2,2,1,2,2,1,3,1,2,1,2,2,2,1,1,1,1,2,1,1,1,1,2,1,2,2,2,2,1,1,2,2,1,1,1,2,1,1,1,1,3,2,1,2,2,2,1,1,1,2,1,1,2,1,1,3,2,1,2,3,1,1,3,1,3,1,1,1,1,1,1,3,2,2,1,1,1,1,1,3,1,1,1,1,2,1,1,1,1,3,1,3,1,1,1,2,2,1,2,1,1,1,1,1,2,1,3,3,1,1,1,3,1,1,1,1,2,1,1,1,1,1,1,1,1,2,1,1,1,2,1,1,1,2,1,1,2,2,1,1,2,3,1,1,1,2,1,2,1,1,3,1,1,2,2,1,1,2,3,3,1,2,2,1,2,2,1,2,1,1,1,2,2,1,1,1,1,2,1,2,1,2,1,2,3,1,2,1,1,1,1,1,2,3,1,2,1,1,1,1,1,1,2,1,2,1,1,1,2,2,2,2,1,1,1,2,1,1,1,1,1,2,1,3,2,2,1,1,1,2,1,1,2,2,1,1,2,1,2,1,2,2,2,3,1,2,3,1,1,1,3,3,2,1,1,2,1,2,1,1,1,2,2,3,1,2,1,2,1,1,2,2,1,1,1,1,2,2,1,1,3,2,1,2,1,1,1,1,2,1,2,1,1,1,1,1,1,1,1,1,1,2,2,2,2,2,3,1,2,1,3,1,1,2,1,1,1,3,1,1,1,2,1,2,2,1,1,1,1,2,1,1,2,3,2,1,1,2,2,1,1,2,2,1,1,1,1,1,2,1,1,2,3,1,1,2,1,1,1,2,2,1,1,1,1,1,1,1,1,2,1,1,2,2,1,1,2,2,1,2,1,1,1,1,1,2,2,1,1,1,1,1,2,1,2,2,1,2,2,3,1,1,1,2,2,2,2,2,1,1,2,2,2,1,2,2,1,1,1,3,1,1,1,2,1,1,1,2,1,1,1,3,2,1,1,1,2,2,2,1,2,3,1,2,1,3,1,2,1,2,2,1,2,1,1,1,2,2,1,1,1,1,3,1,1,1,2,2,1,1,1,1,2,2,3,2,1,1,1,3,2,2,1,1,2,2,2,2,1,3,1,1,1,1,1,1,1,1,1,1,3,2,1,1,2,1,1,2,1,1,1,2,1,1,1,2,1,2,3,3,3,1,2,1,3,2,2,1,1,2,1,2,1,1,1,2,2,2,3,1,1,1,1,2,1,1,2,1,1,1,1,1,2,1,1,2,1,3,2,2,1,2,2,2,1,1,1,1,2,2,1,1,1,1,2,2,2,2,1,1,1,1,2,2,2,1,3,1,2,1,2,1,1,1,2,2,2,1,2,2,2,2,2,1,1,2,2,2,1,2,2,1,1,2,1,1,1,1,1,1,2,3,1,1,3,2,3,1,2,1,1,2,2,1,1,1,1,1,1,2,1,1,2,1,1,1,2,2,1,1,2,1,2,2,1,1,2,1,3,1,1,2,1,1,2,2,2,2,3,2,1,1,1,2,2,1,1,2,1,2,2,2,1,1,1,1,2,1,1,2,1,1,1,1,1,2,1,2,1,2,1,1,2,2,1,1,2,3,1,1,2,2,1,1,1,1,2,1,1,1,1,2,3,1,1,1,3,1,1,1,1,1,2,1,2,2,1,1,1,1,3,2,2,1,1,1,1,3,2,1,2,1,1,2,2,3,1,1,2,2,1,1,2,1,2,2,1,2,1,1,1,1,2,1,1,2,1,2,1,1,1,2,2,1,2,2,2,1,2,1,2,1,1,2,2,1,1,1,2,1,1,1,2,2,1,1,1,2,1,2,2,1,3,1,2,2,1,2,1,1,1,3,2,2,2,1,1,3,1,1,1,2,2,1,1,3,1,2,1,1,1,3,1,3,1,2,1,1,1,1,2,2,1,1,2,2,2,2,2,2,2,2,2,2,1,3,2,1,1,2,2,1,2,2,2,1,3,2,2,2,1,2,1,3,1,1,1,2,1,1,1,2,2,2,3,2,2,3,2,1,2,2,1,1,1,1,1,1,1,1,1,1,2,1,1,2,3,2,2,2,1,1,1,1,2,1,2,2,1,1,1,2,1,1,3,2,1,2,1,1,2,2,1,3,2,1,1,1,1,2,2,1,1,2,2,2,1,1,2,1,2,2,1,1,1,1,1,2,1,1,2,1,2,3,1,2,1,2,1,1,1,2,2,1,1,2,3,1,1,3,1,2,1,3,1,1,1,1,2,1,1,1,1,1,1,1,1,1,1,1,3,2,1,2,1,2,1,1,2,1,3,1,1,1,2,1,1,1,2,1,2,2,2,1,1,1,2,2,2,1,1,3,2,2,2,1,1,1,1,1,3,1,1,1,1,1,1,1,1,1,1,1,1,1,1,1,1,2,1,1,1,1,2,2,1,2,3,1,1,1,2,1,2,1,3,1,2,2,2,1,3,1,3,2,1,1,1,1,1,1,2,1,1,1,2,2,1,1,1,2,1,2,2,3,1,1,1,1,2,1,1,2,1,2,2,3,1,1,1,1,1,1,2,1,1,1,1,1,2,1,2,1,1,1,2,3,2,2,1,1,2,2,1,2,1,2,2,1,1,1,1,1,1,3,1,2,1,2,1,2,2,1,1,2,1,3,2,2,2,1,1,2,2,1,2,1,2,1,1,1,1,1,1,2,1,2,2,2,2,2,2,1,1,1,2,2,1,3,2,2,1,2,1,1,2,1,2,1,1,1,1,2,2,2,2,1,2,2,1,1,3,2,1,1,2,2,1,1,3,2,1,2,2,1,2,2,2,2,1,3,3,1,1,3,3,2,1,1,1,1,2,1,1,1,2,1,1,1,1,1,3,1,2,2,1,2,2,1,1,1,1,1,2,1,2,1,1,2,1,1,3,1,2,2,1,2,2,2,2,1,2,1,2,1,1,2,1,1,2,2,3,3,1,1,2,1,1,1,1,3,1,1,2,1,1,2,1,2,2,1,3,1,2,2,1,1,3,2,2,1,3,2,1,2,1,2,3,2,1,1,1,1,1,3,2,1,3,1,1,1,2,1,1,1,3,3,2,1,2,1,1,1,1,1,2,1,1,3,2,1,2,2,2,2,1,1,1,1,1,1,1,1,1,2,1,1,1,1,1,2,1,2,3,1,2,2,1,2,1,2,1,1,1,2,2,2,2,2,1,2,1,2,2,1,2,2,1,1,1,2,1,2,2,2,2,1,1,1,1,3,3,1,1,2,1,2,2,1,1,2,1,1,2,2,1,2,2,3,2,1,2,2,1,1,2,1,1,1,1,1,1,1,1,1,1,1,2,1,2,1,1,1,1,2,1,2,2,1,40.152988
1,3,1,1,1,1,1,1,1,1,1,2,2,1,1,3,1,1,2,1,1,1,1,2,1,2,2,2,1,1,1,2,1,1,2,2,2,1,1,1,1,3,1,2,2,1,2,1,2,1,1,1,2,2,1,1,1,1,1,1,3,1,2,1,2,1,2,2,2,1,2,1,2,2,2,2,2,1,1,1,2,2,1,1,1,2,2,1,1,1,2,1,1,1,1,2,2,2,2,3,1,2,1,2,2,1,1,2,1,1,2,2,1,2,1,2,1,1,1,2,2,2,2,1,2,1,1,2,1,2,1,2,3,1,1,2,2,1,3,2,1,1,1,1,1,1,1,2,1,2,1,2,1,1,1,3,1,1,1,1,1,1,2,2,3,2,1,1,1,1,1,2,1,1,1,2,1,2,1,1,2,1,2,1,3,2,2,1,1,2,1,2,1,2,1,1,1,1,1,3,1,2,2,2,1,2,1,1,1,2,1,1,2,1,1,2,2,1,2,1,1,1,3,3,1,2,1,1,1,1,1,2,1,1,1,1,2,1,1,3,1,2,2,3,3,1,2,1,2,1,2,2,1,1,1,2,1,1,1,1,1,1,3,1,1,2,2,3,2,2,1,2,1,2,1,1,2,1,2,1,1,2,1,1,1,1,1,1,1,2,2,1,2,2,2,2,1,3,2,2,1,2,1,3,1,1,2,2,1,1,1,1,1,1,2,3,2,1,2,2,1,2,2,1,1,1,1,1,2,1,3,2,2,1,2,1,2,2,3,1,2,1,2,2,3,1,2,2,1,2,2,2,1,2,2,1,1,1,1,2,1,1,2,1,1,1,2,1,2,2,3,2,2,1,2,2,1,2,2,1,2,1,1,1,1,1,2,2,1,2,2,1,2,1,1,1,2,1,2,2,1,2,1,2,1,2,2,1,1,1,2,2,1,1,2,2,3,2,2,1,2,1,1,1,1,1,1,1,1,1,2,1,1,1,1,2,1,2,1,2,1,2,1,1,2,1,2,1,2,1,2,1,2,1,2,1,1,1,1,1,1,3,1,2,1,1,2,2,1,3,2,2,1,2,1,1,1,1,2,1,2,1,2,1,2,1,2,2,2,1,3,1,2,2,2,1,2,3,1,1,2,3,1,1,2,1,2,2,2,2,3,1,1,1,1,2,1,1,1,1,1,2,1,1,1,3,1,1,3,1,2,1,1,1,1,1,1,2,1,2,1,1,2,2,2,3,2,1,3,1,2,1,1,1,1,2,2,1,2,2,1,1,1,1,1,3,2,1,1,2,2,2,2,1,1,3,3,3,1,2,2,2,2,1,1,1,2,2,2,2,1,2,1,1,1,1,1,2,2,1,2,2,1,1,2,2,2,1,1,1,2,1,1,2,2,1,1,1,1,1,2,2,2,1,2,1,2,2,2,3,1,2,3,1,1,1,1,2,2,1,3,1,1,1,1,1,1,1,1,2,1,1,1,2,1,2,2,1,1,1,1,1,1,1,1,1,1,1,3,2,2,3,1,1,1,1,2,1,2,2,2,1,1,1,1,1,1,2,2,1,2,2,1,3,2,1,2,3,1,1,2,3,2,1,2,1,1,1,1,2,2,2,1,1,3,1,3,2,3,2,1,1,2,2,1,1,2,1,2,2,1,2,1,2,2,2,1,1,1,1,2,2,1,1,1,2,2,3,2,2,1,1,1,1,1,1,1,1,2,1,1,1,2,1,1,3,2,2,1,1,1,2,2,1,1,2,1,1,2,1,1,1,1,2,1,1,2,1,2,1,1,1,2,1,1,1,2,2,2,3,1,1,1,1,2,2,2,1,1,1,1,1,1,1,2,1,2,2,1,1,2,1,2,1,1,3,3,1,3,1,1,1,2,1,1,1,1,1,1,2,1,2,1,2,1,2,1,2,2,1,2,3,3,1,1,1,2,2,1,2,1,3,1,1,2,1,1,2,1,2,2,1,1,1,2,1,1,1,2,2,1,1,2,1,2,1,1,3,2,1,1,1,1,1,1,2,1,2,2,2,2,2,2,2,2,3,3,3,1,1,2,1,1,2,1,1,2,1,1,2,3,1,2,2,1,2,2,2,2,1,3,2,2,2,2,1,1,1,2,2,2,1,1,1,1,2,2,1,1,2,1,1,1,1,1,2,1,1,1,1,2,2,1,1,2,1,1,2,1,2,3,1,1,1,1,2,2,1,1,2,2,2,1,1,1,2,2,1,2,1,1,2,3,2,3,1,1,2,1,1,1,3,1,2,2,2,2,1,2,1,2,2,1,2,1,2,2,2,1,2,1,3,1,2,1,2,2,1,2,1,2,2,2,3,2,1,1,1,1,2,3,1,2,2,1,1,2,1,1,1,1,2,3,2,2,2,1,2,1,2,1,1,2,2,1,1,1,2,1,1,3,2,1,2,3,2,3,1,1,1,2,1,3,2,2,2,2,1,1,2,1,1,1,1,1,1,1,1,2,2,3,1,3,1,2,1,1,1,2,2,1,1,1,1,2,2,1,3,2,1,1,2,1,1,1,1,1,1,2,2,1,2,1,1,3,3,2,1,3,1,1,2,1,2,2,2,1,1,2,1,2,3,2,2,2,2,2,1,1,1,1,1,2,2,2,1,1,1,2,2,2,2,2,1,2,2,1,2,1,2,1,1,1,1,1,1,1,2,1,2,2,1,2,2,1,2,2,1,2,1,1,3,2,2,1,1,1,2,1,1,1,2,2,1,2,1,1,2,1,1,1,2,3,3,1,1,1,1,2,2,1,1,2,1,1,1,2,1,1,1,1,3,1,1,2,2,1,2,2,1,1,1,2,2,2,1,2,1,1,1,1,2,2,1,2,1,2,2,2,3,1,2,2,1,1,1,2,1,1,2,1,1,2,1,2,1,1,1,2,2,1,1,2,1,2,2,1,2,2,1,2,2,1,1,1,2,1,1,2,2,1,1,2,1,1,1,1,2,2,2,2,2,1,1,1,3,1,3,3,1,2,1,2,1,1,1,1,1,1,2,1,2,2,1,1,2,3,2,1,2,2,1,1,2,2,1,1,1,2,1,3,1,1,1,1,2,2,3,2,2,3,2,2,1,1,2,1,1,1,2,2,1,1,1,1,1,3,1,1,1,3,1,1,2,1,1,3,2,1,1,2,1,1,1,2,1,3,2,1,2,1,1,1,2,1,1,1,1,1,1,1,1,1,1,1,1,1,2,1,1,2,1,1,2,1,1,1,1,1,1,2,1,2,1,1,1,2,2,1,1,2,2,3,1,1,2,2,1,2,2,1,1,1,2,2,2,1,1,1,1,1,3,2,1,2,1,1,2,1,1,2,2,2,1,1,1,1,1,2,2,1,1,2,1,1,1,2,2,2,3,3,1,1,1,2,2,2,3,3,1,1,1,2,2,2,1,1,1,3,2,2,1,1,2,2,1,2,2,2,2,1,1,1,2,3,1,2,1,2,1,1,2,1,2,1,2,2,2,1,1,1,2,1,1,2,1,1,1,2,1,1,1,2,1,1,1,2,1,2,1,2,1,1,1,2,3,1,2,1,2,1,1,1,3,1,1,2,2,1,2,1,2,2,2,2,2,1,2,1,1,1,2,2,1,1,1,2,1,1,1,1,2,1,1,2,3,2,2,2,2,1,1,1,2,1,2,2,2,2,2,1,1,2,1,1,2,2,2,2,2,2,2,1,3,1,1,2,2,2,1,1,2,1,2,1,3,3,2,1,2,2,1,2,2,1,3,1,2,1,1,1,2,1,1,3,1,1,3,3,1,2,1,1,1,3,3,2,2,1,2,1,1,2,1,1,2,1,2,1,1,1,3,1,2,3,2,1,2,1,1,2,1,2,2,1,1,2,1,1,2,1,2,3,1,1,1,1,1,2,1,1,1,1,1,2,2,2,2,2,2,2,2,2,2,2,1,2,3,2,2,1,1,2,1,1,1,1,1,2,2,1,1,1,2,2,1,1,1,2,3,1,1,1,2,1,1,1,1,1,3,2,1,2,1,2,1,1,1,2,2,1,1,2,1,1,1,1,1,1,1,2,2,1,2,2,1,1,1,2,1,1,2,2,2,2,2,1,1,1,1,1,1,2,3,1,1,2,2,1,2,1,2,3,2,1,1,1,1,1,2,1,2,1,1,2,1,1,2,1,2,1,1,1,1,1,2,1,2,2,1,1,2,1,3,1,1,1,2,2,1,2,1,1,2,2,2,2,1,1,1,2,1,1,1,2,2,2,1,2,2,1,1,1,1,2,1,1,1,2,2,1,1,1,2,1,2,2,1,2,2,1,2,1,3,2,1,1,1,2,2,2,2,1,2,1,1,1,1,2,2,1,1,2,1,1,1,1,1,1,2,2,1,3,1,2,1,3,1,2,1,1,2,1,2,1,1,1,1,1,2,1,1,1,1,1,1,1,1,1,1,1,2,2,2,1,2,1,2,2,2,2,1,1,1,3,3,1,2,1,2,3,1,3,2,1,2,1,3,2,1,2,1,1,2,1,1,1,3,2,1,1,3,2,1,1,2,2,1,2,2,1,1,2,2,2,1,2,1,2,1,1,1,2,2,2,1,1,1,2,1,1,3,2,1,1,1,1,3,1,1,2,2,3,0.445341
2,2,1,2,2,1,2,2,2,2,1,2,1,1,1,1,1,3,1,2,3,1,2,2,1,2,1,1,1,1,3,1,2,1,1,2,1,1,1,2,3,2,2,2,1,1,1,2,2,2,1,2,1,1,1,2,3,2,2,1,1,2,1,2,2,2,1,1,2,3,1,1,1,1,2,2,1,1,1,2,1,2,1,2,2,2,2,2,2,1,2,1,1,1,1,2,1,2,2,2,1,2,2,3,1,2,2,3,1,2,1,1,1,1,1,1,1,1,1,1,1,1,1,1,1,1,2,1,1,1,1,3,3,1,2,2,2,1,1,2,1,1,1,2,1,1,1,1,2,1,2,2,2,2,1,3,1,1,2,2,1,1,3,1,1,2,2,1,2,1,1,1,1,2,1,1,1,2,2,1,1,2,2,1,1,3,1,1,1,2,1,1,2,3,2,3,2,1,2,1,1,1,2,2,1,2,2,1,1,1,1,1,1,1,1,2,1,1,1,2,2,1,2,2,3,1,1,2,1,1,1,2,1,2,1,1,2,1,1,1,2,2,1,3,1,2,1,1,1,1,2,2,3,2,2,2,1,2,2,1,1,2,1,3,1,1,1,1,1,1,3,2,1,2,1,2,2,2,2,3,2,1,2,1,1,1,3,1,2,3,3,1,1,1,1,2,3,1,2,1,1,1,2,2,1,2,1,1,2,1,2,2,1,1,1,2,2,1,1,1,1,1,1,1,2,2,2,2,1,2,1,2,2,3,1,3,2,1,3,2,1,1,1,2,2,2,2,3,2,1,1,2,1,3,2,3,1,2,1,2,1,1,2,1,1,1,1,2,2,2,1,1,1,2,1,2,1,1,1,2,2,1,3,2,1,2,2,2,2,1,1,1,2,2,1,1,2,1,1,1,2,1,2,3,1,2,3,1,1,1,1,1,1,1,2,2,2,1,2,1,1,1,1,1,2,1,1,1,1,3,2,1,1,3,1,1,1,2,1,1,3,2,2,1,1,1,2,1,1,1,2,1,1,1,2,2,1,2,1,2,1,2,3,2,1,1,2,2,2,3,1,1,1,2,1,3,1,1,1,2,2,1,2,2,2,1,3,1,1,2,3,2,1,1,1,1,1,2,1,1,2,1,1,1,1,1,1,1,1,2,2,2,1,2,1,1,1,1,2,2,2,1,2,2,1,2,2,1,1,2,1,1,2,2,1,2,1,3,1,2,1,1,1,1,3,2,2,1,1,1,1,1,3,3,1,1,1,1,2,2,1,1,1,1,3,1,2,1,1,1,1,1,1,2,2,2,2,2,2,2,3,1,3,3,1,1,2,2,1,2,1,3,1,1,1,2,2,1,2,2,2,1,3,1,1,2,1,1,1,1,1,1,1,1,2,1,2,2,1,1,2,2,1,1,1,1,1,3,2,2,2,2,1,2,1,1,1,1,2,1,1,1,2,2,1,1,3,1,2,1,1,1,1,1,3,2,2,1,1,1,1,1,1,1,1,2,1,2,1,1,2,1,2,2,1,1,1,1,2,2,1,1,2,2,1,2,2,2,1,2,3,1,1,2,1,2,1,1,3,1,1,3,1,3,2,1,1,1,2,2,2,2,2,1,2,2,1,1,1,1,1,1,1,2,2,1,2,1,2,3,1,1,1,1,1,1,2,2,1,1,1,2,2,2,2,2,2,1,1,1,2,2,2,1,1,1,1,2,2,3,2,1,1,1,2,2,2,1,1,1,1,1,1,1,1,1,1,1,1,1,2,2,2,1,3,1,1,1,1,2,2,2,1,1,2,1,1,1,2,1,1,3,1,1,1,2,1,2,1,2,1,1,2,2,2,1,1,2,1,2,2,1,2,1,1,2,1,1,1,1,2,2,1,1,2,2,3,1,3,2,2,1,2,1,3,1,1,2,1,1,2,2,1,2,1,1,2,1,2,3,1,1,2,1,1,2,3,1,1,2,1,2,1,3,2,1,1,1,1,2,2,1,2,2,1,2,1,1,3,2,1,3,2,1,2,1,3,1,3,1,1,2,2,2,1,1,1,2,2,1,1,1,2,1,2,2,2,1,2,2,1,2,1,2,2,1,1,2,2,1,2,2,2,2,1,1,1,2,1,1,1,2,1,1,1,2,1,2,2,2,2,2,1,2,1,2,2,2,3,1,1,1,2,2,2,2,1,1,1,3,2,2,1,1,1,2,3,1,1,2,1,2,1,1,3,1,1,2,2,3,2,2,1,1,2,2,3,1,1,2,2,1,1,2,2,2,2,1,2,1,1,1,2,1,1,2,1,1,2,2,1,1,1,2,2,1,2,1,3,2,2,2,2,1,1,2,1,1,1,2,3,1,1,1,2,2,1,2,1,1,1,3,2,1,1,1,1,1,2,1,1,1,1,1,1,2,1,1,1,1,1,1,2,1,2,1,2,1,1,1,1,1,2,1,1,3,1,1,1,2,1,2,1,1,1,2,1,2,3,2,1,1,1,2,1,2,1,1,2,2,1,2,2,1,2,1,2,2,2,1,1,3,1,1,1,1,2,2,2,2,1,1,1,1,1,1,1,2,3,3,1,1,1,1,1,2,1,1,2,1,1,1,1,2,2,1,2,2,2,2,1,2,2,1,1,1,2,1,2,2,1,1,2,1,1,2,1,2,1,1,1,1,2,1,1,2,1,2,2,2,1,1,2,3,1,1,3,2,1,2,1,1,2,1,1,1,1,1,2,2,1,3,1,1,3,2,1,1,1,1,3,1,1,1,1,1,2,1,2,2,2,2,2,2,1,1,1,1,3,1,2,2,2,1,2,1,1,2,2,1,1,1,1,1,2,2,2,1,1,2,1,2,2,1,2,1,2,1,1,1,1,2,2,1,1,2,2,1,1,2,2,3,3,1,1,2,1,2,1,1,2,2,1,1,1,1,1,2,1,2,1,1,1,1,1,1,1,1,3,2,2,1,3,1,1,2,1,1,1,2,2,2,1,1,1,2,1,2,2,2,2,1,2,2,1,1,1,1,2,2,2,1,2,1,1,1,1,1,1,1,2,2,2,3,1,2,1,3,1,2,1,1,1,2,2,1,2,1,2,1,2,2,3,1,1,1,1,2,1,1,3,1,2,2,1,2,2,1,1,1,2,1,1,1,1,1,1,1,2,1,1,2,3,1,1,1,1,2,1,1,1,2,1,1,1,1,1,2,2,2,1,2,2,1,2,2,1,1,1,2,1,2,2,1,2,2,2,1,1,1,2,1,1,1,2,1,1,1,1,2,1,1,2,2,2,3,1,1,2,3,2,2,2,1,2,2,3,1,1,2,1,3,2,1,1,1,3,3,3,2,2,1,1,3,2,2,1,1,1,3,2,2,1,1,1,2,1,1,1,1,1,1,3,1,1,2,1,2,2,2,1,2,1,2,2,1,1,1,1,2,1,1,1,2,1,1,1,2,1,1,2,2,2,2,1,2,1,1,2,3,2,2,1,1,1,2,1,1,1,2,1,1,1,2,3,1,1,1,1,1,1,2,2,2,2,1,3,1,1,2,2,2,1,1,2,2,2,1,2,1,1,1,2,2,1,1,2,1,1,1,2,1,1,2,1,2,1,1,1,1,1,1,1,1,1,2,1,1,1,1,2,3,3,1,1,2,1,1,1,3,1,1,1,2,1,2,2,1,1,2,1,1,1,1,2,2,1,1,3,3,3,2,2,1,2,1,1,2,1,1,1,1,2,2,3,2,1,2,2,2,2,1,1,2,1,2,2,2,1,2,2,1,1,1,2,2,1,1,2,2,1,1,3,1,2,1,1,1,1,2,2,1,1,2,1,2,1,2,1,1,1,2,2,2,3,1,2,2,1,3,2,1,1,1,2,1,1,2,2,1,1,1,3,1,1,1,1,2,1,1,1,2,1,1,1,1,1,1,2,2,2,1,1,1,1,1,2,1,1,1,1,2,1,2,1,1,1,1,2,2,1,1,2,1,1,1,1,1,1,1,2,2,2,2,1,2,1,3,1,2,1,1,2,1,1,1,2,1,2,2,1,2,3,1,3,1,1,1,2,1,2,2,1,1,1,2,1,2,2,2,2,2,2,2,2,2,2,1,2,1,1,1,1,2,1,3,1,2,1,2,1,1,1,1,1,2,1,1,2,1,1,2,1,1,1,1,1,2,1,2,1,1,2,3,1,1,1,2,1,2,1,1,1,1,1,1,1,2,1,1,1,2,1,2,1,1,3,3,1,1,2,1,1,2,2,2,1,3,2,1,1,2,2,2,1,1,1,2,3,2,1,1,2,1,2,1,1,1,2,1,1,1,1,2,1,1,1,1,1,1,1,2,1,1,2,1,2,1,1,2,1,2,2,2,3,1,2,1,1,3,1,1,2,1,1,3,2,3,2,1,1,2,1,2,2,2,1,1,2,1,1,2,2,3,1,2,1,1,1,3,1,1,1,1,2,1,2,1,1,1,1,1,1,2,2,2,2,1,1,2,2,1,2,1,2,1,3,1,1,1,1,1,2,2,1,1,2,1,1,2,2,1,1,2,2,2,3,2,2,2,1,1,2,2,1,1,1,1,1,1,1,1,1,1,2,1,1,1,1,1,1,2,2,2,1,1,1,1,2,2,2,3,2,0.204987
2,3,2,2,1,1,1,2,2,1,2,2,1,1,1,1,3,2,2,2,2,1,2,1,1,1,2,3,1,2,3,1,1,1,1,1,2,2,1,1,3,1,2,1,1,1,1,2,2,2,1,1,1,1,2,1,2,3,1,1,2,1,3,1,1,3,1,2,1,1,1,1,1,1,1,1,1,1,1,2,1,1,3,1,1,2,1,2,2,1,2,1,2,2,1,1,1,1,1,1,1,2,2,2,1,2,1,1,1,1,1,2,2,2,2,1,1,1,1,1,2,2,1,1,3,2,2,1,2,1,2,2,2,1,2,2,1,1,3,2,1,2,1,1,1,2,1,2,1,2,1,2,1,2,1,1,1,2,2,3,2,3,1,1,1,2,2,1,1,2,1,1,1,1,2,1,2,1,2,1,2,1,1,2,2,1,1,1,1,2,2,1,2,2,2,1,1,1,1,1,1,2,1,1,1,1,1,2,1,2,1,2,2,2,1,1,2,2,1,1,3,2,2,1,1,1,1,2,1,2,1,1,1,1,2,1,1,1,1,1,1,1,2,1,2,2,1,2,1,3,1,2,1,2,3,1,1,1,1,2,1,1,2,3,1,2,2,2,1,3,1,2,1,1,2,2,1,1,2,1,2,1,1,1,3,1,1,1,1,1,1,1,1,1,1,1,1,3,1,1,1,1,2,3,2,1,1,1,1,2,1,2,3,3,2,2,1,2,2,1,1,1,2,1,2,2,2,1,1,1,3,3,2,2,2,2,2,3,3,1,1,2,1,1,1,3,3,1,2,2,2,3,1,3,1,1,2,1,1,1,1,3,1,2,2,2,2,1,2,1,1,1,2,2,1,2,1,1,3,1,2,2,1,1,2,3,1,1,2,2,1,2,1,1,1,2,2,2,1,3,3,2,1,1,1,1,2,2,2,2,2,1,1,1,2,2,2,2,1,2,2,2,2,1,1,1,2,1,1,2,3,1,1,1,2,1,1,3,2,2,1,3,3,2,1,2,1,1,1,1,2,1,1,1,2,2,1,1,1,2,1,2,2,1,2,1,3,2,2,2,1,2,1,3,1,1,3,2,1,2,1,1,3,2,2,1,2,2,1,1,2,1,2,2,2,2,2,2,1,2,1,1,2,1,1,1,3,1,1,1,1,2,1,1,3,1,1,2,1,2,1,1,2,2,2,2,3,2,1,1,1,3,2,2,1,1,1,2,1,1,1,2,2,1,2,2,2,2,2,2,2,1,2,2,1,1,1,1,1,2,1,1,3,1,1,2,1,2,1,1,1,2,3,1,1,2,1,2,1,1,1,1,2,1,1,2,1,2,1,1,1,1,1,2,2,2,1,2,1,2,2,1,2,1,1,2,2,1,2,1,2,2,2,2,1,2,1,2,3,1,1,1,1,1,1,1,2,1,2,2,1,2,1,1,1,2,2,1,1,1,1,1,1,2,1,1,2,1,2,1,1,1,1,2,1,3,2,1,1,1,1,1,1,2,2,2,1,2,2,2,1,2,2,1,2,2,2,1,2,3,2,3,2,1,1,1,2,1,2,1,1,2,2,2,2,1,1,1,1,2,1,2,2,1,2,2,2,2,1,2,1,1,1,2,2,2,1,1,3,2,2,1,1,1,1,2,2,2,1,2,3,1,2,1,1,1,1,2,2,1,2,3,2,2,1,2,1,3,2,3,2,1,3,2,1,1,1,2,1,1,2,1,1,1,3,3,2,2,1,1,2,1,1,1,1,1,2,2,1,1,1,1,1,1,2,1,1,2,3,1,2,1,1,2,1,1,2,1,3,1,1,2,1,2,2,2,2,1,1,1,1,1,1,2,2,2,2,1,2,1,2,2,2,1,1,3,1,1,1,2,1,2,2,1,2,1,1,2,1,2,1,3,2,2,3,2,1,3,1,2,1,2,2,1,2,1,2,1,1,1,1,1,2,1,2,1,2,2,1,1,1,2,1,2,1,1,2,2,1,3,1,2,1,1,2,2,1,3,2,1,1,1,1,1,3,3,2,2,2,2,1,2,2,1,1,2,2,1,3,1,2,3,1,1,2,1,1,2,2,2,2,1,1,2,1,2,2,3,2,2,2,1,2,3,3,2,1,3,1,1,1,2,1,2,1,3,3,1,2,1,1,1,2,1,1,1,2,2,1,1,1,3,3,2,2,1,1,2,3,2,3,1,1,1,1,3,1,1,1,1,1,2,1,1,3,2,2,1,2,2,2,1,1,1,2,2,1,2,3,1,1,1,1,1,2,2,1,1,1,1,2,2,2,1,1,2,2,1,1,1,1,2,2,1,1,2,2,1,1,1,2,2,1,3,1,1,3,2,1,1,3,1,1,3,1,1,2,2,1,1,2,3,1,1,1,1,1,1,2,2,2,3,1,1,1,1,3,2,2,1,1,2,1,1,1,1,1,1,1,1,1,1,2,3,3,3,1,2,1,2,1,1,1,1,2,1,2,2,1,2,1,1,1,2,2,1,1,2,1,1,1,2,1,1,2,1,3,2,2,1,1,2,1,1,1,2,2,2,1,1,1,1,2,1,2,2,1,2,1,1,1,1,1,3,1,1,1,2,1,1,1,3,1,1,1,2,1,1,3,1,2,2,2,1,1,1,1,2,1,1,1,2,1,1,1,2,1,1,2,2,1,1,1,2,1,2,2,2,2,2,1,1,2,1,1,2,1,2,1,1,1,2,3,1,1,2,1,1,1,1,1,2,2,1,2,1,2,2,1,1,2,2,1,3,1,1,3,1,1,2,1,2,2,2,2,1,2,2,2,1,2,2,2,1,1,1,1,1,1,2,1,1,1,2,1,1,1,3,1,1,2,1,3,1,3,2,1,1,2,1,1,1,1,2,1,1,2,2,1,1,2,2,2,1,1,2,1,3,1,1,1,1,2,1,1,3,1,2,1,3,3,2,1,1,1,2,1,1,1,1,2,1,1,2,1,1,1,2,3,1,1,1,1,2,2,1,3,2,2,1,3,2,2,1,1,1,3,2,1,2,1,2,1,1,2,1,2,1,2,2,1,1,1,1,2,2,1,1,1,2,2,1,2,2,2,2,2,2,1,1,3,1,1,1,1,1,1,1,1,1,2,1,1,2,1,2,1,1,1,2,1,2,3,1,2,1,2,2,1,2,2,3,1,1,3,1,1,1,3,1,2,3,1,3,1,1,1,1,2,1,1,2,2,2,1,1,2,2,2,1,1,3,3,2,1,1,2,1,2,1,1,1,3,1,2,1,1,3,1,2,2,1,2,3,1,1,1,1,1,2,3,2,2,2,1,1,2,1,1,1,3,2,2,1,2,1,2,2,1,2,1,1,1,2,2,1,1,3,1,1,1,1,1,2,1,1,1,1,1,2,2,1,2,1,1,1,1,1,1,3,1,1,1,1,2,3,1,1,1,2,1,2,1,1,1,1,1,3,1,2,2,1,3,3,1,2,1,1,1,3,3,1,1,1,1,2,2,1,1,1,1,1,1,2,1,1,2,1,2,1,1,2,1,2,1,2,2,1,2,2,2,1,1,1,1,1,2,1,2,1,1,1,1,1,1,3,1,2,2,2,2,2,1,2,3,1,2,2,1,1,1,2,1,2,1,2,2,2,3,1,1,2,1,1,2,2,1,2,2,2,1,1,1,3,1,3,2,2,3,1,1,3,1,1,1,1,2,2,1,2,2,3,1,2,2,1,2,2,1,1,1,2,1,1,2,1,2,2,1,1,1,2,1,2,1,2,2,1,1,1,2,2,2,1,2,2,1,1,2,2,1,2,1,2,2,2,1,1,1,1,3,2,1,2,2,2,1,2,1,2,2,1,1,1,3,1,1,1,2,1,1,3,1,1,2,1,2,2,2,1,1,2,2,1,1,2,2,2,2,1,2,1,1,1,1,1,1,3,1,2,1,2,2,2,1,1,2,1,2,2,1,1,1,1,1,1,1,1,2,2,1,2,2,1,2,1,2,1,1,1,1,1,1,1,2,1,1,2,1,1,1,1,2,1,3,1,1,1,2,2,3,1,2,1,2,2,1,2,1,1,2,2,1,2,2,1,1,2,3,2,1,1,2,2,1,1,1,2,1,1,2,1,1,1,1,2,1,2,1,2,1,2,2,1,2,1,1,1,2,2,1,1,2,1,2,1,1,2,2,1,2,1,2,1,1,2,2,2,2,1,2,1,1,1,1,2,1,1,2,2,1,1,2,2,1,2,1,1,2,1,1,1,1,1,2,1,1,1,2,1,1,2,1,1,1,1,1,2,2,2,2,1,1,2,3,2,1,1,1,2,3,3,1,1,2,1,1,1,1,1,2,1,2,1,1,1,1,2,2,2,2,2,2,1,1,1,2,2,1,2,2,1,2,1,1,2,2,3,2,1,1,2,1,1,3,1,1,1,1,2,2,1,1,2,2,1,1,1,1,1,2,2,1,3,1,1,1,2,1,1,1,1,2,2,2,1,1,2,2,1,1,1,2,1,3,1,2,2,2,1,2,2,1,3,2,2,2,1,2,1,2,1,1,2,1,1,2,2,3,1,1,1,1,1,1,1,2,1,2,2,1,1,2,1,1,1,1,1,1,2,2,2,3,3,1,1,1,3,1,2,2,2,2,1.130921
1,1,1,2,1,1,1,1,2,1,2,2,2,2,1,2,2,1,1,1,1,1,1,2,2,2,2,2,1,2,2,2,1,2,1,3,3,2,2,1,2,1,2,1,3,1,1,3,2,2,3,1,2,1,3,2,1,1,2,2,3,1,2,2,2,1,1,1,2,1,1,1,2,2,2,2,1,2,1,2,1,1,1,1,1,1,1,1,1,3,1,1,1,1,2,2,3,2,3,1,1,1,1,2,1,1,2,1,2,2,2,1,1,2,1,2,1,1,3,2,2,1,1,1,2,3,1,1,1,1,1,2,2,2,2,2,1,1,2,3,1,1,2,1,1,1,1,1,1,1,2,1,1,1,1,1,1,1,1,3,2,1,1,2,2,2,1,1,1,2,1,1,1,3,1,1,1,1,2,2,2,1,1,3,1,2,1,2,1,1,2,2,1,1,1,2,1,1,1,1,1,2,2,1,1,1,2,1,1,2,3,2,2,1,2,1,2,3,2,2,1,1,2,2,3,1,2,2,2,1,1,1,1,1,2,1,1,1,1,2,2,1,3,1,2,1,1,2,1,1,3,2,3,2,1,3,2,1,1,1,1,1,1,1,2,1,1,1,1,2,1,2,1,1,1,1,1,1,2,2,1,1,2,1,2,1,2,1,1,2,1,1,1,3,3,1,2,2,3,1,1,2,2,2,1,1,2,1,1,2,2,2,2,1,3,2,1,1,1,1,1,2,1,2,1,2,1,2,2,1,2,1,3,1,1,1,3,1,1,1,1,1,1,2,2,1,1,2,2,2,2,2,1,2,2,2,2,1,1,1,2,1,2,1,1,2,2,2,1,1,1,1,1,1,2,2,2,2,1,1,1,2,2,1,1,1,2,2,1,2,1,2,1,1,1,1,1,1,1,3,1,2,3,2,2,1,1,1,2,1,2,1,1,2,1,1,1,2,3,2,2,1,2,1,3,1,1,2,1,2,2,1,1,1,2,2,1,2,1,2,3,2,1,1,2,1,1,2,2,2,2,1,3,1,2,2,1,1,1,1,1,1,1,1,2,1,1,1,1,1,1,2,2,3,1,1,1,1,1,1,1,1,2,1,1,1,1,3,1,2,1,1,2,1,1,3,2,2,1,1,2,2,2,1,1,1,1,2,1,2,2,2,1,2,2,1,2,2,3,1,1,2,1,1,1,2,2,1,3,1,1,3,1,1,2,1,1,2,1,3,2,2,2,2,2,2,2,1,1,1,2,2,2,1,1,1,2,2,2,1,2,1,3,1,3,1,1,1,1,2,2,1,2,1,1,2,3,2,1,2,3,1,3,1,3,1,1,2,2,2,1,2,1,1,1,1,3,1,1,1,2,1,2,2,2,2,1,1,1,1,2,1,3,1,1,2,1,1,1,2,1,2,1,1,1,2,1,2,1,2,1,2,1,2,1,1,2,2,2,1,1,1,1,1,3,1,2,1,1,2,2,1,1,3,1,1,1,3,2,1,1,2,2,2,2,2,1,1,1,2,1,3,2,2,1,1,3,1,2,2,2,1,1,2,2,1,1,1,3,1,1,1,1,2,1,1,1,2,2,1,2,1,2,1,1,2,1,1,1,3,1,2,3,2,2,1,1,2,2,3,2,1,1,2,2,1,2,1,2,2,3,1,2,1,3,2,1,1,1,1,1,1,1,1,1,1,1,1,3,2,2,3,1,1,2,2,1,2,2,2,2,1,1,1,3,2,2,1,1,1,2,1,1,1,1,1,2,1,2,2,1,1,1,1,1,1,1,1,1,2,1,1,3,1,1,2,1,1,2,1,2,1,1,1,2,1,2,1,1,2,1,1,1,1,1,2,2,1,1,1,1,2,1,1,1,2,1,2,1,3,1,2,1,2,1,1,2,1,2,1,2,2,1,1,1,1,1,3,1,2,1,2,3,1,1,1,1,1,1,1,1,2,1,1,2,2,2,2,2,2,1,1,2,1,1,2,1,1,2,1,2,1,1,2,2,1,1,2,2,2,2,1,2,2,2,1,1,1,1,1,2,2,2,2,1,2,3,1,1,1,2,1,2,1,2,1,1,3,3,1,1,1,2,2,2,1,1,3,2,1,2,2,2,1,1,2,2,1,1,1,1,1,2,1,2,2,1,1,2,1,2,1,1,2,2,2,2,1,1,2,2,1,1,1,2,1,1,1,2,2,2,3,2,2,1,3,2,1,1,1,2,1,1,2,2,2,2,2,2,1,2,1,2,1,2,1,2,2,1,1,3,1,1,1,2,1,1,1,2,2,1,1,1,1,1,1,2,1,1,2,2,3,2,2,2,2,1,1,2,1,1,1,1,1,1,2,2,1,3,2,2,1,1,1,1,2,1,2,1,1,2,2,3,2,2,2,2,2,1,1,1,1,1,2,2,1,1,1,1,1,1,2,2,1,2,1,2,1,1,2,1,1,1,1,2,2,2,2,1,1,3,1,2,1,2,1,2,2,2,2,1,1,1,1,1,1,1,1,2,1,2,1,1,1,2,1,1,1,1,1,1,1,1,1,1,1,2,1,2,1,1,2,1,1,1,2,1,1,1,2,1,3,2,1,2,2,1,1,1,2,2,2,1,2,1,3,3,1,1,2,2,1,2,2,2,3,2,1,2,2,2,2,1,1,1,1,2,1,2,1,1,2,2,1,2,2,3,3,1,2,1,3,1,2,1,2,2,2,2,1,1,2,2,1,1,1,1,2,2,1,1,1,1,1,1,2,2,1,2,1,1,2,2,2,1,1,2,1,2,2,1,3,2,2,1,1,2,1,2,2,1,3,1,2,1,1,2,2,1,1,1,1,3,1,2,1,2,2,2,1,2,2,2,1,1,3,2,3,1,2,2,1,1,1,1,1,2,2,1,1,1,1,1,1,1,1,2,1,2,1,1,1,2,1,2,1,1,2,1,2,2,1,1,1,1,2,2,2,1,1,1,1,2,1,1,1,3,1,3,1,1,1,1,2,2,2,2,1,3,2,2,2,2,1,1,1,1,1,1,1,1,1,3,1,1,1,1,2,1,2,2,1,2,2,1,2,2,1,1,2,1,1,2,1,2,1,1,1,2,1,2,2,3,2,2,1,1,1,1,1,1,1,1,2,1,1,1,1,2,1,1,2,1,2,2,1,2,2,2,1,2,2,3,2,2,1,2,1,2,2,1,2,1,1,3,1,1,2,2,2,1,1,2,1,3,2,1,2,2,1,1,2,1,1,1,2,2,1,2,1,1,1,1,1,2,1,2,3,1,2,1,1,3,1,3,2,2,1,3,1,2,1,2,2,3,2,1,1,1,2,1,3,1,1,1,1,1,2,2,1,2,2,1,2,1,2,2,1,1,3,2,1,2,2,1,3,1,1,1,2,3,2,1,1,3,3,1,1,2,1,1,2,2,1,1,2,1,2,1,2,1,1,1,2,1,1,1,2,1,2,1,1,2,1,1,1,1,1,1,3,2,2,2,2,1,1,3,3,1,1,2,2,1,1,1,1,2,1,1,1,1,2,1,1,2,1,2,2,1,1,1,1,1,1,2,2,1,2,1,2,1,2,1,1,1,1,2,1,1,1,1,1,3,2,1,1,1,2,1,1,3,3,1,1,2,1,2,2,1,2,1,1,2,2,1,1,1,1,2,1,2,2,1,1,1,2,2,1,1,1,2,1,1,1,3,1,1,1,1,1,3,1,1,2,1,2,3,1,1,1,2,2,1,1,1,1,2,2,1,1,1,1,2,1,1,2,2,2,3,2,2,1,1,1,2,2,2,1,3,1,1,1,1,1,1,2,1,1,1,2,2,1,1,2,2,1,1,1,2,1,1,1,1,1,1,2,1,1,2,1,2,2,2,1,1,1,2,2,1,1,2,3,3,1,1,2,1,3,3,1,3,1,2,2,3,2,1,3,2,1,2,1,2,2,1,1,1,1,1,1,1,3,1,2,1,2,2,1,2,2,2,2,1,1,3,1,1,1,1,3,2,1,1,1,1,1,1,1,2,1,2,2,2,1,1,1,1,2,2,1,1,2,1,1,1,1,2,1,1,2,2,2,2,1,1,3,1,3,2,2,1,1,2,2,3,1,1,2,1,1,2,1,1,2,1,3,1,3,2,1,1,2,1,1,1,1,1,1,2,2,1,2,1,1,2,1,1,1,2,1,1,2,3,3,1,2,2,3,1,1,1,1,2,1,1,2,1,1,2,1,2,1,1,2,3,2,1,2,1,1,1,1,2,2,1,3,1,2,2,2,1,2,1,2,1,1,1,2,1,1,2,2,1,2,2,1,2,1,1,2,1,1,1,1,1,1,3,1,3,2,2,1,1,1,1,2,1,1,1,1,2,1,2,2,1,1,2,1,1,2,1,1,2,2,2,2,2,1,1,1,1,1,2,1,2,1,1,2,2,1,2,1,2,1,2,1,2,1,1,3,2,2,1,1,2,1,1,1,1,2,2,1,1,2,1,1,2,1,1,3,2,2,2,1,3,1,1,3,2,1,2,2,2,3,1,1,1,1,1,1,1,2,2,2,1,1,1,1,1,2,2,2,1,1,1,2,1,1,1,2,1,2,1,1,2,1,1,2,2,1,1,2,1,1,1,2,1,1,1,3,2,2,1,149.74065
1,1,2,1,1,1,2,2,2,2,3,3,2,2,2,1,1,3,1,1,1,1,1,1,1,1,1,1,1,2,1,2,1,1,1,1,1,1,2,1,1,1,2,1,2,1,2,2,1,1,1,2,1,1,1,1,3,1,2,2,1,1,2,2,2,1,1,2,1,1,2,2,2,2,3,2,1,1,2,2,2,3,1,1,1,1,2,2,1,1,3,1,2,2,1,2,2,1,1,1,1,2,2,2,1,1,1,2,2,3,3,1,1,1,1,2,1,2,2,1,1,1,3,1,1,2,1,1,1,1,2,1,3,1,1,2,2,1,1,2,1,2,1,2,1,1,1,1,2,1,1,2,1,1,1,1,2,1,1,1,2,2,1,1,2,1,1,1,1,1,2,3,2,3,1,1,2,1,1,2,2,1,1,2,1,3,2,2,1,2,1,2,2,1,2,2,1,1,2,2,1,2,1,1,1,2,1,1,1,2,1,1,3,1,2,1,2,1,1,1,3,2,1,1,2,3,1,1,2,1,1,1,2,1,1,1,2,1,1,1,2,1,2,3,2,2,2,2,1,2,2,3,3,1,1,3,1,2,1,2,2,1,1,2,2,1,2,2,2,3,2,2,2,2,2,1,1,1,1,1,1,1,1,2,1,1,1,1,1,1,2,1,1,1,2,2,1,1,2,1,1,1,2,2,2,1,1,1,1,1,1,1,2,1,1,3,2,1,1,1,1,2,1,1,1,1,1,1,1,1,1,3,2,2,3,1,1,2,1,1,1,2,1,1,1,1,2,2,1,2,2,2,1,2,2,1,2,1,1,1,2,1,1,1,2,2,2,1,1,2,2,1,1,1,1,1,2,2,1,1,2,1,1,2,1,2,2,2,2,1,1,1,1,1,2,1,1,2,2,1,1,1,2,1,2,1,1,2,1,1,2,2,2,1,2,1,2,1,2,1,1,2,1,2,2,1,1,1,1,2,2,1,1,1,2,1,1,1,2,1,1,2,1,1,2,1,1,1,2,2,1,1,3,2,1,1,1,1,1,1,1,2,1,2,2,1,1,3,1,2,1,1,2,2,1,1,1,2,2,3,2,1,2,1,1,1,2,2,1,1,1,1,1,2,1,1,1,1,1,1,1,2,1,1,1,3,2,2,1,2,1,1,3,1,2,1,1,1,1,2,2,1,1,1,2,2,1,1,2,1,1,1,1,2,1,1,1,1,1,2,1,2,2,2,2,3,2,2,3,1,1,1,1,2,2,2,1,1,3,1,1,2,1,2,2,2,1,2,1,3,2,2,1,1,1,1,2,2,2,1,2,1,1,1,2,2,1,2,1,1,1,1,3,1,1,1,2,1,2,2,3,1,3,2,2,1,2,1,3,1,1,2,1,2,2,3,1,3,1,1,2,2,2,1,1,2,2,1,3,2,1,2,1,1,1,2,3,1,2,2,2,1,3,2,2,1,1,1,1,1,1,1,1,1,1,1,1,2,1,3,1,1,2,2,1,1,2,1,1,1,1,2,2,2,2,2,2,1,1,2,1,1,1,1,2,1,2,2,3,1,2,1,2,1,1,1,2,3,3,1,2,2,2,1,1,2,1,2,1,2,1,3,1,2,3,1,1,2,2,1,3,3,1,2,1,3,1,1,1,2,2,2,2,1,1,2,1,1,2,1,1,2,2,2,2,2,2,1,2,2,2,1,1,2,1,2,2,2,1,2,2,1,2,1,2,2,2,1,1,2,1,1,1,2,1,1,2,1,1,1,2,1,1,1,1,1,2,3,2,2,1,1,1,1,1,1,1,1,2,3,2,1,1,1,1,3,1,2,2,2,1,1,1,1,1,3,3,2,1,1,2,1,1,1,3,2,2,1,1,1,2,1,1,1,2,1,2,1,2,1,1,1,1,2,3,1,2,2,2,1,2,1,2,2,2,1,2,2,1,1,1,2,1,2,1,1,1,2,2,3,1,1,1,2,2,2,1,2,2,2,2,1,1,1,2,2,2,2,2,1,1,1,3,2,2,1,1,1,2,1,2,2,1,1,1,1,2,1,1,2,1,1,2,1,1,1,3,1,2,1,2,1,2,1,2,2,1,1,1,2,2,1,1,1,2,1,1,2,2,1,1,1,1,2,1,1,1,1,1,2,1,1,1,2,2,1,2,2,2,1,2,1,2,1,3,1,1,1,1,2,2,2,1,1,1,2,1,2,1,1,2,1,1,1,1,1,2,1,1,2,2,2,3,2,1,1,2,2,3,2,2,1,2,1,1,1,1,1,1,1,1,1,1,1,1,1,1,1,1,1,2,1,2,1,2,1,2,1,3,2,1,2,1,2,1,1,2,1,1,2,1,1,1,1,2,1,1,1,1,1,1,1,1,3,3,3,2,2,1,1,1,3,2,1,1,1,1,1,1,2,1,1,1,2,2,1,2,2,1,1,1,2,2,1,2,2,1,1,1,1,1,3,1,1,1,1,2,1,2,1,2,1,1,3,1,2,3,1,1,1,1,2,2,1,1,1,1,2,2,1,2,2,1,2,1,2,2,2,1,1,1,2,1,2,3,1,1,1,1,3,2,2,1,2,2,2,1,1,2,1,1,2,1,1,1,2,2,1,1,2,2,1,3,2,2,1,1,1,1,1,1,1,1,1,2,2,2,1,1,1,1,2,2,2,2,1,2,2,2,1,1,3,1,2,1,1,1,1,1,1,1,2,2,2,3,1,1,3,2,1,1,2,2,1,2,1,2,1,1,1,2,2,2,2,2,1,2,2,1,1,1,2,3,2,2,2,2,1,2,1,1,1,1,1,2,1,3,3,1,1,2,2,1,1,2,1,1,2,2,1,1,1,2,1,3,2,1,2,1,3,2,1,1,1,1,1,2,2,2,1,2,1,1,2,2,1,2,2,2,1,2,1,1,1,1,2,3,3,1,1,2,1,1,2,1,2,1,1,1,2,1,1,1,2,1,1,2,3,2,2,3,1,2,2,1,2,1,2,1,1,2,1,2,1,1,1,1,1,1,1,2,1,1,2,1,1,1,1,1,1,2,2,1,2,1,1,1,1,1,2,1,1,2,3,1,1,1,1,1,1,1,1,1,2,2,1,2,1,1,1,2,3,1,3,2,2,2,1,2,2,1,2,1,3,1,1,2,2,1,1,2,2,1,1,2,2,2,3,1,1,3,2,2,1,2,2,1,1,3,3,1,1,3,1,2,1,1,2,1,1,2,2,1,2,1,1,1,2,3,2,2,2,1,1,1,1,1,2,1,1,1,2,3,2,1,3,1,1,1,1,2,1,1,1,2,3,1,1,1,2,1,1,2,1,1,2,1,2,2,3,2,2,2,1,1,1,1,2,1,2,1,1,2,1,1,2,1,2,1,1,1,1,1,2,2,1,1,1,1,1,1,2,1,1,1,1,1,1,2,2,2,1,2,1,1,2,1,2,2,1,1,3,2,1,1,1,1,1,2,1,1,3,2,2,1,2,2,1,2,1,1,1,2,1,1,1,2,1,1,1,1,2,2,1,2,2,2,1,2,1,3,1,1,1,2,2,3,2,2,1,1,1,2,1,1,2,1,2,3,2,1,1,1,3,1,2,1,1,1,2,1,2,1,1,1,1,3,1,3,2,2,1,1,1,1,2,1,1,3,2,2,1,1,2,2,2,1,1,1,3,1,2,1,2,1,2,1,1,1,1,1,2,2,2,1,1,3,3,1,1,1,3,1,2,2,1,1,1,1,2,1,1,2,1,1,1,1,1,1,3,3,1,2,1,3,1,2,3,2,1,2,1,1,1,2,1,1,1,1,3,2,2,1,3,2,1,2,1,1,1,2,2,1,1,2,2,2,2,1,2,2,2,2,2,1,1,2,1,1,1,3,1,2,3,1,1,1,1,2,1,1,3,1,1,1,2,1,1,1,2,2,1,1,2,2,1,2,3,1,1,1,1,2,1,1,2,1,1,2,1,2,2,1,1,1,1,1,1,1,1,1,1,1,1,1,1,2,2,1,2,2,2,1,1,1,1,1,1,2,3,2,1,1,1,1,1,1,1,1,2,2,1,2,1,2,2,1,2,2,3,2,1,2,2,2,1,1,3,2,3,2,1,1,2,1,1,2,2,1,1,2,1,1,1,2,1,1,1,3,2,1,1,1,1,2,1,1,1,1,2,1,1,1,2,2,2,2,2,1,2,2,1,2,1,2,2,1,2,2,1,1,1,3,3,1,1,1,2,2,1,1,2,1,1,1,1,1,1,2,1,2,1,1,2,1,3,1,1,1,1,2,1,1,2,3,1,2,1,1,1,1,1,1,1,2,1,2,1,1,2,1,1,1,1,1,3,1,1,1,1,2,2,1,2,1,1,3,2,1,2,1,1,2,2,3,2,3,2,3,2,2,1,1,2,1,1,1,1,1,2,1,2,1,2,2,1,2,1,2,2,1,2,1,1,1,1,1,1,2,1,1,1,1,1,2,1,1,2,1,2,1,1,1,1,2,1,2,1,3,2,1,1,1,1,1,2,1,1,1,2,1,1,1,1,1,1,2,2,1,2,2,1,2,2,2,2,1,1,2,1,3,1,2,1,3,1,1,1,1,1,2,3,1,1,1,1,1,1,1,1,1,3,1,1.384348
2,3,2,2,1,1,1,2,3,1,1,2,1,1,2,2,3,2,2,1,1,1,1,2,1,1,1,1,1,2,2,3,2,2,1,1,2,1,1,2,3,1,2,2,2,3,1,1,1,1,1,1,2,1,1,1,1,3,2,3,2,1,1,2,2,1,1,2,2,1,1,1,1,2,1,1,3,1,2,2,1,1,2,1,3,1,2,1,1,1,1,1,1,2,1,2,3,2,2,1,1,1,1,1,2,2,2,2,1,2,2,1,1,1,2,2,2,1,3,1,1,1,1,1,1,1,1,1,2,2,1,1,1,1,2,1,1,1,1,1,1,1,1,1,1,2,1,3,3,1,1,1,1,1,1,2,3,1,1,1,1,2,1,2,1,2,2,1,2,2,1,1,1,1,1,1,2,2,1,1,3,3,1,2,1,1,1,2,2,1,2,2,2,2,1,1,1,1,2,1,1,2,3,2,2,2,2,1,3,2,1,2,2,1,2,1,2,1,1,1,2,3,2,1,1,1,1,1,1,1,2,1,2,1,1,2,1,1,2,2,1,2,2,1,2,2,1,1,3,1,1,3,2,2,1,1,1,3,2,1,2,1,1,1,1,1,1,2,1,1,2,3,2,3,3,1,2,2,1,1,2,2,2,1,1,1,1,2,1,2,2,1,1,1,2,2,2,2,3,1,1,1,2,3,1,1,1,1,1,1,1,1,3,2,2,2,2,2,1,1,2,1,1,3,2,1,2,2,1,1,1,2,3,1,3,1,2,2,2,1,1,2,1,1,1,2,1,2,1,2,1,2,1,2,1,2,2,2,2,2,1,2,1,1,3,1,2,2,1,2,1,1,2,1,1,3,2,1,1,2,2,2,1,1,2,2,1,1,2,1,1,3,2,2,1,1,1,1,2,1,1,1,1,3,1,2,2,2,1,1,1,2,2,3,1,1,2,1,1,2,1,1,1,2,2,3,1,2,1,2,2,1,1,1,2,1,1,1,1,2,1,1,1,2,2,2,1,1,2,2,2,2,2,1,1,1,1,2,1,2,2,3,2,1,1,1,1,1,2,2,2,2,1,2,1,1,1,2,2,1,1,2,2,1,1,1,2,2,1,1,1,1,2,1,1,1,3,3,1,1,1,1,1,1,2,1,2,2,1,2,3,1,1,2,2,1,2,1,2,1,3,3,2,1,1,1,1,1,1,1,1,2,1,1,1,2,2,2,1,1,1,2,1,1,1,2,1,1,3,2,2,2,1,2,1,1,1,1,1,1,2,2,1,1,2,2,2,2,1,1,2,1,1,1,1,2,2,1,2,1,3,1,1,1,1,1,1,2,1,2,1,1,2,2,2,2,2,1,1,1,2,1,2,2,2,1,1,1,1,2,2,2,1,1,2,3,1,1,1,3,1,1,1,1,1,1,1,1,1,2,1,1,3,1,2,1,1,2,1,1,1,2,3,1,2,2,1,1,2,1,1,1,1,1,1,3,2,1,1,2,1,2,1,2,3,1,1,3,1,1,1,3,1,1,2,1,2,2,1,2,1,1,1,1,2,1,2,1,1,1,1,1,1,2,1,1,1,3,1,1,3,2,2,1,2,1,2,2,3,2,1,1,1,2,1,3,2,2,3,1,1,2,1,1,2,1,2,1,1,2,2,1,3,1,3,1,2,1,1,1,1,2,1,1,1,2,2,2,1,2,3,1,3,1,2,2,1,2,1,1,2,2,2,1,3,1,2,1,1,1,1,1,1,2,1,1,3,1,1,1,1,1,1,1,1,1,3,1,1,3,1,2,1,1,1,1,1,2,2,1,1,1,3,1,2,1,3,1,2,1,1,1,1,1,2,3,1,1,1,1,2,1,1,2,1,2,1,2,2,2,2,2,1,1,2,1,2,3,1,1,2,2,2,2,2,1,3,3,1,2,1,1,2,2,1,2,1,1,2,1,1,1,1,1,2,3,3,1,2,2,1,2,1,1,1,1,1,2,1,2,1,2,1,3,1,1,1,1,2,1,2,3,1,2,2,2,1,1,1,1,2,1,2,2,1,1,1,1,1,2,2,1,1,1,1,1,2,1,1,1,3,1,1,1,2,1,1,1,2,1,2,3,1,1,1,1,1,1,1,1,1,1,2,1,2,2,1,1,1,3,1,1,2,2,2,2,1,2,2,2,3,2,1,1,1,1,1,2,1,1,1,3,2,2,1,3,1,2,1,1,1,2,1,1,2,2,1,1,2,1,1,2,2,1,1,1,1,3,2,1,1,1,1,2,3,2,1,1,1,1,2,1,1,2,2,1,2,2,1,1,1,3,1,1,2,2,1,1,2,2,3,3,1,1,1,1,2,1,1,2,1,1,1,2,2,2,1,1,2,1,1,1,2,2,2,1,1,1,3,1,1,2,2,2,1,1,1,3,1,2,2,1,1,1,1,1,1,3,1,1,2,1,1,2,1,2,2,1,1,1,1,1,1,3,1,1,1,1,3,2,2,1,1,2,1,2,2,2,2,2,1,2,2,1,2,2,2,1,2,1,1,1,2,3,1,2,1,1,2,1,1,1,1,1,1,1,1,1,1,2,2,1,1,2,1,1,1,2,2,2,2,1,1,1,1,2,2,1,1,2,1,2,2,1,1,1,1,1,1,1,2,3,2,1,1,2,1,1,1,1,2,1,2,2,2,1,2,1,2,1,2,1,1,3,1,2,2,1,1,1,1,1,3,1,2,2,1,1,2,1,2,1,3,2,2,1,2,1,2,1,1,3,3,2,1,1,1,1,1,1,1,1,1,2,2,1,1,1,3,1,2,2,2,2,1,1,2,1,1,1,1,2,1,1,1,1,2,2,2,1,1,2,1,1,2,1,2,2,1,1,1,1,1,1,1,2,1,1,2,1,3,3,2,2,1,1,3,2,2,1,2,2,1,1,1,2,2,1,1,1,2,3,2,1,1,3,1,2,2,2,1,2,3,2,2,1,1,1,1,2,2,2,1,1,1,1,2,2,1,3,1,2,1,1,2,1,1,2,1,1,1,1,3,1,1,1,1,1,1,2,2,3,1,1,1,1,1,1,1,3,3,1,2,1,2,3,3,1,2,1,1,1,1,1,1,1,1,2,1,2,1,1,1,2,2,2,1,2,2,1,3,2,2,3,1,2,1,3,2,2,1,2,1,2,1,2,2,1,2,1,1,2,1,2,2,1,1,1,1,2,1,1,1,1,2,2,1,3,1,2,1,1,1,3,3,1,2,2,1,1,1,1,1,1,1,2,1,2,1,1,2,2,3,2,1,1,1,2,2,1,1,1,1,2,1,1,1,2,1,2,2,2,2,1,2,1,1,1,2,3,1,2,1,1,2,1,1,2,1,2,1,1,1,2,2,2,1,1,2,2,2,1,2,1,2,2,3,1,3,1,2,1,2,1,1,2,2,2,2,2,1,1,2,3,2,1,2,2,1,2,1,2,1,1,1,1,1,3,1,1,1,1,2,1,1,3,1,3,1,1,1,2,1,1,2,2,1,1,1,1,1,1,2,1,1,1,3,3,2,2,3,2,2,1,1,1,2,1,2,1,1,1,1,3,1,2,2,2,2,2,2,1,1,3,3,1,2,3,2,1,1,1,1,2,2,1,2,1,1,1,2,2,2,2,3,2,1,3,2,1,1,1,2,1,1,1,3,2,2,1,1,1,3,2,1,2,2,1,1,1,2,1,1,2,1,2,1,1,2,3,2,2,1,1,2,1,2,2,1,1,2,1,2,3,2,2,2,1,1,1,1,1,1,1,2,1,1,1,2,1,1,1,1,2,2,2,1,2,1,2,3,2,1,1,1,2,1,2,2,2,1,2,1,1,1,1,1,2,1,2,2,2,2,1,3,1,2,2,1,2,1,1,1,1,2,1,1,3,2,1,3,2,1,1,2,1,1,2,1,1,1,2,3,1,1,1,3,2,1,1,1,1,1,3,1,2,2,1,1,2,1,1,1,2,2,1,3,1,1,2,2,2,1,2,1,1,1,3,1,2,2,1,1,2,1,1,2,1,1,1,1,2,1,1,3,1,2,1,1,1,1,2,1,2,1,2,2,2,1,1,2,1,2,1,3,1,2,1,1,1,1,1,1,2,1,1,1,2,1,1,1,1,1,1,1,1,2,1,2,1,1,1,1,1,2,1,1,2,1,1,1,1,2,2,1,1,2,2,2,1,2,1,1,1,1,2,1,2,3,1,2,1,1,2,3,1,1,2,1,1,2,3,1,1,2,1,2,1,1,2,1,1,1,2,2,1,2,2,2,2,1,1,1,1,1,1,2,1,2,1,2,1,2,2,2,2,1,1,2,2,1,2,2,2,2,2,1,2,2,2,2,1,2,2,3,2,1,1,1,2,1,1,2,2,1,1,2,2,2,2,1,2,1,1,1,1,2,2,1,3,2,1,2,2,1,1,1,2,2,1,2,1,1,1,2,1,1,2,2,2,1,2,2,1,1,1,2,1,2,3,2,2,1,1,2,1,2,1,2,1,2,2,2,1,1,1,1,3,2,1,2,2,1,1,2,2,2,2,2,2,1,1,1,2,1,2,2,1,1,2,2,1,2,1,1,1,1,1,2,1,1,2,1,2,1,1,1,2,2,1,1,2,3,-0.334151
2,2,1,2,2,1,3,2,2,1,2,2,2,1,1,2,1,1,1,1,2,2,2,1,1,2,1,2,2,1,1,2,2,1,1,1,1,1,2,1,2,2,1,1,1,2,1,1,1,3,2,1,2,2,1,2,1,1,2,1,3,1,2,2,3,1,2,1,2,2,1,1,3,1,1,1,1,2,1,2,1,3,2,2,1,1,1,1,3,1,2,1,1,1,1,2,1,1,1,1,1,1,1,1,1,2,1,1,1,2,1,1,1,2,1,1,2,1,1,1,2,2,2,1,1,2,2,1,2,1,2,2,1,1,2,2,1,1,1,1,1,1,1,3,1,1,1,1,1,2,2,1,1,1,1,3,1,2,2,2,1,1,1,1,2,2,1,1,1,1,2,2,1,2,2,2,1,1,2,2,1,1,1,2,1,2,2,1,1,2,2,1,1,1,3,1,1,3,1,1,1,2,1,2,1,2,1,1,1,1,2,1,2,2,2,2,3,3,1,2,3,1,2,2,1,1,1,1,1,1,1,1,1,1,1,2,1,2,1,1,1,1,1,2,1,2,3,1,2,1,2,3,1,2,2,1,1,3,1,2,1,1,1,2,2,2,1,2,1,2,3,1,1,2,2,2,2,2,1,1,2,2,1,3,2,1,2,1,1,1,3,2,1,3,2,2,1,1,2,2,3,1,1,2,1,2,2,1,1,1,1,1,1,2,3,2,2,2,2,1,1,1,1,1,1,1,1,2,1,1,1,2,1,2,2,2,2,1,2,1,2,2,2,1,2,2,1,2,1,2,1,2,2,1,1,1,2,1,1,1,1,1,1,1,1,1,2,1,2,1,2,1,1,1,2,1,1,1,2,2,1,1,1,1,1,1,1,2,1,2,1,1,1,1,1,2,1,2,1,1,1,1,2,2,1,3,2,2,2,1,2,1,1,3,2,2,1,1,2,2,2,1,2,1,1,2,1,1,1,2,2,1,1,1,1,2,1,1,1,3,2,1,1,1,3,1,1,1,1,1,1,1,1,1,3,1,1,1,1,3,2,2,3,2,3,1,1,1,2,1,1,1,1,2,1,1,2,1,1,1,2,1,2,2,1,3,1,2,1,1,1,1,1,2,1,1,2,2,3,1,1,1,1,1,2,2,1,1,1,2,1,2,1,1,1,2,2,2,1,2,2,2,1,3,1,1,1,1,1,1,1,2,2,1,1,2,1,1,1,1,1,1,1,2,3,2,1,1,1,2,2,1,1,2,1,1,3,2,1,1,1,2,1,1,1,1,2,2,1,1,1,1,2,2,1,1,1,2,1,1,1,1,3,2,2,2,1,1,1,1,1,2,1,2,2,2,2,2,1,1,2,2,1,2,2,1,1,2,2,1,2,1,1,1,2,1,1,1,1,3,1,1,2,1,1,2,1,1,1,2,1,1,1,1,1,2,2,2,3,2,2,1,1,1,1,2,1,1,1,2,1,2,1,1,2,2,1,1,1,1,1,2,1,1,2,1,2,3,1,1,1,3,2,2,1,2,2,2,3,2,3,1,2,1,1,1,2,3,2,1,1,1,2,1,1,2,1,1,2,1,1,2,2,2,2,2,1,1,1,2,2,1,3,2,1,1,1,2,1,2,3,1,1,2,1,2,3,1,1,1,1,1,1,1,2,2,3,1,1,1,1,1,2,1,1,2,2,1,3,2,1,2,2,2,1,1,3,1,1,1,1,2,1,2,2,1,1,1,1,2,1,2,1,2,2,2,1,1,1,1,1,2,2,1,1,2,1,1,1,1,2,1,2,1,2,2,1,1,1,2,1,2,2,1,3,2,2,1,1,1,2,2,1,1,2,2,1,2,2,1,2,1,2,1,2,2,1,2,2,2,2,2,2,2,1,1,2,1,1,1,1,1,1,1,1,2,1,1,1,1,1,1,2,2,1,2,1,2,2,1,1,1,1,1,1,2,2,2,1,3,1,2,1,1,1,2,1,1,2,2,1,1,2,1,1,1,1,2,3,1,1,3,1,2,1,2,2,1,1,3,2,1,3,2,1,2,1,1,1,1,1,2,2,1,1,1,1,1,1,1,2,2,1,1,2,1,2,1,2,3,2,1,1,3,2,3,3,3,2,1,2,2,1,1,2,1,1,2,2,1,1,1,1,2,2,2,2,1,1,2,2,1,1,1,1,1,1,1,2,2,1,3,2,1,1,1,2,2,1,2,2,1,1,1,3,1,1,1,1,1,1,1,1,1,2,1,1,2,1,1,1,1,1,2,3,2,1,1,1,1,2,2,1,1,2,2,1,2,2,2,1,1,1,2,3,2,3,2,2,3,1,1,1,1,1,1,2,2,1,3,2,1,1,2,2,3,1,2,3,2,2,1,2,1,2,2,2,2,1,2,1,1,1,1,2,2,2,2,1,1,2,1,1,1,1,1,1,2,1,1,1,1,2,2,1,2,1,2,1,1,1,2,1,1,1,2,3,1,2,1,1,3,1,2,1,1,1,1,1,2,2,2,2,1,2,1,1,1,1,1,1,2,1,1,1,2,2,1,3,1,1,2,1,1,3,2,1,1,3,2,2,2,2,2,1,2,1,1,1,2,1,1,1,2,2,1,2,2,2,2,2,1,1,2,2,1,1,2,1,1,2,2,1,1,2,2,1,1,1,1,1,2,1,3,2,1,3,1,2,2,2,3,1,1,2,2,1,1,1,1,2,2,1,2,1,3,1,1,3,1,1,1,1,1,2,1,1,2,1,1,2,2,1,1,1,1,1,1,1,2,1,1,3,2,3,1,3,1,1,1,1,2,1,1,2,1,3,2,2,1,1,2,1,1,2,1,1,2,2,3,1,1,2,2,3,1,1,1,1,2,1,1,2,1,1,2,2,1,1,1,2,2,2,1,1,1,1,2,3,2,1,2,1,1,2,2,1,1,2,3,2,2,2,1,1,2,1,2,2,2,1,2,2,1,1,2,1,3,2,2,1,3,1,1,1,1,1,2,2,3,1,2,1,2,1,2,1,1,1,1,1,2,2,1,1,1,1,1,3,1,3,1,1,2,3,1,1,1,1,2,1,2,3,2,2,1,2,2,2,2,1,1,2,2,2,1,1,1,1,2,1,2,1,1,1,1,1,2,1,2,2,1,1,2,1,2,1,1,2,2,1,1,2,1,3,2,1,2,2,1,3,1,1,1,2,1,2,1,1,2,1,1,2,2,3,2,1,2,1,1,2,1,1,3,3,1,3,1,2,1,1,1,1,1,2,1,1,1,1,2,2,1,2,2,1,1,1,1,3,2,2,3,2,2,1,2,2,2,2,2,2,1,1,1,2,2,2,3,2,1,1,1,2,2,1,1,1,2,1,3,1,1,1,1,1,3,1,2,1,2,1,1,2,2,1,2,3,1,3,3,3,1,3,1,1,1,1,1,2,2,1,2,1,1,2,2,1,2,2,2,1,1,1,2,1,2,2,2,1,1,2,2,1,1,1,1,2,2,1,2,1,1,1,1,2,1,1,1,2,1,1,1,1,1,2,2,3,1,1,2,2,1,1,1,1,1,2,1,1,1,2,1,1,2,1,2,2,1,1,1,1,1,2,1,1,1,1,2,1,1,1,2,1,2,1,1,1,1,1,2,1,1,1,1,1,2,2,3,2,3,1,1,1,2,1,1,1,1,2,2,1,1,1,1,1,2,1,1,1,2,2,3,2,2,1,1,2,1,2,1,1,2,3,2,2,3,1,1,1,2,2,1,1,2,1,2,1,1,1,2,2,2,2,1,2,1,1,2,2,1,1,1,1,2,2,2,1,2,1,2,2,2,2,2,1,2,1,3,1,1,2,3,2,1,2,2,2,2,2,2,2,2,1,1,2,1,1,1,2,2,2,2,2,1,1,2,2,1,2,1,1,3,1,1,2,1,1,1,1,1,2,2,1,2,1,1,2,1,3,3,1,1,1,1,1,1,1,1,2,3,1,2,1,2,1,2,2,1,1,1,2,2,1,1,1,1,2,1,1,2,1,2,2,1,1,1,1,2,1,2,2,1,1,1,2,2,1,1,2,3,1,1,1,1,1,1,1,2,2,1,3,1,3,1,2,2,1,2,1,1,1,1,1,2,1,3,1,1,1,1,1,1,1,2,2,1,1,2,3,2,2,1,2,2,2,2,2,2,3,2,1,1,1,1,1,2,2,2,1,1,2,2,1,2,1,2,2,2,2,1,2,1,1,1,2,2,2,1,1,1,1,3,2,1,2,1,1,1,1,1,1,2,1,1,2,1,1,1,2,2,1,1,2,1,1,2,1,1,2,2,1,1,1,1,3,1,1,1,1,1,2,2,1,2,2,1,1,1,1,1,3,2,3,1,2,3,2,1,2,2,1,1,1,2,1,1,1,2,2,1,1,1,1,1,2,2,2,1,1,2,2,2,2,1,3,1,1,1,1,2,1,1,1,2,3,2,1,2,2,2,2,1,1,1,3,1,1,1,1,1,2,1,3,1,1,1,2,2,3,2,2,2,1,1,1,1,3,1,1,1,2,2,1,1,2,2,2,2,2,2,2,2,1,1,3,1,1,1,2,2,3,1,2,1,1,1,1,1,2,2,2,2,2,2,1,1,1,1,1,2,2,2,1,0.62349
2,1,2,2,1,1,1,1,2,1,1,2,1,3,1,2,2,2,2,1,1,2,1,2,2,1,2,1,1,2,1,3,2,1,2,2,2,2,1,2,2,1,1,2,1,2,1,1,1,2,1,2,2,2,2,1,3,3,1,1,1,2,1,2,1,1,2,1,1,1,1,2,3,2,1,3,1,1,2,1,2,2,1,1,2,2,1,1,1,2,1,1,1,3,1,1,2,1,3,2,1,1,1,1,1,2,2,1,2,2,3,1,1,2,1,2,1,1,1,1,2,1,2,1,2,2,3,2,2,1,1,1,1,2,1,1,1,1,1,2,2,1,1,3,1,2,1,1,2,1,1,2,1,2,1,1,1,1,1,3,2,2,1,1,2,2,2,1,1,2,1,1,1,2,1,2,2,1,1,1,3,2,1,2,2,2,2,2,2,2,2,1,2,1,2,2,1,1,1,1,1,3,1,2,1,1,1,1,1,2,1,1,1,2,1,1,2,2,2,1,3,2,2,2,1,1,3,2,2,1,1,1,2,2,2,2,1,1,1,1,1,1,2,2,2,3,2,1,1,1,2,1,2,1,1,2,1,1,1,1,1,2,1,1,1,1,2,3,1,1,1,1,1,2,1,1,2,2,2,2,1,1,1,3,1,3,1,1,1,1,2,1,1,2,3,2,1,2,2,1,2,2,1,2,2,1,1,1,1,1,1,2,1,1,1,2,1,2,2,1,2,1,1,1,1,2,1,1,2,1,3,2,1,3,3,1,1,2,1,1,1,2,1,1,3,2,2,1,1,2,2,3,2,1,1,2,2,1,1,1,1,2,2,1,2,1,3,2,1,2,1,1,1,1,1,2,1,1,1,1,2,2,1,1,1,1,2,2,2,1,1,1,1,2,1,2,1,1,1,1,1,1,2,1,1,1,1,1,1,1,1,2,1,1,1,2,2,1,3,1,1,1,1,1,1,2,1,1,1,3,2,1,1,1,2,1,2,2,1,3,1,1,1,1,1,1,2,2,2,1,2,1,1,1,1,1,2,1,1,2,1,2,2,1,2,1,2,2,2,2,1,2,1,1,1,1,2,1,1,1,1,1,1,2,1,1,1,1,1,2,3,1,2,3,2,1,2,2,1,1,1,1,1,1,1,3,2,1,2,1,2,2,1,2,1,1,2,1,1,1,2,2,1,1,1,1,2,1,1,2,2,3,1,1,2,1,1,2,1,1,1,1,1,1,3,2,2,1,1,1,3,1,2,2,1,1,1,1,1,1,1,2,2,2,2,2,3,1,1,1,1,1,2,1,2,2,1,1,2,1,3,1,2,2,2,2,2,1,1,2,1,1,1,1,3,1,1,1,1,2,2,1,2,2,1,1,1,1,3,2,1,2,2,2,1,1,1,1,1,2,2,2,1,1,1,2,1,3,1,1,1,2,1,2,1,3,1,2,1,2,1,2,1,1,1,1,1,1,2,1,1,1,1,1,1,1,1,1,1,1,1,2,1,2,1,1,1,1,1,1,1,2,2,2,1,1,1,2,1,3,1,2,3,1,1,1,1,3,2,1,2,1,1,1,1,1,1,2,2,2,2,1,1,2,1,3,2,1,1,2,2,2,1,2,1,1,1,2,1,1,2,1,1,1,3,2,1,1,2,2,2,1,1,1,1,2,1,1,1,1,1,1,2,1,1,1,1,1,1,2,2,1,2,1,2,1,2,1,2,2,3,1,1,2,1,1,2,1,1,1,2,1,2,2,1,3,2,2,2,1,1,3,1,1,2,1,1,1,2,2,1,3,2,1,2,2,2,2,1,2,1,1,2,2,1,1,3,1,1,2,2,1,1,1,2,2,2,1,2,1,2,3,1,1,1,1,2,2,1,2,2,1,1,1,2,3,2,1,1,1,2,2,1,2,2,1,2,1,2,2,1,3,1,1,2,2,1,1,2,2,2,1,3,1,1,2,1,2,1,1,1,2,1,2,2,1,1,2,3,1,1,2,2,1,1,1,1,1,2,1,1,2,3,2,1,2,1,2,1,1,1,1,1,2,2,1,1,1,1,1,2,1,1,2,1,1,1,1,2,1,1,1,2,1,3,1,1,2,1,1,1,3,1,2,1,2,1,2,1,2,2,1,2,1,2,3,2,1,2,2,1,1,1,1,1,2,1,2,1,2,2,2,1,2,1,1,1,1,2,2,2,1,1,1,2,2,1,1,1,1,1,2,1,2,3,1,2,2,1,2,1,1,1,1,2,2,2,2,1,1,2,2,2,2,3,2,2,1,2,2,1,1,2,1,1,1,3,2,2,1,1,3,1,2,2,1,1,2,1,1,2,2,1,1,2,1,2,2,1,1,1,1,3,2,1,1,3,2,2,1,3,2,1,2,1,3,1,2,1,1,1,2,1,2,1,3,1,1,1,1,1,2,2,2,2,2,1,1,1,2,1,1,3,1,1,3,1,1,1,1,2,1,1,2,2,1,1,1,2,1,1,1,2,3,2,1,1,1,1,3,2,1,1,1,1,1,1,3,2,1,1,1,1,1,2,1,2,2,3,2,2,2,1,1,1,1,1,1,3,2,1,1,2,1,1,1,1,1,1,1,2,2,2,3,1,3,2,1,1,1,2,2,1,1,2,2,1,1,2,1,1,1,1,2,1,1,1,1,1,2,1,1,2,1,1,1,3,2,1,1,2,2,2,2,2,2,1,1,1,1,1,2,2,2,1,2,1,1,2,1,2,1,3,1,1,1,1,2,1,2,3,1,2,1,1,1,1,1,2,2,1,2,2,2,1,2,1,1,1,1,1,1,1,1,1,1,1,1,1,1,1,2,2,2,1,1,2,1,2,2,1,2,2,1,2,2,1,2,3,2,3,2,1,1,1,1,2,1,2,2,1,1,2,1,3,2,3,2,1,2,1,1,2,1,1,1,1,2,2,3,2,1,2,3,1,1,1,1,2,3,1,1,2,1,2,1,1,3,1,2,1,1,3,1,1,1,2,2,2,1,2,1,2,1,1,2,1,2,3,1,2,1,1,2,2,1,2,1,1,3,3,1,2,2,1,2,1,2,1,2,1,3,1,2,2,1,1,3,3,1,1,2,1,2,3,2,1,1,1,1,1,3,1,1,1,2,1,2,3,2,3,1,3,2,1,1,2,1,2,1,1,1,2,2,2,2,2,1,3,1,1,3,2,2,1,1,1,1,2,2,2,1,2,3,3,3,1,1,2,1,1,1,1,1,2,1,2,1,3,2,2,1,1,2,2,1,2,1,1,1,1,1,3,2,1,1,1,2,2,2,1,1,1,2,1,1,2,1,1,3,1,2,1,1,2,2,1,2,3,1,2,2,1,1,1,2,1,1,3,2,1,1,1,1,1,1,1,1,2,2,1,2,2,2,1,2,1,1,2,1,2,2,2,1,1,2,1,1,1,2,2,2,1,1,1,1,1,3,1,1,1,1,2,2,1,2,3,3,2,2,1,1,2,1,2,1,2,1,2,1,1,2,2,1,3,2,1,2,2,1,1,1,2,1,1,2,2,1,2,1,1,1,1,1,2,1,2,3,2,1,1,1,1,2,1,1,2,3,2,2,2,1,2,1,1,2,2,2,1,2,1,2,2,2,1,2,2,2,2,1,1,1,1,2,1,2,1,2,1,2,1,1,1,2,1,2,1,1,1,3,1,2,1,1,2,1,1,2,1,2,2,1,2,2,1,1,2,2,1,2,2,2,1,2,2,1,2,1,1,1,1,2,2,1,1,1,2,2,1,3,1,1,1,1,1,3,1,2,1,1,1,1,1,2,2,2,1,2,1,2,2,2,1,1,1,1,1,1,1,1,2,1,2,1,3,1,1,1,2,2,1,2,2,1,2,1,1,2,1,1,1,2,3,2,1,1,1,2,2,2,3,1,1,1,1,2,1,2,1,2,2,2,2,2,2,1,1,2,1,1,1,2,1,1,1,3,3,1,2,1,1,3,1,2,1,2,2,2,1,1,2,3,3,1,1,1,2,2,1,1,1,1,1,2,1,1,1,2,2,2,3,2,1,1,3,2,2,1,2,1,2,1,1,2,2,2,1,2,1,3,1,1,1,1,2,2,1,1,2,2,1,1,2,2,2,2,1,2,1,1,1,2,1,1,2,1,1,2,2,1,1,1,2,2,1,1,1,2,1,1,1,1,1,3,2,1,1,2,3,1,1,3,1,1,2,2,1,1,2,2,2,2,1,1,2,1,2,1,2,2,2,2,1,1,2,1,1,1,1,1,1,1,1,1,1,1,1,2,1,3,2,1,1,1,2,1,2,1,1,1,1,1,2,2,1,1,1,1,2,1,1,3,2,1,1,1,1,1,1,2,2,1,2,1,3,3,1,1,1,1,1,2,2,3,1,1,2,1,2,3,2,2,1,3,2,3,1,1,2,1,1,2,1,1,1,3,1,1,1,1,2,1,1,2,1,2,1,1,2,1,1,1,1,2,1,1,1,1,2,2,1,3,1,3,2,1,1,2,2,2,1,1,1,1,2,1,3,2,2,1,1,3,2,1,1,2,3,2,2,1,1,1,2,1,1,1,2,1,1,2,1,1,1,1,1,1,1,1,1,2,1,1,1,1,1,1,1,1,1,1,1,2,3,0.28707
2,1,3,2,2,1,1,2,2,1,1,1,1,1,1,1,1,1,1,1,1,1,1,1,2,1,2,1,1,2,2,2,2,2,1,2,1,1,2,1,1,1,1,2,2,2,1,2,1,1,2,2,1,1,1,2,1,2,1,1,3,2,2,2,3,1,1,1,2,1,1,1,3,1,1,1,1,2,1,2,2,2,1,1,2,2,1,1,1,1,2,1,1,2,1,2,2,2,1,2,1,1,1,1,1,2,2,2,2,1,2,2,1,1,1,1,1,1,2,1,1,2,3,1,1,1,1,1,3,2,1,2,3,1,2,3,1,1,1,2,2,1,1,3,1,1,1,2,2,1,1,2,1,1,1,2,3,2,1,1,1,1,1,2,1,1,2,1,1,1,2,1,1,2,1,3,2,2,1,2,2,1,1,1,2,2,1,1,2,3,2,2,2,1,1,1,1,2,1,3,1,1,3,2,1,1,2,1,2,3,2,2,1,1,2,2,1,2,1,1,2,1,3,2,2,1,1,1,2,1,2,1,1,1,1,1,1,1,2,1,2,1,2,3,2,1,1,2,1,3,1,2,1,2,2,1,1,2,1,2,1,1,1,2,2,1,2,1,1,1,1,1,1,2,2,2,1,2,1,1,1,1,2,1,3,1,2,1,1,2,3,1,1,3,2,1,3,3,1,3,2,1,1,1,2,1,2,1,1,3,1,2,1,2,1,1,1,1,1,1,1,1,2,1,2,1,2,2,3,1,3,3,1,2,1,1,2,2,2,1,1,2,1,2,1,2,2,1,2,1,2,2,1,2,1,1,1,1,1,1,1,2,2,1,3,2,1,1,1,2,2,1,1,2,2,3,2,1,1,3,1,1,1,1,2,1,1,1,2,2,2,2,1,2,1,1,2,2,1,1,1,2,1,3,1,3,2,2,1,2,2,1,1,2,2,1,2,1,2,3,1,2,1,2,1,1,1,1,2,1,1,1,1,2,1,1,1,1,1,2,1,1,1,1,1,2,2,2,1,1,1,2,2,1,2,1,1,1,1,2,1,2,1,2,2,1,1,1,2,1,2,3,1,2,1,1,2,1,2,1,2,1,2,1,1,2,2,2,1,1,3,1,1,1,2,1,2,2,1,1,1,2,2,1,3,1,2,2,2,2,1,1,2,1,2,1,1,1,3,2,1,1,1,2,1,1,2,1,1,1,1,1,1,1,1,2,2,1,1,1,1,1,1,1,3,3,2,2,3,1,1,1,1,1,1,1,1,1,2,1,1,2,2,1,2,2,1,1,1,1,3,1,2,3,1,2,2,1,1,1,2,2,1,3,2,1,1,3,3,3,1,1,2,1,1,1,1,2,3,1,1,1,2,3,2,1,1,1,1,1,1,2,1,1,2,2,2,2,1,1,1,1,1,1,1,1,1,1,1,1,1,1,1,1,2,1,3,1,1,1,1,1,1,3,1,1,2,2,1,1,1,1,1,1,1,1,1,2,1,1,1,1,2,3,1,1,2,2,1,1,1,2,2,1,1,3,1,1,1,2,1,1,2,1,2,1,1,2,1,1,3,1,2,2,1,1,1,2,2,1,1,2,1,2,1,1,1,2,2,2,1,3,2,1,1,1,1,1,2,1,2,2,1,1,2,1,1,1,2,2,1,1,1,3,3,2,3,2,1,1,1,1,2,1,1,1,1,2,3,1,1,1,3,1,1,2,2,1,1,1,3,1,1,1,2,2,1,1,2,2,1,1,1,2,2,1,2,1,1,2,3,1,1,1,1,1,2,2,3,2,1,1,1,1,1,2,2,1,2,2,1,2,1,3,3,2,3,1,1,2,1,2,2,1,1,1,1,2,2,1,2,1,3,2,3,3,1,2,1,1,1,2,1,2,2,1,1,2,3,1,1,3,1,2,1,1,1,2,1,1,1,2,1,2,1,1,2,1,1,1,2,1,1,1,1,1,3,1,1,2,1,1,2,1,2,1,1,2,3,2,1,1,1,2,1,1,1,1,1,1,1,1,3,1,2,2,3,3,3,1,2,2,1,2,1,1,1,1,1,1,3,2,1,2,1,1,2,1,2,1,3,1,1,1,1,1,1,3,2,1,1,2,1,2,3,2,1,2,1,2,1,2,1,1,2,3,1,1,2,2,2,1,1,1,2,1,2,1,2,2,2,1,1,1,1,2,1,2,2,2,2,1,1,1,1,1,1,1,1,1,1,2,1,2,1,1,1,1,1,1,2,3,1,1,1,2,1,1,2,1,1,2,2,2,1,1,1,2,1,1,1,2,1,2,1,1,1,2,2,1,2,1,1,2,1,1,2,1,1,1,2,1,1,1,1,2,3,2,1,2,1,1,1,1,1,1,1,2,1,1,2,2,2,2,2,1,1,2,1,1,1,2,1,1,1,2,1,2,1,1,3,1,2,2,2,2,2,2,1,2,2,1,1,1,1,1,1,1,1,1,2,1,1,2,3,1,1,1,2,2,1,2,1,3,1,2,1,2,1,2,1,1,2,1,1,2,3,2,2,1,1,2,2,2,1,3,1,2,3,1,2,1,1,1,1,1,2,1,1,1,1,1,2,3,1,3,2,1,2,2,1,2,2,3,1,2,2,1,2,1,2,2,3,1,2,1,1,1,2,3,1,2,1,1,2,2,1,1,2,1,1,1,2,2,1,3,1,2,2,2,1,3,2,1,1,1,2,1,1,1,2,2,1,2,2,1,1,2,2,2,2,1,2,1,1,1,3,2,2,1,1,2,1,2,1,1,2,1,1,1,1,2,2,1,2,2,1,1,1,2,1,1,1,1,2,1,1,3,2,1,1,1,2,1,1,2,1,2,3,1,1,1,1,1,3,2,2,1,2,1,2,2,2,1,1,1,2,1,2,1,1,3,1,1,2,1,2,1,3,2,1,3,1,1,1,1,1,2,2,1,1,1,1,1,2,2,2,2,2,1,1,2,1,1,1,1,2,2,1,1,1,1,1,3,1,1,2,2,1,1,1,1,2,1,2,1,1,1,1,1,1,1,1,1,2,1,1,1,1,2,2,1,2,2,1,1,1,1,1,2,2,1,3,2,1,1,1,1,1,1,1,1,2,2,1,2,1,1,1,1,1,2,1,1,1,2,1,1,1,2,2,2,1,3,1,2,3,2,1,1,2,1,1,2,1,2,2,2,2,1,2,3,3,1,1,1,1,2,2,2,1,1,2,1,2,1,2,1,2,3,1,1,2,1,2,2,1,2,2,1,1,1,1,1,2,2,1,2,2,1,1,1,2,1,3,2,1,1,2,1,2,2,2,3,1,3,1,3,1,2,1,2,1,2,1,1,1,2,1,1,1,3,1,1,1,2,1,2,2,1,2,1,1,2,2,2,2,1,3,1,1,2,2,2,2,2,2,1,2,2,2,2,2,1,1,2,3,1,2,2,1,1,1,2,1,1,2,2,1,1,1,3,1,1,1,2,2,1,2,2,1,2,2,1,1,1,2,3,1,1,1,2,1,1,1,2,2,1,2,2,1,2,2,2,2,1,2,2,1,1,1,1,1,1,1,1,1,3,1,1,2,1,1,1,1,3,1,1,1,1,1,1,1,2,2,2,1,2,1,2,2,2,1,1,1,1,2,1,2,3,1,1,1,1,2,1,1,2,2,3,1,1,1,1,1,1,3,1,1,1,1,1,2,2,1,2,2,1,2,1,1,2,1,2,1,1,1,1,1,1,2,3,1,2,2,1,2,2,1,1,1,2,1,2,1,2,2,1,1,1,2,1,1,1,2,3,2,2,2,1,1,3,1,1,2,1,2,2,1,1,2,1,2,2,1,1,2,1,1,1,2,1,1,1,3,1,2,3,1,1,1,2,1,1,2,1,2,1,1,1,1,2,1,3,3,1,2,2,2,2,1,2,1,2,1,2,1,1,2,1,2,2,2,2,1,1,2,2,3,1,2,1,3,2,3,2,1,2,1,3,2,1,1,2,1,1,1,1,1,1,1,1,1,1,1,2,3,1,2,1,1,2,2,1,3,1,1,1,1,1,1,1,2,2,3,1,1,1,1,3,2,3,1,1,2,1,1,2,2,2,1,1,2,3,2,2,1,2,2,1,3,1,1,2,2,2,1,1,1,2,2,1,2,2,2,1,1,2,2,1,1,1,1,1,2,2,1,1,1,1,1,1,1,1,2,2,2,1,1,1,1,1,2,1,1,2,1,1,2,1,1,1,2,2,2,1,2,1,2,2,2,1,2,1,2,1,1,1,1,2,2,1,1,1,1,1,1,1,1,2,1,1,2,2,1,1,3,1,1,1,1,1,1,2,1,1,2,1,1,1,2,1,1,1,1,2,1,1,1,1,2,3,2,2,2,1,1,2,1,1,2,1,2,1,2,2,1,2,2,1,1,1,1,2,1,1,2,1,1,2,3,1,1,1,2,1,1,2,1,1,1,1,3,1,2,2,3,1,1,1,1,1,1,1,1,2,1,1,1,1,2,1,1,1,2,2,1,1,2,1,1,2,2,1,1,2,1,1,2,2,2,1,2,2,1,3,3,2,1,1,2,2,1,1,2,1,1,1,1,2,1,1,1,1,1,2,1,1,2,1,1,1,1,2,2,1,1,2,1,1,2,1,2,150.106651
2,2,1,2,3,1,2,1,1,1,2,3,1,2,1,2,3,3,1,1,1,2,1,2,3,1,2,1,1,2,1,3,2,1,1,1,1,2,2,1,1,1,2,2,2,2,1,1,1,2,1,2,2,1,1,2,3,1,2,2,1,1,3,1,2,1,2,1,1,2,2,2,1,2,1,1,3,2,2,1,1,1,1,1,2,3,1,3,1,1,2,1,1,1,1,3,2,1,2,1,1,2,1,1,2,2,1,2,1,1,2,2,2,1,1,1,1,1,1,1,1,2,2,1,1,2,2,2,3,1,1,2,1,1,1,2,2,1,1,2,1,1,1,2,1,2,1,1,1,3,2,2,1,1,1,3,1,1,1,2,1,1,2,2,1,3,1,1,1,2,2,1,1,1,1,1,1,1,1,2,1,2,2,2,1,2,3,2,1,2,1,1,1,1,2,3,2,2,2,2,1,1,2,2,2,1,1,1,1,2,1,2,1,1,2,1,2,1,1,1,1,1,3,2,3,2,1,2,1,1,2,1,1,2,2,2,2,2,1,1,2,1,1,1,2,2,1,1,1,1,1,2,3,1,1,2,2,1,1,1,1,1,1,2,2,2,2,2,2,2,2,1,2,2,1,2,1,1,1,2,2,1,1,1,2,2,3,1,2,1,1,1,2,2,2,1,2,1,3,1,2,1,3,2,2,2,3,1,1,1,1,1,1,1,1,3,2,1,2,1,1,1,2,1,1,1,2,1,1,3,2,3,1,3,3,1,1,2,1,1,2,1,1,2,1,2,3,2,1,2,1,2,2,2,1,2,1,2,1,1,1,2,1,1,2,2,2,2,1,3,1,1,2,1,1,1,1,1,1,1,2,2,1,1,1,1,2,1,2,2,1,1,2,1,1,1,3,2,1,1,1,1,1,2,1,1,1,1,2,1,1,2,1,3,1,2,1,2,1,1,1,2,1,1,1,1,2,1,1,2,1,1,2,1,2,1,1,1,2,3,1,1,2,1,1,3,2,1,1,2,1,1,2,1,1,1,1,1,1,2,1,3,2,2,2,1,1,1,1,1,1,1,1,1,1,3,2,2,1,3,2,1,2,1,2,2,2,2,1,1,1,1,2,1,1,1,3,2,1,1,2,2,1,1,2,1,1,1,1,3,3,2,2,3,1,3,1,1,2,2,2,1,2,1,1,1,2,1,2,1,1,2,1,1,1,1,1,2,1,2,2,1,2,3,1,2,2,1,2,1,1,1,2,1,1,1,1,2,2,1,1,3,1,1,1,1,2,2,1,1,3,1,3,1,2,1,1,1,1,2,2,2,2,2,2,1,2,1,1,1,1,3,1,1,1,2,1,1,1,2,1,2,2,2,2,2,1,2,1,1,1,1,1,1,1,1,1,2,1,2,1,2,1,3,1,1,1,2,1,1,1,2,1,1,1,2,1,2,2,2,1,1,1,1,2,2,1,1,2,2,1,1,1,1,1,1,1,1,2,2,1,1,1,1,1,2,1,1,1,1,1,2,1,1,1,1,1,1,1,1,3,1,1,1,1,1,1,2,1,1,3,1,1,1,1,1,1,1,3,1,2,1,1,2,2,1,1,1,1,2,1,2,2,1,2,1,2,1,2,1,1,1,2,1,2,1,2,3,1,2,1,1,1,2,1,2,2,1,2,1,1,1,1,1,2,1,2,2,1,2,1,1,1,2,1,2,2,1,2,1,1,1,1,1,2,2,2,1,1,1,3,2,2,2,1,2,1,1,1,1,1,1,1,1,1,1,1,1,1,2,1,2,2,1,3,1,1,2,2,1,2,2,1,1,2,1,1,1,1,1,1,1,1,1,2,3,1,3,1,1,3,1,2,2,2,2,2,1,2,2,1,1,1,1,1,2,3,1,2,1,2,3,1,1,1,2,1,1,1,1,2,3,1,1,1,2,2,1,1,1,2,2,2,1,1,1,3,1,2,1,2,1,1,1,1,2,1,1,2,2,1,2,1,2,1,1,2,1,2,1,1,1,2,1,1,1,1,1,1,1,2,2,1,2,1,1,2,1,2,2,1,3,2,1,1,2,1,2,1,2,2,3,2,1,1,2,2,2,1,1,1,2,1,3,2,1,3,2,2,1,1,2,1,2,2,2,2,1,3,1,1,3,2,1,1,2,2,2,1,1,2,1,1,1,1,2,1,1,1,2,2,3,1,2,2,2,2,2,1,2,1,1,2,2,1,2,2,1,3,2,2,1,1,1,1,1,1,1,3,1,2,1,2,2,2,1,1,1,1,1,1,1,2,1,1,3,1,1,1,1,1,1,1,1,1,2,2,1,2,2,1,1,2,1,1,1,2,2,1,2,1,1,1,2,1,2,1,1,1,1,3,2,1,1,1,3,1,2,2,3,1,1,2,1,1,2,1,3,1,1,2,2,2,2,2,2,1,2,1,1,1,2,2,3,1,2,2,2,1,2,1,2,2,2,2,2,1,1,1,2,2,3,1,2,1,1,1,1,2,2,1,2,2,2,1,3,1,3,2,1,1,1,1,1,1,1,2,2,1,2,1,1,1,2,2,2,1,2,1,2,2,1,1,1,1,2,2,1,3,1,1,1,1,1,2,1,2,2,3,3,1,2,2,2,2,2,2,2,2,2,1,2,1,1,1,2,1,1,3,1,1,1,1,2,1,1,1,2,1,1,1,1,1,2,3,1,1,1,2,2,2,2,3,1,1,1,2,1,1,1,1,2,3,3,1,1,2,1,1,1,2,1,2,2,1,1,2,3,1,1,1,1,1,1,1,2,1,2,2,1,1,1,3,1,2,1,1,2,2,2,2,2,2,1,1,1,3,2,1,1,1,1,2,1,1,1,1,2,2,1,1,1,3,2,2,2,1,1,1,1,2,2,1,3,1,1,1,1,1,1,2,1,2,1,2,2,1,2,1,2,1,1,2,1,1,2,1,1,1,1,1,1,2,1,1,2,2,1,1,1,2,2,1,2,1,1,1,2,1,2,2,1,2,1,2,1,1,1,1,1,1,1,1,2,1,1,1,1,2,2,3,1,1,1,1,2,1,1,2,2,1,1,2,2,1,1,1,2,2,2,1,1,1,2,1,1,2,1,1,1,1,1,2,1,2,2,1,2,1,2,1,1,1,2,1,1,1,3,1,2,2,2,1,1,1,2,3,3,2,2,2,2,2,2,1,1,1,1,2,1,1,1,2,1,1,1,1,2,1,1,1,2,1,2,2,2,2,1,1,1,2,1,1,1,1,1,1,2,1,3,2,2,1,1,1,2,2,1,1,1,1,1,1,1,2,2,1,3,1,1,1,2,2,1,2,1,2,3,1,1,2,1,2,1,2,1,1,3,2,1,1,1,1,2,2,3,1,2,2,1,1,1,2,1,2,2,1,2,1,2,1,1,2,2,1,1,1,1,2,3,1,1,1,2,2,1,1,1,1,1,1,1,1,3,1,1,2,2,2,2,1,2,1,1,1,2,1,1,1,1,1,1,1,2,2,1,1,1,1,1,1,1,2,1,1,1,1,1,2,1,1,2,1,2,1,3,1,1,1,1,2,1,1,2,1,2,1,1,2,2,1,2,1,1,1,1,1,1,1,2,1,2,2,1,1,1,1,1,1,1,1,3,1,1,2,1,1,1,1,1,1,1,2,2,1,1,2,1,2,1,1,1,2,1,1,2,1,3,1,2,1,1,2,1,1,1,2,2,1,1,1,2,1,1,2,2,1,2,1,2,1,1,3,2,1,2,1,1,1,1,1,1,1,1,2,1,1,2,2,1,1,1,1,2,1,2,2,1,1,2,2,2,2,2,1,1,2,1,3,2,2,2,1,2,2,2,2,1,1,1,2,1,2,1,2,1,2,1,1,1,1,2,1,1,2,1,1,2,2,1,2,1,1,1,2,2,1,2,2,1,2,1,1,3,1,1,1,1,1,2,1,1,2,1,2,1,1,1,2,2,2,3,1,2,2,1,2,1,2,1,2,1,1,1,2,1,2,1,2,2,1,1,1,2,2,1,3,3,2,3,3,2,1,1,1,1,2,2,2,1,1,1,1,2,2,2,1,1,1,1,1,2,2,1,1,2,1,2,1,1,1,1,2,1,1,2,1,1,1,1,1,1,1,1,3,1,1,1,2,2,2,1,1,1,2,2,2,1,2,1,2,2,1,1,1,2,1,2,2,1,1,1,2,2,1,1,1,2,1,1,2,1,2,2,1,3,2,2,1,1,1,2,2,1,1,1,3,1,1,2,1,1,1,1,1,1,1,1,2,1,1,1,1,1,1,2,1,1,1,1,2,1,2,2,1,1,1,1,1,1,3,1,1,1,2,3,1,1,1,1,1,3,1,3,1,2,1,2,1,2,1,1,2,1,2,3,1,2,2,2,1,2,1,1,3,1,1,1,1,2,1,1,1,2,1,1,1,1,1,3,2,1,1,2,1,1,1,1,1,1,1,2,1,1,2,1,1,1,2,3,1,2,2,2,3,3,2,1,2,3,2,1,1,1,1,1,1,3,2,1,1,1,2,1,1,1,1,3,2,1,1,2,3,1,1,3,2,1,2,1,3,1,2,2,1,1,1,3,2,2,2,3,1,2,1,1,2,2,1,2,2,3,1,2.720287
1,1,3,1,2,2,1,2,1,1,2,1,3,2,1,1,1,2,2,1,2,1,1,2,1,1,3,1,1,1,1,2,2,1,1,2,3,1,1,1,1,2,1,1,2,2,1,1,2,1,1,1,1,2,2,1,2,1,1,2,2,2,2,2,2,2,1,2,2,2,1,1,2,1,1,1,2,1,3,2,1,1,2,1,1,3,2,1,1,1,2,2,2,2,1,1,2,2,2,2,2,2,1,2,2,1,1,1,1,2,1,3,2,3,1,1,1,1,2,1,1,1,1,3,1,1,1,1,1,1,1,3,2,3,2,1,1,1,2,1,1,1,1,2,1,1,1,1,1,1,1,1,1,1,2,1,1,2,1,3,2,2,1,2,2,1,1,2,1,2,2,1,2,2,2,1,1,1,1,1,1,1,1,2,1,1,2,1,1,3,2,1,3,2,2,1,1,1,2,2,1,2,1,3,1,1,1,2,2,1,3,2,2,2,3,2,1,1,1,1,3,2,2,1,1,1,1,1,3,1,2,2,2,1,1,1,1,3,1,1,1,3,3,2,1,3,2,2,2,1,1,3,3,1,1,2,2,1,2,3,1,1,2,1,2,2,1,2,1,2,2,1,1,1,2,1,1,1,2,1,2,2,2,1,2,2,2,2,1,1,3,1,1,1,1,1,2,1,1,2,2,1,2,2,1,2,1,1,1,2,2,1,2,2,3,2,2,1,2,1,1,2,1,2,2,2,2,1,1,1,2,3,2,1,2,3,3,2,1,2,1,2,1,2,3,2,2,1,2,2,1,2,2,2,1,1,2,1,1,1,2,2,3,1,2,1,2,2,3,1,2,2,1,1,1,2,1,3,1,1,2,1,2,1,2,1,2,2,1,1,1,1,1,1,1,2,3,1,1,2,2,1,1,2,1,1,1,2,1,2,1,2,1,1,2,1,3,1,1,1,2,1,1,1,1,1,1,1,1,1,2,2,2,1,1,1,1,1,2,1,1,2,1,2,1,1,1,1,2,1,1,1,2,1,2,1,1,1,1,2,1,2,2,1,2,1,1,2,2,3,1,3,1,2,1,2,1,1,2,1,2,1,2,1,1,2,2,2,1,1,2,1,1,1,1,1,2,1,2,1,1,2,1,2,2,1,1,2,1,1,2,1,2,2,1,1,1,2,1,2,1,1,1,3,1,2,1,1,1,1,1,1,1,1,1,1,1,1,1,2,1,1,2,1,1,3,2,2,2,1,1,2,1,1,1,2,2,1,2,1,1,1,2,2,1,2,3,3,1,2,2,1,1,1,2,1,2,2,2,1,2,2,2,1,2,1,2,3,2,2,1,2,2,1,1,1,1,2,3,1,2,1,1,1,1,2,3,1,1,1,2,1,2,1,2,1,1,3,2,1,2,2,1,2,1,1,1,2,2,1,1,1,1,1,1,2,2,2,1,1,3,1,2,2,1,1,2,1,1,3,1,1,1,1,1,1,1,1,2,2,1,1,1,2,1,1,2,1,2,1,1,2,2,1,2,1,2,1,2,2,1,1,2,1,1,1,1,2,1,1,2,1,2,3,1,1,1,1,2,2,1,2,3,1,2,2,2,2,1,1,1,1,3,1,2,1,2,3,1,1,2,1,1,1,2,1,1,2,1,2,1,2,1,2,2,2,3,1,1,1,2,3,1,1,1,1,2,1,1,1,1,1,1,1,1,2,1,2,1,2,2,1,2,2,1,2,1,2,2,2,2,1,1,1,1,2,3,1,2,2,1,1,1,2,1,1,2,2,1,2,1,1,3,2,1,1,2,2,2,3,2,1,1,2,1,2,1,1,1,2,1,1,1,1,1,1,2,1,1,1,1,2,3,1,1,2,2,1,2,2,1,1,1,2,3,1,2,1,2,2,1,2,2,2,1,1,1,3,2,1,1,3,2,1,1,1,2,1,1,2,1,1,1,1,1,2,1,1,1,1,1,1,1,3,1,2,1,1,1,1,1,1,1,1,1,1,1,2,2,2,1,2,1,1,1,1,1,3,1,1,1,1,1,2,1,1,1,2,1,3,1,3,1,1,1,2,1,2,2,1,1,2,1,1,2,1,1,2,3,2,2,1,1,2,1,1,2,3,1,2,2,2,1,1,2,2,3,1,1,1,1,1,2,2,2,3,3,2,2,2,1,1,1,2,1,1,1,2,1,1,1,1,2,2,3,1,1,2,1,2,1,1,1,1,2,1,1,1,1,1,1,2,1,1,2,2,2,2,1,2,1,1,2,3,1,2,1,1,1,1,1,1,1,1,1,1,1,1,3,2,1,1,1,2,2,2,2,1,1,1,1,2,1,1,1,1,2,1,1,1,2,1,3,1,2,1,2,3,2,1,1,2,1,2,2,2,1,3,1,3,1,1,3,2,1,1,2,2,1,1,1,1,1,2,2,2,2,1,1,1,1,1,2,2,2,2,2,2,1,2,1,3,1,1,2,2,1,1,2,1,2,2,1,1,1,1,1,1,2,2,1,1,3,1,2,1,1,1,2,1,1,1,1,1,1,1,3,2,3,2,1,1,1,1,3,3,1,1,3,2,2,1,1,1,2,1,1,2,2,2,2,3,1,3,2,2,2,2,3,2,1,1,2,2,2,1,3,2,1,1,2,2,1,1,2,1,1,1,1,2,2,1,1,2,1,1,1,2,2,1,2,2,1,2,2,2,1,1,2,1,2,1,2,1,1,1,2,2,2,2,1,1,1,2,1,1,2,2,1,1,2,1,3,1,2,1,1,2,1,2,1,3,3,1,2,1,1,1,1,1,3,1,1,1,3,1,1,1,1,2,2,1,2,1,2,1,2,2,2,1,1,1,1,1,2,1,1,2,2,2,1,1,2,1,2,3,1,2,1,1,2,1,2,1,2,1,1,1,1,1,2,1,3,2,1,1,2,3,1,1,3,1,2,2,1,2,2,2,2,1,1,1,1,1,1,2,1,1,1,2,1,1,1,2,2,1,1,1,1,1,2,1,1,1,2,1,1,1,1,1,1,1,2,1,1,1,1,1,1,1,2,2,2,1,2,1,1,1,2,2,1,1,2,1,1,2,1,2,2,1,2,2,2,2,1,2,1,1,1,2,2,1,1,2,1,2,2,1,2,1,1,1,1,2,1,1,3,2,2,1,1,3,2,2,3,1,1,2,3,1,3,2,1,2,1,1,1,1,1,2,1,3,2,1,2,2,1,2,2,1,2,2,1,2,2,1,3,2,2,3,3,1,2,1,1,1,1,2,1,1,3,1,2,1,1,2,2,1,2,2,1,1,2,1,1,3,1,1,1,2,1,3,1,1,2,1,2,3,3,2,2,2,2,2,2,2,1,1,1,1,1,1,1,1,1,2,1,2,2,1,2,2,1,2,2,1,1,2,2,1,1,1,1,1,1,1,2,1,2,1,1,1,1,1,2,2,1,1,2,1,2,1,1,2,1,1,1,1,2,1,1,1,1,2,1,1,2,3,1,1,1,1,2,1,1,2,2,1,3,2,2,2,1,1,3,1,3,2,1,1,1,2,1,1,2,1,2,3,2,1,1,1,1,1,1,1,3,3,1,1,1,1,2,2,2,1,1,1,1,1,1,2,1,1,1,2,1,1,1,1,2,3,1,1,2,1,1,2,3,1,1,1,1,1,1,2,3,2,1,1,1,3,1,2,1,2,3,1,2,2,1,1,2,2,1,1,2,2,1,1,2,2,2,1,2,1,1,1,1,3,1,1,2,2,1,2,1,1,1,2,3,1,1,2,2,1,1,1,1,1,1,1,1,1,1,1,2,2,1,3,1,1,1,1,1,2,3,2,1,1,2,1,1,2,1,2,1,1,1,3,1,2,3,2,2,1,1,3,1,2,1,2,2,1,2,1,1,2,2,1,1,1,2,3,1,2,2,2,2,1,3,1,2,1,1,3,2,3,2,1,1,1,2,2,2,2,2,1,1,2,1,1,2,1,2,1,2,1,1,2,2,1,3,1,2,1,2,1,1,3,1,3,2,1,2,2,2,1,3,2,1,1,2,1,2,2,1,1,2,1,3,1,2,1,1,3,2,1,1,2,1,2,2,2,1,1,2,2,1,1,2,1,1,2,1,1,1,1,1,2,1,1,2,1,2,1,2,1,2,2,2,1,1,1,1,2,1,1,2,3,1,1,3,1,2,1,2,1,3,2,2,1,1,2,1,1,1,1,2,1,3,1,1,1,3,2,2,1,1,2,1,2,2,1,2,1,3,1,2,1,1,1,1,2,1,1,1,1,1,2,1,1,1,1,1,1,3,1,1,1,1,1,1,3,2,1,2,1,1,1,2,2,1,1,1,2,1,1,2,1,3,2,2,2,2,1,1,1,1,1,1,2,1,2,1,2,1,2,1,1,2,1,2,1,1,2,1,1,1,1,3,1,1,1,2,1,1,1,1,1,2,1,2,2,1,1,1,1,2,1,2,1,2,1,1,1,3,1,1,1,2,1,1,3,2,1,1,2,2,1,1,2,2,1,1,2,1,1,1,2,1,1,1,2,1,2,3,2,2,2,1,1,1,1,1,1,2,1,3,2,2,1,2,1,1,1,2,1,2,1,2,2,2,2,1,1,2,2,1,1,1,1,1,150.022064
1,1,3,1,2,1,2,1,2,1,1,2,1,1,1,2,2,2,1,1,2,1,1,2,1,1,2,3,1,2,3,2,1,1,1,1,3,1,2,1,1,2,1,2,1,1,1,1,2,1,1,2,1,1,2,2,2,1,1,2,1,1,1,2,1,1,2,2,2,1,1,2,3,2,1,2,2,2,1,2,1,2,1,1,1,1,1,2,1,1,3,2,1,1,1,2,1,1,1,1,1,1,1,2,1,1,1,2,2,2,1,2,1,1,2,2,2,1,1,1,2,2,2,1,1,1,2,1,3,2,2,2,2,2,1,2,1,1,1,3,1,1,1,2,1,1,1,1,1,2,1,2,1,2,1,3,1,1,2,2,1,2,1,1,1,1,2,1,1,2,1,1,1,1,1,1,1,1,3,1,2,1,1,2,2,2,2,1,1,2,2,1,2,3,2,1,1,1,1,1,1,1,1,1,2,2,2,2,2,2,1,1,2,1,2,1,1,1,1,1,1,1,2,1,1,1,1,1,3,2,1,2,1,2,1,1,2,1,1,1,2,2,2,1,1,2,2,3,2,1,2,1,1,2,2,1,1,1,1,2,1,1,1,2,2,1,3,1,1,1,2,1,1,1,1,1,2,2,2,1,3,2,2,1,2,2,1,1,1,1,1,1,2,1,1,1,2,1,1,1,1,2,2,2,2,1,3,1,1,1,2,2,1,1,2,2,2,1,3,1,1,3,1,1,1,1,1,1,2,2,2,1,2,1,1,1,1,2,1,2,1,2,2,1,1,2,1,1,2,2,1,2,1,2,1,2,1,2,1,1,1,1,2,1,1,1,2,1,1,2,1,1,1,1,1,1,2,2,1,1,3,1,1,1,3,1,1,3,1,2,1,1,1,2,1,1,2,1,1,2,1,1,2,1,2,2,3,2,1,2,1,1,1,2,1,2,1,1,2,2,1,3,2,2,2,1,1,1,2,2,3,2,1,2,2,2,1,1,1,1,1,2,1,2,1,1,2,1,2,1,2,2,3,1,1,1,2,1,1,1,1,1,2,3,1,1,1,2,1,1,1,1,2,2,2,1,1,1,2,1,2,1,3,2,2,1,1,2,3,2,2,1,3,1,1,1,1,1,1,1,1,2,1,1,2,1,2,1,1,1,1,3,3,2,1,3,2,1,2,2,1,1,1,1,1,1,2,2,1,1,2,2,1,1,1,1,1,2,1,3,1,1,2,2,2,2,2,1,2,1,2,1,2,2,2,1,2,1,1,2,3,1,1,1,2,1,2,2,3,1,1,1,1,1,2,1,1,2,1,1,2,1,1,1,3,2,1,2,1,1,1,2,2,1,3,1,2,1,1,1,3,1,3,1,1,1,1,2,2,1,2,2,2,1,2,2,1,1,2,1,2,1,2,1,1,1,1,2,1,2,1,2,3,2,1,1,2,2,3,2,3,1,1,1,3,3,3,1,1,2,2,1,1,1,2,1,1,1,1,1,1,1,1,1,2,3,2,2,2,1,2,3,2,1,1,1,3,1,2,1,1,1,1,1,1,1,3,2,2,1,1,1,2,2,2,1,1,2,2,1,2,1,1,1,3,2,1,1,1,1,1,1,2,1,2,2,2,1,2,1,1,1,1,3,1,1,2,2,1,2,3,1,1,2,2,2,2,1,2,1,1,1,1,1,1,2,2,3,2,1,2,1,1,1,1,1,1,1,3,2,2,1,1,2,2,2,1,1,2,2,2,1,1,2,1,3,2,1,1,1,2,2,1,2,1,2,1,1,2,1,1,2,1,1,2,2,1,2,2,1,1,1,1,1,1,1,3,2,1,3,1,1,2,1,3,3,2,1,2,2,1,2,1,2,1,2,1,1,1,2,2,1,2,1,1,3,1,2,1,2,1,2,2,2,1,3,2,2,1,1,1,2,1,1,1,1,1,3,1,1,2,3,1,1,2,2,2,1,1,1,1,1,1,3,1,1,1,1,1,2,1,1,1,1,2,1,1,1,3,3,1,2,2,1,3,2,1,1,3,1,1,1,2,2,1,1,2,2,1,2,2,1,1,1,2,2,1,2,1,1,2,2,2,1,1,2,1,1,2,2,2,2,2,1,1,2,2,1,2,2,2,2,1,1,2,1,2,1,1,2,1,1,1,1,1,2,3,2,2,2,1,2,1,1,2,1,1,1,2,2,2,1,2,1,1,1,2,2,1,3,1,2,1,1,3,1,1,1,3,1,2,3,1,2,2,2,1,2,2,3,1,1,2,1,2,1,2,1,2,1,2,1,2,1,1,1,2,1,1,2,2,3,1,1,1,3,1,2,1,2,1,2,1,1,1,1,1,1,2,1,2,1,2,2,1,2,1,3,1,1,2,1,2,1,2,2,2,2,1,1,2,1,1,1,1,1,1,2,1,1,2,2,2,1,1,1,1,1,1,1,1,1,1,1,1,1,1,1,2,3,1,2,2,2,2,2,1,1,2,1,3,2,2,2,1,1,1,1,1,1,1,2,1,2,1,2,2,3,2,1,1,2,1,1,1,2,2,1,2,1,1,1,1,2,1,2,1,1,2,2,2,1,1,3,2,1,1,1,3,2,2,1,2,1,1,1,2,1,2,2,1,1,1,1,1,2,1,1,1,1,2,2,2,1,2,1,1,2,2,1,1,2,1,1,2,2,2,3,2,1,1,2,1,2,1,2,1,2,1,1,1,2,3,3,1,2,1,2,1,2,1,1,1,1,1,1,2,1,2,2,1,1,1,2,2,1,1,2,1,2,1,2,3,2,1,1,2,2,1,1,1,1,1,1,2,1,2,1,2,1,1,1,1,1,2,2,2,1,2,1,1,2,1,1,2,1,1,1,1,2,1,1,2,1,1,2,3,1,2,1,1,2,2,1,1,1,1,2,1,2,2,1,1,1,1,1,2,2,1,1,1,1,3,1,2,3,2,2,2,1,1,1,3,2,1,2,2,2,2,1,2,1,2,3,1,2,2,1,3,1,2,1,2,1,2,2,1,2,1,1,1,1,2,1,2,1,2,2,2,2,2,1,2,1,2,2,2,3,2,3,1,1,1,3,3,1,1,3,3,2,2,1,2,2,1,2,1,1,1,1,1,1,1,2,1,1,2,1,1,2,2,1,1,1,2,1,3,3,2,1,3,3,3,1,2,2,1,1,2,1,2,2,2,2,2,1,1,1,1,3,1,2,3,1,1,2,2,1,1,1,1,2,1,1,2,1,2,1,2,2,1,1,2,1,1,3,2,3,2,2,1,2,1,2,1,2,1,1,1,2,1,2,2,3,2,2,3,1,3,2,1,2,1,1,2,1,2,3,2,1,1,1,3,1,1,1,1,2,1,1,1,1,3,2,2,2,2,3,1,1,1,1,2,1,1,2,1,1,2,1,2,2,2,1,1,3,1,1,1,3,2,1,2,2,1,1,2,2,1,1,1,2,1,1,2,1,2,1,3,1,1,1,3,1,1,1,1,2,1,1,1,1,2,2,1,1,1,1,2,1,2,2,2,2,3,1,1,2,1,1,1,2,3,1,2,2,1,2,1,1,2,1,1,1,1,1,1,1,2,1,1,2,1,1,2,1,2,1,1,1,2,1,1,3,1,1,2,1,1,1,1,1,2,1,2,2,1,2,2,2,1,1,2,1,1,2,2,1,2,2,1,2,2,1,1,2,2,2,1,1,2,1,1,1,1,1,1,2,1,1,2,3,1,2,1,2,1,1,1,1,1,1,1,2,1,1,1,1,1,2,1,1,1,1,1,1,1,1,2,1,1,1,1,1,2,1,2,1,1,1,2,1,1,1,1,1,1,2,2,1,2,2,1,1,1,1,1,2,2,3,1,1,1,1,2,1,2,2,1,1,1,2,1,2,1,1,1,1,1,1,2,2,1,1,2,1,1,2,3,1,1,1,1,1,1,2,1,2,1,1,1,1,2,2,3,1,1,2,1,3,2,2,1,2,2,2,2,1,2,2,1,2,2,1,1,1,1,1,2,2,2,1,2,1,1,1,2,1,1,1,1,1,2,1,3,1,1,2,2,1,2,3,1,1,1,1,2,1,3,3,1,2,2,2,1,2,2,2,2,1,1,2,1,1,1,1,1,1,1,1,1,1,2,1,2,2,1,1,1,3,1,2,1,1,2,2,1,1,2,2,1,1,2,1,1,1,2,1,1,3,2,1,2,2,1,1,1,1,1,1,1,1,1,1,2,1,2,1,2,3,1,3,1,3,1,1,2,1,2,3,1,1,1,2,2,2,1,2,1,2,2,1,1,1,2,2,1,1,1,2,1,2,1,2,3,1,1,1,2,1,2,1,1,1,1,2,2,1,2,3,1,2,1,1,1,2,2,2,1,3,1,1,2,3,2,3,2,2,3,1,2,1,1,1,2,1,1,1,1,1,1,1,2,2,1,2,1,1,1,1,2,1,1,2,2,2,1,1,1,2,1,1,1,3,2,2,1,2,1,2,2,2,2,1,1,2,3,2,1,1,3,1,2,1,1,2,2,1,1,2,1,1,1,1,2,1,2,1,1,2,2,2,2,2,1,1,1,1,3,2,2,1,1,2,1,1,1,1,2,1,1,2,2,2,1,1,1,2,1,2,2,3,2,150.949849
3,1,2,2,2,1,1,1,2,1,1,1,1,2,1,2,2,2,2,1,1,3,1,2,1,2,2,1,1,2,2,1,2,1,2,1,1,3,1,1,2,1,2,3,1,2,1,1,1,1,1,2,2,1,2,1,1,2,1,1,1,3,1,2,2,1,1,2,2,2,1,1,2,2,1,2,2,1,3,2,1,2,2,1,1,2,2,1,1,2,1,1,1,1,1,1,1,1,1,1,1,3,1,1,1,1,2,2,2,1,2,2,1,1,1,1,1,1,2,1,1,1,2,2,2,1,2,1,2,1,2,1,1,1,3,2,1,2,2,3,1,1,1,1,1,1,1,2,3,1,1,3,1,2,1,2,1,1,1,2,1,1,1,2,2,1,2,2,1,1,1,1,1,1,1,2,1,1,2,1,2,1,1,1,2,1,2,2,1,1,1,1,2,2,2,1,2,1,1,2,2,1,2,2,1,2,2,2,1,2,1,2,2,1,2,1,1,2,1,1,2,2,1,1,1,3,2,2,1,1,1,1,1,1,2,1,1,2,1,1,1,1,2,1,1,1,2,2,1,1,1,1,1,2,1,3,1,1,1,2,1,1,1,2,1,1,1,1,2,2,1,1,1,1,2,2,1,1,1,1,1,3,3,1,2,1,1,1,2,2,1,1,2,2,1,2,1,1,1,1,2,2,2,3,1,1,2,1,1,3,1,1,2,1,1,1,2,2,1,2,1,3,1,2,2,1,2,2,1,2,2,2,1,2,1,1,1,2,2,2,1,1,1,1,2,1,1,1,2,2,1,2,1,3,1,3,1,2,1,1,1,1,3,1,1,1,2,1,2,2,3,1,1,1,1,2,2,1,1,2,1,1,1,1,1,1,3,1,1,1,1,3,3,1,1,1,2,3,1,1,1,1,2,2,1,1,2,2,1,1,1,1,2,1,2,2,2,2,2,2,2,2,2,1,1,1,1,1,1,1,2,1,2,1,2,1,1,1,1,2,2,2,1,1,2,2,1,1,1,2,2,1,2,1,2,1,1,1,1,1,2,2,2,1,2,2,1,2,2,2,1,1,2,2,1,2,1,2,1,1,3,1,2,3,1,2,2,2,1,2,2,1,2,2,1,1,1,1,1,1,1,1,1,2,1,1,2,1,1,1,2,1,1,1,2,1,2,1,2,2,2,2,2,2,1,2,3,1,1,1,1,1,1,1,2,1,2,2,1,2,1,1,2,1,2,2,2,1,1,1,2,1,3,1,1,1,1,1,1,2,2,1,1,1,2,2,2,1,1,2,1,1,1,1,1,2,1,1,1,2,1,1,3,1,2,1,2,1,1,2,1,1,1,1,2,2,2,2,2,2,2,1,2,2,1,2,1,1,2,1,2,2,1,1,2,1,2,2,2,1,2,3,1,1,2,1,2,2,1,1,1,1,1,1,1,1,2,2,3,1,1,1,2,2,1,1,1,1,3,1,2,1,1,1,2,2,2,2,1,2,1,1,1,1,1,1,1,1,1,1,1,2,1,1,1,1,3,2,2,2,2,1,2,1,1,2,1,2,1,2,2,2,2,2,1,1,1,1,1,1,2,3,1,2,2,2,1,2,2,1,1,1,1,1,1,1,2,3,1,1,2,1,1,2,2,1,1,1,2,1,1,1,2,1,2,1,1,3,1,1,1,1,2,1,2,2,1,1,3,1,2,2,1,2,1,2,1,1,3,1,1,2,1,1,1,1,2,2,2,2,3,2,1,2,1,1,2,1,1,1,2,1,1,1,2,2,1,1,1,2,1,2,1,2,2,2,1,1,2,1,1,1,1,3,1,2,1,1,1,1,1,1,1,1,1,2,3,2,1,2,1,1,1,1,2,3,3,2,1,1,1,1,2,2,1,2,2,2,1,1,2,1,3,1,1,2,2,3,1,1,1,2,1,1,1,1,1,1,1,1,1,2,1,1,2,2,2,1,1,1,1,3,2,1,1,2,1,3,1,1,1,1,1,2,2,2,1,1,1,1,1,1,2,2,1,1,1,2,3,2,1,1,1,1,1,1,1,2,1,3,3,2,1,2,2,1,1,3,1,1,3,1,1,1,1,1,1,1,1,2,1,2,2,2,1,2,1,1,1,2,3,2,1,3,1,1,1,2,3,2,1,1,1,1,1,1,1,1,1,1,2,3,1,1,2,1,1,1,1,2,1,1,2,1,1,3,1,1,2,1,3,1,2,2,2,1,2,1,1,2,1,1,2,1,2,1,2,1,1,2,1,1,2,3,3,2,1,2,1,1,2,1,1,1,1,1,1,1,1,2,2,1,1,1,1,1,2,1,1,1,1,2,2,2,1,2,2,1,1,1,2,1,1,1,1,1,1,1,3,2,2,2,1,1,2,1,2,2,1,3,1,1,1,1,1,3,1,2,2,1,1,1,1,3,1,2,2,2,1,2,1,1,2,1,1,2,1,1,1,2,1,1,1,1,3,2,2,1,1,1,1,2,2,2,1,2,1,1,1,2,2,3,1,1,1,1,2,3,2,1,2,2,1,1,1,1,1,1,1,1,2,1,1,1,1,3,1,1,2,2,2,1,2,1,2,2,1,2,2,1,3,2,2,1,1,2,3,1,1,2,1,1,2,1,1,2,1,1,2,1,1,2,2,1,1,2,2,1,2,2,2,2,2,1,1,3,3,1,2,2,1,2,1,1,1,3,1,1,1,2,1,3,2,1,2,1,1,1,2,2,1,1,2,1,1,2,1,1,2,1,2,1,3,2,2,1,1,3,1,1,1,2,1,2,2,1,1,2,2,3,1,2,1,1,2,1,1,2,1,2,1,2,2,2,1,1,2,2,1,1,1,1,3,2,1,1,2,1,1,1,2,2,2,2,1,1,1,1,1,2,2,1,2,1,1,1,1,2,1,1,1,2,2,1,1,1,1,1,1,2,1,1,1,2,2,2,2,2,2,2,1,1,1,1,1,3,1,2,1,2,2,2,2,2,2,2,1,2,2,1,1,1,2,1,1,1,2,1,2,1,1,2,1,1,1,1,1,1,3,3,2,2,2,1,2,2,1,1,1,2,1,1,2,2,2,1,1,1,2,2,3,2,2,3,1,2,1,1,1,1,2,2,1,2,1,1,3,1,1,2,1,1,1,3,2,2,1,2,1,1,1,3,2,1,1,2,2,2,2,2,1,1,1,1,2,1,3,1,1,2,2,3,3,1,3,1,1,3,3,1,2,2,1,1,1,1,1,1,2,2,2,1,1,1,1,1,1,2,2,1,1,2,1,2,1,2,2,1,2,2,1,1,1,2,1,1,2,1,2,1,3,1,1,2,2,1,1,1,1,1,3,1,1,1,2,1,1,1,1,1,2,2,2,1,2,2,2,1,2,2,2,1,1,1,3,2,1,1,1,3,2,2,1,1,1,2,1,2,2,1,1,2,1,2,1,1,1,1,1,1,2,2,2,2,1,1,1,1,1,1,1,2,2,2,1,1,2,1,1,2,1,2,1,1,2,2,2,2,2,2,1,1,1,1,1,2,1,3,1,1,2,1,1,1,1,2,1,1,1,1,1,1,2,1,1,1,1,1,1,2,1,1,1,2,1,1,1,1,2,2,1,3,1,2,1,1,3,1,2,1,1,1,1,3,1,2,1,2,2,1,1,2,1,1,2,1,2,2,2,1,1,1,1,1,1,1,2,2,1,2,3,3,2,2,1,1,1,2,1,1,2,1,2,3,2,2,1,2,1,2,1,2,1,2,2,2,1,1,2,2,2,1,1,1,3,1,1,2,1,2,2,1,2,1,1,1,1,1,2,1,2,2,1,2,1,2,1,1,2,1,1,2,1,1,2,1,1,1,1,2,1,2,1,1,2,2,1,1,1,1,2,2,1,1,2,1,1,1,2,1,1,1,1,1,1,3,1,3,1,1,3,2,2,3,1,1,2,1,1,1,1,3,1,1,1,2,3,2,1,1,1,3,1,2,1,1,3,1,1,2,1,1,1,2,1,1,1,2,1,1,1,1,1,2,2,1,2,1,2,3,2,2,1,1,2,1,1,1,1,1,1,2,1,1,1,2,1,2,1,1,2,1,1,1,2,1,1,2,2,1,1,2,1,2,1,2,1,1,1,1,1,2,1,1,2,2,2,2,2,1,1,2,1,1,1,1,1,3,2,2,1,1,2,3,2,1,1,1,2,1,2,1,1,2,1,1,1,2,2,2,3,2,2,1,1,1,1,2,1,1,2,1,1,1,1,3,1,2,1,1,2,2,1,3,1,1,1,2,3,3,3,1,2,1,1,1,3,1,1,2,2,3,2,3,1,1,1,1,1,1,2,2,1,1,2,2,3,1,2,2,2,1,2,1,1,1,3,1,2,2,1,2,2,2,1,2,2,2,2,2,1,1,1,1,2,2,2,2,1,3,1,1,1,1,2,2,1,1,2,2,2,2,1,3,2,2,2,1,1,2,2,2,1,2,1,1,2,1,1,2,2,1,1,1,1,1,2,2,1,2,1,2,1,1,2,2,1,2,1,2,1,1,1,1,2,1,2,1,1,2,3,2,2,2,1,2,3,1,1,1,3,2,2,1,1,2,1,1,2,2,2,2,2,1,1,2,1,2,1,1,1,1,1,-0.79792
1,1,3,2,3,1,2,1,2,1,1,2,2,2,1,2,1,1,2,1,1,1,1,2,1,1,2,2,2,2,3,2,2,1,1,2,2,1,2,2,1,2,2,2,1,2,1,1,1,1,1,1,2,1,2,3,2,2,1,2,2,1,1,2,2,2,2,3,1,2,1,1,1,2,2,2,2,1,1,2,1,1,2,2,1,1,1,2,1,1,2,2,1,3,1,1,3,1,1,1,2,2,1,1,1,2,2,2,2,2,3,1,1,1,1,1,2,2,1,1,1,2,1,1,2,1,2,1,1,1,1,2,1,1,1,2,2,1,2,2,1,2,1,1,1,1,1,1,2,1,1,2,2,1,2,1,2,1,2,2,1,1,1,1,1,1,1,2,2,1,1,1,1,1,1,1,1,1,3,1,1,1,1,1,2,1,3,2,1,2,2,1,3,2,1,2,1,1,2,1,1,2,3,2,1,2,2,1,1,2,2,1,1,2,1,2,2,1,1,1,3,1,1,1,2,2,1,1,1,2,1,1,1,2,2,1,2,1,2,1,1,2,3,2,2,1,2,2,1,1,2,1,2,1,1,3,1,1,1,1,1,1,1,1,1,1,2,1,1,1,1,2,2,1,3,1,2,2,3,1,1,1,1,3,1,1,1,1,1,1,2,1,2,2,2,2,1,3,2,1,3,1,1,3,1,2,2,2,1,1,1,3,1,1,1,3,2,1,1,2,1,3,1,2,1,2,2,1,2,1,2,1,2,1,1,2,2,2,2,1,1,1,2,1,1,2,1,2,2,1,2,2,2,3,2,3,2,2,2,1,1,3,2,1,3,2,2,2,2,2,2,1,1,1,1,3,2,1,1,1,1,1,1,2,2,1,2,2,2,1,1,1,1,2,1,1,1,3,1,1,2,1,1,2,1,1,2,2,2,1,1,1,1,1,2,1,2,1,1,1,1,2,1,1,1,1,1,1,1,1,1,1,1,3,2,1,1,1,1,1,2,2,1,1,3,1,1,1,2,1,2,2,2,1,2,1,2,1,1,3,1,2,1,2,2,1,2,2,1,3,2,2,1,1,1,2,2,1,1,2,2,2,1,1,1,1,1,2,1,1,2,1,1,1,1,1,1,1,1,1,2,1,2,1,1,1,1,2,1,1,1,1,3,1,2,2,3,2,2,3,1,1,2,2,2,2,2,2,1,1,2,1,1,1,1,1,1,2,1,2,2,2,2,1,2,2,2,2,2,2,2,2,2,1,2,1,1,1,2,1,2,2,2,1,1,2,3,1,1,2,3,1,1,1,2,1,1,2,1,2,3,1,2,2,1,1,1,1,1,1,1,2,1,2,3,1,1,2,3,2,2,1,1,2,3,2,1,1,3,1,1,1,1,1,3,1,1,3,2,1,1,1,1,1,1,2,2,1,2,2,1,1,3,1,2,2,2,2,2,1,2,1,2,2,3,2,2,1,2,2,2,1,1,1,2,1,1,1,1,1,1,1,1,2,1,1,2,2,1,1,1,1,1,1,1,1,3,1,1,2,1,1,1,1,1,1,2,2,2,1,3,1,3,1,1,1,3,2,2,1,2,3,1,1,3,2,2,1,1,1,1,2,2,1,2,1,1,2,2,2,3,1,1,1,2,1,1,1,1,1,1,1,1,2,1,2,1,1,1,2,1,2,1,2,1,2,3,1,2,1,1,1,2,1,1,2,1,1,1,2,1,2,1,2,1,2,2,1,1,2,2,1,2,2,1,2,2,1,1,2,1,1,2,2,1,2,1,1,2,1,1,1,1,1,2,1,1,3,2,2,1,1,2,2,2,1,1,1,2,1,1,1,1,1,1,2,2,2,1,2,1,2,1,1,3,1,2,2,2,1,3,3,2,1,1,3,2,1,2,1,1,2,3,2,1,1,1,3,1,1,2,1,1,1,1,1,2,1,1,1,1,1,1,1,2,2,1,1,1,3,1,1,1,2,2,2,1,2,2,2,1,1,2,1,1,1,1,1,1,2,1,2,2,1,2,1,2,1,2,3,1,1,1,2,1,1,1,1,1,2,3,3,1,1,1,2,2,1,2,3,2,2,1,1,2,2,1,1,1,2,2,2,1,2,1,1,2,2,2,2,1,1,1,2,1,2,2,1,1,2,1,2,2,2,1,1,1,1,2,2,2,1,2,2,3,3,1,1,1,2,1,2,2,1,1,2,1,2,1,3,1,3,1,1,1,1,1,1,1,2,1,2,1,1,1,2,2,3,1,2,1,1,2,2,1,2,1,2,1,2,2,3,1,2,1,1,2,1,1,1,1,2,1,1,1,1,2,2,1,1,1,2,2,1,1,2,1,1,2,3,2,2,1,1,1,3,2,2,1,1,3,2,2,3,1,2,2,2,3,1,1,1,1,2,1,2,2,2,1,1,1,2,1,1,1,1,2,2,1,1,3,1,2,2,2,2,1,3,1,1,2,1,1,1,2,1,1,2,1,2,2,2,1,1,1,1,1,1,1,2,2,1,1,1,1,1,3,2,2,1,1,2,2,1,1,2,1,1,3,2,1,1,1,1,1,2,1,1,2,1,2,1,2,2,1,1,1,1,2,2,1,1,2,1,2,3,1,1,2,2,1,3,1,2,1,1,1,1,1,1,1,1,2,1,2,2,1,2,2,1,2,3,2,2,1,2,2,1,1,2,1,2,2,1,1,2,1,1,2,1,1,1,1,2,1,2,1,1,1,2,1,2,2,1,2,2,3,1,1,1,2,1,2,2,1,1,2,1,1,1,1,1,2,1,1,1,2,1,1,1,2,3,1,1,1,3,1,1,1,1,1,2,2,1,2,2,2,1,3,1,1,1,1,1,1,1,1,1,1,2,1,1,2,1,1,1,2,3,2,2,1,3,1,1,1,1,2,2,1,2,1,2,3,2,2,1,1,2,1,1,2,1,2,2,1,2,1,1,2,1,1,1,1,1,2,1,1,2,1,2,2,2,1,1,2,1,1,2,2,2,1,3,1,1,1,2,1,1,2,1,3,2,1,1,1,2,3,1,1,2,1,2,1,1,1,1,2,1,2,1,2,1,1,2,2,1,1,2,1,2,1,1,2,3,2,1,1,1,1,3,1,2,2,2,2,2,3,1,1,2,1,1,1,2,1,2,1,2,1,2,1,2,1,1,2,1,3,3,2,2,2,3,1,2,1,1,2,1,2,1,2,1,2,1,2,2,1,2,2,1,1,2,1,1,1,1,1,1,2,3,2,1,1,1,1,2,1,3,2,3,1,2,1,1,2,1,1,2,2,2,1,1,2,1,3,2,2,1,2,2,1,1,1,1,1,1,1,2,1,1,1,1,2,1,2,2,2,1,2,1,1,1,1,2,1,2,1,1,2,1,1,1,3,1,1,2,2,1,2,1,3,2,1,1,1,2,1,1,1,2,2,2,1,2,2,1,2,1,1,2,1,3,1,2,1,1,3,1,2,2,1,1,2,3,1,1,1,2,1,2,1,2,2,1,1,2,1,2,2,1,2,2,1,1,2,1,3,2,1,1,1,1,1,1,1,2,2,1,1,1,1,2,1,1,1,2,1,2,1,3,1,2,1,3,1,3,2,1,1,2,1,2,2,2,1,1,2,1,1,1,1,2,1,1,3,2,1,2,2,1,1,2,2,2,1,1,2,1,1,1,1,1,2,2,2,2,1,1,1,2,2,1,1,1,1,2,2,2,1,1,1,3,1,2,2,2,2,3,1,1,1,1,2,1,2,1,2,1,2,2,2,2,1,2,2,3,1,1,3,2,1,2,1,2,2,2,2,1,1,2,2,1,1,2,1,1,1,2,1,2,1,1,1,2,2,2,1,1,2,2,1,1,3,1,1,2,1,2,1,1,1,1,1,2,2,1,1,2,2,1,2,3,2,1,2,1,1,2,2,2,1,2,1,1,2,1,1,1,1,1,1,2,1,2,3,1,1,3,2,3,1,2,2,2,1,2,1,1,2,2,1,1,1,2,1,1,2,1,1,1,2,2,1,1,2,2,1,2,2,1,1,2,2,1,1,1,3,1,2,1,2,2,2,2,2,2,2,1,1,3,1,2,2,1,1,2,1,2,1,1,2,1,1,2,1,1,1,1,1,2,2,3,1,1,2,2,1,2,2,3,1,2,2,1,2,1,2,1,1,1,1,1,1,2,1,1,1,2,2,1,1,1,3,2,2,2,2,2,1,1,1,2,1,1,1,2,2,2,1,1,1,1,1,2,1,2,1,2,2,1,2,1,2,2,1,1,3,2,2,1,2,1,1,1,2,2,1,1,1,1,1,3,1,3,1,1,2,1,1,2,1,2,3,1,2,1,1,2,2,1,3,2,3,2,2,1,1,3,2,2,1,2,2,2,2,1,1,2,2,1,1,1,1,2,1,2,1,1,2,2,1,2,1,2,2,1,1,2,1,1,1,2,1,1,2,1,1,2,1,1,2,1,1,2,2,1,1,1,1,2,1,1,2,2,1,1,2,1,3,1,1,2,2,1,1,3,2,2,1,1,2,1,1,2,1,1,3,1,3,1,1,1,2,1,1,1,1,1,2,1,2,1,2,1,1,1,2,1,1,2,1,2,2,2,1,1,1,1,1,2,1,2,1,149.128608
1,3,2,2,2,2,2,3,2,1,1,2,1,1,2,2,3,1,3,1,1,2,1,1,2,1,1,1,1,2,1,1,1,2,1,2,1,1,3,1,2,1,2,1,1,1,2,1,1,1,2,1,2,1,1,1,1,2,1,1,2,1,2,2,1,2,1,2,1,1,1,1,1,2,1,1,1,1,1,2,1,2,1,2,3,1,2,1,1,1,2,2,1,2,2,2,1,2,2,1,1,1,1,2,2,1,1,1,2,1,3,1,1,1,2,2,1,1,1,1,2,1,2,2,2,1,2,2,2,2,2,1,2,2,1,2,1,2,2,1,1,2,1,1,2,1,1,1,1,2,2,1,1,1,1,1,2,1,1,3,3,2,2,1,1,1,2,2,1,1,1,1,1,1,1,1,1,1,1,1,2,2,2,1,1,2,3,2,1,1,1,1,1,2,1,1,1,1,2,2,1,2,2,2,1,2,2,2,2,2,2,1,3,1,1,1,2,2,1,1,1,2,2,2,1,2,1,2,2,1,2,1,1,2,1,1,2,1,2,1,2,1,2,2,3,2,1,2,1,1,3,1,2,1,2,2,1,2,1,2,1,1,1,2,1,1,1,3,2,1,3,2,2,2,2,1,2,1,2,2,2,1,1,1,3,1,1,1,1,1,1,1,2,1,3,1,1,1,1,2,2,2,1,1,1,1,1,2,1,2,1,1,2,2,1,1,2,1,1,2,1,1,2,2,1,2,2,1,2,1,2,2,1,3,3,2,1,1,1,1,1,1,1,2,2,1,1,1,1,2,1,2,2,2,1,2,2,2,1,2,1,3,1,2,1,1,2,1,2,2,1,2,2,2,1,3,1,2,1,2,1,1,1,1,1,2,1,1,2,2,2,1,1,1,1,2,2,2,1,1,1,3,1,1,1,1,1,1,1,1,1,1,3,3,2,2,1,2,1,2,2,1,2,1,2,1,1,2,2,2,1,2,1,1,1,1,1,1,1,1,1,1,2,1,1,2,1,1,1,1,1,1,1,1,1,2,1,1,1,1,1,1,1,2,1,1,1,1,1,2,1,2,1,1,1,2,1,1,2,2,1,1,2,1,2,3,3,1,1,1,2,1,1,2,2,1,1,1,1,1,2,1,1,1,1,1,2,2,1,3,2,1,2,1,1,2,2,1,3,3,2,1,1,1,1,2,2,1,1,2,2,2,1,1,1,1,1,3,1,1,1,2,2,1,3,2,1,1,2,1,1,2,3,2,1,1,1,2,1,1,1,3,2,1,2,1,2,1,2,1,2,2,2,2,1,3,2,1,2,1,2,2,2,2,1,1,2,1,1,1,1,3,2,1,2,2,1,1,1,2,2,1,2,1,1,2,2,1,1,1,1,1,2,2,2,2,2,2,2,1,2,1,2,1,1,2,1,1,2,2,1,1,2,2,1,2,1,1,3,2,2,2,2,3,2,1,1,2,3,1,2,1,1,3,1,2,2,2,1,2,1,2,1,1,2,2,2,1,1,2,1,1,2,2,1,1,3,1,2,1,2,1,2,1,2,2,2,1,2,1,1,1,2,1,1,3,1,1,2,1,1,2,2,2,1,1,1,1,2,1,1,1,2,1,3,1,1,3,2,1,1,1,1,2,1,1,1,1,1,2,1,2,2,1,2,2,1,1,1,1,3,2,2,1,2,2,1,1,1,2,2,1,1,1,1,1,1,1,2,2,1,1,2,2,1,2,3,1,1,1,3,2,1,1,2,1,1,1,1,1,1,1,1,1,1,3,1,1,2,2,1,2,2,1,3,2,1,1,2,1,2,1,2,1,1,2,1,1,3,3,1,2,1,2,2,1,2,1,1,1,1,2,3,1,1,1,3,1,2,1,1,2,1,2,2,1,1,1,2,1,1,2,1,2,1,1,2,3,1,1,2,2,1,1,1,1,2,1,1,2,2,2,1,1,3,1,2,1,1,2,1,1,1,1,2,1,1,2,1,1,2,3,3,2,1,2,1,1,1,1,1,1,1,1,2,1,1,1,2,2,1,2,1,1,2,1,1,2,2,1,2,1,1,1,1,1,2,1,2,1,1,2,1,1,2,3,2,2,2,3,3,3,2,1,3,3,1,2,2,1,2,2,1,2,2,2,2,2,1,1,1,3,1,1,1,2,2,3,1,2,2,1,2,1,2,2,1,1,2,3,1,3,2,1,1,1,2,1,1,3,1,2,2,1,2,1,2,1,3,3,1,2,1,1,2,1,2,1,1,1,1,1,2,2,2,3,1,1,2,1,1,1,2,1,2,3,1,1,1,2,2,1,2,2,1,1,1,3,2,1,2,2,3,2,1,1,1,1,2,2,1,1,2,1,1,1,3,1,1,1,2,1,2,2,1,2,2,2,1,2,1,2,1,1,1,1,1,1,1,1,1,1,2,1,2,2,2,3,1,1,1,1,1,2,1,1,1,1,2,1,3,3,1,1,1,2,1,1,2,1,2,1,1,2,2,1,2,1,1,2,2,1,1,1,1,1,1,1,1,1,2,2,1,1,2,1,1,1,1,2,1,1,2,2,1,2,1,2,3,2,2,1,1,2,1,2,2,2,1,1,2,3,1,2,1,1,3,1,1,2,2,1,1,2,1,1,1,1,1,2,1,1,1,1,2,1,2,1,3,2,2,2,2,1,2,1,3,2,1,2,1,1,1,2,2,3,2,1,1,1,2,1,2,2,1,1,1,2,2,2,1,1,3,1,2,2,3,1,2,1,1,2,1,1,1,1,2,2,2,1,2,2,1,1,3,1,2,1,3,2,1,2,1,1,1,1,1,2,1,2,2,1,1,2,2,1,1,3,2,2,2,1,1,1,3,1,1,1,1,1,1,1,1,1,1,1,2,1,1,1,1,2,2,1,1,1,2,2,1,2,2,1,1,1,1,1,1,2,3,3,1,1,2,1,1,3,1,1,1,1,1,1,2,2,1,2,1,2,1,1,2,2,2,1,2,1,1,2,2,1,1,2,1,1,1,1,2,1,1,1,2,1,1,1,1,2,3,1,2,2,2,2,1,1,2,1,1,1,1,2,1,1,1,2,1,2,1,1,2,1,1,2,2,2,2,1,1,1,1,2,2,1,1,2,1,2,2,1,1,2,1,2,3,1,3,2,1,1,1,3,2,2,2,2,2,1,1,2,2,1,2,2,1,2,1,1,3,1,1,2,1,2,1,1,2,2,1,2,2,2,2,2,2,1,1,1,2,2,3,2,1,1,1,3,1,1,2,2,2,2,1,1,1,2,1,2,1,1,1,2,2,1,2,2,2,3,2,1,1,2,2,1,1,2,2,1,2,1,1,1,1,1,1,1,1,1,1,1,2,3,1,2,1,2,3,2,1,1,1,2,1,1,1,1,2,2,1,1,2,2,2,2,1,2,1,2,1,2,2,2,1,2,2,1,3,1,1,2,1,1,1,2,1,2,2,2,2,1,2,1,1,2,1,2,2,2,1,1,1,1,1,1,1,2,2,1,1,1,2,1,1,2,1,1,1,1,2,3,1,2,1,2,2,3,1,2,1,3,1,1,2,1,1,2,2,3,3,2,1,1,2,2,1,1,2,2,1,2,1,2,1,2,1,2,1,2,1,1,2,1,2,1,1,1,2,2,1,1,2,1,1,1,1,1,2,2,1,2,2,3,1,2,2,1,2,2,1,2,1,1,1,1,1,2,2,2,2,1,1,1,2,2,2,1,3,1,2,1,1,1,1,1,1,2,2,1,1,3,2,3,1,1,2,1,2,1,2,2,3,2,1,2,1,1,1,2,2,1,1,3,2,1,1,2,2,2,1,1,1,1,1,2,2,1,3,2,2,3,1,2,1,1,1,1,2,1,1,2,1,2,2,1,2,1,1,1,1,1,3,2,2,2,1,1,2,2,2,2,2,3,1,2,2,2,1,1,3,1,1,2,1,1,1,1,1,2,2,2,2,3,1,1,2,1,1,1,3,1,1,2,3,2,1,1,1,1,3,1,1,2,1,1,2,1,2,1,1,1,2,1,1,3,1,1,1,1,2,1,3,2,1,2,1,2,1,1,1,1,1,2,1,3,2,1,1,3,1,2,2,2,1,1,1,1,1,2,1,2,3,1,1,1,2,1,2,1,2,2,1,3,1,1,1,2,2,3,1,1,1,1,1,3,2,1,1,2,2,1,3,1,1,1,1,3,3,2,1,1,1,2,2,2,1,2,2,3,1,2,1,2,1,1,2,1,2,1,1,3,1,2,2,2,1,3,1,2,1,1,1,1,1,2,2,1,3,1,1,2,2,1,1,1,2,2,1,1,1,1,2,1,1,1,1,2,1,2,2,1,1,2,2,2,1,1,2,1,2,2,1,3,1,1,2,2,1,2,3,1,1,1,1,3,1,1,1,1,2,1,2,1,2,1,1,1,1,1,1,1,1,1,2,2,1,2,2,1,1,1,1,2,1,1,1,3,1,1,3,1,1,2,1,1,1,3,2,2,2,1,2,3,1,1,1,2,1,1,2,1,1,1,2,2,1,1,2,1,2,1,1,2,1,1,2,2,1,1,1,1,1,2,1,1,2,1,1,1,1,1,2,1,1,1,1,1,1,2,1,2,1,1,1,1,2,-0.317677
2,2,2,2,2,1,2,1,1,1,2,3,1,1,2,2,2,2,2,2,1,1,1,1,1,1,1,1,1,3,3,3,1,1,1,1,1,1,1,1,2,2,1,3,1,1,1,1,1,1,1,1,3,1,1,1,2,2,2,2,3,2,1,1,2,2,2,2,3,1,1,1,2,1,1,1,2,1,1,1,2,1,2,1,1,3,1,2,1,2,1,1,1,1,1,1,2,1,2,2,1,1,1,1,1,1,2,2,2,1,2,1,2,2,1,1,2,1,2,1,3,3,1,1,1,3,2,1,1,1,1,1,1,1,3,2,2,1,1,1,1,2,2,2,2,1,1,1,2,1,1,2,1,2,1,2,2,3,1,2,2,2,1,3,2,1,2,1,1,1,1,1,1,2,1,1,1,1,2,2,2,2,3,1,1,3,1,2,1,1,3,1,1,3,2,1,2,1,2,1,1,1,2,2,2,3,1,1,1,1,2,2,2,1,3,1,1,1,1,1,2,2,2,2,1,1,1,1,1,1,2,1,1,1,2,2,1,1,1,1,2,1,1,3,3,1,1,2,3,1,2,3,3,2,2,2,2,2,1,1,2,1,1,2,1,3,2,2,1,1,2,2,1,3,3,2,1,1,1,2,2,1,1,1,2,1,2,1,2,1,2,1,1,1,2,2,1,2,2,1,1,1,2,1,2,2,1,1,1,1,2,1,1,2,1,3,2,2,1,1,1,1,1,1,1,1,1,2,1,1,1,1,2,1,2,1,2,2,2,1,1,2,1,1,2,1,1,1,1,2,2,3,1,3,1,2,2,1,2,1,1,1,1,1,2,3,1,2,1,2,2,1,2,1,1,2,2,1,1,1,1,1,1,1,1,1,1,2,2,2,2,2,1,1,3,2,2,2,1,3,1,2,1,2,1,1,3,3,1,1,1,1,1,1,2,2,2,1,2,1,2,1,1,1,2,1,1,1,3,1,1,1,1,1,2,1,1,1,1,2,1,1,3,1,1,3,2,1,2,2,1,1,1,1,2,1,3,2,2,1,1,2,1,1,2,1,2,2,2,1,1,1,1,3,1,2,1,2,1,1,1,1,2,2,1,2,3,2,1,1,1,1,1,2,1,1,1,2,2,1,1,2,1,2,2,2,1,1,2,1,1,1,3,2,1,2,3,2,3,3,2,1,1,2,2,1,2,1,2,1,1,1,1,1,1,2,1,1,2,1,2,2,2,1,1,1,2,2,2,2,2,1,1,2,1,1,1,1,1,1,1,2,1,1,3,3,2,1,1,1,2,1,1,2,1,2,1,2,2,1,2,1,1,2,2,1,2,1,1,3,2,2,1,1,2,1,2,2,1,1,1,1,1,2,1,2,1,1,2,1,3,2,1,1,3,2,2,1,1,1,1,1,1,2,1,1,3,2,1,2,2,2,2,1,1,1,2,2,1,1,2,1,2,1,2,2,2,1,1,2,3,1,1,1,2,1,2,1,1,2,2,2,1,2,3,1,1,1,2,2,1,2,1,1,2,1,1,1,1,1,1,1,1,1,1,2,2,3,1,1,1,1,3,2,1,1,1,1,2,1,1,2,1,1,3,1,1,2,1,2,1,1,1,1,1,1,2,1,2,1,2,1,1,1,2,1,1,2,1,3,2,1,2,1,3,2,2,2,1,2,1,2,2,2,1,1,1,3,2,2,2,1,1,2,1,1,1,1,3,1,2,1,2,1,2,3,1,1,2,1,1,2,1,2,1,3,1,2,1,1,1,1,1,2,1,1,2,2,1,1,1,1,1,1,2,1,1,1,1,1,1,1,2,1,1,1,1,1,1,2,1,1,2,1,3,2,2,1,1,1,1,1,2,2,2,1,1,1,1,1,1,2,1,2,1,1,2,1,1,2,1,2,1,2,3,2,2,2,1,2,3,1,1,2,1,1,3,1,2,1,1,1,1,1,2,1,2,1,1,2,2,2,1,1,2,1,1,2,3,1,2,2,1,1,2,1,1,2,1,1,1,1,2,2,2,1,1,1,2,1,1,1,1,2,1,1,1,1,1,1,2,1,1,2,1,1,2,3,1,1,2,1,1,1,3,2,1,3,2,2,2,1,1,1,2,2,3,2,2,1,2,1,1,1,2,2,1,1,2,1,1,2,1,2,1,2,2,2,2,1,2,1,1,1,3,1,1,2,2,1,3,1,2,1,2,1,1,1,1,1,1,1,3,2,2,1,2,1,1,2,1,2,1,1,2,3,2,1,2,3,2,1,2,2,2,3,1,1,2,1,3,1,1,1,1,1,2,1,1,1,2,1,1,2,2,3,2,2,2,1,1,2,1,1,2,2,2,1,2,2,2,1,1,1,1,1,2,3,1,2,2,2,1,1,2,2,1,2,1,1,1,1,3,1,2,1,1,3,2,1,1,1,2,1,1,1,2,1,1,1,1,1,1,2,1,1,2,1,1,1,3,1,1,2,2,3,1,1,2,1,2,2,1,1,1,2,1,1,2,1,1,1,1,1,2,1,2,2,1,1,1,3,1,1,1,2,3,1,1,1,1,2,1,2,1,1,1,1,1,1,1,1,1,2,1,2,2,1,1,2,1,1,1,1,1,2,2,1,1,2,2,1,1,1,1,1,3,1,2,1,1,2,2,1,1,1,1,1,2,2,1,2,1,2,1,1,3,2,1,1,3,1,1,1,2,1,1,1,1,1,2,1,1,2,1,1,1,1,1,1,1,2,2,1,2,2,3,1,2,1,2,1,2,1,2,1,2,1,1,1,2,3,2,2,2,1,2,1,3,1,1,2,1,1,2,1,2,2,1,1,1,1,1,1,2,1,3,1,1,1,1,1,2,2,2,2,1,1,1,2,1,2,1,2,1,2,1,1,1,1,3,1,2,1,2,2,2,1,1,2,1,2,3,3,2,2,2,1,2,1,1,1,3,2,1,3,1,1,1,1,1,1,1,1,1,1,1,1,3,2,1,2,1,2,3,1,1,2,2,1,2,2,2,1,3,1,1,1,1,1,2,2,1,1,1,2,3,2,2,2,3,1,2,1,1,1,2,3,1,2,1,1,3,1,1,2,2,1,1,2,1,1,2,3,2,3,1,2,1,1,2,2,1,3,1,1,1,2,1,1,2,2,3,2,1,1,1,1,1,1,2,2,1,2,2,1,1,2,3,1,1,2,2,2,1,1,2,1,2,2,1,1,2,1,1,2,1,2,2,1,1,2,1,2,2,3,1,1,1,2,2,1,2,1,2,1,1,3,1,1,1,2,2,3,1,2,1,1,2,1,1,1,2,2,1,2,2,1,1,2,2,2,1,2,2,1,2,2,1,2,2,1,1,2,2,2,1,2,2,1,2,1,2,1,1,2,1,2,1,3,1,1,1,2,1,1,2,1,1,2,1,1,2,1,1,3,3,1,2,2,1,1,1,2,2,1,1,1,2,1,1,1,1,2,1,2,3,2,2,1,1,2,2,2,1,1,1,1,2,2,1,1,1,1,1,1,1,2,1,1,1,2,3,1,1,1,2,2,2,1,2,1,2,3,1,2,2,2,1,1,1,1,1,2,1,3,1,2,2,2,1,1,1,1,1,1,1,1,2,1,2,2,1,1,2,1,1,1,2,1,1,2,1,1,1,2,1,2,2,2,1,1,1,3,1,2,2,1,1,2,2,2,1,1,2,3,2,1,1,1,2,3,2,1,1,1,2,1,1,2,1,2,3,2,2,1,1,1,1,1,2,1,1,1,1,2,2,1,2,3,3,1,2,1,2,2,1,2,1,2,1,2,1,2,2,2,2,1,2,1,2,2,3,2,1,1,1,2,2,2,2,1,1,3,1,1,1,1,1,2,1,2,1,2,2,2,1,1,2,2,1,1,2,2,1,1,1,1,1,1,3,3,2,2,1,1,2,2,2,2,2,2,1,1,2,2,1,1,2,1,1,1,1,2,1,1,1,1,1,2,1,1,2,2,2,1,2,1,1,1,2,3,2,2,1,1,1,1,1,1,1,2,2,1,1,1,2,1,1,2,1,1,2,1,1,1,1,2,1,1,2,1,1,3,1,2,1,2,2,1,2,2,1,1,2,1,3,1,2,1,1,2,1,1,1,3,1,1,2,1,2,1,2,2,1,1,3,3,1,1,1,1,2,1,2,1,2,2,1,2,2,1,1,3,1,2,1,1,1,3,2,1,2,2,2,2,1,1,1,1,1,1,2,2,1,3,3,1,2,3,1,1,2,1,3,1,1,2,1,2,2,1,2,1,1,1,1,2,2,2,1,1,1,2,2,1,1,2,2,1,3,1,1,1,1,1,1,1,1,1,1,3,1,1,1,2,1,2,1,2,1,1,1,1,2,2,1,1,1,3,1,1,2,2,3,2,2,2,2,1,2,1,2,1,2,2,1,1,1,1,1,2,1,2,1,2,1,1,2,1,2,1,2,2,1,1,1,1,1,1,1,1,1,1,2,1,1,2,1,1,1,1,1,2,3,1,2,2,1,1,1,2,1,1,2,3,2,2,1,1,2,2,2,2,2,2,2,1,1,1,2,1,2,1,1,1,2,2,1,2,1,2,1,2,3,2,2,3,1,1,1,2,2,3,1,1,1,2,2,3,2,2,2,1.148599
1,2,1,1,1,2,1,3,2,1,2,1,2,1,1,1,3,1,1,1,3,2,1,1,1,1,1,1,2,2,3,3,1,2,2,1,1,1,2,1,3,1,1,3,1,1,2,3,1,1,1,1,1,1,1,3,1,3,2,2,2,1,2,2,2,1,1,1,1,2,2,1,3,2,2,3,2,2,2,2,1,1,1,1,2,2,2,1,2,2,1,1,1,1,2,2,2,1,2,2,2,1,1,1,2,1,1,2,3,2,1,1,2,1,2,1,1,2,2,2,2,2,2,1,2,1,1,3,1,1,1,2,2,1,2,1,2,1,1,3,1,2,1,1,1,1,2,1,2,1,1,2,1,1,1,1,1,1,1,3,2,1,1,2,3,1,2,1,1,1,2,1,1,1,1,1,1,2,1,2,2,2,1,2,1,1,2,3,2,2,1,1,2,2,3,1,3,1,2,1,1,2,1,1,1,2,1,1,2,1,1,2,1,1,1,1,1,1,1,1,1,1,2,2,2,1,1,1,1,2,3,1,1,1,2,1,2,1,2,2,1,1,1,1,1,3,1,2,3,1,1,2,3,2,2,1,1,1,1,3,1,1,1,2,1,1,1,1,1,2,3,1,2,2,1,1,2,1,1,1,2,2,1,2,2,2,2,1,1,1,1,1,1,1,2,1,1,2,1,1,2,1,1,2,1,1,1,1,1,1,2,1,1,2,1,2,3,2,1,1,2,2,1,3,1,3,1,1,2,1,3,1,2,1,1,1,2,2,2,1,1,1,1,1,3,1,1,1,1,3,1,2,1,2,2,3,2,1,1,2,1,2,2,2,1,2,1,2,2,2,2,1,2,1,1,1,3,1,1,3,1,2,1,1,1,2,1,1,2,2,1,1,1,2,1,2,3,1,2,1,1,2,2,1,1,1,1,1,2,1,1,1,1,3,2,3,1,2,2,1,2,2,3,1,2,2,1,1,1,1,2,2,1,1,1,1,2,1,2,2,1,1,1,1,2,3,3,1,2,1,1,1,3,1,2,1,1,1,1,3,2,2,3,1,2,1,2,1,1,3,1,1,1,2,1,1,1,2,1,1,1,1,1,1,1,1,2,1,2,1,2,1,1,2,1,3,1,1,1,2,1,1,1,2,2,2,1,3,1,2,2,1,2,3,1,2,2,1,2,2,1,2,1,1,1,2,3,2,1,1,1,2,1,2,1,1,1,2,1,1,1,2,1,1,2,2,3,1,1,1,2,1,2,1,1,1,2,1,1,2,2,2,2,1,1,2,1,1,1,1,3,1,1,1,2,2,1,1,2,2,3,1,2,1,1,2,2,2,1,1,1,1,2,1,3,3,3,2,2,2,1,1,1,2,2,2,2,1,2,2,2,1,2,1,2,1,1,1,2,1,1,3,2,1,1,1,1,3,1,1,1,1,2,1,2,1,3,2,1,2,1,1,1,1,2,1,2,1,2,1,2,1,2,2,1,2,1,1,1,1,1,1,1,2,1,1,2,2,1,1,2,3,2,2,2,2,1,1,3,3,2,2,1,1,2,1,2,2,2,1,1,2,2,1,1,1,1,2,2,1,1,3,1,1,2,1,1,2,2,3,1,1,2,2,2,2,2,1,2,1,1,2,1,2,2,3,1,1,1,1,1,1,2,2,1,2,2,2,1,2,2,2,2,1,1,1,1,1,2,1,1,1,2,1,2,1,1,1,2,2,2,3,2,1,1,1,2,1,1,2,1,1,1,1,1,1,2,2,1,1,1,2,2,1,1,1,1,1,2,2,2,1,3,1,2,2,1,2,2,2,1,2,1,2,2,1,2,2,1,2,2,1,1,1,2,2,3,2,2,2,2,1,2,2,3,1,2,1,2,2,1,1,1,1,1,1,1,1,2,1,1,2,2,1,2,1,3,1,1,1,1,1,2,2,1,2,2,2,1,1,1,2,1,1,1,2,2,1,1,2,1,2,2,1,1,1,1,1,2,2,2,1,2,1,2,2,1,2,2,1,2,1,2,1,1,1,3,1,2,1,2,1,1,1,1,1,1,2,1,2,2,1,1,2,1,2,1,1,1,1,2,1,1,1,1,1,1,1,1,1,1,2,1,1,1,1,1,2,1,1,2,2,1,1,1,1,1,2,1,1,3,1,1,1,1,2,1,1,3,2,2,2,1,1,1,1,1,2,1,2,2,2,1,1,1,2,1,2,1,1,1,1,2,1,1,1,2,1,2,2,1,3,1,1,1,2,2,1,1,2,1,2,2,2,1,1,2,1,1,1,3,2,2,1,1,1,1,1,1,1,1,1,2,2,3,2,1,2,1,1,1,2,2,1,1,2,2,1,1,3,2,1,3,1,2,2,2,1,1,1,1,2,2,2,2,1,2,2,2,1,2,2,1,1,2,2,2,1,2,1,2,1,3,1,3,2,2,2,1,1,1,3,2,1,1,1,1,1,1,2,2,2,2,2,2,1,2,2,2,1,1,2,1,1,1,1,1,2,1,2,1,2,2,2,1,2,2,1,2,1,1,1,3,1,1,2,2,2,2,1,2,1,1,2,1,1,1,1,1,2,1,2,1,1,1,2,1,2,1,1,1,2,1,1,2,2,3,1,1,2,1,1,3,1,2,2,1,1,1,1,2,1,1,1,3,1,2,2,1,1,2,1,3,1,2,1,2,3,1,1,1,2,1,1,1,2,1,1,1,1,1,2,1,1,2,1,1,3,2,1,1,2,1,1,1,1,2,1,1,1,1,2,1,2,2,1,3,2,2,1,1,2,2,1,1,1,1,1,1,2,1,1,2,1,1,2,1,1,3,2,2,3,2,1,1,1,2,2,2,1,1,1,1,2,2,1,2,2,2,2,2,1,1,1,1,1,2,1,1,1,2,2,2,1,1,1,2,1,3,2,2,1,2,1,2,1,1,2,2,1,2,1,1,2,1,2,1,1,2,1,1,1,1,1,2,1,1,1,1,2,2,3,2,1,1,1,1,2,1,2,1,1,1,1,1,1,2,1,1,1,1,1,1,1,1,2,1,1,1,1,2,2,1,1,2,1,1,1,1,3,2,1,1,2,1,1,1,2,3,2,1,2,2,2,2,1,1,1,1,1,2,2,1,2,1,1,1,1,1,2,3,1,1,3,1,1,1,1,3,1,1,1,2,2,2,2,1,1,2,1,1,2,2,2,1,1,2,1,1,3,1,2,2,1,2,1,1,1,2,1,2,1,1,2,1,1,2,2,1,1,3,1,2,1,3,1,1,3,2,1,1,1,2,1,1,1,1,1,2,1,2,2,2,2,1,2,2,1,1,2,2,2,1,1,1,1,1,1,1,2,2,2,1,1,2,2,2,1,2,2,2,1,1,1,1,1,2,1,2,3,2,1,2,1,1,2,2,1,1,2,1,1,1,1,2,1,2,1,2,1,2,1,2,1,1,2,2,1,1,2,2,1,1,1,1,2,3,1,3,2,1,2,1,2,1,2,1,1,2,2,2,2,1,1,2,2,1,1,1,1,2,3,1,1,1,2,3,3,2,1,2,1,1,2,2,2,2,1,1,1,1,1,1,2,1,2,1,1,2,1,2,1,2,2,1,2,2,1,2,1,1,2,2,1,1,1,2,1,2,1,1,1,1,1,1,1,1,1,2,2,1,2,1,2,2,1,2,1,1,2,1,2,3,1,1,2,1,3,2,1,3,2,2,3,1,1,1,1,1,2,1,2,2,1,2,1,2,1,1,3,1,1,2,1,1,1,1,1,1,2,3,1,1,1,2,1,1,1,2,2,1,1,1,1,1,2,3,1,1,1,1,1,2,1,1,2,1,2,1,1,2,1,1,2,3,3,1,1,1,1,2,2,1,1,1,2,2,1,1,2,2,1,1,2,2,1,1,2,1,1,1,1,1,1,3,1,1,1,1,1,3,3,1,2,2,1,1,3,2,1,2,1,1,2,2,1,2,1,2,3,1,2,1,2,1,2,1,1,1,3,2,1,1,3,1,1,1,3,2,1,1,1,1,2,1,1,1,2,1,1,1,1,1,1,1,2,3,1,2,2,2,1,1,1,2,2,3,1,1,2,1,1,1,1,1,1,1,1,2,3,1,1,1,1,2,2,2,2,1,1,2,1,1,2,1,1,1,1,2,1,3,1,3,2,1,3,1,1,1,1,2,1,1,2,2,1,2,1,1,2,2,1,2,2,2,1,3,1,2,1,1,2,1,1,1,1,2,2,1,1,1,1,2,1,1,2,1,2,1,1,2,1,1,2,1,1,2,1,2,1,1,2,1,1,2,1,1,1,1,1,1,1,1,1,1,2,1,1,2,3,1,2,1,1,1,1,1,1,1,2,3,2,1,2,2,2,3,2,2,2,1,2,1,1,2,1,2,1,2,2,1,2,2,1,2,1,1,2,1,2,3,2,2,3,1,1,1,2,1,2,1,1,1,2,1,2,2,1,2,2,1,1,1,2,1,2,3,1,2,3,1,1,1,1,1,1,2,1,2,2,2,1,2,3,1,1,2,1,1,1,2,1,1,2,2,2,3,1,2,2,1,1,2,2,1,2,2,1,1,1,2,1,1,2,3,1,2,3,1,1,1,1,1,1,3,3,1,3,1,1,2,1,1,-1.576007
1,1,3,1,2,1,2,1,1,1,1,2,1,1,1,2,2,2,1,1,1,1,1,2,1,2,3,1,2,2,1,2,2,2,2,1,1,2,2,1,1,2,1,2,1,3,1,2,1,2,1,1,2,1,3,1,2,1,2,2,2,1,1,1,1,2,1,1,2,1,1,1,1,2,1,1,1,1,1,1,1,2,1,2,1,1,2,3,1,1,1,1,1,1,2,2,2,1,1,1,1,1,1,2,2,1,1,3,2,1,2,2,2,1,1,2,1,1,1,1,3,2,1,1,3,2,1,1,2,2,1,2,1,3,3,1,1,2,2,1,1,1,2,3,1,1,1,2,1,1,2,1,1,2,1,2,1,1,1,3,1,1,1,1,1,1,1,1,2,1,1,1,1,2,2,1,1,2,1,2,1,1,1,2,1,2,1,2,1,2,1,3,2,2,2,1,1,1,2,1,2,1,1,2,1,1,2,1,3,2,1,1,1,1,1,1,1,1,1,2,1,1,1,2,1,2,3,1,2,1,2,1,1,1,1,1,1,2,1,2,2,1,1,2,2,2,1,3,2,2,3,1,3,2,1,2,1,1,1,1,2,1,2,2,3,1,2,2,1,2,2,2,2,2,2,2,2,2,1,2,2,2,2,1,1,1,1,1,1,1,2,2,1,2,2,2,1,1,2,2,1,2,1,2,1,1,2,1,1,1,1,1,1,2,2,2,2,1,1,1,1,3,1,3,1,2,1,1,1,1,2,2,3,3,1,1,2,1,1,1,3,1,1,1,2,2,2,1,2,2,1,2,2,3,2,3,2,1,2,1,2,1,2,1,2,2,2,1,1,2,3,1,1,1,1,2,2,1,1,1,2,1,3,1,1,1,2,2,1,2,1,1,1,2,1,2,2,2,1,1,2,1,2,1,2,1,2,1,2,2,1,2,1,2,1,2,2,2,1,2,1,1,2,1,1,2,1,1,1,2,2,2,1,2,1,1,1,2,2,1,1,2,1,1,3,2,2,1,2,1,1,2,1,1,3,2,1,1,2,2,1,1,2,2,1,1,2,1,2,2,1,1,1,1,2,1,1,1,1,1,1,1,1,1,1,2,1,2,2,1,2,1,2,1,1,2,1,3,1,1,1,2,1,1,2,2,1,1,1,2,2,1,2,2,1,2,1,1,3,1,3,1,1,1,1,3,1,1,2,1,2,2,1,1,1,1,1,3,1,1,1,1,1,2,2,2,1,1,2,1,1,1,2,1,1,2,1,1,2,1,2,2,1,1,1,2,2,1,1,1,1,2,1,2,1,1,3,1,1,2,3,1,2,2,1,1,2,1,1,2,2,2,1,2,2,1,1,1,1,2,2,2,1,2,2,2,1,2,1,1,1,1,1,1,1,2,1,2,1,2,1,1,3,3,1,2,1,1,1,2,1,2,1,2,1,3,2,1,1,1,1,2,1,1,1,2,1,1,2,3,3,1,1,2,2,1,1,1,1,1,1,1,2,3,2,2,1,1,3,1,1,1,2,1,2,2,1,1,2,1,2,1,1,2,1,1,2,1,1,1,1,1,1,1,1,1,1,2,1,1,1,2,2,2,1,2,1,1,2,2,1,1,3,2,1,1,2,2,1,1,3,1,1,1,2,1,1,2,2,1,1,2,1,1,2,1,1,1,2,1,1,2,1,1,1,2,1,2,1,1,2,1,1,1,2,1,1,1,1,3,2,3,1,2,1,2,2,1,1,1,2,3,1,3,1,1,1,1,1,1,2,2,3,1,2,2,2,1,1,3,1,1,1,1,3,2,1,1,2,2,1,1,2,1,2,1,1,2,2,1,1,1,1,1,2,3,2,2,1,1,2,1,1,2,2,1,3,1,1,1,2,2,1,1,1,2,1,2,3,2,1,1,1,3,1,1,3,2,1,1,2,2,1,1,2,2,2,1,1,1,1,1,1,2,1,1,3,2,1,1,1,1,1,1,2,2,1,2,1,2,1,2,1,1,1,1,3,1,2,1,2,1,2,1,2,1,1,2,2,2,2,1,2,2,1,1,1,1,1,1,2,1,1,1,1,1,2,2,1,1,2,1,2,1,1,2,1,1,2,2,3,2,1,1,1,1,3,2,2,2,2,1,1,1,1,3,1,1,1,1,2,2,1,2,2,1,1,1,2,1,1,1,1,3,1,1,1,1,1,2,2,1,1,1,1,2,1,1,2,2,2,2,1,1,1,2,1,1,2,2,1,1,2,2,1,3,2,1,3,2,1,1,2,3,1,2,1,1,1,1,1,1,1,1,2,1,1,2,1,1,1,2,3,1,1,2,2,1,3,2,1,2,2,1,1,1,2,1,2,1,2,1,2,2,1,2,1,2,1,1,1,1,1,1,3,1,1,1,2,3,2,3,1,3,2,1,2,1,1,1,2,1,1,2,2,2,1,2,1,1,1,1,1,2,1,2,1,2,1,2,1,1,1,1,2,2,1,1,2,1,2,2,2,3,3,1,1,1,1,2,1,1,1,1,1,2,1,2,3,1,1,1,2,1,1,2,3,2,2,1,1,1,2,1,1,2,1,1,2,1,2,1,2,2,1,2,1,2,2,1,1,1,1,1,1,3,3,2,1,3,1,1,1,1,1,2,1,1,2,1,2,1,2,1,2,1,1,1,3,2,1,2,2,2,1,2,1,1,2,1,2,3,1,2,1,1,1,2,2,2,1,2,1,1,1,1,1,2,1,2,2,1,2,1,2,1,1,2,3,2,2,2,1,2,3,1,1,1,1,1,1,2,3,2,1,2,1,1,1,1,2,2,2,1,1,1,2,2,2,2,1,2,1,2,2,1,2,1,1,3,1,1,1,3,1,1,1,3,1,3,1,2,1,1,1,2,2,1,1,1,1,2,3,1,1,1,2,1,2,1,1,1,1,1,1,2,1,2,1,3,2,1,2,1,1,2,2,1,2,1,1,2,3,1,1,1,1,1,2,2,2,3,1,3,3,1,1,3,1,2,2,1,1,1,1,2,1,1,1,2,2,2,1,1,1,1,1,1,3,1,1,1,2,2,1,1,1,1,1,2,2,2,1,2,1,1,1,3,1,1,1,1,2,2,3,1,1,1,1,1,1,2,1,1,1,2,2,1,1,1,2,1,3,1,1,1,2,1,1,2,3,2,2,2,1,1,3,1,2,1,1,1,2,2,1,1,2,1,2,2,1,3,1,1,1,1,2,2,1,1,2,1,2,3,1,1,1,1,2,1,2,1,2,1,2,1,1,2,1,2,1,2,2,1,2,3,2,1,1,1,2,1,2,2,3,3,2,2,1,3,1,1,2,1,1,3,1,2,1,1,1,1,2,1,2,2,1,1,1,2,1,1,2,2,1,1,1,1,1,2,1,1,1,1,1,2,1,2,1,2,1,1,1,1,2,2,2,1,1,1,1,1,1,1,2,1,1,1,1,1,1,3,1,2,1,2,1,1,1,2,1,3,1,3,1,1,1,2,1,1,2,1,1,2,2,1,1,1,1,1,2,3,1,2,1,1,1,2,2,2,1,2,1,1,1,2,2,2,1,1,2,1,1,1,1,2,1,1,3,1,1,1,1,1,2,2,2,1,1,2,2,2,1,1,1,2,1,1,2,1,2,1,1,1,1,1,1,1,2,2,1,1,1,1,1,3,2,1,1,1,2,3,1,1,1,1,1,3,1,1,2,2,1,1,1,2,1,1,2,1,2,3,3,2,1,1,3,2,1,2,1,1,2,1,1,1,1,1,1,1,3,1,1,1,2,1,1,2,2,2,1,1,2,3,2,1,1,1,1,2,2,1,2,1,2,1,2,2,1,1,1,1,2,1,2,2,1,2,2,2,1,1,3,1,2,1,1,1,2,1,1,1,2,1,2,1,1,2,2,1,1,2,1,2,1,1,1,1,2,1,1,3,1,3,1,1,1,3,1,1,1,1,1,2,2,1,2,1,1,3,1,1,1,2,1,2,2,1,1,2,2,2,2,1,1,1,2,1,2,2,2,2,1,1,1,1,1,1,1,2,1,2,1,1,2,1,2,1,1,2,1,1,3,2,1,3,1,1,2,1,1,1,2,2,2,1,1,2,2,2,1,1,2,2,1,2,1,2,1,1,2,1,1,1,1,2,1,3,1,2,1,1,1,1,1,2,1,2,1,1,1,2,2,2,1,1,1,1,1,2,1,1,2,2,2,1,1,2,1,1,1,1,1,1,2,2,1,2,1,2,2,1,2,2,1,2,2,1,1,1,1,1,1,1,2,1,1,1,2,1,2,1,1,1,2,2,1,2,1,2,2,1,2,2,2,3,1,1,1,2,1,3,1,2,1,2,1,1,1,3,2,1,1,2,2,2,2,1,1,1,1,1,3,2,1,1,2,1,1,1,3,3,2,2,1,1,2,2,1,2,1,1,1,2,2,1,1,1,1,2,1,1,1,2,1,2,1,1,2,1,1,1,1,2,2,2,1,2,1,1,1,1,2,1,1,2,2,1,2,2,1,1,1,2,2,1,2,1,2,1,1,2,3,1,2,2,2,2,1,1,1,1,2,2,1,1,1,2,2,3,1,1,2,1,1,1,3,2,1,1,1,1,2,1,3,1,1,1,1,2,2,1,1,149.495816
1,1,1,2,2,1,1,1,3,2,2,1,2,2,1,3,1,2,2,1,1,2,1,1,1,1,2,2,2,1,2,1,2,1,1,1,2,1,2,1,3,1,2,1,1,1,1,1,1,1,2,1,1,1,2,1,2,2,3,2,1,1,1,3,1,2,3,1,1,1,1,1,2,2,1,2,1,2,1,2,2,2,2,2,1,2,1,3,1,2,2,1,1,2,1,1,3,1,2,1,1,3,2,1,1,1,1,2,1,2,2,1,2,2,1,1,2,1,1,1,2,2,1,1,1,3,1,1,2,2,1,2,1,2,2,2,1,1,2,2,2,1,1,2,2,1,1,2,2,2,1,1,1,1,1,1,1,1,1,1,1,2,1,2,1,1,2,1,2,2,1,1,1,2,1,2,2,1,1,1,1,1,2,1,1,1,2,1,1,2,1,2,2,1,3,2,1,1,3,3,1,1,2,2,1,1,2,1,1,1,2,1,2,1,1,1,3,1,2,1,3,2,1,2,2,2,2,1,1,3,1,3,2,2,1,2,2,2,2,1,1,2,2,2,1,1,1,1,2,1,2,1,1,1,1,2,1,1,1,1,1,2,1,1,3,2,2,1,1,1,1,1,1,2,2,1,1,1,1,1,1,1,1,1,1,1,1,1,1,1,1,1,1,1,2,3,1,2,1,3,2,2,1,2,3,1,2,2,1,1,1,1,2,2,1,2,3,2,2,1,3,1,3,2,1,3,1,1,3,3,2,3,2,3,3,2,1,1,2,1,2,1,1,1,2,2,2,1,1,2,1,2,1,1,1,1,2,3,1,1,2,1,2,2,1,1,2,1,2,2,2,1,2,1,2,2,2,1,2,2,1,1,2,1,1,1,2,1,1,2,1,2,2,1,1,3,2,2,1,1,1,2,2,2,1,1,1,1,3,1,1,1,1,2,1,1,1,1,2,1,2,2,2,2,2,1,2,1,1,2,1,1,1,1,1,1,1,1,1,2,1,2,2,1,1,1,3,1,2,1,1,2,2,2,3,1,1,1,1,1,1,1,1,1,1,1,1,1,1,3,1,1,1,1,2,1,2,1,1,1,1,1,2,1,1,2,1,2,1,1,2,2,1,1,1,2,1,2,1,1,1,1,1,2,2,2,1,2,1,2,1,1,2,1,2,1,2,1,2,3,1,1,1,2,2,1,2,1,1,1,2,2,2,1,1,1,2,1,1,1,2,3,1,2,1,2,3,2,1,1,1,1,1,2,1,1,2,1,3,1,3,1,2,1,1,1,2,2,2,2,1,1,1,1,1,2,1,1,1,1,1,1,1,2,1,1,2,1,2,2,1,1,3,1,1,2,1,1,2,1,2,1,2,1,1,1,1,1,2,2,2,1,1,1,2,3,1,2,1,2,1,3,1,1,1,3,1,2,2,1,1,1,2,1,1,2,3,1,2,1,2,2,1,2,3,2,3,1,2,1,2,2,1,1,1,2,2,2,1,1,1,1,1,1,1,2,2,3,2,2,1,2,1,2,1,1,1,2,1,1,2,1,1,2,2,1,1,2,2,1,1,1,1,2,1,1,2,3,1,1,1,2,2,1,2,1,1,3,2,2,2,2,2,1,1,1,1,2,1,2,2,1,1,3,2,3,1,1,2,1,2,1,1,1,1,2,1,2,1,1,2,1,3,1,2,3,1,1,3,2,2,1,1,1,1,1,1,1,2,1,3,3,2,1,3,2,1,1,2,1,1,1,1,2,2,1,1,2,2,1,1,1,2,1,1,1,1,2,3,1,1,1,2,2,3,1,1,1,1,1,1,1,1,2,2,1,1,1,1,2,1,2,1,1,1,1,2,3,1,1,2,2,2,1,2,2,2,1,2,1,1,2,1,1,1,2,3,1,2,2,2,1,1,2,1,2,2,2,1,2,2,2,3,2,1,2,1,2,2,1,2,2,2,1,1,1,2,1,2,2,2,1,1,2,2,1,1,3,2,3,1,1,2,2,1,2,2,2,1,1,1,1,1,2,2,2,1,2,2,1,2,1,1,2,1,1,1,1,1,1,2,3,3,2,2,1,1,2,1,1,1,2,1,1,3,2,1,2,1,2,2,1,1,2,1,2,2,2,2,1,3,1,2,1,2,2,2,1,2,2,1,1,2,1,2,1,2,1,3,1,3,1,3,2,1,1,2,1,2,3,3,2,1,2,2,2,1,3,1,1,1,2,2,1,1,1,1,1,1,3,1,2,1,1,2,2,2,1,2,3,1,1,1,2,1,2,2,1,1,2,1,1,2,1,1,2,2,1,1,2,2,1,1,1,1,2,1,1,1,1,1,1,2,1,2,3,2,1,1,1,1,1,1,1,1,1,2,1,3,1,2,1,1,1,1,1,1,1,1,1,2,3,1,3,1,1,1,2,1,1,2,1,1,1,2,1,2,1,1,1,1,1,1,3,1,1,1,1,1,2,1,3,1,3,3,1,1,1,2,2,1,1,1,3,2,2,1,2,1,1,1,1,2,2,2,1,2,2,1,1,2,1,1,1,1,1,1,2,2,1,2,1,1,2,1,2,1,1,1,3,2,2,1,1,2,2,1,1,2,3,1,2,1,3,2,1,3,1,2,1,1,2,2,1,1,1,1,2,3,1,2,1,2,1,1,2,1,2,1,2,1,2,2,2,1,1,3,1,1,3,1,1,2,1,1,2,2,2,2,2,2,1,1,1,1,2,1,1,2,1,1,1,2,2,2,1,2,2,1,2,2,2,2,2,2,1,1,2,1,1,1,2,1,2,1,1,2,3,2,1,2,2,1,1,2,2,1,3,1,1,1,2,2,1,1,1,3,2,1,3,1,1,1,1,2,1,1,2,1,1,2,1,1,1,1,2,3,3,1,1,1,2,1,1,2,1,2,1,1,1,2,2,1,1,2,1,2,2,1,3,3,2,2,1,2,2,1,2,2,2,3,1,1,1,1,2,2,1,2,1,3,2,1,1,1,1,2,1,2,2,2,2,2,1,2,1,1,1,1,2,2,1,1,1,1,1,2,1,2,1,1,3,1,2,1,1,1,1,1,2,2,1,2,2,1,1,1,1,2,2,2,1,2,1,1,1,1,1,2,2,1,1,2,2,1,1,1,1,1,2,3,2,1,2,2,3,2,2,2,2,2,1,1,1,2,2,1,2,3,2,1,2,1,2,1,1,2,1,2,1,1,1,1,1,2,2,1,1,3,1,2,2,1,1,2,2,2,1,1,2,2,2,1,1,1,2,2,3,1,1,2,2,2,2,1,2,1,2,2,2,1,1,2,1,2,3,2,2,1,3,1,2,1,1,1,1,2,2,2,1,2,2,2,2,1,1,1,1,1,1,1,1,2,1,1,2,2,1,2,1,2,1,1,1,3,3,1,1,2,1,1,2,2,1,1,1,2,1,2,2,2,1,1,1,2,1,1,1,1,1,2,2,1,2,1,2,2,1,2,2,2,1,1,1,2,1,2,2,2,1,1,1,2,2,2,2,1,1,2,1,2,2,1,1,1,1,2,1,1,2,2,2,2,2,1,1,1,2,1,1,2,1,1,2,1,2,1,2,1,2,1,1,1,1,1,1,1,2,1,1,2,2,1,3,1,2,2,1,3,2,2,1,2,2,2,2,1,2,2,1,1,1,2,1,1,1,2,1,2,3,1,1,1,1,2,1,1,3,1,1,1,1,1,2,1,2,1,1,1,2,2,1,1,3,3,2,2,2,1,1,1,1,3,1,1,1,1,2,1,1,1,2,1,2,1,2,1,1,3,1,1,1,1,1,2,3,3,1,1,2,3,2,2,2,2,2,2,1,1,1,2,1,1,2,2,1,1,1,2,2,2,2,2,2,2,1,1,1,1,2,1,1,1,1,2,1,1,1,1,1,2,2,1,2,1,1,1,2,3,1,1,1,2,3,1,1,2,2,1,1,2,1,1,1,2,1,1,2,1,1,1,2,1,2,2,2,2,2,1,2,2,1,1,1,2,1,2,1,1,1,1,2,1,1,1,1,1,1,1,2,2,1,1,1,2,1,3,1,1,1,2,1,1,1,1,1,2,3,2,1,2,2,1,2,2,2,3,1,2,2,1,1,2,1,1,2,1,2,1,2,1,1,2,1,1,1,2,2,2,1,3,1,1,2,2,1,1,1,2,1,1,1,1,2,2,2,1,2,3,1,2,1,1,1,2,2,1,2,1,1,2,1,1,2,1,2,1,2,1,3,2,2,1,1,1,2,2,1,1,1,1,2,2,1,2,2,1,1,1,1,1,1,1,1,2,2,1,1,2,2,2,1,1,2,2,1,1,1,2,1,1,2,2,1,1,3,1,2,1,1,2,2,1,2,1,1,1,3,1,1,2,1,1,1,2,2,3,2,1,2,2,3,1,2,1,1,1,1,2,2,2,1,1,2,1,1,2,1,2,2,3,1,1,1,1,1,1,1,1,3,1,1,1,1,3,1,1,1,3,1,2,1,1,1,1,2,1,2,2,2,1,2,1,2,1,1,1,1,1,2,2,1,1,1,1,2,1,2,3,1,3,1,2,2,1,2,1,1,2,2,1,1,2,1,1,1,1,3,1,1,2,1,1,1,3,1,1,2,1,2,2,3,1,149.033799
2,3,2,1,1,1,2,2,2,2,2,2,2,1,1,2,1,2,2,2,1,1,1,1,2,2,3,1,1,2,1,2,2,2,1,2,3,1,3,2,2,2,3,3,2,3,1,2,2,1,1,2,3,1,3,1,1,3,1,3,2,2,2,1,2,1,1,1,3,2,1,2,1,1,1,1,1,1,2,2,1,3,2,2,1,3,1,1,1,2,2,1,1,1,2,1,1,1,1,1,1,2,1,1,1,1,1,1,2,1,2,1,1,1,1,1,1,1,1,2,2,3,1,2,2,1,2,2,1,2,2,2,2,2,3,2,2,2,1,1,1,1,1,1,2,1,2,1,2,1,1,1,2,1,1,1,1,1,3,2,1,2,1,2,1,1,3,1,1,2,1,3,1,1,2,2,1,1,1,2,1,2,1,2,1,2,1,2,1,1,2,1,2,2,1,1,1,1,2,3,2,1,1,1,1,1,1,2,2,3,2,1,1,1,1,2,1,1,1,1,2,1,2,1,2,1,1,1,1,2,2,1,1,1,3,1,2,1,3,1,1,1,2,2,2,1,1,2,2,2,3,1,2,1,2,1,1,1,1,2,1,1,2,3,1,1,3,1,2,2,1,1,3,2,2,3,1,1,1,1,2,1,2,1,1,1,1,1,1,1,2,1,1,1,2,2,1,3,1,2,1,1,2,1,1,1,2,2,1,2,2,1,1,2,1,2,2,1,1,1,2,2,2,2,1,2,1,2,1,1,1,2,3,3,1,1,1,3,2,1,1,1,2,2,3,1,2,2,2,1,2,2,2,2,1,2,1,2,2,2,1,2,1,2,2,2,1,1,2,2,3,1,1,2,1,2,1,1,1,2,1,2,2,1,1,1,2,1,1,2,1,1,1,2,1,2,1,1,1,1,2,2,2,1,1,1,2,1,1,1,2,1,3,2,1,2,2,3,2,3,3,1,1,1,1,1,1,1,2,1,3,1,1,2,3,2,1,1,2,2,1,1,1,1,2,1,2,1,2,1,1,1,2,1,2,1,1,1,3,1,1,2,1,2,2,1,1,1,3,3,2,2,1,1,1,2,2,3,2,1,1,1,1,2,3,2,2,1,1,1,2,2,1,1,2,2,1,2,2,2,1,2,1,1,1,1,1,1,1,2,1,2,1,2,1,1,2,1,2,1,1,1,2,1,1,1,2,1,2,1,2,2,2,1,1,1,1,2,1,3,2,1,1,2,1,1,2,1,1,2,2,2,2,1,2,1,1,2,1,1,1,2,2,2,1,2,3,2,1,1,2,1,1,1,1,2,2,1,1,1,1,1,3,1,1,1,1,1,2,1,1,3,2,1,1,2,2,2,1,1,2,1,1,2,2,2,1,1,1,1,1,2,2,2,2,1,1,1,2,2,1,1,2,2,2,1,2,2,2,1,1,1,2,1,1,1,3,1,1,1,2,1,1,1,2,1,1,2,1,1,1,1,1,1,2,1,2,1,1,2,1,3,1,2,1,1,2,1,1,1,1,1,2,1,2,2,1,2,1,1,1,1,1,2,1,2,1,2,2,1,1,2,2,3,1,2,1,1,1,2,1,1,1,1,2,2,2,1,1,1,2,1,1,1,2,1,1,1,1,1,1,1,1,1,1,2,1,1,1,1,1,2,3,1,2,2,2,1,3,1,1,2,2,1,1,2,1,2,2,1,2,1,2,2,1,1,2,1,1,1,1,1,2,1,1,2,2,1,1,1,1,2,1,1,2,2,2,1,1,1,1,1,1,1,1,1,1,1,1,1,1,1,2,1,1,1,2,2,1,2,2,2,1,1,2,3,3,1,3,1,1,1,1,1,2,2,2,1,1,3,2,1,2,1,1,3,2,2,1,2,2,1,1,2,1,1,3,3,1,3,1,2,2,2,2,2,2,1,2,3,2,2,2,1,1,3,1,2,1,1,1,2,1,1,1,1,2,1,1,2,2,1,1,3,2,1,2,1,2,2,1,3,2,2,1,1,1,1,2,2,1,1,1,1,1,1,2,1,2,1,2,3,2,3,2,1,1,3,1,2,2,1,1,2,1,2,2,1,1,1,1,2,2,1,1,1,2,2,2,2,3,2,1,2,1,2,1,1,1,2,3,1,2,2,1,2,2,2,1,1,1,1,2,2,1,2,2,3,2,1,1,2,1,1,1,1,1,1,1,3,1,1,2,1,1,2,2,1,2,2,1,1,2,1,2,1,2,1,1,2,1,2,2,1,2,1,2,3,2,1,1,2,2,2,2,1,2,1,2,1,1,2,2,1,2,1,1,1,1,2,1,1,2,2,1,1,1,3,2,2,1,1,3,2,1,1,1,2,1,3,2,2,2,1,1,2,2,1,3,1,2,2,1,2,3,1,2,1,2,1,1,3,1,2,2,1,1,3,2,1,1,1,1,1,1,1,1,2,1,1,1,1,2,2,1,2,1,2,1,1,1,2,1,2,2,1,1,2,2,1,2,1,1,1,2,1,2,1,1,2,1,1,2,2,1,1,2,2,2,1,1,3,1,2,1,1,2,1,2,1,2,2,1,2,2,2,3,3,1,3,2,1,1,1,1,1,1,2,2,1,1,3,1,1,1,2,1,2,1,2,1,1,2,1,2,1,1,1,1,1,2,1,1,2,1,2,2,1,2,1,2,1,2,1,1,2,2,2,1,2,1,2,1,1,2,1,1,1,2,1,1,1,1,1,1,2,2,2,2,3,1,1,1,1,3,2,1,1,2,1,1,2,2,1,1,1,1,1,1,2,2,2,1,2,2,1,2,1,2,2,2,1,2,2,2,3,1,3,2,1,1,2,1,1,2,1,1,1,2,2,1,1,3,1,2,1,1,1,2,2,1,1,2,2,1,1,2,1,2,1,2,3,1,2,2,1,1,2,1,2,1,2,1,1,1,1,2,1,2,1,1,1,1,2,3,2,2,1,1,2,1,1,2,1,2,1,1,2,1,1,2,1,1,2,2,1,1,2,1,1,1,1,3,1,2,2,1,1,2,1,1,1,1,2,1,2,1,1,2,2,2,1,1,1,1,2,1,2,1,2,2,1,1,2,1,1,1,2,1,1,2,2,1,2,2,1,1,1,1,2,1,1,2,2,1,3,3,2,2,1,2,2,1,3,2,1,1,3,1,1,3,2,1,3,1,1,1,1,1,1,2,2,2,2,1,1,1,2,2,2,2,2,3,2,2,2,1,1,1,2,1,1,1,2,1,1,3,1,1,1,1,1,2,2,3,1,1,2,1,3,1,3,1,2,1,2,1,1,2,1,2,1,2,3,1,2,1,2,1,2,1,1,1,1,1,2,1,2,1,2,2,1,1,1,2,2,2,1,1,2,1,1,1,1,1,1,1,1,2,2,2,1,1,1,1,1,3,1,1,2,1,1,2,1,2,2,1,1,1,2,1,1,1,3,1,1,1,2,1,2,1,1,2,2,1,3,1,1,2,1,1,1,2,1,1,1,2,2,2,1,1,1,1,2,1,1,1,1,1,1,2,2,1,1,3,2,1,2,1,2,3,1,1,1,2,3,2,1,1,2,2,1,1,1,1,2,1,1,2,1,1,1,1,2,1,1,1,2,2,1,2,1,1,1,1,2,3,2,2,1,3,1,1,1,1,3,1,1,1,2,1,3,1,1,1,1,2,1,1,3,2,3,1,2,2,1,1,1,2,1,3,2,1,2,1,3,1,1,1,1,1,2,1,1,1,1,2,2,1,3,1,1,2,1,1,2,1,1,1,3,2,1,1,1,3,1,2,2,3,2,1,2,2,3,2,1,2,2,1,2,1,2,1,1,1,1,2,1,1,2,2,1,2,1,2,1,2,1,1,2,1,1,1,1,1,1,1,2,2,1,1,1,1,1,2,1,1,1,2,2,2,2,2,2,1,1,2,1,2,2,3,1,3,2,2,2,2,2,1,1,1,2,1,3,2,1,1,1,1,1,1,3,1,1,1,2,2,1,1,2,2,2,1,1,1,1,3,2,2,1,1,1,2,2,1,1,1,1,2,2,1,1,2,3,1,2,1,3,1,1,2,1,1,1,1,1,1,2,1,1,2,3,2,1,1,1,1,3,1,1,2,1,2,3,2,2,1,3,2,2,1,1,1,2,1,1,1,2,2,1,1,1,2,1,1,2,2,3,2,1,1,2,1,1,2,2,3,1,2,2,2,1,1,1,3,2,1,1,1,1,2,1,1,1,1,1,1,1,1,2,1,2,1,1,3,1,2,2,1,1,1,1,1,1,1,1,1,3,2,2,1,3,2,1,3,1,2,1,1,1,2,1,1,1,1,1,1,1,2,2,1,2,1,1,1,1,1,2,1,2,2,2,2,2,1,1,1,1,2,2,3,1,1,2,2,1,2,3,1,1,2,1,2,1,1,1,2,2,1,2,2,1,1,2,1,1,1,1,1,2,1,3,1,1,1,2,2,1,2,3,2,3,2,1,3,2,2,3,1,2,1,1,2,1,1,1,2,3,1,2,3,1,1,2,1,1,2,1,2,3,1,2,2,2,2,1,1,1,2,2,2,2,2,1,1,3,2,2,1,1,2,2,1,2,1,1,2,1,1,1,1,3,1,1,2,1,1,1,1,2,2,3,3,0.216444
1,2,2,1,1,2,1,2,2,2,2,1,1,1,1,2,2,1,3,1,1,1,1,2,2,2,1,1,2,1,2,2,3,1,2,2,1,1,2,1,2,1,2,2,1,1,2,1,1,1,1,1,1,1,3,1,3,1,2,3,1,3,2,2,1,2,1,1,1,2,1,1,2,1,2,1,1,3,1,1,1,3,1,2,1,1,2,1,2,1,2,3,1,1,1,2,1,1,2,3,1,2,1,1,1,2,2,1,1,2,1,1,1,1,1,3,2,1,1,1,3,2,1,1,2,2,2,2,2,1,2,2,2,1,1,2,2,2,1,2,1,2,2,2,1,1,1,1,1,1,1,2,1,1,1,2,1,1,2,1,2,2,2,2,1,2,2,1,2,2,1,2,1,1,1,2,1,1,1,2,2,2,1,1,1,1,3,1,1,2,2,2,1,1,2,1,1,2,1,2,1,2,1,2,2,2,2,2,1,1,1,1,2,1,1,2,1,2,2,1,2,3,1,1,1,2,1,1,2,2,1,1,2,2,1,1,1,1,2,1,2,1,3,1,1,1,2,1,2,1,1,2,3,2,1,3,2,1,1,1,2,1,1,2,1,2,1,2,1,1,1,2,1,1,1,1,2,1,1,2,2,1,1,1,2,1,1,1,1,1,2,1,2,2,1,2,1,2,1,1,2,1,2,1,1,2,3,1,1,2,2,1,1,1,2,2,1,2,1,1,3,2,1,2,1,2,2,3,1,1,1,1,1,2,2,3,2,2,2,2,2,1,1,2,2,1,1,1,1,2,1,2,1,1,2,1,1,2,1,1,2,1,1,2,2,1,2,1,2,2,1,1,1,1,2,1,2,1,2,1,1,1,1,2,1,1,1,1,2,2,1,1,1,1,1,1,2,2,1,1,1,2,1,1,1,1,2,2,1,1,3,2,1,1,1,1,2,1,2,2,1,1,2,1,1,1,1,1,2,1,1,1,2,1,1,1,2,1,2,1,1,1,3,1,1,2,2,1,1,1,1,1,1,1,2,2,1,2,1,2,1,2,2,1,2,1,1,1,2,1,1,2,1,1,1,2,1,1,2,1,1,1,2,1,1,1,3,3,2,1,1,1,2,1,2,1,2,2,1,1,2,1,1,1,1,2,1,1,1,1,1,2,2,2,1,2,1,1,2,1,3,1,1,1,1,2,1,1,2,1,1,2,1,1,1,2,1,2,1,1,2,1,1,2,1,1,1,2,2,2,2,1,2,2,1,2,1,1,1,1,1,1,1,2,1,2,1,1,2,1,2,2,1,2,1,1,1,2,3,2,1,1,2,2,1,2,2,1,1,1,2,1,2,1,3,1,1,1,2,2,2,1,2,1,1,1,2,1,2,1,2,1,3,1,2,1,2,2,1,1,1,2,2,3,1,1,1,2,1,3,3,1,1,2,2,1,1,2,1,1,2,1,1,2,3,1,3,1,2,3,1,2,1,3,1,1,2,2,1,2,1,1,1,1,1,1,2,1,1,2,2,2,1,1,1,2,2,1,1,2,1,1,1,1,1,2,2,3,2,1,1,2,1,1,1,1,2,2,2,1,1,3,1,1,2,1,3,1,1,1,1,1,1,1,2,2,1,1,3,1,1,1,2,1,1,1,2,1,2,3,2,1,3,1,2,2,2,1,1,1,2,1,1,1,2,3,2,1,2,1,1,1,1,1,2,3,2,1,2,1,2,1,1,1,1,1,2,1,1,1,2,2,1,2,2,1,3,2,1,2,1,1,2,1,2,1,1,2,1,2,1,1,2,2,1,1,2,2,1,1,1,1,1,1,2,1,2,1,2,2,2,2,1,1,1,1,2,2,1,1,1,1,1,1,2,1,2,3,2,2,1,1,2,1,3,1,2,1,1,1,1,3,3,1,1,2,1,1,1,2,3,1,2,2,1,2,2,1,1,2,1,1,1,1,1,1,1,2,1,1,1,1,1,3,1,3,2,1,3,1,1,1,2,3,1,1,1,1,1,1,2,1,1,2,2,2,3,2,2,1,1,1,1,1,1,3,2,2,2,2,1,1,1,1,1,1,2,1,2,2,1,2,1,1,1,1,1,1,2,1,1,3,1,2,1,1,1,3,1,1,2,2,2,1,2,1,2,1,1,2,1,1,1,2,1,1,1,1,1,1,3,2,1,1,1,1,1,1,1,2,3,2,1,1,2,1,1,1,2,1,1,2,1,1,3,2,2,1,2,3,1,2,1,2,2,3,1,1,2,3,2,1,2,1,1,3,1,1,1,2,1,1,1,1,1,2,1,1,1,1,3,1,2,1,2,1,1,2,1,2,1,3,2,2,1,2,1,2,1,2,1,1,1,1,1,3,2,1,2,1,2,2,2,1,3,1,1,2,2,1,1,1,2,2,1,1,1,1,1,1,2,2,1,2,3,1,2,2,1,2,1,1,2,2,1,1,1,2,2,1,1,1,1,2,3,2,2,2,2,3,1,1,1,2,2,2,2,1,1,2,1,1,2,2,1,1,2,2,2,1,1,2,1,2,1,2,1,2,1,1,2,2,1,1,1,2,1,2,1,1,1,1,2,2,1,2,1,2,1,1,2,3,1,2,1,1,2,2,1,1,1,1,2,1,1,1,1,1,1,1,1,2,1,1,1,1,2,2,3,1,3,1,2,1,1,1,3,1,1,1,2,3,2,1,1,1,1,2,1,2,2,1,3,1,1,2,1,2,1,3,1,1,2,1,1,1,2,2,1,2,1,2,2,2,1,1,1,2,1,1,2,2,2,1,1,1,1,2,1,1,1,3,1,1,1,1,1,2,2,2,1,2,1,1,1,1,1,2,2,2,1,2,2,1,2,1,2,3,1,3,1,2,1,1,1,2,2,1,1,1,1,2,1,2,1,2,1,2,2,2,1,2,2,1,1,1,1,1,3,1,1,2,1,1,1,2,2,1,1,2,1,1,1,1,1,1,1,3,1,2,1,1,1,2,1,2,2,3,2,1,1,2,2,1,1,1,1,2,1,1,1,1,1,1,3,1,1,3,1,3,2,2,3,3,1,1,2,1,1,2,1,2,1,1,1,1,1,1,3,1,1,1,1,1,2,2,2,1,1,1,2,2,1,2,1,1,2,2,2,1,1,1,2,2,1,1,1,2,1,2,1,1,1,1,2,1,2,2,3,1,2,2,3,2,1,1,1,1,1,2,1,2,1,1,2,1,1,1,1,2,1,1,1,2,2,2,2,2,1,1,2,1,1,1,1,1,1,2,2,2,1,1,2,1,1,1,2,1,1,1,1,1,3,1,1,1,1,1,1,2,1,1,1,1,1,2,2,2,3,2,1,1,2,1,2,1,2,1,2,2,1,2,1,3,2,2,1,1,3,1,1,2,1,1,1,2,3,1,1,3,1,2,2,1,2,2,3,1,1,2,2,2,1,1,1,1,2,2,2,1,1,1,1,2,2,2,1,2,1,1,2,3,1,2,1,2,3,1,1,2,1,2,2,1,2,1,1,2,2,1,1,2,1,1,2,1,1,2,1,1,2,2,2,2,3,2,1,2,1,1,1,1,2,2,1,1,1,1,2,2,1,2,1,2,1,2,3,2,1,2,1,1,3,1,1,1,1,1,2,1,1,1,1,1,1,1,1,1,2,2,1,1,3,2,1,2,2,1,3,2,2,2,1,2,1,2,2,2,1,1,2,2,2,2,1,1,2,1,1,1,2,2,2,1,2,1,1,2,1,1,1,2,2,3,2,1,1,1,2,2,1,1,1,2,2,1,2,1,2,1,2,1,1,2,3,2,3,2,1,2,2,2,1,3,1,2,1,2,1,1,2,1,1,1,2,1,3,1,1,2,1,2,1,1,1,2,2,2,2,1,1,2,2,1,1,1,2,1,3,1,2,2,2,2,2,1,2,1,1,1,2,1,3,2,1,1,3,1,1,3,2,2,2,1,1,1,1,1,3,2,1,2,1,1,2,2,1,2,1,1,2,2,2,1,2,1,2,2,1,3,1,1,2,1,2,1,1,2,1,2,2,1,1,2,1,1,1,1,1,1,2,2,3,3,1,2,1,1,1,2,1,1,2,1,1,2,1,1,2,2,1,1,2,1,2,1,2,1,2,2,1,2,1,1,3,3,2,1,1,1,1,2,2,1,1,2,1,1,1,2,1,1,2,1,2,1,2,2,2,1,2,1,1,1,1,2,1,2,1,1,3,1,2,2,1,2,2,1,2,1,1,1,2,1,2,1,1,2,2,2,2,1,1,1,1,1,1,1,2,1,1,1,1,2,1,2,1,1,1,1,2,1,2,2,1,1,1,1,2,2,2,1,1,1,1,3,2,1,2,1,2,1,3,2,3,2,1,1,2,2,1,1,2,2,2,1,2,2,1,3,1,1,2,1,1,1,1,1,2,2,3,1,1,2,1,1,1,2,1,1,2,1,1,2,1,2,1,1,1,1,1,1,1,2,1,2,2,1,2,2,1,1,1,2,1,2,1,2,1,3,1,2,2,1,1,1,2,2,1,1,2,2,2,1,1,1,1,1,1,3,2,2,2,2,1,2,1,1,1,1,2,1,1,2,2,1,1,3,1,1,1,1,1,1,2,1,1,2,1,3,2,2,2,1.230264
2,1,1,3,2,1,1,3,1,1,2,3,2,1,1,2,2,2,3,1,1,1,1,1,1,1,1,1,1,3,2,1,1,2,1,2,2,2,2,2,3,1,2,2,2,2,1,1,1,1,1,1,1,1,1,1,2,2,1,2,1,2,3,1,1,1,1,2,1,1,1,1,2,2,1,1,2,3,2,2,2,1,1,2,1,2,1,2,1,2,3,2,1,2,1,3,1,1,2,2,1,1,1,2,1,1,2,1,3,3,2,3,1,3,1,1,1,1,2,3,2,3,3,2,1,1,2,1,1,2,1,3,2,1,1,1,1,1,1,2,2,2,1,2,1,1,1,1,1,2,3,1,1,2,1,3,1,2,2,2,1,2,1,3,1,1,3,1,2,2,2,1,1,2,1,1,2,1,2,1,1,2,2,3,2,1,1,1,1,1,1,2,2,2,2,2,2,1,1,2,1,1,1,2,1,2,1,1,1,2,3,1,1,2,1,1,1,1,1,1,2,1,2,1,2,1,2,1,2,2,2,1,1,1,1,2,3,1,1,1,2,1,1,2,1,2,2,1,1,1,3,1,1,2,3,2,1,1,1,1,1,1,1,1,1,1,1,1,2,1,2,2,1,2,1,3,2,1,1,2,2,2,1,1,1,1,2,1,1,1,2,1,1,1,1,3,1,2,1,1,2,2,1,3,1,1,2,2,1,2,1,1,2,1,3,1,3,2,2,1,2,2,2,2,1,1,1,1,1,1,2,2,1,2,3,1,2,2,3,1,2,2,2,1,2,2,1,1,1,1,2,2,2,2,1,2,2,2,1,2,1,2,1,1,2,1,2,3,1,1,1,2,1,3,2,1,2,2,1,1,1,1,1,1,3,1,1,3,2,1,1,1,2,1,1,2,1,2,1,3,1,2,1,2,3,3,1,1,1,1,1,1,1,2,2,1,2,2,1,2,2,1,2,2,2,1,2,1,2,3,1,1,1,1,2,1,1,1,1,2,1,1,1,1,1,2,2,2,1,2,1,1,1,1,2,1,1,2,1,1,1,1,2,1,1,1,1,2,2,2,2,1,1,3,1,1,2,2,2,1,1,1,1,1,1,1,1,1,1,1,3,1,2,2,1,1,1,1,1,1,1,2,2,2,1,1,2,2,2,2,2,2,2,2,1,3,1,1,3,2,2,1,1,1,1,1,2,1,1,1,1,1,1,1,1,2,1,2,1,1,2,2,1,1,2,1,1,3,3,2,2,1,2,1,1,1,1,2,2,2,1,3,1,1,1,1,3,1,1,1,1,1,1,2,2,1,1,1,1,3,3,2,1,1,1,2,2,1,1,1,1,2,1,1,1,2,2,2,1,3,1,1,3,1,1,2,2,1,1,1,1,1,2,1,3,1,3,2,1,1,1,3,1,1,1,2,1,2,1,2,1,1,1,1,2,2,1,1,1,2,3,1,2,2,1,1,2,1,1,2,1,1,1,1,1,2,3,1,1,2,1,1,1,1,2,2,1,1,1,1,1,2,2,2,3,2,1,1,2,1,3,2,1,2,2,1,1,2,2,1,3,1,3,2,1,1,1,2,2,1,1,2,2,1,2,2,1,1,1,2,1,1,2,2,1,2,1,1,1,1,1,1,1,2,1,1,2,1,1,1,1,2,2,1,3,1,3,1,1,1,2,1,2,1,2,2,2,3,2,2,1,2,2,1,1,1,1,1,2,1,1,1,1,2,1,1,1,1,1,1,3,1,1,2,2,2,1,1,1,2,2,1,1,1,1,1,1,2,1,1,1,1,1,1,2,1,1,2,1,1,1,1,1,1,1,2,1,1,2,1,1,1,1,1,1,2,2,2,1,1,3,1,1,1,1,1,1,2,1,3,1,3,1,1,1,1,2,2,2,2,1,1,2,2,1,1,1,2,1,3,2,3,1,2,1,2,1,1,1,1,1,1,2,1,2,1,3,1,1,3,1,1,2,1,1,2,2,2,2,2,1,1,1,1,1,1,1,1,2,1,1,1,1,1,3,2,1,2,1,1,2,1,2,3,1,2,1,1,1,1,2,3,1,2,1,1,1,1,1,1,1,1,1,1,1,2,1,1,2,2,1,1,2,1,1,2,2,1,2,2,1,1,1,1,1,2,1,2,2,2,2,3,1,2,1,2,2,3,2,1,2,1,1,1,1,2,1,1,2,3,2,2,1,1,2,1,2,1,1,2,1,2,2,1,1,1,2,1,1,1,1,2,2,2,1,2,1,1,1,1,1,1,1,1,1,1,2,1,2,2,1,1,1,1,1,1,1,2,1,1,1,1,1,2,2,2,1,2,1,2,2,1,1,1,1,1,1,1,1,2,2,2,2,1,1,2,1,1,1,1,3,2,1,1,2,3,1,3,1,1,2,2,2,2,1,1,2,1,2,1,1,1,1,2,1,2,1,1,1,2,1,1,3,2,1,2,1,2,1,2,1,2,2,2,2,3,2,1,2,2,2,1,2,1,1,1,1,1,2,2,1,1,1,1,2,2,1,2,1,1,2,3,2,2,1,1,2,1,3,1,2,2,1,3,2,1,1,1,3,1,3,1,2,2,2,2,1,2,3,1,1,2,1,1,1,2,1,2,3,1,2,1,1,1,1,1,1,1,2,1,1,2,1,2,2,2,1,2,1,1,2,2,2,2,1,2,1,1,2,2,2,3,1,2,1,2,1,1,1,1,1,1,1,2,1,1,1,3,1,2,1,1,3,1,1,1,3,3,2,1,2,2,2,2,2,1,1,1,1,1,2,3,1,1,1,1,2,1,1,1,2,1,2,1,2,1,2,2,1,2,1,2,2,1,1,1,2,2,1,1,1,2,2,1,3,1,2,2,3,1,1,1,2,1,2,1,2,2,1,1,1,3,1,1,2,1,3,1,2,2,3,1,1,2,1,1,1,2,1,3,2,2,2,2,1,1,1,1,1,2,1,2,1,1,1,2,1,1,3,1,1,2,2,2,2,1,1,3,2,1,1,2,1,1,1,2,1,1,1,2,1,1,2,1,1,1,3,2,3,1,2,2,2,2,2,1,2,2,1,3,2,1,1,1,1,2,2,1,1,2,3,1,2,2,2,1,1,2,1,1,1,1,2,2,2,2,1,1,1,2,1,1,2,1,2,2,1,3,2,2,2,1,2,3,2,1,2,1,2,1,1,2,1,2,1,1,2,1,1,2,2,2,2,1,3,3,1,2,2,1,2,3,2,1,3,1,1,2,3,1,2,1,2,1,1,1,1,2,1,1,1,2,1,1,2,1,1,1,2,2,1,2,3,1,2,3,1,1,1,1,1,1,1,1,3,1,1,3,2,1,2,1,1,1,2,1,2,1,1,2,1,2,2,1,1,1,2,1,2,3,2,1,2,1,1,1,1,1,2,1,1,1,2,2,1,1,2,3,3,3,2,1,1,2,2,1,1,2,1,1,1,2,2,3,1,1,2,1,3,1,1,2,2,1,1,1,2,1,1,1,1,1,2,1,1,1,3,1,2,2,2,1,2,2,1,2,2,2,2,1,2,1,1,1,1,2,1,1,1,3,2,1,1,2,1,1,1,2,1,2,1,1,1,1,2,1,2,1,1,1,2,1,1,2,1,2,2,1,3,2,1,1,1,1,2,2,1,1,2,1,2,1,1,1,1,1,3,1,2,2,2,2,1,1,1,2,1,3,1,2,2,1,1,1,1,2,2,1,1,1,1,2,2,1,3,2,1,2,1,1,1,1,1,1,1,1,2,1,3,2,1,1,1,2,1,1,1,2,3,1,2,1,2,1,2,3,2,1,1,1,2,1,1,1,2,1,2,3,1,1,1,2,2,1,2,1,1,1,3,1,1,1,2,1,2,2,1,1,1,1,1,1,3,1,2,1,1,2,1,1,1,3,1,1,1,3,1,2,2,1,1,2,1,2,3,1,1,3,1,1,1,1,2,1,2,1,1,1,2,1,2,3,1,1,1,1,1,1,1,2,2,1,2,1,2,1,1,1,1,1,1,1,3,1,1,2,1,2,2,2,1,3,2,1,1,1,1,2,1,2,1,1,1,1,1,1,1,1,2,1,1,2,2,1,3,2,2,2,1,2,2,2,1,1,1,2,1,2,1,1,1,2,1,2,3,1,1,1,1,1,2,1,1,1,2,2,1,2,1,2,1,1,2,1,1,2,2,2,2,1,1,1,2,2,3,1,2,2,1,2,2,1,2,2,1,2,2,2,1,1,1,2,2,1,2,2,1,2,1,1,2,1,2,1,2,2,2,2,2,1,1,1,1,2,1,1,1,1,1,1,1,1,1,2,2,1,1,2,2,1,1,2,1,1,2,1,2,2,1,2,1,1,2,1,1,3,2,1,1,2,1,1,3,1,1,1,1,1,2,1,1,1,1,1,1,2,1,1,1,2,2,2,1,2,2,2,1,1,1,1,1,3,1,2,1,2,1,1,1,1,1,1,1,1,1,1,2,2,1,1,1,3,1,1,1,2,1,2,2,1,2,2,2,2,1,2,2,1,1,3,1,2,1,1,1,2,2,3,2,1,3,2,2,2,3,1,1,1,2,1,2,1,2,1,1,1,1,1,1,1,1,2,3,1,1,2,1,1,1,2,2,2,1,190.066029
2,1,2,1,1,1,2,3,1,2,1,1,1,1,1,2,2,2,2,1,1,1,2,2,1,1,1,1,1,2,2,3,1,1,2,1,1,1,2,2,1,1,1,1,3,1,2,3,1,1,1,1,2,1,2,1,2,2,1,2,2,2,3,2,2,1,1,2,3,1,2,1,1,1,1,1,2,2,2,2,1,2,1,1,1,1,1,1,2,1,3,1,1,2,1,3,1,1,2,1,1,2,1,1,2,1,2,2,1,2,1,2,1,2,1,1,1,2,2,1,3,1,2,1,1,1,1,2,3,1,1,2,3,3,1,1,1,1,2,1,2,1,1,1,1,2,2,1,2,1,2,2,2,2,1,1,1,1,2,2,1,1,2,2,1,2,2,1,2,1,1,2,2,1,2,1,2,2,3,2,2,2,1,2,1,2,2,2,1,1,2,1,1,1,2,1,1,1,2,2,1,1,3,2,2,2,2,2,1,1,2,1,1,1,2,1,1,1,1,1,3,1,2,2,1,1,1,1,1,1,2,1,3,1,2,2,2,1,1,1,1,1,1,1,1,1,3,2,2,2,1,2,2,2,1,2,2,1,1,2,2,1,1,2,1,1,1,2,2,2,2,1,1,2,1,2,1,2,1,1,1,2,2,1,3,1,1,1,1,2,2,2,2,2,1,2,2,1,2,1,2,1,2,1,3,1,1,1,1,1,1,1,1,2,2,1,1,1,1,1,1,2,1,1,1,3,2,2,1,1,2,2,2,2,1,1,2,1,1,1,1,2,1,1,2,2,2,1,2,2,2,3,2,1,2,2,1,1,2,1,1,1,1,1,2,2,1,2,1,1,2,2,1,2,1,2,1,2,2,2,2,2,1,1,2,1,2,1,1,1,1,1,2,2,1,1,1,1,1,1,2,2,1,2,1,2,1,2,1,2,1,1,2,2,1,1,2,1,1,3,2,2,2,1,1,3,1,2,1,1,2,1,2,1,2,1,1,1,1,1,2,2,2,2,2,3,2,1,1,2,1,1,2,1,2,1,3,1,2,2,1,1,2,1,2,1,1,2,1,2,2,2,2,1,1,3,1,2,1,1,1,1,2,2,1,2,1,1,2,1,2,2,1,1,1,1,1,2,2,2,1,1,2,1,1,1,1,1,1,1,3,2,3,1,2,1,1,1,1,2,2,1,1,1,1,1,1,1,1,2,1,1,2,1,1,1,1,2,2,1,1,1,2,1,1,2,1,1,1,1,1,1,1,3,1,1,1,1,1,2,2,1,1,2,2,2,2,1,1,1,1,1,1,1,1,1,2,2,2,1,3,1,2,2,2,2,1,3,1,2,2,2,2,1,1,1,2,1,2,1,3,1,1,3,2,1,2,1,1,1,1,1,2,1,1,1,1,1,3,1,1,2,2,1,2,2,1,2,1,2,2,1,1,1,1,1,2,1,2,1,1,1,1,1,2,3,2,1,3,2,1,1,1,1,1,1,1,2,2,2,1,1,2,1,1,2,2,2,2,2,1,1,1,1,2,1,1,1,2,1,1,1,1,1,2,1,2,2,1,1,2,1,3,1,1,2,2,2,2,1,2,3,2,1,1,1,2,1,2,1,1,2,2,1,2,1,3,1,2,1,1,1,2,2,3,1,2,1,1,1,2,1,2,1,3,2,3,1,2,1,2,1,1,1,2,1,2,1,2,2,3,2,1,1,1,1,2,1,2,2,2,2,1,2,1,2,2,1,1,2,1,3,1,1,1,1,3,1,2,1,1,1,1,2,1,1,2,3,1,2,2,2,2,1,2,1,1,2,2,1,2,1,2,2,1,1,1,1,2,1,1,1,1,1,2,1,2,2,1,1,3,1,2,2,2,1,1,2,3,2,1,3,1,1,1,1,2,2,1,2,2,1,2,1,1,2,2,3,1,1,1,2,3,1,1,1,1,1,1,2,1,2,1,1,1,3,3,3,1,2,1,1,1,2,2,1,1,1,2,1,2,2,3,2,1,2,1,1,1,1,1,1,1,1,1,1,1,1,1,1,2,1,2,2,1,1,2,1,1,2,1,3,1,1,1,1,1,1,2,2,2,1,2,1,2,1,1,1,1,1,2,1,1,2,1,1,1,1,1,1,1,1,2,1,1,1,2,3,1,3,1,1,1,2,1,3,3,3,3,1,1,1,1,3,2,1,1,2,2,2,1,3,2,1,2,2,1,1,1,2,2,2,1,1,1,1,3,1,2,1,1,1,1,2,1,2,1,1,1,2,1,1,2,1,1,2,1,1,1,1,1,1,1,1,2,2,1,1,1,1,2,2,2,1,2,2,1,2,1,1,2,1,3,1,1,2,1,1,2,2,2,1,1,2,2,2,3,2,1,1,3,3,2,1,1,1,2,2,2,1,1,1,3,1,2,1,1,2,1,1,2,1,1,2,2,2,1,1,1,1,1,1,1,1,2,2,3,2,1,2,2,1,2,3,1,2,2,2,1,1,2,1,1,1,2,1,1,2,1,1,1,2,1,1,1,2,1,2,2,1,1,3,1,2,1,2,1,2,1,2,1,1,1,1,1,1,2,1,1,3,1,2,1,2,1,1,2,3,2,1,1,2,1,3,3,1,1,1,1,1,2,1,1,2,1,3,1,1,2,1,2,2,2,1,2,3,1,1,2,1,2,1,2,2,1,2,1,1,1,2,2,1,1,1,2,1,2,1,1,1,1,1,2,2,1,3,2,3,1,1,1,1,2,1,1,1,1,1,2,2,1,1,1,1,1,1,1,3,2,1,2,2,2,1,2,1,2,2,3,1,3,2,1,1,1,2,1,2,2,2,2,2,1,2,2,1,1,2,2,1,2,1,1,1,2,1,1,3,1,2,2,1,2,1,1,1,2,1,1,1,2,2,1,2,1,1,1,3,1,2,2,2,1,2,1,1,1,2,2,1,2,1,1,1,2,2,2,1,1,2,2,1,1,1,1,1,2,1,1,2,2,2,2,1,1,2,1,2,2,1,1,1,1,2,1,2,1,1,3,1,1,2,2,1,1,2,2,2,1,2,2,1,1,1,2,2,1,1,1,1,1,2,1,2,1,1,3,2,1,1,1,3,2,1,3,2,1,1,1,2,2,2,1,2,1,1,2,1,1,1,1,1,2,2,1,1,2,1,2,3,1,3,2,2,1,1,2,2,3,2,2,2,2,2,2,1,1,1,2,1,1,2,2,3,1,1,1,1,1,1,3,2,2,2,1,2,1,1,2,1,1,1,1,2,1,2,1,2,1,1,1,1,3,2,1,1,2,1,1,2,1,2,1,2,1,1,2,1,1,2,1,3,1,2,3,1,2,2,2,2,2,1,1,1,2,1,1,2,1,2,1,1,1,2,1,1,1,1,2,3,1,1,1,1,1,2,1,2,2,3,2,1,1,2,2,2,2,1,2,1,1,1,1,2,2,3,1,2,1,1,1,2,1,1,2,1,1,1,3,2,2,3,3,1,1,2,2,2,1,1,1,3,2,1,1,2,1,1,2,1,2,2,1,1,2,1,1,3,1,1,2,2,1,1,1,2,1,2,1,1,1,2,2,2,2,1,2,2,1,2,1,1,1,2,1,2,2,2,1,2,1,2,1,2,1,2,1,1,1,1,2,1,1,2,1,2,1,2,1,1,1,2,1,2,1,2,2,2,1,1,1,1,1,1,1,2,1,1,1,1,2,1,1,2,1,1,2,1,2,2,2,2,3,1,2,1,3,3,1,2,1,1,2,2,1,1,1,1,2,1,1,1,1,1,2,1,2,1,2,2,1,1,1,1,2,2,3,2,1,1,1,1,3,2,1,1,2,2,1,1,2,1,1,1,2,2,1,2,1,1,1,1,1,2,2,2,1,1,2,1,1,1,1,2,1,1,1,3,2,2,1,1,1,1,1,2,1,1,1,1,2,1,1,1,2,1,1,3,1,1,2,1,2,2,1,2,1,1,1,3,1,1,3,2,1,1,1,2,2,1,1,2,1,2,1,1,1,2,1,1,1,1,1,1,1,1,1,1,1,3,1,1,1,1,2,2,2,1,1,1,2,2,1,1,2,2,1,3,1,1,1,1,2,3,1,1,2,1,2,2,2,1,1,1,1,1,1,1,2,1,1,1,1,1,3,1,1,1,1,2,2,1,1,2,3,2,1,1,2,2,1,1,1,2,1,1,2,3,2,1,1,1,1,2,2,2,1,1,2,1,2,1,1,2,1,2,1,2,2,2,2,1,2,1,1,1,1,1,2,1,1,1,1,1,2,2,1,1,1,2,2,1,1,2,2,1,1,1,2,2,2,3,1,2,2,2,1,1,1,1,2,1,1,2,1,2,1,1,2,3,1,1,1,3,1,2,2,1,1,1,2,2,1,1,2,1,1,1,2,2,1,2,1,1,2,1,1,1,1,2,3,1,1,3,1,1,1,2,1,1,2,2,1,2,1,2,1,2,1,1,1,2,2,2,1,1,2,2,1,3,1,2,3,2,1,2,1,1,3,1,2,2,2,1,1,2,2,2,1,2,2,1,2,2,1,1,1,1,1,1,2,2,1,2,1,1,1,1,1,1,2,1,2,1,1,1,1,1,1,1,1,3,1,1,2,1,2,2,1,1,1,1,3,-0.066126
1,2,2,1,3,2,1,3,3,2,2,2,1,1,2,1,1,1,2,2,1,1,1,2,2,1,2,1,2,2,2,1,1,2,2,1,2,2,1,2,2,2,1,2,1,1,1,1,2,3,1,1,2,1,2,1,1,1,1,2,1,1,2,1,2,2,1,1,2,3,1,1,2,2,3,1,3,2,2,1,1,1,2,1,1,2,2,2,2,2,1,1,1,1,2,2,2,1,3,1,1,2,2,1,2,2,2,2,1,2,3,1,2,2,2,2,1,2,1,1,2,2,1,1,3,3,1,3,2,1,2,2,1,2,2,1,1,1,2,2,1,2,2,1,2,1,1,3,1,1,1,1,2,1,1,3,1,1,2,2,1,2,1,3,2,1,2,1,1,1,1,1,1,1,1,2,2,1,1,2,1,2,1,3,2,2,2,2,1,1,1,1,2,1,1,1,2,1,1,1,1,2,1,2,1,1,3,1,1,2,1,1,3,1,1,2,1,1,2,1,2,3,1,1,1,2,1,2,1,1,2,1,1,1,1,2,1,1,1,2,1,1,2,1,2,1,1,3,1,1,2,1,1,1,2,1,2,2,2,1,2,1,2,1,1,1,2,2,1,2,2,1,1,1,1,2,2,2,1,1,1,1,1,1,1,2,1,1,1,1,1,1,1,2,2,2,1,1,2,2,1,1,3,2,2,2,2,2,2,1,1,1,2,1,2,1,2,1,1,1,2,1,1,1,1,3,1,2,1,1,1,2,1,2,1,2,2,2,1,1,2,1,2,2,2,2,2,1,1,1,1,1,2,1,1,2,1,2,2,2,1,3,2,2,1,2,3,2,1,1,3,1,1,1,2,3,2,1,2,2,2,2,1,1,1,1,1,2,1,1,1,2,1,2,1,1,1,2,1,1,2,1,1,1,2,1,2,1,1,1,1,1,1,2,2,2,2,1,3,2,1,2,2,1,1,1,1,1,1,1,1,1,1,1,1,1,1,1,1,1,2,1,2,1,3,2,2,1,1,1,1,1,1,1,1,1,1,2,1,1,1,1,1,2,2,1,1,2,1,2,1,1,2,1,1,2,1,1,2,1,1,1,1,2,1,1,1,2,1,1,1,1,1,1,3,2,1,1,1,1,1,1,2,1,2,1,1,2,1,2,2,1,1,1,2,1,1,2,1,2,1,1,1,2,1,1,1,2,2,1,1,2,1,1,1,2,2,3,1,2,2,3,1,1,1,3,3,2,2,1,1,2,2,1,1,1,1,1,1,1,2,1,2,1,2,1,1,1,2,1,2,1,1,2,2,2,2,2,1,1,2,1,1,1,1,1,1,2,2,1,1,2,1,1,1,2,2,2,1,1,1,1,1,1,2,1,2,2,1,3,1,2,2,2,2,2,2,1,2,1,2,1,2,1,2,2,1,2,2,2,1,2,1,1,1,1,2,1,2,1,1,1,1,1,3,1,2,1,3,2,3,2,2,2,3,2,2,1,1,1,1,1,2,1,2,2,1,1,1,2,1,1,1,2,3,1,3,1,3,2,1,1,2,1,1,1,2,1,1,1,2,1,1,1,2,1,1,1,1,1,1,3,1,1,3,3,1,2,1,2,1,1,1,1,2,2,1,1,1,2,1,2,1,2,1,3,3,1,1,1,1,1,2,1,3,2,2,1,1,1,1,2,2,1,1,1,1,2,2,1,2,1,1,1,2,1,1,3,3,2,1,1,2,1,1,2,2,1,2,1,3,3,1,2,2,1,2,1,1,2,2,1,2,2,1,1,1,1,1,1,1,1,2,2,1,1,1,1,1,1,2,2,1,2,2,2,1,1,2,1,1,1,1,1,2,3,1,3,1,1,2,2,2,2,3,3,2,2,1,3,1,1,1,2,1,2,1,1,1,1,1,1,2,1,2,2,2,2,2,1,2,1,1,2,1,1,1,3,2,1,1,2,1,1,1,1,2,1,1,1,1,1,1,1,1,2,1,1,1,1,1,2,3,1,1,2,2,2,1,1,1,1,1,1,2,1,1,1,2,1,2,2,1,2,2,2,1,1,2,2,2,1,1,1,1,1,2,1,2,1,1,2,1,1,1,1,2,2,1,1,1,3,1,2,1,1,1,3,1,2,2,2,2,1,2,2,2,1,1,1,1,1,2,1,3,1,2,3,1,1,2,1,1,1,2,1,3,1,2,2,1,1,2,1,1,2,1,2,1,1,2,1,2,2,1,1,2,2,2,1,1,2,2,1,1,1,1,2,2,2,1,1,1,1,2,2,1,1,2,3,1,1,1,1,2,3,1,2,1,1,3,2,1,1,1,1,1,1,2,2,1,2,2,2,1,1,2,1,2,2,2,1,2,3,3,1,1,1,1,1,1,1,2,2,2,1,2,3,2,1,1,2,2,1,1,1,1,2,1,1,1,1,1,1,1,2,2,1,1,1,1,1,2,2,1,2,2,1,1,2,1,1,1,2,1,1,2,1,2,2,2,1,3,2,1,2,1,2,1,1,1,3,1,1,2,2,3,2,2,1,1,2,1,1,1,1,1,1,1,1,1,2,1,1,1,2,1,2,2,1,1,2,2,2,1,1,1,2,2,1,2,3,1,2,2,1,1,1,2,1,3,2,1,1,2,1,1,1,1,1,2,3,3,1,2,2,1,1,1,2,1,2,2,1,1,1,2,1,1,3,2,2,1,2,2,2,1,1,1,1,1,1,2,1,1,1,1,1,1,2,1,1,3,2,3,1,2,1,1,1,2,3,1,2,2,1,3,1,1,2,2,3,1,1,2,1,1,1,2,2,1,1,1,1,2,1,1,2,1,1,1,3,1,1,1,1,3,1,2,1,1,1,1,1,2,1,1,3,1,1,1,2,2,1,1,1,1,2,1,1,2,1,1,1,2,1,1,2,2,1,1,1,2,2,2,2,1,2,1,3,1,1,1,1,1,1,1,1,2,2,1,1,1,1,1,3,3,2,1,2,2,2,3,3,2,2,1,2,2,1,1,1,1,1,2,1,1,1,2,1,2,1,3,1,1,1,2,1,1,1,1,1,3,1,1,1,1,2,1,1,2,2,1,2,1,1,3,1,1,1,2,1,3,1,1,2,2,1,1,1,2,2,1,1,1,1,2,1,2,1,2,1,2,1,1,1,2,2,1,2,3,2,1,1,2,2,1,2,2,2,2,2,1,1,1,1,1,1,2,2,1,1,2,3,3,1,1,1,1,1,1,2,2,2,1,2,2,2,2,1,1,1,1,1,1,1,3,2,1,2,1,2,1,2,1,2,1,2,1,1,2,1,2,1,1,1,2,2,1,1,1,3,1,1,2,2,1,1,1,2,2,1,2,2,2,2,1,1,1,1,1,2,2,1,1,3,1,1,1,2,1,1,1,1,2,2,2,2,2,1,1,1,1,1,1,2,1,1,1,2,1,2,2,2,1,1,2,2,1,2,2,2,1,2,2,2,2,2,1,2,2,2,1,1,1,1,2,2,1,1,1,1,1,1,3,3,1,2,1,1,1,3,1,1,2,1,2,1,2,1,2,1,2,2,1,1,1,1,2,1,2,1,1,1,1,2,1,1,2,2,1,2,3,2,1,1,1,1,1,2,1,2,1,1,1,1,1,1,1,1,3,1,1,1,2,1,1,2,2,3,1,1,1,1,1,2,2,2,2,2,1,1,1,1,1,2,2,1,2,1,2,1,1,1,1,1,2,1,1,2,2,2,1,2,1,1,3,2,1,1,2,2,2,2,1,2,2,2,2,2,3,1,1,1,2,1,1,1,2,2,1,1,2,2,2,1,1,1,1,3,1,3,2,1,2,1,1,2,1,1,1,1,1,1,3,2,3,1,1,2,1,2,1,1,3,2,1,1,1,1,1,1,1,1,1,1,1,2,1,1,1,1,2,2,1,1,1,3,2,1,3,1,2,2,1,2,1,2,2,1,2,2,1,1,1,1,1,1,2,2,1,2,1,2,1,2,2,1,1,1,1,1,1,2,1,1,1,2,1,1,1,2,2,1,3,1,1,1,1,1,2,1,1,1,1,2,1,1,1,2,2,1,1,2,1,2,1,2,2,2,1,2,3,1,1,1,2,1,2,1,1,1,1,2,1,2,1,2,1,1,1,2,2,1,1,1,2,1,3,1,2,2,1,1,2,2,2,2,1,1,1,2,2,3,2,1,1,3,1,1,1,1,1,2,1,1,2,1,2,1,1,2,1,1,1,1,3,2,1,1,2,2,2,1,2,1,1,2,2,1,2,2,2,1,1,1,1,1,1,2,1,1,1,1,2,2,1,1,1,1,2,1,2,1,2,2,2,1,1,1,1,2,2,1,1,1,1,1,1,2,1,1,2,1,1,1,1,2,2,1,2,3,1,2,1,2,1,2,3,2,1,3,1,1,2,2,1,1,1,1,3,3,2,1,1,1,1,1,2,2,1,2,1,2,2,1,2,1,1,2,1,1,3,2,1,1,2,1,2,2,2,2,1,1,3,2,1,1,2,1,2,1,2,2,1,2,2,2,1,1,2,2,2,1,1,1,2,1,1,1,1,3,1,2,1,2,3,2,1,2,3,2,2,1,3,1,1,1,1,2,1,2,1,1,3,2,2,1,2,1,2,1,2,-1.405449
1,1,1,1,1,1,1,2,1,1,3,3,1,1,1,1,2,2,2,2,2,2,1,2,1,1,1,1,1,3,1,1,1,1,1,1,1,1,2,1,1,2,2,1,1,1,2,1,1,1,1,1,1,3,1,2,2,1,1,1,3,2,2,1,2,2,1,1,2,1,2,1,1,1,1,1,2,2,1,2,1,3,1,2,2,2,2,2,2,2,3,1,1,3,2,1,1,1,2,1,1,1,1,2,2,1,3,1,2,2,3,2,1,2,1,2,1,2,1,2,1,1,1,1,1,2,2,1,2,1,1,2,2,1,2,1,1,1,2,3,1,2,2,1,1,1,2,1,2,1,1,1,1,2,1,3,2,2,3,2,2,2,1,2,2,2,1,1,2,1,1,2,1,2,2,1,2,1,1,2,1,1,1,3,1,3,2,2,1,2,2,1,2,3,2,1,1,2,1,1,1,1,2,1,1,2,1,1,2,1,1,1,2,1,1,1,1,1,1,2,3,1,1,1,2,2,1,1,2,3,1,1,1,2,1,1,2,1,1,2,2,1,3,1,1,2,1,3,1,1,1,1,1,1,2,2,1,2,2,2,1,1,1,2,1,1,1,2,1,2,2,1,1,3,2,2,1,1,1,1,1,2,1,1,1,1,2,1,2,1,2,2,1,1,2,1,1,1,1,1,3,3,2,2,2,1,1,2,1,1,2,2,2,2,1,2,1,2,2,2,3,2,1,1,3,2,2,2,1,1,1,1,1,1,2,2,1,1,1,1,1,2,2,1,1,2,2,1,1,1,2,2,1,2,1,1,1,2,1,1,1,1,1,1,3,1,2,2,1,1,2,2,2,1,2,1,1,1,1,1,2,2,1,2,1,2,2,2,1,2,1,1,2,1,1,2,1,2,2,3,1,2,1,2,2,1,1,1,1,1,1,1,1,1,3,1,1,1,1,2,1,1,2,1,1,1,1,1,1,1,1,2,1,1,2,1,1,2,2,2,2,2,2,2,3,1,3,2,2,2,1,1,2,1,1,1,1,1,2,2,1,3,2,1,1,2,1,2,1,2,2,2,1,1,1,1,1,2,1,1,1,1,2,2,2,3,1,2,2,2,2,1,2,3,2,2,1,3,2,1,1,2,2,1,2,2,1,1,1,1,3,1,2,2,1,2,2,1,1,2,1,1,1,1,1,2,2,1,2,1,1,1,1,1,1,1,1,1,1,1,2,2,2,1,2,2,2,2,2,1,1,1,1,1,1,1,1,1,2,1,2,1,2,1,2,2,1,2,1,2,1,2,2,2,1,1,2,1,2,1,2,1,1,2,1,1,1,1,2,1,1,2,1,3,3,1,1,1,1,2,3,2,2,2,2,1,1,2,2,2,1,1,3,1,1,1,1,2,2,2,1,2,2,1,2,1,2,2,2,1,2,2,1,1,2,2,2,1,3,1,2,2,2,1,2,2,1,2,2,2,2,1,1,2,2,2,2,2,1,1,1,3,2,1,1,1,1,1,1,2,1,1,1,2,2,1,1,1,1,2,1,2,1,1,1,1,2,3,2,2,2,1,1,2,2,1,1,1,1,1,3,2,1,1,2,2,1,2,1,2,2,2,2,1,1,1,1,1,2,2,2,1,1,2,1,2,1,1,1,1,2,1,2,1,1,2,2,2,2,2,1,2,1,1,1,1,2,3,1,1,2,2,1,1,1,2,1,1,3,1,2,1,1,1,1,1,2,1,1,1,2,2,1,2,2,1,2,1,1,2,1,1,1,1,1,1,2,1,2,2,1,1,2,1,1,1,2,2,1,2,2,1,2,1,1,2,1,1,1,1,1,1,1,1,2,2,1,3,1,1,2,1,1,1,1,2,2,1,1,1,1,1,2,1,1,1,2,1,2,1,2,1,1,1,1,1,1,3,1,1,1,2,1,1,1,1,1,1,2,1,1,3,2,1,1,1,3,1,2,1,1,2,3,1,2,1,1,1,1,1,1,2,3,2,2,1,1,1,2,1,1,3,3,1,1,2,2,3,1,2,1,2,1,1,1,2,1,3,1,2,1,1,2,2,1,1,1,1,3,1,1,1,2,3,1,1,1,1,2,2,1,2,1,1,1,1,1,2,1,3,1,3,1,1,2,2,1,2,1,1,2,1,3,2,1,3,3,3,1,1,2,1,1,3,1,1,1,2,2,2,2,1,1,1,2,2,1,1,1,1,1,1,1,1,2,1,2,1,2,1,2,1,1,1,1,1,1,2,1,2,2,1,2,1,1,2,1,1,1,2,2,2,1,2,1,1,1,1,1,1,1,1,3,2,1,1,1,2,1,1,2,1,1,1,1,1,2,1,1,2,2,1,1,1,2,1,1,2,1,2,1,2,1,1,3,1,2,2,1,3,1,2,1,1,3,2,1,1,1,1,2,1,2,2,1,3,2,2,1,1,1,1,2,1,1,1,1,1,1,2,2,1,1,1,2,1,2,1,3,2,1,1,3,2,1,2,1,1,1,1,2,1,1,2,1,2,2,1,2,1,1,2,1,2,1,1,2,2,1,1,2,1,2,1,2,3,1,2,2,2,3,2,2,2,1,2,1,2,2,1,1,2,1,1,1,2,1,1,1,1,2,1,1,1,1,2,1,1,1,1,2,2,2,1,1,1,1,1,3,2,1,2,1,1,2,1,1,1,1,1,1,2,1,1,1,1,2,2,2,1,1,1,1,1,1,2,1,2,1,3,1,1,2,1,1,1,1,1,3,1,1,1,2,3,1,1,1,1,1,1,1,2,2,1,1,1,2,2,1,1,2,2,1,1,1,1,1,2,1,1,1,2,1,1,1,1,1,1,2,2,1,3,1,1,2,1,2,1,1,1,1,1,1,1,1,2,3,1,3,1,1,1,1,1,1,1,3,1,2,3,2,2,1,2,1,1,1,1,3,1,1,2,1,1,1,3,1,1,2,3,1,1,2,1,1,1,1,2,1,2,1,2,1,1,3,1,1,1,1,1,1,2,2,1,2,2,1,1,2,2,1,1,2,1,1,1,1,1,2,1,1,1,2,3,1,1,1,1,1,2,2,2,1,1,1,1,2,1,1,1,3,1,2,1,1,1,2,1,1,1,2,2,2,2,1,1,1,1,1,2,2,2,1,3,1,2,1,2,2,1,1,1,1,2,2,1,2,2,3,1,3,1,1,1,2,1,1,1,1,1,1,1,2,1,1,2,1,2,1,1,1,1,2,2,1,1,2,2,1,1,1,1,1,1,2,1,1,2,1,1,2,1,1,3,1,2,1,1,3,2,2,1,1,1,2,1,2,1,1,2,2,2,3,2,1,2,2,1,2,3,2,2,1,1,2,2,1,2,1,2,1,2,3,1,1,2,1,1,2,1,2,2,2,1,1,3,3,1,2,1,1,1,1,2,2,2,1,2,1,1,2,1,1,1,1,2,1,1,2,1,1,2,1,2,2,2,2,1,2,3,2,1,1,2,2,1,1,1,2,1,1,1,2,2,1,2,1,1,1,1,1,3,1,1,1,1,2,1,1,2,2,1,2,1,1,2,1,1,1,1,2,2,2,2,1,1,2,2,2,1,1,1,1,1,2,1,1,1,2,1,1,1,1,2,1,1,1,1,3,1,2,2,1,1,1,2,1,2,3,1,1,1,3,2,3,1,2,2,2,3,2,1,1,1,2,1,2,2,1,2,1,2,1,1,1,1,2,2,1,1,1,3,2,1,2,1,3,2,2,1,1,2,1,2,2,1,3,1,1,1,1,1,1,2,3,2,2,2,2,3,1,3,1,1,3,1,2,1,1,3,2,1,1,1,2,1,2,1,1,1,2,1,1,1,1,3,1,1,1,2,1,1,2,2,1,1,2,2,2,1,2,1,2,1,2,1,1,1,2,2,2,1,1,2,1,2,2,2,3,2,2,2,1,2,1,1,3,2,1,1,1,1,2,1,3,2,1,1,1,2,2,2,1,2,1,1,2,1,2,2,2,2,1,1,1,1,3,2,2,1,1,2,1,2,2,1,3,1,2,2,1,1,2,1,2,1,2,1,1,2,3,1,1,1,1,3,1,1,1,3,2,1,1,2,2,2,1,1,1,2,1,1,2,2,1,1,3,2,1,1,1,1,1,1,2,3,1,1,2,3,1,2,1,1,2,2,2,1,1,1,1,2,1,2,1,2,2,2,1,1,1,1,2,1,2,1,1,2,1,2,2,1,1,1,1,1,1,1,2,1,1,1,1,1,3,1,2,1,3,1,1,1,2,2,1,1,1,2,2,3,2,1,1,3,3,1,1,1,1,2,1,1,2,2,1,1,1,1,1,1,1,2,1,1,1,2,2,2,2,1,3,1,1,1,3,1,1,3,1,1,1,1,2,2,1,3,2,1,1,1,1,1,2,1,3,2,1,2,1,3,1,2,2,2,2,1,1,3,2,2,2,2,1,1,2,2,2,2,1,1,1,1,2,1,3,2,2,2,1,2,2,1,1,1,2,1,2,1,1,2,1,2,1,1,1,2,2,2,1,1,1,1,2,2,1,2,3,1,2,1,1,1,1,3,1,1,1,1,1,1,2,1,1,1,2,1,2,2,1,1,1,2,3,2,1,1,2,1,1,3,2,3,2,148.530419
3,1,2,1,2,1,1,1,1,1,1,2,1,1,1,2,2,2,1,1,1,1,1,2,1,2,2,1,2,2,2,1,1,2,1,1,1,1,1,1,1,1,1,2,2,2,2,1,1,2,2,1,1,2,3,1,2,2,2,2,1,1,1,3,2,1,1,3,2,2,1,1,1,1,2,1,2,1,1,2,1,3,2,2,1,2,2,1,1,1,2,1,3,2,2,2,2,2,2,3,1,1,1,1,1,2,2,2,2,2,2,2,1,1,2,1,1,1,1,1,1,1,1,1,2,1,1,1,2,1,2,2,2,2,2,1,1,1,2,1,1,2,2,2,1,1,1,2,2,2,1,2,1,2,1,3,2,1,2,2,1,2,1,2,2,1,3,1,2,1,1,2,1,2,2,1,1,3,1,3,1,1,2,2,1,2,1,1,1,2,2,1,1,3,3,1,2,2,1,2,1,1,1,2,2,1,1,1,2,1,2,1,2,1,1,2,1,1,2,1,3,2,2,2,1,1,1,2,2,2,1,1,2,1,1,2,2,2,1,2,1,1,2,2,2,1,1,2,1,1,1,2,1,1,1,1,1,3,2,1,2,1,1,1,1,1,1,2,2,2,1,1,1,1,1,1,2,2,2,1,3,2,2,3,1,1,1,1,2,2,3,1,2,2,3,1,2,2,1,1,2,2,2,2,1,2,1,1,1,1,1,1,3,2,3,2,1,1,1,2,1,2,2,1,1,2,1,2,1,1,1,2,2,1,1,2,1,1,1,1,1,1,1,2,2,2,1,1,1,3,1,2,1,2,3,1,2,1,1,1,1,1,1,1,2,1,1,2,1,1,1,1,1,1,1,1,2,2,2,1,1,1,1,1,2,1,2,2,2,1,1,1,1,1,1,1,2,1,1,1,1,1,1,1,1,1,2,2,2,1,1,1,1,1,3,2,3,2,1,1,1,1,2,1,1,2,1,2,1,1,2,1,1,1,2,1,1,1,1,1,2,1,1,2,1,1,1,1,1,2,1,1,3,1,1,1,1,1,2,2,1,1,2,2,1,1,2,1,3,1,1,2,1,2,1,2,2,2,2,1,1,1,2,2,2,3,3,2,1,2,1,1,1,2,2,1,1,3,1,1,1,2,2,1,1,2,2,1,1,2,2,1,1,1,2,2,2,1,2,3,1,1,2,2,1,3,3,2,1,1,1,2,1,1,2,1,1,2,1,2,2,2,2,2,1,1,2,1,1,1,2,1,3,2,2,2,1,1,1,1,1,2,1,1,2,1,2,1,1,1,1,1,2,1,2,2,3,2,1,1,2,1,3,1,1,1,1,2,1,3,2,2,2,3,1,2,1,1,2,1,1,1,2,3,2,2,2,1,2,2,2,1,1,1,3,2,2,1,1,3,1,2,2,2,1,1,2,2,1,2,1,2,2,2,1,1,1,2,2,1,3,1,2,1,2,1,2,2,2,2,2,2,1,2,1,3,2,1,2,2,1,1,1,1,2,1,1,2,1,2,3,1,1,3,1,2,2,1,3,2,3,1,2,2,1,1,2,1,1,1,2,1,3,2,2,1,1,3,2,1,1,3,2,1,2,1,2,2,2,1,2,1,2,1,1,1,2,1,1,2,1,3,2,2,2,1,2,2,1,1,2,1,1,1,2,2,1,2,2,1,2,2,3,1,2,1,2,1,2,1,1,1,1,2,2,2,1,1,1,1,2,1,2,2,2,1,1,2,1,1,2,3,2,2,2,1,3,1,1,1,2,3,1,1,1,2,1,1,3,2,1,3,1,1,2,2,1,2,1,2,1,1,2,1,1,2,3,1,2,2,1,1,2,1,2,2,2,2,1,1,1,1,2,1,3,3,1,1,2,1,1,3,1,2,1,1,1,1,2,3,2,2,2,2,3,1,1,3,1,1,2,1,1,1,2,1,2,1,1,2,1,1,1,1,1,2,3,1,1,2,1,1,3,2,1,2,3,1,1,1,1,2,2,1,2,1,1,2,3,1,2,1,2,1,2,1,1,2,1,2,1,2,1,1,2,2,1,2,1,1,1,2,1,3,1,1,3,2,2,2,2,1,1,2,2,1,1,1,3,1,1,2,1,1,3,2,1,1,2,2,1,2,1,2,1,1,1,1,2,1,1,1,2,2,1,3,2,1,1,1,2,3,2,1,2,2,1,1,1,2,3,2,1,1,1,2,1,2,1,1,1,1,1,1,3,1,1,1,1,2,1,2,1,2,2,1,1,1,1,1,1,2,3,3,1,3,2,1,1,1,2,2,1,1,2,1,1,2,2,1,2,1,2,1,1,2,1,3,2,1,1,1,2,1,1,3,3,1,1,1,2,1,1,1,1,1,2,2,1,2,1,2,1,2,2,3,1,1,2,2,2,2,1,1,2,1,1,2,1,2,1,1,2,1,1,1,2,2,2,2,2,1,2,1,2,2,1,2,1,1,1,2,1,2,2,2,1,1,3,1,1,1,1,2,1,1,1,1,1,1,1,1,1,1,1,1,2,1,1,1,1,2,2,1,1,1,2,1,1,2,1,2,1,1,1,2,1,3,2,2,1,2,2,1,2,1,1,2,3,1,2,2,2,2,1,2,1,1,2,2,2,1,1,2,2,1,2,1,1,3,2,1,3,1,2,1,1,1,2,1,1,1,1,2,1,1,2,1,1,1,1,1,1,1,2,2,2,1,1,1,1,1,2,1,1,1,2,2,1,1,1,1,1,1,2,1,1,2,3,1,2,2,2,1,2,1,1,2,1,1,2,2,1,3,2,1,3,1,2,1,1,1,1,2,1,1,1,1,2,1,1,2,1,1,2,1,1,2,3,2,1,3,1,2,2,2,2,3,2,2,1,1,1,1,1,1,1,2,2,2,2,1,1,1,1,1,2,3,1,1,1,1,1,1,2,1,1,2,1,1,2,1,1,1,2,1,3,1,1,1,2,1,1,1,1,1,2,2,2,2,2,2,1,2,2,1,1,2,3,1,1,2,1,2,1,1,3,3,2,1,2,1,1,1,1,2,2,1,2,1,1,2,1,2,1,2,1,1,1,2,1,1,2,1,1,1,2,2,2,1,2,1,3,1,1,2,1,1,1,1,1,1,2,1,2,1,2,1,1,1,2,2,2,1,1,2,2,3,1,2,2,2,1,2,3,2,2,1,2,1,2,2,1,1,1,2,2,2,2,1,1,2,1,1,2,2,2,1,2,1,1,2,1,2,1,1,1,2,3,2,2,1,2,2,1,3,1,1,1,2,2,1,2,2,1,2,2,1,2,1,1,1,1,1,1,1,1,1,1,1,2,2,3,1,3,2,1,2,2,3,2,1,2,1,1,2,1,1,1,3,3,1,2,1,1,2,1,2,2,2,2,1,2,2,1,2,3,1,1,2,3,1,1,2,1,1,1,1,2,3,2,2,1,1,1,1,1,2,1,2,1,2,2,2,1,1,1,2,3,1,1,2,1,1,1,2,1,2,2,2,1,1,1,1,1,1,1,1,1,1,1,2,1,1,1,1,2,1,1,1,3,2,1,1,1,3,1,2,1,2,1,2,1,2,2,2,2,3,2,1,1,1,2,2,2,1,2,1,1,2,1,3,2,1,2,1,2,1,2,2,1,2,1,2,2,3,1,2,2,3,1,1,1,3,2,1,1,1,1,2,2,2,1,2,1,1,1,2,2,2,2,1,2,1,2,1,2,1,1,2,1,3,1,2,2,2,1,2,1,1,1,1,1,3,1,1,1,1,1,2,1,1,1,1,2,2,1,1,1,2,1,1,3,1,2,2,2,1,1,2,1,1,3,1,1,2,1,2,1,1,2,1,2,1,2,1,1,1,1,2,2,1,2,2,1,2,2,1,1,1,1,2,2,3,1,1,1,1,1,1,2,1,1,1,1,2,1,2,1,2,1,2,2,2,1,2,2,2,1,1,1,1,1,1,1,1,2,1,2,1,1,1,1,1,1,1,1,1,1,2,2,2,1,2,2,1,2,1,2,1,2,2,2,2,1,1,1,1,1,2,1,2,1,2,1,1,1,1,1,1,1,1,1,1,2,1,1,1,1,1,1,1,2,2,1,3,1,1,1,1,1,1,1,2,2,2,1,1,1,2,2,1,2,2,2,1,2,2,2,2,1,1,1,1,2,1,2,1,3,2,1,1,2,3,1,1,1,2,2,2,2,1,1,2,1,2,1,2,2,1,3,1,1,2,2,1,2,1,1,1,1,1,2,1,3,2,1,1,2,1,2,1,2,1,2,1,1,1,1,2,1,2,1,1,2,1,2,1,1,1,1,3,1,1,1,2,2,1,1,1,2,1,1,1,1,2,1,1,1,2,1,1,2,2,1,1,1,1,2,1,1,1,2,1,1,2,1,2,1,2,2,2,1,2,2,1,1,1,1,2,2,2,1,3,2,1,1,1,1,1,2,3,1,2,1,2,1,1,2,1,2,1,2,3,2,1,2,1,1,1,1,1,2,1,3,2,1,1,2,1,1,1,1,1,1,2,2,2,2,2,2,1,1,1,1,1,1,1,2,2,2,2,1,1,1,2,2,1,3,1,2,2,2,1,2,1,1,1,1,1,1,1,1,1,2,1,1,2,2,1,2,1,1,0.016136
3,1,1,2,2,2,1,1,2,1,1,2,3,1,1,1,2,2,2,1,1,1,1,2,1,1,2,1,2,2,2,2,2,1,1,1,1,2,2,2,2,2,2,2,1,2,2,2,3,1,1,1,1,2,2,2,1,2,1,3,1,1,2,2,1,2,1,1,2,2,1,1,1,2,2,2,1,1,1,1,1,2,1,2,2,2,2,2,1,1,1,1,1,2,1,1,1,1,1,1,2,1,1,1,1,1,2,2,1,1,1,1,2,1,2,1,1,1,2,2,1,2,3,1,2,1,2,1,2,3,1,3,1,1,2,2,1,2,1,1,1,2,1,1,1,2,1,1,2,3,1,3,1,2,2,2,1,1,2,1,2,1,1,2,2,2,1,1,1,1,2,1,1,1,1,1,3,2,2,2,1,1,1,1,2,2,1,1,2,1,1,1,1,2,2,1,1,1,1,2,1,2,2,1,1,1,1,2,1,1,1,1,1,1,2,1,2,1,1,2,2,1,1,2,1,1,1,2,1,1,1,1,2,1,1,1,2,1,2,2,3,1,2,2,1,2,1,1,2,1,3,2,1,2,1,2,1,1,1,1,1,2,1,2,2,1,2,2,1,1,2,2,1,2,1,1,1,1,1,1,1,2,2,1,2,1,3,1,1,1,1,2,3,1,2,2,2,1,2,1,1,2,2,1,3,1,1,1,1,3,3,1,1,2,3,1,2,2,2,2,1,1,2,1,2,1,1,1,1,1,3,1,1,1,1,2,1,2,2,1,2,1,1,1,3,2,1,1,2,1,3,2,1,1,2,2,1,1,2,1,1,2,2,1,1,1,1,1,1,2,2,1,1,3,1,2,1,1,2,2,2,1,2,1,1,1,3,2,1,2,1,1,2,1,1,1,1,2,1,1,2,1,1,2,2,2,2,2,1,2,1,2,1,2,2,1,1,2,3,1,1,1,2,1,2,1,1,1,2,2,1,3,1,2,2,1,1,1,1,1,1,2,2,1,1,1,1,1,3,1,2,1,2,1,1,1,1,1,1,2,1,2,1,1,1,1,1,2,1,1,1,2,1,1,1,2,1,2,1,1,1,1,3,1,1,1,2,2,1,2,2,1,2,1,1,1,2,1,1,1,1,1,1,1,1,2,1,2,2,1,1,1,2,1,1,1,3,2,2,2,1,2,1,1,1,3,2,1,1,1,1,2,2,1,1,1,3,1,1,1,1,2,2,2,2,3,3,2,2,1,2,2,3,2,2,2,1,2,1,2,1,2,1,2,2,2,1,1,1,1,1,2,2,1,1,2,2,2,2,1,2,2,1,1,1,3,3,3,2,1,1,1,2,1,2,2,2,2,1,1,1,1,2,1,1,1,2,1,2,1,2,1,2,1,2,3,1,1,1,1,2,2,1,1,1,1,2,1,1,1,2,3,2,3,2,1,2,1,2,2,2,1,1,1,1,3,1,1,2,3,1,1,1,1,1,2,1,1,2,1,1,2,2,1,1,1,1,1,2,1,2,2,2,2,1,1,1,1,1,2,1,1,1,1,1,2,1,3,2,2,2,1,2,2,1,1,2,2,3,1,2,1,3,2,1,1,2,1,1,1,2,1,2,1,1,1,1,2,1,3,1,1,2,3,1,2,2,1,1,2,2,1,1,1,1,1,2,1,2,1,2,1,1,2,1,1,1,1,2,2,2,1,1,1,3,1,1,1,1,1,1,2,1,2,1,2,3,2,2,1,2,1,1,1,1,1,1,1,1,1,1,1,1,1,1,1,1,1,1,2,3,1,2,1,2,1,1,1,3,1,1,1,1,2,3,1,2,1,2,2,1,1,1,1,2,1,3,1,1,1,1,1,2,1,1,2,1,3,2,1,1,3,1,2,3,2,1,2,1,1,1,3,2,2,1,1,3,1,1,1,2,1,2,1,1,1,1,1,1,2,2,2,1,1,1,1,2,1,1,2,1,1,1,2,2,1,1,2,1,1,2,2,2,1,1,1,2,1,1,1,1,3,1,1,2,1,1,1,2,1,1,1,1,1,1,1,1,2,2,2,1,1,1,2,1,1,1,2,2,1,2,1,2,2,3,1,1,2,1,2,2,1,2,2,1,2,1,2,1,1,1,1,2,1,3,1,1,1,1,1,2,1,2,1,2,2,3,1,1,2,3,1,2,1,1,1,1,2,2,1,2,1,2,1,1,1,2,1,1,2,1,2,1,1,1,1,2,1,1,1,1,2,2,1,1,2,1,3,1,3,1,2,3,2,1,1,1,1,1,1,1,2,1,1,2,2,1,1,1,2,2,1,1,2,2,1,1,1,3,1,1,2,2,1,1,2,3,1,1,1,1,1,1,1,2,2,2,2,1,1,2,3,1,1,1,2,1,1,1,3,2,1,2,1,1,2,2,2,1,1,1,2,1,2,3,2,1,1,2,1,2,1,1,1,2,1,2,2,1,1,3,1,2,2,1,2,2,2,2,2,1,2,2,3,2,1,1,1,1,1,1,1,2,1,2,2,2,2,2,1,1,1,1,1,1,1,1,1,2,1,1,1,2,1,2,3,1,2,1,2,3,2,1,1,1,2,1,2,2,2,1,1,1,2,1,3,2,1,1,1,1,2,2,3,1,2,1,1,2,1,2,2,1,1,2,2,1,1,2,2,1,1,2,1,1,2,1,1,1,1,3,2,1,3,2,2,2,2,2,1,1,2,3,2,2,2,1,2,2,1,1,1,2,2,1,1,2,2,2,1,2,2,1,1,2,2,1,1,1,3,2,2,2,1,2,2,2,2,2,2,2,1,1,1,3,2,3,2,1,1,1,2,1,1,2,1,2,1,3,2,2,2,3,1,3,1,2,2,1,1,1,1,2,1,1,2,1,2,1,1,2,1,1,1,1,2,1,3,1,1,3,1,2,2,1,1,1,2,1,3,1,2,1,1,1,1,1,2,2,2,1,2,2,1,2,2,2,2,2,2,3,1,1,3,1,1,1,1,2,1,1,1,2,2,1,1,1,1,1,1,2,1,3,1,1,2,2,1,3,2,3,1,1,3,1,1,1,1,1,1,2,2,3,2,1,1,2,1,2,1,1,1,1,1,2,1,2,2,1,1,2,3,1,1,1,2,2,1,2,2,1,2,1,3,2,1,1,2,1,2,2,1,2,1,2,2,2,2,1,1,2,2,1,2,1,2,2,1,1,2,1,2,3,2,1,2,2,2,1,2,1,1,2,2,2,2,2,1,1,1,1,2,2,1,1,1,1,2,2,1,1,1,2,2,1,3,1,1,3,3,1,1,2,1,1,1,1,2,2,3,1,1,2,2,1,1,2,1,1,2,1,1,1,1,1,2,1,1,1,2,1,1,2,1,2,2,1,1,1,2,1,1,3,1,1,1,1,1,2,2,1,2,1,2,1,1,1,1,2,1,2,1,1,1,1,1,2,3,1,1,1,3,1,1,1,2,2,2,1,3,1,1,2,1,2,2,2,2,1,3,2,1,1,1,2,1,1,1,1,1,1,2,1,1,1,1,2,1,2,2,1,1,1,2,2,1,1,2,2,2,1,1,2,3,1,1,1,2,1,1,1,1,1,2,2,2,1,1,1,1,2,1,1,3,3,2,1,2,2,1,1,1,1,2,1,1,1,2,1,2,1,1,2,2,1,2,1,2,2,1,2,1,1,1,2,2,2,1,1,2,2,1,1,2,1,3,2,1,1,3,1,2,1,1,2,1,1,2,1,1,2,1,2,2,1,1,3,1,3,1,1,2,1,1,1,1,2,1,2,1,1,1,1,2,3,1,1,1,2,3,1,1,1,2,2,3,2,1,1,1,2,1,1,2,2,1,1,1,1,2,1,1,2,2,1,2,2,1,2,1,2,1,1,3,2,1,1,2,2,1,1,1,2,2,1,1,2,3,2,2,2,1,1,1,1,1,2,2,1,1,1,2,2,1,1,1,1,3,3,1,1,1,1,3,2,1,2,1,1,2,3,1,2,2,1,1,1,1,1,2,1,2,1,1,2,2,1,2,1,2,1,1,1,1,1,1,2,2,2,1,2,2,1,1,1,1,2,1,1,1,1,2,3,1,2,1,1,2,2,3,1,1,2,2,1,2,2,1,2,1,1,2,1,1,2,1,1,2,1,1,2,1,3,2,2,2,2,1,1,2,1,3,2,1,1,2,2,2,2,2,2,1,2,1,2,1,1,2,1,2,2,1,1,3,1,3,1,1,1,2,1,1,1,1,3,1,1,2,1,1,2,1,3,1,2,2,1,2,2,2,2,2,1,2,2,2,2,1,2,1,2,2,1,1,1,1,1,1,2,1,2,2,1,1,1,1,1,1,2,1,1,1,1,2,1,2,1,3,2,1,1,1,1,3,2,2,1,2,1,1,1,1,1,1,2,1,1,1,1,2,2,1,1,3,3,1,2,1,1,1,2,1,1,3,1,1,1,1,1,3,1,1,1,1,2,1,3,1,1,1,1,2,1,1,1,2,1,1,2,3,2,1,2,1,1,1,3,1,1,1,1,2,2,1,1,2,3,2,2,1,2,1,2,3,1,1,2,1,2,2,2,1,1,2,1,2,2,1,1,2,2,2,2,1,2,2,1,1,2,2,2,2,2,149.261064
2,1,1,1,3,2,2,1,1,1,1,2,1,2,1,1,2,2,2,1,2,2,2,1,1,2,3,1,1,2,1,1,1,1,1,1,3,1,2,2,2,2,1,2,1,1,1,2,2,1,1,2,2,1,1,2,2,1,2,1,2,1,2,2,3,3,1,1,2,1,1,2,2,1,1,1,3,2,1,2,3,2,1,1,2,2,1,2,1,1,2,2,1,1,2,1,1,2,2,1,1,2,1,1,2,1,2,1,1,2,1,1,2,2,2,1,1,1,3,1,1,2,2,2,1,2,1,1,1,2,1,1,2,3,2,1,1,2,1,2,2,2,1,1,1,1,3,2,1,1,2,2,1,3,2,2,1,1,3,2,1,1,2,3,2,2,2,1,1,1,1,1,2,1,1,1,1,1,1,2,2,1,2,1,2,3,2,2,1,2,1,1,2,1,2,2,1,1,1,3,1,2,2,1,2,1,1,1,3,2,1,1,1,3,1,2,2,1,1,1,2,2,1,1,2,1,1,1,3,2,1,1,1,2,1,1,1,2,1,1,2,1,1,2,1,1,3,1,1,1,1,1,2,1,1,1,2,2,2,2,2,1,1,2,2,1,1,1,1,3,2,1,1,2,1,2,2,2,1,2,3,1,1,2,1,1,2,3,1,1,2,1,1,2,1,1,2,1,2,3,2,1,3,2,1,1,2,1,1,2,2,1,2,1,1,3,2,1,1,1,3,1,1,1,1,2,1,2,2,1,2,1,2,1,1,1,1,2,2,1,2,1,2,1,1,3,1,1,2,1,1,2,1,2,2,1,2,2,1,2,1,1,3,2,2,1,1,2,1,1,1,1,2,1,1,2,3,2,1,2,1,1,1,1,2,1,1,1,2,1,1,3,2,2,1,1,2,2,1,2,1,2,3,2,1,1,2,2,1,2,1,3,1,1,1,1,2,1,2,2,1,1,2,1,1,2,1,1,1,2,1,2,2,1,1,1,1,1,1,2,1,2,1,1,3,2,2,1,1,1,2,1,1,1,2,1,2,1,1,2,1,2,2,2,2,1,1,2,2,1,1,1,1,1,1,2,1,1,2,1,1,2,1,3,1,2,2,1,3,1,1,2,2,1,1,2,1,1,2,2,2,1,2,1,2,2,1,1,1,2,3,2,2,2,3,2,1,1,2,3,2,1,1,1,2,2,2,2,2,1,1,2,1,2,2,1,1,2,2,1,1,1,2,1,1,2,2,2,2,1,2,1,1,1,1,1,1,1,2,2,1,3,3,1,3,1,2,1,1,1,1,2,1,1,1,2,2,1,1,1,2,2,3,1,1,2,2,2,1,2,1,3,2,2,1,1,3,3,2,2,1,1,2,2,1,1,2,1,2,1,1,1,1,1,2,2,1,1,1,3,2,1,2,3,2,2,1,2,2,2,1,2,3,3,1,2,2,1,2,3,1,1,2,1,2,1,2,1,1,2,2,2,1,2,1,2,3,2,1,1,2,2,2,2,2,2,2,2,2,1,1,2,1,1,2,1,1,3,2,1,2,1,1,1,1,1,1,2,1,1,2,1,2,1,1,1,2,2,1,2,2,2,1,2,2,1,3,2,1,2,1,1,2,1,2,1,1,1,2,3,3,1,1,2,1,1,3,2,1,2,1,1,2,1,1,1,2,1,1,1,2,1,3,1,1,2,2,2,1,1,1,2,1,2,1,2,1,1,2,1,3,2,1,2,2,1,2,1,1,1,1,2,2,2,1,1,2,1,1,1,2,1,3,2,1,1,2,1,1,2,2,1,2,3,3,1,1,1,1,1,2,2,2,3,1,2,1,1,1,1,1,1,1,2,3,1,1,1,1,1,1,1,1,1,1,2,2,1,1,2,1,2,1,2,1,3,1,1,2,1,1,2,2,1,1,1,2,1,2,1,1,1,1,1,1,1,1,1,2,2,1,1,1,1,1,1,2,1,3,2,1,1,1,1,1,1,2,2,2,1,1,2,3,1,1,3,1,2,2,1,1,2,1,1,1,1,2,1,3,1,1,3,2,2,1,2,1,2,1,1,2,1,2,2,1,1,1,2,2,2,3,2,1,1,2,1,1,3,1,1,3,2,1,1,1,1,3,1,1,2,2,2,1,1,2,2,3,1,2,2,1,1,1,2,1,1,1,1,2,1,2,2,2,1,2,1,1,1,1,2,2,1,1,1,2,1,1,2,1,2,1,3,1,1,2,2,2,1,1,2,1,1,1,2,1,1,2,1,2,2,1,2,3,1,1,1,1,1,2,1,1,1,2,1,1,2,1,2,1,1,2,1,1,1,2,1,2,2,2,1,2,2,2,1,1,2,1,1,1,1,2,1,2,3,2,2,1,1,2,1,2,2,2,2,2,2,2,3,1,2,1,2,2,1,1,1,3,2,2,1,1,1,3,2,2,1,1,1,1,1,1,2,3,1,1,1,1,3,2,2,2,2,1,3,1,1,1,1,2,1,2,2,2,1,1,1,1,2,1,2,1,1,2,1,1,1,2,3,2,1,2,1,1,2,2,2,1,1,2,1,1,2,1,1,2,1,1,2,2,3,2,2,1,2,3,2,1,2,2,2,2,3,2,1,2,2,2,1,2,2,1,1,2,2,1,1,1,1,2,1,1,1,2,2,2,2,1,1,2,2,1,1,1,2,2,1,1,2,2,1,1,1,1,2,1,2,2,2,1,1,1,1,2,1,1,1,1,2,1,3,1,1,2,1,2,1,2,2,1,1,1,2,2,2,1,1,2,1,2,2,1,2,1,1,2,1,1,1,2,1,1,3,1,2,3,2,1,1,1,1,1,2,2,2,1,2,1,2,1,1,1,1,2,2,1,1,1,2,1,2,1,1,1,1,2,1,2,1,1,1,2,2,1,1,1,1,1,1,1,1,2,1,2,1,1,1,1,2,1,2,2,2,2,1,1,1,2,2,2,2,1,1,1,1,1,1,1,1,1,2,1,2,1,1,1,1,3,1,1,2,1,1,1,1,1,3,2,2,1,2,2,1,1,1,1,2,3,2,1,1,1,3,1,2,1,2,1,2,1,1,1,2,2,1,2,2,1,1,3,3,2,2,2,1,2,1,1,2,1,1,2,2,2,2,2,1,2,2,1,2,1,1,1,3,1,1,1,3,2,3,1,1,1,1,2,1,1,1,1,2,2,2,1,2,1,1,1,1,1,3,1,2,2,1,1,1,1,2,1,1,1,1,1,1,1,2,1,1,2,1,2,1,2,1,1,1,1,1,2,1,2,1,2,1,2,2,2,1,1,1,2,2,2,3,2,3,2,1,1,1,2,3,1,1,2,1,3,1,2,1,2,1,1,2,1,1,2,2,1,1,1,1,1,2,1,1,1,1,2,1,2,1,2,1,1,2,1,2,1,1,2,2,1,2,3,1,2,2,1,1,2,1,2,2,1,1,1,1,1,2,1,2,1,2,2,1,2,1,2,2,2,2,1,3,2,2,2,2,1,1,1,2,1,1,3,2,1,1,1,2,1,2,2,2,1,1,2,2,1,1,2,1,2,2,2,3,1,2,1,1,1,1,2,2,1,1,1,3,2,1,1,2,2,2,1,1,2,1,1,2,1,2,2,3,1,1,2,1,2,1,1,2,1,2,1,1,2,2,2,1,1,1,1,2,1,2,2,1,2,1,1,1,1,1,2,1,2,1,1,1,2,2,1,2,1,1,1,2,1,1,1,3,2,1,2,1,1,2,1,1,2,2,3,2,1,1,3,1,1,1,2,1,1,2,2,1,1,1,2,1,1,2,1,3,1,2,1,1,1,1,2,2,2,1,2,2,1,1,1,2,1,1,2,1,2,2,1,1,1,1,2,1,3,3,2,1,2,1,2,1,1,1,3,1,2,1,3,1,2,1,1,1,2,2,1,2,1,2,1,1,3,1,1,2,1,1,2,1,2,1,1,2,3,1,3,2,3,2,1,1,1,1,1,1,2,1,1,1,1,2,2,1,1,1,1,1,1,2,1,2,2,1,1,2,1,1,1,2,1,2,1,3,2,2,3,1,1,1,2,2,2,1,1,1,2,1,1,2,2,1,1,1,2,2,1,1,2,2,1,1,2,1,1,2,1,2,1,1,3,1,2,1,2,1,2,2,1,2,2,1,1,2,2,2,1,1,1,1,1,2,2,1,2,1,2,1,1,1,2,1,1,1,1,1,2,2,1,2,3,1,1,1,1,2,1,2,2,2,1,1,2,1,1,1,2,1,1,1,2,1,1,1,1,2,2,1,2,2,1,1,2,2,2,1,1,2,2,1,1,1,2,1,1,2,2,1,1,1,1,1,1,1,2,1,1,2,2,1,3,3,2,1,1,2,3,1,1,3,1,1,1,1,3,1,2,1,2,3,2,2,2,1,1,1,1,3,1,1,1,1,2,1,1,1,1,1,1,2,1,1,2,2,2,1,1,2,2,2,1,1,2,1,1,2,2,3,2,2,1,1,1,1,1,2,2,1,3,1,2,1,2,1,2,1,1,1,1,2,1,2,1,1,1,1,1,1,3,1,1,1,3,1,2,1,2,1,2,1,2,1,1,3,1,2,2,1,2,2,1,1,1,2,3,1,2,1,1,2,1,2,1,2,1,150.526979
1,3,2,1,2,1,1,2,1,1,3,2,1,1,1,1,2,2,3,1,1,1,1,1,1,2,2,1,2,3,1,2,2,2,1,1,1,2,2,3,1,3,2,2,2,3,1,1,2,2,1,2,1,2,1,3,2,3,1,2,1,1,2,1,2,2,3,1,1,2,1,2,1,2,2,2,2,1,1,2,1,1,1,3,2,2,1,2,1,1,2,1,1,2,1,1,2,2,1,2,1,2,1,2,1,1,2,1,2,2,3,2,2,2,1,2,1,1,1,1,1,1,3,2,1,1,2,1,2,1,1,1,1,2,2,2,1,1,1,2,1,2,1,2,1,2,1,1,1,1,1,1,1,1,2,2,1,1,2,1,1,1,1,1,2,3,1,1,2,1,1,1,2,2,2,2,1,1,2,1,2,1,2,1,1,2,1,1,1,2,1,1,2,2,2,1,1,2,1,1,2,1,3,1,1,2,2,1,2,2,1,1,1,2,1,1,2,1,1,1,2,1,1,1,3,1,2,1,1,3,1,1,2,1,2,1,1,1,1,1,1,1,3,1,2,2,1,2,2,1,1,2,1,1,1,1,1,2,1,1,1,1,2,2,2,2,2,1,2,3,3,2,1,3,2,3,1,1,1,3,2,2,1,1,1,1,2,1,2,2,1,1,1,1,1,1,3,1,2,1,1,2,2,1,2,2,1,1,1,1,1,1,1,2,1,2,3,1,2,1,1,1,1,1,2,1,2,1,1,1,2,1,1,1,3,1,1,3,1,1,2,1,1,2,1,1,2,1,1,1,2,2,1,2,1,2,3,1,2,1,1,2,1,1,1,2,2,2,2,1,2,1,2,1,1,1,3,3,1,2,1,1,2,3,1,1,1,1,1,3,1,1,2,1,1,2,3,2,1,1,1,1,1,1,1,1,2,1,1,1,2,1,1,2,3,2,2,3,1,1,1,1,1,1,1,1,1,1,1,1,2,2,1,1,2,2,1,2,1,2,1,1,1,1,2,1,2,1,2,1,1,1,1,1,2,1,1,2,1,1,1,2,2,3,1,1,1,1,2,2,2,1,1,2,2,1,1,1,1,3,3,2,1,2,1,3,1,2,1,1,2,2,1,1,1,1,1,2,1,1,1,1,1,1,3,2,1,3,1,1,1,1,3,2,1,2,1,1,2,1,1,2,1,1,2,2,2,2,2,1,1,2,1,1,2,2,2,1,1,2,2,2,2,1,3,1,1,2,1,2,1,1,1,2,1,1,2,2,1,1,2,2,1,1,2,2,3,1,1,2,1,2,2,1,2,3,2,1,1,1,2,1,2,1,2,2,1,3,2,2,2,2,1,1,1,1,1,1,1,1,3,1,2,1,1,1,1,1,2,2,2,2,2,1,1,1,1,1,1,1,1,1,1,1,1,2,2,1,1,2,1,2,2,2,1,1,1,3,1,2,1,1,2,1,2,3,2,1,1,2,1,1,1,1,1,1,1,2,2,2,1,1,1,3,2,2,2,2,2,1,1,1,1,2,1,2,2,1,2,1,2,1,1,2,2,2,2,2,1,2,2,1,2,2,1,1,2,2,3,1,1,2,2,2,1,2,1,1,1,2,1,1,2,2,2,1,1,2,2,1,3,1,2,1,3,1,3,2,1,1,1,1,2,1,1,3,1,2,1,2,1,2,2,2,1,1,2,3,2,2,1,2,3,1,2,3,1,1,1,1,2,1,2,1,1,1,2,1,2,1,2,2,1,2,1,1,1,2,1,1,2,1,1,2,2,1,2,2,1,2,2,1,3,1,1,2,1,2,1,1,3,1,2,1,1,2,1,1,1,1,2,1,2,2,2,2,1,1,2,3,2,1,2,2,3,2,1,1,2,1,2,3,1,1,2,2,2,2,2,2,1,2,2,2,1,2,2,1,1,1,3,2,1,2,1,1,1,1,1,3,1,2,1,1,2,1,1,1,1,1,2,2,2,3,2,1,1,1,1,1,2,2,2,2,1,1,3,1,2,1,2,1,1,2,1,1,1,1,2,1,1,1,2,2,1,2,1,3,2,1,1,1,1,1,2,1,1,2,3,2,2,1,2,2,1,1,1,1,2,1,1,2,2,1,1,2,2,2,2,2,2,2,2,1,3,2,2,2,1,1,1,1,1,1,1,1,2,2,1,1,2,2,1,1,2,1,1,1,1,3,2,2,1,1,1,2,1,3,1,1,1,2,1,1,2,1,1,1,2,1,1,1,1,1,1,1,1,3,2,2,1,1,3,2,2,1,2,1,2,1,2,1,1,1,1,2,3,2,1,1,1,2,1,1,1,2,2,2,1,1,1,3,2,2,1,3,1,2,2,3,2,1,1,2,2,1,1,1,1,1,3,2,2,2,2,1,1,2,1,1,1,2,2,1,2,1,2,2,2,1,3,1,1,1,2,1,1,2,1,1,1,2,2,1,3,1,2,1,1,2,2,2,1,2,1,3,2,1,1,2,2,2,2,1,1,1,1,1,1,1,2,1,2,2,1,2,1,2,2,1,2,2,2,1,2,1,1,2,1,1,2,1,1,1,1,1,1,2,1,1,2,1,1,2,2,3,1,2,3,1,2,2,1,1,2,1,2,2,1,2,3,2,1,2,1,2,1,1,2,1,1,1,3,1,2,1,3,1,2,1,2,2,1,1,1,3,2,2,1,1,3,1,1,1,1,2,2,2,2,1,2,2,1,1,1,3,2,1,1,2,2,1,1,1,2,1,3,2,1,1,2,1,2,1,2,1,1,1,2,2,1,3,1,1,2,2,2,1,1,1,1,2,2,1,3,2,1,2,2,1,1,2,2,2,1,1,3,2,2,2,1,1,2,2,1,1,1,2,1,2,2,1,1,2,1,1,1,1,2,1,1,1,1,2,1,2,2,2,2,3,2,1,3,1,1,2,1,2,2,3,2,2,2,1,1,2,1,1,2,2,1,2,1,1,1,1,3,1,1,1,2,1,1,3,1,2,1,1,3,1,2,1,1,1,1,1,2,1,2,1,1,1,2,1,1,2,2,2,2,1,1,2,1,1,2,2,1,2,1,2,1,2,1,1,2,2,1,1,2,1,1,3,3,2,2,1,1,1,2,2,1,1,1,2,1,2,2,1,1,2,1,2,2,1,1,1,1,2,3,1,3,2,2,2,2,2,1,2,2,1,2,1,1,1,1,2,1,1,2,1,1,2,2,2,2,1,1,2,2,1,2,1,1,1,1,1,2,1,3,2,2,1,2,2,1,3,1,2,1,1,2,1,1,2,1,2,1,1,2,1,2,1,1,2,1,1,3,1,1,2,2,1,1,1,2,1,1,2,2,3,2,2,2,2,1,2,1,1,1,1,1,1,2,2,2,1,1,1,3,1,3,2,1,1,2,2,1,1,3,2,2,1,1,2,2,1,2,1,3,2,2,1,1,3,1,1,1,1,1,1,2,2,1,3,1,3,2,3,2,1,2,1,2,2,1,2,2,1,1,1,1,1,2,1,1,1,1,1,1,1,1,1,1,1,1,1,1,2,2,1,1,2,1,2,3,2,1,1,1,1,2,2,2,2,1,3,2,2,3,1,1,1,2,2,1,2,2,2,1,1,3,1,1,2,1,3,1,1,1,1,3,1,1,1,1,2,2,1,1,2,2,2,1,1,1,1,1,1,2,1,2,2,1,2,1,1,2,1,2,2,1,2,1,1,2,2,2,3,2,1,1,2,2,3,1,1,1,3,2,2,2,1,1,2,1,1,1,2,2,3,3,1,1,1,3,1,1,1,3,1,1,1,1,3,2,1,1,1,1,2,2,1,1,1,2,2,2,2,2,1,2,2,1,2,1,3,2,1,1,1,1,2,1,1,2,2,1,2,2,1,2,3,2,1,2,1,1,1,1,1,3,1,1,1,1,1,1,2,2,2,2,2,3,2,1,2,2,2,2,1,2,2,1,2,2,1,2,1,2,1,1,1,1,2,2,3,2,1,2,2,1,1,1,1,2,1,2,1,1,3,1,1,2,1,2,2,1,2,2,2,1,1,1,1,1,1,2,1,1,2,2,1,2,1,2,2,2,1,1,2,1,1,2,2,1,1,1,2,3,2,1,1,1,2,1,1,2,1,2,2,1,2,2,1,2,1,2,2,2,1,1,2,1,1,2,1,1,2,2,1,1,2,1,2,2,2,1,2,2,1,2,1,2,1,1,1,2,1,2,1,1,1,1,1,2,1,3,1,1,2,1,1,1,1,2,2,1,1,1,2,1,1,1,1,2,1,1,1,2,2,1,2,2,2,2,1,2,2,2,1,2,2,1,1,1,1,1,1,1,1,3,2,1,1,2,1,1,1,1,1,1,1,3,1,2,2,2,2,1,1,1,2,2,1,1,2,1,1,2,2,1,1,2,1,1,1,1,2,2,2,2,2,1,3,2,2,1,1,1,2,3,1,1,1,2,1,1,1,1,1,1,1,2,2,3,2,1,2,1,2,1,2,1,1,1,1,2,2,1,2,1,1,2,1,1,2,2,2,2,1,1,2,2,1,1,2,3,2,1,2,1,1,2,2,1,1,1,1,2,2,3,2,2,1,1,1,2,1,2,1,2,2,2,2,1,2,1,3,1,2,2,2,1,149.821024
3,2,1,1,2,1,2,1,2,1,1,1,1,1,1,1,1,1,3,1,2,2,1,3,1,1,1,2,2,2,3,3,1,1,2,1,1,2,1,2,2,1,2,2,1,1,1,3,2,1,1,2,1,1,1,3,1,3,1,2,1,1,1,2,2,1,1,1,2,2,1,1,1,2,2,2,1,1,3,1,1,3,1,1,1,1,1,2,2,2,1,1,1,1,1,2,2,1,1,1,1,2,2,2,1,2,2,1,2,2,1,2,2,1,2,1,1,1,2,1,2,1,1,1,1,3,1,2,2,3,2,2,2,2,1,1,3,1,2,2,1,1,1,1,1,1,1,2,3,3,1,2,1,2,1,2,1,1,2,1,2,1,1,1,2,2,1,1,3,2,1,1,1,3,1,2,3,3,2,3,1,1,1,2,2,2,1,1,2,2,2,1,2,1,1,1,3,2,2,2,1,3,1,1,1,1,3,1,1,1,1,1,2,2,1,2,2,1,1,2,2,2,2,2,2,1,1,1,1,1,2,2,1,2,1,1,3,1,1,2,1,1,1,1,2,3,2,2,3,1,1,1,1,3,1,1,1,1,1,2,1,1,1,2,1,2,1,2,2,3,2,2,2,2,2,2,1,2,2,1,3,2,1,1,2,3,1,1,2,3,3,2,1,1,2,3,1,2,1,1,2,1,2,1,2,2,2,1,1,1,2,1,1,2,2,2,1,2,1,2,2,1,1,1,2,1,2,1,1,2,3,2,1,2,2,2,3,3,1,1,1,1,1,2,1,2,2,1,2,2,2,3,2,2,2,2,1,1,1,1,1,2,1,2,2,2,2,1,2,3,1,1,1,2,1,2,1,3,2,1,2,1,2,2,2,2,1,1,1,2,1,1,1,3,2,2,3,1,3,1,2,2,1,3,3,2,2,1,1,1,1,1,1,3,2,1,2,2,1,2,1,1,2,1,2,1,1,1,2,1,1,2,2,2,1,2,1,2,2,1,1,1,1,2,2,2,2,1,1,1,1,1,2,1,2,1,2,3,1,2,2,2,1,2,2,1,3,1,2,1,1,2,1,1,1,2,1,1,1,1,1,1,1,2,1,3,2,2,2,1,1,1,2,2,2,2,2,2,2,1,1,2,1,1,1,1,1,3,2,2,1,1,2,2,1,1,2,1,1,1,3,1,1,1,1,2,1,1,1,1,1,2,1,1,1,1,2,3,2,1,1,1,1,3,2,1,1,2,2,1,1,1,2,1,2,2,1,1,1,1,1,1,1,1,3,1,1,2,2,2,2,1,1,1,2,2,2,2,1,1,1,1,2,2,1,1,1,3,1,2,1,2,1,2,1,1,2,2,1,1,2,1,1,2,2,2,2,1,3,2,1,1,2,1,2,2,2,1,1,1,1,2,1,2,1,3,1,1,2,2,1,1,1,1,1,1,1,1,2,2,2,1,1,1,1,2,1,2,1,1,2,1,1,2,2,1,2,1,2,2,1,2,1,1,2,2,1,2,1,2,1,2,1,2,1,2,1,1,1,2,2,2,2,2,1,1,2,2,2,1,3,2,1,1,2,1,1,1,1,1,1,3,1,1,1,2,3,1,2,2,1,1,1,1,2,1,1,1,2,1,2,1,1,1,2,1,1,1,1,1,1,1,2,1,1,2,2,2,2,2,1,2,1,1,2,1,1,2,1,3,1,1,3,1,1,1,2,1,3,2,2,1,1,1,1,1,2,1,1,2,1,2,1,2,2,1,2,1,2,2,3,1,1,1,1,2,1,2,2,3,1,1,3,2,2,1,1,1,1,1,1,2,1,2,2,2,2,1,2,1,1,1,1,1,1,1,2,2,1,2,3,1,2,2,1,2,3,1,1,3,3,2,3,2,1,2,3,2,1,1,1,1,3,1,1,2,1,3,1,2,1,3,3,2,2,1,3,1,1,2,2,1,1,1,1,1,3,1,1,1,2,2,1,2,1,1,2,2,2,1,1,2,3,2,1,1,1,2,3,2,1,2,2,1,2,1,3,2,1,1,1,2,1,1,1,1,1,1,2,2,2,1,2,2,1,2,1,1,1,2,2,2,2,1,1,1,2,1,1,2,1,2,1,2,2,1,2,2,2,2,2,1,1,1,2,2,2,1,1,2,1,1,1,1,1,2,2,2,1,1,1,1,3,1,1,2,1,1,1,2,1,1,2,2,1,1,1,2,1,2,1,2,2,2,2,1,2,1,2,2,1,2,2,1,2,1,1,2,3,3,1,1,3,3,2,1,2,1,1,1,2,1,1,2,1,2,1,1,1,2,2,1,2,2,1,1,2,3,2,1,1,2,1,1,2,2,2,1,1,1,2,1,1,1,2,3,1,1,3,1,2,1,1,1,1,2,1,1,1,2,2,2,1,1,2,1,1,2,1,1,2,1,2,1,2,1,2,1,1,1,2,1,2,2,1,2,1,2,1,1,2,2,1,2,2,1,2,2,2,2,1,1,2,3,1,1,1,3,2,1,1,1,1,2,1,1,2,2,2,1,2,1,2,1,3,1,1,1,1,1,2,2,1,1,1,2,1,1,1,1,1,1,1,3,1,2,1,2,2,1,1,3,1,1,2,2,1,2,1,1,1,1,1,1,1,2,1,2,1,3,2,2,2,1,2,2,1,1,1,2,1,2,3,1,1,1,1,1,1,2,1,2,1,2,1,2,1,2,1,1,1,2,1,1,1,2,2,1,1,1,1,1,1,2,2,1,3,1,2,1,2,1,1,1,2,1,1,2,1,2,1,2,1,1,1,2,1,1,1,1,1,2,1,1,2,2,1,2,1,2,1,1,1,2,1,1,2,3,3,1,1,1,2,2,1,1,2,1,1,2,1,1,2,1,2,1,3,2,2,2,1,1,2,2,1,2,1,1,2,1,2,1,1,1,2,1,2,1,2,2,1,1,1,1,2,1,2,1,2,2,1,1,2,1,2,2,1,2,3,1,1,1,2,1,2,2,1,3,2,2,2,1,2,1,2,1,3,1,2,1,1,2,1,2,1,1,2,1,2,2,3,1,1,1,1,1,1,1,1,1,1,1,3,1,1,1,1,2,2,2,1,1,3,1,2,1,2,1,1,1,2,2,1,1,1,2,1,1,1,2,1,1,1,2,1,1,2,3,1,1,3,1,1,1,3,1,1,1,2,1,2,1,2,1,1,1,2,1,1,2,2,1,2,1,1,1,1,2,3,1,1,1,1,2,1,1,2,1,1,2,2,1,2,1,3,1,1,2,2,1,2,1,2,2,1,1,1,1,1,2,1,2,2,2,1,1,2,2,1,2,1,3,1,1,2,1,1,2,2,1,2,2,1,3,2,2,1,3,2,1,1,1,2,1,1,2,2,2,1,3,1,2,2,2,2,2,2,1,2,2,1,1,1,1,2,2,2,1,2,2,1,1,2,2,3,1,1,1,1,1,1,1,1,1,1,1,2,2,2,3,2,1,2,1,1,2,2,1,1,1,1,1,1,1,1,2,1,1,1,1,1,1,2,1,1,2,2,1,2,1,2,3,2,2,2,2,2,2,2,2,1,1,1,2,1,1,1,1,2,3,1,1,1,2,1,2,1,1,1,2,1,1,2,1,1,1,1,2,3,1,1,1,2,1,1,2,1,1,2,1,1,1,1,2,1,1,3,1,1,2,2,2,1,1,2,3,2,2,2,1,3,2,1,1,1,1,2,1,1,2,2,3,1,1,2,2,2,1,1,1,2,1,2,2,1,1,3,1,1,3,2,3,1,1,1,1,1,1,3,2,1,2,1,1,2,2,3,1,1,2,2,1,1,1,1,1,2,3,1,2,1,1,1,1,2,2,1,1,1,1,1,3,2,1,1,1,1,2,2,2,2,1,1,2,1,1,1,3,2,2,2,2,2,1,1,2,1,2,1,2,2,2,2,1,1,1,2,1,1,1,1,1,2,1,2,1,1,2,1,1,2,2,3,1,3,3,1,1,2,2,3,2,1,1,1,2,2,2,2,2,1,1,3,1,2,2,1,2,1,3,1,1,1,2,1,1,2,2,1,2,1,1,1,2,1,1,2,2,2,1,2,1,3,1,2,1,1,1,1,1,1,2,1,3,2,2,1,2,2,1,1,1,1,1,2,1,1,1,2,2,2,1,1,1,3,1,2,1,1,1,1,1,3,2,1,2,3,2,1,1,1,3,2,1,1,2,3,1,1,1,2,1,1,2,1,1,1,2,2,2,1,3,1,2,2,2,2,2,2,1,2,1,2,2,1,2,1,1,2,1,1,3,2,1,2,2,2,2,2,1,1,2,2,3,1,1,2,1,1,1,1,2,2,2,2,2,2,1,1,3,2,1,1,1,3,1,2,1,2,3,2,1,1,1,1,1,1,1,2,2,1,2,1,2,1,2,1,1,1,2,2,1,1,1,2,1,1,1,1,1,2,1,1,1,2,3,2,1,1,1,1,2,2,2,2,2,1,1,1,2,2,1,2,2,2,1,2,2,1,1,1,1,1,1,2,2,2,2,1,2,3,1,1,2,1,1,3,1,2,1,3,1,1,1,1,1,1,1,2,1,1,1,1,1,2,2,1,2,1,1,1,1,3,1,1,2,2,3,1,3,1,3,1,-0.715144
2,1,1,2,1,1,2,2,1,1,2,2,2,1,2,2,1,1,2,1,1,1,1,1,2,2,2,2,1,1,2,2,2,1,1,1,1,2,1,3,2,1,3,2,1,2,1,2,1,2,2,1,1,1,2,2,2,1,1,3,1,1,1,1,2,2,2,2,1,1,1,1,1,1,1,2,1,1,2,1,1,2,2,1,1,1,2,1,2,2,1,2,1,2,1,1,2,1,1,1,1,2,2,1,1,2,1,2,2,2,2,1,3,2,1,1,1,1,2,1,2,1,1,2,2,3,2,1,2,1,1,2,2,2,1,2,2,1,1,2,1,2,2,1,1,2,1,2,1,1,2,2,1,3,2,1,3,1,1,1,1,1,1,1,1,1,1,1,1,1,3,1,1,1,1,1,1,1,2,2,2,2,1,3,2,1,2,2,1,1,2,1,2,2,3,1,1,1,3,1,2,1,2,1,1,1,1,1,2,1,2,1,1,1,1,2,1,2,2,2,1,1,1,2,2,1,1,1,3,1,2,2,1,1,2,2,1,1,1,1,1,1,2,1,3,1,1,1,1,1,1,1,2,2,1,1,1,1,1,2,2,1,2,1,3,1,2,2,1,2,1,2,1,2,2,2,3,2,1,2,1,1,1,1,2,1,2,2,1,1,2,1,2,3,1,2,3,1,1,2,1,1,3,2,1,1,1,2,1,2,1,1,1,1,1,1,2,1,1,1,2,2,2,2,1,2,1,2,1,2,1,2,2,3,2,1,1,3,2,1,1,2,1,2,3,2,1,1,1,2,3,1,1,2,1,2,2,3,1,2,1,3,1,1,1,3,1,1,1,2,2,1,1,1,1,3,3,1,1,1,1,1,1,1,3,1,1,2,1,1,1,2,1,2,1,2,1,2,1,1,2,2,1,1,2,1,3,1,1,1,2,2,2,1,1,2,1,1,1,2,2,1,1,1,3,1,1,1,1,1,2,2,1,1,1,3,1,1,1,1,1,1,1,1,3,1,3,1,1,1,1,2,1,1,2,1,3,1,1,1,1,2,1,1,3,1,2,2,3,2,1,1,1,1,2,1,1,3,2,2,1,1,3,1,1,2,3,2,2,2,2,1,1,1,1,1,2,3,2,2,1,1,1,1,1,2,1,1,2,2,1,2,3,1,2,1,1,2,2,2,3,2,2,2,2,2,1,1,1,1,1,1,2,1,1,1,1,1,2,1,1,3,2,2,2,3,1,1,2,1,1,1,1,1,1,1,1,1,1,1,1,2,1,2,3,1,2,2,1,2,3,2,2,1,3,1,1,1,2,1,3,2,2,1,2,1,2,2,1,1,2,2,1,2,1,1,2,1,1,1,1,1,1,3,2,1,2,1,1,1,1,1,1,1,2,1,1,2,1,1,3,2,2,1,1,3,1,1,1,2,1,1,1,1,1,2,3,1,2,3,2,1,1,2,2,2,2,2,2,2,2,1,1,3,2,1,1,2,2,2,1,1,1,2,3,2,2,1,2,2,1,2,2,2,1,2,1,1,1,2,2,2,1,1,1,1,2,1,1,1,2,1,1,2,1,1,1,1,1,2,1,1,2,1,1,1,2,1,2,2,2,1,1,1,2,1,1,1,1,2,2,1,3,2,2,1,1,1,2,1,3,1,2,1,3,2,2,1,2,1,1,1,2,1,1,1,1,3,1,1,2,1,2,1,2,1,1,1,1,2,3,1,2,1,1,1,2,2,1,2,1,1,1,1,1,2,1,1,1,2,2,1,2,1,1,1,1,1,2,2,1,2,1,1,1,1,1,2,2,1,1,2,1,1,2,3,2,1,1,1,2,1,1,2,1,2,3,1,2,1,1,2,1,1,3,1,2,3,2,1,3,2,1,1,1,1,1,1,3,1,2,1,2,2,2,2,1,1,2,1,2,2,2,1,1,1,2,1,2,1,1,1,1,1,1,1,1,1,2,2,1,2,1,3,3,1,2,2,2,2,1,1,2,1,1,2,2,1,2,1,1,1,2,1,1,1,1,2,3,1,1,1,2,2,2,2,1,1,1,2,3,3,1,1,1,1,3,2,3,2,2,1,2,1,2,1,1,3,2,1,2,1,2,1,2,2,1,3,1,2,2,1,1,2,1,2,1,1,2,1,1,1,2,1,2,1,3,2,2,1,1,1,2,1,3,3,2,1,1,1,1,1,2,2,1,1,1,2,1,1,1,2,2,2,2,2,1,1,1,1,1,1,1,2,1,1,2,2,1,1,1,2,2,2,2,2,2,1,1,1,1,3,1,2,1,1,2,1,2,1,2,2,1,2,1,2,1,1,2,1,1,3,2,1,1,1,2,1,2,2,2,1,3,2,1,2,2,2,1,2,2,1,2,1,2,2,1,1,1,2,1,1,2,1,1,2,1,2,2,2,1,1,1,1,1,1,1,1,1,1,1,1,3,2,1,1,1,2,2,1,2,1,1,1,2,2,1,1,2,2,3,1,3,2,1,2,2,1,1,2,2,1,1,2,2,1,2,2,1,1,1,2,2,1,1,2,1,1,1,2,1,1,1,1,3,1,1,1,1,2,1,2,1,3,2,3,1,2,1,1,1,2,2,2,1,1,2,2,1,1,1,1,3,1,1,1,1,1,1,1,2,1,1,1,1,1,1,1,3,1,1,1,1,1,1,2,1,1,1,1,3,1,2,3,1,2,1,2,1,1,1,2,1,1,2,3,2,2,1,1,1,2,3,1,1,1,1,1,1,1,2,2,1,2,1,1,1,2,2,2,1,2,2,2,1,2,2,3,1,1,1,2,2,2,1,2,1,3,1,1,1,2,2,2,3,1,3,2,1,2,2,1,2,2,1,3,2,1,1,2,2,1,1,2,1,1,1,2,1,1,2,1,1,1,2,2,2,1,1,1,2,3,2,1,1,2,2,1,1,1,1,2,3,1,1,2,1,1,2,1,1,1,2,1,1,2,1,2,1,1,1,2,2,2,2,1,2,3,1,1,1,1,1,1,2,1,1,1,1,2,2,1,1,2,1,1,3,1,2,1,2,2,2,1,1,1,1,1,1,3,1,1,2,1,1,1,2,1,1,2,3,1,2,2,2,1,1,1,1,1,1,1,1,2,1,3,3,1,2,1,2,3,1,2,1,1,1,3,2,1,2,1,1,2,3,1,2,2,2,1,1,2,2,1,1,1,1,1,2,3,1,1,2,1,1,3,2,1,2,1,1,3,1,1,2,1,2,1,3,1,2,1,2,1,1,1,1,1,2,1,2,1,1,1,1,1,1,2,2,1,1,2,2,1,1,1,1,1,2,1,2,1,1,2,1,2,1,3,2,2,2,2,2,1,2,1,2,2,1,2,1,1,1,2,1,2,2,1,2,1,2,1,2,2,1,2,1,1,2,2,2,2,2,1,1,1,2,1,2,1,1,1,1,1,3,2,1,1,1,3,1,2,1,1,2,1,2,2,2,2,1,2,1,1,1,1,3,1,2,2,1,2,2,1,1,2,1,1,2,1,2,2,1,1,2,1,2,2,1,1,1,1,1,1,2,1,1,2,1,3,1,1,1,1,1,1,1,1,2,2,1,1,2,1,3,2,2,1,1,1,2,2,1,2,1,2,3,2,2,2,1,1,1,1,2,3,1,1,2,1,1,1,2,1,2,2,2,1,1,2,2,1,1,1,1,2,1,1,1,1,2,2,1,1,1,1,3,3,1,1,3,3,1,2,3,1,1,1,1,1,2,1,1,2,1,2,1,1,1,2,1,1,1,1,3,1,1,1,1,1,1,1,1,2,2,3,1,1,1,2,1,2,2,2,2,2,2,3,1,3,1,2,1,2,2,2,2,2,1,1,1,1,3,1,2,1,1,1,2,1,1,2,2,1,1,1,1,3,1,1,1,2,1,1,1,2,1,1,3,1,2,2,1,1,1,1,2,1,1,1,1,1,2,1,1,1,1,1,2,1,2,1,1,2,3,2,2,1,1,1,2,2,1,1,2,1,2,2,1,1,1,2,1,1,2,1,1,1,2,1,1,3,1,1,1,2,2,2,1,1,3,2,1,1,1,3,1,1,2,3,2,1,1,1,2,1,1,1,1,3,1,1,2,1,1,1,1,1,1,2,1,1,1,1,1,1,1,1,2,2,1,1,2,1,3,1,1,1,1,1,2,2,1,1,1,2,2,1,2,2,1,1,1,3,2,1,1,2,2,1,1,2,1,2,2,2,2,2,2,1,2,1,1,1,1,2,1,1,2,2,1,1,1,1,2,1,1,1,3,2,1,2,1,1,1,2,2,2,1,1,1,2,1,1,3,1,1,1,1,2,2,3,1,1,1,1,2,2,1,2,1,2,2,2,2,3,1,2,2,2,1,1,2,1,2,1,2,1,3,1,2,2,2,1,1,1,1,1,2,1,1,1,1,2,1,3,1,1,1,1,2,2,1,2,1,2,1,1,2,2,1,2,1,2,2,1,2,1,1,1,2,2,1,3,2,1,3,3,2,2,1,2,2,1,1,2,1,2,1,2,1,2,2,3,2,2,2,2,1,1,1,2,2,2,1,1,1,1,2,1,3,2,1,1,2,1,1,2,1,1,2,2,1,1,1,2,2,2,1,2,1,2,2,147.771584
2,1,2,1,2,2,3,1,2,1,3,2,1,1,2,2,1,2,2,1,1,1,1,2,2,3,1,2,2,1,2,1,2,2,1,2,1,2,2,1,2,1,2,2,2,2,1,2,1,2,2,2,2,1,1,1,3,1,1,3,1,1,3,1,1,2,1,2,1,1,1,1,2,2,3,1,1,1,2,3,1,3,2,1,1,2,1,1,2,2,2,1,2,3,1,3,3,1,3,2,1,1,1,1,1,1,1,2,1,1,1,2,2,1,1,1,2,1,1,1,1,1,1,2,1,2,1,1,2,2,1,1,2,2,2,1,1,2,2,2,1,2,1,1,1,2,1,1,2,1,2,1,1,1,1,3,3,3,1,2,1,1,1,1,1,2,1,2,3,2,2,1,1,1,1,1,2,2,2,2,3,2,1,2,1,2,2,1,1,1,1,1,1,3,1,3,1,2,1,2,1,2,1,2,3,1,2,1,1,2,1,2,1,1,1,1,1,1,2,2,1,1,2,2,1,2,2,2,1,2,2,1,1,2,1,1,3,1,2,2,1,1,2,2,1,1,2,3,3,1,1,1,3,1,3,2,2,1,1,1,1,1,2,1,1,1,2,1,2,1,1,2,1,1,3,2,2,1,1,1,1,2,1,2,2,1,1,1,2,2,2,2,2,1,2,1,2,2,1,2,2,2,3,1,2,2,1,1,2,1,2,2,1,1,1,1,2,1,1,3,2,2,2,1,1,1,2,3,2,1,1,2,2,3,1,1,2,2,1,2,1,1,1,1,3,2,2,1,1,2,3,1,2,1,1,1,2,1,1,2,2,1,2,1,1,2,2,1,1,1,1,1,1,1,1,3,1,2,1,2,2,1,1,1,1,1,1,2,1,1,1,2,2,1,1,2,3,2,1,1,1,3,1,2,1,2,2,1,2,1,2,2,1,2,1,1,1,2,2,3,1,2,2,1,2,1,2,2,1,1,1,1,2,1,2,2,2,1,1,1,2,2,2,1,2,2,2,1,2,2,2,1,1,2,3,1,1,1,1,1,1,2,2,2,3,1,1,1,2,2,1,1,1,2,1,2,2,1,3,1,1,1,2,2,1,2,2,2,1,2,3,2,1,2,2,2,1,1,1,2,1,1,2,1,3,2,2,1,2,3,3,1,2,2,1,1,1,2,1,1,1,2,3,2,2,2,2,2,2,1,1,1,1,2,1,1,1,2,1,2,1,1,1,1,1,1,2,1,2,1,2,2,2,2,2,1,2,1,2,1,1,1,3,1,1,1,1,1,1,2,2,2,1,1,1,1,2,1,1,2,2,1,1,3,2,2,3,2,1,2,1,1,2,1,1,1,2,1,1,1,2,1,2,2,2,2,2,1,1,1,2,1,1,1,2,2,1,1,1,1,1,2,1,3,1,2,1,1,2,1,2,1,1,1,2,2,2,1,2,1,1,1,1,2,1,1,1,1,2,1,2,2,1,1,1,2,2,1,2,1,1,1,1,1,2,2,1,2,1,1,2,2,2,2,2,2,1,1,1,2,1,1,2,1,1,1,2,2,1,1,2,1,2,1,2,2,2,2,1,1,1,1,1,1,1,2,2,1,1,2,2,1,2,2,3,1,2,1,2,1,2,2,2,2,1,2,1,1,1,3,1,1,3,1,2,3,3,2,3,1,1,1,3,2,2,1,3,2,2,1,2,1,2,2,2,1,2,1,3,1,1,1,2,1,1,2,2,1,1,1,2,1,1,1,1,2,3,1,1,1,1,2,2,2,2,2,1,2,1,1,2,2,2,1,1,1,2,2,1,3,1,1,2,1,2,1,2,1,1,1,1,1,1,1,1,3,1,3,1,1,1,1,1,2,3,1,3,1,1,2,3,2,1,2,1,1,2,1,2,2,1,2,2,1,1,1,1,2,1,2,3,2,1,2,1,2,1,2,2,1,1,2,1,2,1,1,2,1,1,2,1,1,1,3,1,2,1,2,1,2,1,1,1,2,2,2,1,2,1,1,1,1,1,1,2,1,1,2,3,1,2,2,1,3,2,2,1,1,1,2,1,3,1,1,1,2,2,3,1,3,2,1,3,1,2,1,1,2,1,3,2,1,1,1,1,3,1,2,2,2,2,2,1,2,1,2,2,1,1,3,1,2,1,1,1,1,2,2,1,2,2,1,1,3,2,2,1,1,2,2,1,1,1,1,1,1,1,3,1,1,1,1,1,2,2,1,3,1,2,3,1,1,1,1,1,1,2,1,2,2,2,1,3,2,2,3,1,1,1,1,1,1,1,2,2,1,1,1,1,1,2,1,1,1,1,1,2,1,2,1,1,1,1,1,1,3,2,2,2,3,2,1,2,3,2,1,1,2,1,2,2,1,2,1,3,3,2,3,1,2,3,3,1,1,1,1,1,1,1,1,2,1,2,2,2,2,2,1,2,1,1,1,1,2,1,1,1,1,1,1,1,2,1,1,2,1,1,1,3,1,2,1,1,1,1,1,2,1,2,2,1,1,1,1,1,1,2,2,1,1,2,1,1,1,2,2,1,2,1,1,2,1,1,1,1,1,1,1,1,3,1,1,2,2,1,1,2,1,2,1,2,2,1,2,1,2,2,1,2,2,1,1,1,1,1,1,1,1,1,1,3,3,2,1,2,1,1,1,1,1,1,2,2,1,1,2,3,1,1,2,2,2,1,2,2,2,3,1,2,1,1,2,1,2,1,2,1,2,2,1,1,1,1,2,3,2,1,1,2,1,1,2,2,1,2,1,2,1,1,2,1,2,2,1,1,2,3,2,1,1,1,2,2,1,1,2,1,2,2,1,2,2,2,3,2,1,2,1,2,2,2,2,2,2,2,2,3,2,2,2,1,1,1,1,1,2,1,2,1,1,2,1,1,2,1,1,3,2,2,2,2,1,2,1,1,1,1,1,2,1,2,2,1,1,2,2,1,1,1,1,1,1,2,1,2,1,1,2,1,3,2,1,1,2,1,1,1,2,1,1,1,2,3,1,2,1,1,2,1,2,1,1,1,1,2,1,1,1,1,1,1,1,1,1,2,1,2,1,1,2,1,1,1,1,2,1,1,2,2,2,2,1,3,2,1,1,2,1,1,1,2,2,1,1,1,2,1,1,2,1,2,2,2,1,1,1,1,2,1,1,1,2,2,2,1,3,1,1,1,1,1,2,2,1,2,2,1,2,1,1,2,1,1,1,2,2,2,2,2,1,1,2,1,2,2,2,3,1,1,1,2,1,1,2,1,1,1,2,1,1,1,1,1,2,2,2,1,1,3,2,1,2,2,2,2,3,1,2,1,2,1,2,1,1,1,2,2,3,2,3,3,2,1,1,3,1,1,1,1,1,1,1,1,1,1,1,2,1,1,3,2,2,1,2,2,2,3,1,1,2,1,1,2,2,1,1,1,1,2,1,3,1,2,1,2,1,1,2,1,1,1,2,2,3,1,2,2,2,1,2,2,1,2,1,1,3,2,2,1,2,1,2,2,2,1,1,1,1,1,1,1,1,1,2,3,1,2,2,2,1,1,1,1,2,2,1,2,1,2,2,2,1,2,1,1,1,1,1,1,1,1,2,2,2,2,1,1,1,1,2,1,3,1,2,1,1,1,2,1,2,2,3,3,1,2,2,1,1,2,1,1,1,1,2,2,1,1,2,1,1,1,1,2,1,2,3,1,2,1,1,2,1,1,1,1,1,2,1,2,2,1,2,3,1,2,2,2,3,1,2,2,1,2,2,1,1,2,2,1,1,2,1,2,3,2,1,1,1,1,1,1,1,1,1,2,2,1,1,2,2,2,2,1,1,1,3,2,1,1,1,2,1,1,1,2,1,2,1,1,2,1,1,1,1,2,2,1,1,1,1,1,2,1,1,1,1,1,2,2,1,2,1,1,2,2,1,1,3,1,1,1,2,2,3,1,1,2,1,1,1,1,2,2,1,2,1,3,2,1,3,1,2,1,1,2,1,1,1,2,2,2,1,2,2,1,1,1,2,1,1,1,2,2,1,2,1,1,1,1,1,2,2,1,1,1,1,2,2,1,2,2,1,1,3,2,1,2,3,1,1,1,3,1,1,2,1,1,2,1,1,2,2,2,2,1,3,2,1,2,1,1,1,1,1,2,1,3,3,1,2,1,2,1,1,3,3,3,2,1,1,1,1,3,1,1,2,1,2,1,1,2,1,3,1,1,1,1,2,2,1,2,1,1,1,2,2,1,1,1,2,2,2,1,1,1,1,1,1,1,1,1,1,2,1,1,3,1,1,1,1,2,3,1,1,2,2,2,1,1,1,1,1,1,2,1,1,2,1,1,2,1,1,1,1,2,3,1,1,1,1,2,1,1,1,2,2,2,1,1,1,1,2,2,1,2,1,2,2,3,2,2,2,1,1,2,2,1,2,1,2,1,1,1,2,2,1,1,1,1,1,1,2,1,2,3,2,2,2,1,1,2,2,1,3,1,2,1,1,3,1,1,2,2,2,1,1,1,1,1,1,1,1,3,1,1,2,2,2,1,2,1,2,1,1,1,3,2,2,2,1,2,2,2,2,1,1,1,1,2,3,3,1,3,1,1,2,1,2,2,1,1,2,1,1,2,2,1,2,2,1,3,1,2,-0.905101
3,2,2,1,3,1,2,3,2,1,1,1,1,1,1,1,1,2,1,1,2,1,1,2,3,2,2,1,2,2,1,2,2,3,2,1,1,2,1,1,1,1,1,2,1,2,1,2,1,1,2,3,2,2,1,1,1,2,1,1,3,2,1,1,2,1,1,2,1,1,2,2,3,1,1,1,1,1,1,2,1,1,1,1,1,2,3,1,2,1,3,1,1,2,1,2,2,1,2,2,1,1,2,1,1,3,3,2,2,1,2,1,1,1,1,2,1,1,2,1,3,2,1,1,2,1,2,1,2,1,1,2,1,2,2,2,2,2,1,1,1,2,1,1,1,1,1,2,2,1,2,1,1,2,2,2,1,1,2,1,1,2,2,2,1,2,2,2,2,2,1,2,1,2,2,1,2,2,1,2,1,1,1,2,2,1,2,3,1,1,1,1,2,1,1,2,1,1,2,3,1,1,2,2,1,2,3,2,1,1,1,1,1,2,2,1,3,2,1,1,3,1,1,1,2,1,2,2,1,2,1,2,1,1,1,1,2,1,1,2,1,1,2,1,1,1,2,1,1,1,1,3,3,2,2,1,1,2,1,1,2,1,1,2,3,1,1,1,1,1,1,3,2,1,1,1,1,1,1,2,2,2,1,1,2,2,1,1,1,1,3,1,2,1,2,1,2,2,2,1,1,1,1,2,2,1,2,1,1,2,2,2,2,2,2,2,2,1,1,1,1,2,1,1,1,2,2,2,1,1,2,1,3,1,2,1,1,2,1,1,2,1,2,2,2,3,2,3,1,1,2,1,1,2,1,1,2,1,1,1,1,1,1,1,3,2,1,3,2,3,2,1,1,2,1,2,2,1,2,2,2,1,1,1,3,1,1,2,1,1,2,1,1,2,1,1,2,2,1,1,1,3,2,1,1,2,1,1,1,2,1,3,1,2,1,3,2,1,1,1,1,1,2,2,1,2,2,1,1,1,2,1,2,2,1,1,2,1,1,1,2,1,3,1,3,2,1,2,1,1,1,1,2,1,3,1,1,1,1,2,1,2,1,2,1,1,1,1,2,2,2,1,1,1,1,1,1,1,1,2,1,1,3,2,1,1,2,2,1,1,1,1,3,2,2,1,2,1,1,1,2,2,1,1,1,2,1,1,1,1,2,1,3,1,1,2,1,1,1,2,2,2,2,1,1,1,1,1,1,2,1,2,2,2,1,1,1,2,1,2,2,1,1,1,1,2,2,2,1,1,2,1,3,1,1,1,2,1,3,1,2,1,2,2,2,1,2,1,2,1,3,1,2,1,1,2,1,2,1,1,2,1,1,1,1,1,1,3,1,2,1,3,2,2,1,1,2,2,2,1,2,1,2,1,3,1,2,1,3,1,1,2,2,1,2,1,2,1,1,3,2,2,1,1,2,2,2,1,1,1,1,1,2,2,1,3,1,2,2,1,2,1,1,1,1,1,2,1,1,3,1,1,2,1,1,3,1,2,1,1,1,2,2,3,1,1,1,2,1,2,1,3,1,3,1,3,2,2,1,2,2,2,1,2,1,2,1,2,2,2,2,1,1,1,1,2,2,2,2,1,1,2,1,1,1,1,1,1,2,1,1,1,1,2,2,1,2,3,1,1,2,1,2,2,2,2,1,1,2,2,1,1,2,1,2,1,3,1,1,1,1,1,3,1,1,1,2,1,2,2,1,1,1,1,1,1,1,1,2,1,3,2,1,2,1,2,2,1,1,1,1,1,1,2,1,1,1,1,1,1,1,1,1,2,1,1,1,2,1,2,2,2,1,1,2,2,1,2,1,1,1,1,1,1,2,3,1,1,1,2,1,1,2,2,2,1,3,2,1,2,1,1,3,2,2,1,2,1,2,3,1,2,1,1,2,2,2,1,3,2,1,1,2,1,1,1,2,2,2,1,1,1,1,1,1,2,2,1,1,1,1,2,2,1,2,1,1,1,1,1,2,3,1,2,2,2,1,2,2,1,3,2,1,1,1,1,1,3,1,2,1,2,1,1,1,2,1,2,2,2,1,1,2,1,3,2,1,2,1,3,1,2,2,1,1,3,2,3,2,1,2,1,1,1,1,1,2,1,2,2,1,2,2,2,3,1,1,1,1,1,3,1,1,1,3,2,1,1,1,2,2,2,1,2,1,1,3,2,1,1,1,1,3,2,2,1,1,2,3,2,1,3,1,1,1,2,1,1,2,2,1,1,1,2,1,1,1,1,2,2,1,2,1,1,2,1,2,2,1,1,3,1,2,2,2,3,2,1,1,1,1,1,2,2,1,2,1,2,2,1,2,2,1,1,1,2,1,1,1,1,1,3,1,1,1,1,1,1,1,1,2,1,1,2,2,2,1,1,1,1,1,2,2,2,3,2,1,1,1,1,1,2,1,1,1,1,2,1,2,1,1,2,2,3,2,3,1,2,2,2,1,1,2,2,3,1,1,2,1,2,2,2,1,3,1,2,2,1,2,2,2,2,1,3,1,2,1,1,1,2,1,2,2,1,2,2,2,2,1,1,1,1,1,1,1,2,2,2,2,2,2,1,1,1,2,1,1,3,2,2,2,1,1,2,1,2,1,1,1,3,2,1,2,1,1,2,3,1,2,2,1,3,1,1,1,2,1,1,1,1,2,2,1,1,2,1,2,1,1,2,2,1,1,1,2,2,1,1,2,1,2,3,1,1,1,3,1,1,1,1,1,1,1,1,1,2,2,2,1,1,1,1,2,1,2,1,2,1,1,2,2,2,1,2,2,1,2,1,2,2,1,2,1,2,1,2,2,2,1,2,1,1,1,2,2,1,3,3,1,1,1,2,2,1,1,1,3,2,2,1,1,2,1,2,1,1,1,1,2,1,2,1,1,1,1,3,3,1,1,2,1,2,1,1,2,1,1,2,1,2,1,1,2,1,1,2,1,2,1,2,1,2,1,2,1,1,1,1,3,2,1,1,2,2,2,2,1,1,2,1,2,2,1,2,1,1,2,1,2,1,1,2,1,2,2,2,2,1,2,2,1,2,3,1,1,2,1,1,1,3,2,3,1,1,2,1,2,1,2,2,1,2,2,3,1,1,2,2,1,2,3,2,3,2,2,1,1,1,1,1,1,1,2,2,2,2,1,2,2,1,2,1,1,2,1,1,2,1,2,1,2,2,2,3,2,2,1,2,3,1,1,2,1,1,1,2,3,1,3,1,1,2,1,2,2,2,2,1,1,1,1,1,2,2,1,1,2,1,1,1,1,2,3,2,1,1,1,1,2,1,2,1,2,2,1,1,2,1,1,2,1,3,1,1,3,2,1,1,2,2,1,3,2,1,2,2,1,2,1,3,2,1,2,1,2,1,1,2,1,2,1,1,1,1,1,2,3,2,1,2,3,1,2,1,2,2,2,1,3,2,1,2,2,1,2,2,2,1,1,3,2,2,1,2,2,2,1,1,1,2,1,2,1,2,2,2,3,3,2,1,1,1,2,1,1,2,1,1,2,1,1,1,3,3,2,1,1,2,1,2,1,1,1,1,1,1,2,3,1,1,1,2,2,2,1,1,1,3,1,1,2,1,1,1,1,2,1,2,2,2,1,2,1,1,1,1,1,1,1,1,2,2,1,1,1,1,3,1,2,1,2,1,2,2,1,1,1,2,1,2,2,1,1,2,1,1,1,1,2,1,1,1,1,1,2,1,1,3,1,1,3,3,2,1,1,1,1,2,1,1,1,1,2,1,2,1,2,1,1,3,1,3,1,3,1,2,1,1,1,1,2,1,1,1,2,1,1,1,2,1,2,1,1,2,3,2,3,2,1,2,1,1,2,2,2,1,2,2,1,1,3,2,2,1,2,3,1,1,1,3,2,2,2,1,2,2,2,1,1,1,1,2,1,1,2,2,1,1,2,1,2,1,1,1,2,1,1,2,1,1,3,1,2,3,3,1,2,1,2,2,1,1,2,1,2,2,2,2,2,1,1,1,1,1,3,1,1,2,1,2,3,1,3,1,1,1,2,2,3,3,2,1,1,2,1,2,2,2,2,2,1,3,1,1,1,1,3,2,1,1,1,1,1,2,1,2,2,1,2,2,1,1,2,1,1,1,1,1,3,3,3,2,1,1,2,1,1,2,1,3,1,1,1,1,1,1,1,1,2,1,2,2,1,1,2,1,2,1,2,1,1,1,1,1,1,2,3,2,1,2,2,2,1,2,2,1,1,2,2,1,2,1,1,2,1,1,1,2,2,1,1,1,2,1,1,2,2,2,2,1,1,2,1,1,1,1,1,3,1,2,1,2,1,1,2,2,1,1,1,1,3,2,1,1,1,1,1,1,1,1,1,2,1,2,3,1,1,1,2,1,3,2,1,1,2,3,2,2,2,1,2,1,1,1,2,1,3,1,2,3,1,1,1,2,2,1,2,1,1,2,2,1,1,2,2,1,1,2,1,2,1,1,1,1,1,2,1,1,2,1,2,2,1,1,2,2,3,3,2,1,2,2,1,2,1,1,3,1,2,1,2,1,2,3,1,1,2,1,1,1,2,2,1,1,2,1,1,2,2,1,2,1,2,2,1,2,2,1,2,1,1,1,2,1,1,1,1,1,2,1,2,2,2,1,2,2,1,1,2,1,3,2,2,1.142913
2,2,2,1,2,1,2,3,1,2,1,2,1,1,1,2,1,1,1,1,2,1,1,1,1,1,2,3,2,1,1,1,1,1,1,1,3,1,2,2,1,1,2,2,1,2,2,1,1,1,2,2,1,2,1,2,1,1,2,1,1,1,3,2,3,2,2,1,3,1,2,2,2,1,2,2,1,2,1,2,2,3,2,2,1,1,1,2,3,1,2,1,1,2,2,1,1,2,3,2,1,2,2,1,1,2,2,2,2,1,3,1,2,1,1,1,1,2,1,1,1,1,1,1,2,3,2,1,1,1,1,1,2,2,1,2,3,1,2,1,1,1,1,2,1,2,1,2,2,2,3,2,1,1,2,2,2,2,1,1,1,1,1,2,1,1,1,1,1,2,1,1,1,1,1,2,1,1,2,1,2,2,2,1,2,2,1,2,2,1,1,1,1,1,1,2,2,1,2,2,1,2,1,1,2,1,2,2,1,1,1,1,1,2,1,2,2,1,1,1,2,2,1,2,3,1,2,1,2,1,1,1,1,1,1,1,2,2,1,1,1,1,1,2,1,2,1,2,2,2,1,2,2,2,1,2,1,1,1,3,1,1,1,3,2,1,2,2,1,3,1,1,3,3,2,1,1,2,2,1,1,1,2,1,2,2,2,1,1,1,1,2,1,1,2,1,1,1,1,1,1,2,2,1,1,1,3,1,1,1,1,2,3,1,1,2,2,1,1,1,2,2,1,1,1,2,1,1,2,1,1,2,2,1,1,2,1,2,2,1,2,1,1,1,1,1,2,2,1,2,2,3,1,1,1,1,1,2,1,1,1,1,1,1,2,1,1,1,2,1,1,1,3,1,1,2,3,1,1,2,3,3,2,1,2,2,2,2,1,2,1,2,2,1,2,2,1,2,1,2,2,2,2,1,2,1,2,2,1,1,2,2,1,1,2,3,3,2,1,1,1,1,2,1,2,1,1,2,1,1,1,1,1,1,1,3,3,2,2,1,1,1,1,1,2,2,1,1,2,2,1,1,1,1,3,2,1,2,2,1,1,1,1,1,3,2,1,2,2,2,1,1,2,1,1,2,1,2,2,1,1,2,2,1,2,1,3,2,1,1,3,1,3,1,1,1,1,1,1,1,1,1,1,1,1,3,1,1,1,1,1,1,3,2,1,2,1,1,3,2,2,1,1,1,2,2,3,1,2,1,1,2,1,2,1,1,1,2,1,1,1,2,3,1,2,1,2,1,2,3,2,1,2,1,1,1,1,1,1,1,1,3,1,1,1,1,1,1,2,2,3,2,1,1,2,2,2,1,1,1,2,1,2,3,2,2,2,1,1,1,1,1,3,2,2,1,1,2,3,1,1,1,1,3,1,2,3,1,1,1,1,2,1,2,1,1,1,2,1,1,2,1,2,1,1,3,2,2,2,2,2,1,1,2,1,2,1,1,1,1,2,1,2,1,3,1,2,1,1,2,1,1,1,2,1,2,3,2,1,2,1,2,2,1,3,2,1,1,2,1,3,1,1,2,2,2,2,2,2,2,1,2,1,2,2,1,3,2,2,1,1,1,1,2,2,1,1,2,1,1,2,2,1,1,3,1,2,1,1,1,1,1,3,1,2,1,2,1,2,1,1,1,1,3,2,1,1,1,1,1,2,2,1,1,2,2,3,1,1,1,1,1,3,1,2,2,1,2,2,1,2,1,2,3,1,1,1,1,1,2,2,1,1,2,1,2,2,2,2,2,3,2,1,2,2,1,2,1,2,1,1,2,1,2,1,1,2,2,2,1,1,2,1,1,2,1,1,1,1,2,2,1,1,1,1,2,1,1,1,2,1,1,1,1,1,2,2,2,2,2,2,1,1,3,1,2,3,2,1,1,2,2,1,1,1,1,1,1,2,1,1,1,3,1,1,1,1,2,1,2,3,1,2,3,2,1,2,1,1,2,2,1,1,1,1,1,1,1,1,2,1,1,1,1,1,1,1,1,2,2,1,2,1,3,2,2,2,2,2,1,1,1,1,2,1,2,1,2,1,1,1,2,1,2,2,2,3,1,1,1,3,1,1,1,1,1,3,2,1,2,1,3,2,1,1,2,1,2,3,1,2,3,2,2,1,1,3,1,2,1,2,2,1,2,1,3,1,1,2,2,1,1,2,2,3,2,1,3,1,1,2,1,1,1,1,1,1,1,2,1,2,2,1,1,1,1,1,2,2,1,1,1,2,1,3,1,1,1,2,1,1,3,1,1,2,3,1,1,1,1,1,2,2,2,3,3,1,1,1,1,2,3,1,1,1,1,2,1,2,2,1,2,1,2,2,2,2,2,1,1,2,1,2,1,1,1,1,1,1,1,2,1,1,2,2,2,2,1,1,1,2,2,1,2,1,1,2,2,1,2,1,2,1,1,1,1,2,1,2,1,1,2,1,1,2,1,1,1,1,1,1,2,1,1,1,1,1,3,2,2,1,1,2,2,2,1,2,1,2,2,2,1,1,1,1,1,2,2,1,1,1,3,1,1,1,2,2,2,2,1,1,2,2,2,1,2,1,2,2,1,1,2,1,1,2,1,1,2,2,2,1,2,2,1,1,1,1,1,2,2,1,2,1,2,1,2,2,1,1,1,1,1,1,1,1,1,1,1,1,1,2,1,2,1,1,2,3,1,3,1,1,2,1,1,2,1,2,1,2,1,2,2,1,1,1,2,1,1,1,1,2,1,2,2,1,1,1,3,1,1,2,3,2,1,2,2,2,1,1,2,2,2,2,1,2,1,1,1,2,1,1,2,1,1,3,2,3,1,1,1,1,1,1,1,2,1,2,2,1,1,1,3,3,2,2,1,1,1,2,1,1,1,2,1,2,1,1,1,2,2,1,1,2,2,1,1,2,2,1,1,1,1,2,1,1,2,1,2,1,2,2,1,1,1,1,1,1,3,1,1,2,1,2,1,1,3,3,1,2,3,1,1,1,1,1,1,2,2,1,1,2,1,1,1,2,1,1,2,2,1,2,1,3,1,2,1,2,2,2,1,2,1,2,1,2,2,2,1,2,2,1,2,3,1,2,1,2,1,1,2,1,2,1,2,2,1,1,2,1,1,1,3,2,2,1,2,1,2,1,1,2,2,1,2,1,2,1,1,2,1,2,2,1,1,1,1,2,1,1,2,1,2,3,1,1,1,2,1,1,3,1,1,3,1,2,1,2,2,2,2,1,1,1,3,2,2,2,1,1,2,2,1,2,2,1,1,2,1,1,1,2,1,1,1,2,1,1,2,1,2,1,1,2,1,1,1,1,1,1,1,2,2,1,3,3,2,1,1,1,2,2,1,1,2,2,1,1,1,2,3,1,2,3,1,2,2,1,2,1,2,1,1,2,1,1,3,2,1,1,2,1,1,2,2,1,1,2,1,2,2,3,2,3,1,2,3,1,1,2,2,2,1,1,2,3,1,2,1,1,1,2,1,1,2,1,1,1,2,3,2,1,2,1,1,2,2,1,3,2,1,1,2,1,2,2,2,1,1,1,2,1,3,1,1,1,1,2,1,2,1,2,1,1,1,1,2,1,1,2,1,3,1,1,2,1,3,1,1,2,1,1,2,2,2,2,1,1,1,1,2,1,1,1,2,1,1,1,2,1,2,1,3,1,2,2,1,1,3,2,1,1,1,1,2,1,1,1,1,2,2,1,1,1,1,1,2,1,2,2,2,3,1,2,2,1,1,1,2,2,1,2,1,2,1,1,2,2,2,1,2,2,1,1,1,1,3,1,1,1,3,1,1,1,1,1,2,1,1,1,2,2,1,2,1,1,2,1,2,2,2,1,1,2,1,2,2,2,1,2,2,2,1,1,1,2,2,2,2,1,2,1,2,2,2,2,1,1,1,1,1,1,2,2,2,1,2,1,3,1,1,2,2,1,1,1,1,1,2,1,2,3,1,1,1,1,1,2,2,2,1,1,1,1,1,3,2,1,2,2,2,1,2,3,1,2,2,2,1,1,1,2,2,1,2,1,1,1,2,1,2,1,1,1,2,1,1,1,1,1,1,1,2,1,1,2,1,3,1,3,1,2,1,2,2,2,1,2,2,2,1,2,1,2,2,1,1,2,2,2,2,2,1,1,2,1,1,1,2,1,1,1,2,1,2,2,1,1,2,1,1,2,1,2,1,1,1,2,1,1,1,2,1,3,2,1,2,2,2,2,2,1,1,2,1,2,1,1,2,2,1,2,1,1,1,2,1,2,1,1,1,2,2,1,1,1,3,1,1,2,1,1,3,2,1,1,1,2,1,2,3,2,1,1,1,2,1,1,1,2,2,1,2,1,3,1,1,2,1,1,3,1,2,2,1,1,1,2,1,1,3,1,1,1,1,2,1,1,3,1,2,1,1,1,2,2,3,1,1,2,2,1,2,1,3,2,1,1,1,1,2,3,2,1,1,1,1,1,2,1,2,2,3,1,3,2,2,1,1,1,2,1,1,1,2,1,1,1,1,3,2,2,1,1,1,2,1,2,1,2,2,1,1,3,2,1,3,2,1,1,1,1,1,1,1,1,1,2,1,2,1,3,2,2,2,1,2,1,1,1,2,1,2,2,1,1,1,1,1,1,2,2,2,1,2,1,1,1,2,1,2,1,2,3,0.387213
2,1,1,1,1,2,3,1,1,2,1,1,1,1,1,1,2,1,1,1,3,3,1,1,1,1,1,2,1,2,2,1,1,2,1,1,1,1,1,2,1,1,2,2,1,2,2,1,1,3,2,1,2,2,2,2,2,1,1,2,1,1,1,2,2,1,2,1,1,1,2,2,2,1,2,1,2,1,2,1,1,2,1,1,2,1,2,3,1,2,2,1,1,2,1,2,2,1,1,2,1,1,3,1,1,1,2,3,2,1,2,1,3,1,1,1,1,1,1,1,1,2,1,2,1,2,3,1,2,1,2,1,1,1,2,2,2,1,1,3,1,2,2,1,1,1,2,1,2,1,3,2,1,2,2,1,1,3,2,3,2,1,2,2,2,2,2,2,1,1,1,1,2,3,1,1,1,1,2,3,1,1,1,3,1,1,2,1,1,2,3,1,1,1,1,1,2,1,1,2,2,1,2,1,2,1,2,1,1,1,1,1,1,2,1,1,2,2,1,2,3,2,1,1,1,1,2,1,2,1,1,1,1,2,1,1,3,2,1,1,1,1,2,2,2,3,1,2,3,2,3,2,2,1,3,2,1,2,1,2,2,2,1,2,1,1,2,2,1,3,2,2,1,1,2,2,1,2,3,1,2,2,2,3,2,3,2,2,1,1,1,1,1,1,1,1,2,2,2,1,2,1,3,3,2,1,1,1,1,1,3,2,1,1,1,2,1,2,1,1,2,3,2,1,1,3,2,1,1,1,1,2,2,1,1,3,1,2,1,1,3,1,1,1,1,3,2,2,2,1,1,3,2,3,1,1,1,2,1,2,2,1,2,1,1,1,2,3,2,3,2,1,1,1,1,1,1,1,1,2,2,1,2,2,2,1,3,1,2,2,1,1,1,1,1,2,1,2,1,1,1,2,1,2,1,1,1,1,2,1,1,1,1,1,2,2,1,1,1,1,1,1,2,2,2,1,1,1,1,2,1,2,1,1,1,1,1,1,1,2,1,1,2,2,1,1,2,1,2,1,3,1,1,1,2,1,1,1,1,3,1,2,2,1,2,1,1,1,1,2,1,2,1,2,1,2,1,1,2,1,3,1,2,2,2,2,2,1,1,1,2,1,1,1,1,1,1,1,1,2,1,2,1,1,2,2,2,2,1,1,2,1,1,1,1,2,2,1,2,3,2,2,2,1,1,1,1,1,1,1,1,2,1,1,2,1,1,2,2,2,1,2,1,1,2,3,3,2,2,2,2,1,2,2,1,1,2,1,2,1,1,2,1,1,1,3,2,1,2,2,2,2,1,2,1,2,1,3,1,1,3,1,2,2,1,3,2,1,1,2,1,2,2,1,1,1,1,1,1,2,2,1,2,2,1,1,1,1,2,2,1,2,2,1,2,2,1,2,2,1,2,1,1,2,1,1,1,2,2,2,1,1,3,1,1,2,1,1,3,2,2,1,1,1,2,1,1,1,2,2,1,1,1,2,1,3,3,1,1,2,1,2,1,1,2,1,1,3,1,1,2,2,1,3,2,2,1,1,2,3,1,2,1,2,1,2,2,1,2,1,2,2,2,2,1,2,3,3,1,1,2,1,1,1,2,1,1,2,1,2,2,1,2,1,1,1,2,3,1,1,1,1,1,3,2,1,2,1,1,1,3,1,2,1,1,2,3,2,1,1,1,3,3,2,1,2,1,2,1,2,2,1,1,2,1,1,1,1,1,2,2,2,1,2,2,1,2,1,1,2,3,2,1,1,1,1,2,2,2,1,3,1,2,1,1,1,1,1,2,2,1,1,2,1,3,1,1,2,2,2,2,1,1,1,1,2,2,1,1,1,1,2,1,1,3,1,2,1,2,2,3,1,3,1,1,3,1,1,2,2,2,2,2,2,1,1,2,2,3,2,1,1,1,1,1,1,2,2,1,1,1,1,1,1,2,1,1,2,1,2,1,2,1,1,1,1,2,1,1,2,1,2,1,1,3,1,1,3,1,3,1,1,3,2,1,1,2,2,3,1,1,3,1,2,2,1,1,1,2,1,2,1,1,2,1,1,1,1,2,1,1,2,2,2,1,1,2,2,1,2,2,1,2,2,2,2,1,2,2,2,2,2,1,1,1,2,2,2,2,2,1,2,1,1,1,1,1,1,1,2,1,1,2,1,1,2,3,2,2,1,3,1,2,1,1,1,1,2,1,2,2,1,3,1,2,1,1,2,1,1,1,3,1,1,1,1,2,1,2,2,1,2,1,2,1,3,2,1,1,2,1,2,2,1,2,2,1,2,1,2,1,2,2,2,1,1,1,2,2,1,1,2,1,1,1,1,1,3,3,1,1,2,3,1,1,3,1,1,1,1,1,2,2,1,1,2,1,1,1,1,1,2,1,1,2,2,1,2,1,2,2,1,1,1,1,1,2,2,1,1,1,2,3,1,3,1,1,1,1,1,2,1,2,2,1,2,1,1,1,2,2,1,2,1,1,1,1,1,3,1,1,2,1,1,1,2,1,1,1,2,2,2,2,1,1,1,2,1,2,1,2,1,3,2,2,1,1,1,2,1,1,1,2,2,2,1,1,2,2,2,1,1,2,2,1,3,1,3,3,1,1,1,2,1,1,2,2,1,3,3,1,3,1,1,1,2,1,2,1,1,2,2,1,1,1,2,1,1,1,1,2,2,1,1,2,1,1,1,1,1,3,1,2,1,1,1,1,2,1,1,1,2,1,2,1,1,2,1,1,2,1,3,3,1,3,1,1,2,1,1,2,2,1,2,2,1,2,1,2,2,1,1,2,2,1,1,1,3,3,1,2,1,1,1,1,1,1,1,1,2,2,2,1,1,3,2,2,2,2,1,1,2,2,2,1,1,2,2,1,1,2,1,2,1,1,3,1,3,2,1,1,2,1,1,1,1,1,1,1,3,1,1,1,1,1,1,1,2,2,2,1,1,1,1,1,3,1,2,1,1,1,1,2,1,1,1,1,1,2,2,2,1,1,2,2,1,1,3,2,1,1,1,1,1,3,2,1,2,1,1,2,1,2,1,1,1,1,1,2,2,2,1,1,1,1,2,1,1,1,1,1,1,1,2,1,2,1,1,3,2,2,1,1,1,2,1,1,1,1,2,1,1,1,1,1,1,3,1,1,2,2,2,1,1,1,1,1,1,1,1,1,1,2,1,2,2,2,1,1,1,1,2,1,1,2,1,2,1,1,1,1,1,1,1,1,1,2,1,1,2,1,2,1,2,1,1,2,1,3,1,3,1,3,1,3,1,1,2,1,2,1,2,2,1,1,1,2,2,1,2,1,1,2,2,3,1,2,1,1,1,1,2,1,2,2,2,1,2,1,2,1,1,2,1,2,2,2,1,2,2,2,1,1,1,1,3,2,1,3,3,3,1,1,1,3,3,1,2,1,3,1,2,2,1,1,1,1,1,2,2,1,2,1,2,1,1,1,2,1,2,1,2,1,1,1,1,2,2,2,1,2,3,2,1,1,1,1,1,1,2,1,1,2,2,2,2,1,1,2,2,1,1,2,1,1,1,3,1,1,1,1,1,1,1,3,1,1,1,1,1,2,1,1,2,1,1,1,1,1,2,1,1,1,1,2,1,2,2,1,1,1,2,2,1,2,1,2,1,3,1,1,2,1,2,1,3,1,1,2,1,1,2,1,1,1,3,2,2,3,1,2,1,1,1,3,2,1,2,2,1,3,1,1,3,1,1,2,1,2,2,2,1,2,2,2,2,2,2,1,2,2,3,1,2,1,2,2,2,1,2,1,1,2,1,1,1,1,2,2,1,1,1,1,1,3,2,3,2,1,2,1,2,1,2,1,3,1,2,1,1,1,1,1,2,2,2,1,2,1,2,1,1,1,1,3,1,1,2,1,1,2,1,2,2,1,1,1,2,2,2,2,1,1,1,1,2,2,3,1,3,2,2,1,2,1,1,1,2,2,1,1,1,1,1,1,1,1,1,3,2,1,3,1,1,2,1,2,1,2,2,3,3,2,1,1,1,3,2,2,3,2,2,2,1,1,1,2,2,2,1,1,2,1,2,2,1,2,1,2,2,1,2,2,1,2,3,1,1,1,2,3,2,1,1,1,1,2,3,2,2,1,1,1,2,1,2,1,2,1,2,2,1,2,2,2,1,2,2,1,1,3,1,1,1,1,1,1,2,2,1,1,2,1,3,3,1,1,2,1,1,2,1,1,1,1,2,1,2,2,2,2,1,1,2,1,2,2,1,1,2,1,3,1,1,2,2,1,2,1,2,1,1,1,1,1,1,1,1,2,3,1,1,1,2,1,2,1,1,1,1,2,1,1,3,1,2,2,1,2,1,1,1,1,1,2,2,1,1,2,2,2,2,2,2,1,1,1,2,1,1,1,1,1,1,1,1,2,3,2,1,1,1,2,1,1,1,2,1,1,1,2,1,1,1,2,1,1,1,1,2,2,3,2,2,2,3,1,2,1,2,1,1,1,3,2,3,1,2,2,3,2,1,1,1,2,3,1,3,1,1,1,2,1,1,1,1,1,2,2,1,1,3,2,1,1,1,2,2,1,1,2,1,1,1,1,1,3,1,1,1,1,1,3,1,2,1,1,2,1,1,1,1,1,2,2,1,1,2,1,1,1,1,2,151.27658
1,2,2,1,3,1,2,1,1,1,2,1,1,2,1,2,1,1,2,1,1,1,1,2,2,1,1,1,1,3,1,1,3,1,1,1,2,1,2,1,2,1,1,2,1,2,2,1,2,1,2,2,2,1,1,2,2,2,2,1,2,1,1,1,1,1,1,1,1,2,2,2,2,2,1,1,2,2,2,2,1,2,2,1,1,2,1,2,3,1,1,1,1,1,1,1,2,1,2,1,2,1,1,2,1,2,1,1,2,1,1,1,1,1,1,2,1,2,1,1,3,1,1,1,2,1,2,2,2,1,2,1,2,1,1,1,2,1,1,2,1,1,2,1,1,1,2,1,1,2,1,1,1,1,1,2,1,1,2,2,2,2,1,1,2,1,1,1,2,1,1,1,1,1,1,1,1,1,2,1,2,2,1,2,1,1,1,3,1,2,2,2,1,2,1,2,1,1,3,1,1,1,1,2,1,2,1,2,2,2,1,1,1,2,1,2,2,2,1,1,1,3,3,3,1,1,1,2,1,1,1,2,1,1,1,1,1,1,1,3,1,1,3,2,1,2,1,1,2,1,2,1,2,1,2,1,1,1,1,1,2,2,1,3,2,1,1,2,1,2,1,1,1,2,1,1,1,1,2,1,1,1,2,1,1,1,1,1,1,1,1,1,2,1,2,1,2,2,2,2,2,3,1,2,2,1,2,1,1,1,1,1,1,2,1,2,3,1,1,1,2,2,1,2,2,1,2,2,1,1,1,2,3,1,2,2,2,1,1,2,1,1,1,1,3,2,3,1,3,1,2,3,2,1,2,1,3,1,1,1,2,2,1,2,2,2,1,2,1,2,2,2,1,1,1,2,2,3,1,1,2,2,1,1,1,1,1,3,2,1,1,2,2,1,1,2,2,2,1,1,1,2,1,2,3,2,1,2,3,2,1,2,1,1,1,1,2,1,2,2,1,1,1,2,2,3,2,1,1,1,2,3,2,2,1,3,2,1,2,2,3,1,1,3,1,1,1,1,1,2,2,1,1,1,2,1,1,1,1,2,2,2,1,2,2,1,1,2,1,2,1,2,1,1,2,1,2,3,1,1,1,1,3,1,1,2,1,3,1,1,2,1,1,2,2,1,1,1,1,1,1,1,1,1,1,2,2,1,1,2,2,2,2,1,1,3,2,1,2,3,3,1,2,1,1,2,3,2,1,1,1,1,1,1,1,1,2,2,1,2,1,1,2,2,1,1,2,3,3,1,2,1,1,2,1,1,1,1,1,1,1,2,2,1,1,1,3,1,1,1,2,1,2,1,2,1,2,3,1,1,1,2,1,2,1,1,2,2,2,1,2,2,2,2,3,1,3,1,2,1,1,2,2,1,1,1,1,1,1,1,1,2,1,1,2,2,1,1,1,1,2,1,3,2,2,2,1,1,1,3,1,1,2,1,1,2,2,2,1,1,1,1,1,2,2,2,1,1,1,1,2,1,1,1,1,2,2,1,1,2,1,1,1,1,1,1,1,2,1,1,2,2,1,1,2,1,3,2,1,1,2,2,2,2,1,1,1,1,2,1,2,1,1,2,1,1,2,1,2,2,2,1,2,2,2,1,2,1,1,1,1,1,1,1,2,1,2,2,2,2,3,1,1,3,1,2,1,1,1,2,2,1,1,1,1,2,1,2,1,1,1,1,2,1,1,2,2,1,2,3,1,1,2,2,1,1,2,2,2,2,2,1,2,2,1,1,1,1,1,1,1,2,1,1,2,1,1,1,1,1,1,2,3,1,1,2,1,1,2,1,1,2,2,3,1,3,1,1,1,1,1,1,1,1,2,1,2,1,1,1,1,1,1,1,1,2,3,1,1,1,2,2,2,1,3,3,3,1,1,1,2,2,1,1,2,1,1,1,2,1,1,2,3,2,1,1,1,1,2,2,2,2,3,1,1,3,3,1,1,1,1,1,1,1,1,1,2,1,1,2,2,1,1,1,1,2,1,3,1,1,2,2,1,1,1,2,1,2,2,1,2,1,1,1,2,2,1,1,1,1,2,2,2,3,2,1,2,2,1,1,2,2,2,1,1,3,3,3,1,1,1,1,1,2,1,1,1,1,2,2,2,2,2,1,2,1,1,2,1,3,1,2,3,2,1,2,2,1,3,1,2,1,3,1,1,2,1,1,1,2,1,1,1,2,3,3,2,1,3,1,1,1,1,1,1,2,1,2,2,1,1,1,1,1,2,1,2,1,1,2,1,2,2,2,2,2,2,2,1,3,1,1,3,2,1,1,1,2,1,2,1,1,2,2,1,2,1,1,1,1,1,3,2,1,1,3,2,2,1,2,1,2,2,1,1,2,2,2,1,1,2,1,1,2,2,2,3,1,1,2,2,1,2,1,1,2,1,1,1,2,2,1,1,1,3,1,1,2,1,1,2,2,2,2,2,1,3,1,1,1,1,1,1,1,1,1,1,2,2,1,1,2,2,2,2,1,3,2,3,2,1,1,2,1,1,1,1,1,2,2,1,1,1,2,2,1,1,1,2,1,1,2,1,2,1,1,2,1,1,1,2,1,1,1,2,1,3,3,1,1,1,2,1,3,1,1,1,1,1,2,2,2,1,1,2,2,1,1,2,2,2,1,1,1,1,2,1,1,1,2,1,1,1,2,1,1,1,1,1,1,1,1,1,2,1,2,2,2,2,1,3,1,1,2,2,2,1,1,1,1,1,2,3,1,1,2,1,1,2,1,2,2,2,3,1,1,2,2,1,1,2,3,1,2,2,2,2,3,3,1,1,1,2,2,2,1,3,2,2,2,2,2,1,2,2,2,1,1,1,1,1,2,1,2,2,1,1,1,2,2,1,2,2,1,3,1,1,2,2,1,2,1,2,1,1,1,1,2,2,1,1,1,2,2,1,1,1,3,2,2,1,1,2,1,2,1,2,1,2,2,1,1,3,1,1,2,2,2,3,2,1,2,1,1,2,1,1,1,1,1,3,1,2,1,2,2,1,1,3,1,1,2,1,1,1,1,1,3,2,1,2,1,1,1,1,2,1,1,1,1,2,2,2,1,1,2,1,1,2,2,1,1,1,1,3,1,1,3,1,1,1,1,1,2,2,1,1,2,2,1,1,1,1,2,1,2,1,1,3,2,1,1,1,2,1,1,1,2,1,1,3,1,3,1,2,3,1,1,1,2,2,3,1,2,2,1,1,1,2,2,1,2,1,1,1,2,1,2,1,1,1,2,1,2,1,2,2,1,1,1,1,2,1,1,1,1,2,1,1,1,1,2,1,2,1,1,1,2,2,3,1,1,1,1,1,1,2,3,1,2,2,2,1,2,2,2,1,2,1,1,1,1,2,1,2,2,1,1,1,1,2,1,1,1,1,2,1,1,2,2,2,2,2,1,1,1,3,1,2,2,1,1,1,1,1,1,2,1,1,2,2,1,1,3,2,1,1,1,1,1,2,1,1,2,1,1,2,1,2,2,2,1,3,1,1,1,1,2,1,1,1,2,1,1,1,1,1,1,2,1,1,3,1,1,1,1,1,2,3,1,1,1,1,2,1,3,2,1,2,2,1,1,1,1,1,1,1,3,1,2,2,1,1,3,1,1,1,1,1,1,2,2,1,1,2,1,1,1,2,2,1,2,1,2,3,2,1,1,2,2,1,2,1,2,1,2,1,1,3,2,1,2,1,1,2,2,2,3,1,1,2,2,1,1,1,2,2,1,2,1,2,1,2,2,1,1,2,2,1,1,2,1,2,1,1,2,1,1,2,1,1,1,1,1,2,2,1,2,3,2,1,1,1,2,2,1,2,1,2,2,2,2,1,1,1,3,1,2,1,1,2,2,1,2,1,2,1,2,1,1,1,2,1,1,1,1,1,1,2,1,1,1,1,1,1,1,1,2,1,1,1,1,1,3,2,1,1,1,1,1,1,1,1,1,1,1,2,2,1,1,2,1,1,1,2,2,2,1,1,1,1,2,2,1,1,2,1,1,1,2,1,1,3,2,3,2,2,3,2,3,1,1,1,1,1,1,1,1,1,1,1,1,1,1,2,1,2,1,1,1,3,1,1,1,2,2,1,1,1,2,1,1,3,1,2,1,1,1,1,1,2,1,1,2,1,2,1,1,1,1,1,1,1,2,1,1,1,1,2,2,1,2,1,1,1,1,1,1,1,1,1,1,1,2,2,1,2,2,1,1,2,2,2,3,1,1,1,1,2,1,2,2,1,2,1,1,3,1,1,1,1,2,3,1,2,2,1,1,1,1,1,1,2,1,1,1,1,1,3,1,1,2,1,1,2,2,3,1,1,1,1,1,1,2,2,1,2,1,2,2,2,2,2,1,2,1,2,1,1,2,2,1,2,1,1,2,2,2,1,1,2,2,1,1,2,3,2,2,1,3,2,2,1,2,1,1,1,2,2,1,2,3,1,2,3,1,2,1,1,1,2,1,2,1,1,2,1,1,1,2,1,1,2,1,3,2,3,2,1,2,1,1,1,2,2,1,1,2,1,2,3,2,2,1,2,1,1,1,1,3,3,1,3,1,1,2,1,1,1,1,1,1,1,2,2,1,1,1,2,1,2,2,1,1,1,2,2,2,1,2,1,3,1,2,2,2,1,3,1,3,3,3,2,-0.925777
1,1,1,2,2,1,1,2,3,1,1,1,1,2,1,2,1,2,2,1,3,2,1,1,1,2,1,2,2,1,2,2,2,1,1,2,2,1,1,2,2,2,1,2,2,1,2,1,1,1,2,1,1,1,2,1,2,2,2,2,2,1,1,1,3,1,1,1,2,2,1,1,1,2,1,1,3,1,1,2,1,1,2,1,1,2,1,1,1,1,2,1,2,1,1,2,1,1,3,1,2,2,2,1,2,3,1,2,2,2,1,2,1,1,2,1,3,2,2,2,2,2,2,2,2,1,1,2,3,2,1,2,2,1,2,1,1,1,1,1,1,1,1,1,2,1,1,1,1,1,2,1,2,2,1,1,2,1,1,2,2,1,1,1,1,1,1,2,1,3,2,1,1,1,2,1,1,1,2,2,2,1,1,2,1,2,1,3,1,2,2,2,2,2,1,2,1,1,2,3,1,1,1,1,1,1,2,2,2,1,1,1,2,2,3,1,2,1,2,1,1,1,2,2,3,2,2,1,1,2,2,2,1,1,1,1,2,1,1,1,2,1,2,1,2,2,2,2,1,2,2,1,2,1,1,1,1,2,1,2,2,2,1,1,1,2,2,2,1,1,2,2,1,2,1,1,1,2,3,1,1,2,2,1,3,2,1,1,1,1,1,1,1,1,2,2,1,2,2,1,2,2,1,1,1,2,2,1,1,1,2,2,1,2,1,1,2,2,2,1,1,2,1,2,1,2,1,1,3,1,2,2,2,1,3,1,2,1,2,2,2,1,1,2,2,2,2,1,2,1,1,1,1,2,1,2,1,1,1,3,1,2,1,1,2,2,1,1,1,3,1,1,1,1,1,1,1,1,2,1,2,1,3,1,2,1,1,1,1,1,1,2,1,1,1,1,2,1,1,2,1,2,1,2,2,1,1,1,2,1,1,1,1,1,1,2,2,2,1,3,1,1,2,1,1,1,2,1,1,2,1,2,1,1,1,1,1,2,1,2,2,2,1,1,2,1,1,1,2,1,1,1,2,1,1,1,1,1,1,1,1,1,2,2,1,1,1,1,2,1,1,1,1,2,1,1,1,1,2,2,1,1,2,1,1,1,1,1,3,2,1,1,1,3,1,1,1,1,1,1,2,1,1,1,2,3,1,1,1,2,1,2,2,1,2,2,1,2,1,2,2,1,2,1,1,2,1,2,1,1,2,1,1,1,1,1,1,1,1,1,1,1,1,3,1,2,1,3,1,1,2,1,3,2,1,1,2,2,2,1,2,1,2,1,2,1,1,1,1,1,2,2,1,1,2,2,1,2,2,2,2,1,1,2,2,1,1,3,1,3,1,1,2,2,1,1,2,2,1,1,1,1,3,2,2,1,1,2,2,2,1,1,1,1,2,1,2,2,1,1,1,2,1,2,1,1,1,3,2,2,2,2,1,1,2,1,3,1,1,2,3,2,1,1,2,1,1,1,1,2,1,1,1,2,1,2,2,1,1,2,1,2,1,1,2,3,2,1,1,1,1,2,1,2,1,2,1,1,2,1,1,2,1,2,2,1,1,2,2,1,2,1,3,2,1,1,1,2,1,2,2,3,1,1,2,1,2,1,1,3,2,1,1,2,1,1,1,1,1,2,2,2,2,1,2,2,1,1,1,1,2,1,1,1,2,2,1,1,1,1,1,1,3,2,2,2,1,1,3,3,1,2,2,2,1,2,2,2,2,1,1,1,1,1,1,2,2,1,1,1,2,1,1,1,1,1,2,1,1,1,1,1,1,2,1,1,1,2,2,1,1,2,2,1,2,1,1,3,1,2,1,2,1,2,1,1,2,1,2,1,1,1,1,1,2,1,1,1,2,1,2,1,2,3,2,2,2,1,1,1,2,1,2,1,1,1,1,2,2,1,1,2,1,1,2,1,2,2,1,2,2,1,1,1,2,2,2,1,1,2,1,1,1,1,2,1,1,1,1,2,1,2,1,2,2,2,1,1,2,3,2,1,2,1,1,2,1,2,2,2,2,1,1,1,1,1,1,2,1,1,1,2,1,1,1,1,1,1,1,2,2,2,2,1,1,1,2,1,1,1,2,1,2,1,1,1,1,1,2,2,2,2,1,1,2,2,1,2,1,2,2,2,1,1,2,1,1,1,1,1,2,2,2,2,1,1,2,2,2,2,2,2,1,2,1,2,2,2,1,1,3,2,2,1,1,3,1,2,1,2,1,3,1,1,1,1,1,1,2,2,1,2,1,1,2,1,1,1,3,1,2,1,1,1,2,1,2,1,1,1,1,1,2,1,1,2,1,1,2,1,1,2,1,1,1,3,2,2,2,1,1,1,1,1,1,2,3,1,1,2,2,1,2,1,1,2,1,2,1,1,2,1,1,3,2,2,1,1,1,1,1,1,1,1,1,2,1,2,2,1,2,3,3,1,2,2,1,2,1,1,1,1,1,1,1,2,1,1,1,1,3,1,2,1,1,1,3,2,1,1,2,3,1,1,1,1,2,2,2,2,1,1,1,2,1,2,3,3,1,1,1,2,1,1,1,1,1,2,3,1,1,2,1,1,2,3,2,1,2,1,2,1,1,1,1,3,2,1,3,2,1,2,1,1,1,3,2,1,3,1,1,2,1,1,1,1,1,1,3,1,1,1,1,1,1,1,1,1,2,1,2,1,1,2,1,2,2,1,1,2,1,2,2,2,1,2,1,2,1,1,2,1,1,1,1,2,1,2,1,1,1,1,2,1,1,1,2,1,1,1,1,3,2,1,1,1,1,1,1,1,1,3,2,1,1,1,2,1,2,1,1,2,1,1,3,2,1,2,2,1,1,3,2,1,2,1,2,2,2,2,1,1,2,1,1,1,2,1,2,2,2,1,2,1,1,2,2,2,1,1,2,2,1,1,2,1,2,1,2,1,1,1,1,1,1,1,1,2,1,2,2,2,1,1,2,2,1,2,2,2,1,2,1,1,1,2,1,2,2,2,2,1,2,1,1,1,2,1,1,1,1,1,2,1,1,2,2,1,1,2,1,1,3,1,1,1,2,2,2,1,2,2,1,1,1,1,1,1,1,1,2,2,2,1,1,2,1,2,2,2,1,1,2,2,1,1,1,1,1,1,2,1,1,2,1,1,2,1,2,1,2,1,2,3,2,1,3,2,2,2,2,1,1,1,2,2,1,2,3,1,1,2,1,2,1,1,1,1,1,2,2,1,1,1,2,2,1,2,1,1,1,1,1,1,2,2,2,2,2,3,2,1,1,1,3,1,2,1,2,2,1,1,1,1,2,1,2,1,2,2,2,2,3,1,2,1,1,1,2,1,2,2,2,1,1,1,3,2,2,1,2,1,2,2,1,2,1,1,1,2,1,1,1,2,2,2,2,1,1,2,2,2,1,2,3,1,1,1,1,1,1,1,2,1,1,2,1,1,3,2,1,1,1,2,1,2,1,1,1,3,2,3,2,2,2,2,2,2,3,1,1,2,2,2,2,1,2,1,2,1,1,1,2,1,1,1,2,1,2,2,1,1,1,1,1,2,2,2,1,1,1,2,1,1,2,2,1,1,1,1,1,1,1,1,2,2,2,2,1,1,2,3,1,2,1,2,2,1,1,1,1,3,2,2,1,1,2,1,1,3,1,1,2,1,2,1,1,1,2,1,1,1,1,2,1,2,1,1,1,2,1,2,1,1,1,1,1,1,1,1,1,1,1,1,1,1,1,1,3,1,3,1,1,2,2,1,3,2,1,2,1,2,1,2,1,2,2,2,1,1,2,1,1,2,1,2,2,1,1,1,2,1,2,2,1,3,1,1,2,3,2,1,1,1,2,2,1,2,1,1,2,1,1,1,1,2,1,2,1,2,1,2,2,2,2,1,1,3,1,1,1,1,2,1,1,1,2,2,3,1,2,1,2,1,1,3,1,2,2,1,2,2,2,1,1,1,2,1,1,1,2,1,1,1,3,1,1,2,2,2,2,2,2,1,2,2,1,1,1,1,1,3,1,1,1,2,1,1,1,2,1,2,3,2,2,1,1,2,2,1,2,1,1,2,2,2,2,1,1,1,3,1,2,1,1,1,2,1,2,1,2,2,2,2,2,2,1,1,1,2,2,1,1,2,1,1,1,1,1,2,2,2,1,1,1,1,1,1,2,1,1,2,2,2,1,1,1,2,1,1,2,2,1,1,2,3,2,2,3,1,1,1,3,1,2,1,1,2,2,1,1,2,1,1,1,1,2,1,1,1,1,2,1,1,1,1,1,1,2,2,1,1,1,1,1,1,1,1,2,1,1,1,1,1,1,1,2,1,3,1,2,3,2,2,1,1,1,1,1,2,1,2,1,1,2,2,2,1,2,2,1,2,2,1,1,2,1,2,1,2,1,2,1,1,1,1,2,3,2,1,2,1,2,2,1,2,2,1,1,1,2,1,1,1,2,1,1,1,2,1,2,1,1,1,1,1,2,1,1,1,1,1,1,2,2,2,1,2,1,1,1,2,2,1,2,1,3,1,2,2,2,2,1,1,1,1,2,1,1,2,1,2,1,1,2,1,1,2,1,1,2,1,2,1,1,1,1,2,2,3,1,1,2,1,1,2,2,2,1,1,1,1,1,1,1,2,1,3,1,2,2,1,2,150.792135
2,3,2,3,2,1,1,1,1,2,2,2,2,2,2,1,2,2,1,2,1,1,1,1,1,1,2,1,1,3,2,1,2,2,1,2,1,2,1,1,1,1,1,3,1,1,1,1,1,3,2,1,2,1,2,1,2,2,2,1,1,1,1,2,1,1,2,1,1,1,1,1,2,2,1,1,2,2,2,3,1,2,1,1,1,1,1,2,2,1,1,1,2,1,2,1,3,1,1,1,1,1,2,1,1,2,3,2,2,1,3,1,1,1,3,1,1,1,2,1,2,1,1,2,1,1,1,1,1,1,2,2,2,1,2,1,1,1,2,2,1,2,1,1,1,2,1,2,1,1,2,1,2,1,1,2,1,1,1,1,1,1,1,2,1,2,2,1,1,2,1,2,1,2,1,1,2,1,2,3,2,1,2,1,2,2,1,1,1,3,1,1,2,1,2,1,1,1,1,2,1,1,2,1,2,1,1,1,2,2,2,1,1,3,2,2,2,1,2,1,1,1,1,1,2,2,1,1,2,2,2,2,1,1,1,2,1,1,2,1,1,1,2,2,2,1,2,2,2,1,1,2,2,1,2,2,2,1,1,1,2,1,2,2,1,2,2,1,2,1,2,2,1,1,2,2,2,1,1,1,2,2,1,3,1,1,1,1,2,1,1,2,2,2,1,3,2,1,2,1,2,1,2,2,2,1,2,2,1,1,2,2,2,1,2,2,1,1,1,1,2,1,1,3,1,1,2,1,1,1,1,1,3,3,1,2,3,2,1,1,2,2,1,1,2,2,2,1,2,1,2,3,1,2,2,1,2,1,1,1,1,1,2,2,2,1,1,2,1,2,1,1,1,2,2,1,2,2,1,2,2,1,2,2,1,1,2,1,2,1,2,2,1,3,1,2,1,1,2,1,1,1,1,3,1,1,1,1,1,2,1,1,2,1,1,2,1,1,2,1,1,2,1,1,1,1,1,1,1,1,1,3,1,1,1,1,1,1,1,1,2,1,2,1,1,1,1,1,2,1,1,2,1,1,2,2,1,2,1,1,1,1,2,1,1,1,1,1,3,1,2,2,1,3,2,1,1,2,1,1,1,1,1,2,1,1,2,2,2,1,2,1,1,1,2,1,2,1,3,2,1,2,1,1,1,2,1,1,2,3,1,1,2,1,2,2,2,1,1,2,2,1,3,1,2,3,2,2,2,1,1,2,1,1,1,1,2,1,1,1,1,1,1,1,2,1,1,2,1,2,1,1,3,2,1,1,1,2,1,1,1,2,1,1,1,1,1,1,1,1,1,2,1,1,1,3,1,1,1,1,1,1,2,1,2,1,1,2,1,3,1,1,2,1,1,2,1,1,1,1,1,1,2,1,1,1,2,1,1,1,2,1,1,1,3,2,3,1,1,1,2,1,1,1,1,1,1,3,1,1,1,2,3,2,1,2,1,1,2,2,2,1,2,1,1,1,1,1,2,2,1,1,1,1,1,2,2,1,2,1,1,1,2,1,2,1,2,2,2,2,1,2,1,2,1,1,1,1,1,2,3,1,1,2,1,1,2,1,2,1,1,1,2,2,1,1,1,1,1,1,2,2,2,2,2,1,1,1,1,2,1,1,1,1,3,2,1,1,2,2,3,1,2,1,1,2,1,1,1,1,3,2,1,2,2,1,2,2,1,1,1,1,1,1,1,2,1,2,3,3,1,2,1,1,1,2,2,1,1,1,3,1,2,1,2,1,3,1,2,1,2,1,1,1,1,1,2,2,1,1,1,1,1,2,1,1,1,2,1,1,1,1,2,1,1,1,1,1,2,1,1,1,1,1,2,2,2,1,1,1,1,1,1,1,2,3,3,2,1,1,1,1,2,1,1,3,3,2,1,1,1,2,1,1,2,3,3,1,2,2,2,1,2,2,2,1,2,2,1,2,1,2,1,1,1,2,1,1,3,1,2,1,1,1,2,1,2,1,1,2,1,1,1,1,2,1,1,1,1,1,3,2,2,2,1,1,1,2,3,1,1,1,2,3,1,1,2,1,1,1,2,1,3,1,3,1,1,1,2,2,1,2,1,1,1,1,2,1,2,2,2,1,1,2,2,1,2,1,2,1,1,2,2,2,1,2,1,1,2,1,2,2,1,3,1,3,1,1,2,1,2,1,2,1,2,1,1,1,1,1,3,2,1,1,1,1,1,1,1,1,2,2,2,1,1,2,3,2,1,1,1,1,1,1,2,1,2,1,1,1,1,2,1,1,3,2,2,1,1,3,2,1,2,3,3,1,2,1,1,1,1,1,1,1,2,1,3,3,1,2,2,2,1,1,1,1,1,1,2,2,1,1,3,2,1,1,3,1,2,1,1,1,1,2,1,2,1,1,2,2,2,1,1,1,2,2,1,1,1,2,1,3,1,1,1,1,1,2,2,1,1,1,1,2,2,1,1,3,2,1,2,1,1,1,1,3,2,2,1,1,1,1,1,1,2,2,1,1,2,3,2,1,1,3,3,1,2,2,2,1,1,1,2,1,1,1,1,2,2,1,1,1,1,2,1,1,2,1,2,1,2,1,2,1,2,1,1,2,3,2,2,3,1,3,2,1,1,1,2,1,2,1,2,3,1,1,2,1,1,3,1,1,1,2,1,2,1,1,1,1,1,1,2,1,1,2,1,1,1,2,1,1,1,2,1,2,1,1,2,2,1,1,2,2,2,2,1,3,1,1,1,2,2,2,1,2,1,2,1,1,1,1,1,1,1,1,3,1,2,1,3,2,1,2,1,1,2,1,3,1,2,1,2,3,1,2,1,1,1,1,1,1,1,2,1,2,2,1,2,1,1,1,2,3,2,1,2,2,1,2,1,1,1,1,1,1,1,1,1,2,2,1,2,1,2,2,1,1,2,1,1,2,2,1,2,1,1,1,1,2,1,1,1,1,2,1,1,2,1,1,2,2,2,1,1,3,2,1,1,1,1,1,1,1,1,1,2,1,2,2,2,1,2,1,1,2,2,1,2,1,1,1,3,1,2,1,2,1,1,1,1,2,1,1,2,1,2,1,1,2,2,2,2,1,1,1,1,2,2,1,1,1,3,2,1,1,1,2,2,2,1,1,1,1,2,2,1,1,1,2,1,2,1,1,1,1,1,3,2,2,3,1,2,2,2,1,1,3,1,3,2,2,2,2,1,1,2,2,1,1,1,1,1,2,2,2,1,1,2,1,1,1,1,2,2,1,1,3,1,1,1,2,1,2,2,1,3,2,1,2,1,1,1,1,1,1,1,2,1,1,1,3,2,2,1,2,1,1,3,2,1,2,1,2,1,2,2,1,1,2,3,3,2,1,2,1,1,2,1,2,1,1,1,2,2,1,1,2,1,2,2,1,1,1,1,2,2,1,2,3,1,1,2,2,2,2,2,1,3,2,3,2,2,1,1,2,2,1,2,1,2,1,1,2,1,1,1,1,3,1,1,2,1,3,2,1,2,1,2,1,1,2,1,1,3,3,2,1,2,2,1,1,1,1,1,3,1,1,1,1,1,3,1,2,2,1,1,1,1,1,2,2,1,1,2,2,1,2,2,2,1,3,1,2,1,1,2,2,3,1,1,2,2,2,3,1,3,1,1,1,1,2,2,2,1,1,1,1,3,1,1,2,1,2,2,2,1,2,2,2,1,2,1,1,1,1,3,1,1,1,2,1,1,1,1,3,1,3,1,2,2,2,1,2,1,1,2,1,1,3,3,1,2,2,2,2,2,1,1,1,1,1,2,2,2,1,2,1,1,1,2,2,2,1,2,1,1,2,2,1,1,1,1,2,2,2,2,1,2,2,3,1,1,2,2,2,1,2,1,2,1,1,1,1,2,2,1,1,1,2,1,1,2,1,3,1,1,2,1,1,1,2,2,1,1,1,1,1,3,1,1,1,1,1,3,2,1,1,2,2,3,1,1,3,2,1,2,2,2,1,1,1,1,1,1,2,1,2,1,2,1,1,1,1,2,2,2,2,1,1,2,1,2,1,1,1,3,3,1,1,1,2,1,1,2,1,1,1,1,1,1,2,2,2,1,1,1,1,1,2,3,2,2,1,1,2,1,1,1,1,1,3,3,1,2,1,1,1,2,1,2,1,1,1,1,1,2,1,1,2,1,1,1,1,1,2,1,2,1,2,1,1,1,1,1,1,2,2,2,1,2,2,1,1,1,1,3,3,1,1,2,1,1,2,1,1,1,1,2,2,2,1,1,1,1,1,1,2,1,1,1,2,1,1,2,2,1,1,2,1,1,1,2,2,2,2,1,1,1,2,2,2,2,2,2,2,1,1,1,1,1,2,1,2,1,1,2,1,2,1,1,2,1,2,1,1,1,1,1,2,3,1,2,1,2,1,1,1,3,2,2,2,1,1,2,3,2,2,2,1,3,2,2,1,1,2,1,1,1,1,2,2,1,1,1,2,1,2,1,1,2,2,1,2,1,1,1,1,1,2,1,1,2,1,2,2,1,1,1,2,1,1,1,1,1,1,1,1,1,3,2,1,2,1,1,1,3,1,1,3,1,2,1,2,1,1,1,2,2,1,2,1,1,1,1,1,1,1,2,1,1,1,1,1,2,1,1,2,1,1,1,2,2,1,1,1,1,1,3,1,1,2,1,39.969971
2,2,1,1,2,1,2,1,2,1,1,2,2,1,2,1,1,2,1,2,1,1,1,3,2,1,2,1,1,1,1,1,1,2,2,2,2,1,1,1,1,1,1,3,2,2,2,1,1,1,1,2,2,1,2,2,3,2,1,1,2,2,1,1,3,2,2,2,1,1,3,1,1,2,2,1,2,1,1,2,1,2,1,1,2,3,1,1,1,1,2,1,1,1,1,2,1,2,3,1,1,1,1,1,1,1,2,1,1,2,3,1,1,2,1,2,1,1,1,2,2,2,2,1,2,1,2,1,1,3,1,2,3,3,1,1,2,1,2,3,1,1,1,3,1,2,1,2,2,1,1,1,1,1,1,1,2,2,1,3,1,1,1,2,2,2,3,1,1,2,1,1,1,1,1,1,1,1,1,2,3,1,2,2,1,2,2,2,1,2,3,1,2,1,1,1,2,1,2,2,1,2,1,2,1,2,2,2,1,1,1,1,1,1,2,1,3,1,1,1,3,1,3,1,2,2,2,2,1,1,2,1,1,1,1,2,2,2,1,1,1,1,1,1,2,1,3,1,2,2,1,3,3,1,2,2,1,1,1,1,2,2,1,1,1,1,1,1,2,2,2,1,1,1,1,1,2,1,1,1,2,3,2,1,2,1,1,1,1,1,3,1,1,1,3,1,2,1,2,1,1,2,2,2,2,1,2,1,1,1,1,1,1,1,3,3,1,1,2,1,1,2,1,1,2,1,1,1,2,1,1,1,2,2,3,1,2,2,1,1,1,2,1,1,1,1,1,2,2,1,1,1,1,1,1,1,1,2,2,1,1,2,2,1,1,1,1,1,1,1,1,1,1,2,1,2,2,1,2,1,1,1,2,1,1,1,2,1,2,1,1,1,1,2,1,1,2,1,1,2,1,2,1,1,1,1,2,1,3,1,1,2,1,2,2,1,1,2,1,2,1,1,1,2,1,1,2,1,2,1,2,2,1,2,3,1,2,1,2,3,2,1,1,1,1,1,1,1,1,1,1,1,1,1,2,2,1,2,1,3,1,1,2,2,2,1,1,1,1,2,1,2,2,1,1,2,2,1,1,2,2,1,1,1,1,2,1,3,1,1,2,2,2,3,2,2,1,2,2,2,2,1,1,2,2,2,2,2,1,2,2,1,2,1,1,1,1,2,1,3,1,2,1,1,1,1,1,1,2,1,1,2,1,1,1,2,2,2,1,1,1,1,3,2,2,1,2,1,2,1,3,1,1,2,1,1,1,1,1,1,1,2,1,1,1,1,2,1,1,2,1,2,1,1,2,2,3,2,1,1,2,2,3,1,1,1,1,1,1,1,2,2,2,2,1,1,2,2,1,1,1,1,1,1,1,1,1,2,1,1,2,1,3,2,1,1,1,2,1,1,1,2,1,3,1,1,1,2,2,2,1,1,1,1,1,3,2,2,1,1,2,2,2,1,2,2,1,1,1,1,2,2,1,2,1,1,1,1,1,1,1,1,1,2,3,2,1,1,2,1,1,2,2,2,1,1,2,1,1,2,2,1,1,1,1,2,2,3,1,1,2,1,2,2,1,1,1,2,2,2,1,3,2,2,1,2,1,1,2,3,2,1,2,1,2,2,1,2,2,1,2,2,2,2,1,1,1,1,2,1,2,1,2,1,2,2,2,1,2,1,1,1,2,1,3,2,2,1,3,2,1,2,2,1,1,1,1,1,2,1,2,1,2,1,1,1,3,2,2,2,1,1,1,2,1,1,2,3,1,1,1,1,1,1,1,2,2,2,2,3,1,1,1,1,1,1,1,2,2,1,1,1,1,1,2,1,1,1,1,2,1,2,1,1,1,2,1,2,2,1,1,2,2,1,2,2,2,1,2,1,1,3,2,2,3,1,1,1,2,1,2,1,3,1,1,1,2,2,2,1,3,2,2,1,1,1,1,1,1,1,2,1,2,1,1,2,1,1,3,2,1,2,2,1,2,2,3,1,2,2,2,3,2,2,1,1,1,2,3,1,2,2,1,1,2,2,1,1,2,2,2,1,1,1,1,1,1,1,1,1,2,2,1,2,2,1,2,2,1,1,2,1,1,1,1,2,1,1,2,2,1,1,1,1,1,1,3,1,1,1,2,2,2,1,2,3,1,1,1,1,1,3,1,1,2,2,2,3,2,1,3,2,2,1,1,1,1,1,1,1,1,2,1,1,1,2,1,1,1,1,1,3,1,1,2,1,2,1,2,1,1,1,2,1,1,2,2,2,1,1,1,1,2,1,1,2,2,1,1,1,1,2,1,2,1,2,1,2,2,1,2,1,1,1,1,1,1,2,1,1,1,1,1,1,1,3,1,2,2,2,1,1,2,2,2,2,2,1,2,2,1,2,1,1,1,1,1,2,1,1,2,1,1,2,1,1,1,2,2,1,1,1,2,1,1,1,1,1,1,1,1,1,2,2,2,2,1,2,2,1,1,3,1,2,2,1,1,1,2,1,2,3,2,1,1,1,2,1,1,1,1,1,2,1,2,1,2,2,2,1,1,1,1,1,1,1,2,2,1,1,2,2,1,1,1,3,1,2,3,1,3,1,2,3,1,2,1,1,3,1,1,2,1,1,2,1,2,1,1,1,1,1,1,1,2,2,1,1,3,1,1,1,2,1,1,2,1,1,2,1,2,1,2,2,1,3,2,1,1,2,2,1,1,2,1,1,1,1,1,1,1,3,2,1,2,1,1,2,2,1,1,2,3,1,2,1,2,1,1,1,1,1,2,2,1,1,2,2,1,2,1,2,2,1,1,1,1,1,1,1,1,1,1,2,1,1,1,1,1,1,1,2,1,1,1,1,2,3,3,1,1,2,1,2,1,1,2,1,1,1,1,2,2,2,1,1,2,1,1,1,3,3,1,1,1,1,1,2,2,1,2,2,1,1,1,2,1,2,1,3,1,2,1,1,1,1,1,1,2,2,1,2,1,1,1,1,1,2,2,2,2,2,1,1,1,1,1,2,1,2,1,2,2,1,2,1,1,2,3,1,1,1,2,2,1,1,1,1,1,1,1,1,3,1,2,1,1,1,2,2,3,2,2,3,1,1,2,1,1,1,1,2,1,2,2,1,1,1,1,1,2,1,1,2,1,1,1,2,1,2,1,1,1,2,1,1,2,1,2,2,2,2,1,2,3,2,1,2,2,2,3,2,1,2,1,3,1,1,1,2,1,1,2,1,1,1,2,1,1,1,1,2,1,2,2,1,2,2,2,2,2,2,2,1,2,1,1,2,2,2,2,2,3,1,1,1,1,1,2,1,1,1,2,1,1,1,1,1,1,2,2,2,1,1,2,3,1,1,1,2,2,2,2,1,1,2,1,1,2,1,1,1,2,2,1,1,1,1,1,2,1,1,2,1,1,1,1,2,2,3,2,1,2,1,1,2,1,1,2,1,1,3,2,2,1,1,1,2,1,2,2,2,2,2,2,1,2,2,1,2,2,2,2,2,1,2,2,1,1,1,1,1,1,1,1,2,2,1,2,2,1,3,1,1,2,1,2,1,2,1,1,1,1,1,1,1,1,1,1,1,2,1,1,2,1,2,2,2,1,1,1,1,2,1,1,1,1,1,2,1,1,1,1,2,1,1,2,1,1,1,2,1,1,2,1,1,1,2,2,1,2,2,1,1,1,2,1,2,1,1,1,3,1,2,2,1,1,1,1,1,2,2,3,2,2,1,1,2,1,1,2,1,3,1,2,1,2,1,1,1,2,2,1,2,1,3,1,2,1,1,1,1,1,2,2,1,1,2,1,2,1,1,1,2,1,1,2,1,1,2,2,1,2,3,1,1,2,2,2,1,2,1,2,1,2,1,1,1,1,2,2,1,3,1,3,2,1,1,2,2,1,1,1,2,2,1,1,1,2,2,1,1,1,2,1,2,2,1,1,2,2,2,1,1,1,1,3,1,2,1,1,1,1,1,1,1,2,1,2,2,1,2,2,2,2,2,1,1,1,1,3,2,2,1,1,1,1,2,2,2,1,1,1,1,1,2,2,1,1,3,1,1,1,1,2,1,1,2,1,1,1,2,1,1,1,2,1,2,2,1,1,1,2,1,3,2,2,1,2,2,1,2,1,1,1,1,1,1,1,2,2,1,2,1,1,2,2,3,2,3,2,2,2,1,2,2,1,2,1,1,1,1,1,1,2,2,1,2,1,1,1,1,1,1,1,1,1,1,1,3,2,2,1,2,2,1,1,1,1,1,3,1,1,1,1,1,1,2,2,1,2,1,2,3,1,2,1,1,1,1,2,2,1,1,2,2,2,1,2,2,3,1,1,1,3,1,1,2,1,2,2,1,2,1,1,1,1,1,2,1,2,2,1,2,2,1,1,3,2,1,1,1,1,2,2,1,2,2,1,2,2,2,1,1,3,2,2,1,1,2,1,1,1,2,2,1,1,1,1,2,2,2,1,2,1,1,3,1,1,1,1,2,2,2,1,1,1,2,3,2,1,1,1,2,1,1,1,1,1,1,2,1,2,2,1,2,3,1,2,3,1,2,3,1,1,2,1,3,1,1,3,1,2,3,1,1,1,1,1,2,2,3,1,1,1,1,2,2,1,1,2,1,1,1,1,2,2,1,1,1,2,2,2,0.343187
1,1,2,3,1,1,2,2,2,1,1,1,1,2,1,2,1,1,1,1,1,2,2,1,2,2,1,1,1,2,1,1,1,1,1,1,2,2,1,2,1,1,2,3,1,2,1,3,2,1,1,1,1,1,1,2,3,1,1,1,2,1,2,2,1,1,1,1,1,1,1,1,1,2,2,2,2,1,2,2,1,2,1,1,1,1,1,1,1,1,2,2,1,2,1,2,2,1,2,1,2,3,1,2,1,1,2,2,2,1,2,1,1,1,1,1,1,1,1,1,3,2,3,1,2,2,1,1,2,2,1,1,2,1,3,1,1,1,2,1,2,2,1,1,2,2,1,2,2,1,2,1,1,3,1,1,1,1,2,2,1,1,2,1,1,1,2,2,1,1,1,1,1,2,2,1,2,1,2,2,1,1,1,2,2,1,1,2,1,2,1,2,2,2,2,2,1,1,2,1,1,2,1,1,1,1,2,2,1,2,2,2,1,2,1,1,3,2,1,1,3,1,2,2,2,2,3,2,1,2,3,1,1,1,1,2,3,1,1,1,1,2,1,1,1,2,1,3,1,1,2,2,1,1,3,1,2,2,1,2,1,1,1,2,1,1,2,2,1,1,1,1,1,2,1,1,1,1,2,2,2,1,1,1,2,2,1,1,2,1,1,1,2,1,1,2,1,3,1,2,3,1,2,1,2,1,1,1,1,1,2,2,1,1,2,1,1,1,1,1,1,3,1,1,2,2,2,2,3,1,3,1,2,1,1,2,3,2,2,2,2,1,1,1,1,2,2,1,1,1,1,1,2,1,2,2,2,1,1,1,1,2,1,2,2,3,2,2,1,2,1,1,2,2,1,2,2,2,3,1,2,3,1,1,2,1,2,1,1,2,1,2,1,2,1,1,2,1,1,1,2,2,2,2,1,2,1,3,2,1,1,1,1,1,1,1,3,2,2,2,1,2,3,2,1,1,1,1,1,3,1,1,2,1,2,2,1,1,2,1,1,1,2,2,3,1,3,1,2,1,1,1,2,1,3,1,1,1,1,1,1,2,2,2,1,2,1,1,2,1,1,1,1,2,1,2,1,1,1,1,1,1,1,1,1,2,1,1,1,1,2,2,1,1,2,1,1,2,1,2,2,1,1,2,1,2,2,1,2,2,1,2,2,1,1,1,1,1,2,3,2,1,1,2,1,2,1,1,1,1,1,1,1,1,1,1,1,2,1,1,1,1,2,1,2,2,1,2,2,2,2,1,2,2,1,1,2,1,2,2,2,1,1,1,1,1,3,2,1,1,1,2,2,1,1,2,1,1,2,1,2,1,2,1,1,2,1,2,1,1,1,2,3,2,1,1,2,1,1,2,2,1,2,1,2,1,1,1,1,1,1,1,3,1,1,1,1,2,1,1,1,2,1,1,1,1,2,2,1,1,1,2,1,2,1,2,1,2,1,1,1,1,1,1,2,1,1,1,2,1,2,1,1,1,2,1,1,1,1,1,1,3,1,3,2,1,2,2,2,1,1,2,1,1,2,3,2,1,1,2,3,1,2,1,1,1,2,1,2,1,1,1,1,1,1,1,1,2,2,1,1,2,2,2,2,1,2,1,1,3,2,1,1,1,1,1,2,2,1,2,2,2,1,2,1,1,1,1,1,1,2,1,2,1,1,1,2,2,1,1,1,1,1,1,1,2,1,2,2,1,3,1,1,1,1,1,2,1,1,2,3,1,3,2,1,1,2,1,1,2,1,3,1,1,1,2,2,1,1,1,2,2,1,1,2,1,2,2,2,1,1,1,1,1,3,3,1,1,2,1,1,1,1,1,3,3,1,1,1,1,1,1,1,1,3,2,1,1,1,1,1,2,2,3,2,2,1,2,2,2,1,2,2,2,1,2,1,1,1,1,1,1,1,2,1,1,1,2,1,1,1,2,1,2,1,2,2,1,1,3,1,2,1,1,1,1,1,2,1,1,1,1,2,3,2,1,1,2,1,2,3,2,2,1,1,2,1,1,2,1,1,2,2,2,2,2,1,1,1,1,1,1,2,1,2,1,3,1,2,1,2,1,1,1,1,1,2,2,1,2,2,1,1,2,2,1,1,2,2,1,2,2,1,1,1,1,1,2,1,1,1,2,2,2,1,2,2,3,1,2,2,1,1,1,1,1,1,2,2,1,2,1,2,1,2,2,2,1,1,2,2,2,2,1,2,2,2,3,1,2,2,2,2,1,2,1,2,1,2,2,1,2,2,1,1,1,2,2,1,2,1,2,2,1,3,2,1,1,2,1,2,3,1,1,1,1,1,1,1,2,1,1,1,1,1,1,1,3,1,1,2,1,1,1,1,1,2,2,1,1,3,1,3,2,2,2,2,2,1,1,1,2,1,2,2,3,1,2,3,2,1,1,1,1,1,1,3,1,1,1,1,2,1,2,1,2,1,1,1,1,2,1,1,1,2,2,1,2,1,2,2,1,1,1,1,1,1,1,1,2,1,1,1,1,1,1,2,2,2,2,3,1,1,1,1,1,1,2,1,1,3,1,1,1,1,3,2,1,1,1,1,1,1,1,2,1,1,1,3,2,2,2,1,2,1,1,2,1,1,1,2,1,1,1,2,2,1,1,1,2,1,1,1,3,1,2,1,1,1,1,2,1,2,1,1,1,2,3,1,1,1,2,1,2,2,2,2,2,1,2,1,2,2,2,1,1,1,1,3,1,1,2,1,1,1,1,1,1,2,1,1,1,2,2,2,1,2,1,2,1,2,1,1,2,1,1,1,1,1,1,1,2,1,2,2,1,2,2,2,1,2,1,1,2,2,1,1,1,2,1,1,1,1,2,2,2,1,1,2,1,1,2,2,2,2,1,3,1,1,3,2,2,1,1,1,1,2,2,1,1,2,2,1,2,2,1,1,1,2,1,3,1,1,2,1,2,1,2,2,1,2,2,2,1,1,2,1,2,1,1,2,1,2,3,1,1,1,1,2,1,3,1,2,2,2,3,1,1,1,1,1,3,2,1,1,1,1,1,1,1,2,2,2,1,1,2,2,2,2,1,1,1,2,2,3,1,1,1,1,2,3,1,1,2,2,1,2,1,2,1,2,2,1,1,1,1,1,2,1,1,1,1,2,1,1,2,2,2,1,1,1,2,2,2,2,2,3,2,1,1,2,1,2,1,1,2,1,1,2,2,2,1,1,1,1,1,1,1,1,2,1,2,2,2,2,2,1,1,1,1,1,3,1,2,1,1,1,1,3,1,2,1,1,2,1,2,2,1,1,1,1,1,1,1,2,2,1,1,2,1,2,1,2,2,1,1,1,1,2,1,1,3,1,1,2,2,1,1,2,1,2,2,3,1,1,1,1,1,1,3,1,2,1,1,1,2,2,2,1,2,1,1,1,1,1,3,1,2,2,3,1,1,2,1,2,3,1,1,3,1,1,1,1,2,3,1,1,2,1,1,1,1,1,2,2,1,3,1,2,1,2,1,2,1,1,2,2,1,1,1,2,2,1,2,2,1,1,1,2,2,1,2,1,1,3,1,1,1,1,1,1,1,1,2,2,1,1,2,1,1,3,1,1,2,1,1,1,2,2,3,1,1,2,1,1,2,1,2,2,1,1,1,2,2,1,1,3,2,2,1,1,2,1,1,2,2,1,1,2,1,2,1,1,3,1,1,2,2,2,2,2,1,1,2,2,2,1,2,1,1,2,2,2,1,1,1,3,1,1,1,2,2,2,1,1,2,1,2,1,2,2,1,1,3,1,2,2,1,1,2,1,2,1,1,2,1,2,1,2,2,1,1,1,3,2,2,2,1,2,1,2,1,1,1,1,2,1,2,1,1,2,2,1,1,2,2,2,2,1,3,1,2,3,2,1,2,1,2,2,1,1,1,3,2,1,1,2,2,2,1,2,2,1,2,2,1,2,1,1,1,3,1,2,2,2,2,1,2,2,1,1,1,1,2,1,1,1,1,1,2,2,2,1,2,1,3,1,3,1,1,2,1,1,2,1,2,1,1,1,1,1,1,1,1,1,1,1,1,1,2,1,1,2,2,2,1,2,1,1,2,2,1,1,2,1,2,1,3,2,1,1,2,1,3,1,2,1,1,1,1,1,2,2,1,1,1,2,2,1,2,1,1,1,1,2,2,1,2,2,1,1,2,1,2,1,1,1,1,1,1,2,1,3,2,2,1,2,2,2,2,1,1,2,1,2,1,1,2,1,1,1,2,2,2,2,2,2,2,1,1,2,2,2,1,1,1,1,1,2,2,1,1,3,2,2,3,2,1,2,2,1,1,2,1,1,1,2,2,1,1,2,2,1,2,1,2,1,2,1,1,2,3,1,2,2,1,1,1,2,1,1,1,3,1,3,2,1,2,1,2,1,1,2,1,1,1,2,1,1,2,1,2,2,1,1,1,1,1,1,2,3,1,1,2,1,1,1,1,1,2,2,1,1,2,1,2,1,2,2,1,1,1,2,1,2,1,2,1,1,1,1,1,1,2,2,1,2,1,1,1,1,2,1,1,2,2,1,1,1,2,2,2,2,1,1,2,1,1,1,2,1,1,1,2,2,1,2,1,3,1,3,2,1,1,2,1,1,1,1,1,1,3,1,1,1,1,1,1,1,1,2,2,2,41.178084
1,1,2,3,1,1,1,1,1,1,3,1,2,2,1,2,1,1,1,1,2,1,1,1,1,2,3,1,2,2,1,1,1,3,1,1,2,1,1,1,1,2,3,2,2,2,1,2,1,1,2,1,1,1,2,1,2,2,2,2,1,2,1,2,1,1,1,2,1,2,1,3,2,2,1,2,2,1,2,1,3,2,1,1,1,3,1,1,2,1,1,1,1,2,1,1,2,2,1,1,1,1,1,2,2,1,1,1,2,3,1,2,2,1,2,1,2,2,1,1,1,1,2,1,3,2,1,1,1,1,2,2,3,2,1,2,2,1,1,1,2,1,2,1,1,2,2,1,3,1,2,2,1,1,1,2,2,1,1,3,1,2,1,3,1,1,1,1,2,1,1,2,1,1,1,2,1,2,2,2,2,1,1,1,2,2,2,1,1,2,3,1,3,2,2,2,1,2,1,2,1,1,2,2,2,3,3,1,1,2,1,1,1,1,2,2,1,1,1,1,3,1,1,1,2,2,1,2,1,1,3,2,1,1,1,1,1,1,1,1,2,1,1,1,2,2,2,3,3,1,1,1,1,2,1,2,1,1,1,2,1,1,1,3,1,1,3,2,1,3,1,1,1,2,1,1,3,1,2,1,1,1,1,1,2,3,1,1,1,2,1,2,1,1,2,1,2,3,2,3,1,1,1,2,2,1,2,1,2,1,1,1,3,1,1,1,2,1,1,2,2,2,1,1,1,3,2,1,2,1,2,1,3,2,2,3,3,2,1,1,1,1,1,1,1,2,2,1,2,1,2,1,1,1,2,1,2,2,1,1,1,2,2,1,1,3,1,1,2,1,3,1,1,3,1,1,1,1,1,1,2,1,2,1,1,1,3,2,1,2,1,2,1,2,1,1,1,1,1,2,2,2,2,2,1,1,2,2,1,1,1,1,1,1,1,1,2,1,2,2,1,1,2,2,3,1,1,2,1,1,1,2,1,1,2,2,2,1,1,1,1,1,1,2,1,2,3,1,2,2,1,1,2,2,1,2,1,1,2,1,1,1,2,1,2,2,2,1,1,2,1,1,2,1,1,3,1,3,3,1,2,1,3,3,1,1,1,1,2,2,3,1,2,1,2,1,2,2,1,1,1,1,1,2,1,2,2,2,2,2,1,2,1,2,1,2,1,1,1,2,2,3,2,2,1,2,1,1,1,1,1,2,1,1,1,2,1,1,1,1,1,1,1,2,2,2,2,3,1,1,2,1,2,1,1,1,3,1,2,3,2,2,2,1,2,1,2,1,1,2,1,1,2,1,1,3,1,1,2,1,1,1,2,3,1,1,1,2,1,1,3,1,1,1,3,2,2,3,2,2,2,1,2,2,1,1,1,1,2,1,3,1,1,2,2,1,1,2,1,2,2,3,2,2,2,2,2,1,1,2,1,2,3,2,1,1,2,2,3,2,3,2,2,2,2,3,2,1,2,2,2,1,1,2,2,2,2,1,1,2,1,2,1,1,1,1,3,1,1,2,1,3,1,1,3,1,1,1,2,2,1,3,1,1,1,1,2,2,2,1,3,2,2,1,2,1,2,2,1,2,2,2,1,1,2,2,2,1,2,2,2,1,2,1,2,1,1,2,1,2,3,1,1,2,2,2,2,3,2,1,2,1,2,1,3,1,1,2,2,1,1,1,1,1,3,3,2,2,1,1,2,1,1,1,1,1,1,1,2,1,1,1,2,1,1,1,2,1,2,1,2,1,1,1,1,1,3,1,2,1,2,1,1,2,2,1,1,2,1,1,1,1,1,2,2,1,2,2,1,2,1,1,1,1,2,2,1,1,1,1,2,1,1,1,2,2,3,3,1,1,1,2,1,2,1,1,3,1,1,1,1,2,2,2,2,2,2,1,1,1,1,2,3,1,2,1,2,3,1,2,2,2,2,2,1,2,1,1,1,3,1,2,2,3,1,1,3,1,1,1,1,2,1,1,2,1,1,1,2,1,1,2,2,2,1,1,1,1,1,1,1,1,1,2,1,1,1,2,2,2,2,1,1,2,1,1,1,1,1,2,1,3,2,1,1,3,1,1,1,2,2,1,2,1,1,1,1,3,2,1,3,2,1,2,2,2,1,1,1,1,1,1,1,1,2,2,2,1,1,1,1,1,2,2,1,3,1,1,1,1,2,1,1,1,2,2,1,1,1,3,3,1,3,1,1,2,2,1,1,1,1,3,1,1,2,1,2,1,1,1,1,2,2,3,2,1,1,3,2,1,2,1,3,3,2,2,2,1,2,2,1,2,1,1,1,1,1,2,2,1,1,2,1,1,1,1,1,2,2,1,1,2,2,2,1,1,2,2,2,1,1,1,2,2,1,1,1,1,1,1,2,2,2,1,1,2,1,2,1,2,2,2,1,2,1,2,2,3,1,1,1,1,1,1,1,3,2,2,2,1,2,1,1,2,1,2,1,1,1,2,1,2,2,1,1,2,2,1,1,2,2,2,1,1,2,1,1,2,1,3,1,1,2,1,1,1,1,2,1,1,1,2,1,2,1,3,1,2,1,1,1,1,2,1,1,3,2,2,3,2,1,2,1,2,2,2,1,2,1,1,1,1,1,1,2,1,2,1,1,2,2,1,1,1,2,1,1,1,1,2,2,1,1,1,2,1,1,1,2,1,1,2,3,1,1,2,3,2,1,1,1,2,1,1,1,1,1,2,1,2,1,1,1,1,1,2,1,1,2,2,1,2,2,1,2,1,3,1,2,1,1,1,2,3,1,1,1,1,3,2,1,2,3,2,2,2,2,1,1,1,1,2,2,1,1,1,1,2,1,2,1,2,2,1,2,1,1,2,1,1,1,1,3,1,1,1,2,1,1,1,1,2,2,1,1,2,2,1,1,1,3,1,1,1,1,2,2,3,2,2,2,2,2,1,2,1,1,3,2,2,3,2,1,1,1,3,2,2,1,1,1,2,2,1,1,1,2,1,1,1,2,1,1,3,1,2,1,1,2,1,1,2,2,3,1,2,1,1,1,2,2,1,3,3,1,3,1,1,2,1,2,1,2,2,1,2,1,1,1,2,1,1,2,1,1,1,2,1,2,1,2,1,3,1,2,1,1,1,2,1,2,3,1,1,2,3,1,1,2,1,2,2,2,2,1,1,3,2,2,2,2,2,2,1,3,1,2,2,2,1,3,3,2,2,2,1,1,1,1,2,2,2,2,2,1,2,1,2,1,1,2,2,1,1,1,2,3,1,1,1,2,1,3,3,2,1,1,2,1,2,2,2,1,2,2,2,1,1,3,1,2,1,1,2,2,1,2,1,1,2,2,1,1,2,1,1,1,2,1,1,3,2,2,2,1,1,1,2,1,3,1,1,1,1,1,2,1,2,1,2,1,1,2,1,2,3,2,3,3,1,1,1,1,1,3,2,1,1,2,3,1,1,1,1,1,1,1,2,2,1,1,1,1,1,3,1,1,1,1,1,1,1,1,1,1,1,1,2,1,2,2,1,3,1,2,2,1,1,2,1,1,1,2,1,1,1,2,2,2,1,1,1,2,2,2,1,2,3,1,1,2,1,2,3,1,2,2,2,1,2,1,1,2,1,1,1,2,2,1,1,1,1,1,1,1,2,2,2,1,1,2,1,1,2,1,2,1,2,2,1,1,1,1,1,1,3,1,1,1,2,1,1,2,3,2,1,1,2,1,2,1,2,1,2,1,2,1,1,1,1,2,1,1,1,1,1,1,1,1,1,2,2,1,2,1,2,1,1,1,1,2,1,1,2,3,1,2,1,1,1,1,2,1,1,1,3,3,1,1,1,1,1,1,2,2,1,3,1,1,1,3,2,2,1,1,1,2,1,1,2,1,2,1,1,2,1,2,1,1,1,2,2,2,1,1,1,1,1,1,1,2,2,1,1,1,1,1,1,1,2,3,1,3,2,3,1,1,1,1,1,1,1,1,2,1,2,2,1,3,1,2,3,1,3,3,1,3,1,1,2,1,1,1,1,1,1,2,3,1,2,2,2,3,1,2,1,1,1,1,3,1,1,1,1,1,2,2,1,2,1,3,1,2,2,1,2,1,1,2,2,2,2,1,3,3,2,2,2,2,2,2,1,1,3,1,2,1,3,1,1,2,1,1,1,2,1,1,1,2,1,2,2,1,1,1,2,1,1,2,1,1,1,1,2,2,2,1,3,1,1,1,1,2,1,2,1,1,2,2,2,1,1,1,2,2,1,3,1,1,2,1,1,3,2,2,2,1,2,2,1,1,1,1,2,1,2,2,2,1,1,2,2,1,1,2,1,2,1,1,2,2,3,1,1,2,2,1,1,1,1,2,1,1,1,1,3,1,1,1,3,1,2,2,1,2,2,2,1,1,2,2,1,2,2,2,1,1,2,1,2,1,2,1,2,2,1,2,1,2,2,1,1,1,1,1,1,1,2,2,1,2,2,2,2,2,2,1,1,1,1,1,1,1,3,2,1,1,2,1,1,2,2,2,2,3,2,1,1,1,1,1,1,2,2,2,2,1,2,1,2,1,3,2,1,2,1,1,1,1,1,2,1,1,2,1,1,2,1,2,1,2,1,2,1,1,1,1,2,1,1,2,2,2,2,1,2,1,2,2,3,1,2,1,40.604092
1,1,1,1,2,1,2,2,1,2,1,2,1,2,1,2,2,2,2,1,1,1,1,1,2,2,1,1,1,2,2,2,2,1,2,1,1,2,1,2,2,1,2,2,2,1,2,2,1,2,1,1,2,1,2,1,1,1,1,2,1,2,2,2,2,1,1,1,2,2,1,1,1,2,1,1,2,2,2,2,1,2,1,1,1,1,2,1,1,1,3,1,1,1,1,3,3,1,2,3,1,2,1,1,1,1,1,1,1,1,2,2,1,1,1,2,2,2,1,1,1,1,1,2,1,1,1,2,2,3,1,2,2,2,1,2,1,1,2,3,1,2,1,2,2,1,2,3,1,1,3,1,1,1,1,1,2,1,2,1,2,1,2,2,3,2,2,1,2,2,1,2,2,1,1,1,2,1,1,2,2,1,1,1,1,2,1,1,1,1,1,2,2,1,1,1,2,2,1,1,1,2,3,2,1,2,1,1,2,2,1,2,2,3,2,1,2,1,1,2,1,2,2,2,2,1,1,1,2,2,1,2,1,1,2,3,2,2,1,1,2,1,3,3,2,2,1,1,2,2,3,1,2,1,1,1,1,2,1,2,2,2,1,2,1,1,2,1,1,1,2,1,2,1,2,1,2,2,1,1,1,1,1,3,2,2,2,1,1,1,3,1,2,2,3,2,2,2,1,1,2,1,2,2,1,1,2,2,1,2,2,1,2,1,3,3,2,2,1,1,2,2,1,1,1,1,1,1,2,1,1,2,1,1,3,1,1,1,2,1,3,2,2,2,3,1,2,1,1,2,2,2,1,1,1,1,3,1,1,1,2,1,2,1,2,1,1,2,2,3,1,1,1,2,2,1,2,1,3,3,1,1,1,1,2,2,1,2,1,2,1,3,1,1,2,1,2,1,1,2,1,1,1,2,1,1,1,1,1,3,2,1,1,2,1,1,2,3,2,2,2,1,1,1,3,1,2,2,1,3,2,3,1,1,1,1,1,3,1,1,1,2,1,2,1,1,2,3,1,1,1,1,2,1,1,1,2,1,3,2,2,1,2,1,1,2,1,2,2,1,1,1,3,1,1,2,1,1,2,2,1,1,2,2,1,2,2,1,2,1,2,1,1,1,2,2,2,1,1,1,1,2,1,3,2,2,1,2,1,1,2,1,1,1,2,2,1,1,3,1,2,1,2,1,1,1,1,1,2,1,1,1,1,2,1,2,2,1,1,2,2,2,1,2,2,1,1,1,2,1,2,2,1,1,1,2,1,2,2,2,1,2,2,1,2,3,1,1,1,1,2,1,1,1,1,2,2,2,1,2,2,2,2,1,1,3,1,2,1,1,1,2,1,1,2,2,2,1,2,1,2,1,1,1,2,1,1,1,1,1,1,1,1,1,1,1,1,2,1,2,2,2,2,2,1,2,2,1,2,2,2,2,1,1,1,1,1,2,2,2,2,1,1,2,3,1,1,1,1,2,1,1,1,2,1,1,1,3,1,2,1,3,1,1,2,1,2,2,2,1,1,2,3,1,3,2,2,1,2,1,2,1,1,3,1,1,2,1,1,1,1,1,2,2,1,2,1,2,2,2,1,2,2,1,2,1,1,2,1,1,2,1,2,1,1,1,2,1,1,2,2,1,1,2,1,1,2,1,1,2,2,1,2,2,1,1,1,2,1,1,1,1,2,1,2,2,2,2,2,1,2,2,2,1,1,1,1,1,2,2,1,1,2,1,2,2,2,1,1,1,1,3,1,2,2,2,1,1,1,1,1,2,3,1,1,1,1,1,1,1,1,2,1,1,2,2,2,2,1,2,1,2,1,1,2,3,1,2,2,2,2,1,2,1,2,2,2,2,1,2,2,1,1,1,2,3,2,1,1,1,1,2,2,2,1,1,2,1,2,1,2,2,1,2,1,2,1,1,1,2,3,2,1,1,1,1,1,1,2,1,1,1,1,2,1,1,1,1,1,1,1,3,1,3,2,1,1,1,2,2,2,1,3,1,1,1,1,3,2,2,2,1,1,1,1,2,1,1,1,1,1,1,2,2,1,1,2,2,2,1,1,3,1,2,1,2,1,1,2,2,2,2,1,3,1,2,1,1,2,2,1,2,2,2,1,1,1,1,1,1,2,2,1,2,2,1,1,2,2,2,1,1,1,2,1,1,2,1,1,1,2,2,1,1,2,2,1,1,2,2,1,1,2,1,1,3,1,2,1,2,1,1,1,1,3,2,2,3,1,1,1,1,1,1,1,2,3,1,2,1,2,2,1,1,1,2,1,1,1,1,1,2,2,1,2,2,3,2,1,1,1,2,1,1,1,2,1,2,1,1,1,1,2,1,1,1,2,2,3,3,1,3,1,1,1,1,1,1,1,1,3,2,1,1,1,1,1,1,1,1,1,2,2,1,1,1,2,1,1,1,1,2,1,1,1,2,2,1,1,1,1,3,1,2,3,2,1,2,1,3,2,2,1,2,1,3,2,2,2,2,1,2,1,1,1,2,2,2,2,1,1,1,1,2,1,1,1,3,2,1,1,1,1,3,1,2,1,2,2,1,2,1,1,1,2,1,1,3,1,1,1,2,2,1,1,2,1,2,3,2,1,2,1,2,2,2,2,2,1,2,2,1,2,1,1,1,2,1,1,1,1,1,1,2,1,1,2,2,1,3,1,1,2,2,1,1,3,2,1,1,2,2,1,1,2,1,2,1,1,1,1,1,1,1,1,2,2,2,1,1,1,1,2,1,2,1,2,2,1,2,2,2,1,1,2,1,2,2,2,1,1,3,1,2,2,1,1,2,2,1,1,2,1,2,1,1,1,1,2,1,1,2,2,1,1,1,1,1,1,1,1,2,1,1,2,2,3,1,1,1,1,1,1,1,1,2,2,1,1,1,1,2,1,1,1,2,2,1,1,1,1,1,2,1,1,1,2,3,1,1,1,2,2,1,1,1,2,1,1,3,1,1,1,1,2,1,1,1,1,2,1,2,1,2,2,1,1,1,2,2,2,1,2,1,2,1,2,1,1,1,1,1,1,1,1,2,1,1,2,2,1,1,1,1,1,1,1,1,1,1,2,1,2,1,1,2,2,2,2,1,2,1,2,1,1,1,2,2,1,1,2,1,2,2,1,1,2,2,2,1,2,1,2,2,1,1,1,1,3,1,1,2,2,3,2,2,1,1,3,1,1,2,1,2,1,2,1,1,2,1,1,2,2,2,3,2,1,1,1,1,1,2,2,1,2,2,2,2,1,1,1,2,1,1,1,2,1,2,2,3,2,1,2,2,2,2,1,1,1,1,1,1,1,1,2,1,1,1,2,2,1,3,2,1,3,2,1,2,1,2,1,1,1,1,2,1,1,1,1,1,1,2,2,2,1,1,1,1,2,2,1,1,3,2,1,1,1,3,3,2,1,2,2,1,2,2,2,2,3,1,1,1,2,1,1,1,1,2,1,1,2,2,1,1,1,1,2,1,1,1,3,2,3,1,1,1,2,2,1,1,1,2,2,2,2,1,1,1,2,2,1,2,1,1,1,1,1,1,1,2,1,1,1,1,3,1,2,1,1,1,1,1,1,1,1,2,1,2,1,2,1,2,2,2,1,2,3,2,1,1,1,2,1,2,1,1,1,2,3,1,1,1,1,1,2,1,1,3,3,1,2,1,2,1,1,2,2,1,2,3,1,2,1,2,2,1,1,2,2,1,2,2,2,2,1,2,2,1,1,3,2,1,3,2,3,2,1,2,2,2,2,1,2,2,2,2,1,1,1,2,2,1,1,2,1,1,1,2,1,1,1,1,1,2,3,1,2,1,1,2,1,2,2,2,2,2,2,3,1,1,1,1,1,1,2,1,1,1,1,2,1,1,2,1,2,1,1,1,1,1,1,1,2,1,1,1,1,2,2,2,3,1,1,1,1,1,2,1,1,1,3,1,3,1,1,1,1,2,1,1,2,3,1,1,1,1,2,2,2,1,2,3,1,1,1,2,3,1,1,2,1,2,3,1,1,1,2,2,2,2,1,1,1,2,2,1,1,1,2,2,1,1,2,1,1,1,1,3,1,1,2,2,2,1,1,2,1,1,2,2,1,2,1,1,1,2,1,1,3,2,1,1,1,2,2,2,1,2,1,1,2,2,1,1,1,2,2,1,2,1,2,1,1,2,1,2,2,2,1,2,1,1,2,1,1,2,3,2,1,1,1,1,1,2,2,2,1,1,3,2,3,2,2,2,2,1,1,1,1,1,2,1,1,1,2,1,1,1,3,1,1,1,1,1,1,2,1,1,1,3,1,1,2,1,1,1,2,1,2,1,1,2,1,1,1,1,1,1,1,2,1,2,2,2,2,2,1,1,1,2,3,1,1,2,2,1,3,2,2,2,1,1,2,2,1,1,3,3,3,2,1,2,1,1,1,1,2,1,2,2,1,2,1,2,2,1,2,1,1,1,1,2,1,1,2,2,2,1,1,1,2,1,1,1,1,1,2,1,2,1,1,2,2,2,3,1,2,1,1,1,1,1,2,2,1,1,1,2,2,1,1,2,1,3,1,1,1,1,2,2,1,2,2,2,1,1,1,1,1,3,3,1,2,1,1,2,1,1,1,2,2,1,3,1,2,1,1,1,2,1,2,1,2,148.74103
3,2,2,2,1,1,2,3,1,1,3,2,1,1,1,2,1,1,2,1,1,1,1,2,1,2,1,1,1,2,1,1,2,3,1,1,1,1,1,1,1,1,1,2,1,1,1,1,1,1,1,1,2,1,1,1,1,3,2,3,1,1,3,2,2,1,1,1,1,1,1,1,2,2,2,2,1,1,1,1,2,2,1,1,3,3,1,2,1,1,2,1,1,2,1,2,1,1,2,1,1,1,1,2,1,1,1,1,2,1,2,1,2,1,1,2,1,3,2,1,1,2,1,1,1,1,2,1,2,2,1,2,2,2,3,1,1,1,2,2,1,2,1,1,2,2,1,1,1,1,1,1,1,2,1,1,1,2,2,2,2,2,2,1,2,2,2,2,2,3,2,2,1,1,2,2,1,1,2,1,1,2,1,1,1,1,2,2,1,1,1,2,2,1,1,1,2,1,1,2,1,1,1,1,1,1,1,2,1,3,2,1,2,1,2,1,1,1,1,1,1,2,2,1,1,1,2,1,1,1,1,2,2,1,2,1,1,2,1,1,1,1,2,1,2,2,1,2,1,1,2,3,1,1,2,2,1,1,1,2,1,1,1,1,1,1,2,1,1,3,1,2,1,2,2,1,2,2,2,1,1,2,1,1,1,2,3,1,2,1,2,1,2,2,2,2,1,2,3,1,2,1,1,2,2,2,2,1,1,1,1,1,1,1,1,2,1,2,1,1,2,1,1,2,1,1,1,2,1,1,1,2,3,1,2,2,1,1,2,1,1,1,1,1,1,3,2,1,1,1,1,1,2,1,1,2,2,1,1,2,2,2,2,2,2,1,3,1,3,1,2,1,2,1,1,2,2,1,1,1,2,1,2,3,1,2,2,3,1,2,2,1,2,2,1,1,1,3,2,2,1,2,2,3,1,1,3,2,3,1,1,2,2,2,1,1,2,1,1,2,1,2,2,2,2,1,1,2,1,2,1,2,1,1,1,1,1,2,2,2,1,1,1,3,1,1,3,1,2,1,3,1,1,1,2,1,1,1,2,2,1,2,1,1,3,1,1,2,2,1,2,3,1,2,2,2,2,1,2,1,2,2,1,2,2,1,2,1,1,1,3,1,1,1,1,1,1,2,1,1,2,1,1,1,1,2,1,1,1,2,2,1,2,1,1,2,2,1,2,1,2,2,1,1,2,2,2,1,1,1,1,2,2,2,1,1,1,1,1,2,1,1,1,1,2,1,2,2,2,1,2,1,1,1,1,1,1,1,2,1,1,2,1,1,3,1,1,1,1,1,3,2,2,1,2,2,2,2,1,1,2,1,2,1,2,2,1,2,1,1,1,1,1,2,3,2,1,1,1,1,2,1,2,2,1,2,2,2,2,2,2,1,2,1,2,1,1,2,2,1,2,3,1,1,1,2,1,1,1,2,1,2,2,1,1,2,1,2,3,1,3,1,2,2,1,2,2,1,1,1,1,1,1,1,1,2,1,1,1,1,1,1,1,1,3,1,2,1,2,1,2,2,1,1,1,2,1,1,1,3,1,2,1,1,1,1,2,1,2,1,2,1,2,3,1,2,2,2,2,1,2,2,1,2,1,1,1,2,1,3,2,1,1,1,2,1,1,3,1,2,1,1,1,2,1,1,1,2,2,3,1,1,2,1,3,1,1,2,1,1,1,2,1,1,3,3,1,3,2,1,1,1,2,1,1,1,1,1,1,3,2,2,1,1,1,1,2,1,1,2,2,1,2,1,1,2,2,1,2,1,2,1,1,2,2,2,1,2,2,2,2,1,1,2,1,1,1,1,2,1,3,1,2,1,3,2,1,1,2,2,3,1,1,1,1,2,1,1,2,2,2,1,2,1,2,1,2,1,2,2,1,2,1,1,2,2,3,2,1,2,2,1,1,2,3,1,1,1,1,1,3,2,1,2,1,2,2,1,2,1,1,1,1,1,1,2,2,1,2,1,1,1,1,2,2,1,1,2,2,1,2,2,1,2,1,1,1,2,2,1,2,2,1,2,1,1,2,1,2,1,2,2,2,2,1,1,1,1,2,1,2,1,1,1,1,1,2,2,1,1,2,2,1,1,2,2,1,2,1,2,2,1,2,1,3,1,2,2,1,1,1,1,2,2,1,1,1,2,2,1,1,1,2,1,1,3,3,1,1,1,1,1,1,2,3,1,1,1,1,2,2,1,2,1,1,2,2,1,1,2,1,1,1,1,2,1,2,1,1,2,1,2,1,1,2,1,3,2,2,2,3,1,2,3,1,1,1,1,1,1,1,1,2,1,1,1,1,1,1,1,2,1,2,2,1,1,2,2,2,1,1,2,1,1,1,2,2,2,2,2,2,1,2,3,2,2,3,2,2,1,1,3,2,2,1,1,1,1,2,2,1,3,2,2,1,1,1,2,1,1,1,1,1,1,1,1,2,1,1,1,1,1,2,1,2,1,1,2,1,1,1,1,1,3,1,1,3,2,2,1,2,1,2,1,2,1,1,2,1,1,1,1,1,2,2,1,1,2,2,1,1,1,1,1,1,1,3,1,1,1,1,3,1,1,2,2,1,1,2,1,2,1,1,1,1,1,2,3,2,2,1,1,2,3,2,1,2,1,1,1,2,1,1,2,2,1,2,1,1,2,2,1,1,1,1,2,2,1,2,1,1,1,1,1,1,1,2,1,2,3,3,2,1,3,1,2,1,1,2,1,1,1,1,3,1,3,1,1,1,1,1,1,1,1,3,1,2,3,1,2,2,1,2,2,2,2,1,2,1,1,2,2,2,2,1,2,1,1,2,1,1,1,1,1,2,1,2,2,1,1,1,1,1,2,3,1,1,1,1,2,1,2,1,1,2,1,2,2,2,2,1,1,2,1,1,2,2,1,2,1,2,1,2,2,2,2,2,1,2,2,1,1,1,1,2,1,1,2,1,2,2,1,1,1,1,1,2,2,1,2,2,1,1,1,1,2,1,1,3,1,2,2,1,2,1,1,1,2,2,1,1,1,2,1,2,1,1,1,2,1,2,1,1,1,1,1,1,2,2,1,2,2,1,1,2,1,1,2,1,1,2,2,3,2,3,1,1,2,2,2,1,1,3,2,2,2,1,1,1,1,2,2,1,2,2,1,2,1,1,1,1,1,3,1,2,1,1,1,1,2,2,2,1,1,1,2,1,1,2,1,3,1,1,2,1,1,1,2,2,3,1,2,2,1,1,2,1,2,1,2,1,1,1,1,1,1,1,2,2,2,1,1,2,1,3,3,1,1,1,1,1,2,1,1,1,1,2,1,1,1,2,1,2,2,3,2,2,1,1,1,3,3,1,1,1,1,1,1,3,1,1,2,2,1,1,1,3,2,1,2,1,1,1,1,1,3,2,1,2,2,1,1,2,1,2,1,1,1,3,2,1,2,1,1,2,1,1,1,2,1,1,2,1,1,1,2,1,2,2,2,1,1,2,2,1,1,2,2,1,1,1,2,1,1,2,1,1,3,1,1,2,1,1,1,2,1,1,1,1,1,2,2,3,1,2,1,2,2,2,1,1,1,1,1,2,2,2,2,1,1,1,1,1,2,1,2,2,1,2,1,2,1,3,1,1,1,1,1,1,2,1,1,1,2,1,2,2,2,1,1,1,1,2,1,1,3,1,1,2,1,1,2,1,3,1,2,1,1,2,1,1,1,1,2,2,1,1,3,3,2,1,1,1,2,1,1,1,2,2,1,2,2,2,3,1,2,1,3,1,1,1,1,2,1,2,1,1,1,1,2,1,1,1,2,2,2,1,2,1,1,2,2,2,1,1,3,1,1,1,1,1,2,1,1,1,1,2,2,1,1,1,2,2,2,3,1,2,2,1,2,2,1,2,1,1,1,1,1,1,1,2,1,1,1,2,1,1,2,1,1,2,2,1,1,1,1,2,3,3,1,1,2,2,2,1,1,2,1,2,1,1,3,2,1,1,2,1,1,1,1,2,1,1,1,2,2,1,2,1,1,1,2,3,2,1,3,1,1,1,2,2,1,2,3,1,1,1,2,1,1,1,1,1,1,1,1,2,2,1,2,1,2,1,2,2,1,1,2,1,1,2,2,1,1,1,1,2,1,2,2,2,1,1,1,2,2,1,1,1,2,1,1,1,2,1,2,2,1,1,1,3,1,1,3,2,3,1,1,2,2,1,2,1,1,1,2,2,1,2,2,2,1,1,1,1,1,1,2,2,1,1,1,2,1,1,2,2,1,1,1,2,2,1,2,2,1,2,1,1,1,1,1,1,2,2,1,1,1,2,2,2,1,2,1,1,2,2,2,2,1,2,3,1,1,1,2,1,1,1,1,1,3,1,1,1,2,1,1,1,2,1,1,2,3,2,1,1,2,1,1,1,1,1,2,3,2,2,2,1,1,1,3,1,1,1,1,1,1,2,2,1,3,1,1,1,1,1,1,1,1,1,1,1,1,1,1,1,2,1,2,1,1,2,2,3,1,2,1,1,1,2,2,1,1,1,1,2,1,2,3,2,1,2,2,1,2,3,1,2,2,1,1,1,1,1,2,1,1,2,2,1,2,1,2,1,1,1,1,2,1,3,1,1,1,2,1,1,1,1,2,1,1,2,1,2,2,1,1,1,1,2,1,1,-1.015572
1,2,1,2,2,1,2,2,3,1,1,2,1,1,1,2,3,2,1,1,1,2,1,2,1,2,2,1,1,1,2,3,1,2,2,1,1,2,2,2,2,1,2,1,2,1,1,2,2,1,2,1,2,1,1,3,2,1,1,2,2,2,2,1,2,1,2,2,2,2,1,1,2,1,2,3,2,2,2,1,2,1,2,2,1,1,1,1,1,1,2,2,1,2,1,2,2,1,1,2,1,1,1,1,1,1,2,2,1,1,1,1,1,2,1,1,1,1,1,1,1,2,3,3,2,1,2,3,2,1,2,1,1,3,2,1,1,2,1,1,1,2,1,2,2,1,1,1,1,1,2,2,1,2,1,2,1,2,1,1,2,1,1,2,1,1,2,1,1,1,1,1,1,2,3,1,2,1,2,2,2,1,1,1,1,1,2,2,1,2,1,1,1,3,2,1,2,1,2,2,1,3,2,1,2,2,3,1,1,1,2,1,1,3,1,1,1,2,1,1,1,2,1,2,2,2,1,1,2,1,1,1,2,1,3,2,2,1,1,1,2,1,2,1,1,2,2,1,2,1,2,2,2,1,1,2,1,1,1,2,1,1,2,3,1,1,2,3,1,3,1,2,2,2,1,2,2,1,2,1,2,2,1,1,2,1,1,1,1,2,2,1,2,2,1,2,1,1,1,1,2,1,2,2,1,1,1,2,1,1,2,1,1,1,2,1,2,1,1,1,3,2,1,1,2,2,1,2,1,1,1,1,2,2,1,1,1,1,2,1,1,1,1,2,2,2,1,1,1,1,1,2,3,3,1,2,2,1,2,1,2,2,3,2,1,2,1,2,2,1,3,1,2,2,1,2,1,2,1,2,2,1,1,1,1,2,2,1,2,2,1,1,2,2,1,1,2,2,2,1,1,1,1,2,1,1,2,2,1,1,1,1,1,2,1,2,1,2,2,2,2,1,3,1,2,1,1,1,2,1,2,2,1,1,1,1,1,2,1,2,1,1,2,1,1,1,1,1,1,1,2,1,2,2,1,1,1,1,3,2,1,1,2,1,1,2,3,1,2,1,1,1,1,1,1,2,1,1,2,2,1,1,2,2,2,3,2,1,1,1,2,1,1,1,1,1,2,2,2,1,2,3,1,1,1,2,1,1,1,2,3,2,3,1,1,2,3,2,1,2,1,3,2,1,1,2,2,1,1,1,2,2,2,2,1,1,2,2,1,1,1,1,1,1,1,3,2,1,2,1,2,1,2,3,1,1,2,1,1,3,1,1,2,1,2,2,2,2,1,1,1,1,2,1,3,1,1,2,2,1,1,1,2,1,1,1,1,2,1,2,2,1,1,2,2,1,2,1,3,2,1,2,1,2,2,1,3,1,1,2,1,1,1,1,1,1,1,1,2,1,1,2,1,2,1,2,1,1,1,1,1,2,2,1,1,2,1,2,1,1,1,1,1,2,2,2,1,1,3,2,1,1,1,1,1,2,2,1,1,2,1,1,1,3,1,1,2,2,1,1,1,1,2,1,2,1,1,1,2,2,1,1,1,2,1,1,2,1,1,1,1,1,2,2,1,2,1,2,2,1,1,1,1,1,1,1,1,2,2,2,1,2,3,1,1,1,1,1,1,1,2,1,1,1,3,2,2,1,1,1,1,2,1,2,1,3,1,3,1,1,1,1,1,2,3,2,3,2,2,2,1,1,1,1,1,1,1,1,2,1,2,2,1,2,2,2,1,1,1,1,1,2,1,1,1,1,1,1,1,1,2,1,1,1,1,2,1,2,2,1,1,1,2,1,1,1,2,1,3,2,1,1,2,2,1,1,2,1,1,1,1,1,1,1,2,2,1,2,1,1,2,1,1,3,1,1,2,2,2,2,1,2,1,2,2,2,2,2,2,1,1,1,2,1,1,1,2,1,1,1,2,3,3,1,1,3,2,2,1,2,1,1,1,1,2,1,1,2,1,1,1,1,1,1,2,2,1,2,3,1,2,2,2,1,1,2,2,1,2,1,1,2,1,1,2,1,2,1,2,1,2,1,2,1,2,1,1,1,2,1,2,1,1,1,1,1,2,1,2,1,1,2,2,1,2,1,1,2,2,1,1,2,2,2,2,1,2,2,2,2,1,1,3,2,2,1,3,1,2,1,1,1,2,1,1,2,1,1,1,2,3,1,1,2,1,1,1,1,1,2,1,2,2,1,1,2,1,1,1,1,1,1,1,1,2,2,1,1,3,1,1,2,1,2,1,1,1,1,2,3,1,1,2,1,1,2,1,1,1,1,1,1,2,2,2,1,2,1,1,1,1,2,1,2,1,1,1,3,1,3,1,2,1,1,2,2,1,1,2,2,2,1,1,1,1,1,2,1,1,2,2,2,1,2,2,1,1,2,1,1,1,3,2,1,3,1,2,1,1,1,2,2,1,1,1,1,1,2,1,1,1,1,2,2,1,1,1,2,1,1,2,1,1,2,1,1,1,1,2,1,2,2,1,1,1,1,1,1,1,2,1,2,1,2,3,1,2,1,1,1,1,2,1,1,1,1,2,2,1,1,1,1,1,1,2,2,1,1,3,1,2,1,1,2,2,2,1,2,1,2,1,1,1,1,1,1,1,1,1,2,1,1,2,2,2,1,1,1,1,2,1,2,1,1,1,3,1,1,2,2,1,2,1,1,1,2,2,1,2,2,2,1,1,3,1,1,1,1,1,1,1,1,1,1,1,1,1,1,1,1,1,1,2,2,2,1,1,1,2,2,1,2,2,3,1,1,2,1,2,1,1,2,1,1,2,1,1,3,2,1,1,3,2,1,1,1,2,1,2,2,1,2,1,1,1,1,3,1,3,1,1,2,2,1,1,1,2,1,1,2,1,1,1,1,1,2,1,1,2,2,2,1,1,1,2,1,1,2,1,3,2,1,2,1,2,2,1,1,2,2,1,2,1,2,3,1,2,1,3,1,1,1,3,1,1,2,1,1,2,2,2,2,2,2,2,2,1,3,3,2,2,3,1,1,1,1,2,1,1,2,1,2,2,1,1,1,1,1,1,2,2,1,1,1,2,1,1,1,1,1,1,2,1,1,1,3,2,1,1,1,2,2,1,2,1,1,1,1,1,2,1,1,1,2,1,1,1,1,1,2,2,1,2,1,1,1,3,1,1,2,1,1,1,2,2,1,2,1,3,2,1,1,1,2,2,1,1,1,1,3,1,2,1,2,2,1,1,1,1,1,1,2,1,2,2,1,3,1,2,1,3,1,2,1,1,1,1,1,1,2,2,1,1,2,2,2,1,1,3,2,2,1,1,1,2,3,1,1,1,1,1,1,1,2,1,1,2,2,1,2,2,2,1,2,1,2,1,1,1,2,2,1,1,1,2,1,2,1,2,2,3,1,1,1,1,3,1,1,1,2,1,1,1,1,1,1,1,1,2,2,1,1,2,1,1,2,2,1,1,1,2,2,1,3,1,1,1,2,2,2,2,1,1,1,1,1,1,2,1,2,1,1,1,1,1,2,1,1,3,2,1,3,1,1,1,1,2,1,1,1,1,1,2,2,1,2,1,2,1,2,2,1,1,1,1,1,2,1,2,1,1,1,1,2,1,1,1,3,1,3,1,1,2,1,2,1,1,1,2,2,1,1,1,1,1,2,1,3,2,3,2,1,1,1,1,1,1,1,1,2,1,3,1,1,1,2,1,1,1,2,1,2,2,1,1,2,2,2,1,1,1,2,1,2,1,3,2,1,1,3,1,1,2,1,1,1,2,1,1,1,1,2,1,1,1,1,1,2,2,2,1,1,1,3,2,1,1,1,1,2,1,1,1,3,1,1,2,2,2,1,1,3,2,2,3,2,1,1,1,3,1,3,1,2,1,1,1,1,1,1,2,1,1,1,1,1,1,2,2,1,2,1,2,1,2,1,1,1,3,1,1,1,3,3,2,2,3,2,2,1,1,1,1,1,2,1,3,1,2,2,1,2,1,2,1,1,2,1,1,3,1,1,1,3,1,2,1,1,2,2,1,1,1,1,1,1,2,1,1,3,1,2,2,1,2,1,1,1,1,1,3,2,1,2,1,1,2,1,1,2,1,1,1,2,2,2,1,1,1,2,1,1,3,3,1,2,2,1,1,2,1,2,2,1,1,1,2,1,2,1,1,2,1,1,2,1,2,2,2,1,1,3,1,3,3,2,1,3,3,1,1,2,2,2,1,1,1,2,2,1,2,1,1,1,2,2,1,3,1,1,2,2,1,1,2,1,1,1,2,2,2,1,1,2,1,3,1,1,3,3,2,1,1,2,1,1,3,2,2,1,2,2,1,3,1,1,1,1,1,1,2,1,1,1,1,2,1,2,2,3,1,2,1,1,2,2,2,1,2,2,1,1,2,1,3,3,3,2,2,3,2,1,1,2,1,1,1,1,1,2,1,1,1,2,2,2,1,1,2,1,2,3,1,2,3,1,1,1,1,2,2,1,1,2,1,1,2,2,1,2,1,2,1,1,2,1,2,1,3,2,1,1,2,2,1,1,2,2,1,2,1,3,1,2,1,1,2,3,1,1,3,2,1,3,1,2,2,1,1,2,2,2,1,1,2,1,1,1,3,2,1,2,2,1,3,1,2,3,1,2,2,1,1,-0.894287
3,1,1,3,1,1,1,1,1,2,3,3,2,1,1,2,2,2,3,1,1,1,1,1,1,1,2,1,1,2,2,1,1,2,1,3,2,1,1,1,1,1,1,3,1,2,1,3,1,2,1,1,2,1,1,3,1,2,1,2,2,1,2,3,2,2,1,1,1,1,1,2,2,1,2,3,1,1,1,1,1,1,3,1,2,1,1,1,1,1,2,1,1,1,2,1,1,1,1,1,1,2,2,1,2,1,2,1,2,2,3,2,1,1,1,2,1,1,3,1,3,1,3,1,3,1,2,2,3,1,2,2,3,1,1,2,2,2,1,2,1,1,1,2,1,1,1,2,3,1,2,3,1,1,1,3,1,1,2,2,1,1,1,2,2,1,1,2,2,2,1,2,2,2,2,1,1,1,1,2,1,2,2,2,1,2,1,1,1,3,2,1,1,2,1,2,1,1,1,1,1,1,1,1,1,1,2,1,2,3,1,1,1,1,2,2,2,2,1,2,2,1,2,2,1,1,1,1,1,2,1,2,2,1,1,1,1,1,2,1,2,2,1,2,1,1,1,1,2,1,2,3,2,1,1,2,2,2,2,2,2,1,1,1,2,1,2,2,1,2,1,2,2,2,3,2,2,1,1,1,1,2,1,2,1,1,2,1,2,2,3,1,2,1,3,1,2,2,2,1,1,1,2,1,1,2,3,2,1,1,1,1,1,1,1,2,1,2,2,1,2,3,2,1,1,1,2,2,1,1,3,2,2,2,1,2,2,2,3,1,1,1,1,1,1,2,2,2,1,2,1,3,1,2,1,3,1,1,1,2,1,2,1,2,1,2,1,1,1,1,2,1,2,2,1,2,2,1,1,1,1,1,2,2,2,1,1,1,2,2,1,1,2,1,1,1,3,2,1,1,1,2,2,1,1,1,3,2,1,1,1,2,1,1,2,2,1,3,2,1,1,2,1,2,1,2,1,1,1,1,1,2,1,1,1,1,2,1,1,1,2,2,1,1,2,3,2,1,1,1,2,1,2,2,1,1,2,1,2,1,1,1,1,2,2,1,1,1,2,2,1,1,1,1,2,1,2,1,1,1,2,1,3,2,1,2,3,1,1,1,1,1,2,1,1,1,1,1,2,1,2,1,2,1,1,1,2,2,1,1,3,1,1,2,2,2,2,1,2,2,1,2,2,3,2,1,2,1,1,1,1,1,1,1,1,2,2,2,1,1,1,1,1,3,1,3,3,1,2,2,1,1,3,2,1,2,2,1,2,1,1,2,2,1,2,2,1,1,1,1,1,2,1,2,1,3,3,3,1,3,3,1,3,2,2,1,1,3,2,1,2,1,2,2,2,2,1,3,2,1,1,1,1,1,2,2,2,1,1,1,2,1,2,1,1,3,1,3,1,1,2,2,2,2,1,1,1,2,1,2,2,1,3,2,1,3,2,1,2,2,2,1,1,2,3,1,2,1,1,1,3,1,1,2,1,1,2,2,1,2,2,3,1,1,2,1,1,1,2,1,1,2,2,2,2,2,3,1,2,2,1,2,1,2,1,2,2,3,1,1,2,1,1,1,1,1,2,2,2,1,2,2,1,1,2,2,2,2,1,2,1,1,1,1,1,1,2,2,1,1,2,2,2,2,1,2,1,1,1,2,1,2,3,3,1,1,1,1,2,1,1,2,2,1,1,2,1,2,2,1,1,2,1,2,2,1,1,1,2,1,2,1,2,1,2,2,2,1,2,2,3,3,1,1,1,2,1,1,1,2,1,1,3,2,1,1,1,2,3,2,1,1,2,1,3,1,2,1,1,1,1,1,1,1,2,1,1,1,2,2,2,1,1,1,3,2,1,2,1,1,2,1,1,1,3,1,1,1,1,2,2,2,2,1,3,1,1,2,2,1,1,1,2,2,2,2,2,2,3,2,3,1,2,1,2,2,3,1,1,1,1,2,1,1,1,1,2,2,1,2,1,1,3,1,2,1,2,1,3,2,1,1,2,1,1,1,2,1,1,1,1,1,1,2,2,1,1,1,2,3,1,1,1,1,3,1,1,1,1,1,1,1,1,1,1,2,1,1,2,2,2,2,1,1,1,2,1,3,1,2,2,3,2,2,1,1,3,2,1,1,1,1,1,2,1,3,1,1,1,1,1,1,1,1,1,1,2,2,3,1,2,1,1,2,1,1,1,2,2,1,2,2,3,1,1,2,1,1,1,1,1,1,2,1,2,1,2,1,2,1,1,1,2,2,2,1,1,1,2,1,1,1,3,1,2,2,2,1,1,1,1,1,1,1,2,3,2,1,1,1,2,3,2,1,1,2,1,2,2,1,1,3,2,1,1,1,2,1,2,2,1,1,1,1,3,3,2,1,1,1,3,3,1,1,1,2,1,1,1,2,3,2,1,1,2,1,1,1,1,1,3,1,1,2,3,2,2,2,2,1,1,1,2,2,2,1,2,2,1,2,1,2,2,1,2,1,1,1,1,2,1,1,1,1,1,1,2,2,2,2,2,1,1,1,2,1,2,1,3,1,1,2,1,2,1,1,1,1,1,3,2,1,1,2,1,2,1,1,3,2,3,1,2,2,1,1,1,2,2,2,2,2,2,1,2,2,2,1,2,2,1,1,2,1,1,1,1,1,2,1,1,1,2,2,1,2,2,1,1,2,1,1,2,1,1,1,3,3,1,2,2,1,1,2,1,3,1,1,1,1,2,2,2,2,1,1,2,3,2,1,1,2,2,1,2,1,2,1,2,1,1,2,2,1,2,1,1,1,1,1,2,1,2,2,2,2,1,1,2,1,2,2,3,1,1,1,2,2,1,2,1,3,2,1,2,2,2,2,1,2,1,1,3,1,2,1,2,2,1,2,2,1,2,1,1,2,2,2,2,1,2,2,2,1,1,1,2,1,1,1,2,1,2,1,1,1,1,1,2,1,3,1,1,1,1,2,2,1,1,3,1,2,1,1,1,3,2,2,3,1,2,1,1,2,1,1,1,3,1,1,1,1,2,1,1,2,1,2,1,1,2,2,1,1,1,1,1,1,1,1,3,1,1,2,1,1,2,2,1,2,2,3,2,1,1,1,2,2,1,1,3,1,1,1,2,2,1,1,1,2,2,1,2,2,1,2,3,1,1,1,3,2,2,2,2,1,2,3,2,3,2,1,2,1,2,2,1,1,1,1,1,2,1,2,1,1,1,1,1,2,1,2,1,3,1,1,3,2,2,2,2,1,1,1,2,2,1,1,3,1,1,1,2,1,1,1,1,1,2,2,1,1,2,1,1,1,1,1,1,1,2,2,1,1,2,1,2,1,1,3,1,1,2,1,1,1,3,3,1,2,2,1,2,2,1,1,1,1,2,2,1,1,2,1,1,3,2,1,2,1,1,1,2,1,1,2,2,2,3,1,2,2,3,1,1,1,2,1,2,2,2,2,3,1,1,1,2,1,1,1,1,2,2,2,2,3,3,2,2,1,2,3,2,1,1,2,1,1,1,1,1,1,1,2,1,1,2,2,2,1,2,2,2,2,2,2,1,2,2,1,2,1,2,1,3,2,1,2,1,1,1,2,1,2,1,1,2,1,1,1,1,3,2,1,2,1,2,1,1,1,1,1,2,2,2,1,3,1,2,1,2,2,1,1,2,2,1,2,2,1,2,1,2,2,1,2,2,1,3,1,1,2,1,1,2,1,1,1,1,1,2,1,2,1,1,1,3,2,1,2,3,2,1,1,3,1,3,2,1,1,1,1,2,1,1,3,2,2,1,2,2,2,1,1,2,1,1,2,3,1,1,2,1,1,2,1,2,1,2,1,2,2,2,2,2,3,2,3,2,2,1,1,1,2,1,3,2,2,1,2,2,2,2,2,3,1,1,2,2,1,2,3,1,1,1,1,2,2,1,1,1,2,1,1,1,1,1,2,2,1,1,2,1,1,2,1,2,1,1,1,1,1,2,2,1,1,2,1,2,1,2,2,1,1,3,2,1,2,1,2,1,2,1,1,2,1,1,1,1,2,2,3,1,2,1,1,1,1,2,2,1,2,2,1,1,2,2,1,1,2,1,2,1,1,2,2,1,1,1,2,2,1,1,1,1,2,1,2,2,1,1,1,1,3,2,1,1,2,1,2,2,1,2,1,2,2,1,2,2,1,2,1,2,1,1,1,2,2,1,3,1,1,2,1,1,2,2,2,2,1,1,1,2,1,2,1,1,1,2,1,1,1,1,2,1,2,1,1,2,1,1,2,1,1,1,2,1,1,1,2,1,2,1,2,1,2,1,1,1,1,2,2,1,1,3,2,2,2,1,1,2,1,1,3,2,1,3,2,1,1,1,1,1,2,1,2,1,2,2,2,1,1,2,1,1,3,1,1,2,1,1,1,1,2,1,2,2,1,1,2,2,1,1,1,2,2,1,1,2,1,2,2,1,1,1,1,2,1,1,2,3,3,1,2,2,2,1,1,1,2,1,2,2,1,2,2,1,1,1,2,1,1,1,2,2,1,2,3,2,1,3,2,2,1,1,2,1,1,1,3,1,1,1,1,2,1,2,1,1,1,1,1,1,2,1,1,1,1,2,1,1,1,2,2,1,1,1,1,1,2,1,2,2,2,1,1,1,1,1,1,1,1,2,189.632425
3,1,1,2,2,2,1,1,2,1,2,1,1,1,1,2,2,1,2,2,2,1,1,1,1,1,1,3,1,2,2,2,1,1,2,1,1,3,2,1,2,1,2,1,1,2,2,1,1,2,2,1,1,1,2,1,1,1,1,1,2,1,2,1,1,1,2,1,1,1,2,1,2,1,1,1,3,1,1,3,2,2,1,1,1,1,2,1,2,1,2,1,1,3,1,1,1,1,1,3,1,2,1,1,1,1,2,1,1,1,2,1,2,1,1,2,2,1,1,1,2,1,2,1,2,1,2,1,2,1,3,1,1,2,1,1,1,1,2,1,1,2,1,2,1,1,1,2,1,1,3,2,2,1,2,2,1,1,1,3,1,1,1,3,1,1,2,1,1,1,1,1,1,2,1,1,1,2,3,1,2,1,2,2,1,3,2,1,1,1,1,1,2,3,1,1,1,1,2,1,1,1,1,3,1,3,1,1,2,2,1,2,2,1,3,1,2,1,3,1,1,2,3,2,2,1,1,1,2,1,1,1,2,1,1,1,2,2,1,1,1,1,1,3,1,2,2,2,2,2,3,2,1,1,1,1,1,2,1,2,1,1,2,3,1,2,2,2,1,2,2,2,2,1,1,1,2,1,1,2,1,3,1,1,1,1,1,1,1,1,2,2,3,3,2,1,1,1,2,1,2,1,2,1,1,1,3,2,1,2,1,1,3,1,2,1,1,1,1,1,1,2,1,1,1,2,1,2,2,1,1,3,1,2,2,2,2,1,2,1,2,2,2,2,2,2,1,1,1,2,1,2,2,1,1,1,1,1,1,2,1,2,1,1,1,2,1,2,1,1,2,1,1,3,1,1,2,2,1,2,1,2,1,1,1,1,1,1,1,1,1,1,2,2,1,3,2,1,1,1,1,2,2,2,1,1,1,2,2,2,1,1,1,1,2,1,3,1,1,2,1,2,1,2,1,2,1,2,1,2,2,1,1,1,1,2,1,2,1,1,1,1,2,1,1,1,2,1,2,2,1,1,1,1,3,1,1,1,1,1,1,1,2,1,1,1,1,1,2,1,1,1,1,2,1,1,1,2,1,1,3,1,2,2,1,1,2,1,2,2,3,1,1,1,1,1,1,1,1,1,1,1,2,2,1,1,1,2,2,1,2,1,1,1,1,2,1,1,1,1,1,1,1,2,1,3,1,1,2,2,2,1,1,1,2,1,2,3,1,2,1,1,1,1,1,2,2,1,3,1,1,1,1,2,1,2,1,1,1,1,1,2,2,1,1,1,2,2,1,2,1,1,1,2,2,2,1,1,2,1,2,1,2,1,2,1,2,2,1,1,1,2,1,1,2,1,2,1,1,1,2,1,1,1,2,2,1,1,2,2,1,1,3,1,1,2,1,3,1,1,1,3,1,1,1,2,1,1,1,1,1,1,1,2,1,1,1,2,1,2,2,1,2,1,1,1,2,2,2,1,1,1,3,1,1,1,1,2,2,1,1,2,1,1,1,1,1,3,2,1,2,2,1,1,2,2,2,1,1,2,1,2,3,1,1,2,1,3,1,1,2,2,1,1,1,1,2,3,3,2,1,1,1,1,1,1,1,1,2,2,1,1,1,1,1,1,1,2,3,2,2,2,1,1,2,2,1,1,1,1,2,1,1,1,2,1,2,1,1,1,2,1,2,1,1,2,2,2,1,2,2,1,2,1,1,1,1,1,1,3,1,1,2,1,1,1,2,1,1,2,2,2,1,2,1,1,2,1,1,1,2,1,2,1,1,1,1,2,3,2,1,1,2,2,3,1,2,3,1,1,1,2,1,1,2,1,2,1,2,1,1,1,2,2,2,2,1,1,1,1,2,1,1,2,2,2,2,2,1,1,1,3,1,1,1,2,2,1,2,2,1,1,2,1,1,1,1,2,1,1,1,3,2,1,1,1,1,2,1,2,1,1,2,1,1,1,2,1,1,1,1,1,2,1,2,1,1,1,2,2,1,1,2,1,1,1,1,1,2,1,2,1,3,1,2,1,2,1,1,2,2,2,1,2,2,2,1,1,1,2,2,1,1,1,1,2,1,2,2,2,3,2,2,2,3,1,2,3,1,1,1,2,1,3,1,2,3,2,1,2,1,2,1,1,1,1,1,1,2,2,2,1,1,1,2,1,1,1,1,1,2,3,2,2,2,1,1,1,2,2,1,2,2,1,1,1,1,1,3,2,1,2,1,3,1,1,3,1,2,1,2,1,1,1,2,1,1,2,1,3,1,1,2,1,3,2,3,1,1,1,1,1,2,1,1,1,2,1,1,1,1,2,2,1,1,1,1,2,2,3,1,2,1,1,1,1,2,1,2,1,2,1,2,2,2,2,1,2,2,1,1,2,2,1,3,1,1,1,2,1,1,3,1,2,3,1,1,2,1,1,1,1,3,2,2,1,1,3,1,1,1,1,2,2,1,1,2,1,1,1,2,1,1,2,1,3,3,1,1,1,2,2,1,1,1,1,1,1,1,2,1,2,1,1,3,1,1,2,2,1,1,2,2,2,2,2,2,1,3,1,1,1,1,1,2,2,1,2,1,1,2,2,2,2,1,2,1,2,2,2,1,2,2,1,1,2,2,1,2,2,3,2,2,1,1,1,2,1,1,1,1,1,2,1,3,1,2,1,1,1,1,1,1,1,1,2,1,1,1,1,2,2,1,1,1,2,1,2,1,2,1,1,1,1,1,3,1,1,2,1,1,1,1,2,2,1,2,1,1,1,3,2,2,2,2,3,2,1,1,1,1,1,2,1,2,1,1,1,3,1,1,1,1,2,1,2,2,1,2,1,1,2,1,3,1,1,2,1,3,2,1,2,1,1,1,1,1,2,1,3,2,1,1,1,2,2,2,2,2,1,1,2,1,1,1,1,1,2,2,1,1,1,1,1,1,1,1,1,1,2,2,1,2,1,1,2,1,2,1,1,1,1,2,1,1,1,1,3,2,1,2,1,1,2,2,1,3,3,2,2,2,1,1,1,2,2,2,2,2,2,1,1,1,1,2,1,1,1,1,3,1,1,2,1,2,1,2,1,1,1,2,1,2,1,1,2,1,2,1,1,1,1,1,2,2,1,1,2,1,1,1,2,2,1,2,2,1,1,2,2,1,2,1,1,2,2,1,1,2,1,2,2,1,2,2,2,1,1,1,1,1,3,2,2,2,1,1,2,3,2,1,1,2,2,1,2,2,3,2,1,1,2,2,1,3,2,1,1,2,1,3,1,2,2,2,1,1,2,1,1,2,1,1,2,2,2,1,1,2,3,1,1,2,2,2,1,3,2,1,1,1,3,1,1,1,2,1,2,1,1,2,1,1,1,1,2,1,1,2,1,1,2,3,1,2,2,2,2,2,1,1,2,3,1,1,2,2,1,2,2,1,2,2,1,2,1,1,1,3,3,1,2,1,2,2,1,1,1,1,1,1,1,1,2,1,1,1,2,2,2,1,1,2,2,1,1,1,2,1,1,1,2,1,2,2,2,3,2,2,1,1,1,1,1,2,1,2,2,2,1,1,2,2,1,2,1,1,3,1,1,1,1,1,3,1,3,2,1,2,1,2,1,1,2,1,2,1,1,1,1,2,2,2,2,1,2,3,2,2,1,1,3,1,1,1,2,1,2,2,2,3,2,1,1,1,1,3,1,2,1,1,2,1,2,1,1,1,1,1,2,1,2,1,1,2,1,1,1,3,1,2,1,2,1,1,1,1,3,1,2,1,1,2,1,1,3,2,1,2,2,1,2,1,1,1,1,1,2,3,1,1,2,1,2,2,2,2,1,2,2,2,1,1,3,1,2,2,1,3,1,2,2,2,1,2,2,2,1,1,2,1,1,2,1,1,1,3,2,1,1,2,1,1,1,1,1,1,2,1,1,3,2,2,1,1,1,1,3,3,1,1,1,3,1,1,1,2,2,1,2,1,2,1,1,1,1,1,2,1,2,1,1,1,1,1,1,2,1,1,1,2,1,2,1,1,1,2,1,1,1,1,2,2,1,2,1,2,3,1,1,1,1,1,1,1,1,2,1,1,1,2,2,1,3,2,1,1,1,1,1,2,2,2,1,2,1,1,1,1,2,1,1,2,1,1,1,1,3,2,3,1,1,2,1,1,2,3,2,1,1,1,1,1,1,2,1,2,1,2,2,1,1,2,3,1,1,1,2,1,1,2,1,2,2,1,3,1,1,1,1,1,2,1,1,2,2,1,1,1,1,1,1,2,1,2,2,1,1,1,2,1,1,1,3,1,1,2,1,2,2,1,1,1,1,1,1,1,2,2,1,1,1,1,2,1,1,2,1,1,1,2,1,1,2,2,2,2,1,2,3,2,2,2,1,2,2,1,3,1,2,1,2,2,2,1,1,2,2,2,1,2,2,2,2,1,2,1,2,1,3,1,1,1,2,1,2,2,1,1,1,2,1,1,1,1,1,1,2,1,2,1,2,1,2,1,1,2,1,2,2,1,2,1,2,1,1,1,1,1,1,2,1,1,1,1,2,1,2,2,2,1,3,1,2,2,2,3,1,1,1,1,1,1,2,2,1,2,1,1,1,1,2,1,1,2,1,1,2,2,1,1,1,1,1,2,1,1,1,1,2,2,1,2,149.498284
1,2,2,1,2,1,3,1,1,1,1,1,1,1,1,1,2,1,2,1,2,2,1,2,1,2,1,1,1,2,1,1,1,1,2,1,2,1,1,1,2,1,2,1,1,3,1,2,1,2,2,1,1,1,1,2,1,2,1,3,1,1,2,1,1,1,1,2,2,2,2,1,2,2,1,1,1,1,1,2,1,1,2,1,1,2,1,1,1,2,1,1,1,2,2,3,1,2,3,1,2,2,2,1,1,1,3,2,2,1,1,2,1,1,1,2,1,1,2,1,2,2,1,2,2,1,2,1,2,2,3,2,3,1,1,1,2,1,2,1,2,1,1,1,2,1,1,1,2,1,2,2,1,1,1,2,1,1,2,2,2,2,1,1,2,2,2,2,2,1,1,2,1,2,1,1,1,1,1,3,1,2,1,2,1,1,1,1,2,2,2,1,1,2,2,1,3,1,1,2,1,2,1,2,1,1,2,1,1,2,1,1,1,1,1,2,1,1,1,1,1,2,2,3,1,2,1,1,2,2,2,3,1,2,2,2,2,3,1,2,1,2,2,1,1,1,1,1,3,1,2,2,2,1,1,2,1,1,1,1,1,2,1,3,1,1,1,1,1,1,2,2,1,1,1,2,1,1,2,1,1,3,1,2,1,3,1,1,1,1,1,1,1,1,1,3,1,1,1,2,2,2,2,1,2,1,2,1,2,1,1,1,1,1,1,1,1,1,1,3,1,3,1,2,2,2,1,2,1,1,1,2,2,2,1,2,2,3,2,1,2,1,1,2,2,1,1,1,1,1,3,2,1,2,1,2,2,1,1,1,1,2,2,1,2,1,1,1,1,1,1,1,1,3,3,2,1,1,1,2,1,2,1,1,2,1,1,2,2,1,1,1,1,1,1,2,1,1,3,1,2,2,2,3,1,1,1,1,2,1,2,1,2,1,2,2,1,2,2,2,1,2,1,2,3,1,1,1,1,2,1,2,2,1,1,1,1,1,2,2,3,2,3,1,1,1,2,1,2,1,1,1,2,1,3,1,3,1,2,1,1,2,1,2,2,1,1,1,1,2,1,1,2,2,3,2,1,3,1,1,1,1,1,1,1,3,1,2,2,1,2,2,2,2,1,1,2,2,1,1,1,1,1,1,2,1,2,1,1,1,3,1,2,2,1,1,2,2,1,3,3,1,2,2,1,2,1,1,2,1,1,2,1,1,1,1,1,1,1,2,1,1,2,1,2,2,1,1,1,1,2,1,1,1,1,1,1,1,2,1,2,1,2,1,2,2,1,2,1,1,2,1,2,2,1,2,1,3,2,1,2,2,2,1,1,1,2,1,1,2,1,3,3,2,1,3,2,2,2,2,1,1,2,1,2,1,2,1,2,1,2,1,1,1,2,1,1,1,1,1,3,2,2,2,1,1,2,2,1,1,1,2,1,2,1,1,2,1,3,1,1,1,3,2,3,1,1,1,3,1,1,1,2,2,1,2,3,1,1,1,1,1,1,1,1,2,2,3,2,1,1,2,1,1,2,2,3,1,1,1,1,2,2,2,1,1,1,2,2,1,2,2,3,1,1,2,1,1,2,1,1,2,1,1,1,2,2,1,1,1,2,1,1,1,1,1,1,2,1,1,3,2,1,2,2,2,2,2,3,2,1,1,2,2,2,1,3,1,2,1,1,1,2,3,1,3,1,1,1,2,2,1,1,2,1,2,1,1,2,2,3,1,1,1,2,2,1,3,1,2,1,1,1,1,1,1,3,1,2,2,2,1,1,2,1,1,1,2,2,2,2,1,3,1,1,1,2,1,2,1,1,1,2,1,1,2,2,1,1,3,2,1,1,1,2,2,1,2,1,1,1,1,2,1,2,1,2,1,1,1,1,1,2,1,1,1,3,1,1,2,1,1,1,1,1,2,3,3,1,1,1,2,1,2,1,2,2,1,1,1,1,2,1,1,2,1,2,2,1,1,2,2,1,2,1,1,2,1,2,2,1,2,1,1,1,1,1,2,1,1,1,2,2,1,2,2,2,1,2,2,1,1,2,1,1,1,2,1,2,2,2,1,1,1,2,2,1,2,1,1,1,1,1,1,3,2,1,2,2,2,2,2,3,3,2,1,1,2,1,1,3,2,1,1,1,2,2,1,1,1,1,1,2,1,3,1,1,3,2,1,1,2,2,1,1,3,1,2,1,2,2,1,1,2,1,2,1,1,2,1,1,1,1,1,2,1,1,1,1,1,1,2,1,1,2,1,3,2,2,1,2,1,1,2,2,2,1,1,2,1,3,2,1,1,2,2,1,1,2,1,2,1,2,1,2,1,1,2,2,2,1,2,1,1,1,3,1,1,1,3,2,1,1,3,1,3,1,2,1,1,1,3,1,3,2,3,1,3,1,1,1,2,1,2,2,2,2,1,1,1,1,1,1,2,1,1,2,2,2,2,1,1,1,2,2,1,1,2,1,2,2,1,1,1,1,2,1,1,3,2,1,1,1,2,1,1,1,2,2,1,1,2,2,1,3,1,1,1,1,1,1,2,2,1,1,1,1,2,2,2,2,2,1,1,2,2,1,1,2,2,2,2,1,2,1,2,1,3,1,1,2,2,1,2,2,1,1,1,1,2,1,2,1,1,2,1,1,1,1,2,2,1,2,1,1,3,1,2,1,1,2,1,1,1,1,2,2,2,2,1,1,1,1,1,1,2,2,1,2,1,2,2,2,2,1,1,1,1,2,1,2,2,2,3,2,1,1,1,1,1,2,1,2,2,2,2,2,2,3,2,1,3,1,1,1,2,2,2,2,2,3,1,2,1,1,1,1,2,2,3,2,3,1,2,2,1,2,2,2,1,2,3,2,2,1,2,2,1,1,2,1,1,1,1,1,2,2,1,1,1,2,1,1,1,1,1,1,1,2,2,2,1,1,2,1,2,2,2,2,1,2,1,1,1,1,2,2,1,1,1,1,1,2,1,3,1,1,2,1,1,1,1,2,1,2,1,1,2,2,1,1,2,2,1,1,2,1,1,1,1,1,1,1,1,1,1,2,1,1,2,2,1,1,1,2,1,1,1,1,3,1,1,1,2,2,1,2,1,2,3,2,1,2,3,3,2,1,2,1,1,1,2,1,3,2,1,1,1,1,3,1,1,2,1,1,1,2,1,2,2,3,1,3,2,1,1,1,1,1,1,2,2,2,2,2,2,1,1,1,3,1,2,1,2,1,1,1,2,1,1,1,1,2,2,1,1,2,1,2,2,2,1,2,1,2,1,2,2,1,2,1,2,2,1,1,1,2,3,1,1,2,1,3,3,2,1,1,1,1,3,1,3,1,1,2,1,1,2,2,1,2,1,1,1,2,2,1,2,1,3,2,1,1,3,1,1,3,2,3,2,2,1,1,2,3,1,2,2,1,1,2,2,2,1,2,2,1,1,3,2,1,2,1,2,1,1,2,1,1,1,2,2,1,2,1,3,2,1,2,1,1,3,1,1,1,2,1,3,1,2,1,1,1,2,2,3,1,2,1,1,1,3,1,2,1,1,3,1,2,2,2,2,1,2,1,2,2,2,2,1,1,2,1,2,1,2,1,1,2,2,2,1,3,2,2,1,1,1,1,1,2,1,2,1,2,3,1,1,2,1,2,3,2,1,1,2,2,1,1,1,1,1,1,2,1,3,1,2,2,1,3,2,3,1,1,2,1,2,1,3,2,2,2,1,1,1,2,2,1,1,1,2,2,2,1,1,2,3,1,2,1,1,2,2,1,2,2,1,1,3,1,2,1,1,1,1,1,1,1,1,1,1,1,2,2,1,3,1,2,1,1,2,1,2,2,2,1,1,2,1,1,1,1,2,1,2,1,2,1,1,1,1,2,1,2,1,1,2,2,1,2,1,2,1,1,2,1,1,1,2,1,2,1,1,1,1,1,1,1,2,1,2,3,3,3,1,1,2,2,1,1,1,2,2,3,2,2,1,2,2,2,2,1,1,2,2,2,1,1,1,1,2,2,2,1,2,2,3,1,2,1,1,2,1,1,1,1,2,1,2,3,1,2,1,3,1,1,1,1,1,2,3,1,2,1,2,1,2,2,1,1,1,3,1,2,1,1,1,1,2,2,1,2,3,1,2,2,2,1,2,1,1,1,1,2,2,2,3,3,2,2,1,2,1,1,1,1,2,1,2,1,1,2,3,1,1,1,1,2,1,1,1,1,1,1,2,2,2,2,1,2,1,2,2,1,1,1,1,2,1,1,2,1,2,3,2,2,1,2,2,1,2,1,2,1,1,2,1,2,3,2,2,3,2,1,1,2,1,1,2,2,2,1,2,1,2,1,1,2,1,1,2,1,1,1,1,1,2,1,1,3,1,2,1,1,1,1,3,1,1,2,2,1,2,1,2,2,2,2,3,1,2,1,1,1,1,2,1,1,2,1,1,1,2,2,1,1,1,1,1,2,1,1,1,2,1,3,1,1,2,2,1,2,3,1,1,2,1,2,1,1,1,1,1,2,1,2,2,2,2,1,1,3,1,1,1,1,1,2,1,3,1,2,2,1,1,1,1,2,1,2,1,1,2,1,2,2,1,1,1,1,1,1,1,1,1,1,1,1,1,1,2,2,1,1,1,1,2,1,2,1,1,1,-0.533708
2,1,1,1,2,1,1,1,2,1,2,1,1,1,2,2,3,1,1,1,1,1,1,1,3,1,2,1,2,2,1,2,1,2,2,1,1,2,2,1,2,2,1,2,1,2,2,1,1,1,1,1,1,1,2,2,3,2,2,2,2,1,1,3,1,1,2,1,1,1,1,1,3,2,2,1,1,1,2,2,1,1,1,1,1,2,1,2,1,1,1,1,2,1,1,1,2,1,1,1,1,3,1,1,2,2,1,2,2,2,1,1,3,1,2,1,1,1,1,1,3,2,1,2,2,1,2,3,2,2,1,3,2,1,2,2,1,1,2,1,1,1,1,2,1,1,1,1,1,1,3,2,1,2,1,2,2,1,1,2,2,1,1,1,1,2,1,2,1,2,2,1,1,1,1,2,1,1,1,1,2,1,1,2,2,1,2,3,2,2,2,2,1,2,1,2,1,1,2,2,1,1,1,2,1,2,1,1,1,2,2,1,2,1,1,1,1,1,1,1,2,2,2,1,2,1,2,2,1,1,1,1,2,2,2,1,1,1,1,1,1,1,1,2,1,2,2,2,1,3,1,3,1,1,1,1,1,2,2,1,2,1,1,3,1,1,1,1,1,1,2,3,1,1,3,2,2,3,3,3,1,1,1,2,1,1,1,2,1,1,2,1,1,1,1,2,2,3,1,1,1,2,1,3,1,1,2,1,1,1,2,1,1,1,1,2,3,1,1,2,1,1,1,2,1,1,1,1,1,2,2,1,1,2,1,3,3,1,2,3,1,1,1,1,1,2,2,2,1,2,1,1,1,1,1,3,2,1,2,1,1,1,1,2,2,2,2,1,2,1,2,1,1,1,2,1,2,1,2,1,2,2,2,1,2,1,3,2,1,1,2,3,3,1,1,1,2,1,2,1,2,1,2,2,1,1,2,2,1,1,1,2,1,1,1,3,3,1,1,1,1,2,2,1,1,2,1,1,1,2,1,2,1,1,1,3,1,1,1,1,1,2,2,1,1,2,1,1,2,1,1,1,1,1,1,2,2,1,2,2,2,2,2,1,3,1,2,2,2,2,1,2,1,1,1,2,1,1,1,3,1,1,2,1,1,1,2,2,1,1,1,1,1,2,2,1,2,1,1,1,2,1,1,1,3,2,1,1,1,2,2,1,1,2,2,2,2,2,1,2,1,1,2,1,1,1,2,1,1,1,1,1,1,1,1,1,1,1,2,1,2,2,2,2,1,1,2,2,1,1,1,1,1,2,1,1,1,1,2,1,2,1,2,2,2,2,1,1,2,1,2,1,2,1,2,2,1,2,2,1,2,1,2,1,1,1,1,2,1,2,1,2,2,2,1,2,2,1,2,2,2,1,2,1,1,1,2,1,1,2,1,2,1,1,1,2,2,2,1,1,2,1,1,2,1,3,2,1,2,2,1,2,1,1,1,1,1,1,2,1,2,1,1,1,2,2,2,1,1,1,3,1,1,2,1,1,1,1,1,1,1,2,1,1,3,2,1,1,1,3,2,2,2,2,1,2,3,1,2,2,2,2,1,3,2,2,2,1,1,2,2,1,2,1,1,1,1,1,2,2,2,2,2,1,2,1,2,1,1,2,2,1,1,1,2,2,2,1,2,2,2,1,1,1,2,1,1,1,1,1,2,2,1,1,1,1,2,1,2,2,2,2,2,1,1,1,3,3,2,1,2,1,3,2,2,1,1,1,3,2,1,1,1,1,2,1,2,1,1,1,2,1,1,1,2,2,2,1,1,1,2,1,2,1,2,1,2,1,1,1,2,1,2,1,2,1,2,1,1,3,2,1,1,1,1,2,1,2,1,2,1,1,2,2,2,2,1,1,1,1,3,2,1,1,2,2,2,1,1,1,2,3,3,1,2,2,2,1,1,1,1,2,2,1,2,3,2,2,3,1,1,3,2,2,1,2,2,2,1,1,2,1,1,1,1,1,2,2,1,1,1,2,2,2,1,2,2,2,1,2,1,1,1,1,1,1,1,2,1,2,1,1,2,1,1,1,1,2,2,2,2,2,2,1,1,2,1,2,2,2,1,3,1,1,1,1,2,2,2,1,2,1,2,2,2,2,2,2,1,1,1,3,3,2,2,2,1,1,1,1,1,1,2,2,1,2,2,2,1,1,1,2,1,2,1,1,3,1,1,1,1,1,1,1,1,1,2,2,1,1,2,2,1,1,1,1,1,2,1,1,1,1,1,1,2,1,1,1,2,2,1,3,1,2,1,1,1,3,2,1,1,1,2,1,1,1,1,1,1,1,2,2,1,1,1,2,1,2,2,2,1,2,1,2,1,3,1,2,1,1,2,2,1,1,1,1,2,1,1,3,2,1,1,1,1,3,2,1,2,1,1,2,1,1,2,1,1,2,1,1,2,2,1,2,2,1,1,1,1,1,1,1,2,1,2,1,2,2,2,1,2,2,2,1,1,3,2,2,1,1,2,1,2,3,2,1,1,1,1,1,1,2,2,2,3,1,2,1,1,1,1,1,1,2,1,1,1,1,1,1,2,1,1,1,1,1,2,1,2,1,1,2,1,1,1,2,2,1,1,3,2,2,1,2,1,1,1,1,1,1,2,1,2,3,3,3,1,3,2,2,1,1,1,1,1,1,2,1,2,1,2,2,1,1,1,1,1,1,2,2,2,2,2,1,1,1,3,2,1,1,3,2,1,2,1,2,3,1,1,1,2,2,1,2,1,3,1,2,1,2,2,2,1,2,2,1,3,2,1,2,2,1,2,1,2,1,2,1,1,2,2,3,2,2,1,1,1,2,3,1,2,1,1,1,3,1,1,3,1,1,1,2,2,1,2,1,2,2,2,1,1,1,1,1,2,1,2,2,1,1,2,1,2,1,1,1,1,2,1,2,3,2,2,2,1,2,3,1,1,1,1,2,1,1,2,1,1,1,1,1,2,3,1,1,1,2,1,1,3,1,1,2,1,1,1,2,2,2,2,2,1,2,1,1,1,1,1,2,3,1,1,2,2,1,1,2,1,1,2,2,1,1,3,1,1,2,1,1,3,2,1,2,2,2,2,1,1,2,1,2,2,2,2,1,1,2,1,1,2,1,1,1,1,1,2,1,1,1,1,1,1,1,1,2,1,1,2,1,1,1,2,2,1,3,1,1,3,2,1,1,2,2,1,1,1,3,2,2,2,2,1,2,2,3,2,2,1,1,2,1,2,2,1,2,1,2,1,1,1,1,1,2,1,1,1,2,1,2,1,2,1,1,3,2,1,1,1,2,3,1,1,2,1,2,1,2,1,1,1,3,1,1,1,1,2,2,3,1,3,2,2,1,2,1,2,2,1,2,1,1,3,1,1,1,2,2,1,1,2,3,1,1,2,2,1,2,1,1,1,3,2,1,3,1,1,2,2,1,2,1,1,2,2,1,1,2,2,1,2,3,1,1,1,1,2,1,1,2,2,1,2,3,1,2,2,1,1,2,3,1,1,2,2,2,1,2,1,2,1,1,1,1,2,1,2,1,1,1,1,1,1,3,1,2,1,1,2,2,1,1,1,3,1,1,2,1,1,1,1,1,2,1,2,1,1,1,1,1,2,1,1,2,1,1,2,1,2,1,2,2,2,2,1,2,1,1,1,1,3,1,1,2,1,1,2,1,1,1,2,1,1,1,1,1,1,1,2,1,1,2,2,2,1,2,1,1,1,2,1,2,2,2,1,3,1,2,2,1,1,1,2,2,2,1,1,3,2,1,1,1,2,2,1,2,2,2,2,1,2,1,2,2,2,1,1,1,2,1,3,2,1,1,1,1,2,2,2,1,1,2,2,1,1,1,2,2,2,3,1,1,2,2,1,2,1,2,1,1,1,3,1,2,2,1,1,3,2,2,2,1,1,1,1,2,2,1,1,1,3,1,2,1,2,1,1,2,2,2,2,1,1,1,3,2,1,1,2,1,1,1,1,1,1,2,2,1,1,1,1,1,1,3,1,1,1,1,1,2,1,3,2,1,1,1,1,1,1,2,1,1,1,1,2,1,1,1,2,1,2,2,1,2,1,1,1,2,2,1,2,1,3,1,1,1,1,1,1,2,3,1,1,1,2,1,1,2,2,1,3,1,2,1,1,2,2,2,1,2,1,2,1,2,2,1,1,1,1,1,2,1,2,1,1,1,1,2,1,1,1,1,1,1,2,2,1,2,1,3,1,1,1,1,1,2,1,3,1,1,1,1,1,1,2,2,2,1,2,2,1,2,1,2,1,1,2,1,1,2,1,1,2,1,1,3,1,2,1,2,1,2,2,3,1,1,2,2,3,1,2,1,1,3,1,1,1,1,1,1,2,2,2,2,1,2,1,2,2,1,2,3,3,1,2,2,2,1,1,2,1,2,1,2,1,2,2,2,1,1,1,2,1,1,1,2,2,1,1,1,1,1,2,1,1,2,1,2,1,1,1,1,3,2,1,1,2,2,1,1,2,1,1,1,1,3,2,1,1,1,1,1,2,1,2,2,1,2,1,2,1,2,2,1,1,1,2,1,3,2,1,2,3,2,1,1,2,1,3,1,1,2,2,1,1,2,1,2,2,1,1,1,1,1,1,1,1,1,3,1,2,2,1,1,1,1,1,1,2,1,2,1,1,1,1,149.15791
1,1,1,1,2,1,1,2,1,1,2,1,1,2,1,2,3,1,1,2,1,1,2,2,1,1,1,2,1,2,2,2,1,2,1,2,2,1,1,1,1,1,2,1,2,2,1,1,2,3,2,2,1,1,1,1,3,1,1,1,2,1,2,1,1,1,2,2,1,2,1,1,1,2,1,1,1,3,2,2,1,3,2,1,2,2,2,1,1,2,3,1,3,3,1,1,1,1,2,2,1,2,1,1,1,2,1,2,1,2,3,1,2,1,1,1,2,1,1,1,2,2,1,2,2,2,1,1,1,1,1,2,1,1,1,2,2,2,1,2,1,2,2,2,1,1,1,1,1,2,2,3,1,2,2,1,1,1,2,1,3,1,1,2,1,1,2,1,2,1,1,3,1,1,1,1,1,1,1,1,2,1,1,3,1,1,2,2,2,1,1,1,1,2,1,1,1,2,2,1,1,1,2,2,3,3,1,1,1,2,2,1,2,1,1,1,1,2,2,1,1,1,1,2,2,2,1,2,2,1,2,1,1,2,1,1,1,2,1,1,2,1,2,3,1,1,1,2,3,1,1,1,2,2,3,2,1,2,3,1,1,2,2,1,1,1,1,1,1,2,2,1,1,2,1,2,2,1,2,1,1,2,1,2,2,1,1,1,2,2,1,1,1,2,2,1,2,3,2,2,1,1,1,1,1,1,2,1,1,1,2,2,1,2,2,2,1,2,1,1,2,3,1,2,2,1,2,1,1,1,1,1,1,1,1,1,2,2,3,1,1,1,1,1,1,1,2,1,2,2,1,2,2,1,2,1,2,1,1,1,1,3,1,1,1,1,3,3,2,3,1,1,1,1,1,2,1,2,2,2,1,1,1,1,1,2,2,2,1,1,1,2,1,1,1,2,2,2,1,2,1,3,3,2,1,1,2,1,1,1,1,2,1,1,2,2,2,1,2,2,2,2,1,3,2,2,1,1,1,2,1,1,1,1,1,3,1,1,2,3,2,2,2,1,2,1,1,1,1,3,2,1,2,2,2,1,1,1,2,2,1,2,1,2,2,1,1,2,1,2,1,1,1,1,1,1,2,3,1,1,2,1,1,1,1,1,1,2,3,1,3,2,1,1,2,1,1,1,2,3,2,1,2,1,3,2,1,1,1,1,1,2,2,1,2,2,2,3,1,1,3,2,1,2,1,2,2,2,3,1,1,1,1,1,1,1,1,1,1,3,3,2,2,2,1,2,2,2,3,1,2,1,1,2,1,3,1,3,1,1,1,2,3,2,1,2,2,1,1,1,2,2,2,2,1,1,1,2,2,2,2,1,2,1,1,2,1,2,1,1,1,2,2,1,1,1,2,2,1,1,2,1,2,1,1,1,2,1,2,1,2,1,2,1,2,2,1,2,1,1,1,1,1,2,1,3,3,2,1,2,1,3,1,3,2,1,1,1,2,1,3,1,1,2,2,3,2,1,1,1,1,1,1,1,1,1,1,2,1,2,1,1,1,2,2,1,2,1,1,1,1,3,1,2,1,1,1,1,2,2,2,2,1,2,2,1,3,1,2,2,1,2,2,1,1,1,2,1,1,1,1,2,2,1,2,1,1,1,1,2,1,1,1,2,1,1,1,1,1,1,2,1,1,1,1,1,3,1,2,3,2,2,1,2,1,1,2,1,1,1,1,1,2,2,1,2,1,1,1,1,1,1,2,1,1,1,1,2,1,3,1,1,1,2,1,3,2,1,1,2,3,2,2,2,1,1,1,2,1,1,2,1,2,2,1,1,2,1,3,1,1,2,1,1,2,1,1,3,2,2,1,1,1,1,1,2,3,2,2,1,1,1,2,1,2,1,3,3,2,1,3,2,3,2,1,2,2,3,2,1,1,1,1,1,2,2,1,1,1,1,1,1,2,1,1,1,1,2,1,1,2,2,1,1,1,2,2,2,2,1,1,1,2,1,1,1,1,3,1,1,2,1,1,1,1,3,1,1,2,2,1,1,3,2,1,1,1,2,2,1,1,2,1,2,3,1,1,1,3,1,1,1,1,2,1,2,1,1,1,2,2,2,1,1,1,1,1,2,3,2,2,1,1,1,2,1,1,2,2,1,2,3,2,2,1,1,1,1,1,1,2,2,2,1,2,1,1,1,1,2,1,1,1,1,2,1,1,1,2,1,3,2,1,2,1,1,3,1,2,1,3,2,2,1,2,1,2,2,1,1,2,3,2,1,1,1,1,1,3,1,1,2,1,2,1,1,1,1,2,3,2,1,2,3,2,1,2,1,2,1,1,2,1,1,1,2,1,2,2,1,1,1,2,2,2,2,1,1,2,2,1,2,2,1,1,1,1,1,1,3,2,1,1,1,2,1,1,1,2,1,2,2,1,1,2,1,2,1,1,1,2,2,1,1,2,1,2,1,1,1,1,2,2,3,2,1,1,2,1,1,1,1,2,2,1,3,1,2,1,1,2,1,1,2,1,1,1,2,1,2,1,2,1,3,1,1,1,2,1,1,2,2,2,2,1,2,1,2,2,1,1,1,1,1,1,2,1,2,2,2,1,1,2,1,1,2,2,2,1,2,1,1,2,1,1,2,2,2,1,1,1,2,3,1,2,2,3,1,2,3,1,2,2,2,1,1,1,1,1,1,1,1,2,2,2,3,3,1,2,1,1,1,2,1,1,1,2,2,1,1,1,1,1,2,1,2,2,1,1,1,2,2,1,2,1,2,1,2,1,2,1,2,2,2,1,1,1,3,2,1,1,2,1,1,2,1,1,1,1,2,1,1,2,1,1,2,1,1,2,1,2,1,1,1,2,1,1,2,2,2,1,1,2,1,1,1,2,1,2,2,1,3,2,1,2,1,3,1,1,1,1,2,2,1,1,1,2,1,1,2,1,3,2,2,2,2,1,2,2,1,2,1,2,1,1,1,1,2,1,1,2,3,2,1,1,1,1,2,1,2,2,1,1,1,1,2,1,2,1,1,1,2,1,3,2,1,1,1,2,1,2,1,2,1,2,2,2,1,2,2,2,1,1,2,1,1,2,1,2,2,1,2,1,1,2,2,2,1,1,1,1,2,1,1,2,1,2,2,2,1,1,1,3,1,2,1,1,1,1,1,1,1,1,1,1,1,3,2,1,1,2,1,2,1,2,1,3,1,2,1,2,1,1,1,1,2,1,1,1,1,3,2,2,1,2,2,1,2,3,1,1,1,2,2,1,1,1,1,2,2,1,2,1,1,1,2,1,1,1,2,1,1,2,1,1,2,1,3,1,1,1,2,1,3,2,1,1,1,2,1,1,1,1,1,1,3,2,1,1,1,1,1,2,1,3,2,1,2,1,1,2,1,2,1,1,1,1,2,1,3,1,2,2,1,1,2,1,1,1,1,2,1,1,1,2,2,2,1,1,2,1,2,3,2,2,1,2,1,1,2,2,1,1,3,2,1,1,1,2,1,1,2,2,2,2,1,1,2,2,1,1,3,1,2,2,1,1,1,2,1,2,1,1,1,1,1,1,1,3,2,1,1,2,2,1,1,3,3,3,1,1,1,2,1,1,2,1,3,2,1,1,1,1,1,1,2,1,2,1,2,1,2,1,1,1,1,1,1,1,1,1,1,2,1,1,1,1,2,2,2,2,1,1,3,1,1,1,2,1,1,1,1,2,1,1,2,1,1,1,1,2,2,1,2,1,1,1,2,1,2,2,1,1,3,1,1,2,2,2,1,1,3,2,1,2,2,1,1,1,3,1,1,1,1,1,2,3,1,1,2,1,1,2,2,3,1,3,2,2,1,1,1,1,2,2,2,2,1,1,1,3,3,1,1,2,1,1,2,2,1,2,3,1,1,2,3,1,2,1,1,1,2,1,1,1,1,2,1,3,2,2,1,1,1,2,1,1,1,2,1,3,1,1,1,1,1,2,3,1,2,1,1,2,2,1,1,2,2,1,1,1,1,2,1,2,1,1,2,2,2,1,1,3,2,2,2,1,2,1,2,2,1,1,1,3,1,1,1,1,2,2,1,1,3,2,1,1,1,2,1,2,1,1,2,1,1,2,1,2,1,1,2,1,1,1,1,1,2,1,1,1,2,2,3,3,1,1,2,1,1,1,1,1,1,1,2,1,2,1,1,1,1,2,2,2,2,2,3,1,2,2,1,1,1,1,1,1,1,2,2,2,3,1,1,2,3,1,2,2,1,1,1,2,2,1,3,1,3,1,1,2,1,1,2,2,2,2,1,2,1,1,3,1,1,2,1,1,1,1,1,1,2,1,1,1,1,2,1,1,3,2,1,3,2,1,1,2,2,2,2,1,2,2,2,1,1,2,1,1,2,1,1,1,3,2,1,1,3,2,1,1,1,2,2,1,2,2,3,1,1,1,1,1,1,1,2,3,1,1,3,1,3,1,1,2,1,1,2,2,1,1,1,1,2,1,1,1,1,1,1,3,1,2,2,1,1,1,1,1,2,1,2,1,1,1,1,1,1,2,3,1,1,1,3,1,3,1,1,2,2,2,1,2,2,1,1,1,2,1,1,1,2,2,1,1,1,2,1,1,2,1,1,2,2,3,2,1,1,3,1,1,1,1,1,2,1,1,2,2,1,2,2,3,2,1,2,2,1,2,2,1,1,2,149.641102
3,1,1,1,1,1,2,1,2,1,1,2,2,2,1,2,1,2,2,1,1,1,1,2,2,1,2,2,1,2,1,2,3,1,1,2,1,2,3,2,1,1,2,2,1,1,1,1,1,1,2,1,2,1,2,1,2,1,2,1,2,2,1,1,1,1,1,1,2,1,1,2,1,2,2,1,3,2,2,1,1,2,3,1,2,2,1,1,1,1,3,1,1,2,1,2,2,1,3,2,1,1,2,1,1,1,1,2,2,2,1,1,2,2,1,2,1,1,1,1,1,2,1,1,2,1,3,2,1,2,1,2,1,1,3,2,3,1,1,2,1,1,1,1,1,1,1,1,1,2,2,1,1,1,1,1,2,2,1,1,1,2,1,2,1,2,1,1,1,3,1,2,2,1,1,1,2,1,1,1,1,1,2,1,2,2,1,2,1,1,2,2,1,3,3,1,2,1,1,3,1,1,1,2,1,1,2,2,1,2,1,1,2,2,2,1,3,2,2,1,2,2,1,2,2,1,3,1,2,2,2,1,1,1,1,2,2,2,1,1,2,1,1,2,1,1,2,2,1,2,1,3,3,1,2,3,2,1,1,1,1,1,1,2,2,2,3,2,1,2,1,1,1,2,2,2,1,1,1,1,2,1,1,1,1,1,1,1,1,1,1,2,2,1,3,2,1,1,1,1,1,1,1,1,1,1,3,1,1,1,1,1,2,1,1,3,1,1,1,1,3,1,1,1,1,1,1,1,1,1,3,2,2,2,1,2,2,2,1,2,2,1,1,1,2,2,1,2,1,1,1,1,1,2,1,3,2,2,1,1,2,2,2,1,1,1,2,2,1,3,2,1,2,1,2,2,2,2,1,1,2,1,2,1,2,3,1,1,1,1,1,3,2,1,1,2,1,2,1,2,1,2,1,1,1,1,1,3,1,2,3,2,2,1,2,2,1,1,1,2,1,1,2,1,1,2,1,1,2,1,1,2,1,1,1,1,1,3,1,2,1,2,1,2,2,2,1,1,2,2,1,2,3,1,1,2,1,1,1,1,1,1,2,2,1,1,1,2,1,1,2,1,2,1,1,1,1,1,1,2,1,1,1,1,1,2,3,1,1,1,1,1,1,2,2,1,2,1,2,1,1,1,1,2,2,2,1,1,2,2,2,1,3,1,1,1,1,1,1,3,2,1,1,2,1,2,1,1,1,2,2,2,1,1,1,2,2,1,1,1,1,1,2,1,3,3,2,1,1,1,2,1,2,1,1,1,2,1,3,1,1,1,1,1,2,1,3,2,1,1,1,1,1,1,1,1,1,1,1,1,1,1,2,2,3,1,1,1,1,2,1,3,1,1,2,2,1,1,1,2,3,1,2,1,1,1,2,1,3,2,1,1,1,3,2,1,2,1,2,1,1,1,2,1,2,2,2,3,3,2,1,1,3,1,1,2,1,2,2,1,2,1,2,1,1,2,2,1,1,3,1,1,2,1,1,1,2,2,1,1,1,1,1,2,2,2,1,1,1,1,1,3,1,1,2,2,2,1,2,3,3,1,1,2,1,1,2,1,1,1,2,1,1,1,1,2,1,2,1,1,2,2,2,2,1,2,1,1,2,1,1,1,1,2,1,1,1,2,1,1,3,1,1,1,2,1,1,1,1,2,3,1,3,2,3,1,2,1,1,1,1,3,1,1,1,2,2,2,1,1,1,2,1,2,2,1,1,1,3,2,2,2,1,1,2,1,2,2,1,2,2,1,1,2,1,1,1,1,1,1,1,1,1,1,1,1,1,1,2,2,2,1,1,1,1,1,1,1,2,1,1,2,1,1,2,2,1,2,2,1,2,1,1,1,2,1,2,3,2,2,2,1,1,2,3,2,1,2,1,1,1,2,1,1,1,1,2,2,1,1,1,2,1,2,1,2,1,2,1,1,3,1,2,1,1,2,1,1,1,1,1,2,1,1,2,1,2,1,2,1,1,1,2,2,3,1,2,1,2,1,1,3,3,2,2,1,1,1,1,1,1,2,2,1,2,3,1,1,2,1,2,2,1,2,2,2,1,1,1,2,2,2,1,1,1,2,1,1,1,1,1,1,1,2,1,1,1,2,3,2,3,2,2,1,2,2,1,2,2,3,2,1,2,1,2,3,1,1,2,1,2,1,1,2,2,2,2,2,1,1,1,1,1,2,2,1,1,2,2,2,2,1,1,2,1,2,3,1,2,2,1,2,3,1,2,1,1,1,1,1,1,2,2,1,1,2,2,2,2,1,1,1,2,2,2,1,2,2,1,1,1,1,1,2,1,2,1,1,1,1,2,3,1,2,2,3,3,1,2,2,2,2,1,1,1,1,1,1,1,2,2,1,1,1,2,2,2,1,2,1,1,1,1,2,1,1,1,2,2,2,1,2,1,1,1,3,1,2,1,1,1,1,2,1,1,1,2,2,1,1,1,1,2,1,1,1,1,1,2,1,2,3,1,3,2,2,1,2,2,1,2,1,2,2,1,1,1,2,2,2,1,1,1,1,1,1,1,1,1,2,1,2,1,1,2,2,1,1,2,1,1,2,1,1,3,1,2,1,2,2,2,3,2,2,1,2,2,2,2,2,2,1,1,2,2,2,3,2,2,1,1,2,1,1,1,2,1,1,2,2,1,3,1,1,2,3,1,1,2,1,1,1,1,1,1,1,2,1,1,1,2,2,1,1,1,2,1,3,2,1,2,1,2,2,1,2,1,2,1,1,1,1,2,1,2,1,2,2,2,1,1,3,2,1,2,1,1,1,2,1,1,2,2,2,1,2,2,1,2,2,2,2,1,2,2,2,3,1,1,1,1,2,1,2,2,1,2,1,1,1,1,1,2,1,2,2,1,1,1,3,2,3,1,1,2,1,1,1,1,1,2,2,1,1,2,1,2,2,1,2,1,1,1,1,1,1,1,1,1,3,3,1,1,1,1,2,1,2,2,2,2,2,2,1,1,2,1,1,1,2,1,1,1,2,1,1,2,1,1,1,1,2,1,1,2,1,1,1,2,2,2,1,1,1,2,1,2,1,2,3,2,2,2,3,1,1,2,1,1,2,2,2,2,2,1,2,1,1,1,1,1,2,1,1,2,1,2,1,2,2,1,2,2,3,2,1,2,2,2,2,1,2,1,2,2,1,2,2,1,1,2,3,1,1,2,2,1,2,2,1,1,1,2,2,3,1,1,2,2,2,1,1,3,1,1,3,1,1,1,1,2,1,1,2,1,1,2,1,1,1,1,2,1,1,1,2,1,2,2,2,1,2,3,1,2,1,1,1,3,1,1,1,2,1,1,2,1,1,1,3,1,1,2,1,1,1,1,1,2,3,1,2,2,1,2,1,1,2,1,2,1,2,1,2,1,2,1,1,1,3,1,1,3,1,1,2,2,2,1,3,1,2,2,1,1,1,1,1,2,2,2,1,1,1,2,1,1,1,1,1,1,1,2,1,3,2,2,2,1,1,2,1,2,1,1,1,1,3,1,2,1,1,3,1,1,1,1,1,1,2,1,1,2,1,1,1,2,2,1,1,1,1,1,1,1,2,1,2,3,1,1,2,1,3,1,3,2,1,2,2,1,2,1,2,1,2,1,1,1,1,2,3,1,2,1,1,1,1,3,1,1,3,1,1,1,2,1,1,1,1,1,2,1,1,1,3,2,1,1,3,1,2,2,2,1,2,1,2,1,1,2,1,1,2,1,3,2,2,1,2,2,2,2,1,3,1,1,2,2,1,2,1,1,2,1,1,2,1,2,1,1,2,2,1,2,2,1,2,2,2,1,1,1,1,2,1,1,1,1,2,3,3,1,2,3,1,1,2,1,1,1,1,1,1,2,1,1,2,1,2,1,2,1,1,1,1,2,1,1,1,1,1,2,2,2,1,1,1,3,1,2,1,2,1,2,1,2,1,2,1,2,1,1,1,2,1,1,1,3,2,2,2,3,1,1,2,1,1,3,1,1,2,1,2,1,3,2,3,1,1,2,3,1,2,2,1,2,1,2,1,1,1,1,1,1,1,2,2,2,1,2,1,2,1,1,1,2,1,1,3,1,1,2,1,2,1,1,1,2,2,1,2,1,1,1,1,1,2,2,2,1,2,2,2,1,2,1,1,1,1,2,1,1,1,1,1,2,2,2,1,1,2,1,1,2,2,2,2,1,2,1,2,2,2,1,3,1,1,2,1,2,1,2,1,1,1,2,1,1,2,2,1,2,3,1,1,2,2,1,1,2,3,2,1,1,2,1,2,1,1,1,1,1,2,2,1,2,1,2,2,1,3,1,2,1,2,1,1,2,1,3,1,1,1,1,1,2,1,1,1,2,2,1,1,1,1,1,2,1,2,1,2,3,1,1,2,1,2,2,2,2,1,3,1,1,1,1,1,2,1,1,1,1,2,1,1,1,1,2,2,1,1,1,3,1,1,1,1,1,1,1,1,3,1,2,1,1,2,1,1,2,1,1,1,3,1,1,2,2,1,1,2,1,2,2,2,1,1,1,2,1,1,1,2,2,1,1,1,1,1,2,1,1,2,1,2,1,2,2,1,1,1,3,2,1,2,1,1,3,2,2,1,2,1,2,1,1,2,1,1,1,2,1,2,1,1,1,2,1,2,1,1,3,150.12332
1,2,2,1,1,1,1,1,1,1,2,2,1,1,2,1,2,2,2,1,3,1,2,1,3,1,2,1,1,2,2,2,1,1,1,2,1,1,1,1,1,1,1,2,1,1,1,2,3,1,2,2,2,1,1,1,1,1,1,1,1,1,2,2,2,3,2,1,2,1,1,2,2,1,1,1,3,2,1,1,1,2,2,3,1,1,2,2,2,1,1,1,1,2,2,2,1,2,1,1,3,2,3,1,1,1,2,1,3,2,2,1,1,2,2,1,1,2,1,2,1,1,2,1,1,1,2,1,3,1,1,3,2,2,2,1,1,3,1,2,1,1,1,1,1,1,2,2,2,2,2,2,1,2,3,2,1,1,3,1,1,2,1,2,2,2,2,2,2,1,2,1,1,1,1,1,1,1,2,1,1,1,1,2,1,1,2,2,1,2,2,2,2,1,2,1,1,2,1,2,1,2,2,2,1,1,2,2,2,1,1,1,1,1,1,1,3,1,3,1,3,2,1,3,2,2,1,1,1,2,2,1,1,2,1,1,1,2,1,1,1,2,2,1,2,2,2,2,2,1,1,1,1,1,1,2,1,2,2,2,2,3,2,2,2,3,2,2,1,2,2,2,2,2,1,2,1,1,1,2,2,3,1,1,1,1,1,2,1,1,1,1,2,1,2,1,2,3,2,1,1,1,2,1,1,1,3,1,2,2,2,2,1,1,3,2,2,1,1,2,1,1,3,2,2,1,2,3,1,2,3,3,1,2,2,2,2,1,3,1,3,1,1,1,2,2,2,1,1,1,3,2,1,2,1,2,1,1,1,3,2,2,1,1,2,1,3,1,1,1,2,1,1,1,1,2,1,2,2,1,1,1,1,1,2,2,1,1,1,2,1,2,2,2,2,1,2,3,1,1,1,1,2,2,2,1,1,1,1,1,1,2,1,2,2,2,2,2,1,1,1,2,2,1,2,2,1,2,1,1,1,2,1,2,1,1,1,2,2,2,1,1,1,2,3,1,1,1,2,2,1,2,1,2,3,1,2,1,2,1,1,1,2,2,1,2,1,1,2,1,1,2,1,1,1,2,1,2,1,1,2,1,3,1,1,2,1,2,1,2,1,1,1,1,1,1,1,1,1,1,2,1,1,1,3,1,2,2,1,1,2,2,1,1,2,2,1,2,1,2,1,1,2,1,1,1,2,1,2,1,2,1,2,2,2,1,1,1,1,3,2,2,2,1,1,1,2,2,2,2,1,1,1,1,1,1,1,2,2,1,1,2,2,1,1,2,2,1,1,2,1,1,2,1,2,3,1,1,2,1,2,1,2,2,1,1,1,1,1,1,1,2,1,1,2,1,3,1,2,1,2,1,1,2,2,1,1,1,1,1,3,1,1,2,2,3,1,2,2,2,2,1,1,2,1,2,1,1,1,3,1,1,1,2,1,2,2,1,1,1,2,1,1,3,2,1,3,2,2,2,1,1,1,1,1,1,2,2,1,1,1,1,1,2,2,1,1,1,2,2,1,1,2,1,1,1,2,1,3,2,2,1,1,1,2,2,3,1,2,1,1,1,3,1,1,2,1,2,1,2,2,3,2,1,1,3,1,1,1,2,2,1,2,2,1,1,2,1,2,1,1,2,2,1,2,1,1,1,1,1,1,1,1,2,1,2,2,3,1,1,1,1,2,2,1,3,2,2,2,2,3,1,2,2,1,2,1,1,2,3,2,1,1,2,2,1,2,1,3,2,1,1,2,1,1,2,1,1,2,1,2,1,1,1,2,1,1,1,2,2,2,1,1,1,2,2,2,1,1,1,1,2,2,1,1,2,3,1,2,1,1,1,1,1,2,2,1,1,1,1,1,1,1,1,1,1,3,1,2,1,3,2,1,2,1,2,3,1,2,3,2,2,1,1,1,2,1,2,1,2,2,2,2,1,1,2,2,1,1,3,3,2,1,2,1,1,2,3,1,2,2,1,1,1,1,1,1,1,1,2,1,1,1,2,1,2,1,2,2,1,2,2,1,1,3,2,2,1,1,1,1,1,1,2,2,1,1,2,1,1,1,2,2,1,2,1,1,3,2,1,1,2,1,2,2,3,1,1,1,2,2,3,2,1,3,1,1,2,2,1,2,1,1,1,1,2,2,2,2,1,2,1,1,2,2,1,2,2,2,1,2,1,1,2,2,1,3,1,1,2,1,2,1,1,1,2,1,1,1,1,2,3,1,1,1,1,1,1,2,2,1,3,2,1,1,1,1,2,1,3,2,1,2,2,1,2,1,1,2,1,1,3,1,2,1,1,1,1,1,2,2,1,2,1,1,1,2,2,1,2,2,1,1,1,2,1,1,2,2,1,2,1,1,1,1,1,1,1,1,2,2,2,1,2,1,2,2,2,2,2,1,2,1,1,1,2,2,3,1,1,1,2,1,2,1,2,2,2,1,2,1,1,1,2,1,2,2,1,1,1,1,1,1,1,1,3,2,1,3,1,2,2,2,2,1,1,1,1,1,1,1,2,1,2,1,1,3,2,1,1,2,1,1,1,1,3,1,1,2,1,2,3,1,1,2,1,3,1,3,3,3,1,1,2,1,2,1,1,3,1,1,3,1,2,2,3,1,2,1,3,1,2,3,1,2,2,2,1,2,2,1,2,1,1,2,1,1,1,3,1,1,2,2,1,2,1,1,2,1,2,2,2,1,1,1,1,1,1,1,2,2,2,1,1,2,2,1,3,1,2,1,1,2,2,2,1,1,1,2,1,1,2,2,2,2,1,2,1,1,1,2,1,2,2,1,1,1,1,1,1,2,1,1,1,2,1,2,1,2,1,1,3,1,1,1,1,1,1,1,3,1,2,2,2,2,2,1,1,1,2,1,2,2,2,2,3,1,2,1,1,1,2,1,1,2,1,1,2,1,2,1,1,3,1,1,1,2,2,1,2,1,2,1,2,1,3,2,2,2,2,1,1,3,1,1,2,1,3,1,3,1,1,1,3,1,1,1,2,1,1,1,1,1,1,1,1,2,1,2,1,2,2,2,1,1,1,1,2,3,2,3,2,2,2,1,1,1,1,1,1,1,1,1,2,1,1,1,2,1,2,1,1,2,1,1,1,2,1,1,2,2,2,1,2,3,2,1,3,1,2,1,1,2,2,1,2,1,3,1,1,3,2,1,1,2,3,1,1,2,1,2,2,1,2,2,1,1,2,2,2,2,2,1,1,1,2,1,1,2,3,1,1,1,2,1,1,2,2,1,2,1,1,1,2,1,1,2,2,2,3,1,2,2,2,1,1,1,1,2,1,2,2,2,1,2,1,1,1,1,2,2,1,1,2,2,2,1,2,2,2,2,1,1,1,1,1,1,1,2,1,2,1,1,1,2,1,1,1,2,2,2,1,2,1,2,2,2,1,2,1,2,1,1,1,1,1,2,2,2,2,2,1,2,2,1,2,1,3,1,1,2,1,1,1,2,2,2,1,2,1,2,3,1,2,1,1,2,2,2,1,1,1,2,2,2,1,1,1,1,1,1,1,1,1,1,2,2,2,2,1,1,1,1,3,2,2,1,2,1,1,2,1,1,2,2,2,1,1,3,2,1,2,2,1,2,1,1,2,1,1,2,2,1,2,1,1,1,1,3,1,2,3,1,1,2,1,1,1,2,2,1,1,1,2,1,2,1,1,1,1,2,2,1,1,1,2,2,1,1,1,1,1,2,1,1,1,1,1,1,1,1,2,3,1,2,3,2,2,1,2,3,1,1,2,2,1,3,1,1,1,1,1,1,1,2,2,1,1,2,1,2,1,2,1,2,1,1,2,1,1,2,2,1,1,1,3,2,3,1,1,1,1,2,2,1,2,2,1,1,2,1,1,2,1,2,1,1,1,1,2,1,2,2,1,1,1,1,2,2,1,2,2,1,1,3,1,1,1,1,1,3,2,2,1,1,1,2,2,1,1,1,1,1,2,2,1,2,1,1,1,1,2,2,2,1,3,1,1,1,3,1,2,2,1,2,1,2,2,2,3,1,1,1,2,1,1,2,2,2,2,1,3,1,1,1,1,1,2,1,1,3,3,1,1,1,1,2,3,3,3,1,2,2,1,2,1,1,2,1,2,1,1,1,1,2,1,1,1,2,3,1,1,1,1,2,1,2,2,1,1,1,2,1,1,3,3,1,2,1,2,1,1,3,1,2,2,2,1,2,1,2,1,1,1,1,1,2,2,2,2,1,2,1,1,1,3,2,1,1,1,1,2,2,1,1,1,1,2,2,3,1,1,1,3,1,1,1,1,2,2,2,2,1,2,2,1,2,2,2,2,2,2,1,2,1,1,1,1,1,1,1,1,1,2,3,1,1,1,1,2,2,1,2,2,1,1,2,1,1,2,1,1,2,3,2,2,2,2,2,2,1,3,1,1,2,1,1,1,1,1,1,2,1,1,1,1,2,1,1,2,3,1,1,2,1,2,2,1,1,2,3,1,2,2,2,1,1,1,1,2,2,2,1,1,2,1,2,1,2,1,2,2,3,2,1,1,1,1,1,1,1,2,1,1,1,3,1,2,1,1,2,1,2,3,1,3,1,1,1,1,1,1,1,1,2,2,1,2,2,1,1,1,1,1,1,1,1,2,1,2,1,1,1,0.7017
1,2,2,2,3,1,2,1,2,1,1,2,3,1,2,1,2,2,1,1,2,2,1,1,1,1,2,2,1,3,1,1,1,2,1,1,1,1,2,1,1,1,1,2,1,1,1,1,1,2,3,2,1,1,1,2,1,1,1,2,1,1,3,1,1,2,2,2,1,1,1,1,1,1,1,1,2,1,2,1,1,1,1,1,1,2,1,2,2,2,2,2,3,1,1,2,1,1,2,2,1,1,1,1,2,2,1,1,2,1,2,1,2,2,2,1,1,1,1,2,3,1,3,2,2,2,2,3,2,1,1,1,1,2,2,1,1,1,1,2,1,1,1,2,1,1,1,1,1,1,1,2,3,1,1,2,1,1,1,2,2,1,1,2,1,2,2,1,1,2,1,1,2,2,1,2,1,1,1,1,1,1,1,1,1,2,1,3,1,2,1,1,2,1,1,1,1,1,2,2,1,1,2,1,2,1,1,2,1,2,2,1,1,2,1,1,1,2,1,1,1,1,3,1,2,2,1,1,3,1,1,1,1,1,1,1,1,1,1,2,2,1,2,3,2,2,2,2,2,1,1,2,2,1,2,2,1,1,1,2,1,1,1,1,1,1,1,2,1,1,1,1,2,2,1,2,2,1,2,2,2,1,1,1,1,1,1,2,1,1,1,2,1,2,2,2,2,2,2,1,1,1,1,3,2,1,1,2,1,2,1,1,1,2,3,1,1,1,1,2,1,1,2,1,2,1,2,2,1,2,3,1,1,1,2,2,1,2,2,1,1,1,1,2,3,1,1,1,1,3,2,1,1,2,1,1,1,1,1,2,2,1,1,1,1,3,2,2,1,1,2,2,1,1,1,1,1,2,2,2,2,1,1,1,1,1,1,1,3,2,1,2,1,2,1,1,2,2,1,1,1,2,2,1,2,1,1,1,1,1,1,2,1,1,1,1,1,1,1,2,1,1,3,2,1,2,2,1,2,2,1,1,1,1,1,2,1,2,2,2,2,1,1,1,1,1,1,1,1,2,2,2,2,2,1,1,1,2,1,1,1,2,1,1,2,1,1,2,2,3,1,1,2,2,2,1,1,2,2,2,2,2,1,1,2,2,2,1,1,1,2,1,2,1,1,1,2,3,1,2,1,1,3,1,3,1,2,1,2,1,3,2,2,1,1,1,2,1,2,2,1,2,1,1,1,2,3,1,2,1,1,1,1,1,1,2,2,3,2,3,1,1,1,1,3,1,3,2,3,1,2,2,2,1,1,2,1,1,1,1,1,1,2,1,1,1,1,1,2,2,1,2,3,1,1,1,1,1,2,1,1,2,3,2,1,1,1,2,2,2,1,2,3,2,2,2,1,2,2,1,2,1,1,2,3,1,1,2,2,2,1,2,1,1,1,2,2,2,2,1,1,2,2,2,1,2,2,2,1,1,1,2,3,1,1,1,1,1,3,2,3,1,2,1,3,2,1,1,2,2,1,1,2,1,1,2,2,2,1,2,1,1,2,1,2,1,1,2,1,1,1,2,1,1,1,1,1,1,2,2,2,2,2,2,1,1,1,1,1,1,2,2,2,1,1,2,2,1,1,1,2,1,1,2,2,1,1,1,1,2,1,1,2,1,1,1,1,1,1,2,1,1,1,2,2,1,1,1,1,2,2,1,2,1,1,1,2,2,3,1,1,1,2,1,2,2,2,2,2,1,2,1,1,1,2,1,1,2,1,2,3,1,1,2,1,1,1,1,2,1,2,1,1,1,2,1,1,1,1,1,2,1,1,1,1,1,1,1,2,2,2,1,2,1,3,2,2,3,3,1,1,2,1,1,1,2,1,1,1,2,1,1,1,1,1,3,1,1,1,2,1,2,1,1,2,1,1,1,2,1,2,2,2,1,1,2,1,1,2,1,2,3,2,1,1,1,1,3,1,1,3,1,1,1,1,2,2,1,2,1,2,1,1,3,2,1,1,2,1,2,1,1,2,3,1,1,1,1,1,1,1,2,1,1,1,1,1,3,1,1,1,2,1,1,1,1,2,1,1,1,2,2,1,2,2,1,1,1,2,2,1,1,1,2,1,1,1,1,2,2,3,1,1,2,2,1,2,2,1,2,1,2,2,2,1,2,1,1,1,1,2,2,1,1,2,1,1,1,2,2,1,1,1,1,1,1,2,1,2,2,2,2,1,2,1,1,1,1,1,1,2,2,2,1,1,2,1,1,2,1,1,2,1,1,2,1,1,2,2,1,1,1,1,2,2,1,2,1,1,2,1,2,1,2,1,2,2,1,1,1,2,1,1,1,1,1,1,1,1,1,1,2,1,2,1,1,1,2,1,2,1,1,2,1,1,1,2,1,1,1,3,1,1,1,2,3,2,1,2,1,2,1,1,1,3,2,1,3,2,1,1,1,1,2,1,1,1,1,1,1,1,1,2,1,2,1,2,2,1,2,1,1,1,2,1,2,1,1,1,2,1,1,1,2,2,1,2,1,1,1,1,2,1,1,1,2,2,1,3,2,1,2,1,1,3,1,1,2,1,1,1,1,2,1,1,1,3,2,3,1,2,2,2,1,1,1,1,2,2,1,2,1,1,2,1,1,1,2,1,1,1,1,2,1,2,1,2,1,1,2,2,2,3,2,1,1,1,1,1,2,1,1,2,2,1,2,3,2,2,1,1,1,2,2,1,1,3,1,2,2,1,2,1,1,1,1,2,2,1,1,1,1,1,1,1,1,2,2,2,2,2,1,2,1,2,1,1,1,1,1,3,1,1,1,1,1,1,1,2,2,2,2,2,1,2,2,2,2,2,2,1,1,1,2,2,1,2,2,1,1,1,2,1,1,2,1,2,1,2,1,1,1,1,1,2,1,1,1,2,2,2,1,2,1,1,1,2,1,1,1,2,1,1,1,1,2,3,1,2,1,2,2,2,2,1,2,1,2,2,1,3,2,1,2,2,2,2,3,1,1,1,1,2,1,1,2,2,2,2,1,1,1,1,2,1,1,1,3,1,2,1,1,2,1,1,1,1,2,1,1,1,1,1,2,1,3,1,1,1,3,2,2,2,1,1,1,1,1,1,2,1,2,1,1,2,1,2,1,3,2,1,2,2,3,2,2,2,2,1,1,3,1,2,3,2,1,1,2,1,3,2,2,2,2,1,1,2,1,2,1,1,3,2,2,3,2,2,2,1,1,2,2,1,1,1,2,2,1,1,2,1,2,2,1,1,1,2,2,1,1,2,3,1,2,1,1,2,1,2,1,1,1,1,2,1,1,2,1,1,1,2,1,1,2,2,1,2,2,1,1,1,3,2,2,2,3,1,2,1,1,2,3,2,2,3,1,1,1,2,2,1,1,1,1,2,1,1,1,1,3,1,2,2,1,1,2,1,1,2,2,2,1,2,1,1,3,2,1,2,3,2,1,2,2,1,3,1,1,3,3,1,1,1,2,3,1,1,1,2,2,1,1,2,2,3,2,1,2,1,1,2,1,2,1,1,2,1,2,2,1,1,1,1,2,1,1,2,1,3,1,1,1,1,1,1,1,1,1,1,1,2,2,1,1,3,3,2,1,2,1,2,1,1,1,2,3,1,1,2,1,1,1,1,2,1,1,2,1,1,2,1,2,1,1,2,1,1,1,2,1,2,1,1,1,2,2,1,1,2,1,1,1,1,3,1,1,1,1,1,1,1,1,2,1,1,1,1,1,1,2,3,2,2,1,1,1,2,2,1,1,1,1,1,1,3,1,1,1,1,1,1,1,1,1,2,2,1,1,1,3,3,1,1,1,2,1,1,1,3,1,2,1,1,2,3,1,2,2,2,2,2,1,3,1,1,1,1,2,1,1,2,1,1,1,1,1,2,3,2,2,1,1,2,1,2,1,1,2,3,1,2,1,2,2,3,1,1,1,3,1,2,1,1,2,1,1,2,2,1,1,2,3,2,1,1,1,3,2,2,2,1,1,1,2,1,1,1,1,2,3,1,1,1,1,3,1,1,1,1,1,2,2,1,2,1,2,1,1,1,2,1,2,2,1,2,1,1,2,2,2,1,1,2,1,3,1,2,2,2,2,3,1,1,1,2,1,1,2,1,1,1,1,1,1,2,2,1,1,3,2,2,2,2,3,1,1,2,2,2,2,1,1,2,2,1,2,2,2,1,2,2,1,1,2,2,3,3,1,2,2,2,1,1,2,1,1,2,3,2,1,1,2,1,1,1,1,2,2,3,1,3,2,2,1,2,3,1,2,1,1,1,2,2,1,1,1,2,2,1,1,1,1,2,2,1,1,3,1,2,2,2,1,1,2,1,1,2,1,1,1,1,2,1,1,1,1,1,2,1,1,1,3,1,1,2,2,3,1,1,3,2,2,2,1,3,2,1,1,2,1,1,1,2,1,2,2,2,3,2,1,1,2,1,3,2,1,1,1,1,2,1,2,2,1,1,1,2,1,3,1,3,2,3,1,2,2,1,2,1,1,1,2,1,2,1,1,1,1,1,2,1,2,1,2,3,2,1,1,2,2,2,1,2,2,1,1,2,1,1,1,1,3,1,1,1,2,1,2,1,3,1,1,2,2,1,1,1,1,3,2,2,2,1,2,1,1,1,1,1,1,1,3,2,2,1,1,1,2,2,2,1,2,1,-0.454547
1,2,1,2,1,1,2,1,3,2,1,2,2,1,1,2,2,1,1,1,1,2,1,1,1,2,2,1,1,1,3,1,2,2,1,1,1,1,1,2,2,2,1,3,1,2,1,2,1,3,1,2,1,1,1,2,2,2,2,2,3,1,1,2,1,1,1,2,2,1,2,1,2,1,1,2,2,1,2,2,1,2,1,1,1,1,2,2,2,1,1,1,2,2,1,2,3,1,2,1,1,2,2,1,1,1,3,3,2,1,3,2,1,2,1,1,2,1,3,1,1,1,2,1,3,2,1,1,1,2,2,2,2,2,1,1,2,1,3,1,1,1,1,3,1,2,1,1,1,1,2,1,2,1,1,2,2,2,1,2,1,3,1,3,1,2,2,1,3,1,1,1,1,1,1,1,1,3,2,1,3,2,2,2,2,1,2,2,1,2,2,1,1,2,1,1,1,1,1,3,1,1,2,1,2,2,1,1,2,1,1,1,2,2,3,1,1,1,2,1,1,3,1,1,1,3,2,1,3,1,2,1,1,1,2,1,2,1,1,1,1,1,3,3,2,2,2,1,1,3,2,1,1,1,2,2,2,1,1,2,2,2,2,3,1,1,1,2,2,2,2,1,1,1,3,1,1,1,1,1,1,2,1,1,1,1,1,1,1,1,1,1,1,2,1,1,1,2,1,2,1,1,3,1,1,1,3,1,1,1,2,1,1,1,1,1,3,2,1,1,1,3,1,2,1,3,2,1,1,1,1,2,1,3,2,1,2,1,2,1,1,2,1,1,1,1,1,1,2,1,2,2,2,2,1,2,1,1,1,1,2,2,1,1,3,1,3,1,2,2,2,1,1,1,2,3,2,2,2,1,1,1,1,1,1,2,1,3,2,1,1,2,1,2,1,1,2,2,2,2,1,1,3,2,2,2,2,1,2,1,1,1,1,2,2,2,2,1,2,2,1,1,2,1,1,1,2,2,2,2,1,2,1,1,2,1,1,1,1,2,1,2,3,2,3,2,3,1,2,1,1,2,1,1,2,1,2,1,1,1,1,3,1,2,1,1,1,1,1,2,1,2,1,2,2,2,1,2,2,1,2,1,1,1,1,1,2,1,1,1,2,1,1,2,2,1,1,2,1,2,1,1,1,2,1,2,2,1,2,2,3,1,1,1,1,2,1,1,1,1,1,1,2,2,1,1,2,1,1,2,1,2,2,2,1,1,2,1,2,1,1,2,1,1,1,2,3,1,1,1,1,1,1,2,1,1,2,1,2,2,1,1,2,1,2,1,1,1,2,2,1,1,1,2,1,2,2,2,2,1,3,1,1,2,1,2,1,1,2,2,1,2,1,2,1,1,2,1,2,1,1,2,1,1,1,3,1,3,3,1,2,1,1,1,2,1,1,1,1,2,1,1,1,1,1,2,2,2,2,2,2,2,1,1,1,1,1,1,2,1,3,1,2,2,1,2,1,1,1,1,1,1,2,2,1,1,1,1,2,1,1,1,2,1,1,1,1,1,1,1,1,2,2,3,1,2,1,1,2,1,2,1,1,1,1,1,3,2,2,1,1,1,1,2,1,2,2,3,1,1,2,2,2,1,1,1,2,1,1,2,2,1,2,1,2,2,2,2,1,1,2,1,1,3,2,1,3,1,1,1,1,3,1,1,1,3,1,1,1,2,1,3,2,1,1,2,2,1,1,2,3,3,3,1,1,1,1,1,2,2,1,1,2,2,2,1,3,2,2,1,1,1,1,1,1,2,2,1,2,1,2,2,1,1,2,1,1,1,2,2,1,1,1,1,1,1,2,2,1,1,1,2,1,1,2,2,3,1,1,2,1,1,1,1,1,1,3,3,1,1,3,2,3,1,1,1,3,3,1,1,1,1,1,1,1,1,3,1,2,1,1,2,3,2,3,1,3,1,2,1,1,1,1,2,1,2,1,2,1,1,1,1,1,1,1,2,2,1,1,2,1,3,1,1,1,2,1,2,2,1,3,2,1,2,1,1,2,2,2,1,1,1,1,1,1,2,1,2,2,1,2,1,1,3,1,2,2,3,2,1,1,2,1,1,2,1,2,2,3,1,1,2,2,1,2,2,1,2,3,2,3,2,1,1,2,1,1,1,1,2,1,1,1,1,2,2,1,1,1,2,2,1,1,1,1,1,1,2,3,1,2,2,2,1,3,1,1,1,1,2,1,2,3,1,1,1,2,1,2,2,1,2,2,2,2,1,2,1,2,1,1,1,2,2,1,1,1,2,2,1,2,2,2,2,2,2,1,1,2,1,1,1,1,1,1,2,2,2,2,1,1,1,2,2,2,1,1,1,1,2,1,1,1,2,2,2,2,1,1,2,2,1,3,2,1,2,1,2,1,1,2,2,2,1,2,2,1,2,1,2,1,2,2,1,1,1,1,1,1,2,1,3,2,2,2,1,1,2,1,2,1,1,2,2,2,2,2,1,2,2,2,1,1,1,1,1,1,1,2,1,1,1,1,3,1,2,2,2,2,2,1,1,1,2,2,2,3,1,1,2,2,1,2,1,2,1,1,1,3,1,1,1,1,1,1,1,1,3,1,3,3,2,2,1,2,1,1,1,3,1,3,2,1,1,1,1,2,1,1,1,1,3,1,1,1,2,1,2,1,2,1,1,1,2,2,1,1,1,2,1,1,2,2,2,2,1,2,1,1,2,2,2,1,2,2,1,2,1,2,1,1,2,3,1,1,3,1,2,1,1,2,1,2,1,2,2,1,1,1,1,2,1,2,2,1,1,2,1,2,1,1,1,2,1,1,1,1,1,1,1,2,1,2,1,1,2,1,2,2,1,2,1,1,3,1,1,1,2,1,1,1,1,2,2,1,1,1,1,2,1,2,1,2,1,1,1,2,2,3,1,1,2,1,1,2,1,2,1,2,1,3,2,1,1,2,2,1,1,2,1,2,1,2,2,2,1,1,1,1,2,1,3,2,1,2,1,2,2,2,1,3,2,2,3,3,1,1,1,1,1,2,1,2,1,2,1,1,1,2,1,2,2,1,1,1,1,3,1,1,1,1,1,2,2,1,2,1,1,1,2,1,2,1,2,2,2,1,2,2,1,2,1,1,2,2,3,1,1,1,1,2,3,1,1,1,1,3,1,1,1,3,2,1,1,1,1,2,1,3,1,1,1,1,1,3,2,1,3,3,2,1,1,2,2,1,2,2,1,2,3,2,1,2,1,2,1,1,1,2,2,1,1,1,1,1,1,2,2,2,2,1,1,2,1,1,1,2,3,1,2,1,2,2,2,1,1,1,1,1,2,1,1,1,2,1,1,1,1,2,3,3,3,1,1,3,1,1,2,2,2,3,2,1,1,2,2,1,2,1,2,2,2,1,1,1,1,1,2,1,1,1,3,2,1,2,1,3,1,3,3,2,2,2,1,2,1,1,1,1,1,1,1,2,1,1,2,1,1,1,1,1,2,1,2,3,1,1,1,2,2,3,2,1,1,1,1,2,2,1,2,2,1,1,2,1,1,2,1,1,2,1,1,1,1,2,2,2,1,1,1,1,2,1,1,1,1,2,1,2,1,2,1,1,3,1,1,2,1,2,2,2,1,1,2,2,2,1,1,1,2,1,2,3,1,1,1,2,1,2,1,3,3,2,1,1,2,1,1,2,2,2,1,1,2,1,1,2,2,3,1,2,2,1,1,2,2,1,2,2,1,1,1,1,1,1,1,1,2,1,1,2,1,1,3,3,2,1,3,1,1,1,1,1,1,1,3,2,1,1,2,1,1,1,1,1,1,2,3,3,2,2,1,1,2,2,1,1,1,1,2,1,2,1,2,1,2,1,2,1,2,1,2,1,1,1,1,1,2,1,1,2,1,1,1,2,2,1,1,1,1,1,1,2,2,1,1,2,2,1,2,1,1,1,1,2,2,2,2,2,2,1,1,2,3,1,1,1,1,1,1,2,2,1,2,1,1,2,1,2,2,1,1,1,1,3,1,2,1,1,2,2,2,1,1,1,2,2,1,1,3,1,1,2,2,2,1,1,1,1,1,1,1,1,2,2,1,2,2,3,1,2,2,1,2,1,1,1,1,2,1,1,3,2,1,1,2,1,1,1,2,1,1,1,1,2,1,1,1,1,1,1,3,1,2,1,1,2,3,3,1,1,1,1,2,2,2,2,2,1,1,2,2,1,2,1,1,1,2,1,1,1,1,1,2,1,1,1,2,2,1,1,1,2,1,2,3,1,1,1,1,1,2,1,1,3,1,2,2,2,3,1,3,1,2,1,2,1,3,2,2,1,1,1,2,1,2,1,2,1,1,1,3,2,3,1,1,1,1,2,1,2,2,1,1,1,1,2,1,1,1,1,1,1,1,2,2,2,1,1,1,1,1,1,1,1,2,2,3,2,1,2,1,1,1,1,1,1,2,1,2,1,1,1,1,1,2,1,1,2,2,3,1,1,1,1,1,2,2,1,1,1,1,2,2,2,1,3,1,1,2,1,2,1,1,2,1,2,1,1,1,1,1,2,2,1,2,1,1,1,2,2,1,2,3,1,2,1,2,2,1,2,1,2,2,2,1,1,1,2,2,2,1,1,1,2,1,2,1,1,1,1,2,3,1,1,2,2,1,1,1,1,3,2,0.778778
2,2,2,1,2,2,2,1,2,1,2,1,3,1,1,1,1,2,2,2,1,2,2,2,1,3,3,1,2,1,3,1,2,2,1,1,1,1,2,1,2,1,1,1,1,1,1,2,1,1,1,1,1,1,2,1,2,1,1,1,2,1,1,2,1,1,1,1,2,1,2,1,2,2,2,1,3,1,2,3,1,1,2,1,3,1,2,2,2,2,1,2,1,1,1,1,1,1,1,1,1,2,1,1,1,1,1,2,3,2,2,2,1,1,2,1,1,1,1,1,1,2,1,2,1,1,2,3,2,2,1,3,2,2,2,2,2,1,1,1,1,2,1,1,1,1,1,2,2,1,2,1,1,2,1,2,3,1,2,1,2,2,1,2,2,2,3,1,1,1,1,1,1,1,1,2,1,1,1,1,1,1,2,1,1,2,2,1,2,2,2,1,2,3,2,1,1,1,2,2,1,1,1,2,2,1,1,1,2,2,1,1,1,1,2,1,2,1,2,2,3,1,1,1,1,2,1,1,1,2,2,1,1,1,1,2,2,1,1,1,2,1,2,3,1,1,2,1,1,1,2,2,3,2,1,1,1,1,1,1,2,1,1,1,1,1,1,1,1,1,1,1,1,1,1,1,1,1,1,2,1,2,3,1,1,1,3,1,2,1,1,1,1,1,2,1,1,2,2,2,3,1,2,1,1,1,2,1,1,1,1,1,2,1,1,1,2,1,1,2,1,1,2,1,1,1,1,2,2,3,1,2,2,2,2,3,2,2,3,1,1,1,1,1,1,1,1,1,1,2,2,1,1,1,1,2,1,1,2,1,1,1,2,3,2,1,2,1,1,1,1,1,2,1,2,2,1,2,1,1,1,1,1,1,2,1,2,2,1,2,1,2,2,2,1,2,2,2,1,2,1,1,2,2,1,1,2,2,1,1,1,2,1,1,3,2,1,2,1,2,1,2,2,2,1,1,1,2,1,1,1,1,1,1,1,1,1,1,2,1,1,2,2,2,2,1,1,2,3,1,1,1,1,1,3,1,1,1,1,1,1,2,1,1,1,1,1,1,3,2,1,2,1,2,1,1,1,2,1,2,2,1,3,2,1,2,1,1,1,1,2,1,2,2,1,1,2,2,1,1,2,2,2,1,2,1,1,1,2,2,2,1,2,2,2,1,1,1,1,1,2,3,2,2,1,2,1,1,1,1,1,2,2,1,1,1,2,3,1,1,1,2,2,1,1,1,1,2,2,1,2,1,3,3,2,2,1,1,2,1,1,1,1,2,1,1,2,1,1,2,1,1,2,1,1,1,1,1,1,1,1,1,1,1,1,2,1,2,1,1,1,2,2,1,2,1,2,2,2,2,1,1,2,2,2,2,1,1,2,1,2,2,1,1,1,2,1,1,1,2,1,3,1,3,1,1,2,1,1,2,1,2,1,1,1,1,2,1,2,1,1,1,2,2,1,3,1,1,1,1,2,1,1,1,2,2,1,2,1,1,1,1,1,3,2,1,2,1,1,1,1,2,2,2,1,3,1,1,3,3,2,1,1,2,2,1,1,1,1,1,2,1,2,1,1,1,1,2,1,3,1,1,2,1,1,3,2,1,2,2,2,1,1,1,1,1,1,1,2,2,2,2,2,1,2,1,1,2,2,1,3,1,2,1,2,3,2,1,1,1,1,3,1,1,1,2,2,1,1,3,2,1,1,2,1,2,1,1,1,1,1,1,2,1,1,1,1,1,1,1,3,1,2,1,2,1,1,1,1,1,2,1,2,2,2,1,1,1,1,1,1,1,2,1,3,2,1,2,2,1,1,2,2,1,3,2,2,1,1,1,1,1,1,2,1,1,1,1,1,1,2,1,2,2,1,2,1,2,2,1,1,2,1,1,2,2,1,1,2,1,2,1,2,2,1,1,3,3,2,2,2,3,2,2,1,1,1,1,1,1,2,1,1,1,1,1,2,2,1,2,2,2,1,2,1,3,3,1,2,1,1,2,1,1,1,2,1,1,2,2,1,2,2,1,2,1,1,1,2,1,1,1,2,2,2,3,1,2,2,1,2,1,1,1,1,2,2,3,1,1,2,1,2,2,1,1,1,1,1,1,3,2,1,2,1,1,1,2,1,3,2,2,1,1,1,1,1,1,2,2,1,1,1,1,2,1,2,2,3,1,2,2,1,3,1,2,1,1,2,2,1,3,2,1,1,1,3,1,1,2,1,2,1,1,2,1,1,2,1,1,1,2,2,2,3,1,1,1,1,1,2,2,2,1,1,1,1,1,1,1,1,2,1,3,1,2,1,1,2,2,1,1,2,2,1,1,1,1,3,2,1,1,1,2,1,1,2,1,1,1,2,2,2,2,1,2,2,1,2,1,1,1,2,3,2,1,1,1,1,1,1,1,1,2,1,2,2,2,1,1,2,2,1,1,2,1,1,2,2,1,1,1,2,1,1,1,2,1,1,1,1,3,1,1,1,1,1,1,1,1,2,1,1,2,3,1,2,1,1,1,2,1,3,1,2,1,2,1,1,1,1,2,1,1,1,1,2,2,1,1,1,1,1,1,1,1,1,1,2,2,2,2,1,3,2,2,1,1,3,2,1,1,2,1,2,2,1,1,2,2,1,1,1,1,1,2,1,1,2,1,1,1,2,1,1,1,1,1,1,1,2,2,2,2,1,1,3,1,2,1,1,3,1,2,2,3,1,1,1,1,2,2,1,1,1,2,1,2,2,2,1,1,1,1,1,1,1,1,1,2,1,1,3,1,1,2,2,1,1,1,1,1,2,1,1,2,2,1,1,2,2,2,3,1,3,1,1,2,3,2,2,2,1,2,1,1,2,2,3,2,1,1,3,1,2,1,1,1,1,1,2,1,2,1,1,3,2,1,3,1,1,1,1,1,2,1,1,2,1,1,2,1,1,1,2,2,1,2,3,2,1,2,1,1,1,2,1,1,2,2,1,2,2,2,2,1,1,2,1,2,3,2,1,1,2,1,1,2,2,1,1,2,1,1,2,2,1,1,2,2,1,1,2,1,2,2,1,2,3,1,2,2,1,1,1,2,1,1,1,2,2,1,1,1,1,1,2,1,1,2,2,1,1,3,2,1,1,1,1,3,1,1,1,2,1,1,2,1,1,3,1,2,1,2,2,1,1,2,2,1,1,2,2,3,1,1,2,2,2,2,2,2,1,3,1,1,1,3,2,2,1,2,2,1,2,2,2,1,1,1,1,2,1,2,1,1,2,1,1,1,2,1,3,1,3,1,1,1,1,1,2,1,2,2,3,1,1,1,1,2,1,2,1,2,1,3,2,1,1,2,1,1,2,1,2,2,2,2,1,2,2,1,1,1,1,1,1,2,1,1,1,1,2,1,1,2,2,1,2,3,1,1,2,1,1,1,1,1,2,1,2,1,1,1,1,3,1,1,2,2,1,1,2,2,2,2,2,2,1,2,2,2,2,1,1,1,1,1,2,1,1,1,1,1,1,1,1,2,1,2,1,2,1,2,1,2,1,2,2,1,1,3,2,2,2,1,3,3,1,1,2,1,1,1,1,2,1,2,2,1,1,1,1,3,1,1,1,1,1,1,1,1,2,2,1,2,2,2,1,2,1,1,2,2,1,1,1,1,1,1,1,1,1,1,2,1,1,1,1,3,1,1,1,2,1,2,2,1,1,1,1,3,2,2,1,1,1,2,2,3,2,2,2,2,1,1,1,2,1,2,3,1,1,1,2,1,2,1,1,1,3,1,3,2,1,2,1,1,1,2,1,1,1,1,1,1,1,2,2,1,2,2,1,2,1,1,1,2,2,3,1,2,1,2,2,1,1,3,1,1,2,1,2,2,2,2,2,1,1,2,2,2,3,2,1,1,2,1,1,2,1,1,3,1,2,2,1,2,1,1,1,1,2,1,2,1,2,3,1,2,3,1,2,1,1,3,2,1,1,1,3,2,1,1,1,1,1,2,1,1,1,1,1,1,2,2,1,1,2,2,2,2,1,2,1,1,1,2,1,1,1,2,3,1,1,1,1,2,1,1,3,2,1,1,2,2,1,1,1,2,2,1,1,2,2,2,1,1,1,2,1,2,2,2,1,2,2,3,2,1,2,2,1,2,1,3,1,1,2,1,1,1,1,2,1,1,2,1,1,2,1,1,1,3,1,1,2,1,2,1,1,1,3,2,2,1,2,2,1,1,1,2,2,1,2,3,2,2,2,2,2,2,1,2,2,1,1,1,1,2,1,1,1,1,1,2,1,3,2,2,1,1,1,2,1,1,1,2,2,1,2,1,2,1,2,2,2,1,1,2,1,3,1,1,2,1,2,1,1,1,2,2,2,2,2,1,1,1,1,2,2,3,2,2,2,2,2,1,2,1,1,2,2,1,1,1,1,2,3,2,1,1,1,1,2,1,1,1,1,2,1,2,1,1,1,1,1,1,1,1,1,2,1,2,1,3,1,1,1,2,1,1,1,2,1,1,2,2,1,1,1,1,1,2,1,2,2,1,2,1,1,2,3,2,2,1,2,2,2,2,1,2,1,2,1,1,1,3,3,1,2,1,1,2,1,2,1,1,2,2,1,1,1,1,2,1,1,1,1,1,1,2,2,2,1,1,1,1,1,3,2,1,1,-0.139209
2,2,2,2,3,1,2,1,1,2,2,1,1,1,2,2,2,1,1,1,2,1,1,1,1,1,1,1,2,2,2,2,2,1,1,1,1,1,2,2,2,1,3,3,2,2,1,1,2,2,1,1,2,1,2,1,3,1,1,2,3,1,3,2,2,2,1,1,1,2,2,1,1,2,1,2,2,2,1,3,3,2,2,1,1,1,2,1,2,1,1,1,1,2,2,2,1,1,3,1,1,2,2,2,2,1,1,1,2,1,1,2,2,1,1,1,1,1,2,1,1,3,2,2,3,2,3,1,2,2,1,2,3,2,2,1,1,1,2,1,1,2,1,1,1,1,1,1,3,3,2,3,1,1,1,1,1,1,2,1,2,1,1,1,2,3,1,1,2,1,1,2,1,1,1,2,2,1,3,1,1,2,1,2,2,2,2,1,1,2,1,3,2,2,2,2,1,1,2,3,1,2,2,1,2,1,2,2,2,2,1,1,2,1,3,1,1,1,1,1,2,2,2,1,3,2,1,1,2,1,1,1,1,1,1,1,2,1,1,1,1,1,2,2,2,2,2,3,2,1,2,1,2,1,2,2,1,1,1,3,2,1,1,2,2,1,1,2,3,1,1,2,2,2,2,1,1,1,1,2,1,2,1,1,3,1,1,1,1,2,1,1,1,2,2,3,3,2,1,1,1,2,1,2,1,1,2,2,1,3,2,1,1,1,3,3,2,1,1,2,1,1,1,1,2,1,1,1,1,1,1,2,1,2,2,2,1,1,2,1,2,1,1,1,1,1,2,1,1,2,1,3,2,2,1,1,2,2,1,2,2,1,3,1,1,2,2,1,1,2,2,1,1,2,1,2,1,2,1,2,2,2,2,1,1,1,1,1,1,2,1,1,1,1,1,1,1,1,2,1,2,1,1,3,1,1,3,1,1,1,2,2,1,1,2,1,1,1,3,1,2,1,1,1,1,3,1,1,1,1,2,1,2,1,2,1,1,1,1,1,2,1,1,2,3,2,2,1,1,1,2,1,2,1,3,1,1,2,1,1,1,1,2,1,1,1,2,1,1,1,1,2,1,1,2,1,1,2,1,1,1,1,2,2,1,2,1,1,2,2,2,1,2,2,1,1,2,2,1,1,1,2,1,1,1,3,1,1,1,1,1,1,2,2,1,2,2,1,2,3,2,1,1,2,1,2,1,2,1,1,2,2,2,1,1,1,1,2,1,1,2,1,2,2,2,1,2,1,1,1,1,1,2,1,1,1,1,2,1,2,1,1,2,1,2,1,1,1,2,2,2,1,2,1,2,1,2,2,1,1,1,1,2,3,2,1,1,3,1,2,1,2,2,1,1,3,2,2,2,1,2,2,2,2,1,1,1,1,1,1,2,1,1,1,2,1,1,2,1,1,1,2,2,3,1,2,1,2,1,1,1,1,2,2,1,1,2,3,3,1,2,1,1,1,2,3,2,1,1,2,3,1,1,1,1,1,1,1,2,2,1,2,1,2,2,2,2,2,1,1,1,1,3,1,2,2,2,1,1,2,2,1,1,2,1,1,3,1,1,1,2,2,2,2,1,2,1,3,2,2,1,2,2,1,1,1,1,2,1,2,2,1,2,1,3,1,1,2,1,2,2,1,1,1,2,2,2,2,1,2,2,1,2,2,1,1,2,1,1,1,1,1,2,2,1,2,1,1,3,1,1,1,2,1,2,1,2,1,3,2,2,1,1,2,1,2,1,2,1,2,2,1,2,1,1,1,1,1,1,1,1,2,2,2,1,1,1,1,1,2,1,1,1,1,2,2,2,2,3,1,2,1,1,2,1,2,2,1,1,2,2,1,1,2,2,1,2,2,2,2,2,2,2,1,2,1,1,1,1,1,2,2,1,1,1,1,2,1,2,1,1,2,1,1,2,1,1,1,2,1,2,1,1,2,2,1,1,1,2,2,1,2,1,2,1,2,2,2,2,1,1,2,2,2,1,1,1,2,2,1,2,2,3,1,1,1,1,1,2,1,1,1,1,2,3,1,1,2,2,1,1,2,1,3,1,1,2,3,1,3,3,2,1,1,1,1,2,2,2,2,2,1,1,1,2,2,2,1,2,3,3,1,2,1,1,1,1,1,2,1,1,2,2,1,1,1,3,1,2,1,2,1,1,1,1,1,2,2,1,1,3,2,2,2,2,1,2,2,3,2,2,2,1,1,1,2,2,2,2,2,1,2,1,1,1,1,2,1,2,3,1,2,1,2,2,2,1,2,2,2,2,1,1,2,3,1,2,2,1,1,2,2,1,2,1,1,1,1,2,1,1,1,2,3,1,2,2,1,1,1,1,1,1,2,1,2,2,2,1,2,2,1,2,1,3,2,1,1,1,1,1,1,1,1,1,2,2,1,1,2,1,1,1,2,1,1,1,2,1,1,1,2,2,1,1,1,1,1,1,2,1,1,2,2,1,1,1,2,2,1,2,1,1,3,1,2,2,2,3,3,1,2,1,1,1,1,2,1,1,3,1,1,1,2,1,1,2,1,1,1,1,3,1,1,1,2,2,1,2,1,2,1,1,1,1,2,1,1,3,2,2,1,1,3,1,2,1,2,1,1,2,1,1,1,1,2,2,3,1,1,1,1,2,1,1,2,1,1,2,2,2,1,1,2,1,2,1,1,1,1,1,1,1,1,1,1,2,2,1,1,1,3,1,2,1,3,2,1,1,2,1,2,2,1,1,2,1,1,1,2,1,1,3,1,2,2,1,2,2,2,1,2,1,1,1,1,1,1,1,1,1,2,2,1,3,2,2,1,3,1,1,2,2,1,2,2,1,2,2,1,1,1,2,1,1,1,2,3,2,3,1,1,1,2,1,1,1,1,2,3,2,1,2,2,1,2,3,1,2,1,1,2,2,2,1,2,2,2,2,2,1,1,1,1,1,2,1,1,2,2,3,1,2,3,3,2,1,1,3,1,1,1,2,1,1,2,1,1,2,1,1,1,2,1,2,1,1,2,1,2,1,2,2,2,1,1,1,2,1,1,1,1,2,2,1,1,1,1,1,2,1,2,1,1,2,1,2,2,1,3,1,1,1,3,2,2,1,1,2,1,2,1,2,1,2,1,1,1,1,1,1,3,1,2,1,1,2,1,2,2,1,2,1,1,2,1,2,1,1,1,2,1,2,2,1,1,3,2,1,2,3,2,1,2,1,1,2,2,2,2,2,1,2,1,2,2,1,1,1,1,2,2,2,2,3,2,1,1,1,1,2,1,2,2,2,1,1,2,1,2,1,1,1,2,1,1,2,2,1,1,1,1,2,3,2,2,3,1,1,2,2,1,1,2,3,2,2,1,2,1,1,1,1,1,1,2,2,2,1,2,2,2,1,1,1,3,1,1,2,1,2,2,2,1,2,2,2,2,3,1,2,1,1,1,1,1,1,1,1,1,1,1,2,1,2,1,1,3,1,1,1,2,1,2,1,2,2,1,2,1,2,2,1,2,2,1,1,1,2,1,1,2,1,2,1,2,3,1,2,1,1,2,1,1,1,1,3,1,1,1,1,1,1,1,1,1,2,2,1,2,1,1,2,1,1,1,3,2,2,1,2,2,1,1,2,2,3,2,1,2,1,2,2,2,1,1,1,1,2,2,2,2,1,2,1,2,2,2,2,1,1,1,2,1,1,2,1,1,2,2,1,2,2,2,2,1,2,2,1,1,1,3,1,1,1,3,2,2,1,1,1,1,1,2,1,2,2,2,1,1,1,1,1,1,1,2,1,1,1,2,1,1,3,1,1,1,1,2,1,1,1,2,2,1,2,2,1,1,1,2,2,1,1,1,2,2,1,2,2,1,2,1,2,2,1,3,1,1,1,1,1,3,1,2,3,2,1,1,1,1,1,1,2,2,1,1,1,2,3,1,2,1,2,1,1,2,1,1,2,1,1,1,2,1,1,1,3,2,1,1,2,2,1,1,2,1,1,2,3,1,1,2,2,2,1,2,1,1,2,2,2,3,2,2,1,1,1,2,2,1,1,1,2,1,1,1,2,1,1,1,2,1,1,2,1,2,1,2,2,1,3,3,1,1,2,1,2,2,1,1,2,2,1,1,2,2,1,2,2,2,1,2,2,3,2,1,1,2,2,2,2,1,2,1,1,3,1,1,1,1,1,2,1,2,1,2,2,1,1,1,1,3,3,2,2,1,2,2,1,1,2,1,1,1,1,2,1,1,1,2,2,2,1,2,1,1,2,2,1,1,2,1,2,2,2,1,1,2,1,2,1,1,1,1,1,1,2,2,2,2,1,1,2,1,2,1,2,2,1,1,1,2,1,2,1,1,1,2,2,1,1,1,1,1,1,2,1,2,2,1,1,3,1,2,1,1,2,1,1,1,1,2,1,1,1,1,1,2,1,3,1,2,1,2,2,1,1,1,1,2,1,3,1,3,2,1,1,1,1,1,1,1,2,2,2,2,1,1,1,1,1,1,1,2,2,2,2,1,1,2,2,3,2,2,1,1,1,2,1,2,1,2,2,1,1,2,2,2,1,2,1,2,1,2,1,3,2,3,2,2,3,1,2,2,1,1,1,1,2,2,1,1,1,1,2,1,1,3,1,1,2,3,1,2,1,1,1,2,1,1,1,3,1,0.643286
2,2,2,1,1,1,2,2,2,1,1,3,1,2,2,2,1,1,1,2,1,2,1,2,1,1,3,1,2,2,2,2,1,2,1,1,1,1,1,1,1,1,1,2,2,1,2,2,1,1,1,1,1,2,2,1,1,2,1,2,3,2,1,1,1,2,1,2,1,1,1,2,1,3,1,2,1,1,1,2,2,1,1,1,1,1,1,2,1,2,2,2,1,1,1,3,1,1,3,2,1,1,1,1,1,1,2,1,2,2,2,1,1,1,2,1,1,1,1,1,2,2,2,1,1,1,2,1,2,1,2,1,3,2,1,1,2,1,2,2,1,2,1,2,3,1,1,2,1,2,2,3,1,3,2,1,2,1,2,2,2,2,2,2,1,2,1,2,2,1,1,1,1,2,1,1,2,1,2,3,2,1,1,1,2,3,2,2,2,2,2,1,1,2,2,1,1,1,1,1,2,1,2,2,1,1,1,1,1,2,3,1,2,2,1,1,2,1,2,1,1,1,1,2,2,1,2,1,2,3,2,1,1,1,3,1,1,1,1,1,1,1,2,3,1,3,2,1,2,1,1,1,1,1,2,2,1,1,1,1,2,1,1,2,1,2,2,1,1,1,2,2,2,2,1,2,1,2,1,3,1,1,2,2,2,2,1,1,2,2,2,1,2,1,2,1,1,1,1,1,2,1,1,2,1,1,1,1,1,1,3,1,1,2,3,2,1,1,1,2,3,1,2,3,1,2,1,1,1,2,1,2,1,1,1,1,3,1,1,1,1,1,2,1,1,2,1,2,1,2,1,2,2,2,1,3,1,1,2,1,2,2,2,1,1,1,2,1,2,1,2,1,2,1,1,2,2,2,1,2,1,2,3,1,1,1,1,2,2,2,1,2,2,1,1,2,2,1,1,1,1,2,1,2,2,2,3,1,1,2,1,2,2,2,1,2,2,2,2,3,1,2,1,1,1,1,1,1,1,2,1,2,1,1,3,1,1,1,1,2,1,1,1,1,2,1,2,1,2,2,1,1,1,1,2,1,3,1,1,1,2,3,2,1,2,1,1,1,1,2,1,1,1,1,1,1,2,1,1,2,1,2,2,3,1,3,1,1,1,1,1,2,1,1,2,1,2,3,1,1,1,1,1,1,2,1,1,2,2,1,1,1,1,2,1,3,1,2,1,2,3,1,1,1,1,2,3,1,1,1,1,1,1,2,1,1,1,2,1,1,1,2,2,1,1,2,2,1,3,1,1,2,1,1,2,1,1,1,2,1,2,1,2,1,3,3,2,1,2,2,2,3,1,2,3,3,1,1,2,1,2,1,2,2,1,1,1,2,2,2,1,1,2,1,2,2,1,2,2,2,2,1,3,2,2,1,1,2,1,2,2,1,1,1,2,2,2,2,1,2,1,2,2,2,1,1,2,1,1,1,1,1,2,2,1,2,1,2,1,1,2,1,1,1,3,3,2,1,1,1,2,1,1,1,1,1,1,1,1,1,1,1,2,1,2,2,2,1,2,1,3,2,2,2,2,1,1,1,2,1,1,1,1,2,3,1,2,1,1,1,1,2,1,1,2,1,2,1,2,1,1,3,2,1,1,2,2,1,1,1,1,1,2,2,2,1,1,2,2,1,2,1,1,1,1,1,1,1,3,1,1,2,1,1,1,3,1,2,2,2,1,1,2,1,1,2,3,2,1,1,2,1,1,1,1,1,1,1,2,2,1,1,1,1,1,2,2,1,1,2,2,1,1,2,1,1,1,1,2,1,3,1,1,2,1,1,1,1,1,1,2,1,2,1,1,2,2,1,2,2,1,1,1,1,2,2,2,2,1,1,1,1,1,1,1,2,1,1,1,1,1,1,1,3,1,2,2,2,2,2,2,1,1,1,1,1,2,2,1,1,1,1,2,1,1,2,3,1,1,1,3,3,1,1,2,1,2,1,1,1,1,1,1,1,2,1,2,1,1,2,1,1,2,1,2,2,2,1,1,2,1,2,1,1,2,1,1,2,2,1,1,2,1,1,2,1,1,2,1,2,1,1,1,1,1,1,1,2,1,1,1,1,1,2,1,3,1,1,1,2,2,1,2,2,1,1,2,1,2,2,2,2,2,2,1,1,1,2,2,3,2,2,2,2,1,1,2,1,2,2,1,2,1,1,1,2,2,1,2,1,3,1,2,1,1,1,2,1,2,2,1,1,2,1,1,1,1,1,1,1,2,2,2,1,3,1,1,1,1,1,1,3,1,1,1,1,2,3,1,1,1,1,2,2,2,2,2,1,2,1,1,2,1,1,1,1,2,1,2,1,3,2,2,2,1,2,1,2,1,1,1,1,2,2,1,1,1,1,1,3,2,1,1,3,1,2,1,1,2,1,1,2,1,2,1,1,1,3,2,1,1,3,1,3,2,1,2,1,1,1,1,1,1,2,1,1,1,3,2,2,1,1,1,1,1,1,1,1,1,1,1,1,1,2,1,2,2,1,2,1,3,2,1,1,1,1,2,2,2,2,1,1,3,1,1,3,3,1,3,1,1,1,2,1,1,2,1,2,1,1,1,3,2,1,2,1,1,1,2,1,1,2,1,2,1,2,1,2,1,1,1,2,1,2,1,1,3,1,2,1,1,2,1,1,1,1,2,1,2,1,2,1,1,1,1,1,1,2,1,1,2,1,2,2,2,2,1,1,2,2,1,2,1,2,1,3,1,1,1,2,1,2,1,2,1,1,1,3,1,1,1,2,2,1,3,1,2,2,1,1,3,2,1,1,1,2,2,1,1,2,1,1,1,2,2,2,2,3,2,2,1,2,2,1,2,2,1,2,2,2,1,2,1,1,2,1,3,1,1,2,2,2,3,1,1,2,1,1,1,2,1,1,2,1,1,2,2,2,2,1,1,2,1,2,1,1,1,2,1,2,2,2,2,2,1,1,1,1,1,1,2,2,1,1,1,2,1,1,1,1,1,2,2,2,1,1,1,3,1,1,1,2,1,3,2,1,2,1,1,2,1,1,1,1,1,1,2,1,1,1,1,2,1,1,2,1,2,1,2,3,1,1,2,1,1,2,2,1,1,2,3,1,1,3,1,1,1,1,2,1,2,1,1,2,1,1,1,1,1,1,3,2,1,2,1,2,2,3,1,1,1,2,2,2,1,1,2,3,2,1,1,1,3,3,2,1,2,1,2,2,2,3,2,2,1,1,1,2,1,1,2,1,1,1,2,3,1,2,2,1,1,2,1,2,1,2,1,1,2,1,1,2,1,1,1,1,1,2,2,2,1,3,1,2,1,2,2,2,1,1,1,3,2,1,1,2,3,1,1,1,1,2,1,1,2,1,2,1,1,2,2,2,1,3,1,1,1,1,1,2,1,1,2,1,3,2,1,2,1,1,2,1,1,2,1,3,2,1,1,2,3,2,1,1,1,2,1,1,1,1,1,1,1,1,1,1,1,2,2,1,1,1,1,3,1,1,1,2,1,1,2,2,1,1,1,2,2,1,1,3,2,1,1,1,1,1,1,2,3,1,2,2,1,1,1,1,3,1,2,1,1,2,1,1,2,1,1,2,1,1,1,1,1,1,2,2,1,2,2,2,1,3,1,2,1,2,3,1,1,1,1,2,2,2,1,1,2,1,2,2,1,2,2,1,1,1,1,1,1,3,1,1,2,1,1,2,2,1,2,2,1,2,1,1,2,2,2,1,1,1,2,1,2,1,1,1,1,1,1,3,2,2,2,2,1,1,1,2,1,2,1,1,1,2,2,3,1,1,1,2,2,1,1,1,1,1,2,2,1,1,1,1,1,2,2,1,2,1,1,1,1,1,2,2,2,1,2,1,1,1,2,1,1,1,1,2,1,1,1,2,1,2,1,1,2,1,1,1,2,1,1,2,1,1,2,2,1,2,1,1,2,1,1,2,1,1,2,1,1,2,1,2,2,2,1,1,2,2,1,1,2,2,3,1,2,1,1,2,3,3,1,1,1,1,3,1,2,1,3,1,2,3,1,2,1,2,2,2,2,1,1,2,1,1,2,2,2,1,1,1,2,1,2,1,2,1,2,1,1,1,2,1,1,1,1,3,1,1,3,1,3,2,1,1,1,2,2,2,2,2,2,1,1,1,1,1,2,3,1,2,1,1,3,1,1,2,1,2,1,1,3,1,2,2,1,1,1,2,2,2,1,1,1,2,2,2,2,2,1,1,1,2,3,1,2,2,1,1,2,1,1,1,1,3,1,2,1,1,1,1,2,2,2,1,2,1,1,1,1,1,2,2,1,1,1,1,2,2,2,2,1,1,1,1,1,2,1,1,2,1,1,2,1,1,1,2,1,2,2,1,1,2,1,1,1,2,2,1,2,1,1,1,1,1,2,1,1,3,1,2,1,1,1,1,3,2,1,3,2,3,1,1,1,1,1,2,1,1,1,2,1,2,1,1,3,2,3,1,1,1,1,1,3,1,1,1,1,1,1,1,1,1,2,3,2,1,2,2,1,2,1,2,2,2,1,1,1,2,2,1,2,3,2,2,2,3,2,1,1,2,2,1,3,2,1,1,2,3,2,3,2,1,3,2,1,2,1,2,1,1,2,1,2,1,2,1,1,2,2,1,1,1,2,2,2,1,1,1,1,2,1,1,1,0.758226
1,2,2,2,1,1,1,1,1,1,2,1,1,1,1,1,2,1,2,1,3,1,2,3,2,2,1,1,1,2,2,2,3,1,2,2,2,1,2,1,1,1,1,2,2,2,2,2,1,2,1,2,1,1,2,1,1,2,1,2,2,2,3,2,1,2,1,1,1,1,1,2,1,1,2,2,2,1,1,1,1,1,2,3,2,2,1,2,2,1,2,2,1,3,1,3,3,2,1,2,1,1,1,1,2,1,1,2,2,3,1,1,1,1,1,1,1,1,1,1,2,2,1,1,1,1,1,3,1,2,1,2,2,2,2,2,2,1,3,3,1,2,1,1,3,2,1,1,1,1,1,2,1,2,1,1,2,1,2,2,1,1,2,1,2,1,1,1,1,1,1,1,1,3,1,2,2,1,1,3,1,1,1,2,2,3,1,1,1,2,1,2,1,1,1,1,1,1,1,2,2,2,2,1,1,1,1,1,1,2,2,2,2,3,2,1,1,1,1,1,2,2,1,1,1,1,1,1,1,3,2,2,2,1,1,2,1,1,1,2,1,1,3,3,1,3,1,1,1,2,1,2,2,1,2,2,2,1,1,2,1,1,1,3,2,1,2,2,2,1,2,1,1,1,2,3,2,2,1,2,1,2,1,2,3,1,1,2,3,1,1,1,1,2,2,3,2,2,1,2,2,1,3,1,3,1,2,1,1,1,1,2,3,1,2,1,2,1,1,2,1,3,2,1,1,2,2,2,1,1,2,1,1,1,3,1,2,1,1,1,1,2,2,2,2,1,1,1,1,1,1,3,2,2,1,2,1,1,1,1,1,1,2,1,1,1,1,2,2,1,1,1,1,1,1,1,3,1,3,2,1,1,2,1,2,2,1,2,1,1,2,1,1,2,1,1,2,3,2,2,1,3,1,2,1,2,2,1,1,1,1,2,1,2,2,2,1,1,1,3,1,1,1,2,1,2,2,2,1,3,2,1,1,1,2,1,1,1,2,2,1,1,1,1,2,2,2,1,2,2,2,1,1,1,3,2,1,1,2,2,1,1,2,1,3,1,1,1,2,2,1,2,1,1,1,1,1,2,2,1,2,1,2,3,3,3,1,1,1,1,2,1,1,2,1,2,1,1,1,2,2,2,2,1,1,2,3,2,1,1,2,1,2,3,1,3,2,1,3,1,1,2,1,1,1,2,2,1,1,2,2,2,2,2,1,2,1,1,1,2,2,1,2,2,3,3,3,2,1,1,2,2,1,1,1,1,2,2,1,2,1,2,1,1,1,2,3,2,3,1,2,2,1,2,2,2,2,1,3,1,3,1,1,1,2,1,1,1,1,1,2,3,1,1,3,1,2,2,2,2,1,1,3,1,1,1,1,1,2,1,2,1,3,1,2,1,1,1,1,1,2,2,2,2,2,1,1,1,1,2,2,1,2,1,1,2,1,2,1,1,1,2,2,2,2,1,1,2,1,1,2,1,1,1,1,2,1,1,1,1,1,2,2,2,2,1,1,2,2,1,1,2,2,2,1,3,3,1,2,2,1,1,1,2,1,2,2,1,1,1,2,1,1,1,2,1,2,2,2,1,2,1,2,1,2,2,1,1,1,2,1,2,1,2,2,2,2,1,1,1,3,2,2,1,1,1,1,1,1,1,2,1,1,1,2,2,2,1,1,2,2,2,2,1,2,1,1,2,1,1,1,2,1,1,1,1,1,1,1,3,2,1,1,3,2,1,2,1,1,1,2,1,1,1,2,1,1,1,1,1,2,1,1,1,1,1,2,3,1,2,1,1,1,1,1,1,2,1,2,1,1,2,2,1,1,2,2,1,1,2,1,2,1,1,2,2,2,2,1,1,1,2,2,1,1,1,2,2,2,1,2,1,2,1,1,1,2,1,2,1,2,1,2,2,2,1,1,1,1,2,2,2,1,2,2,1,1,1,2,2,1,1,1,2,3,1,1,2,1,1,2,1,2,2,2,1,1,1,2,2,1,2,2,1,1,2,1,1,1,1,1,2,2,1,1,1,1,1,2,1,1,2,1,3,1,1,3,2,1,2,2,1,2,2,2,2,1,3,3,1,2,2,1,1,3,1,1,2,1,2,3,3,1,1,1,2,2,3,1,1,1,1,1,1,1,2,1,2,2,1,1,2,2,1,1,1,2,1,2,3,2,1,2,3,1,1,1,2,1,1,2,2,1,1,1,2,1,1,1,2,1,1,1,1,2,1,2,1,1,2,1,3,2,1,2,1,2,2,2,1,1,1,1,1,1,2,2,1,1,1,2,1,1,1,1,2,1,1,1,1,2,2,2,2,1,1,1,2,2,1,2,2,3,2,2,1,2,2,1,1,1,2,1,1,2,3,1,2,1,1,2,1,2,2,2,1,2,1,2,1,1,2,2,1,2,1,1,1,1,1,2,2,1,1,1,1,1,1,2,2,1,1,1,1,1,2,1,1,1,2,3,1,2,1,2,1,2,1,1,1,3,2,1,1,1,2,1,2,3,3,1,2,2,1,2,2,2,2,2,1,1,1,1,2,2,1,1,2,3,1,1,2,3,1,3,2,1,1,2,2,2,3,2,3,2,1,2,3,3,2,1,2,1,3,2,2,1,1,1,2,1,2,2,1,2,1,1,2,1,2,1,2,2,1,2,2,1,1,1,2,2,1,2,1,2,1,1,1,1,2,2,3,1,3,1,1,1,2,2,1,1,2,1,2,2,2,1,1,1,1,2,2,1,2,1,1,1,1,1,2,1,2,2,1,1,2,1,1,3,1,2,3,2,2,2,2,1,1,2,1,2,1,2,1,1,2,1,2,1,1,1,2,2,2,1,1,1,1,1,1,1,2,2,1,1,2,2,1,1,1,3,2,3,1,1,3,1,2,1,1,2,2,2,1,1,2,2,2,1,2,1,1,1,1,2,2,1,1,3,2,1,2,2,1,2,2,1,2,1,1,1,1,3,3,1,1,1,2,1,1,2,2,1,2,1,1,1,2,2,1,1,2,1,1,2,1,3,1,1,1,2,2,2,2,1,1,2,1,1,2,1,1,3,1,1,1,1,2,1,1,2,1,1,2,1,1,1,2,2,1,2,1,3,2,1,1,1,1,1,1,1,2,2,1,1,1,1,1,3,2,3,2,1,1,1,1,1,2,1,2,2,2,1,1,1,1,2,1,1,2,2,2,2,1,1,1,1,1,1,1,1,2,1,2,2,1,1,1,1,2,1,1,3,1,2,1,3,1,1,1,1,1,3,1,2,1,2,2,1,2,2,2,2,2,1,3,2,1,3,1,2,2,1,1,1,3,2,1,1,1,2,3,2,1,2,1,2,3,2,3,2,1,1,1,1,1,1,1,1,2,1,1,2,2,2,3,2,1,2,2,3,1,2,1,1,2,1,1,2,2,1,1,1,1,2,1,1,1,3,3,2,1,1,1,1,1,1,2,2,2,1,2,1,1,1,1,1,1,2,2,2,1,1,1,1,1,2,1,1,2,2,1,2,1,1,2,1,1,1,1,1,1,1,2,2,1,2,2,1,1,2,3,1,1,1,2,1,3,1,1,1,1,1,1,1,2,1,2,1,2,2,1,1,2,2,1,1,1,2,1,1,2,1,2,1,1,2,1,1,1,1,2,2,1,1,2,2,1,1,3,2,1,1,1,2,2,1,1,1,2,1,1,2,1,1,2,1,2,1,1,1,1,1,2,1,1,1,3,1,1,3,1,1,2,2,2,2,1,2,2,1,2,1,3,1,2,2,1,2,1,1,1,1,1,2,1,2,1,1,1,1,1,1,1,2,1,2,1,1,2,2,2,1,2,1,1,1,2,2,2,2,1,1,2,2,1,2,2,1,2,1,2,3,1,2,2,2,1,1,2,2,2,1,1,2,1,1,2,2,1,3,1,1,1,2,2,1,2,1,1,1,1,1,1,1,1,3,2,1,1,1,1,2,1,1,1,2,1,1,1,1,2,1,2,2,1,2,2,1,2,2,2,1,2,1,2,1,1,2,2,1,1,1,2,2,1,2,1,2,2,1,1,1,2,3,1,1,1,1,2,3,2,1,1,1,1,2,3,1,1,2,1,1,2,2,1,1,1,1,1,1,1,1,2,1,1,1,2,1,2,1,1,1,1,1,1,3,2,2,2,1,2,1,1,1,1,1,1,3,2,1,1,1,1,1,2,1,2,2,2,1,1,2,1,1,1,1,2,3,1,3,1,1,1,1,1,1,1,1,2,1,2,1,2,2,1,1,1,2,2,1,1,1,1,1,1,2,1,2,1,1,3,1,2,1,1,1,3,2,2,2,2,1,1,1,1,1,1,1,2,1,2,1,2,1,1,1,1,2,1,2,1,2,1,3,1,3,2,1,1,1,1,1,2,2,2,1,2,1,3,2,2,1,1,3,1,1,1,1,2,1,1,1,1,2,1,2,1,1,1,1,1,1,3,2,2,2,1,1,1,1,1,2,1,2,2,1,2,3,1,1,1,3,1,1,1,2,1,2,2,2,2,1,1,1,1,2,2,1,1,1,3,1,2,1,2,1,1,1,1,1,1,1,3,3,1,2,1,2,2,2,1,1,1,1,1,1,1,1,1,2,2,2,1,1,1,1,2,2,2,1,1,1,-1.404332
1,1,3,2,2,1,1,2,1,1,2,1,1,2,1,1,1,2,2,1,2,1,1,3,2,2,2,1,1,2,1,1,2,2,1,1,1,2,1,3,2,2,1,1,2,1,2,3,1,1,2,1,2,1,1,1,1,1,1,1,2,1,1,1,1,1,2,1,1,1,1,2,2,1,1,1,3,1,3,3,1,1,2,1,1,2,2,3,1,1,1,2,1,2,1,1,2,2,3,3,1,3,1,1,1,1,1,2,1,2,2,2,2,1,1,1,1,3,1,2,1,1,1,1,1,1,2,1,2,3,1,3,3,1,1,2,1,1,2,1,2,1,1,1,1,2,2,1,2,1,2,2,1,2,1,2,1,2,1,1,2,1,1,1,2,1,2,1,1,2,1,1,1,2,1,1,2,2,2,2,1,1,2,2,2,1,1,1,1,2,2,1,1,3,1,2,1,1,1,2,2,1,1,1,1,1,2,2,2,2,2,1,2,1,2,1,1,2,2,2,2,2,1,3,1,1,1,1,1,1,2,1,1,1,2,1,1,1,1,1,1,1,3,1,1,2,1,1,3,1,2,2,2,2,1,1,1,1,1,2,2,2,1,1,1,1,2,2,2,2,1,2,2,2,3,2,2,1,2,1,1,1,1,1,1,1,2,2,1,1,2,1,1,2,2,2,2,2,1,2,1,1,2,1,2,1,2,1,1,2,1,1,2,2,2,2,2,2,2,1,1,3,1,1,2,2,3,1,1,1,1,2,2,3,1,2,2,2,3,1,1,2,2,2,2,1,1,1,1,2,2,2,2,1,3,3,3,1,1,1,2,1,1,2,1,2,3,1,1,3,2,1,2,1,3,1,2,1,2,2,1,1,1,1,1,1,1,1,1,2,1,2,1,1,1,1,2,1,1,3,1,2,2,1,1,1,2,2,1,1,2,1,1,2,2,1,1,1,1,3,1,3,1,1,1,1,2,1,1,1,1,1,1,2,1,1,2,2,2,1,1,2,1,1,1,1,2,1,2,2,1,1,3,1,2,2,1,1,2,2,1,2,2,1,3,1,1,2,1,1,1,1,2,1,2,1,1,1,2,1,1,1,1,2,1,2,1,2,1,2,1,1,2,1,2,1,1,3,1,1,1,1,1,1,3,1,1,2,1,1,3,1,2,1,1,1,2,1,3,2,2,1,1,1,2,2,1,1,2,2,2,2,1,1,1,1,2,2,1,2,1,2,3,1,1,3,2,2,2,2,2,1,2,1,1,1,2,2,2,1,1,2,2,1,1,1,1,1,2,1,2,1,2,1,1,1,1,1,2,2,1,1,1,3,1,1,1,1,1,1,2,2,1,1,1,1,2,2,1,2,1,1,2,2,2,2,1,1,1,1,2,1,1,2,1,2,1,1,1,1,2,3,1,1,1,1,2,1,1,2,1,2,2,1,1,2,1,1,3,1,2,1,1,2,3,1,2,1,1,2,1,1,1,1,2,3,2,3,1,1,3,1,1,2,1,1,2,2,1,1,1,3,2,1,3,1,1,1,3,2,1,2,1,3,1,3,2,2,2,1,1,1,2,2,1,1,2,2,2,1,1,2,2,1,2,3,2,3,1,1,2,1,2,2,1,1,2,2,1,2,2,2,1,2,1,1,1,1,1,3,1,1,3,1,1,3,2,1,1,1,1,1,2,1,1,2,2,2,1,1,3,2,2,2,2,1,1,1,2,2,1,1,1,2,1,1,2,1,1,1,3,1,1,2,1,2,3,1,1,1,1,1,1,1,1,3,2,1,3,1,1,1,2,2,1,1,1,1,1,1,1,1,1,2,3,3,1,1,1,2,1,1,2,1,2,2,2,1,1,2,1,2,1,1,1,2,2,1,2,2,1,2,1,1,1,2,1,1,1,1,2,2,2,3,2,1,1,2,2,2,2,2,1,2,1,1,2,1,1,2,1,2,1,1,1,3,1,1,1,3,1,2,1,2,3,1,1,2,1,2,1,2,2,2,1,1,2,2,2,1,1,2,1,2,3,1,1,2,1,1,3,3,2,1,1,1,1,1,1,2,3,1,1,1,1,1,2,1,1,2,1,1,1,2,2,2,1,1,3,1,2,1,2,2,1,1,1,1,3,3,1,1,1,1,1,3,2,1,2,2,1,2,1,1,2,3,1,2,3,1,3,2,1,2,1,1,1,1,1,1,1,2,1,1,1,2,1,1,2,2,1,2,1,1,1,1,2,1,1,1,1,1,1,1,2,2,1,1,2,2,2,3,2,2,1,1,1,1,2,1,2,2,1,2,1,3,2,2,1,1,2,2,2,1,1,2,2,1,2,1,2,2,1,1,1,3,2,1,1,2,2,1,1,2,1,2,2,1,1,1,1,1,2,1,1,1,1,1,2,1,2,2,1,2,1,1,2,1,1,1,2,1,1,1,2,1,2,1,2,1,1,1,1,2,1,1,1,2,1,3,1,3,1,1,2,2,1,1,2,2,2,3,2,2,1,2,2,1,1,1,2,1,1,1,1,1,2,3,2,1,2,2,2,1,1,2,1,1,2,1,2,2,1,1,1,2,1,1,2,2,2,2,2,3,1,1,1,1,2,1,1,2,1,2,1,1,1,1,2,2,2,2,2,1,2,2,2,1,1,1,2,1,2,1,1,2,1,1,2,1,1,2,2,1,1,2,2,1,2,1,1,3,1,1,3,1,1,2,1,1,1,2,2,1,1,2,1,1,2,1,1,1,2,1,1,1,1,1,1,1,2,2,1,2,1,1,2,1,2,1,1,1,1,2,2,2,1,1,2,1,2,1,3,2,2,1,1,1,2,1,1,2,1,2,3,2,2,2,2,2,2,2,1,1,2,1,2,2,1,2,1,2,2,1,1,1,1,2,2,1,1,3,2,1,2,1,1,1,1,1,2,2,1,1,1,2,1,2,2,2,1,2,2,1,1,1,3,2,2,2,1,2,3,2,1,1,1,1,2,1,1,1,1,2,2,2,1,2,2,1,1,1,2,1,3,1,1,2,2,2,1,1,1,1,1,1,3,1,1,2,2,2,3,1,2,1,1,3,1,1,1,2,2,2,2,1,2,1,1,1,2,2,1,2,2,1,2,2,2,2,2,1,1,2,2,1,1,2,2,2,1,3,2,1,2,2,1,3,2,1,2,2,2,2,2,2,1,1,1,3,2,2,2,1,2,1,1,1,1,1,1,2,1,2,2,3,1,1,1,1,3,2,1,1,1,1,2,2,1,2,2,1,2,2,1,2,2,1,1,2,1,1,3,1,1,1,1,2,2,2,2,2,2,1,2,2,2,1,1,1,1,1,1,2,2,1,2,2,2,1,1,1,1,1,1,2,1,1,1,2,1,2,1,1,2,1,2,1,2,2,1,1,3,2,1,1,2,2,2,2,3,2,2,1,1,2,1,1,2,1,1,1,1,2,1,1,2,1,1,1,1,2,1,2,2,2,1,1,3,1,2,1,1,1,2,1,1,1,2,3,1,1,3,1,1,1,2,1,2,1,1,1,1,1,2,2,3,2,1,1,3,2,1,1,2,1,2,2,1,1,2,2,1,2,1,2,2,1,2,2,1,3,1,2,1,1,1,2,3,1,1,1,2,2,1,1,1,1,2,1,2,2,2,2,2,1,1,1,2,1,1,2,1,2,1,3,2,1,1,1,1,2,2,1,1,1,1,2,1,1,3,1,1,1,1,1,1,2,2,1,1,2,1,3,2,3,3,1,2,3,1,1,1,1,2,3,1,1,1,3,2,1,1,2,1,1,1,2,2,1,1,1,1,1,2,1,1,2,1,2,1,1,2,1,1,1,1,1,2,1,2,1,1,1,1,1,1,1,2,2,2,2,1,1,2,1,2,1,1,1,1,2,1,1,1,2,1,1,2,1,1,2,2,1,1,2,1,2,1,2,2,2,1,2,1,2,1,1,3,1,2,2,1,2,2,2,1,1,3,2,1,2,1,1,3,2,1,1,1,3,1,1,1,2,1,2,2,3,1,2,1,1,1,2,2,2,1,2,1,2,1,1,2,1,1,1,1,3,2,1,2,1,1,2,2,1,1,1,2,1,1,1,1,1,1,2,1,1,1,2,1,1,1,1,1,1,2,2,1,2,1,2,1,1,2,2,2,2,2,1,2,2,1,1,1,1,1,1,2,1,1,2,1,1,1,2,1,2,1,2,1,1,3,2,3,2,2,2,1,1,1,2,2,1,1,2,1,1,1,1,2,2,1,2,3,2,1,1,1,1,1,1,1,2,1,1,1,2,3,3,2,1,1,2,2,1,1,1,1,1,2,2,1,3,1,1,2,1,1,1,3,3,1,1,1,2,1,1,1,2,1,2,1,1,2,1,3,2,2,1,1,1,2,2,1,1,1,1,2,2,1,1,1,1,1,2,1,1,2,2,1,1,2,3,2,1,1,1,1,1,2,1,1,1,1,1,1,2,1,2,3,1,2,1,1,1,3,1,1,1,1,1,1,1,2,1,3,2,1,1,2,1,1,1,1,1,2,2,1,2,1,2,1,2,2,2,1,1,2,1,1,1,3,2,1,2,2,1,1,1,3,1,2,1,3,1,1,1,1,1,2,2,2,1,1,1,1,1,1,2,1,1,1,151.128772
3,1,1,2,1,1,2,1,1,2,1,1,1,1,1,1,2,1,1,2,2,1,1,2,1,3,2,1,2,1,3,1,1,1,1,1,2,2,2,1,2,2,1,1,2,1,1,2,1,2,1,2,1,1,2,1,1,3,2,3,2,2,3,2,1,1,2,2,1,1,1,2,1,1,2,1,1,2,2,2,2,2,2,1,1,3,3,3,1,1,2,1,2,2,1,2,2,1,2,1,1,2,2,2,1,2,1,3,3,2,2,1,2,2,1,2,1,1,1,1,2,1,2,1,2,1,3,1,1,2,1,2,3,2,3,2,2,1,1,1,1,2,1,1,1,1,2,1,2,1,1,2,1,2,1,3,1,1,1,2,1,3,1,1,1,2,2,1,2,1,1,1,1,1,2,1,2,1,1,1,1,1,1,2,1,1,2,1,1,3,2,1,1,1,2,1,1,1,1,2,1,1,3,2,1,1,2,2,2,1,1,1,2,2,1,1,2,1,1,2,2,2,2,3,2,1,1,1,1,2,2,1,1,1,1,1,1,1,2,1,1,1,2,1,2,3,1,1,2,1,1,1,2,1,1,3,1,1,1,1,1,1,2,2,2,1,2,2,1,2,2,1,2,3,1,3,3,1,2,1,1,1,1,2,2,2,1,1,1,1,2,1,1,2,1,1,1,2,2,1,2,2,1,3,2,1,3,1,1,3,2,1,2,1,1,3,1,1,1,1,1,3,1,3,1,3,1,1,3,1,2,2,2,2,1,1,1,2,2,1,2,1,1,1,2,1,2,2,2,3,3,2,1,1,2,1,1,2,1,2,2,2,1,2,2,2,1,2,1,1,1,1,2,1,1,2,1,2,1,1,2,1,1,1,2,2,3,2,2,1,2,1,2,1,1,2,2,1,1,1,2,1,1,2,1,1,2,2,3,2,2,1,1,1,2,2,1,1,3,1,1,2,2,1,2,1,1,1,1,1,1,2,3,3,2,1,1,1,2,3,1,1,1,2,2,1,2,1,2,1,1,2,1,1,2,1,3,1,1,1,1,1,2,2,2,1,1,1,1,3,1,2,1,1,1,3,1,2,2,1,1,1,2,1,2,1,1,2,1,2,1,1,2,1,1,1,2,2,1,2,1,1,1,2,3,2,1,1,1,3,2,3,1,3,1,2,1,1,1,1,2,2,1,2,1,1,1,1,2,1,2,1,1,1,1,1,1,3,2,2,1,1,2,1,2,2,2,1,3,2,2,2,1,2,1,1,1,2,1,1,2,2,2,1,2,2,3,2,1,2,2,1,2,1,1,2,2,2,2,1,2,1,3,1,1,2,2,3,2,1,1,2,1,1,1,2,3,2,1,2,2,1,2,3,1,2,1,1,1,1,2,1,1,1,1,3,1,2,1,1,1,3,1,3,1,2,1,1,1,2,1,2,1,1,1,1,2,2,3,2,2,1,3,1,2,1,2,2,2,2,1,1,1,1,2,2,2,2,1,1,1,1,1,1,3,2,1,2,1,1,1,2,2,1,1,2,2,1,1,2,1,1,1,2,1,1,1,1,2,1,2,1,1,2,1,1,1,2,2,1,2,2,1,2,2,1,1,2,1,2,3,2,2,1,2,2,1,3,3,1,3,1,1,2,2,1,1,2,1,2,2,2,2,2,1,2,1,1,1,1,2,2,1,1,2,1,1,2,1,1,1,1,2,1,1,1,1,1,1,1,1,1,2,1,2,1,3,1,1,1,3,1,1,1,1,2,1,1,1,1,2,2,1,2,1,2,2,1,1,2,1,2,2,3,3,1,1,2,1,1,1,2,1,2,3,2,2,1,2,2,1,2,1,1,2,2,1,2,1,1,2,1,2,2,2,1,2,1,2,1,2,2,1,1,1,2,1,2,2,2,1,1,3,2,1,2,1,3,1,2,3,2,3,2,1,2,2,2,1,1,1,1,2,1,2,1,1,1,2,3,1,1,2,2,1,1,3,1,1,2,1,2,1,1,2,1,2,1,2,1,2,2,1,2,1,1,2,1,1,2,1,2,1,2,3,1,1,1,2,2,3,2,1,1,1,1,1,2,1,1,3,1,2,1,2,1,1,2,1,2,1,2,1,1,1,1,2,1,2,1,2,1,3,1,1,1,2,1,2,1,2,1,1,1,1,1,1,3,1,1,2,1,2,1,3,1,2,2,2,1,1,2,1,1,1,2,1,1,1,2,2,1,1,1,2,2,1,2,1,1,2,2,2,1,2,1,1,1,3,1,1,1,2,1,2,2,2,2,1,2,1,3,2,1,1,2,1,1,1,1,1,3,1,1,1,2,1,2,2,2,1,1,1,2,1,1,1,1,1,1,2,1,3,1,1,2,1,1,2,1,2,2,1,1,1,1,1,2,1,2,2,2,1,2,2,2,1,2,1,2,3,1,1,1,3,1,2,1,1,2,1,1,2,1,1,1,1,3,2,1,1,2,1,2,3,1,2,1,1,1,1,1,2,2,1,2,2,2,2,2,1,1,1,2,3,1,2,1,2,2,2,1,2,2,1,2,2,2,2,1,1,2,1,1,3,3,1,2,1,1,1,1,2,1,1,1,1,1,3,2,1,2,2,1,1,2,1,1,2,2,1,1,1,1,1,1,2,1,1,1,2,2,1,2,1,1,1,1,1,1,1,1,1,1,1,1,2,1,1,2,2,3,1,2,1,2,1,1,1,2,1,2,1,2,1,2,2,2,1,2,1,1,2,3,2,2,2,2,1,2,1,2,1,1,2,2,1,1,1,1,2,3,2,1,1,1,2,1,2,1,2,1,1,2,1,1,1,3,1,1,1,2,2,1,1,2,1,1,2,1,1,3,2,2,2,1,3,2,1,1,2,2,2,1,1,1,2,1,3,2,2,1,2,2,1,3,1,2,2,2,1,1,1,1,2,3,1,2,1,2,2,1,1,1,3,1,1,1,1,2,1,1,2,2,1,1,1,2,2,2,1,2,1,1,1,1,1,2,1,1,1,2,3,1,1,1,1,1,1,1,2,1,1,3,2,1,1,1,2,1,2,1,2,2,1,1,1,1,1,1,3,1,3,2,1,2,1,1,1,1,1,1,2,1,2,1,1,1,2,1,3,2,2,1,2,2,2,2,2,2,1,3,1,1,2,1,1,2,3,2,2,1,2,2,1,1,1,1,1,1,1,2,3,1,1,3,1,1,1,2,2,2,1,2,1,1,1,1,1,1,1,1,1,1,2,1,3,1,2,1,2,1,1,2,1,1,2,2,1,1,1,1,2,1,2,2,1,1,3,2,1,1,2,1,1,1,1,2,1,2,1,2,1,1,3,2,1,2,1,2,2,1,2,1,1,2,1,1,1,2,1,2,3,1,1,1,2,1,2,1,1,1,1,1,1,2,1,2,1,2,3,1,1,2,1,1,1,1,1,2,1,1,1,2,2,1,1,2,2,1,2,2,2,3,1,3,2,2,2,1,2,3,1,1,1,2,2,1,3,1,1,2,1,2,1,1,2,1,2,1,1,1,2,2,2,2,1,1,1,1,2,2,1,1,1,1,2,1,1,1,3,1,1,3,1,2,1,3,1,1,1,1,1,2,2,2,3,2,2,1,1,2,1,2,1,1,1,2,2,1,1,1,1,1,2,2,1,2,2,3,2,3,2,2,1,3,2,2,2,2,1,2,2,1,1,2,1,1,1,1,2,2,1,1,1,1,1,2,1,1,1,2,3,2,1,1,3,2,1,1,2,2,1,1,2,1,1,2,1,3,2,1,1,1,1,1,1,1,1,1,1,1,2,2,1,2,1,2,2,2,1,2,2,2,2,2,1,3,2,1,2,3,2,1,2,1,1,1,2,2,1,1,1,1,2,3,2,1,1,1,1,1,1,1,1,1,2,1,2,1,1,1,1,1,1,1,2,1,3,2,1,2,2,2,2,2,2,2,1,2,1,2,1,3,2,2,2,2,2,2,1,1,1,1,1,1,2,1,2,2,2,2,2,2,1,1,1,1,3,1,1,1,1,1,1,1,1,1,2,2,2,1,2,1,1,1,3,2,1,1,2,1,1,2,1,1,1,1,2,2,1,2,3,1,2,1,1,1,1,1,2,1,1,1,1,2,1,1,1,1,2,1,2,2,1,1,1,2,1,1,1,2,2,1,2,1,1,1,3,2,1,2,1,1,2,1,1,2,2,2,1,1,2,1,2,1,1,2,1,1,2,1,1,1,2,1,2,1,1,2,2,2,2,1,1,1,2,2,3,1,1,2,1,2,1,2,1,1,1,3,2,1,1,1,1,2,2,1,1,1,1,2,1,3,1,1,1,1,1,1,1,2,1,1,1,1,1,1,2,1,3,1,2,1,3,1,2,1,2,2,1,1,1,3,2,1,3,3,1,1,1,2,1,1,1,2,1,1,1,2,2,1,2,1,1,1,1,2,1,1,3,1,1,1,1,1,1,1,1,2,1,1,1,2,1,1,2,1,1,1,2,1,1,2,2,1,3,2,1,2,1,1,2,3,1,1,3,2,1,2,1,1,1,1,1,2,1,2,3,2,1,1,1,2,1,1,2,1,1,3,1,2,1,1,2,1,1,1,1,2,1,1,2,2,1,1,1,2,1,2,2,1,1,149.892123
2,2,3,2,1,1,2,1,2,2,1,1,1,1,1,2,1,1,2,2,2,1,2,1,1,1,2,2,1,2,1,2,2,1,2,1,1,1,2,2,1,2,1,2,1,1,2,1,1,1,1,1,2,1,1,1,3,2,2,2,2,1,1,3,3,3,1,2,1,1,1,1,2,2,1,1,3,2,1,1,1,1,1,1,1,1,1,2,2,1,3,1,1,1,1,1,2,2,1,2,2,1,2,2,1,2,2,2,2,2,2,2,1,2,1,1,1,2,1,1,2,1,2,1,1,1,2,1,1,2,1,1,2,1,3,2,1,1,1,1,1,1,2,1,1,2,1,1,1,2,1,1,1,1,1,1,1,1,1,2,1,2,2,2,1,1,3,1,2,2,1,2,1,3,1,1,1,2,1,2,2,2,1,2,2,2,1,1,1,2,3,2,2,2,2,2,2,1,2,2,1,1,2,2,1,1,2,1,1,1,1,1,1,2,1,1,2,2,1,1,1,1,1,2,2,1,1,1,1,2,2,1,1,1,2,1,2,2,1,1,2,1,2,2,2,2,1,2,2,1,1,2,1,1,1,2,2,1,1,1,1,1,1,3,1,1,2,2,1,2,1,3,1,2,3,2,1,3,2,1,3,2,2,2,2,1,1,1,1,1,2,1,2,1,3,1,2,3,3,2,2,1,1,1,1,1,1,1,1,1,1,2,1,2,1,2,2,1,1,2,2,2,2,2,1,2,2,2,3,1,2,2,2,2,2,1,2,1,2,1,1,1,1,2,1,2,2,1,1,1,1,1,1,2,1,2,1,2,1,2,1,1,1,2,2,1,1,3,2,1,2,1,2,1,1,2,3,1,1,1,1,1,2,1,3,1,1,1,3,1,1,2,1,2,1,1,1,1,2,3,1,2,2,1,1,2,1,2,2,1,2,2,2,1,3,1,3,1,1,2,1,1,1,2,1,1,1,1,1,1,1,1,1,1,1,1,1,1,1,1,2,2,2,1,1,1,1,1,2,2,2,1,2,3,2,2,1,1,2,3,1,2,1,2,2,3,1,2,1,2,1,1,1,1,2,2,1,2,2,2,2,1,1,1,1,2,2,1,2,1,2,1,1,1,2,1,1,1,2,2,2,1,1,2,2,2,1,1,1,3,1,1,2,1,1,1,2,1,1,1,1,1,1,2,1,1,1,1,1,1,1,2,1,1,1,1,1,2,3,1,1,1,2,3,2,2,2,1,1,1,2,1,3,1,1,1,1,1,2,3,1,1,1,2,3,3,1,2,2,1,1,1,3,1,1,1,3,1,2,1,2,1,2,1,1,2,3,3,1,2,1,1,2,1,1,1,2,1,1,1,1,1,1,1,2,1,2,1,2,1,1,1,1,1,2,1,1,2,1,2,1,1,2,1,1,1,1,2,1,2,1,2,2,2,1,1,2,2,1,1,1,1,2,1,2,2,1,1,1,1,1,1,1,1,1,1,1,2,1,1,1,1,2,3,1,2,1,2,1,1,2,2,1,2,3,1,2,1,2,2,2,2,2,2,1,1,2,1,2,1,2,1,3,2,1,1,1,2,2,1,2,2,1,2,1,1,1,2,1,2,1,1,1,1,2,1,1,1,1,1,1,1,1,2,1,1,2,1,2,1,1,1,2,1,2,1,1,3,1,1,2,1,3,2,1,2,1,1,1,2,2,1,2,1,1,2,1,1,1,1,3,1,1,2,1,1,2,1,1,1,2,1,2,2,1,2,3,2,1,1,1,1,2,1,1,1,1,1,1,1,2,1,2,1,2,1,2,2,2,2,1,1,1,1,2,1,2,1,1,1,1,1,1,2,2,3,2,2,1,2,2,1,2,2,1,1,2,1,2,2,1,1,2,2,2,1,2,2,1,2,1,2,3,1,1,1,2,2,1,1,3,1,2,2,1,3,3,1,1,1,1,1,1,1,2,1,1,1,2,2,2,1,2,3,1,1,2,1,2,1,2,3,1,1,1,2,1,1,1,1,2,1,2,1,1,2,1,2,2,2,1,1,2,1,1,1,2,1,1,1,2,2,2,2,2,1,3,2,2,2,1,1,1,1,3,1,2,1,2,1,1,1,2,2,1,3,1,1,2,1,1,1,1,1,3,2,1,2,2,2,2,2,1,1,1,1,1,2,1,1,2,3,1,2,2,2,1,1,1,2,2,1,2,1,1,1,2,2,1,2,1,2,1,2,2,1,2,1,2,1,1,2,1,2,1,1,1,2,2,2,1,1,2,2,1,1,1,1,1,1,1,1,2,1,1,2,1,1,1,1,2,2,1,1,1,1,1,2,2,1,1,3,2,1,1,2,2,1,2,2,2,1,1,2,2,1,2,1,1,1,2,2,2,1,2,2,1,2,2,2,2,2,1,3,1,1,1,1,1,1,3,1,1,2,2,1,3,2,1,2,1,2,1,1,3,2,1,3,1,1,1,1,1,1,2,2,1,1,3,1,1,2,2,2,1,1,1,2,2,1,1,2,1,2,1,1,3,2,3,1,1,1,1,1,2,1,1,2,1,2,1,3,1,1,2,2,2,2,1,2,1,1,2,2,2,2,1,2,1,2,2,2,1,1,1,1,2,2,2,1,1,2,2,1,2,1,1,1,1,1,3,2,2,2,2,2,1,1,1,1,1,2,3,1,2,2,1,2,1,2,3,1,1,1,2,2,1,1,1,1,1,1,1,1,1,2,2,3,1,1,1,1,2,2,1,1,1,3,1,1,2,2,2,2,2,1,1,1,2,2,1,2,2,1,1,2,2,1,3,1,1,2,2,1,1,1,1,2,2,1,1,2,1,1,2,2,1,2,2,1,1,2,1,1,1,1,3,2,1,1,1,2,1,2,2,1,2,3,1,1,2,3,1,1,1,1,3,2,3,3,2,1,2,1,1,2,1,2,3,3,1,1,2,1,1,2,1,1,1,1,1,1,2,1,1,1,1,1,1,3,2,1,1,1,1,1,1,2,2,1,2,1,2,1,1,1,2,2,3,1,2,2,2,1,2,1,1,1,2,2,1,2,1,1,2,2,1,1,2,1,1,2,2,2,2,1,1,1,2,1,2,1,1,2,1,1,1,1,2,1,1,1,1,1,1,1,2,2,1,1,1,1,1,1,1,1,1,3,3,3,2,1,1,1,1,2,1,2,2,1,2,2,1,1,1,1,2,1,2,3,1,2,2,1,2,2,1,2,1,1,1,1,1,2,2,1,1,1,1,1,1,1,2,2,2,1,1,2,3,1,2,1,2,3,1,2,3,3,2,2,1,1,1,2,1,2,2,3,2,3,1,1,2,2,2,1,1,1,2,1,2,2,1,2,2,1,1,2,2,1,1,1,1,2,2,1,3,1,2,1,1,1,2,1,1,2,1,2,1,2,2,2,1,2,3,1,1,2,1,2,1,1,1,2,2,1,1,2,2,2,1,1,1,2,3,3,2,1,2,2,1,2,1,1,1,1,2,1,1,1,1,2,1,1,1,1,2,1,3,1,1,3,1,1,1,1,2,1,3,2,1,1,1,1,2,2,2,3,1,1,2,1,1,1,1,2,1,1,2,2,1,2,1,2,1,1,2,1,1,1,1,1,2,1,1,1,3,1,2,1,1,1,2,2,1,2,1,1,1,1,1,1,2,1,1,1,3,1,2,1,1,2,2,1,2,1,1,1,1,1,2,1,1,1,1,2,2,2,1,2,3,2,1,2,1,1,1,2,1,1,1,1,1,1,1,2,1,1,1,2,1,2,1,1,2,1,1,1,3,2,1,2,3,3,2,2,1,2,1,2,3,1,2,1,1,2,1,1,3,1,1,2,1,2,1,2,2,2,1,2,1,1,1,1,1,2,1,1,1,2,1,2,2,1,2,2,1,1,2,2,2,1,1,1,2,2,2,2,1,1,1,1,2,2,2,1,1,2,2,1,1,1,2,1,3,1,1,1,1,1,1,2,2,2,1,2,3,2,2,3,1,2,1,1,1,1,2,1,2,1,1,2,2,1,1,1,1,2,1,2,1,1,1,1,1,1,1,1,1,2,2,1,2,2,2,3,1,2,2,1,1,1,1,1,1,1,2,1,2,1,1,1,1,1,2,1,1,2,2,1,1,2,1,1,1,3,2,3,2,1,1,2,2,2,1,1,1,2,1,1,1,1,2,1,2,2,1,2,3,1,1,2,3,2,2,1,2,1,1,1,2,2,2,1,2,1,3,2,1,1,2,2,1,1,3,1,1,1,1,1,1,1,1,1,1,1,1,3,2,1,1,1,1,2,1,1,1,1,1,2,1,1,2,2,2,1,2,1,1,1,1,1,2,1,2,1,2,2,1,2,2,2,1,1,2,1,2,2,2,1,2,2,2,3,1,1,3,1,1,2,1,2,2,1,1,2,2,2,1,3,1,2,1,1,1,1,2,1,1,2,3,1,2,1,1,1,1,1,1,2,2,2,1,2,2,2,1,3,2,1,3,1,2,2,2,1,3,2,2,2,1,2,1,1,1,1,1,1,1,2,1,1,2,2,1,2,2,1,2,1,2,2,2,2,1,2,1,1,1,1,1,2,1,1,1,2,1,1,1,1,1,3,1,1,1,1,2,2,1,1,3,2,2,1.662157
2,1,1,1,1,1,3,1,2,1,2,1,2,1,1,3,1,2,2,1,2,1,2,1,1,1,1,2,1,3,2,2,2,1,1,1,2,2,2,1,2,2,2,3,1,1,2,1,1,1,1,2,2,1,2,2,2,1,1,2,2,1,2,1,3,2,1,3,1,2,1,1,1,1,1,1,1,1,2,3,1,2,2,1,3,1,1,3,1,1,1,3,1,2,1,2,1,1,2,2,1,1,1,1,1,1,2,1,2,2,2,1,1,2,1,2,2,1,1,2,3,2,2,1,1,1,1,1,2,1,3,2,2,1,1,2,1,2,2,2,1,2,1,2,1,2,1,1,2,1,1,2,1,2,1,2,2,1,1,2,1,1,1,1,1,1,2,1,3,1,1,2,1,1,1,1,3,1,1,1,2,1,1,1,2,1,1,2,1,2,1,1,2,1,1,2,2,1,1,3,1,2,1,1,2,2,2,1,3,1,1,2,1,1,2,1,2,1,2,1,2,2,2,1,1,1,1,1,1,1,1,2,1,1,2,2,2,1,1,1,1,2,1,2,2,2,2,1,1,1,1,2,3,2,1,3,1,2,1,1,1,1,1,2,1,2,2,2,1,1,1,1,1,2,3,2,2,2,1,1,3,1,1,1,1,1,2,1,1,1,2,2,1,1,1,2,1,2,2,1,2,1,1,2,1,2,1,2,2,2,1,1,1,1,1,2,1,2,1,1,1,2,2,1,1,2,1,3,1,1,1,2,1,2,1,2,2,2,2,1,2,2,1,1,2,3,2,1,1,1,1,3,1,2,1,3,1,1,1,1,1,2,3,1,2,3,1,1,1,1,1,1,1,1,1,3,1,2,2,1,1,1,1,2,1,1,1,2,1,1,1,3,1,1,1,2,3,1,1,1,1,1,1,1,1,1,2,1,1,3,1,2,2,1,1,1,1,1,1,2,2,1,3,1,2,1,1,2,1,2,1,1,1,1,2,1,1,1,1,1,2,1,2,1,1,2,1,2,2,1,1,1,2,1,2,2,2,1,1,2,1,1,1,1,1,2,1,1,2,2,2,2,1,1,1,1,2,1,2,2,1,1,2,2,1,1,1,1,1,1,1,1,2,2,1,1,1,2,1,1,1,1,2,1,2,1,2,1,1,1,1,1,3,1,1,1,1,1,2,1,2,1,2,2,2,2,2,1,3,1,1,2,1,1,1,1,1,1,1,1,2,2,1,1,1,3,1,2,3,3,1,1,2,2,1,1,1,1,2,1,1,2,2,1,2,2,1,2,2,1,2,2,1,1,1,2,2,2,2,1,1,1,2,1,2,1,1,2,1,2,1,2,1,2,3,2,2,1,2,1,1,1,1,3,2,2,3,1,1,1,1,1,1,1,2,3,1,1,1,2,2,2,2,1,1,3,2,1,1,1,1,2,2,3,1,1,1,2,1,2,2,2,1,1,1,1,1,1,1,1,1,1,1,1,1,1,1,2,1,1,2,3,2,3,2,2,1,1,2,2,2,1,1,1,2,1,1,2,2,3,1,2,1,1,1,1,2,2,1,1,2,2,2,1,2,1,2,1,3,1,1,2,1,1,2,2,1,1,1,2,1,1,1,2,1,1,1,2,1,3,2,1,1,2,2,1,2,1,3,1,2,1,2,1,1,1,2,3,2,1,1,1,2,2,1,2,3,1,2,1,1,1,2,1,1,1,2,1,1,1,1,1,1,1,1,2,2,2,2,1,2,2,1,1,3,2,1,1,1,1,1,1,1,1,2,2,1,2,2,1,1,2,2,1,2,2,1,1,1,2,1,1,1,2,1,2,2,2,1,2,1,1,2,1,2,2,2,2,1,2,2,1,2,2,1,2,1,1,2,2,1,2,1,1,2,2,1,1,2,1,1,2,1,2,2,1,3,2,2,3,1,1,1,1,3,1,2,1,1,1,2,1,1,2,1,1,1,2,1,2,1,1,1,2,2,1,2,1,1,1,1,2,3,2,1,1,1,2,1,2,1,1,3,2,1,2,1,2,3,1,1,2,1,2,2,1,1,1,1,1,1,1,2,1,1,1,1,2,1,1,2,1,2,1,1,1,1,1,2,1,1,1,2,3,1,2,1,1,2,1,1,1,1,1,2,1,1,1,3,1,2,1,1,2,1,2,2,2,1,1,3,1,2,1,1,1,1,2,1,1,2,3,2,1,2,1,1,1,1,1,1,1,1,1,2,1,2,1,3,1,1,3,1,1,1,1,3,1,2,2,1,3,2,1,1,3,2,1,1,2,1,1,1,1,1,1,1,1,1,1,1,2,1,2,1,2,1,3,1,2,1,1,3,1,1,1,1,1,2,2,3,1,2,1,1,1,1,1,1,1,1,2,2,1,2,2,2,2,1,3,1,3,2,2,1,2,1,2,1,1,3,2,2,1,1,1,1,2,2,2,1,1,3,1,1,3,1,1,1,1,2,2,1,2,1,1,2,1,3,1,1,1,1,1,1,2,2,1,2,1,1,2,1,2,2,3,3,1,1,2,1,1,1,1,1,2,2,1,2,1,1,2,1,1,2,2,1,2,1,1,1,1,1,1,2,1,2,2,2,1,1,1,1,2,1,1,2,2,1,2,2,1,1,3,2,1,2,2,1,2,2,1,1,1,1,1,1,1,1,1,2,1,2,2,1,2,1,1,2,1,1,2,1,3,1,1,1,1,1,1,1,3,2,2,1,2,2,1,1,2,1,1,1,3,2,1,3,1,1,1,1,1,1,1,2,1,3,2,1,1,1,2,2,1,1,3,2,1,3,2,2,3,2,1,1,1,2,2,2,1,1,2,2,1,1,2,2,1,2,2,2,2,2,3,2,1,2,1,1,2,1,1,3,1,1,2,1,2,1,1,2,2,1,1,2,2,2,2,2,1,1,2,1,1,2,2,2,1,1,3,3,2,2,1,2,1,1,2,1,2,1,1,1,1,2,1,2,2,3,1,2,1,1,2,1,1,1,1,3,1,2,1,1,1,1,1,1,1,3,1,1,1,3,2,1,2,2,1,1,1,1,1,2,1,1,1,1,2,1,2,2,1,2,1,1,1,1,3,2,1,1,1,1,3,3,1,1,1,2,1,2,1,1,1,2,1,1,1,1,1,1,3,2,2,1,1,2,2,2,2,1,1,2,1,1,1,1,1,2,2,1,2,1,1,1,2,2,1,1,2,1,2,1,1,2,2,1,2,1,2,2,1,1,2,1,3,2,2,1,1,2,2,3,2,1,2,1,2,2,2,1,2,1,1,2,1,2,1,3,2,2,1,2,2,2,3,1,1,1,2,3,1,1,1,3,2,2,2,1,1,1,2,2,1,1,2,1,1,1,2,2,1,2,1,1,2,1,2,1,3,2,1,1,2,1,1,2,1,2,2,3,1,2,1,2,2,1,1,2,1,2,1,1,2,3,1,1,1,1,1,2,2,1,1,2,1,1,2,2,1,1,2,1,1,1,2,1,1,1,1,2,2,1,1,2,1,1,1,2,2,1,1,1,2,3,1,2,1,1,1,1,2,1,1,1,2,1,1,1,1,1,1,1,2,1,1,1,2,2,1,1,3,1,2,1,1,2,2,2,2,1,2,1,2,2,3,2,1,3,1,2,2,1,1,1,2,1,1,2,1,1,2,1,2,1,2,2,1,1,3,1,2,1,1,1,1,2,2,2,1,1,2,1,2,2,2,2,1,1,1,1,1,1,2,2,1,2,1,1,2,2,1,2,1,1,2,3,1,1,2,1,1,1,1,2,2,1,1,1,1,1,1,2,1,2,1,1,1,1,1,1,1,2,1,2,2,1,3,1,1,3,1,1,1,1,2,2,1,2,1,1,2,2,1,3,1,2,1,1,2,2,1,2,2,1,1,1,3,1,1,3,1,1,1,2,2,3,1,1,1,3,1,1,2,1,2,1,2,1,1,1,1,1,1,3,1,2,1,2,1,1,2,1,1,2,1,1,1,1,1,2,2,1,1,1,1,2,2,1,1,1,3,1,2,1,1,1,1,1,1,2,1,1,1,2,1,1,1,3,2,2,1,2,1,2,2,1,2,1,1,1,1,1,1,2,2,2,2,1,1,2,1,1,2,1,1,1,2,1,3,1,1,2,1,1,1,1,1,2,1,1,1,1,1,1,2,2,1,1,3,1,1,1,1,2,1,1,2,1,1,2,1,1,2,2,1,1,2,3,1,1,2,1,2,1,2,2,2,1,1,2,2,2,1,2,2,1,1,2,2,1,2,1,1,1,2,1,1,3,3,3,1,2,1,1,1,2,1,1,2,2,2,1,1,1,1,3,2,1,2,2,2,1,1,1,2,1,1,1,2,1,1,2,1,2,1,1,1,1,1,1,2,2,1,3,1,1,1,2,2,1,2,1,1,2,2,1,2,1,2,2,2,1,2,1,1,1,1,1,2,2,2,1,2,1,2,1,1,1,2,1,2,1,1,2,2,1,1,1,1,2,1,2,3,3,1,1,2,1,2,1,2,1,3,1,2,2,1,1,1,1,2,1,2,1,1,1,2,2,2,3,2,2,3,1,1,2,1,1,1,1,1,2,2,3,2,2,1,1,1,1,2,3,2,1,1,2,2,1,1,1,3,2,149.408583
2,1,1,1,1,1,2,1,1,1,2,1,1,1,2,1,2,1,2,1,2,2,2,2,1,1,3,1,1,1,1,1,2,2,1,2,2,2,1,1,2,2,1,2,2,1,2,2,1,1,2,2,1,1,3,1,2,1,1,1,2,1,2,1,2,1,1,1,1,2,1,1,3,1,2,1,1,1,1,1,3,1,2,1,1,1,2,2,2,2,2,2,1,2,2,1,1,1,2,1,1,1,2,2,1,1,2,1,3,2,2,1,2,2,2,1,1,1,2,1,2,1,2,2,2,2,1,1,2,1,1,2,1,1,1,2,2,1,3,2,1,1,2,2,1,1,2,1,1,2,2,3,2,1,1,2,2,2,3,1,1,1,1,1,1,2,2,1,2,2,1,2,3,2,1,2,1,1,1,2,1,1,1,2,1,1,1,1,2,2,2,2,1,1,1,1,2,2,1,1,1,2,2,1,2,3,2,2,2,1,1,2,2,1,1,1,1,2,1,1,3,1,1,1,2,1,1,1,1,2,1,2,1,2,1,1,2,1,1,1,1,2,1,1,2,2,2,2,1,1,3,3,2,1,2,2,2,1,2,2,1,1,1,2,1,3,1,1,1,1,1,1,2,2,3,1,1,1,2,1,1,1,1,1,2,2,1,1,1,1,2,1,2,1,1,1,1,3,1,2,2,2,2,2,2,1,2,3,2,2,2,2,1,1,1,1,1,2,2,1,3,1,2,1,1,1,1,1,2,2,1,2,1,3,2,1,3,2,3,2,2,1,1,1,2,2,1,2,1,2,2,2,2,2,2,2,2,2,2,2,1,1,2,1,1,1,2,2,1,2,1,1,1,1,1,1,2,3,2,1,2,2,2,2,2,2,1,1,1,1,1,2,3,1,2,1,2,3,2,2,1,2,1,3,2,1,2,3,2,2,1,2,1,2,2,1,2,1,1,2,2,1,2,1,2,2,1,2,1,1,2,1,1,1,2,2,2,1,1,2,2,2,2,2,3,1,1,2,2,1,1,1,3,1,1,2,2,1,1,2,1,2,1,2,2,1,1,2,1,3,1,1,1,1,1,2,1,2,1,2,2,1,1,1,1,2,2,2,2,1,2,2,2,1,1,1,2,3,1,1,2,1,1,1,1,1,1,2,1,2,1,1,1,2,1,2,1,1,2,1,1,2,1,1,2,1,2,1,1,1,2,2,2,2,1,1,1,1,1,1,1,1,3,2,1,1,3,1,1,1,1,1,2,2,1,1,1,1,2,2,1,1,2,1,1,1,2,1,2,1,2,2,2,1,2,2,1,1,1,2,1,2,2,2,2,1,1,2,1,3,2,2,1,1,1,2,3,1,2,1,2,2,2,3,1,2,1,1,1,2,1,1,1,1,2,1,2,1,3,1,1,1,1,1,1,2,1,1,3,1,1,1,1,2,1,1,2,3,2,2,1,1,1,3,1,2,1,1,1,2,2,2,1,1,1,2,1,1,2,1,1,1,2,2,1,1,2,2,2,1,2,1,2,1,2,1,1,1,1,1,2,1,1,2,1,3,3,2,2,1,3,1,3,1,1,1,2,1,1,2,2,2,2,3,2,1,2,1,1,2,1,1,2,1,1,1,1,2,3,3,2,1,2,1,1,1,1,2,1,2,1,2,3,2,2,1,2,1,1,1,2,1,3,2,2,2,1,2,1,2,3,2,1,2,1,1,1,2,2,1,3,1,1,1,2,3,1,2,1,1,2,3,1,2,1,1,1,1,1,1,1,1,1,1,1,1,1,1,1,3,1,1,3,2,2,1,3,1,2,2,1,2,3,1,2,1,1,1,1,2,1,2,1,1,2,1,1,1,2,2,2,1,1,1,1,2,2,1,1,2,2,1,1,1,2,2,2,1,2,2,1,2,1,2,1,2,1,1,1,1,1,2,1,1,1,1,2,1,1,1,1,2,2,1,1,2,3,1,1,2,1,1,1,1,1,1,1,1,1,1,1,1,3,3,1,1,1,2,2,1,1,1,3,2,2,2,2,2,1,1,2,2,2,2,1,1,1,1,2,1,1,1,2,1,1,1,1,2,2,1,1,1,1,1,1,1,1,1,1,2,2,3,3,3,1,1,2,1,2,1,2,1,1,1,2,2,1,1,3,2,2,1,1,1,1,1,1,1,3,2,1,1,2,2,2,1,1,2,1,2,1,2,3,1,1,3,2,1,1,2,1,2,2,2,2,1,1,1,1,2,1,2,1,3,1,1,1,2,2,1,1,2,2,2,2,1,2,1,2,1,1,1,1,1,1,2,2,2,2,1,1,2,1,3,2,1,1,1,1,3,1,1,1,1,1,2,2,1,1,1,1,1,2,1,1,2,1,2,1,2,3,1,1,2,1,3,1,2,1,1,1,2,1,2,2,1,1,2,1,1,1,2,3,2,2,2,2,1,2,1,1,2,2,1,1,2,1,1,1,1,2,2,2,2,2,2,2,1,2,2,1,1,2,1,1,2,1,1,1,2,1,1,2,1,1,3,2,1,1,1,1,1,2,2,1,1,2,2,1,1,2,1,1,1,2,1,2,1,3,2,1,2,2,2,1,1,1,1,2,1,2,2,2,2,2,2,3,1,2,3,1,2,2,2,1,1,1,1,1,1,1,1,1,1,1,1,1,1,3,1,1,1,1,2,1,1,2,1,1,2,1,1,1,2,1,1,1,1,1,1,2,2,3,1,1,1,1,1,1,1,1,1,3,2,1,1,1,1,2,1,2,1,2,1,1,2,2,2,1,1,1,1,2,1,1,1,1,1,2,2,1,1,2,1,2,2,1,1,1,1,1,2,1,1,2,1,2,1,2,2,2,2,1,2,1,1,1,2,1,2,2,1,2,1,1,1,2,1,1,2,1,1,1,1,1,1,2,3,1,1,1,2,1,1,1,2,1,2,2,1,3,1,2,1,3,2,2,1,1,1,1,1,3,1,2,1,1,2,2,1,1,1,1,1,1,1,2,2,3,2,1,1,3,1,2,1,1,2,3,1,3,1,1,1,1,1,1,1,3,2,2,2,3,1,1,2,1,1,2,1,2,1,2,2,1,1,3,2,2,2,2,2,1,2,1,1,1,1,1,1,3,3,1,2,1,2,2,1,1,2,1,1,1,2,1,1,2,2,3,1,2,2,1,1,2,1,2,2,1,1,1,2,1,1,1,1,1,1,2,1,1,2,2,1,2,1,2,1,1,1,2,1,2,2,1,2,1,1,2,1,1,1,1,1,2,1,1,1,1,1,1,2,2,2,1,2,2,2,2,2,1,1,2,2,1,1,2,2,1,1,1,2,1,2,1,1,2,2,1,1,1,2,2,1,2,3,1,1,1,2,2,2,1,1,1,2,3,1,2,2,2,2,3,1,2,2,1,3,2,2,1,1,2,1,2,1,1,1,1,2,1,2,1,2,2,2,1,2,1,1,1,2,2,1,2,1,1,1,1,3,2,2,2,1,1,1,2,2,1,3,1,2,1,2,1,1,1,1,2,1,1,2,1,1,1,1,3,2,1,1,2,1,1,1,1,2,1,2,1,1,1,1,1,2,2,2,2,1,2,2,1,1,1,2,1,1,2,1,2,2,1,3,1,3,2,2,1,2,2,2,1,1,1,1,3,1,1,2,3,1,1,1,1,1,1,2,1,1,2,1,2,1,1,2,2,1,2,1,1,1,2,1,1,2,1,1,1,1,2,1,2,2,2,1,3,2,2,1,2,2,1,1,1,1,1,2,1,1,1,1,2,1,1,3,1,1,1,3,2,1,1,1,3,1,2,1,3,1,2,2,3,2,1,2,2,1,1,2,1,1,2,1,1,1,2,2,1,1,2,2,1,1,1,2,2,2,2,2,2,1,1,2,1,3,1,3,1,1,2,1,2,1,1,1,2,1,1,2,1,1,2,1,2,2,1,1,2,2,1,2,1,1,1,2,1,1,2,1,1,2,1,2,1,2,3,1,3,1,2,1,2,1,2,1,1,1,2,1,1,2,2,1,1,1,2,1,1,1,1,2,2,1,1,2,3,1,1,1,1,3,1,1,2,2,1,2,2,2,1,2,1,2,2,1,2,1,1,2,1,2,2,1,2,2,1,3,1,3,1,2,1,1,1,1,1,1,2,1,2,1,1,1,1,1,1,1,2,2,2,1,1,2,1,1,2,2,1,1,1,2,1,1,2,1,1,2,1,1,1,2,1,1,1,2,2,3,1,1,1,1,1,1,2,1,1,1,2,1,2,1,2,2,2,2,2,2,1,1,1,2,2,1,1,2,1,1,2,2,1,1,1,1,1,2,1,1,2,1,1,1,1,1,1,2,1,2,1,1,2,1,1,3,1,1,1,1,2,2,2,1,1,1,2,1,2,2,1,1,2,1,1,1,2,1,1,1,2,1,1,1,2,1,1,1,2,3,1,2,1,2,3,2,2,2,1,2,2,1,1,1,1,1,2,1,2,2,1,1,1,2,2,2,1,2,2,1,1,1,2,1,1,1,3,2,1,1,3,1,1,1,1,2,1,2,1,2,1,3,1,2,2,1,2,1,2,1,2,1,2,2,1,2,2,1,1,1,1,2,1,1,2,1,1,1,1,1,3,3,1,2,2,2,1,150.36565
2,1,1,2,2,1,1,1,1,1,1,2,1,2,1,2,1,2,2,1,1,2,1,2,3,1,1,2,2,2,1,2,1,1,1,2,2,1,2,1,1,2,3,1,1,1,1,1,1,1,1,1,1,1,1,2,2,1,1,2,2,1,2,1,2,2,2,1,2,1,2,3,2,3,1,1,1,1,1,1,2,1,1,2,1,1,1,3,1,1,1,1,1,1,1,1,2,2,1,1,1,1,1,1,1,2,2,1,2,2,2,1,1,2,1,1,1,1,1,1,3,2,1,1,1,1,1,1,2,1,2,3,2,1,1,2,2,2,3,3,2,2,1,2,1,1,1,2,1,2,1,1,1,1,2,3,1,1,1,1,2,2,2,1,3,1,3,3,1,1,1,1,1,1,1,2,2,2,2,1,2,2,3,2,1,3,1,2,1,1,2,1,1,1,1,1,1,1,1,2,1,3,1,3,1,3,2,1,1,1,2,1,1,1,2,1,2,1,1,2,1,3,2,2,2,2,1,1,1,2,2,1,1,1,1,1,2,1,1,1,2,2,2,1,1,1,2,1,1,1,3,2,2,1,3,1,1,1,1,1,1,1,1,1,2,1,2,1,1,1,1,1,1,1,3,1,2,1,2,2,1,2,1,2,2,1,2,1,1,1,3,1,2,3,2,1,3,1,3,2,2,2,1,2,2,1,2,1,2,1,1,1,2,2,3,3,1,2,2,2,2,3,1,3,1,3,2,1,1,1,2,3,3,2,1,1,2,1,2,1,2,1,2,1,1,2,2,1,2,1,2,1,1,2,2,3,3,1,1,2,1,1,1,1,2,2,3,1,1,1,1,1,1,1,1,2,3,2,1,1,1,2,1,1,3,1,2,2,1,1,3,2,1,1,1,2,2,1,1,1,1,1,1,1,1,1,1,2,1,1,2,1,1,3,1,2,2,1,1,1,2,1,2,1,2,2,2,2,1,1,1,1,1,2,1,2,1,1,1,2,2,1,2,1,2,1,1,1,1,1,2,1,1,1,1,1,1,1,1,1,1,1,1,3,1,2,2,1,2,2,1,2,1,1,1,1,1,2,2,2,1,1,2,2,2,2,1,1,1,1,2,1,1,1,2,1,2,1,1,1,1,1,1,2,1,3,1,1,1,1,2,1,1,1,2,2,1,1,1,2,2,1,1,1,1,3,1,2,1,1,1,2,1,1,1,1,1,2,1,2,1,2,1,1,2,2,2,2,3,1,3,2,2,2,2,1,2,2,2,1,2,1,1,1,1,1,2,1,1,1,1,2,2,1,2,2,1,2,1,1,2,1,2,2,1,3,2,1,1,2,1,2,2,2,1,2,2,1,3,1,1,1,1,1,1,2,1,1,2,1,2,1,1,2,3,2,2,2,1,3,1,2,1,2,1,1,2,1,1,2,1,2,1,1,1,1,2,1,1,2,2,1,1,1,1,1,1,1,1,1,2,1,1,1,3,3,2,1,2,1,2,1,1,1,1,1,1,2,2,1,1,1,2,2,2,1,2,1,2,1,2,1,1,1,1,1,1,2,1,1,2,1,2,2,1,2,1,2,2,1,1,1,1,2,1,1,1,1,2,3,1,3,1,1,1,1,2,1,2,1,2,1,1,1,2,2,2,1,1,2,1,1,2,2,1,3,1,1,1,1,2,1,2,1,2,2,2,2,1,2,2,1,2,1,1,1,1,2,2,1,2,1,1,1,1,2,1,1,1,1,2,3,1,1,1,1,2,1,1,1,1,1,1,1,1,1,1,1,2,2,1,1,2,2,2,1,1,2,1,1,1,1,1,1,1,1,3,1,1,1,1,1,1,1,2,1,1,1,1,3,2,2,1,1,1,2,3,2,1,1,1,1,1,2,1,2,1,1,1,2,1,1,1,2,2,2,1,2,2,2,1,1,2,1,1,2,3,2,1,1,1,2,1,1,1,1,1,1,1,1,1,2,2,2,1,1,2,2,2,1,1,2,2,1,1,1,1,1,2,1,1,3,2,1,2,1,1,2,2,1,2,1,1,3,2,2,1,1,1,2,1,1,2,1,1,1,2,1,3,2,2,1,1,1,1,3,1,3,2,1,2,1,1,1,1,1,2,1,1,3,2,2,2,1,1,1,1,1,1,3,1,1,1,2,1,3,1,2,2,1,2,1,1,2,1,1,2,2,2,1,1,1,2,1,2,1,1,1,1,3,1,2,2,2,2,1,2,2,1,1,1,1,1,1,2,1,2,1,1,1,1,1,1,2,1,1,1,1,2,1,1,2,2,1,1,2,1,2,1,1,3,1,1,1,1,2,1,1,2,1,1,1,1,1,1,2,1,2,2,1,1,1,2,2,2,3,1,2,1,1,2,3,3,2,3,1,1,1,3,1,1,2,1,1,2,1,2,2,1,2,1,1,1,2,1,1,1,1,1,2,1,1,2,3,1,1,1,2,3,2,1,2,2,2,1,2,1,2,2,2,1,1,2,3,1,1,2,1,1,2,1,1,2,1,1,1,2,3,2,2,2,2,1,1,2,3,1,3,2,2,3,2,1,1,2,1,2,1,1,1,1,2,2,3,1,1,1,1,2,3,1,2,2,1,3,2,2,1,3,2,3,1,1,1,2,2,1,2,1,2,1,1,1,1,1,1,1,1,1,1,1,1,1,1,1,2,1,1,1,1,1,2,2,1,1,3,2,1,1,1,1,2,2,1,1,1,2,1,1,3,1,1,2,2,2,1,1,1,1,3,1,1,1,1,2,2,2,1,3,2,1,2,1,1,1,1,1,2,2,1,2,2,1,1,1,1,2,2,2,2,1,2,1,1,1,1,2,1,1,2,2,2,1,2,1,2,1,1,1,1,1,1,1,1,2,1,3,2,2,1,1,2,1,2,1,1,1,2,2,1,2,2,2,1,1,1,1,1,1,1,2,2,2,1,1,2,1,1,2,2,1,1,2,1,2,1,1,2,3,2,2,1,1,1,2,1,2,2,1,1,1,1,1,1,2,1,1,1,1,2,1,2,1,1,2,2,1,1,3,2,1,2,2,1,1,1,2,3,2,2,2,2,3,2,2,3,2,1,2,1,2,1,2,3,2,1,1,1,1,1,1,1,1,3,1,2,2,1,1,1,1,2,2,1,2,2,1,1,2,1,1,1,2,1,1,3,2,2,2,1,1,1,1,1,1,2,2,1,1,2,1,1,2,2,1,1,2,2,1,2,1,1,1,2,2,2,1,2,1,1,1,3,2,1,1,1,1,2,1,1,2,2,2,1,1,1,1,2,2,1,1,1,1,2,1,2,3,1,2,2,1,1,1,2,1,1,1,2,1,2,3,1,1,1,2,2,2,2,1,1,1,2,1,1,1,2,1,2,2,3,2,1,1,2,1,3,3,1,2,3,1,2,1,1,1,2,1,1,2,2,2,1,1,1,1,2,2,1,1,1,1,2,1,2,2,1,1,2,1,3,2,1,2,1,1,1,2,3,2,1,1,2,1,3,2,2,1,2,2,2,1,2,2,1,1,1,2,2,2,1,2,2,1,1,2,1,2,2,1,1,2,1,2,2,1,3,1,3,2,2,1,2,1,2,2,1,1,1,1,1,1,2,2,2,1,1,1,1,2,1,3,2,1,2,1,3,2,2,1,2,1,1,1,3,1,3,1,1,2,1,2,1,1,1,2,2,3,2,3,1,2,2,1,1,1,1,2,2,2,1,2,1,3,2,2,1,3,3,2,2,1,1,3,2,1,3,1,1,1,1,2,3,1,1,2,1,1,1,1,1,1,1,2,1,2,1,2,1,1,2,2,3,1,1,1,2,2,1,2,2,2,1,1,1,2,1,2,1,1,2,1,3,2,1,3,3,1,1,1,1,1,2,2,1,1,2,1,1,1,1,1,2,1,1,1,2,1,3,1,2,2,1,2,3,1,1,2,2,1,1,3,1,1,2,1,1,2,1,1,1,1,2,1,1,2,2,1,1,2,1,2,2,1,1,2,1,3,1,1,2,1,2,1,1,1,1,2,1,1,2,1,1,1,1,2,1,2,1,2,2,1,1,1,2,1,1,1,1,1,1,2,1,3,3,1,1,1,1,2,2,1,1,1,3,1,1,1,1,1,1,1,2,2,1,2,1,2,2,3,2,1,1,2,1,1,3,2,1,2,1,1,2,1,3,1,1,1,2,1,2,1,2,1,1,1,1,2,2,3,2,1,1,2,1,3,2,3,1,2,2,2,1,3,1,1,1,1,1,1,1,1,1,1,2,1,2,1,2,2,2,1,1,1,1,2,1,3,1,1,1,2,1,1,2,3,2,1,1,3,2,1,2,1,2,1,2,1,1,1,1,2,2,1,1,2,1,1,3,1,2,2,2,3,1,1,2,1,2,1,1,1,1,1,1,1,1,3,1,1,2,1,1,2,2,1,1,2,1,1,1,3,2,1,2,1,1,1,1,1,2,1,2,1,2,2,1,2,1,2,3,1,2,2,1,1,2,2,3,2,2,2,1,2,1,1,2,2,1,3,1,3,1,1,1,1,1,2,1,1,1,1,1,2,3,2,2,2,2,2,2,1,2,2,1,2,2,3,3,1,2,2,1,2,1,2,2,1,1,1,2,1,2,1,149.634593
2,2,2,2,2,1,1,1,1,1,2,1,1,1,1,1,1,1,2,2,2,1,3,1,1,1,2,1,1,1,2,1,3,2,2,1,1,2,2,1,2,1,2,2,1,1,1,1,1,1,1,2,2,1,1,3,1,3,2,2,3,2,1,2,2,2,1,1,1,1,2,1,2,1,1,1,2,1,1,1,1,2,1,1,1,1,1,3,1,2,1,1,2,2,1,2,2,1,2,1,1,2,1,1,1,2,1,1,1,2,1,3,1,3,2,2,1,2,2,1,2,3,3,1,3,1,2,2,2,1,2,1,2,2,1,1,1,1,3,1,1,2,1,2,1,1,1,2,2,1,1,2,2,1,1,1,1,2,1,2,2,1,2,1,3,1,1,1,1,2,1,1,1,2,1,2,2,1,2,2,1,1,1,1,2,1,2,1,1,2,2,1,3,2,2,1,1,1,2,2,1,2,2,1,2,3,1,1,1,1,2,2,1,1,2,1,1,2,1,1,2,2,3,2,2,2,1,1,2,1,1,2,1,1,1,2,3,1,1,1,1,1,2,2,2,1,1,1,2,2,2,1,2,2,1,3,1,1,1,1,2,1,2,2,1,1,2,2,1,1,2,2,2,1,1,2,2,1,1,3,3,2,2,2,2,2,1,2,1,2,2,2,2,2,1,2,1,1,2,1,1,1,1,2,2,1,1,1,2,1,1,1,1,2,2,1,2,3,1,2,1,1,2,1,1,2,3,2,1,1,2,1,1,1,2,2,1,1,2,1,1,1,1,2,2,1,1,2,1,2,1,1,2,1,1,1,2,2,1,1,1,2,2,2,1,1,1,3,1,1,1,1,1,1,1,3,1,1,1,1,1,1,1,1,1,2,1,1,2,2,1,2,2,3,1,2,1,2,3,2,1,2,1,1,2,1,1,1,2,1,1,1,3,2,2,2,2,1,1,1,2,1,1,1,1,2,1,2,1,1,1,1,2,1,1,2,1,1,2,2,1,1,1,1,3,1,3,1,3,2,2,1,2,1,1,1,1,2,1,1,1,2,3,1,1,2,2,1,1,2,2,3,1,1,1,2,1,1,1,1,1,1,3,2,1,2,2,3,2,1,1,1,1,2,1,1,1,2,1,1,1,2,1,1,1,2,2,1,2,2,2,1,1,1,1,2,1,2,3,2,1,1,1,1,1,2,1,2,2,1,1,2,1,1,1,1,1,1,1,1,1,1,2,2,1,1,1,1,2,1,1,1,2,1,2,1,1,1,1,1,2,2,1,2,1,2,1,1,1,1,1,1,3,1,2,2,3,2,1,2,2,2,1,1,1,2,2,3,1,2,1,2,1,1,3,1,1,1,1,3,2,1,2,2,1,2,1,2,1,1,2,1,1,1,2,1,1,2,1,3,1,1,1,2,1,1,3,2,2,3,1,1,2,1,1,1,3,2,3,1,2,1,1,2,2,1,3,1,1,1,1,1,1,1,1,3,1,2,1,1,2,2,2,1,1,3,1,2,1,1,1,2,3,2,1,2,1,1,3,3,2,1,1,2,1,2,1,2,1,1,3,1,1,2,1,1,1,1,1,1,1,1,2,1,2,3,1,2,1,2,1,1,1,1,1,1,1,1,1,2,1,2,1,2,2,2,1,1,1,2,1,1,2,1,2,1,2,2,2,1,3,1,2,3,1,1,3,2,2,2,2,2,1,2,1,1,2,1,2,2,2,1,1,2,2,2,1,1,1,2,3,1,1,1,1,1,1,1,1,1,2,1,2,2,1,1,1,2,1,2,2,2,2,1,2,1,2,1,2,1,1,1,1,1,1,1,2,1,1,1,1,2,1,1,1,3,1,2,1,2,2,1,1,2,3,1,2,2,2,3,1,2,1,1,2,1,1,3,2,2,2,2,1,2,1,1,2,1,1,1,2,3,2,2,1,1,1,1,1,1,1,2,1,2,2,1,1,1,2,1,1,1,2,3,2,2,1,3,2,1,2,3,1,1,1,1,1,1,2,1,2,1,2,1,1,1,3,2,1,2,2,2,2,1,1,1,2,3,2,1,2,1,1,1,1,2,3,1,1,1,1,1,1,2,1,1,1,2,3,2,2,3,1,1,1,1,1,3,1,1,2,1,2,1,2,2,2,1,1,2,1,1,1,1,1,2,2,1,2,1,3,1,2,1,1,3,2,2,2,1,1,3,2,1,2,1,2,1,2,1,1,1,1,2,1,1,2,2,2,1,1,2,2,2,1,1,1,1,1,2,2,1,2,2,1,3,2,2,1,1,2,2,1,1,2,1,1,1,1,1,2,2,1,1,3,3,2,3,2,2,1,1,1,1,1,1,2,1,1,1,2,1,2,2,1,2,1,1,1,1,2,1,2,1,2,1,2,1,1,2,2,2,1,1,1,1,1,1,2,1,1,1,1,1,2,2,2,1,1,1,1,1,1,1,2,2,2,1,1,1,2,1,1,3,2,2,1,1,2,2,1,2,2,2,1,1,1,1,1,2,2,1,1,1,1,1,1,3,2,1,1,1,2,2,1,1,2,1,1,1,3,1,2,2,3,2,2,3,1,1,2,3,3,2,1,1,1,1,1,1,2,1,1,1,1,1,2,1,1,2,1,1,1,2,2,1,1,1,1,1,2,1,1,1,1,1,2,1,1,3,2,1,2,1,2,1,2,1,1,1,2,2,2,3,2,1,1,1,1,1,1,2,1,2,1,1,2,2,2,1,1,1,2,2,3,1,1,2,1,2,2,2,2,1,1,2,2,2,2,1,1,1,2,1,1,1,2,1,3,2,2,3,1,2,1,1,1,3,1,1,1,2,1,1,2,1,3,1,2,1,2,2,2,2,1,2,2,1,1,2,1,2,2,1,1,2,2,2,2,1,1,1,2,1,1,1,2,1,2,2,1,1,1,1,2,1,1,1,1,3,1,1,1,2,1,2,1,2,3,1,1,1,2,2,1,2,1,1,1,2,2,2,1,2,1,1,1,1,2,1,1,2,2,1,2,1,1,1,1,1,1,2,1,1,1,1,2,1,2,1,1,2,1,1,1,1,1,1,1,2,1,2,1,2,2,1,1,2,2,2,1,1,3,1,1,1,2,1,1,1,2,2,1,2,1,2,1,1,3,1,1,1,1,2,2,3,2,2,2,2,3,2,1,1,1,1,1,3,3,1,1,3,1,1,2,1,1,1,2,1,2,3,1,1,1,2,2,2,2,2,1,1,1,2,1,2,1,2,2,1,1,1,2,2,1,1,3,3,1,3,1,1,3,2,1,1,1,2,2,1,1,1,1,2,1,1,2,2,1,2,1,2,2,1,2,2,2,2,1,1,1,1,1,1,2,2,1,2,1,1,1,1,2,2,2,1,1,1,2,2,1,3,3,1,1,2,2,1,2,2,2,1,1,1,2,1,2,1,2,1,2,1,1,1,2,1,1,3,1,2,1,2,2,1,1,2,2,3,2,2,2,2,2,1,3,1,2,2,1,1,1,1,1,1,2,2,1,2,2,1,2,1,1,1,2,2,3,1,2,3,3,1,2,2,1,2,1,1,2,1,1,1,2,1,2,1,1,2,2,1,1,1,3,2,1,3,1,1,2,2,1,2,1,2,1,1,1,1,1,1,2,1,2,2,2,1,1,1,2,1,1,1,2,1,2,3,1,1,1,1,1,2,3,1,1,1,1,2,2,2,2,3,1,1,2,1,1,2,1,3,1,2,2,2,1,1,1,2,1,2,1,1,1,2,1,2,2,1,1,1,2,1,2,1,1,2,2,2,3,1,1,1,2,2,2,1,2,1,1,1,1,1,1,2,1,1,3,1,1,2,3,2,1,1,1,1,2,1,1,2,2,1,1,1,2,2,1,1,2,1,1,1,2,2,1,2,1,1,2,1,1,2,1,1,1,2,1,2,2,1,2,2,2,1,1,2,2,2,1,1,2,2,3,1,1,1,1,1,1,3,1,2,1,2,3,1,1,2,2,1,2,2,2,1,1,2,2,1,1,2,2,2,2,1,2,1,3,2,1,2,1,2,2,1,1,2,2,1,1,1,2,2,1,2,1,1,1,2,1,1,2,2,2,2,2,2,1,1,1,3,1,1,1,2,1,1,2,1,1,2,1,1,1,2,2,1,2,1,2,1,2,1,1,1,1,2,3,1,1,1,1,1,2,2,2,1,1,2,1,1,1,3,2,1,1,1,1,2,1,1,3,1,1,2,2,2,1,1,1,2,1,1,2,1,2,1,1,2,1,1,2,1,1,2,1,3,1,1,3,1,2,1,1,2,1,1,1,1,1,1,1,1,3,2,2,1,1,1,1,1,2,1,1,1,1,2,1,2,2,1,2,3,2,1,2,1,1,1,1,1,2,1,2,3,2,1,2,2,1,3,1,2,2,1,1,1,2,2,2,2,2,3,1,3,1,1,2,1,1,2,3,2,2,1,1,2,2,2,1,2,2,1,1,1,2,1,1,1,1,1,2,1,1,1,1,1,2,2,2,2,1,2,2,1,2,2,2,3,2,2,1,3,1,1,1,2,2,2,2,2,1,1,1,1,2,2,2,1,1,1,3,1,2,1,1,1,1,2,1,2,1,2,1,3,1,1,1,2,1,1,2,3,1,-0.477724
1,1,2,2,2,1,2,2,1,1,3,2,2,1,1,1,2,1,2,1,1,1,1,2,1,1,2,1,1,2,1,2,1,1,1,2,1,1,2,1,2,1,1,2,1,1,1,2,1,1,1,1,2,1,1,2,1,2,1,2,2,2,2,2,1,1,1,1,1,1,2,3,1,2,1,2,3,1,1,1,1,2,1,1,2,3,1,2,2,1,3,1,2,1,1,2,2,1,1,1,1,2,1,1,1,1,1,1,1,2,1,2,1,1,1,2,1,1,2,1,2,3,3,2,2,1,1,1,1,1,1,1,1,3,2,1,1,1,1,2,2,1,2,2,1,1,1,1,1,2,1,3,1,1,1,2,1,2,3,1,1,1,1,2,1,2,1,1,2,1,1,1,2,1,1,1,1,1,2,2,2,1,2,1,1,1,1,2,1,1,3,3,2,1,1,2,1,1,2,2,2,1,2,3,1,1,1,1,1,2,1,1,1,1,3,2,1,1,2,1,1,1,1,3,3,2,2,1,2,3,2,1,3,1,2,1,1,1,1,1,2,1,1,1,1,1,2,3,3,1,1,2,1,3,3,1,1,1,1,1,1,1,2,1,2,1,3,1,3,2,2,2,1,2,2,1,1,1,2,2,1,3,1,1,2,1,1,1,2,1,2,1,1,2,3,1,1,1,3,2,2,2,3,2,1,1,1,2,2,1,2,1,2,1,1,3,1,1,1,1,2,2,1,1,1,2,1,1,1,2,1,2,1,2,3,1,1,2,3,1,2,3,2,1,2,2,2,2,1,1,1,1,1,1,1,2,1,1,1,1,2,2,1,1,1,1,2,1,1,1,1,1,2,1,1,3,3,1,2,2,2,1,1,1,1,1,1,1,1,1,1,1,2,2,1,1,2,3,2,2,2,2,2,2,2,1,2,1,1,1,1,1,1,1,1,2,3,1,1,2,1,1,2,2,3,1,1,2,2,2,1,2,1,1,2,1,1,1,2,2,2,2,2,2,2,1,2,1,2,1,2,2,1,1,1,1,1,1,1,3,1,2,1,2,1,1,1,1,3,1,1,1,1,1,1,1,2,2,1,2,1,1,2,2,2,2,1,3,1,1,1,1,1,2,1,1,2,2,1,1,1,2,1,1,1,2,1,1,2,1,2,1,2,1,2,1,1,2,2,2,1,2,1,1,2,2,2,1,1,1,1,1,1,1,1,1,1,2,1,1,1,2,1,1,3,2,2,1,1,1,2,1,2,2,1,3,1,1,1,2,2,2,1,1,1,1,1,2,2,2,2,1,2,1,2,2,3,2,1,1,3,1,3,2,1,1,1,1,1,1,1,1,3,1,1,1,2,1,1,1,1,2,2,2,2,1,1,1,2,2,1,1,2,1,3,2,2,1,2,2,2,1,2,1,2,1,2,2,1,3,1,1,2,2,1,2,2,2,1,1,2,2,3,3,2,1,1,1,2,2,2,2,2,1,1,1,1,3,2,1,1,1,2,2,1,2,1,2,2,1,2,1,2,1,1,2,3,2,2,2,2,1,1,2,1,2,1,2,1,1,1,1,2,2,1,1,3,1,2,1,1,3,1,1,1,3,2,1,1,3,1,3,2,3,2,1,1,2,1,1,3,1,1,2,2,1,2,1,3,2,2,1,2,1,1,3,2,3,2,1,1,1,1,2,1,1,1,1,1,1,3,1,2,2,1,1,2,2,2,1,2,3,2,1,2,2,1,2,1,2,1,1,2,2,1,1,2,2,2,1,1,1,1,1,1,2,1,1,2,2,1,1,1,1,1,1,1,1,2,2,2,1,3,1,2,3,2,1,1,1,1,1,1,1,3,1,2,2,1,1,2,1,2,1,3,2,1,1,1,2,2,1,1,2,1,1,1,1,2,1,1,1,1,2,2,2,1,3,1,2,2,1,1,1,1,3,2,1,1,2,1,1,1,1,1,1,2,1,1,1,2,1,1,1,2,2,1,3,1,1,2,2,1,1,1,2,2,1,3,1,2,1,2,1,1,1,1,1,1,2,1,1,2,2,3,1,2,2,1,1,2,1,1,1,1,2,2,2,1,1,3,1,1,1,2,1,1,1,2,1,3,2,1,1,1,3,1,1,2,1,3,1,2,3,1,3,3,1,1,2,1,2,1,1,1,3,1,2,2,1,2,1,1,2,2,1,1,1,1,1,2,3,1,1,2,1,1,1,1,1,2,1,1,1,2,2,1,1,3,1,1,1,1,1,1,1,2,1,2,1,1,1,2,2,2,1,2,1,1,1,2,2,1,1,2,1,1,2,1,2,1,1,2,1,1,3,1,1,3,1,1,1,2,2,1,2,1,2,1,1,1,1,2,1,3,2,1,2,1,1,2,3,1,2,1,1,1,2,1,1,2,2,2,1,1,2,1,1,1,1,2,1,2,1,2,1,1,1,1,2,1,1,2,1,1,2,2,2,1,1,1,2,2,3,2,2,1,1,2,1,1,1,1,1,1,2,1,2,2,2,1,1,2,1,1,2,1,1,3,2,1,1,1,1,1,1,2,1,1,1,1,1,1,1,2,1,1,2,2,2,1,2,1,2,3,2,1,1,1,1,1,2,2,1,1,1,3,1,1,1,2,1,1,2,1,2,1,2,1,1,2,1,1,1,1,1,1,1,1,1,1,1,2,3,2,1,2,2,1,1,1,2,1,2,2,1,1,1,1,2,1,2,1,1,1,2,2,1,2,3,1,2,2,1,1,1,2,1,2,2,1,2,1,2,3,1,1,1,1,1,1,2,2,1,1,3,2,1,1,1,2,2,2,1,3,2,2,1,2,1,1,2,2,3,1,1,3,2,2,2,1,3,1,1,3,2,2,2,2,1,2,1,3,1,2,2,2,1,1,2,1,2,1,1,1,2,1,3,1,1,1,1,1,2,1,1,1,1,1,2,2,1,3,1,1,1,1,2,1,1,1,2,1,1,2,1,1,2,1,2,2,1,1,1,2,1,2,2,1,3,1,1,2,2,1,1,2,1,1,1,1,2,2,1,1,2,2,1,2,3,1,1,3,1,1,1,1,1,1,3,2,2,1,2,2,1,1,2,1,1,1,1,1,2,1,1,2,1,2,1,2,2,1,2,1,1,1,1,1,1,2,3,2,1,2,2,1,2,2,1,1,1,2,3,2,2,1,2,2,1,3,2,2,1,1,1,1,2,3,1,1,2,2,1,2,3,2,1,2,1,1,2,1,3,1,1,1,2,1,3,1,1,1,2,2,1,1,1,1,2,1,2,2,2,2,1,1,1,2,1,1,1,1,1,2,2,1,1,2,2,1,1,3,1,1,2,1,1,1,1,3,1,1,2,3,2,2,1,2,3,2,1,2,1,2,3,1,1,2,2,2,1,1,1,2,2,2,2,2,1,1,2,1,1,2,1,1,2,2,2,1,1,2,1,1,2,1,3,1,1,2,2,1,1,1,1,3,2,3,2,3,2,2,1,1,1,1,3,1,1,2,3,2,2,1,1,1,1,2,1,1,2,1,1,2,1,2,1,1,1,1,1,1,2,2,1,1,1,1,2,1,1,1,1,1,2,1,1,1,1,1,2,1,3,1,1,1,1,1,2,2,3,1,2,2,1,3,1,1,2,2,1,2,1,1,1,1,2,1,1,1,2,1,2,1,3,3,2,2,1,1,1,1,1,1,2,1,2,1,1,2,3,2,1,1,1,1,1,1,1,2,1,1,2,2,2,2,2,1,3,2,1,1,3,1,2,1,1,1,1,2,2,1,1,2,1,1,1,1,2,1,1,1,2,1,2,1,1,1,2,1,2,2,3,1,1,2,1,1,2,2,1,1,1,2,1,2,1,2,1,1,2,2,2,2,3,2,2,1,1,1,1,2,1,1,2,2,1,2,1,2,2,2,1,1,2,1,2,2,1,2,1,1,1,2,1,1,2,1,1,1,1,1,1,2,1,2,2,1,1,1,3,2,1,2,1,1,2,1,3,1,1,2,2,1,1,1,2,1,1,1,2,2,1,2,1,2,2,2,1,1,1,1,1,2,2,3,1,1,2,2,2,2,2,1,1,1,1,2,2,1,2,3,1,3,1,2,1,2,1,3,1,2,2,1,2,1,2,1,2,1,1,1,2,1,2,1,1,2,2,1,1,1,1,1,1,2,1,1,1,2,1,2,2,1,2,3,2,1,1,2,2,2,1,2,1,1,1,1,2,3,1,1,1,1,2,2,2,2,1,1,2,1,1,3,1,1,1,1,1,2,1,3,3,2,1,1,1,2,2,1,1,1,1,1,2,3,2,1,1,1,2,1,1,1,2,1,1,3,1,2,2,2,1,1,2,1,1,1,1,2,1,1,1,2,1,1,3,1,1,2,1,3,2,1,2,2,2,1,2,1,3,2,2,1,1,1,1,1,2,2,1,1,1,1,1,1,1,1,1,1,3,1,2,2,2,2,1,1,2,1,1,1,1,1,1,2,1,1,2,2,1,1,2,1,1,2,1,3,1,3,2,3,2,1,2,1,1,1,2,2,2,1,1,2,1,2,1,2,1,2,1,2,2,1,1,1,1,2,2,1,1,1,1,3,1,1,3,2,1,3,2,1,1,1,1,1,1,2,2,1,2,1,0.229416
2,1,2,2,2,1,1,2,3,1,1,3,1,3,1,2,2,2,1,1,1,3,1,1,1,1,2,1,2,2,1,2,2,1,2,1,3,2,1,1,3,1,1,1,1,2,2,2,1,1,1,2,1,2,2,2,2,1,1,1,1,2,1,1,2,1,3,2,1,1,1,1,1,2,1,1,2,2,1,1,1,2,1,1,1,2,2,1,1,1,1,2,2,2,1,2,1,1,1,3,1,2,2,1,1,1,1,2,2,2,2,2,2,1,1,1,1,1,2,1,3,1,2,3,1,3,1,2,1,1,2,3,1,1,2,1,1,1,1,2,1,2,1,1,1,2,2,1,1,1,2,1,1,2,1,1,1,1,3,2,1,2,1,1,1,1,2,2,2,2,1,1,1,2,1,1,1,2,1,2,1,2,3,1,2,2,2,2,1,2,1,1,3,3,2,1,1,2,2,2,1,1,1,2,1,2,2,1,2,1,1,2,1,1,1,2,1,1,3,1,1,2,1,1,3,2,1,1,2,2,3,1,2,1,1,2,1,2,1,1,1,1,2,2,1,2,3,2,1,1,2,2,2,2,3,1,1,1,1,2,1,1,2,1,2,3,1,1,2,2,2,2,3,2,2,1,1,1,1,1,1,2,1,1,1,1,1,1,1,1,2,1,1,2,1,2,2,2,1,1,2,1,2,1,1,1,2,1,1,1,1,1,1,2,3,3,1,1,1,2,3,1,2,1,1,1,2,2,2,1,1,1,2,1,3,2,2,3,3,1,3,1,1,1,1,1,2,1,2,1,1,2,1,2,1,1,3,2,1,1,1,1,2,1,2,2,2,2,1,2,1,1,1,1,1,1,2,2,2,1,1,2,1,1,2,1,2,1,1,1,1,3,1,2,1,1,2,1,2,2,1,2,2,3,1,2,1,1,1,1,1,2,1,1,1,1,2,2,2,1,1,1,1,2,2,1,2,1,1,1,1,1,1,1,1,1,1,1,1,3,2,2,1,1,1,1,1,1,1,1,1,1,2,1,2,1,1,1,1,1,1,2,2,3,2,1,2,2,2,2,1,2,1,1,2,2,3,2,2,1,2,1,1,1,2,3,2,2,1,2,2,1,1,1,1,1,1,2,1,2,1,2,1,3,1,1,2,1,1,2,1,1,2,1,1,3,1,1,1,1,1,1,3,2,1,2,1,1,2,1,1,1,1,1,2,1,2,1,1,2,1,1,1,2,1,1,2,2,1,1,2,1,1,2,2,1,1,1,2,1,2,1,1,1,2,2,1,1,1,2,1,1,3,1,2,2,2,1,3,1,3,2,2,2,2,1,2,2,1,1,1,1,1,1,3,1,2,1,1,2,1,1,2,3,1,1,3,1,2,1,1,2,2,1,1,1,1,2,1,1,1,2,1,1,1,1,1,1,1,1,1,3,1,1,1,1,3,2,2,1,1,1,2,1,2,1,1,2,3,1,1,1,1,1,2,2,1,1,2,1,1,1,2,2,2,2,1,1,2,1,1,2,2,1,1,1,2,1,1,2,2,1,2,1,2,1,2,2,2,2,1,1,1,2,1,1,1,2,1,2,2,3,2,3,2,2,1,1,2,1,1,1,2,1,1,2,1,1,1,2,2,1,1,2,1,1,1,1,1,2,1,1,1,1,1,3,1,1,1,1,2,1,3,1,2,2,2,2,1,1,1,1,2,3,1,1,1,3,1,2,3,1,1,2,2,1,2,1,1,2,3,1,1,1,1,2,1,1,2,1,1,1,1,1,2,2,2,1,1,3,1,1,1,1,1,3,3,2,2,1,2,1,1,2,1,1,2,1,2,2,1,2,1,1,3,2,2,2,1,1,1,1,1,1,1,1,2,3,2,1,1,2,2,3,1,1,2,1,1,1,1,1,3,2,2,1,2,2,2,2,2,1,1,2,2,3,2,1,1,1,1,1,1,1,2,1,3,1,1,1,1,1,1,1,2,1,2,2,1,2,1,1,1,2,1,1,1,1,2,2,1,1,1,3,1,1,1,1,1,2,1,1,1,3,2,1,2,1,1,1,2,2,1,1,1,2,1,1,1,1,1,1,1,1,1,2,2,2,2,2,2,1,1,2,1,1,3,3,1,1,2,3,1,1,1,3,2,1,1,2,1,2,3,2,1,2,2,2,2,2,1,1,3,2,1,2,1,2,1,2,1,2,2,1,1,1,1,1,2,2,1,2,2,2,1,1,1,3,1,1,2,1,2,1,1,1,2,1,1,2,2,1,2,2,1,1,1,1,2,1,2,2,1,1,3,2,1,1,1,2,1,1,1,1,2,1,1,1,3,2,2,1,1,1,1,3,2,2,1,2,2,1,2,1,2,2,2,1,2,1,2,2,1,2,2,2,2,2,1,2,1,2,1,1,1,1,2,2,1,1,1,1,1,2,2,2,1,1,2,1,2,1,1,1,1,1,1,2,1,2,1,2,2,3,2,2,2,1,1,2,3,1,2,1,2,1,2,1,1,2,1,2,1,1,2,1,1,3,3,2,1,1,2,2,1,1,2,3,2,1,1,1,1,1,2,2,1,2,1,1,2,1,1,1,1,1,1,2,1,1,2,2,1,1,1,1,1,1,2,1,1,1,1,1,1,3,2,1,2,1,3,1,1,3,1,1,1,1,1,1,1,1,2,2,1,1,1,1,2,3,1,2,1,3,3,2,1,1,1,1,1,1,2,3,2,2,1,2,2,1,1,1,2,1,1,1,2,1,1,1,2,3,3,1,1,3,1,1,2,1,1,2,1,2,2,3,2,1,2,1,1,2,2,1,2,1,1,2,2,2,1,2,3,1,2,2,1,1,3,1,2,2,3,2,3,1,2,2,1,1,1,1,1,1,1,1,3,1,1,1,1,3,1,2,1,2,1,1,3,1,1,1,1,1,2,2,1,3,1,1,2,1,2,1,1,2,1,1,2,1,1,1,2,1,2,2,1,1,2,2,2,1,1,1,3,2,1,2,3,1,1,1,2,1,1,3,1,1,2,1,1,1,1,1,1,1,2,1,3,1,2,3,2,2,2,1,2,1,1,2,1,1,2,2,2,1,1,1,3,2,3,1,3,1,1,1,1,1,1,1,2,2,1,3,1,1,1,1,2,1,1,2,2,3,2,1,2,1,1,1,2,1,2,3,1,1,1,2,2,2,2,2,2,2,1,1,3,1,2,2,1,1,2,2,1,2,2,1,1,1,2,2,1,1,1,1,2,1,3,1,1,1,2,1,2,1,2,2,1,2,1,3,1,1,1,2,1,1,2,3,2,1,1,2,2,1,1,1,1,2,3,2,2,1,1,1,1,3,1,1,2,2,1,3,1,2,1,2,1,3,2,1,1,1,1,2,2,2,2,2,2,1,2,1,1,1,2,1,1,2,1,2,2,1,1,3,2,1,1,1,1,1,1,2,1,1,1,2,3,1,1,1,2,1,2,1,1,1,1,2,1,1,1,2,1,2,2,2,1,1,1,1,1,2,2,1,2,1,2,1,1,2,1,1,1,1,2,1,1,1,2,1,2,1,3,1,1,2,2,1,1,1,1,1,1,2,2,2,2,2,1,1,2,2,1,1,1,1,1,2,2,2,1,1,2,1,1,1,1,1,1,3,2,1,2,2,1,2,3,3,1,2,2,2,1,2,1,1,1,1,1,2,2,1,1,2,1,1,2,1,2,2,1,2,1,3,1,1,1,1,2,2,1,2,2,1,1,2,2,1,2,1,3,1,1,1,2,2,1,3,1,2,1,2,2,1,1,2,2,1,1,1,1,2,2,1,1,1,1,1,2,3,1,3,1,2,1,1,2,1,1,2,1,2,3,2,1,2,1,1,2,1,1,1,1,2,1,1,1,1,1,2,1,1,1,1,1,2,2,2,2,1,1,1,2,2,1,1,1,1,3,1,1,3,1,3,2,1,3,1,2,1,1,1,1,1,1,1,2,2,2,2,1,2,2,2,2,1,1,1,2,1,1,3,2,1,3,1,1,2,1,1,1,3,1,1,1,2,1,1,1,2,2,1,1,1,1,2,3,1,3,1,1,2,1,2,2,2,1,1,1,2,1,2,1,1,1,2,1,3,1,2,1,1,1,1,1,1,1,2,1,2,1,1,1,1,1,3,3,1,2,1,2,2,2,1,2,1,2,2,1,2,2,2,1,2,2,2,2,1,1,1,1,2,1,1,2,1,2,3,1,1,1,1,2,3,3,1,1,1,2,1,1,1,2,1,1,1,1,1,1,1,1,3,1,1,1,1,3,3,2,1,2,2,2,2,2,1,1,1,1,1,1,3,2,1,1,1,3,1,3,2,1,1,1,2,2,2,2,1,2,2,2,1,1,2,1,1,2,1,2,1,1,1,1,1,3,1,1,1,1,1,2,1,1,1,2,1,1,1,2,1,1,1,2,1,1,1,2,1,1,2,1,2,3,1,1,3,2,2,1,1,2,2,1,2,2,1,2,2,1,1,2,1,2,1,1,1,2,2,1,1,3,2,1,1,3,2,1,2,1,3,1,1,2,1,3,1,3,1,3,2,2,1,1,2,3,1,2,3,2,1,1,1,1,1,1,1,1,1,1,2,2,2,1,1,1,2,2,2,2,2,2,1.789835
[truncated: 2,127,962 more chars]
