# Supplementary material for: SNPs selection using support vector regression and genetic algorithms in GWAS
Source: BMC Genomics. 2014 Oct 27;15(Suppl 7):S4. doi: 10.1186/1471-2164-15-S7-S4 (PMC4243330; doi:10.1186/1471-2164-15-S7-S4)
Supplement: Sup file 2 — Databases after the first selection of markers first selection in the simulations 1 and 2. Format: RAR Size: 6,92 MB [file 1471-2164-15-S7-S4-S2.zip › data_s_0.30_sim1_without_Bonferroni.arff]

@relation R_data_frame

@attribute SNP1 numeric
@attribute SNP5 numeric
@attribute SNP8 numeric
@attribute SNP10 numeric
@attribute SNP17 numeric
@attribute SNP20 numeric
@attribute SNP21 numeric
@attribute SNP23 numeric
@attribute SNP24 numeric
@attribute SNP25 numeric
@attribute SNP26 numeric
@attribute SNP28 numeric
@attribute SNP36 numeric
@attribute SNP50 numeric
@attribute SNP56 numeric
@attribute SNP58 numeric
@attribute SNP60 numeric
@attribute SNP61 numeric
@attribute SNP63 numeric
@attribute SNP66 numeric
@attribute SNP71 numeric
@attribute SNP75 numeric
@attribute SNP76 numeric
@attribute SNP77 numeric
@attribute SNP85 numeric
@attribute SNP87 numeric
@attribute SNP99 numeric
@attribute SNP101 numeric
@attribute SNP108 numeric
@attribute SNP109 numeric
@attribute SNP110 numeric
@attribute SNP112 numeric
@attribute SNP114 numeric
@attribute SNP120 numeric
@attribute SNP123 numeric
@attribute SNP124 numeric
@attribute SNP125 numeric
@attribute SNP126 numeric
@attribute SNP129 numeric
@attribute SNP131 numeric
@attribute SNP134 numeric
@attribute SNP135 numeric
@attribute SNP137 numeric
@attribute SNP141 numeric
@attribute SNP145 numeric
@attribute SNP148 numeric
@attribute SNP149 numeric
@attribute SNP150 numeric
@attribute SNP157 numeric
@attribute SNP161 numeric
@attribute SNP165 numeric
@attribute SNP170 numeric
@attribute SNP172 numeric
@attribute SNP173 numeric
@attribute SNP174 numeric
@attribute SNP180 numeric
@attribute SNP181 numeric
@attribute SNP186 numeric
@attribute SNP190 numeric
@attribute SNP191 numeric
@attribute SNP194 numeric
@attribute SNP196 numeric
@attribute SNP198 numeric
@attribute SNP202 numeric
@attribute SNP203 numeric
@attribute SNP204 numeric
@attribute SNP205 numeric
@attribute SNP209 numeric
@attribute SNP212 numeric
@attribute SNP218 numeric
@attribute SNP220 numeric
@attribute SNP224 numeric
@attribute SNP228 numeric
@attribute SNP231 numeric
@attribute SNP232 numeric
@attribute SNP233 numeric
@attribute SNP238 numeric
@attribute SNP239 numeric
@attribute SNP244 numeric
@attribute SNP245 numeric
@attribute SNP248 numeric
@attribute SNP251 numeric
@attribute SNP258 numeric
@attribute SNP259 numeric
@attribute SNP260 numeric
@attribute SNP261 numeric
@attribute SNP262 numeric
@attribute SNP264 numeric
@attribute SNP265 numeric
@attribute SNP266 numeric
@attribute SNP268 numeric
@attribute SNP277 numeric
@attribute SNP278 numeric
@attribute SNP285 numeric
@attribute SNP286 numeric
@attribute SNP292 numeric
@attribute SNP293 numeric
@attribute SNP295 numeric
@attribute SNP301 numeric
@attribute SNP306 numeric
@attribute SNP307 numeric
@attribute SNP310 numeric
@attribute SNP311 numeric
@attribute SNP315 numeric
@attribute SNP319 numeric
@attribute SNP323 numeric
@attribute SNP329 numeric
@attribute SNP330 numeric
@attribute SNP331 numeric
@attribute SNP337 numeric
@attribute SNP339 numeric
@attribute SNP340 numeric
@attribute SNP341 numeric
@attribute SNP346 numeric
@attribute SNP352 numeric
@attribute SNP354 numeric
@attribute SNP362 numeric
@attribute SNP364 numeric
@attribute SNP365 numeric
@attribute SNP370 numeric
@attribute SNP372 numeric
@attribute SNP375 numeric
@attribute SNP379 numeric
@attribute SNP388 numeric
@attribute SNP391 numeric
@attribute SNP395 numeric
@attribute SNP397 numeric
@attribute SNP401 numeric
@attribute SNP405 numeric
@attribute SNP409 numeric
@attribute SNP424 numeric
@attribute SNP425 numeric
@attribute SNP431 numeric
@attribute SNP433 numeric
@attribute SNP435 numeric
@attribute SNP448 numeric
@attribute SNP449 numeric
@attribute SNP450 numeric
@attribute SNP451 numeric
@attribute SNP453 numeric
@attribute SNP455 numeric
@attribute SNP457 numeric
@attribute SNP462 numeric
@attribute SNP463 numeric
@attribute SNP466 numeric
@attribute SNP472 numeric
@attribute SNP474 numeric
@attribute SNP477 numeric
@attribute SNP480 numeric
@attribute SNP482 numeric
@attribute SNP485 numeric
@attribute SNP489 numeric
@attribute SNP491 numeric
@attribute SNP497 numeric
@attribute SNP500 numeric
@attribute SNP502 numeric
@attribute SNP504 numeric
@attribute SNP513 numeric
@attribute SNP516 numeric
@attribute SNP519 numeric
@attribute SNP522 numeric
@attribute SNP524 numeric
@attribute SNP534 numeric
@attribute SNP536 numeric
@attribute SNP541 numeric
@attribute SNP547 numeric
@attribute SNP549 numeric
@attribute SNP556 numeric
@attribute SNP561 numeric
@attribute SNP564 numeric
@attribute SNP565 numeric
@attribute SNP566 numeric
@attribute SNP571 numeric
@attribute SNP572 numeric
@attribute SNP574 numeric
@attribute SNP575 numeric
@attribute SNP577 numeric
@attribute SNP579 numeric
@attribute SNP582 numeric
@attribute SNP586 numeric
@attribute SNP590 numeric
@attribute SNP591 numeric
@attribute SNP594 numeric
@attribute SNP595 numeric
@attribute SNP596 numeric
@attribute SNP601 numeric
@attribute SNP607 numeric
@attribute SNP609 numeric
@attribute SNP610 numeric
@attribute SNP612 numeric
@attribute SNP613 numeric
@attribute SNP616 numeric
@attribute SNP617 numeric
@attribute SNP619 numeric
@attribute SNP621 numeric
@attribute SNP622 numeric
@attribute SNP625 numeric
@attribute SNP626 numeric
@attribute SNP630 numeric
@attribute SNP631 numeric
@attribute SNP633 numeric
@attribute SNP634 numeric
@attribute SNP637 numeric
@attribute SNP642 numeric
@attribute SNP645 numeric
@attribute SNP646 numeric
@attribute SNP647 numeric
@attribute SNP651 numeric
@attribute SNP652 numeric
@attribute SNP653 numeric
@attribute SNP655 numeric
@attribute SNP656 numeric
@attribute SNP659 numeric
@attribute SNP660 numeric
@attribute SNP662 numeric
@attribute SNP665 numeric
@attribute SNP667 numeric
@attribute SNP669 numeric
@attribute SNP671 numeric
@attribute SNP677 numeric
@attribute SNP678 numeric
@attribute SNP684 numeric
@attribute SNP687 numeric
@attribute SNP688 numeric
@attribute SNP697 numeric
@attribute SNP702 numeric
@attribute SNP704 numeric
@attribute SNP708 numeric
@attribute SNP709 numeric
@attribute SNP714 numeric
@attribute SNP716 numeric
@attribute SNP717 numeric
@attribute SNP723 numeric
@attribute SNP725 numeric
@attribute SNP730 numeric
@attribute SNP733 numeric
@attribute SNP735 numeric
@attribute SNP737 numeric
@attribute SNP744 numeric
@attribute SNP749 numeric
@attribute SNP754 numeric
@attribute SNP757 numeric
@attribute SNP760 numeric
@attribute SNP761 numeric
@attribute SNP763 numeric
@attribute SNP767 numeric
@attribute SNP771 numeric
@attribute SNP773 numeric
@attribute SNP775 numeric
@attribute SNP779 numeric
@attribute SNP784 numeric
@attribute SNP789 numeric
@attribute SNP797 numeric
@attribute SNP799 numeric
@attribute SNP800 numeric
@attribute SNP808 numeric
@attribute SNP809 numeric
@attribute SNP811 numeric
@attribute SNP816 numeric
@attribute SNP828 numeric
@attribute SNP829 numeric
@attribute SNP830 numeric
@attribute SNP834 numeric
@attribute SNP835 numeric
@attribute SNP841 numeric
@attribute SNP842 numeric
@attribute SNP844 numeric
@attribute SNP850 numeric
@attribute SNP851 numeric
@attribute SNP854 numeric
@attribute SNP856 numeric
@attribute SNP860 numeric
@attribute SNP866 numeric
@attribute SNP868 numeric
@attribute SNP869 numeric
@attribute SNP871 numeric
@attribute SNP887 numeric
@attribute SNP888 numeric
@attribute SNP895 numeric
@attribute SNP902 numeric
@attribute SNP903 numeric
@attribute SNP904 numeric
@attribute SNP906 numeric
@attribute SNP914 numeric
@attribute SNP915 numeric
@attribute SNP916 numeric
@attribute SNP919 numeric
@attribute SNP920 numeric
@attribute SNP922 numeric
@attribute SNP929 numeric
@attribute SNP937 numeric
@attribute SNP939 numeric
@attribute SNP940 numeric
@attribute SNP942 numeric
@attribute SNP943 numeric
@attribute SNP944 numeric
@attribute SNP946 numeric
@attribute SNP950 numeric
@attribute SNP970 numeric
@attribute SNP971 numeric
@attribute SNP979 numeric
@attribute SNP981 numeric
@attribute SNP982 numeric
@attribute SNP984 numeric
@attribute SNP989 numeric
@attribute SNP990 numeric
@attribute SNP993 numeric
@attribute fenotipo_sim3 numeric

@data
1,1,2,2,2,2,2,1,1,1,1,2,1,2,1,2,2,1,1,1,2,1,1,1,1,1,2,2,1,1,2,2,1,1,1,1,1,2,1,2,2,2,2,1,1,1,1,2,2,1,1,1,1,2,3,2,2,1,1,2,2,1,1,2,2,1,1,3,2,3,2,1,1,2,2,2,1,2,1,3,1,1,1,1,3,1,1,2,1,3,3,1,1,2,2,1,1,1,1,1,1,1,1,1,1,1,1,1,2,3,1,1,2,1,2,1,2,2,2,1,3,3,1,1,2,1,2,1,2,2,1,1,2,1,2,1,1,3,1,2,1,1,1,2,1,2,1,1,1,1,2,2,2,2,2,1,1,1,2,2,2,1,2,3,3,1,2,2,1,1,1,3,2,2,1,3,1,2,2,2,1,2,1,1,2,1,1,1,2,2,1,2,2,1,2,1,1,2,1,2,1,1,2,2,1,1,2,2,2,3,1,1,2,1,2,1,2,1,1,3,1,2,1,1,1,1,2,1,1,1,1,1,2,1,1,1,2,2,1,2,1,1,2,1,2,1,2,3,1,2,2,1,2,2,2,1,1,2,1,1,2,1,1,1,2,3,1,2,1,1,1,3,1,1,2,2,1,1,1,2,2,1,2,2,1,1,2,2,1,1,2,1,1,2,1,2,2,1,1,1,1,2,1,2,1,1,3,44.56761
1,2,1,1,1,1,3,1,1,2,2,1,1,2,2,2,1,2,2,2,1,1,1,2,2,1,2,2,2,1,1,1,2,1,2,1,1,3,1,2,1,1,2,2,3,1,2,2,1,2,1,1,1,1,1,2,1,2,1,1,2,2,2,1,3,3,1,2,2,1,2,2,2,1,1,2,1,1,2,1,3,1,3,1,1,1,1,2,2,1,2,3,1,1,1,1,1,2,1,1,1,2,1,1,1,1,1,2,2,2,1,2,1,1,1,2,1,1,1,1,1,2,1,1,2,1,2,1,2,2,1,1,2,2,1,2,2,2,2,1,1,1,1,1,1,2,1,2,2,1,2,2,1,1,2,1,1,2,1,2,1,1,2,1,2,1,2,2,1,1,1,2,1,1,2,1,1,1,3,1,2,1,2,1,3,1,1,2,1,1,1,1,2,1,1,1,2,1,2,1,2,1,1,2,2,2,1,2,1,2,2,1,3,2,1,2,1,1,2,1,1,1,2,2,2,1,1,1,1,2,1,1,1,1,1,2,2,3,1,1,1,2,1,2,2,2,1,1,1,2,2,1,2,1,1,2,3,1,1,1,1,2,1,2,2,3,1,1,2,1,2,3,1,1,2,1,1,1,2,2,1,1,1,1,2,2,1,2,2,1,3,2,2,1,2,1,1,1,2,1,1,1,1,1,1,2,1,38.894383
1,1,3,1,1,3,2,2,2,1,2,1,2,1,2,1,2,1,2,1,1,3,1,2,2,1,2,1,1,2,1,1,1,2,1,1,1,2,1,2,2,1,2,1,3,1,1,1,1,1,1,2,3,2,1,1,1,2,1,2,1,1,1,1,2,1,2,2,2,1,1,2,1,1,1,1,2,1,1,2,3,1,2,1,1,1,3,1,1,2,2,2,2,1,1,1,1,1,1,1,2,1,1,1,3,1,2,1,2,2,1,1,1,2,2,2,1,1,1,1,2,1,2,2,2,2,1,2,2,2,1,2,1,1,1,1,1,2,3,1,1,1,1,1,2,1,2,1,2,1,3,1,2,1,2,1,1,3,1,1,1,1,1,2,2,2,1,2,1,1,1,1,2,2,2,2,2,1,2,1,1,2,1,1,1,1,2,1,3,2,1,2,1,3,2,1,1,2,1,1,1,2,2,1,1,1,2,2,2,1,1,3,1,1,1,3,2,1,1,1,2,1,2,1,2,1,2,1,2,1,2,1,2,1,1,2,2,1,1,1,1,1,1,3,2,1,2,2,1,2,1,3,1,1,1,1,2,1,1,1,1,1,1,2,3,2,1,1,1,2,1,1,2,2,1,1,2,3,2,3,2,2,1,1,2,1,1,2,1,1,2,2,1,1,2,1,1,2,1,3,2,2,2,1,1,1,2,124.417799
3,2,1,2,1,2,2,1,2,1,2,1,2,1,1,3,2,1,1,1,2,1,2,1,2,2,1,2,2,1,1,2,2,3,2,2,1,1,1,2,2,2,1,2,1,1,2,3,2,3,1,1,1,2,3,1,2,1,2,1,1,1,1,1,1,2,1,1,2,1,2,1,3,1,2,2,3,1,1,1,2,1,2,1,1,3,3,1,2,2,2,1,3,2,1,1,1,2,2,2,1,3,1,1,1,1,2,2,2,2,2,1,2,1,1,1,1,1,1,1,3,3,1,1,2,2,1,2,1,2,2,2,3,1,1,1,1,1,2,1,3,2,2,2,1,1,1,1,2,1,1,1,1,2,2,1,1,2,1,1,3,1,2,1,2,1,2,1,1,1,1,1,2,1,2,3,2,2,1,1,1,2,2,1,2,1,1,1,1,2,1,2,1,2,2,2,1,2,1,1,2,3,2,2,1,1,2,1,1,2,1,2,3,1,1,1,2,2,1,1,1,1,2,1,1,1,2,1,1,2,2,1,1,2,1,2,1,1,3,1,1,1,1,1,1,1,2,1,2,1,2,1,1,1,1,1,2,1,1,2,1,2,2,1,1,2,2,1,2,1,1,3,1,1,1,1,1,1,3,2,2,1,1,1,1,2,1,1,1,2,1,1,1,3,1,1,1,2,1,1,2,1,1,1,1,1,2,10.958554
2,2,1,1,1,3,2,2,1,1,2,2,1,3,1,2,1,1,2,2,2,2,1,2,1,1,2,1,1,3,2,2,1,1,1,2,1,2,1,1,1,1,2,2,2,2,1,1,2,1,1,1,2,3,1,3,2,1,3,2,3,1,2,2,1,1,1,2,1,2,2,2,1,2,2,3,3,2,1,2,1,1,1,3,1,2,1,1,2,2,2,1,1,1,1,1,2,1,2,1,1,2,2,2,1,1,1,1,2,1,2,1,1,1,2,2,2,1,2,2,2,2,1,1,2,2,1,2,1,1,2,1,2,1,1,1,1,1,2,1,1,1,1,2,1,1,1,2,1,2,1,3,3,1,1,2,1,2,1,2,1,2,2,1,2,1,2,1,1,1,3,2,2,3,1,2,1,1,1,2,1,1,1,1,2,1,2,1,3,1,1,1,3,3,2,2,1,1,1,1,2,1,1,3,1,1,3,3,2,1,1,2,1,1,1,1,1,2,2,1,1,2,2,2,2,2,2,1,1,1,1,1,2,2,2,2,1,3,1,2,1,2,1,1,2,1,1,2,1,2,2,1,1,2,2,1,1,2,1,2,2,1,1,1,2,1,1,1,1,1,1,1,2,1,3,1,1,2,1,1,2,1,2,1,2,1,2,2,1,1,1,2,1,1,1,1,1,1,2,2,1,2,1,1,1,2,1,137.370192
1,1,2,1,1,1,2,2,1,2,2,2,1,2,1,1,1,3,1,2,2,2,2,3,1,1,1,1,1,1,1,1,1,1,1,1,1,1,1,2,1,1,2,2,2,1,1,2,2,2,2,1,1,2,2,1,2,1,2,1,1,1,1,2,1,1,1,1,1,1,1,1,2,1,1,1,1,1,3,1,2,1,1,2,1,2,1,2,1,1,1,2,1,1,1,1,1,1,1,1,2,2,1,1,2,2,2,1,2,3,1,1,3,1,3,1,1,1,1,2,1,1,1,1,2,1,1,2,2,1,1,2,3,1,2,2,1,1,2,1,1,1,1,1,1,2,1,3,1,3,2,2,1,1,1,2,1,2,1,1,2,1,2,1,2,1,3,2,2,2,2,3,2,1,1,2,1,2,2,2,1,1,1,2,3,2,1,1,2,1,1,1,2,2,2,3,1,2,2,1,1,1,1,3,1,2,1,2,1,1,3,2,1,1,2,2,1,2,1,2,1,2,2,1,1,2,2,1,1,1,1,1,1,2,1,2,1,1,2,2,2,1,1,1,1,1,2,1,1,1,1,1,1,1,1,2,2,1,2,1,1,2,2,1,2,2,2,1,1,2,1,1,1,1,1,1,2,1,2,2,1,1,1,2,1,1,2,2,1,1,1,2,1,3,1,2,2,2,2,1,1,2,3,2,1,1,1,41.764962
2,3,2,2,3,3,1,1,1,2,1,1,1,2,1,1,1,2,2,2,2,2,1,1,1,2,2,2,2,2,1,1,2,2,1,1,2,1,1,1,1,1,2,2,3,1,1,2,1,2,2,2,1,3,2,3,1,1,3,1,2,1,2,1,2,1,1,2,1,1,3,2,1,2,1,2,1,1,2,2,2,1,1,2,2,2,2,2,1,2,2,3,2,1,2,1,1,1,2,2,2,3,1,2,2,2,1,3,2,1,1,1,1,2,2,1,1,1,1,2,1,1,1,1,2,1,1,2,2,2,1,1,3,1,2,1,1,2,1,1,1,1,2,2,1,2,2,1,2,1,2,1,2,2,2,1,1,2,2,1,2,2,1,2,1,1,1,2,2,1,1,2,2,1,1,3,1,2,2,2,1,2,1,1,2,1,1,1,1,1,1,1,3,3,2,1,1,2,2,1,1,2,1,2,1,2,2,2,3,1,2,1,1,1,2,2,2,1,1,2,1,2,2,1,2,1,2,2,1,2,2,2,1,2,2,2,2,2,1,2,1,1,1,1,1,2,2,2,2,1,2,1,1,1,1,2,2,2,1,1,1,2,2,2,1,2,1,1,1,1,1,2,1,2,1,1,3,1,2,2,1,2,2,2,1,2,1,2,1,1,2,1,1,1,1,1,2,2,2,2,1,2,1,1,1,1,2,126.387981
1,1,2,1,1,2,2,3,2,1,2,2,2,2,3,2,1,1,1,1,2,1,1,2,2,2,2,1,2,1,2,3,2,1,1,2,1,2,2,2,1,2,2,2,1,1,2,2,1,3,2,1,1,1,2,2,3,1,2,1,2,2,2,1,1,2,1,1,2,1,1,2,3,1,1,1,2,1,1,1,3,2,1,1,1,1,2,2,3,1,1,1,2,1,2,1,1,2,1,1,1,1,2,1,1,2,1,1,1,2,1,2,2,1,1,1,2,1,1,1,1,1,2,1,2,2,3,2,1,1,1,3,1,1,1,1,2,1,2,1,2,2,1,1,2,1,1,1,2,3,2,2,2,1,2,1,2,2,1,1,1,2,3,3,1,1,2,3,2,1,1,1,1,3,1,3,2,1,2,1,2,1,1,1,3,2,1,1,2,1,1,1,2,1,2,2,1,2,1,1,1,2,1,2,2,2,2,1,1,1,2,3,2,1,1,1,1,1,1,1,1,2,1,2,2,1,2,3,2,1,1,1,3,1,1,3,2,1,2,1,1,2,1,1,1,2,2,3,1,1,1,2,1,1,1,1,1,1,1,1,2,1,1,1,2,2,1,2,1,1,2,1,2,1,1,1,2,2,2,1,2,1,1,2,1,2,1,1,1,1,1,3,1,2,2,1,2,2,1,1,1,1,1,1,1,1,1,29.736713
1,1,2,1,1,2,2,1,2,2,1,3,2,2,1,2,2,1,1,1,2,1,2,2,2,1,2,1,2,2,1,1,1,2,2,2,1,1,1,2,1,1,2,1,1,1,1,1,2,1,1,1,1,2,1,2,1,1,3,2,2,1,1,3,2,1,1,1,1,1,3,1,1,2,2,2,1,1,1,2,2,1,2,1,2,1,2,2,2,1,1,2,1,1,1,1,1,1,2,1,1,1,1,1,2,1,1,2,3,1,1,1,2,2,2,1,1,2,2,1,2,2,1,1,2,1,1,2,1,2,1,2,2,1,1,1,1,2,1,2,3,1,1,1,1,1,3,3,1,1,1,2,1,1,2,3,1,1,1,1,1,1,3,1,1,2,1,1,1,2,1,1,2,1,2,2,1,2,2,1,1,3,1,1,2,1,1,1,1,1,1,1,1,2,2,2,1,1,2,2,1,2,2,1,1,2,2,2,2,1,2,1,1,2,1,1,1,1,1,2,1,1,2,2,1,1,3,2,1,2,2,1,3,2,2,2,1,3,1,3,1,2,1,1,2,1,2,1,1,2,1,1,1,1,1,1,2,1,2,1,1,2,2,2,2,2,1,2,1,2,2,2,1,1,1,1,1,1,2,1,2,1,2,2,2,2,1,2,1,2,2,1,2,2,1,1,2,1,3,1,1,1,1,1,1,2,2,49.59083
1,2,1,2,2,2,1,2,3,1,1,1,2,1,2,1,1,1,1,1,2,1,2,2,1,2,1,1,2,2,2,2,1,1,1,1,1,1,2,1,2,2,1,1,1,1,1,1,1,2,1,3,1,2,2,2,1,1,1,1,1,2,1,2,1,3,2,1,1,2,1,1,1,1,2,2,2,1,1,1,1,1,1,2,1,2,2,2,1,2,1,1,2,1,1,1,1,1,1,2,2,2,2,1,1,1,2,3,3,1,2,1,1,1,2,1,2,1,3,2,1,2,1,1,2,1,1,2,1,1,3,2,2,2,1,1,2,1,2,1,2,2,2,1,1,2,2,1,1,3,1,2,2,1,2,3,2,1,1,1,1,2,2,2,2,2,1,2,1,1,3,1,1,2,1,1,1,2,2,2,1,2,1,1,2,1,1,1,1,1,1,2,2,2,2,1,2,1,1,1,1,3,2,2,1,1,1,1,3,1,1,1,1,1,1,1,1,2,3,1,1,1,2,1,1,1,2,1,1,2,2,1,2,1,1,2,1,1,1,2,1,2,2,1,1,1,3,1,1,2,1,1,2,1,1,1,3,1,1,1,1,1,1,2,2,1,1,2,1,2,1,1,1,1,2,1,1,2,2,1,3,2,2,1,2,2,3,1,1,2,2,2,1,2,2,2,1,1,3,1,1,2,1,1,1,3,1,-4.314167
1,2,1,1,2,3,2,1,2,3,1,1,1,1,1,2,2,2,1,1,2,2,1,3,1,3,2,2,1,2,1,1,1,2,1,1,2,2,1,1,2,1,3,2,1,1,1,2,2,2,1,3,1,3,2,1,3,1,2,1,3,3,3,2,1,1,1,1,3,1,1,2,2,1,3,1,2,1,1,1,3,1,2,1,2,2,1,2,1,1,1,2,2,1,3,1,1,1,1,1,1,2,1,1,1,1,2,2,3,1,3,1,1,1,1,1,1,1,2,1,1,1,1,1,3,1,1,1,3,1,1,1,1,1,1,2,1,2,2,1,2,1,2,2,2,1,1,1,3,3,2,1,1,3,2,1,1,2,1,2,1,1,1,3,2,1,3,2,1,2,1,1,2,2,1,3,1,2,2,1,2,1,1,1,2,2,1,1,1,1,1,2,2,2,3,2,1,1,2,3,1,2,2,2,1,2,1,1,2,1,2,1,1,1,1,1,1,2,1,1,1,2,1,1,1,1,2,1,1,2,3,1,1,2,1,2,1,3,2,2,1,1,1,1,1,2,2,2,1,2,2,1,1,1,1,1,1,1,1,2,2,2,2,2,2,3,1,1,2,2,1,3,1,1,1,1,1,2,2,2,2,1,1,2,1,3,2,3,1,1,1,2,2,1,2,1,1,1,1,3,1,1,1,1,2,1,1,124.884685
1,1,3,2,2,1,2,2,3,1,2,2,1,2,2,3,1,2,1,1,1,1,2,1,1,2,1,2,1,1,2,2,3,1,1,1,1,1,2,2,1,1,3,2,2,1,3,2,1,1,1,1,1,2,1,2,1,1,2,1,2,3,1,1,3,1,1,1,1,2,2,2,1,2,2,1,1,1,1,1,2,1,2,2,2,2,2,1,1,1,1,1,2,1,1,2,1,2,3,1,1,1,1,1,1,2,2,1,2,1,2,3,1,2,1,1,1,1,1,1,2,1,3,1,2,1,1,1,1,1,1,3,1,1,1,2,1,2,1,1,1,3,1,2,1,2,1,1,1,1,1,3,1,2,1,1,2,2,1,1,2,1,2,2,1,2,1,1,2,1,2,2,1,2,2,1,1,1,1,1,1,1,2,1,1,1,1,1,1,1,1,3,2,2,1,2,2,2,2,1,3,1,2,1,2,1,2,2,2,2,2,3,1,2,1,2,2,2,1,1,1,1,2,1,1,2,2,1,1,3,1,2,2,2,1,2,2,2,2,2,1,1,1,1,1,1,3,1,1,2,1,1,1,2,1,2,1,1,1,1,1,2,1,1,3,1,1,1,1,2,2,1,1,2,2,1,2,1,2,2,2,2,2,1,1,2,2,2,1,1,1,2,1,1,2,1,2,1,1,3,2,1,1,2,2,1,2,17.271802
1,2,2,1,1,3,1,2,2,2,3,2,2,1,1,1,1,2,1,2,1,1,1,1,2,2,1,3,1,2,1,1,2,1,2,1,2,2,1,3,1,1,1,2,1,1,1,2,1,2,2,1,1,1,2,1,1,1,1,1,2,1,2,2,1,1,1,1,1,1,1,2,2,2,1,2,2,1,1,1,2,2,2,1,1,1,2,2,1,2,1,1,2,2,1,1,1,1,2,3,1,2,2,2,1,1,1,2,2,2,1,1,1,1,3,1,1,1,3,1,1,1,1,1,1,1,1,2,2,1,1,2,2,2,2,1,2,1,2,2,1,1,1,2,1,2,2,2,2,1,2,1,2,1,1,2,1,1,1,1,2,1,3,2,3,1,2,1,1,1,2,1,2,2,1,1,2,1,3,1,2,1,1,2,1,1,1,2,1,1,1,1,3,3,1,1,2,2,3,1,3,1,2,3,1,2,1,1,1,1,2,2,1,1,2,1,2,1,1,1,1,2,2,2,2,1,2,1,1,1,2,2,2,1,1,1,1,1,2,2,1,3,1,1,1,2,2,1,2,3,2,1,1,1,1,1,1,1,1,1,2,2,2,3,3,1,1,1,1,1,1,2,2,1,1,1,1,1,1,1,2,1,2,1,1,1,2,1,1,1,3,1,1,1,1,2,2,2,1,2,1,2,2,1,1,1,1,101.490931
2,1,2,1,1,1,2,3,1,1,1,2,1,1,1,1,1,1,2,2,2,2,2,3,1,2,3,1,2,1,1,1,2,1,1,1,1,3,3,1,2,1,3,2,1,1,1,1,1,2,2,2,1,1,2,1,2,3,2,1,1,1,2,1,2,1,1,1,1,1,1,2,2,2,1,2,2,1,3,2,3,1,2,1,1,2,2,3,1,1,1,1,1,1,1,2,1,2,3,2,2,3,2,2,2,1,2,2,1,3,1,2,1,2,3,1,2,1,1,1,2,2,1,1,1,1,2,1,1,1,1,2,1,2,1,1,1,2,2,1,1,2,2,1,1,1,1,3,1,1,3,1,1,1,1,1,2,2,2,2,1,1,3,1,3,1,2,1,1,1,2,1,1,3,1,1,2,2,2,1,1,1,2,2,2,1,1,1,1,2,1,2,3,3,2,1,1,2,2,2,1,1,1,1,1,1,2,1,3,1,2,2,2,2,2,1,2,2,1,2,1,2,1,2,2,1,3,1,2,1,1,1,2,1,1,1,1,3,1,3,2,2,1,2,2,1,2,1,2,2,2,1,1,2,1,2,2,1,1,1,2,1,1,2,1,2,1,1,1,3,1,2,2,2,2,3,1,1,2,3,2,2,1,3,2,2,1,1,1,1,1,1,3,1,2,1,1,1,1,2,1,3,1,1,1,2,2,36.125241
2,3,2,1,1,1,1,2,3,1,2,2,1,1,2,1,1,2,2,2,1,1,2,2,2,2,3,1,1,1,1,2,2,1,1,1,2,3,1,1,1,1,2,1,1,1,1,1,1,2,1,1,1,2,1,1,1,2,1,1,1,1,1,1,2,1,1,2,1,2,3,1,1,2,2,1,3,1,1,1,1,2,2,1,1,1,2,2,1,3,2,3,1,3,1,2,1,1,2,2,2,2,2,1,2,1,1,1,1,2,1,3,1,1,1,1,1,1,1,1,1,1,1,2,2,2,1,2,1,1,1,3,1,2,2,1,1,3,2,1,2,2,1,2,2,2,2,3,2,2,3,1,1,1,2,2,1,2,1,2,1,1,1,1,2,2,1,2,2,1,3,1,1,1,2,2,1,1,2,3,2,2,1,1,1,1,1,2,1,2,1,2,1,1,2,1,1,2,1,1,1,2,2,2,1,1,1,2,2,1,1,2,1,2,2,1,2,1,1,1,1,1,1,1,1,1,2,1,2,2,2,2,1,1,1,1,1,2,1,2,2,1,1,1,1,1,1,1,1,1,1,1,1,2,1,1,1,1,2,1,2,3,1,2,1,2,2,1,1,2,1,3,2,1,1,1,1,1,1,1,1,2,2,1,1,3,1,2,2,1,3,3,1,3,1,1,1,1,1,1,2,2,1,3,1,2,1,61.021914
1,2,1,1,1,2,3,1,1,1,2,1,1,2,1,2,1,1,1,1,2,1,1,2,2,2,2,2,1,1,1,2,1,2,2,3,1,2,1,3,2,1,3,2,3,1,2,1,1,1,1,1,2,2,1,1,1,2,2,1,2,1,1,2,1,2,1,2,1,1,2,2,1,2,2,2,2,2,1,1,2,1,2,2,3,2,1,1,1,3,3,2,1,1,1,1,2,1,1,2,1,1,2,1,1,2,1,3,3,1,1,1,1,1,2,1,1,2,1,2,1,2,2,1,2,2,2,1,3,1,3,2,2,1,1,1,1,1,2,1,1,2,2,2,2,1,2,3,1,1,2,3,1,1,2,2,1,1,1,1,1,2,2,2,3,1,2,1,1,1,2,1,2,2,2,1,2,1,2,2,1,2,2,1,2,1,2,1,1,1,2,1,2,3,2,3,2,1,2,1,2,2,2,1,1,3,1,1,2,1,2,2,1,1,2,2,3,2,1,3,1,1,1,2,2,1,1,1,1,3,2,1,1,1,1,1,1,3,1,1,1,2,1,2,2,1,2,1,1,1,1,1,3,2,1,2,1,1,1,1,1,2,2,1,2,1,2,1,1,3,2,1,1,1,2,1,2,2,1,2,1,2,3,1,2,1,2,1,1,1,1,2,1,2,1,2,1,2,2,1,2,2,1,1,1,3,1,45.613271
1,1,1,1,1,1,1,1,1,1,1,2,2,1,1,2,2,1,1,2,2,1,1,2,1,2,1,1,1,1,1,2,1,2,3,2,2,2,1,2,1,1,2,1,1,1,1,2,2,1,1,2,1,1,2,2,2,3,1,1,1,2,1,2,2,2,2,3,1,1,1,1,1,2,3,2,1,3,1,3,3,2,1,1,2,1,1,2,2,2,1,1,1,1,2,1,2,2,2,1,2,1,1,1,2,1,2,2,2,1,1,2,1,1,2,2,1,1,2,1,2,2,2,1,2,1,1,2,2,2,1,1,3,1,1,1,1,1,2,1,2,2,1,1,1,2,1,1,1,1,2,1,2,2,2,1,1,1,1,2,2,1,1,1,2,1,2,3,1,3,1,2,1,1,2,1,1,2,1,1,1,3,2,2,3,2,1,2,2,1,2,2,3,2,1,1,1,1,2,1,1,2,2,2,1,2,2,2,2,2,1,2,1,1,2,1,2,2,1,2,1,1,1,1,2,1,2,1,2,2,2,1,1,2,1,2,1,1,2,1,1,1,1,1,2,2,1,2,2,1,2,2,1,1,2,1,3,1,1,1,2,3,1,1,1,1,1,1,1,1,1,1,1,1,3,2,2,1,1,1,3,1,1,2,1,1,1,2,1,1,2,2,1,1,1,1,2,1,2,1,1,2,1,1,2,2,1,45.535304
1,1,2,2,2,2,2,1,2,3,2,1,1,3,2,2,2,2,1,1,3,1,1,1,1,3,1,1,2,1,2,3,2,1,1,1,3,2,1,1,1,1,2,2,1,2,2,2,2,3,2,2,1,3,1,2,2,3,3,1,3,1,3,1,2,1,3,2,1,2,1,3,2,1,2,1,3,1,2,1,1,1,2,2,1,2,3,1,1,1,2,1,2,1,1,1,1,2,1,2,1,1,2,1,1,2,2,2,1,2,1,1,2,2,2,1,1,2,1,1,2,2,1,1,2,1,1,1,2,1,1,1,1,1,2,2,2,2,2,2,1,2,2,3,1,1,1,3,2,1,2,1,1,1,2,1,1,1,2,1,3,1,3,2,2,1,2,1,1,2,1,2,1,1,1,1,1,2,2,2,2,3,1,1,3,1,1,1,1,1,1,1,2,2,1,3,1,1,1,1,2,1,1,1,1,2,2,3,1,2,2,1,3,2,2,2,1,2,2,2,1,2,1,2,1,1,1,1,1,2,1,1,2,1,1,1,1,2,1,1,1,2,1,1,2,1,1,2,1,1,1,1,1,1,1,2,2,1,1,2,1,1,2,2,1,3,1,1,1,1,2,2,2,1,1,1,2,1,2,1,1,1,2,3,1,1,2,1,2,1,1,2,1,1,2,3,1,1,1,2,1,1,3,2,1,2,1,11.385748
1,2,1,1,1,2,1,2,2,2,1,2,1,3,1,1,1,2,1,2,1,1,2,2,1,2,1,1,1,1,2,1,1,1,2,1,1,2,1,2,2,1,2,1,1,1,1,1,1,2,2,1,2,2,1,1,2,2,2,2,2,2,2,1,2,1,1,1,2,1,2,2,1,1,1,2,1,1,2,1,2,3,1,1,3,1,1,1,3,2,2,1,2,2,1,1,1,1,1,1,1,2,1,1,1,1,3,2,1,2,1,2,1,1,1,1,1,2,1,2,2,2,3,2,3,2,1,2,1,2,2,2,3,2,2,1,2,1,1,2,1,2,1,1,2,2,2,1,2,2,2,1,1,2,1,1,2,2,2,1,1,2,1,1,2,1,1,1,1,1,1,1,2,2,1,2,2,1,2,1,3,3,1,1,1,1,2,1,1,1,2,2,1,2,1,2,1,1,1,2,2,1,2,2,1,2,1,2,3,2,2,3,1,1,2,1,2,1,1,2,1,2,2,2,1,1,2,1,1,1,1,1,2,2,1,2,1,2,1,2,1,3,1,2,2,1,2,2,1,2,1,1,2,1,2,1,1,1,1,1,3,2,1,1,2,2,2,1,2,1,1,2,1,1,2,1,1,1,2,2,2,2,1,1,2,1,1,1,2,1,1,2,2,1,1,2,1,1,1,1,1,1,1,1,1,1,2,22.928546
1,1,3,2,2,1,2,2,2,1,2,1,2,2,2,1,1,2,2,1,1,1,1,2,1,1,1,2,1,1,1,1,3,2,1,1,1,1,1,3,1,2,2,1,2,1,2,2,1,3,1,1,2,2,1,2,2,2,2,2,1,1,1,2,1,2,1,1,1,1,3,3,2,1,1,1,1,1,1,2,2,1,1,1,2,2,2,1,1,3,2,3,3,2,1,1,2,2,2,2,1,2,2,2,1,1,1,2,1,1,1,2,1,2,1,1,2,1,1,1,3,1,1,1,2,2,2,1,1,2,2,1,1,1,1,1,1,3,1,2,1,2,1,1,1,1,2,3,2,2,1,1,1,1,2,1,1,2,1,2,2,1,2,1,2,1,1,1,1,2,2,1,1,1,2,2,2,1,2,1,1,1,1,2,2,1,1,2,1,1,1,3,2,1,3,2,1,1,1,1,2,2,1,1,1,2,1,1,2,2,1,2,1,2,1,1,1,2,1,1,1,2,1,1,1,2,2,1,1,1,1,1,1,2,2,1,2,1,1,1,1,1,1,2,1,1,2,2,1,2,1,1,1,1,1,2,1,1,1,1,1,3,2,2,3,2,1,1,2,2,1,1,1,2,1,1,1,1,3,2,1,2,2,2,1,2,1,2,1,2,2,3,1,2,3,1,2,1,2,1,1,1,1,2,1,1,1,17.217385
1,3,1,1,2,2,2,2,2,2,3,2,1,1,1,1,1,1,1,2,1,1,2,2,1,1,1,1,2,1,2,1,3,1,1,2,2,1,2,2,1,1,1,2,1,1,1,2,2,1,2,2,1,1,3,1,1,2,1,2,1,1,3,2,1,2,2,1,1,3,2,2,2,3,1,2,1,2,1,1,3,1,1,1,2,1,2,1,2,2,1,1,1,1,2,2,1,2,3,2,1,2,1,1,1,1,1,2,2,3,2,1,1,2,2,2,1,1,2,1,2,3,1,1,1,1,1,1,2,2,1,3,3,3,1,1,2,1,2,1,1,1,1,2,3,1,1,1,2,2,2,2,2,3,1,2,1,2,1,1,1,3,1,1,2,1,1,2,1,1,2,1,1,2,1,1,1,1,3,1,1,1,1,1,2,1,1,1,2,1,1,1,2,2,2,2,1,1,2,1,2,1,2,2,1,1,2,2,2,2,3,2,1,2,3,1,2,1,1,2,1,1,2,1,1,1,2,1,1,3,1,1,2,1,1,1,1,1,2,1,2,2,1,1,2,1,2,2,3,2,1,1,1,1,1,1,3,1,1,1,1,2,1,2,2,1,1,1,2,1,1,2,1,1,1,1,2,1,1,1,2,2,1,1,1,1,2,1,1,1,1,2,2,2,1,1,2,1,2,1,2,1,3,2,1,1,1,18.364066
1,2,2,1,1,3,1,2,2,2,1,1,2,3,2,1,1,1,1,1,2,2,1,1,1,1,1,1,1,1,1,1,1,2,1,1,2,1,1,1,2,1,1,2,2,1,1,2,2,1,1,1,1,2,1,1,1,3,1,1,1,1,1,2,1,1,2,2,2,2,2,2,1,2,1,2,2,1,2,1,2,2,1,1,2,1,2,2,1,2,2,2,1,1,1,1,1,1,1,2,1,3,1,1,1,1,1,3,2,2,1,2,2,2,2,2,1,1,1,1,1,1,1,2,2,2,1,2,1,1,1,1,2,2,1,1,1,2,1,1,1,1,1,2,2,2,1,1,2,2,3,2,3,3,1,2,1,2,2,1,1,3,1,2,1,2,1,2,1,2,1,1,2,2,2,2,1,2,2,1,3,2,1,2,2,1,1,1,1,1,1,1,2,1,2,2,1,2,2,1,2,1,2,1,2,1,1,1,2,2,1,1,2,2,1,1,2,1,1,1,2,1,2,1,1,1,3,1,3,1,2,1,2,1,1,2,1,2,1,2,1,1,1,2,1,1,1,3,1,1,1,1,1,2,1,3,1,1,1,1,1,1,3,2,2,1,2,1,1,1,1,3,2,1,2,1,1,1,1,2,2,3,2,2,2,2,2,1,2,2,1,1,1,1,2,1,1,1,1,2,1,2,1,1,2,1,1,116.028285
1,2,2,3,2,1,2,1,1,1,1,1,1,1,1,1,2,3,2,1,1,2,1,1,1,2,1,1,1,1,1,1,2,1,1,1,2,1,1,1,3,3,1,2,1,1,1,2,1,2,1,1,1,2,2,1,1,1,1,1,2,2,1,3,1,2,2,1,1,1,2,2,1,3,1,2,2,1,1,1,3,1,2,1,2,2,1,1,1,1,1,1,2,1,1,2,1,1,1,1,2,1,2,2,2,3,2,2,2,2,2,2,3,1,1,1,2,2,1,1,2,2,2,1,1,1,1,3,2,1,1,2,1,2,1,2,1,2,1,1,1,2,2,2,1,1,2,3,1,2,2,1,2,1,1,2,1,2,1,1,2,1,2,1,2,1,1,1,2,1,1,2,1,1,1,1,1,2,2,1,2,1,1,1,2,1,2,1,1,1,1,2,2,2,2,2,1,2,1,1,2,1,2,2,1,2,2,2,1,2,2,2,2,2,1,1,3,2,1,1,1,1,1,2,1,2,1,1,1,3,2,2,2,1,1,1,1,1,1,1,1,1,1,1,2,1,1,2,1,3,1,1,1,1,2,2,2,1,1,1,1,1,3,2,2,2,1,1,1,1,2,1,1,1,1,1,1,1,1,1,2,2,2,1,2,2,1,2,2,1,2,2,1,1,2,1,1,1,1,2,2,1,1,2,1,3,1,24.962887
1,2,3,2,2,1,2,1,1,1,1,2,2,1,1,2,2,1,2,1,2,2,1,1,2,2,1,1,2,1,1,2,3,1,2,1,2,3,1,3,1,1,2,1,1,1,3,2,1,1,2,1,1,1,2,3,2,2,1,1,1,1,2,1,1,1,1,1,1,1,1,1,1,1,2,3,3,2,3,1,1,2,1,2,1,2,2,2,2,2,1,3,1,1,2,1,2,2,2,2,2,1,1,1,2,2,3,1,1,1,2,2,3,1,1,2,1,1,1,1,2,3,2,1,1,1,2,2,2,2,1,1,2,1,2,2,1,1,2,2,2,1,2,2,1,1,2,1,2,1,1,1,2,1,1,3,1,1,2,1,1,1,2,1,2,1,1,1,2,1,1,2,3,3,1,2,1,1,2,1,2,2,1,1,1,1,1,1,1,1,1,1,2,2,3,1,1,3,1,2,1,1,2,1,1,1,1,2,3,1,1,2,2,2,2,1,2,2,1,1,2,2,1,2,1,1,2,2,1,2,1,1,1,1,1,1,2,1,1,2,1,1,1,2,2,1,3,1,1,1,2,1,1,1,1,2,1,2,1,1,1,1,3,2,1,2,1,1,2,1,1,1,3,1,2,1,1,1,1,1,1,1,1,2,2,1,2,1,2,1,1,1,1,2,1,1,1,1,1,3,2,1,1,1,1,2,2,26.761461
1,2,2,1,1,2,2,1,1,1,2,2,2,2,1,1,2,1,1,1,1,2,3,1,1,1,1,1,1,2,2,1,2,1,2,2,1,2,2,2,1,2,2,1,3,1,1,1,2,1,2,2,1,2,2,2,2,1,1,1,1,3,2,2,2,1,1,1,1,1,1,1,1,2,1,2,2,1,2,1,2,1,1,1,1,1,2,1,2,2,2,2,1,2,1,2,1,1,2,1,1,2,2,2,1,1,1,2,2,1,2,1,3,1,2,1,1,1,1,1,1,1,1,1,1,1,1,1,1,2,1,2,2,2,1,3,1,1,1,1,1,2,1,2,1,1,1,2,2,1,3,1,2,1,1,3,1,1,1,2,1,1,2,1,3,2,2,1,1,1,2,2,1,2,1,2,2,1,2,1,1,2,1,1,2,2,2,2,1,1,1,1,1,2,2,2,1,1,1,1,1,2,2,1,1,2,1,3,1,1,2,2,2,1,1,1,2,2,1,1,2,2,2,1,1,1,3,2,1,1,1,1,1,1,2,2,1,1,1,1,2,2,2,2,1,1,1,1,1,1,1,2,1,1,2,1,2,1,2,1,1,1,2,1,2,1,1,1,1,1,2,1,2,2,2,2,1,1,1,1,2,1,1,2,2,1,3,1,1,1,2,2,1,1,1,1,2,1,2,3,1,1,2,2,1,1,2,59.760914
2,2,1,1,1,2,1,1,2,2,1,1,2,3,1,1,1,1,3,1,2,1,1,2,1,1,2,3,1,2,1,2,1,2,1,2,2,2,1,2,2,1,1,1,2,1,2,1,1,1,2,2,2,2,2,2,1,1,2,1,3,1,2,2,1,1,2,1,3,2,2,1,2,1,1,2,2,1,3,1,3,2,1,1,2,2,1,1,1,2,2,2,1,1,2,2,1,3,2,1,1,1,1,1,1,1,1,2,1,1,1,2,2,1,3,1,1,1,1,2,2,1,1,2,1,1,1,2,1,1,1,3,1,1,1,1,1,3,2,1,1,1,2,2,1,3,2,1,2,1,1,1,2,1,3,1,2,1,1,1,2,1,1,1,1,1,3,1,2,1,2,1,3,2,1,1,2,2,1,1,2,2,1,1,1,2,1,2,1,1,1,3,2,2,1,3,1,1,1,2,2,1,2,1,2,2,2,1,2,2,2,2,1,1,1,1,1,2,1,1,1,1,2,1,1,1,2,2,1,1,1,2,1,1,1,1,1,3,2,2,1,1,2,3,1,2,3,1,1,2,1,1,1,2,2,2,1,1,1,1,2,1,1,2,2,1,2,1,2,3,1,1,3,2,2,2,1,2,1,1,2,2,2,1,2,1,1,2,1,1,1,2,1,2,1,1,1,2,1,2,1,1,2,1,2,2,1,41.10924
1,3,1,1,1,2,2,2,2,2,2,2,1,3,2,2,1,2,1,2,2,2,1,1,1,1,2,3,1,2,2,2,2,1,2,1,1,1,1,2,1,1,1,1,2,2,1,1,1,2,1,1,1,1,1,1,2,1,2,1,1,1,1,3,1,3,1,1,1,1,1,2,1,2,1,1,2,3,1,2,1,1,1,1,3,2,2,2,1,1,2,2,1,1,1,1,1,3,3,2,1,2,2,1,2,1,2,1,2,1,2,2,2,2,3,1,1,1,1,1,1,1,1,3,2,1,1,3,1,1,2,2,1,1,1,1,1,1,2,1,2,2,1,2,1,3,1,1,2,2,2,1,3,1,1,1,2,1,1,1,1,1,1,1,3,1,2,2,2,1,2,2,1,2,1,3,2,1,1,1,1,2,1,1,3,2,1,1,1,1,1,3,3,2,2,2,2,1,1,2,2,2,2,1,1,1,2,2,1,2,2,2,2,1,3,2,1,1,1,2,2,2,3,1,2,1,2,3,1,2,1,1,2,2,2,2,2,1,1,2,1,2,1,1,1,1,2,2,1,1,2,1,1,2,2,1,1,1,1,1,1,3,2,2,2,1,1,1,1,2,2,2,1,1,1,1,2,1,2,1,2,1,1,2,2,2,1,2,1,1,1,2,2,1,1,2,2,1,2,1,2,2,2,2,1,1,1,20.751025
1,2,2,1,1,1,1,3,2,2,1,2,1,2,2,1,1,1,2,1,1,2,1,2,1,2,1,1,1,1,1,3,1,2,1,1,2,2,1,1,2,2,2,2,2,1,1,2,2,2,3,1,1,2,1,2,2,1,1,1,2,1,2,1,1,2,1,1,1,1,3,2,1,1,2,1,2,1,1,1,1,2,1,1,1,2,1,2,1,1,2,2,2,3,1,1,2,1,3,2,1,1,3,1,2,1,1,3,1,1,3,3,1,1,2,1,1,1,1,1,2,2,2,1,1,1,2,2,1,1,1,1,1,1,2,1,1,1,1,1,2,1,2,1,1,2,1,1,2,2,2,2,2,1,3,2,1,2,1,1,2,2,1,2,2,2,1,1,2,2,1,1,1,2,2,3,1,1,2,1,1,2,2,1,2,1,2,2,2,1,1,2,1,1,3,2,2,2,2,2,2,1,2,1,1,2,1,1,2,1,2,2,1,1,1,2,1,1,1,1,1,1,1,1,1,1,2,2,1,2,1,1,1,2,1,1,1,2,2,3,1,1,1,2,1,1,1,3,2,1,2,1,1,2,2,2,1,2,1,1,1,1,1,1,1,2,1,1,2,1,2,2,2,1,2,1,2,1,2,1,3,2,1,2,2,2,1,2,1,1,2,1,1,1,1,2,2,1,1,1,1,1,2,2,1,1,1,59.876058
1,2,1,1,1,1,2,1,2,1,1,2,2,2,1,2,1,1,2,2,1,1,2,2,1,2,2,2,1,1,1,2,3,1,1,1,2,2,1,1,2,1,1,1,1,1,1,2,1,2,1,1,1,2,2,3,2,2,2,1,2,1,1,2,1,1,1,1,1,1,2,2,2,1,1,1,2,1,2,1,2,2,1,1,2,2,2,1,2,1,2,1,1,1,2,1,1,3,1,3,1,2,2,1,2,1,1,2,1,1,2,3,1,1,2,1,1,2,1,2,1,1,2,2,2,1,2,2,1,1,1,2,1,1,1,1,2,2,2,1,1,1,2,2,1,1,2,3,1,2,1,1,2,1,2,1,2,1,2,2,1,2,2,2,2,2,3,2,1,1,1,2,2,1,2,1,2,2,1,1,3,1,2,1,1,1,1,2,2,2,1,3,1,2,2,2,1,2,1,1,1,1,2,2,1,1,1,1,2,1,1,1,2,1,3,2,3,2,1,2,2,2,2,1,2,1,3,2,1,1,3,1,1,2,2,1,1,1,2,2,1,3,1,2,1,2,2,1,2,1,1,2,1,1,2,2,1,1,1,1,2,2,2,1,1,1,1,1,1,2,1,1,1,1,1,2,2,2,1,2,3,2,1,1,1,1,1,1,1,1,2,3,1,1,2,1,1,2,3,1,1,1,1,1,1,1,2,35.726873
2,1,2,2,1,3,2,1,2,1,2,1,2,3,2,3,3,2,2,1,1,2,1,2,1,3,2,1,2,1,1,2,3,1,1,1,1,2,1,1,2,1,1,1,1,1,1,2,1,2,1,1,1,1,2,1,2,1,1,1,1,2,1,2,2,1,1,1,2,1,2,1,1,1,1,1,1,1,2,2,1,2,2,1,1,2,2,1,1,1,1,2,3,1,2,1,1,2,2,1,1,1,1,1,2,1,1,1,2,2,1,2,2,2,1,3,1,1,1,1,1,1,1,2,1,2,1,2,2,1,1,3,2,1,1,2,1,2,2,1,1,2,1,2,2,1,2,1,2,2,3,1,3,2,3,2,1,1,1,1,2,1,1,1,2,1,2,1,1,1,1,2,2,1,2,1,2,1,1,2,1,2,1,1,2,1,2,2,1,1,1,1,2,2,3,2,1,2,1,1,1,3,1,1,1,1,1,3,2,1,1,2,1,1,2,2,2,3,1,1,1,2,2,2,2,1,1,2,1,3,1,1,1,2,1,2,1,1,2,1,2,1,1,3,3,1,1,1,1,3,2,1,1,1,2,2,2,1,2,1,2,1,1,3,2,1,2,1,1,2,1,1,2,1,2,1,1,1,2,2,3,1,1,1,2,3,1,1,2,1,1,1,1,1,1,1,1,2,2,2,1,1,1,1,1,1,1,103.303464
1,1,1,1,1,1,1,1,1,1,2,1,2,3,2,2,1,2,2,1,1,1,1,2,2,2,1,1,2,2,2,1,2,1,1,1,2,2,1,2,1,2,1,2,2,1,3,2,3,1,2,1,2,1,1,1,1,1,1,1,2,1,1,3,2,1,1,1,1,2,2,2,1,1,1,1,3,2,1,2,2,1,3,2,2,1,1,1,1,1,1,3,2,1,1,1,1,3,1,2,1,1,2,2,2,1,1,2,2,2,3,1,1,2,3,1,1,1,1,1,2,2,1,1,2,2,1,3,1,1,1,2,1,2,1,2,1,2,1,1,1,1,2,2,1,2,3,1,2,2,1,1,3,2,1,1,1,1,2,1,1,1,1,2,1,2,1,2,1,1,1,1,1,1,1,2,2,1,1,1,2,2,1,1,2,1,2,1,2,1,1,2,2,2,2,2,2,1,2,1,1,2,3,2,2,2,1,2,2,2,1,2,1,2,1,2,1,2,1,1,2,1,1,1,1,2,2,1,2,1,2,1,2,1,1,1,2,1,2,2,2,2,1,1,2,1,1,1,1,2,1,1,1,1,2,1,2,2,2,1,2,1,1,1,2,2,1,1,1,1,1,2,1,3,1,2,2,1,1,2,2,1,2,2,2,3,1,1,2,1,3,1,1,3,1,1,1,1,1,1,2,2,1,1,1,1,1,19.220889
1,1,2,2,2,1,2,2,1,2,1,2,3,2,1,1,1,1,2,2,2,2,2,1,1,3,1,1,1,2,1,1,2,2,3,3,1,2,1,1,1,1,1,1,2,2,1,1,2,1,2,2,1,1,1,3,2,2,2,1,2,2,2,2,1,1,2,3,1,1,2,2,2,1,1,1,1,1,2,2,1,2,2,1,2,2,2,1,2,2,2,1,2,1,2,1,1,3,2,1,1,2,2,1,1,1,2,1,2,2,2,2,1,2,2,3,1,1,1,1,1,3,2,2,2,1,1,3,1,1,2,2,1,1,1,1,2,2,1,1,1,1,2,1,2,2,2,3,2,2,2,2,2,2,1,2,1,3,2,1,1,2,2,2,1,1,2,1,2,1,1,1,2,1,1,2,2,2,2,2,2,1,1,1,2,3,1,1,1,2,1,3,2,1,3,1,2,1,1,1,1,1,1,3,1,2,1,2,2,1,2,1,1,2,1,2,1,3,1,3,2,1,2,2,1,1,2,3,1,2,3,1,1,3,1,1,1,1,1,2,1,2,1,1,1,1,2,2,1,2,1,1,2,2,2,1,1,1,2,1,1,1,1,1,1,2,1,1,1,1,1,2,1,1,1,1,1,1,1,3,2,1,1,2,2,1,1,1,1,1,2,2,1,3,2,1,1,1,1,2,2,1,2,1,3,1,2,22.566074
1,3,2,2,1,3,1,2,2,2,2,2,2,2,2,2,1,2,1,1,2,2,2,1,1,1,1,1,1,1,1,1,2,1,1,1,3,2,1,1,2,2,3,2,2,1,1,1,2,1,1,1,1,2,1,1,1,1,1,1,3,1,2,2,2,1,1,2,1,2,2,2,3,2,1,2,1,2,1,1,3,1,2,1,3,1,2,1,1,2,2,2,1,1,1,1,1,2,2,1,1,1,3,2,1,1,1,2,1,1,3,2,2,1,2,1,1,1,1,1,2,1,1,2,1,1,1,2,2,1,1,1,3,1,1,2,1,2,3,1,1,2,3,2,1,2,2,2,1,1,2,1,1,1,1,2,1,1,1,1,1,1,2,2,1,1,1,2,2,1,1,1,2,1,1,1,2,1,3,1,1,1,1,1,1,1,1,1,2,1,1,2,1,2,1,1,1,1,2,1,3,2,2,1,1,1,2,2,3,2,2,1,1,1,3,1,3,1,1,2,1,2,1,2,1,2,2,1,1,1,2,1,2,1,2,2,1,2,2,1,2,2,1,2,1,1,2,3,1,2,1,1,1,2,1,2,3,1,1,1,2,1,2,2,2,1,1,1,1,1,2,1,1,1,2,2,2,1,1,1,1,1,1,1,2,2,1,2,1,1,1,3,2,3,1,2,2,1,2,1,1,1,1,1,1,1,1,107.15724
1,2,2,2,2,1,2,2,2,2,2,1,2,2,2,2,2,1,1,1,1,2,1,1,2,2,1,2,2,1,1,2,2,1,1,1,1,2,1,1,1,1,2,2,1,2,1,2,1,2,1,1,2,3,1,1,1,2,2,2,1,3,1,2,2,2,1,1,3,1,1,1,1,2,2,2,1,2,2,1,2,2,3,2,2,2,2,2,1,2,1,1,2,1,1,1,1,3,1,2,3,2,1,1,3,1,1,2,1,1,2,2,1,1,2,1,2,1,1,1,2,2,2,1,2,1,2,2,2,1,2,2,2,1,1,1,2,1,2,2,2,1,1,2,1,1,1,2,1,2,2,3,3,1,1,2,2,2,1,1,2,1,2,3,2,1,2,1,1,1,2,2,1,1,1,1,2,2,2,2,1,3,1,2,2,2,1,2,1,1,1,1,3,3,2,2,1,2,2,2,1,1,1,2,1,1,2,2,1,1,2,3,2,2,2,1,2,1,1,2,1,2,1,1,1,1,1,1,2,1,2,1,1,1,1,1,1,2,1,1,1,1,2,2,1,1,2,2,2,2,2,1,1,2,1,3,3,1,1,1,1,1,2,2,2,1,1,1,1,3,1,1,1,1,1,2,1,1,3,1,3,2,2,2,1,2,1,3,1,1,2,2,1,2,2,1,3,3,1,1,1,2,1,2,1,1,1,36.832138
2,2,1,1,1,2,1,2,1,2,1,1,1,2,1,2,2,2,1,1,1,1,1,1,1,1,1,1,2,1,1,2,3,1,1,1,2,3,1,2,2,1,1,1,3,1,2,2,1,2,1,2,1,1,1,2,2,2,3,1,1,1,1,1,1,1,1,1,1,1,1,2,2,1,2,2,2,1,2,2,3,1,1,2,2,1,1,2,1,1,1,3,1,1,2,1,2,1,1,2,1,1,2,2,2,1,1,3,2,2,1,2,1,1,1,1,2,1,1,2,1,2,1,3,2,1,2,2,2,1,2,2,2,2,2,1,1,1,1,2,1,3,1,1,1,3,1,1,2,2,2,1,2,1,1,1,1,1,1,1,2,3,2,2,3,1,2,2,1,1,2,2,2,2,1,2,2,1,3,2,2,1,1,2,1,1,1,1,2,1,2,2,1,2,1,2,1,2,2,1,1,1,3,2,1,2,1,2,1,1,1,1,2,1,1,1,1,3,2,2,2,1,1,1,2,2,2,1,2,1,1,1,1,3,2,2,1,1,2,3,1,1,1,1,2,1,3,2,2,2,1,1,2,1,1,2,1,1,2,1,2,1,2,1,1,1,1,1,3,1,2,2,2,1,1,2,1,1,1,2,2,2,3,1,1,2,1,1,3,1,1,1,1,1,2,1,1,1,2,1,1,1,2,1,1,2,2,83.643778
2,2,2,1,1,2,1,1,1,1,1,1,1,1,1,2,1,2,1,2,1,1,1,1,1,3,1,1,1,1,1,3,2,2,2,1,2,1,1,1,2,1,1,1,2,1,2,2,2,2,1,1,1,2,1,2,1,1,3,1,1,3,1,2,1,1,1,1,1,1,1,1,2,1,1,1,1,1,1,1,2,1,1,2,2,3,1,2,1,2,1,3,1,1,1,2,1,1,1,3,1,2,2,2,2,1,1,2,1,2,2,1,3,1,2,1,2,1,2,1,2,2,1,2,2,1,2,1,3,2,2,2,2,2,1,1,1,2,1,1,2,2,1,1,1,1,1,1,1,3,1,1,2,2,1,1,1,2,1,2,1,1,3,2,2,2,2,1,1,2,2,1,1,3,2,2,1,2,2,1,1,2,1,1,1,1,1,1,1,1,1,2,2,1,2,2,1,1,1,1,2,1,2,1,1,2,2,1,1,1,2,1,2,1,3,1,2,2,1,1,2,1,2,1,2,1,2,1,2,3,2,1,3,1,1,1,1,1,1,1,1,2,1,1,1,1,1,2,1,1,1,2,1,1,1,2,1,2,2,1,1,3,2,1,2,2,1,2,2,2,1,1,1,2,1,2,2,2,1,1,1,3,1,2,1,2,1,2,1,1,1,1,1,1,1,2,1,2,2,2,2,1,2,3,1,2,2,41.800537
1,2,2,3,2,2,1,1,1,2,2,1,1,2,1,1,1,3,1,2,3,1,1,1,1,1,2,2,2,1,2,2,2,2,1,1,2,3,1,1,2,1,2,1,2,2,2,3,3,1,1,1,2,3,2,1,3,2,2,1,2,1,2,3,2,2,1,2,1,2,1,2,1,2,3,2,3,2,2,2,1,1,2,1,1,2,1,1,1,2,2,2,2,1,1,2,1,2,1,2,2,3,2,1,1,1,1,3,1,2,2,2,1,1,2,1,1,1,1,2,2,1,1,1,1,1,1,2,1,1,2,2,2,1,2,2,1,1,1,2,2,3,1,2,1,1,2,1,2,2,1,1,1,1,1,1,1,2,1,1,2,1,2,1,1,1,1,3,1,1,1,3,1,2,2,2,2,2,1,2,1,2,1,2,1,1,2,2,1,2,1,1,2,1,2,3,1,2,1,1,2,2,2,2,1,1,2,2,3,3,3,2,1,3,2,2,2,1,2,1,2,2,1,1,1,1,2,2,1,2,3,1,2,1,1,1,1,2,2,2,1,1,1,2,2,1,2,2,1,2,1,1,1,1,1,1,1,2,1,1,2,2,3,2,1,1,1,1,2,2,2,2,1,1,2,1,2,2,2,1,1,1,1,1,1,2,1,1,1,1,2,1,2,1,3,1,1,2,1,1,1,3,2,1,1,1,1,16.057896
1,1,1,1,1,1,1,2,1,2,1,1,1,1,2,1,2,1,1,1,2,1,1,1,1,3,2,2,1,2,1,2,2,1,1,2,2,2,1,1,2,2,1,1,2,1,1,2,2,1,2,1,1,2,2,2,1,2,1,2,3,1,2,2,1,1,1,2,1,2,2,2,1,2,1,1,1,1,3,1,1,1,1,1,2,1,2,2,3,2,2,2,1,2,2,3,1,1,2,1,1,1,1,2,1,2,2,1,1,1,2,3,1,2,2,1,2,2,2,2,2,1,1,1,2,1,1,1,1,2,1,1,2,2,1,1,2,1,1,2,1,2,1,1,1,2,1,1,2,2,2,1,2,1,1,2,2,2,1,1,1,2,1,2,2,1,1,2,2,1,1,1,1,2,1,2,1,3,1,1,1,1,2,1,1,1,2,3,2,1,1,1,1,3,1,1,2,2,1,1,2,2,2,1,1,2,2,3,2,1,1,2,1,2,2,1,3,2,2,2,2,1,2,2,1,2,2,1,1,1,1,1,1,2,2,2,1,1,1,2,1,2,1,1,2,1,1,2,1,2,1,1,2,1,1,1,2,1,1,1,2,2,1,3,1,2,1,1,1,2,3,2,3,1,3,1,1,1,1,1,1,1,1,2,1,1,1,2,1,1,1,1,2,1,1,2,2,1,2,2,1,2,1,1,2,1,1,43.228622
1,3,1,2,1,2,3,2,1,1,1,1,1,3,2,2,1,1,1,1,1,1,2,1,1,2,1,2,3,1,1,1,1,1,2,1,2,1,1,2,2,1,1,2,1,1,2,2,1,1,3,1,2,2,1,1,2,2,1,1,1,2,1,3,1,1,2,1,1,1,2,3,1,1,2,1,1,1,1,1,2,1,2,2,2,1,1,1,2,3,1,2,1,1,2,1,1,2,3,1,1,2,1,2,1,1,1,1,1,1,2,3,2,1,1,1,2,1,2,2,1,1,1,1,3,1,1,2,2,1,1,2,1,1,2,2,1,2,2,1,1,1,1,2,1,2,1,1,1,1,3,1,1,1,3,1,3,3,1,1,2,1,1,2,2,1,2,1,1,1,2,1,2,2,1,2,1,2,2,2,2,1,2,1,3,1,1,1,2,2,1,3,1,3,1,1,1,1,2,1,2,1,3,2,1,1,2,2,2,1,1,3,2,1,1,1,2,1,1,2,1,1,1,2,1,1,2,1,2,1,1,1,2,1,1,2,1,2,1,1,1,2,2,1,1,1,2,2,1,1,2,1,1,2,2,1,1,3,1,1,2,2,3,2,3,2,1,1,1,3,2,2,1,1,3,1,2,1,2,1,2,1,2,1,1,1,2,1,1,1,3,1,2,1,1,2,1,1,2,1,1,1,1,1,1,3,2,3.126973
1,1,1,2,1,1,3,1,2,2,3,2,2,2,1,1,1,1,2,1,2,2,2,2,1,2,1,1,1,2,2,1,2,1,2,2,2,2,1,2,1,1,1,1,1,1,1,2,1,2,1,2,3,1,3,3,2,2,2,1,1,2,2,1,1,3,3,1,2,1,3,2,1,3,1,2,1,2,2,2,1,1,3,1,2,1,2,2,1,2,1,2,2,2,1,1,2,2,2,1,2,1,2,1,2,1,3,1,2,2,1,3,1,1,2,1,1,2,1,2,2,1,1,1,3,3,1,1,1,1,1,2,2,2,2,1,1,1,2,1,1,1,2,2,2,1,1,2,1,2,2,1,1,2,2,1,1,2,2,1,1,2,2,1,3,1,2,2,1,2,1,2,1,1,1,2,1,2,1,1,2,2,1,1,2,2,1,2,1,1,1,3,1,3,2,1,1,1,1,2,2,2,2,3,1,3,3,2,1,1,2,2,1,1,1,1,1,1,2,3,2,2,2,1,1,1,1,1,1,1,2,1,2,1,1,2,1,2,2,1,1,2,1,2,1,2,1,2,1,1,1,2,1,2,1,1,2,1,2,1,2,2,1,3,3,2,1,2,2,2,1,2,1,1,1,3,2,1,1,1,3,1,1,2,1,2,1,1,1,2,1,1,1,1,1,2,1,1,1,2,1,3,1,2,2,3,1,10.44628
2,2,1,2,1,3,1,3,1,3,3,1,1,2,2,1,1,2,2,1,3,1,1,2,1,2,2,2,2,1,1,1,3,2,1,1,1,2,1,2,3,2,1,2,1,1,1,2,2,2,1,2,1,3,2,2,3,1,1,1,2,1,2,1,3,2,1,1,2,1,2,1,3,3,1,3,1,1,2,2,2,1,1,2,1,1,2,1,2,2,1,1,1,1,1,1,1,3,1,1,1,2,2,2,1,1,1,2,2,1,2,1,1,1,2,1,2,1,2,1,1,1,1,1,1,2,2,3,3,1,1,3,2,1,2,2,1,1,2,1,2,2,1,1,2,1,2,3,2,1,2,1,2,1,1,2,2,2,1,1,1,2,2,2,3,2,2,3,1,1,2,1,1,1,1,2,2,1,2,1,2,2,2,1,1,1,1,2,1,1,3,2,2,1,2,1,1,1,1,1,2,2,2,1,1,2,2,1,2,1,2,2,1,1,1,2,2,2,1,1,1,1,2,2,1,1,2,1,2,2,1,1,1,1,1,1,1,3,2,1,1,1,1,3,1,1,2,2,1,2,1,1,2,1,1,1,2,1,1,1,1,1,1,2,2,1,1,1,1,2,1,2,1,2,1,1,1,1,1,2,2,1,2,1,2,1,1,1,1,1,2,1,1,1,1,1,1,1,1,2,2,1,1,1,2,2,1,130.719899
2,2,1,1,3,1,2,1,1,1,1,2,1,1,1,2,1,1,1,1,3,2,1,2,1,2,1,1,2,2,1,2,1,1,2,2,2,1,2,1,2,3,2,1,1,2,1,2,1,1,1,1,1,2,1,1,2,1,1,1,2,2,1,2,1,1,2,1,1,1,1,1,1,2,2,1,3,2,1,1,2,2,1,2,3,2,2,3,3,2,1,1,1,1,2,1,1,1,1,2,2,1,2,2,1,1,1,2,1,2,2,1,2,1,1,1,2,1,1,2,1,2,1,1,3,1,2,3,1,2,2,3,2,1,2,2,1,1,1,1,1,2,1,1,1,2,1,1,1,2,1,2,2,1,3,2,1,2,1,1,2,2,1,2,1,1,2,2,1,2,3,2,1,2,2,2,1,1,1,1,1,1,1,2,1,1,1,1,1,1,1,2,2,2,2,2,1,1,3,1,1,1,2,2,1,2,3,2,1,1,1,2,1,2,2,1,2,1,1,3,1,1,3,2,1,2,1,1,2,2,1,1,3,2,1,1,1,1,1,2,1,2,1,2,1,2,3,2,1,1,2,1,1,1,1,1,2,1,1,1,2,1,2,1,3,1,1,1,2,2,2,2,2,2,3,1,1,1,1,2,2,2,1,1,2,2,1,2,1,1,1,3,1,1,1,3,1,1,2,3,2,2,2,1,2,1,1,39.217181
1,2,1,1,1,1,1,1,1,2,2,1,1,1,1,1,2,1,1,2,2,2,1,1,1,1,1,1,2,1,1,1,2,1,1,3,1,1,2,3,2,2,2,1,1,1,1,2,1,2,1,1,1,1,2,1,2,2,2,1,2,1,1,1,1,2,2,3,2,1,1,1,1,2,1,2,3,2,2,1,1,1,3,2,3,1,2,1,1,2,1,3,1,1,2,1,1,1,2,1,1,1,3,1,1,1,1,2,1,3,1,1,1,1,2,2,2,1,2,1,1,1,2,2,2,1,1,1,1,2,2,3,3,1,2,2,1,2,2,1,1,1,1,1,2,1,1,1,2,1,1,2,1,1,1,1,2,2,1,1,1,1,2,1,1,1,2,2,1,1,2,1,1,2,1,1,1,2,2,1,1,2,1,2,1,2,2,2,1,1,1,2,2,2,2,1,1,1,1,2,3,1,2,1,1,1,1,2,1,1,2,2,1,1,1,1,2,2,1,2,1,2,3,1,2,2,1,1,1,2,1,1,3,2,2,2,1,1,1,1,1,3,1,2,1,1,2,2,1,2,1,1,1,1,1,2,1,1,1,1,2,1,1,2,2,1,1,2,2,1,2,2,1,1,1,1,1,2,2,1,2,1,1,1,1,1,1,2,1,2,1,1,1,2,1,2,2,1,1,2,2,2,1,2,2,2,2,48.190802
2,3,2,2,2,1,1,2,2,1,1,1,1,2,2,1,1,3,2,2,1,2,1,1,1,1,2,1,1,2,1,1,1,2,1,1,2,1,1,1,1,2,2,3,2,1,1,1,2,2,1,1,2,1,1,2,2,2,2,1,3,1,2,3,1,1,1,2,1,2,2,1,2,1,1,1,2,1,1,1,3,1,1,1,2,2,2,1,1,2,1,3,1,1,1,1,1,1,1,1,1,2,1,2,1,1,3,2,1,3,1,2,2,2,1,2,1,1,1,1,1,2,3,2,1,1,1,3,1,1,1,1,1,1,1,1,1,1,2,2,1,1,2,1,1,3,2,2,2,3,2,1,2,1,1,1,1,2,1,1,1,1,1,1,3,2,3,2,2,1,1,1,3,1,2,1,2,2,2,1,1,2,1,1,1,1,1,1,2,1,1,2,2,2,2,1,1,1,1,2,2,1,2,2,1,2,2,2,1,1,2,1,1,1,1,1,1,1,1,1,1,2,1,2,1,1,1,1,1,3,1,1,1,1,1,2,1,1,2,1,1,1,1,1,1,1,1,2,1,2,2,1,2,2,1,2,1,3,1,1,2,2,2,2,1,1,1,1,1,1,1,2,1,1,1,1,2,1,1,2,1,1,2,1,1,1,2,1,2,2,2,2,1,1,2,1,2,1,1,2,1,2,1,1,1,1,1,34.370604
1,1,1,1,1,1,2,2,2,2,1,1,1,1,1,3,2,3,2,1,2,2,1,2,2,2,2,2,1,1,1,2,3,1,1,1,1,2,1,2,1,2,1,2,2,1,1,1,1,1,1,1,2,2,2,1,3,1,3,1,1,1,2,2,1,2,1,1,1,2,1,1,1,2,1,1,1,1,1,2,1,2,1,1,3,2,1,3,2,2,2,1,1,1,1,1,1,1,2,1,2,1,2,1,2,2,1,3,1,2,1,1,1,1,2,1,2,1,1,2,2,1,3,1,1,3,1,2,2,3,1,3,3,1,1,1,1,1,2,1,3,1,2,1,3,2,3,2,1,1,2,1,2,1,1,1,1,3,1,1,1,1,2,3,1,1,2,2,1,1,2,2,2,2,2,1,1,1,1,1,2,2,1,1,2,1,2,1,1,2,1,2,1,2,1,1,1,1,1,2,1,2,1,2,2,2,2,2,3,1,2,2,1,1,1,2,2,2,2,1,1,1,2,1,2,1,1,2,2,2,2,1,1,1,2,2,2,2,1,1,2,2,1,1,1,1,2,1,1,2,2,1,1,2,1,2,1,2,1,2,1,1,1,1,2,1,1,1,1,1,3,2,1,1,1,1,3,1,1,1,3,2,1,1,3,2,2,1,1,1,2,2,1,1,2,1,2,3,1,1,1,1,2,2,2,2,3,41.993724
2,2,1,2,2,2,2,1,2,2,2,2,1,3,1,2,1,1,1,1,1,1,3,2,1,2,2,1,2,2,2,1,2,1,2,1,1,2,1,2,3,1,2,1,1,2,2,1,1,2,1,2,3,2,2,1,1,1,1,2,2,1,2,2,1,2,2,1,1,1,3,2,2,1,1,2,1,1,2,1,1,2,1,1,1,1,2,3,1,2,2,3,1,1,1,1,1,3,2,3,1,1,1,2,1,1,2,1,2,1,2,3,2,3,1,1,1,2,1,1,1,2,1,1,2,1,1,1,2,1,3,1,2,1,1,1,2,1,2,1,2,1,2,3,1,2,1,1,2,1,3,2,2,1,1,1,1,3,1,1,1,1,3,1,2,2,1,2,1,1,1,1,2,2,1,2,2,1,2,1,2,2,1,1,2,1,1,1,1,1,1,1,2,3,1,1,1,2,1,2,1,1,3,3,2,1,1,2,2,1,2,1,1,1,2,2,2,2,1,2,1,3,1,1,1,2,3,2,1,1,2,1,1,1,1,1,1,2,2,1,1,2,2,2,2,1,1,2,1,2,2,1,1,2,1,1,2,1,2,1,3,1,1,3,1,2,1,1,3,2,1,1,2,3,2,1,2,1,2,1,2,1,2,1,2,1,1,2,1,1,2,2,1,2,1,2,1,2,1,2,1,1,1,2,1,1,1,27.907286
1,2,1,2,2,3,2,1,2,1,1,1,1,1,1,1,1,2,2,2,1,1,1,1,1,1,2,1,2,1,2,1,2,2,1,1,1,2,1,1,2,2,1,2,1,1,1,2,2,1,1,2,1,1,1,3,2,2,2,1,2,1,1,3,2,1,2,1,3,2,2,1,2,1,2,2,3,2,2,1,2,2,3,1,1,2,2,2,1,2,1,1,1,1,1,1,1,1,2,2,2,2,3,1,1,2,1,1,2,2,1,2,2,2,1,1,2,1,1,3,1,1,1,2,1,1,2,2,2,2,1,1,2,2,1,1,1,3,1,1,1,3,2,1,2,2,3,1,1,1,2,1,1,1,2,2,1,1,1,2,2,1,2,3,1,1,2,2,1,1,1,1,1,3,2,3,1,1,2,2,2,2,1,1,2,1,2,1,1,1,1,2,1,2,1,2,2,2,1,2,1,1,1,1,1,1,1,2,2,1,2,2,2,3,2,1,1,2,1,2,1,3,1,1,1,1,2,1,1,1,1,1,2,3,1,2,2,1,2,2,1,1,2,1,1,1,2,1,1,2,1,1,1,2,1,1,2,1,1,1,3,2,2,1,1,3,1,1,2,2,1,1,2,1,1,1,1,2,2,2,2,2,3,1,1,2,1,2,1,1,2,1,1,1,1,3,1,1,2,1,2,2,1,1,1,1,2,79.160336
2,3,2,1,1,2,2,2,3,1,2,1,2,3,1,1,1,2,1,1,2,2,1,1,1,3,1,2,2,1,1,2,3,1,1,2,1,2,1,1,1,1,1,1,2,1,1,1,1,2,2,1,3,1,3,1,1,2,3,1,2,2,1,3,1,2,2,1,1,2,1,1,1,1,1,2,2,1,3,1,1,1,1,1,1,2,3,2,1,2,1,3,2,1,1,1,1,1,1,2,2,1,2,1,2,1,3,3,2,1,1,2,1,1,2,3,1,1,1,1,2,1,1,1,2,1,1,2,2,3,1,2,1,2,2,1,2,1,1,1,2,2,1,1,1,3,2,1,2,2,1,3,3,3,1,3,1,2,1,1,2,1,2,2,1,1,3,1,1,1,2,2,1,2,3,2,1,3,2,2,1,1,1,1,1,2,1,1,1,2,1,1,2,2,1,1,1,2,1,1,2,1,2,2,1,2,2,1,2,2,1,1,1,2,2,1,1,1,1,2,1,1,2,1,2,2,1,1,3,1,1,1,1,2,1,3,1,2,2,2,1,2,1,2,1,1,1,3,1,2,1,2,1,1,1,1,1,1,1,1,1,1,2,1,3,2,1,1,1,2,1,2,1,2,1,1,2,2,1,2,2,2,2,2,2,2,2,1,1,1,2,2,1,2,1,2,1,1,1,3,1,1,1,1,1,2,1,46.042475
2,2,1,1,1,2,2,3,2,1,1,2,1,1,1,1,2,1,1,1,2,1,1,1,1,2,2,2,1,1,1,1,3,1,2,1,1,3,2,3,2,1,2,1,1,1,1,1,2,1,3,1,1,1,2,1,1,1,1,2,2,1,2,3,1,2,1,1,1,1,2,2,1,3,3,2,1,1,1,2,1,2,1,1,1,3,2,3,2,2,1,3,1,1,1,2,2,3,2,2,1,1,1,1,1,2,2,1,1,1,1,1,1,2,2,2,1,2,1,2,3,2,2,1,1,1,2,2,2,1,2,1,3,2,1,1,1,1,2,1,1,2,2,2,1,3,1,1,1,1,1,1,1,1,2,1,1,1,1,2,1,1,1,2,1,1,1,2,1,1,1,1,1,1,2,3,1,2,3,1,1,2,2,1,2,1,1,1,2,1,1,2,1,1,1,3,1,1,3,2,1,2,2,2,2,1,1,1,2,1,1,3,1,1,2,1,1,1,2,1,1,1,1,1,1,1,2,1,1,3,1,2,1,1,1,2,2,2,3,1,1,2,2,1,1,1,3,1,1,2,2,1,1,2,1,2,3,2,1,1,2,1,2,1,3,3,1,1,1,2,1,1,1,2,1,1,1,1,1,1,2,1,1,3,1,1,1,1,1,1,1,2,2,1,1,1,1,1,1,1,1,1,2,3,2,1,3,56.040262
2,3,1,3,2,1,1,2,2,1,2,1,1,3,1,2,1,1,1,2,2,1,1,1,1,2,1,2,2,1,1,2,2,2,3,1,1,1,1,2,2,2,2,2,2,3,1,1,3,3,1,1,1,3,2,2,1,1,3,1,2,1,1,1,3,1,1,1,1,1,2,1,1,1,1,1,1,1,1,1,2,1,1,1,2,3,2,1,1,1,2,3,1,1,1,1,1,2,1,1,2,1,1,1,1,1,2,3,2,3,1,1,1,1,1,1,1,2,1,1,1,1,1,1,2,1,1,3,1,1,1,2,2,2,1,1,1,1,1,1,2,2,1,2,1,1,2,2,1,2,2,1,1,1,2,2,1,1,2,2,1,1,2,1,2,1,1,1,1,3,2,2,1,2,1,1,1,1,1,2,1,1,1,2,1,2,1,1,2,2,1,2,1,1,1,1,1,2,1,2,1,1,1,1,1,3,1,2,1,2,2,2,2,2,3,1,2,1,1,2,1,1,2,1,1,1,2,1,2,3,2,1,2,2,1,2,1,2,1,1,1,1,2,1,2,2,1,3,1,1,1,1,1,1,1,1,1,1,1,1,2,3,1,1,3,2,1,1,2,2,1,2,1,3,2,1,1,1,3,2,2,3,2,2,1,2,1,1,2,2,2,1,1,1,1,1,2,1,2,2,2,1,1,1,1,3,1,19.010843
1,1,2,1,1,2,1,1,1,3,3,2,1,2,2,2,2,1,2,1,1,1,1,1,1,2,2,2,2,1,1,1,3,2,1,1,1,2,1,2,1,3,1,1,1,1,2,2,2,1,1,1,2,1,2,1,3,2,2,1,2,1,1,2,2,1,1,2,1,1,1,3,1,1,1,2,2,1,1,1,1,2,1,2,2,2,3,2,2,2,2,3,2,1,1,1,1,2,2,1,1,1,1,1,2,2,1,1,1,2,1,1,1,1,1,1,2,1,2,1,2,2,1,1,1,1,2,2,1,2,1,3,2,1,1,1,1,1,1,2,2,3,1,2,1,1,2,2,1,2,1,1,1,1,2,1,1,1,2,1,2,1,2,1,1,2,1,1,1,2,2,1,1,1,2,2,2,1,2,2,2,1,1,1,2,1,1,1,1,1,1,2,2,2,1,2,1,3,1,1,1,3,1,2,2,3,1,3,2,2,3,1,1,2,1,2,2,2,1,1,2,3,2,1,2,1,3,2,2,1,2,1,1,1,2,2,1,2,2,2,1,1,1,1,1,1,2,1,1,1,2,1,1,2,2,1,2,1,1,1,1,1,3,2,1,3,1,1,1,2,1,2,1,2,2,2,2,2,2,1,1,2,2,1,1,1,2,2,2,1,1,2,1,2,1,2,2,1,1,2,1,1,2,2,2,1,1,58.35076
2,1,2,2,1,2,3,2,1,1,2,3,2,2,1,1,1,2,1,1,1,1,1,1,1,2,1,1,2,3,1,1,1,2,2,2,1,2,1,2,1,1,1,1,2,1,1,2,1,1,2,1,1,1,2,1,2,1,3,1,1,1,1,2,2,2,1,1,1,1,3,1,3,2,1,2,3,1,2,2,1,1,1,1,2,2,2,2,1,1,1,2,1,1,2,2,1,1,1,2,1,2,1,2,1,1,1,1,1,1,3,2,1,1,2,1,1,1,1,3,1,1,1,2,3,1,2,3,1,1,2,2,2,1,1,1,1,1,1,1,1,2,2,2,1,1,1,1,1,3,2,3,2,1,2,1,1,2,1,1,1,1,1,2,2,1,1,1,1,1,2,1,1,1,3,3,1,1,2,2,1,1,1,1,2,1,1,2,2,1,1,1,1,1,2,2,1,2,1,2,2,2,2,1,1,1,1,1,1,1,2,1,3,1,1,2,3,1,1,2,2,3,1,1,2,2,1,1,1,1,1,2,2,1,1,3,1,1,1,1,1,1,1,2,3,1,3,1,2,1,1,1,2,1,2,2,2,1,2,1,2,2,3,1,1,1,1,1,2,1,1,2,1,1,1,1,1,2,1,3,1,1,2,2,1,1,1,2,2,1,2,2,1,2,1,1,1,1,1,1,1,1,2,1,1,2,2,29.272939
2,2,3,1,1,2,1,2,2,2,2,2,1,2,1,1,2,2,1,3,1,2,1,2,2,1,2,2,2,1,2,1,2,1,1,1,1,2,1,1,2,2,1,1,2,1,2,2,1,1,1,2,1,1,2,1,2,2,1,2,2,2,2,2,1,1,2,2,1,1,1,3,1,2,2,1,2,1,2,1,3,1,1,2,2,1,1,2,2,2,1,1,1,1,1,1,1,3,1,1,1,1,2,2,2,1,1,1,2,3,2,3,2,1,1,2,1,1,1,1,2,1,1,1,3,2,3,2,1,1,1,1,2,1,2,1,1,1,1,1,1,1,1,2,2,1,2,2,2,1,1,2,1,2,2,1,1,1,1,1,2,1,2,1,1,1,1,2,3,2,2,1,2,1,1,2,1,3,2,1,1,1,2,3,1,1,1,3,2,1,1,2,2,2,1,2,1,1,2,2,1,2,1,2,1,1,2,1,2,1,1,2,2,1,2,1,2,2,1,1,2,2,1,1,1,2,1,1,1,1,1,2,1,1,1,1,1,2,1,2,1,3,1,1,2,1,2,1,2,2,2,1,1,1,2,2,2,1,1,2,1,1,1,1,2,1,1,1,1,1,1,3,1,1,1,2,1,1,1,1,2,2,1,1,1,2,1,1,1,1,2,3,1,1,1,1,1,1,1,1,2,1,2,1,1,1,3,72.504728
1,3,3,1,1,2,1,3,2,1,1,1,2,2,1,2,2,2,2,1,3,2,1,1,1,2,1,1,1,1,1,1,1,2,1,1,1,2,2,1,2,1,1,1,3,1,1,2,1,1,1,1,1,1,2,2,1,1,2,2,1,3,3,1,2,1,2,2,1,1,1,1,1,1,1,1,2,2,2,1,2,1,2,2,1,1,2,2,1,1,1,1,1,1,1,1,1,2,1,2,1,1,1,1,1,1,2,2,2,3,1,2,1,1,2,2,2,1,2,1,3,2,2,1,1,1,2,2,1,1,1,1,2,2,1,1,1,2,1,1,1,2,1,2,3,1,3,2,1,2,1,1,3,1,2,1,1,3,1,2,3,1,1,2,1,1,1,2,2,3,1,2,2,1,1,2,3,2,1,2,1,2,1,1,2,1,1,1,2,2,2,1,1,2,3,1,1,2,2,1,1,2,2,2,1,3,1,1,1,2,2,1,1,1,1,1,2,2,1,1,3,1,1,2,1,1,1,2,1,2,3,2,1,1,1,1,1,2,2,1,1,2,1,2,2,1,3,2,1,1,2,1,1,1,1,1,2,1,2,1,2,2,2,2,3,1,1,1,2,3,3,1,2,1,1,1,1,1,2,1,2,2,1,1,1,3,1,1,2,1,2,1,1,1,2,1,1,2,1,1,2,2,1,2,2,1,2,59.96777
1,2,1,2,2,1,2,1,3,1,1,1,3,1,1,2,1,2,2,2,1,1,1,1,1,3,1,2,1,1,1,1,3,2,2,1,1,2,1,3,2,2,1,1,1,2,1,1,1,1,1,1,1,1,2,1,2,2,2,2,1,1,2,2,2,1,2,1,1,1,1,1,2,1,1,2,2,1,2,1,2,1,1,1,3,3,3,1,1,2,3,1,1,1,1,2,1,2,1,2,1,2,1,2,1,1,2,1,3,1,3,3,1,1,3,1,2,2,1,2,1,1,1,2,2,2,2,1,1,1,1,3,3,2,2,2,1,2,2,1,1,2,1,1,1,3,1,2,2,1,3,2,2,2,1,1,1,2,1,1,2,1,2,1,2,1,3,2,1,1,1,2,1,1,2,3,1,2,3,1,1,3,2,1,1,2,1,2,2,1,1,2,1,3,3,2,2,1,2,2,2,2,3,1,1,2,1,2,2,1,2,2,2,1,1,1,1,3,1,1,1,2,1,1,2,2,2,2,1,2,1,2,1,1,1,1,2,2,1,2,1,2,1,1,2,1,2,2,1,1,1,1,1,1,1,1,1,2,1,1,2,1,2,1,2,3,1,1,2,1,1,2,2,1,1,1,1,1,1,3,1,3,2,1,1,1,2,2,1,1,2,1,2,2,1,1,1,1,1,2,3,1,1,2,1,2,2,-3.692698
1,1,1,2,1,1,1,3,2,1,2,1,1,2,1,1,1,1,1,1,1,1,1,1,1,2,3,2,2,1,2,1,2,2,1,1,1,2,1,2,1,2,1,1,1,1,1,1,3,1,2,2,2,2,1,1,1,1,3,1,2,2,2,2,2,3,2,2,1,2,2,2,1,2,1,1,2,1,1,2,2,1,2,1,1,3,1,2,2,2,1,1,1,1,2,1,2,1,1,1,1,1,2,1,2,2,1,2,2,2,1,2,1,2,2,2,1,1,1,1,1,2,1,1,1,1,1,2,1,1,1,1,2,2,1,1,1,2,1,2,1,2,2,1,1,3,3,3,3,1,2,1,1,2,2,1,1,2,1,1,2,2,2,2,2,2,2,3,1,1,1,1,1,1,1,1,1,1,1,1,2,2,2,1,2,1,2,1,2,1,1,2,1,3,2,1,2,1,1,2,2,1,2,2,2,2,1,2,1,1,1,1,3,1,1,1,1,2,2,1,2,1,2,1,1,1,3,2,1,1,2,1,1,1,1,1,1,1,1,1,1,2,1,3,1,1,2,2,1,1,3,1,1,1,1,1,3,1,1,1,1,1,2,2,1,1,1,2,1,3,2,1,1,2,2,1,2,3,2,3,3,2,1,2,1,2,1,1,1,2,2,2,1,1,1,1,1,1,1,2,2,1,1,2,1,1,2,19.975897
1,1,3,1,2,3,2,1,2,3,1,1,1,2,1,1,1,1,1,2,1,2,1,1,1,1,1,3,1,3,1,1,2,3,1,2,1,2,1,1,1,1,2,1,2,1,1,3,1,1,2,1,1,3,1,2,2,2,3,1,2,1,1,3,2,1,1,1,2,1,1,1,1,1,1,1,2,1,2,1,1,2,1,2,2,3,1,2,2,2,1,2,2,2,1,2,1,2,2,2,1,1,2,1,1,1,1,1,2,1,3,1,1,2,1,1,2,1,1,1,2,3,1,2,2,2,1,1,1,2,1,1,2,2,1,1,2,1,1,1,1,1,2,2,2,2,1,2,2,3,1,2,2,1,1,3,1,1,1,1,2,1,1,1,1,1,2,2,1,2,2,2,2,1,1,1,2,2,3,1,2,2,2,1,2,1,1,1,3,1,2,2,2,2,2,1,1,3,1,2,1,2,1,2,1,3,1,2,1,1,1,1,1,1,2,1,2,3,1,2,2,2,1,1,1,1,1,1,1,2,2,1,3,1,1,1,1,2,1,2,1,1,2,1,2,1,1,2,1,1,1,1,1,2,1,1,1,2,1,1,2,1,2,1,3,2,2,2,2,1,2,2,1,2,1,1,2,1,2,1,1,1,2,2,1,1,1,1,1,1,1,2,1,1,2,1,1,1,1,1,1,2,2,2,1,1,1,140.200891
2,2,2,1,1,2,3,1,2,1,1,2,1,1,1,2,2,1,1,2,2,1,1,2,1,1,1,1,1,2,2,3,1,2,2,1,1,2,1,1,1,2,1,1,1,2,1,2,2,1,1,1,1,1,2,3,1,2,2,1,2,1,2,3,2,2,1,2,1,1,1,1,2,2,2,2,1,1,2,1,1,1,2,2,2,1,2,2,3,2,2,1,2,2,1,1,1,1,2,1,2,2,2,3,1,2,1,2,2,1,1,2,1,2,2,1,2,2,1,2,1,1,1,2,1,1,1,1,1,2,2,2,1,1,1,2,2,2,1,1,1,3,1,3,1,2,2,1,1,2,2,3,2,1,1,2,1,2,2,1,1,1,1,1,1,1,2,3,1,1,1,2,2,3,2,1,2,2,2,2,1,1,1,1,1,1,1,1,2,1,1,1,2,3,1,3,1,2,1,2,2,2,1,1,1,2,2,1,1,2,2,2,2,1,1,2,2,2,1,3,2,1,2,1,1,1,1,2,1,1,1,1,1,3,1,2,1,1,1,2,1,2,1,1,3,1,2,1,1,2,1,1,1,1,2,1,1,1,1,1,1,1,1,2,1,2,1,1,2,1,2,2,2,1,2,2,1,2,1,1,2,1,1,3,1,1,2,2,2,1,2,2,1,1,1,1,1,1,1,3,1,3,1,1,2,1,1,59.712786
1,2,2,1,1,2,1,1,2,1,1,3,1,2,1,3,2,2,1,1,3,2,2,1,2,1,1,2,1,3,1,1,2,2,1,1,1,1,1,1,2,1,1,1,1,1,1,2,3,2,2,1,2,2,1,1,2,2,3,1,1,2,1,2,1,2,1,1,1,1,3,2,2,2,1,1,2,1,3,2,3,1,1,1,3,3,2,2,2,2,1,2,1,1,2,2,1,2,1,1,2,1,2,1,1,1,1,1,1,2,1,2,2,1,3,2,2,2,2,2,1,1,2,1,1,2,1,3,1,1,1,2,1,3,2,1,1,2,1,1,1,1,2,1,1,1,2,2,1,1,2,1,3,1,1,1,1,2,1,1,1,1,2,1,1,1,2,1,1,1,2,3,1,2,1,3,1,1,2,2,1,2,1,2,1,1,2,1,2,2,2,1,1,1,2,1,1,1,1,2,2,1,1,2,1,2,1,1,2,2,1,1,1,1,3,1,1,2,1,3,1,1,2,2,1,1,3,1,1,2,1,1,3,1,2,2,1,2,1,1,1,1,1,1,2,2,1,2,1,1,1,2,1,1,1,2,2,1,2,1,2,2,2,2,2,2,2,1,1,2,2,1,1,1,2,2,2,1,1,2,2,1,1,1,1,1,2,1,1,1,2,2,1,2,1,1,1,1,1,2,2,1,2,2,2,2,2,53.517451
1,2,2,3,2,2,2,1,2,1,3,3,1,1,2,1,1,2,1,1,1,2,1,1,1,3,2,2,2,1,1,1,3,2,1,1,1,2,1,2,1,2,2,2,1,1,1,1,2,2,1,2,1,2,2,1,1,2,1,1,2,1,1,1,3,1,1,1,1,2,3,1,1,1,1,1,1,1,3,1,2,1,2,2,2,2,1,1,1,2,1,1,1,1,2,1,1,2,3,1,2,1,1,1,2,2,1,1,2,2,1,2,1,2,2,1,1,2,1,3,1,2,2,2,2,1,2,1,2,1,1,2,1,1,1,1,1,1,2,1,1,1,1,2,2,2,2,1,1,1,1,2,2,1,2,1,2,1,2,2,1,1,1,2,3,1,1,1,2,1,1,1,2,2,1,2,1,2,1,1,1,1,1,1,2,1,2,1,2,1,1,2,3,1,2,2,1,1,2,2,1,1,2,3,1,2,2,1,2,1,2,1,1,1,1,3,2,2,1,2,1,1,3,1,2,1,2,1,1,2,3,1,1,2,2,1,1,2,2,1,2,1,1,2,2,1,2,2,1,3,2,1,2,1,3,2,2,1,1,2,2,2,2,1,2,2,1,1,2,3,2,1,1,1,1,1,1,2,1,2,1,2,1,3,1,2,1,1,2,1,1,1,2,1,2,1,1,1,1,2,1,1,1,1,1,1,1,-2.988138
2,2,1,2,2,3,1,2,1,3,1,1,2,2,2,1,1,1,1,2,1,3,1,2,1,1,2,2,2,1,1,1,2,1,2,3,2,1,1,1,2,1,2,2,1,2,2,2,2,2,1,1,3,2,2,1,3,1,1,2,2,2,2,1,1,2,2,1,2,1,3,1,1,1,2,2,1,1,2,1,1,1,1,1,3,2,1,2,1,2,1,3,1,1,1,1,2,2,1,1,1,1,1,2,1,1,1,2,2,2,2,2,2,1,2,1,2,1,2,1,1,2,1,1,1,2,1,2,1,1,1,2,2,2,2,1,1,1,2,1,1,2,1,2,1,2,2,2,3,1,2,1,2,2,1,1,1,1,1,2,2,1,1,1,2,1,1,2,2,1,2,3,1,3,2,2,3,1,1,1,2,2,1,1,1,1,1,1,1,1,1,2,1,3,2,2,1,1,1,2,3,1,2,2,1,1,1,3,2,1,2,2,3,1,3,2,1,2,1,2,1,2,2,2,1,1,3,1,1,3,1,1,3,1,1,2,2,3,1,2,2,2,2,2,1,1,2,1,2,1,1,2,1,1,2,1,2,1,1,1,1,1,3,1,3,1,1,1,3,3,1,3,2,1,2,1,2,1,1,2,1,1,2,2,1,2,1,3,1,1,1,3,1,1,1,1,2,1,2,1,2,1,3,1,1,1,2,130.713768
1,1,3,1,1,2,1,1,2,1,1,1,1,1,1,1,2,1,1,3,1,3,1,2,1,1,2,1,1,2,2,3,3,1,1,1,1,2,1,1,1,2,1,1,1,1,1,1,3,1,2,1,1,2,1,1,2,2,1,2,2,2,1,3,2,1,1,1,2,1,3,2,2,1,2,3,1,1,2,2,1,3,1,1,1,2,1,2,1,2,2,1,2,1,1,1,1,1,2,1,1,1,2,1,1,2,1,1,2,2,1,1,2,1,1,2,2,1,1,1,2,2,2,2,1,1,1,3,2,1,2,1,2,1,2,2,2,1,2,1,2,2,2,2,1,1,1,2,1,1,2,2,1,1,2,1,2,1,1,1,1,2,2,2,1,1,3,2,2,1,2,2,2,1,1,2,2,2,1,2,2,2,1,2,3,2,1,1,1,1,1,1,2,3,3,1,1,1,2,2,2,1,3,1,2,1,1,1,3,3,2,2,1,1,3,2,1,2,1,2,1,2,1,2,1,1,1,1,2,1,2,2,2,1,1,3,2,2,2,2,1,1,2,2,1,1,2,1,2,1,2,1,1,1,1,1,2,2,1,2,1,2,2,1,3,2,1,1,2,1,2,1,2,1,1,1,2,2,1,3,1,1,1,2,1,2,2,1,2,1,2,1,1,1,1,1,1,2,2,1,2,1,1,1,1,3,1,33.546973
1,2,2,2,2,1,2,3,2,2,1,1,1,1,1,2,2,1,1,2,1,2,1,1,1,2,1,1,1,1,3,1,1,2,1,1,1,3,1,1,2,1,1,2,1,1,2,2,3,2,1,1,1,2,2,2,2,3,2,1,1,1,2,2,1,2,1,2,1,2,2,1,1,1,1,2,2,1,2,1,2,1,1,2,1,1,3,1,1,1,1,2,1,1,1,1,2,1,1,1,2,1,2,1,2,2,1,3,1,1,1,3,1,1,2,1,1,3,1,2,1,1,2,1,2,1,1,2,1,1,1,1,2,1,1,2,2,2,2,2,1,2,1,2,1,2,1,3,1,1,3,1,1,2,2,1,1,2,2,2,1,1,2,3,1,1,1,1,1,1,1,2,1,3,2,2,2,2,1,1,1,1,1,1,3,2,1,2,2,1,1,1,2,2,3,2,1,2,1,1,1,2,1,2,1,3,1,1,1,1,1,2,1,1,1,1,3,2,1,1,1,2,1,1,1,1,1,1,2,1,2,1,1,2,1,3,1,1,1,1,2,2,1,2,3,1,1,1,1,1,2,1,1,2,2,1,2,2,1,1,1,2,2,1,1,2,1,1,1,1,1,2,2,1,1,1,1,1,2,3,2,2,1,1,1,1,2,1,1,1,2,2,2,1,2,2,1,2,1,2,2,1,1,1,1,2,2,19.837344
1,2,2,2,2,2,2,2,1,2,2,2,1,2,1,1,2,2,1,1,1,1,1,2,1,2,2,1,2,1,1,1,1,1,2,1,1,1,1,1,2,2,1,1,1,1,1,2,2,2,1,1,1,1,1,3,1,2,2,1,2,1,1,2,1,1,1,2,1,1,1,2,2,2,1,2,3,1,1,1,1,3,1,1,3,2,3,2,2,1,1,2,2,1,2,1,1,2,2,2,2,1,2,1,1,2,2,1,3,2,2,2,2,1,2,1,1,1,1,1,1,2,2,2,1,2,2,3,1,1,1,2,1,2,1,1,1,3,1,2,1,2,1,1,1,2,1,1,2,2,1,1,2,1,2,1,1,1,1,1,3,1,2,2,3,1,1,1,1,2,1,1,1,1,2,3,1,1,1,2,2,1,1,1,2,1,1,2,2,1,1,1,2,2,2,1,1,1,1,3,2,1,1,1,1,1,3,1,2,1,2,2,2,3,1,2,2,3,1,2,1,2,1,1,1,1,2,2,1,1,1,1,2,3,1,2,1,2,1,2,1,1,1,1,2,1,1,1,1,1,1,1,1,1,1,2,2,1,2,1,2,1,2,1,3,1,1,1,1,1,1,2,2,1,1,2,1,2,2,1,3,1,1,2,1,1,2,2,1,1,1,1,2,1,2,1,1,1,2,3,2,1,3,2,1,2,2,39.345508
1,1,2,2,1,1,2,2,2,1,1,1,1,3,2,2,2,2,1,1,2,2,2,1,1,2,1,2,2,2,1,1,3,1,1,1,1,3,2,2,3,3,3,2,1,1,2,2,2,1,1,2,2,1,2,1,3,2,2,1,1,1,2,2,3,2,1,2,1,2,2,1,2,1,1,1,2,2,2,2,2,1,3,1,2,2,1,2,2,1,1,2,3,1,1,1,1,2,1,1,1,1,1,3,1,1,1,2,1,2,2,3,1,1,3,1,2,1,1,1,1,1,1,1,1,1,1,2,1,1,3,2,1,2,2,2,2,2,1,1,2,1,2,1,2,2,2,1,1,2,2,3,1,1,1,1,2,2,1,1,1,1,2,2,1,2,1,3,1,1,2,2,1,1,1,3,1,2,2,1,2,2,1,1,3,2,1,1,3,1,1,1,1,1,2,3,1,1,1,1,1,3,1,3,1,1,2,2,1,2,2,2,1,1,1,2,1,2,2,2,2,2,2,1,3,1,2,1,1,1,1,1,2,1,1,3,1,1,1,1,1,1,1,1,2,1,3,1,1,3,1,1,1,2,1,1,2,2,3,1,1,1,1,1,2,2,1,2,1,1,1,1,2,1,2,2,1,2,1,2,2,1,2,2,1,2,2,1,1,1,1,1,2,1,1,1,1,1,2,2,1,1,1,2,1,2,2,17.202626
1,3,1,1,1,1,1,2,2,2,1,2,1,2,1,2,1,2,2,2,2,2,1,1,1,1,2,1,1,2,1,2,1,3,1,1,1,2,2,2,3,2,2,1,1,2,2,2,1,1,1,2,1,3,2,1,1,2,2,1,1,2,1,2,1,2,2,1,1,1,1,1,1,2,1,2,2,1,1,1,1,1,1,1,2,2,1,1,1,1,2,1,2,1,2,2,2,1,2,1,1,2,2,2,1,1,1,1,2,3,2,2,1,1,1,1,1,1,3,2,2,1,2,1,2,2,3,2,3,1,1,1,3,1,2,2,1,1,1,1,1,1,1,2,1,2,1,2,2,1,2,2,1,1,2,1,2,1,2,1,2,1,1,1,2,1,2,2,1,2,1,2,2,2,1,2,2,2,3,1,1,1,1,2,2,1,1,2,2,1,1,3,2,2,2,2,1,2,1,2,1,2,2,1,1,1,1,1,2,3,2,1,3,1,1,2,3,1,2,1,3,2,1,1,1,2,2,3,1,2,2,1,1,2,1,3,2,2,2,1,1,1,1,1,2,1,2,2,1,2,1,2,1,1,2,1,2,1,1,2,1,1,1,2,1,1,3,1,1,2,1,2,1,3,1,3,2,2,1,2,2,1,1,1,2,3,2,2,1,2,2,2,1,1,1,1,1,3,2,1,2,1,2,2,1,1,2,36.236466
2,1,1,2,1,1,2,2,2,2,1,2,2,1,1,2,1,1,1,1,2,1,1,1,1,1,1,1,2,1,1,2,3,1,1,1,1,1,1,1,2,1,2,2,2,1,2,1,1,1,2,3,1,2,2,2,1,2,1,2,2,1,1,3,2,1,1,1,1,1,2,1,2,1,2,1,2,1,1,1,2,1,1,2,1,1,3,2,3,2,2,1,1,2,1,1,1,1,1,2,2,2,3,1,2,1,1,2,2,2,2,1,2,2,1,1,2,1,2,2,3,2,2,2,1,1,1,1,1,1,2,2,1,1,1,1,1,2,2,1,1,2,2,2,1,1,2,2,1,2,1,1,2,1,1,2,1,2,2,1,1,1,3,1,1,1,1,1,2,1,1,2,2,1,1,1,2,1,1,1,1,1,2,1,1,1,1,1,1,2,1,2,2,2,3,2,1,2,1,1,1,3,3,3,1,1,2,1,1,3,1,3,2,3,2,2,1,2,1,3,1,1,1,1,2,1,2,1,1,1,1,1,3,1,2,2,2,2,2,2,1,2,2,2,2,1,3,1,2,1,1,1,1,1,2,2,2,1,1,1,1,2,2,2,1,2,2,2,1,2,1,2,1,1,1,1,1,2,2,2,1,1,2,2,1,2,1,1,3,1,1,3,1,1,1,1,2,2,1,2,1,1,2,1,1,1,1,16.064794
1,3,2,1,1,1,1,1,2,3,1,1,3,2,1,2,1,1,1,2,2,2,1,2,1,1,1,3,1,1,2,1,2,1,2,2,1,3,1,1,3,3,2,2,1,1,2,2,1,1,1,1,1,2,2,2,2,3,1,1,2,1,1,2,1,1,1,1,2,1,2,1,2,3,1,1,2,1,1,1,1,1,2,2,2,2,1,2,2,1,1,2,1,1,1,1,1,1,2,1,1,1,1,2,2,1,1,2,2,2,2,3,2,1,3,2,1,1,2,1,1,2,1,2,1,1,2,2,1,1,2,2,1,2,1,1,1,2,1,2,2,2,1,2,2,2,2,2,1,2,1,2,1,2,2,2,1,2,1,2,2,2,2,2,2,1,2,1,1,2,1,2,1,3,1,2,1,1,1,2,2,1,1,2,1,2,1,2,1,1,1,2,1,2,2,2,1,1,1,2,1,1,2,1,2,1,3,1,1,2,2,3,1,1,2,2,2,1,2,2,1,1,1,2,1,1,1,1,1,1,2,1,1,2,1,1,1,1,1,1,1,2,1,1,2,1,2,2,1,2,2,1,1,2,1,1,2,1,1,2,2,1,2,1,1,1,1,2,1,2,2,2,1,1,1,1,2,1,1,1,3,1,1,1,3,2,1,1,1,1,2,1,1,1,1,1,1,1,1,1,2,2,1,2,1,2,1,42.236605
2,1,1,2,1,3,1,1,1,1,2,2,2,3,1,3,1,1,1,1,3,1,1,1,2,1,1,1,1,1,1,1,2,1,1,2,2,1,1,2,2,1,1,1,1,1,2,1,1,1,1,1,1,1,2,1,1,1,3,2,2,2,1,1,2,1,2,1,1,2,2,2,1,1,1,2,2,1,2,1,2,2,1,2,1,2,1,1,1,1,1,2,3,1,1,1,2,1,3,1,1,1,2,1,1,1,1,1,1,1,1,3,2,1,2,1,1,1,1,1,1,1,1,2,2,1,2,2,1,1,1,1,2,1,1,2,1,1,1,1,1,2,1,1,1,1,1,2,2,2,1,1,2,2,2,1,2,2,2,1,1,1,1,2,1,1,1,1,1,1,2,2,2,1,1,3,3,2,3,3,1,3,1,1,1,2,1,1,3,1,1,2,1,1,2,2,2,3,2,1,2,1,2,1,2,1,2,1,1,1,2,1,2,1,3,3,1,2,1,1,2,2,1,1,1,1,2,1,1,2,1,1,2,2,1,1,2,3,2,1,1,3,1,2,2,1,2,2,1,2,3,1,1,2,2,1,1,1,2,1,2,1,1,1,1,1,1,1,1,1,1,1,3,1,1,2,1,1,2,1,1,1,2,2,1,3,1,1,1,2,2,1,1,1,2,1,1,2,2,2,2,1,2,2,1,1,1,110.655028
1,1,3,1,1,1,2,1,2,1,1,2,2,1,1,2,1,2,3,2,2,3,1,2,1,1,1,1,1,2,1,1,3,1,1,1,2,1,1,2,2,2,2,1,1,2,1,2,3,1,1,1,1,1,2,2,3,2,1,1,2,1,3,2,2,2,1,1,1,2,1,2,2,2,2,2,2,1,2,1,1,1,1,2,2,2,2,3,2,2,1,1,1,1,1,1,2,1,1,3,2,1,1,2,1,3,1,3,1,1,1,2,1,1,1,1,1,2,1,2,1,2,2,2,1,1,1,2,1,1,1,2,1,1,2,1,2,1,2,2,1,2,1,1,2,2,2,1,1,3,2,2,1,2,2,2,1,2,2,2,3,1,1,1,1,1,2,2,2,2,2,1,1,1,1,1,2,2,2,1,1,2,1,1,2,1,1,1,2,1,2,1,2,1,2,2,2,2,1,1,2,3,3,1,1,2,1,2,2,1,1,2,2,2,2,1,3,1,2,1,2,2,2,1,2,1,2,1,2,1,2,1,1,2,1,1,2,2,1,1,1,1,2,1,2,1,3,1,1,2,2,1,1,1,2,1,1,1,1,2,2,2,2,1,2,1,1,2,1,2,1,1,1,1,1,1,2,1,1,2,2,2,2,3,2,2,1,1,1,1,1,2,1,2,2,2,1,2,2,2,1,1,1,1,2,2,1,16.283399
1,1,1,3,1,3,1,3,1,1,1,1,1,2,1,1,3,2,2,1,3,1,2,1,1,2,1,1,2,3,1,1,2,3,2,2,1,2,1,1,1,1,3,1,3,1,3,1,1,1,2,2,1,2,1,3,1,1,3,1,2,1,1,1,2,1,1,2,1,2,1,2,2,2,2,3,2,1,1,1,1,2,1,1,1,2,2,1,1,3,2,2,1,2,1,1,1,1,1,3,1,2,1,1,2,1,1,2,1,1,2,2,1,2,1,1,1,1,2,1,2,2,2,1,2,1,1,1,2,2,3,1,2,1,1,1,1,2,1,1,1,1,1,3,1,3,3,2,2,1,1,3,2,1,2,2,1,1,1,2,2,1,2,2,2,1,1,3,1,1,3,2,1,1,1,2,2,2,3,2,2,2,1,1,2,2,2,1,1,1,1,2,3,2,1,2,1,1,1,2,1,1,3,3,2,1,2,2,2,1,1,1,1,1,2,2,2,2,1,1,1,2,1,2,1,2,1,1,2,2,1,1,2,2,1,1,1,1,1,1,1,2,3,1,2,3,3,1,1,1,3,1,1,2,2,1,2,1,1,1,2,2,1,1,3,2,1,1,1,3,1,2,3,1,2,1,1,1,1,2,2,2,1,2,3,1,3,1,1,1,2,2,1,1,1,1,1,1,1,1,2,1,3,2,1,2,1,107.486305
2,1,3,2,1,2,1,1,1,1,1,3,1,1,3,2,1,2,1,2,2,2,1,2,2,1,2,1,1,3,1,1,2,1,1,1,2,2,2,3,2,2,1,1,3,1,1,1,2,1,1,1,1,1,2,2,1,3,2,2,1,3,1,3,2,2,2,2,1,1,2,2,3,2,1,2,2,1,1,2,2,2,1,2,1,1,2,2,1,2,1,2,3,1,1,1,1,1,3,2,1,1,1,1,1,1,1,2,1,2,1,1,1,2,1,1,1,1,1,2,1,1,2,1,1,1,1,1,1,1,1,3,1,2,3,1,1,3,1,1,2,2,2,1,1,1,1,2,2,3,1,1,1,1,3,2,1,1,1,1,1,2,1,3,2,2,2,1,1,1,2,2,2,1,3,3,2,1,1,1,1,1,2,2,2,2,1,2,2,1,1,2,2,2,1,1,1,1,2,1,1,1,1,1,1,2,2,2,2,1,1,3,2,1,2,3,2,1,1,2,1,2,1,1,2,1,1,1,1,1,2,2,2,3,1,3,1,2,1,2,1,1,2,2,1,2,2,1,2,1,1,1,1,2,2,2,2,1,2,2,1,1,2,2,1,1,1,1,1,2,1,3,2,1,2,1,2,2,1,2,2,3,2,1,1,2,1,1,1,1,2,2,1,2,1,1,3,1,2,1,1,1,1,1,1,1,1,38.062657
2,2,1,1,1,2,2,2,2,2,1,1,1,1,1,1,1,2,1,2,1,1,2,2,1,3,1,1,2,2,2,1,2,2,1,1,1,1,2,3,2,2,2,1,1,2,1,1,2,2,1,1,1,3,1,2,2,1,3,2,1,1,1,1,2,2,2,1,3,2,2,1,2,2,1,1,1,1,1,1,2,2,2,1,1,1,1,1,1,1,1,2,1,2,1,1,2,2,1,1,1,1,2,2,1,1,1,2,2,2,2,1,1,2,3,2,1,1,2,2,2,2,2,2,2,2,2,2,1,2,2,1,1,2,1,1,1,1,1,2,2,2,1,2,1,2,1,1,1,1,2,1,2,1,2,2,1,1,1,2,2,1,2,1,1,1,1,2,1,2,2,1,1,1,1,1,2,2,2,1,1,2,1,1,2,1,1,2,2,2,1,2,1,2,2,1,1,2,1,2,1,2,2,2,2,1,1,2,2,1,2,1,1,2,2,1,2,3,1,2,1,2,1,1,1,2,3,2,2,3,1,2,2,1,2,3,1,1,2,2,1,1,1,2,2,2,2,2,1,1,1,1,2,2,2,1,1,1,1,1,1,2,1,1,1,1,1,1,2,2,1,1,1,2,1,2,2,3,1,2,2,2,2,2,1,2,1,3,1,1,1,2,2,1,2,1,3,3,3,2,1,2,2,1,1,2,1,38.499961
1,3,3,2,2,2,2,1,1,1,1,2,1,1,2,2,1,1,1,2,1,3,3,2,1,2,2,2,2,1,1,1,2,2,2,1,2,1,1,2,3,1,2,3,2,1,2,2,2,3,1,1,2,2,2,1,1,2,2,1,1,2,1,1,2,1,2,2,3,3,2,1,2,3,1,2,1,1,2,1,2,1,1,1,1,2,1,2,1,1,1,1,1,1,1,1,1,2,2,2,2,1,1,1,2,3,1,2,1,3,2,3,1,1,3,2,1,2,1,1,2,2,2,2,2,1,2,2,1,1,1,2,1,2,1,1,1,1,1,1,1,1,1,2,1,2,2,2,2,1,3,2,2,2,1,2,2,1,2,1,1,2,3,1,1,1,1,1,1,1,2,2,2,3,1,2,1,1,3,1,2,3,1,1,2,1,1,1,1,1,1,3,3,2,1,2,2,2,1,2,1,1,1,2,3,2,1,1,2,2,3,2,1,2,2,1,2,1,1,3,2,1,2,1,1,1,2,1,1,2,2,2,1,1,1,1,2,1,1,2,1,1,1,2,1,1,1,1,2,2,3,1,2,1,1,1,2,1,1,2,1,3,2,2,1,2,1,2,2,3,1,2,1,1,1,1,1,1,1,2,3,2,1,1,1,1,1,1,2,2,1,1,1,2,1,1,1,1,1,2,2,2,2,1,2,1,2,-4.483004
1,1,2,1,1,1,2,1,3,2,2,1,1,1,1,2,1,1,1,1,2,1,1,1,2,3,2,2,2,1,1,2,3,2,1,1,1,2,2,1,1,2,2,1,3,1,1,1,1,2,1,1,2,2,1,1,2,2,2,1,2,1,1,1,1,2,1,1,2,1,1,2,1,1,2,1,2,2,1,2,2,1,2,1,3,1,2,2,1,1,1,2,2,1,1,1,1,1,1,3,1,1,1,1,2,2,2,3,2,2,2,1,1,1,1,1,1,2,1,2,2,1,1,1,2,1,1,3,1,2,1,1,1,1,1,3,1,3,1,1,2,1,2,2,1,1,1,2,1,3,2,1,1,1,3,1,1,2,2,2,2,1,3,2,3,1,2,2,1,1,3,1,1,2,1,2,2,1,1,1,1,1,2,1,2,2,1,2,1,1,2,2,2,2,3,1,1,2,3,1,1,2,2,1,2,1,2,3,1,1,1,2,2,1,1,1,2,1,1,1,1,1,2,1,1,1,1,2,2,2,1,1,1,3,1,2,2,2,2,2,1,1,1,2,2,1,3,1,1,2,2,2,1,1,1,2,3,1,1,1,1,2,1,1,1,2,2,2,1,1,2,3,1,2,1,1,1,1,1,1,2,1,2,2,1,2,2,1,1,1,1,2,1,1,1,2,1,1,2,1,1,1,1,1,1,2,2,10.54862
1,1,2,1,1,1,1,1,2,2,1,2,1,1,1,1,1,1,1,1,2,1,1,1,3,2,1,1,1,2,1,2,3,1,1,1,1,1,1,2,2,1,2,1,2,1,2,2,1,1,1,1,1,2,2,1,1,1,2,1,1,3,2,2,1,2,1,1,2,1,2,1,2,1,2,2,1,2,1,1,1,1,2,1,2,1,1,1,2,2,2,1,1,2,1,1,1,2,3,1,1,2,1,1,1,1,2,1,1,1,3,2,1,1,3,1,2,1,2,2,2,1,1,1,3,1,1,1,2,2,3,1,1,1,1,2,1,1,1,1,1,2,2,1,1,2,2,2,2,2,1,1,1,1,1,1,1,2,2,1,2,1,1,1,1,2,2,2,1,1,2,1,3,1,1,1,1,2,1,1,1,1,1,1,2,1,2,1,1,2,1,1,1,2,1,1,2,1,2,1,1,1,2,1,1,1,2,1,2,1,3,1,2,2,1,2,1,1,1,2,2,3,2,1,2,1,2,1,2,3,1,1,3,2,1,3,1,2,1,2,1,2,1,2,1,2,2,3,1,1,1,1,1,1,1,1,2,2,1,1,2,1,2,2,1,1,1,1,2,1,2,2,1,1,2,1,2,1,2,1,1,1,1,1,2,2,2,2,1,1,2,1,1,1,1,1,2,1,2,1,2,1,2,1,1,1,2,23.086924
1,2,2,2,2,2,1,2,3,2,1,1,1,2,1,2,1,1,1,1,1,1,2,3,2,3,2,2,1,1,2,1,2,1,1,2,1,2,1,1,2,2,2,2,2,2,1,1,2,1,3,2,1,2,1,1,1,1,1,1,2,2,1,2,2,2,1,1,1,1,3,2,1,1,1,1,3,1,2,2,2,1,1,2,2,2,1,1,2,1,1,2,2,1,1,1,1,1,2,1,1,2,1,1,1,3,1,2,1,3,2,2,2,2,1,1,1,2,1,1,1,1,1,2,3,1,1,1,1,1,3,1,2,2,1,1,1,1,2,1,1,3,1,2,1,3,1,1,1,2,1,3,2,1,2,2,1,2,1,1,1,1,1,1,1,1,1,1,1,1,2,2,2,2,1,2,1,1,1,1,1,2,1,1,1,1,1,2,1,1,1,2,2,3,1,2,2,2,2,2,2,1,2,1,1,1,1,2,2,2,1,2,2,2,2,2,1,2,1,1,1,2,1,2,1,1,1,2,1,2,2,1,2,1,1,1,2,3,2,1,1,2,1,1,1,1,2,2,1,2,1,1,1,1,1,2,1,1,1,1,2,2,1,1,2,2,1,1,2,3,2,2,1,2,1,1,1,1,1,2,1,2,2,1,1,1,1,1,2,1,1,2,1,1,1,1,1,2,1,2,2,2,2,1,2,1,2,28.337243
1,3,2,2,1,1,2,2,1,1,2,2,1,2,2,1,1,2,1,2,1,1,1,2,1,1,1,1,1,1,2,1,2,2,1,2,1,3,1,1,2,1,2,1,2,1,1,2,2,1,1,1,1,1,2,2,1,2,1,1,1,2,1,2,1,1,1,2,1,2,2,2,1,1,1,2,1,2,2,1,1,2,1,1,1,1,2,1,2,1,1,1,1,1,2,1,1,3,3,1,2,2,1,2,1,2,1,1,1,2,1,2,2,1,2,2,2,1,1,2,2,1,2,2,2,1,1,1,1,2,1,2,2,1,1,1,2,1,1,1,1,2,1,1,2,1,1,2,2,1,3,2,1,2,1,1,1,2,2,1,1,1,1,3,1,1,1,2,1,1,2,2,3,2,1,1,1,2,2,1,1,1,1,1,1,1,1,2,1,1,1,1,1,2,2,3,1,1,1,1,1,1,3,1,1,2,2,1,1,1,3,1,2,1,2,1,2,1,2,1,1,2,2,1,1,1,3,2,1,1,1,1,2,2,1,1,1,2,1,1,2,1,1,2,1,1,1,1,2,2,2,1,1,1,1,1,2,2,1,2,2,1,1,2,2,1,1,2,2,2,1,2,1,2,1,1,1,1,2,1,2,2,2,1,1,3,1,1,2,3,2,2,1,1,2,2,1,1,1,1,1,1,2,1,1,1,2,18.60969
1,1,3,2,1,1,1,2,3,1,1,1,1,1,1,1,1,1,3,1,2,1,2,2,1,1,2,1,1,1,1,2,2,1,1,1,1,2,1,1,2,2,1,1,2,1,1,3,1,2,1,1,1,2,1,1,2,1,1,1,1,2,2,2,1,1,2,1,2,1,1,2,2,2,2,1,1,2,3,1,2,1,2,2,2,2,2,2,2,1,2,1,3,1,1,1,1,2,2,2,2,2,1,1,1,1,1,2,1,1,1,1,2,1,2,1,1,1,1,2,2,2,1,1,1,1,2,2,2,2,2,1,2,1,1,1,2,3,1,1,1,2,2,2,2,1,1,1,1,1,2,1,2,2,3,1,3,3,2,2,1,1,1,2,1,1,2,1,1,1,2,1,2,2,3,1,2,1,1,1,2,2,1,2,3,2,2,2,1,2,2,2,2,2,2,2,1,1,1,1,1,1,1,1,1,1,1,3,3,1,1,2,2,2,3,1,1,2,2,1,2,2,2,1,1,1,2,1,1,2,1,2,1,2,1,3,1,1,2,1,1,2,1,2,1,1,2,2,1,2,1,1,1,1,1,1,1,1,1,1,3,2,1,1,3,1,1,2,1,1,1,1,2,1,3,1,1,1,2,2,2,1,1,1,1,1,1,2,2,1,1,2,2,2,2,2,1,1,1,2,2,1,1,3,1,2,2,16.555437
1,2,1,1,1,2,1,1,1,2,1,1,2,2,1,2,2,2,1,1,1,1,1,1,1,3,2,3,3,1,2,1,1,1,2,1,1,1,2,3,1,1,2,2,1,1,1,1,1,1,2,3,2,3,2,1,2,2,2,1,2,1,2,2,1,1,1,1,1,1,2,2,1,1,2,3,2,1,1,1,1,2,1,2,3,1,1,2,1,1,1,2,1,1,2,1,1,1,2,1,1,1,1,1,1,2,2,1,2,3,1,1,2,1,3,1,1,1,2,1,1,1,1,1,2,1,1,3,1,1,1,2,2,2,1,1,3,2,1,2,1,2,1,2,1,1,2,2,1,1,2,2,2,1,2,1,1,1,2,1,1,1,1,2,2,1,1,2,1,2,1,1,1,2,1,2,1,3,3,2,2,1,1,1,1,2,1,2,1,2,1,1,1,1,2,1,2,2,2,1,1,2,2,3,1,2,3,1,2,2,1,1,2,2,1,1,2,2,1,3,1,3,2,1,1,1,3,1,1,1,1,1,1,1,1,1,1,1,2,2,1,1,1,2,1,1,1,2,1,2,2,2,1,1,2,2,3,1,1,2,1,2,1,1,2,2,2,1,1,3,1,2,3,1,1,2,1,1,2,2,1,1,1,1,1,1,2,1,1,1,1,1,1,1,1,3,1,1,1,3,1,1,1,2,2,1,1,59.405871
1,2,2,2,2,2,2,1,1,1,2,2,2,1,1,2,1,1,2,1,2,1,2,1,1,2,1,2,1,1,1,3,1,1,2,2,2,2,2,1,1,2,2,1,2,1,1,1,1,1,1,3,1,1,1,2,2,1,2,1,2,2,1,1,3,1,1,1,1,2,2,2,2,2,2,2,3,2,2,1,2,2,2,1,3,1,2,2,1,2,2,1,1,1,2,1,1,2,1,2,3,1,1,1,1,1,2,1,2,1,1,2,2,1,3,1,2,1,2,2,1,1,1,1,2,1,2,2,2,1,1,1,1,1,1,1,2,2,1,2,1,2,1,1,1,2,3,1,1,1,1,1,3,1,2,1,2,3,1,1,1,1,1,1,2,2,1,1,2,2,2,1,2,1,1,1,1,2,1,1,1,2,2,2,2,1,2,1,2,1,1,2,2,1,2,2,1,2,1,2,1,1,1,1,2,1,2,2,2,1,1,1,2,1,2,2,2,2,1,1,1,2,1,1,2,1,2,1,1,2,1,2,2,1,1,1,1,1,2,2,1,2,2,1,2,1,1,1,1,2,1,1,1,2,1,3,2,1,1,1,1,1,2,1,1,2,1,2,1,1,1,2,3,1,1,1,2,1,1,3,2,1,1,1,2,2,1,1,1,1,3,2,1,1,1,1,1,1,2,2,1,1,2,1,1,2,2,-5.661601
1,1,3,1,1,1,1,2,2,1,2,2,1,3,2,2,1,2,1,2,1,2,1,2,1,1,1,1,1,2,2,2,1,2,1,1,1,3,2,2,2,1,2,2,1,1,2,1,2,3,2,1,1,1,1,2,1,2,2,1,2,2,1,2,2,2,1,1,1,1,2,1,3,1,2,2,3,1,1,2,2,1,1,1,3,2,2,2,1,2,2,3,1,1,1,2,1,1,2,2,1,1,2,1,1,1,2,1,2,1,2,3,1,1,1,1,2,2,1,2,1,2,1,3,2,1,1,1,2,1,2,1,3,1,1,1,2,2,2,1,1,2,1,2,1,2,1,1,2,1,2,1,2,2,2,1,3,1,1,1,2,1,2,2,1,2,2,2,1,1,1,1,3,1,2,1,2,1,2,2,1,1,3,2,1,2,1,1,2,1,1,2,1,3,1,3,1,1,1,3,2,2,2,2,1,2,1,3,3,1,3,2,2,1,3,1,2,1,1,2,2,2,2,1,1,1,1,2,2,2,1,2,2,1,1,1,2,2,2,1,1,1,1,1,1,2,2,2,1,1,1,1,1,1,1,1,1,1,1,2,2,1,1,3,2,1,1,1,1,1,2,1,2,1,2,1,2,2,3,2,2,2,1,2,1,3,1,1,1,1,1,1,2,2,1,3,1,3,1,2,2,3,1,1,1,1,1,22.07053
2,1,3,1,2,2,1,1,1,2,1,1,1,2,2,1,2,1,1,2,2,2,1,2,1,1,1,1,1,1,2,1,1,2,1,1,1,1,1,1,1,2,2,2,2,1,1,2,2,3,1,1,1,3,1,1,1,1,3,1,3,2,1,1,2,2,1,1,1,1,2,1,1,2,2,1,2,1,2,1,3,1,1,1,3,1,1,3,1,3,3,2,1,1,2,1,1,1,1,1,1,2,1,2,2,1,1,1,1,2,2,3,2,2,1,2,1,2,1,1,1,1,1,1,2,2,1,1,1,1,2,1,2,2,1,1,3,1,1,2,2,3,2,1,1,2,2,3,1,2,1,2,2,2,2,1,1,2,1,1,1,1,2,1,2,1,3,2,1,2,2,2,1,2,2,2,1,1,3,1,1,2,1,2,2,1,3,1,1,2,2,2,1,2,1,2,1,2,2,1,1,1,2,1,1,1,2,2,1,1,1,2,1,1,3,1,2,1,1,1,1,2,3,3,1,1,1,1,2,2,1,1,2,2,1,2,2,2,1,2,2,2,1,1,2,1,1,1,1,1,1,2,2,1,3,2,2,2,1,1,2,1,1,1,3,2,1,1,1,2,2,2,1,1,1,2,1,1,1,2,2,1,2,1,1,3,1,1,2,1,2,3,1,1,2,1,1,1,2,1,2,1,1,1,2,1,1,73.485325
1,1,3,2,1,3,2,2,3,3,1,1,1,2,2,3,1,2,1,1,2,3,1,1,1,2,1,1,2,2,1,1,1,1,1,2,1,1,1,2,1,1,1,3,3,1,2,2,2,2,1,1,1,2,2,1,2,1,2,1,1,1,2,3,1,2,1,1,1,1,3,2,2,1,1,1,1,1,1,2,2,2,1,1,3,1,1,2,3,1,3,1,3,2,1,2,2,1,1,1,1,1,1,1,3,1,2,3,2,1,2,2,1,2,1,1,1,1,2,1,1,2,1,2,2,1,1,2,3,1,2,2,2,3,2,1,1,2,1,1,1,2,2,2,1,2,1,1,1,2,2,1,2,3,1,2,1,2,2,1,1,1,2,2,1,2,1,2,1,1,1,1,2,2,1,2,1,2,1,1,1,1,1,2,2,2,2,1,1,2,1,2,2,1,1,2,1,2,1,2,2,1,2,2,2,2,1,2,2,1,2,2,1,1,2,1,2,2,1,1,1,3,1,2,1,1,1,1,3,1,1,1,1,2,1,3,1,3,1,1,1,2,1,1,3,1,3,1,1,1,3,2,1,2,1,1,1,2,1,2,2,1,2,3,2,1,1,3,2,3,2,2,2,1,3,1,1,1,1,1,1,1,2,1,2,1,2,1,1,1,1,1,1,1,1,1,1,1,2,1,1,1,1,1,1,1,2,110.810209
1,1,1,2,1,2,1,3,1,3,1,2,1,2,2,1,2,2,2,1,1,2,2,2,2,3,1,1,1,1,1,3,3,2,1,1,2,1,1,1,1,2,2,1,1,1,1,2,2,1,3,1,1,2,1,1,1,1,1,2,3,1,1,2,3,1,2,1,2,1,1,2,3,1,1,1,2,1,2,1,2,1,1,1,1,2,1,2,1,2,1,1,2,1,1,1,1,1,1,1,2,1,1,1,1,2,2,1,2,1,2,2,2,1,2,1,1,1,1,1,1,3,2,1,2,1,2,2,3,1,3,2,2,1,2,1,1,2,2,1,1,2,1,1,2,2,2,1,1,1,2,1,1,1,1,1,2,2,1,2,1,1,2,1,3,2,1,2,2,2,1,1,1,2,1,1,1,3,3,1,2,1,2,1,2,2,2,1,2,1,1,1,2,2,2,1,1,1,1,2,1,1,2,1,1,2,2,2,1,2,2,2,1,2,1,1,1,2,3,1,1,2,1,1,2,1,2,1,1,2,1,1,1,1,1,1,2,1,2,2,2,1,2,1,2,1,2,1,1,2,2,2,2,2,1,1,2,1,2,1,2,1,1,2,1,2,1,1,2,2,1,2,2,1,1,1,1,1,2,1,1,1,1,1,1,2,1,1,1,1,3,1,1,2,1,1,1,1,1,1,2,1,3,1,1,2,2,22.744929
1,3,1,2,1,2,3,2,1,2,3,1,1,1,1,1,2,1,1,1,2,1,1,1,1,2,1,1,2,2,1,2,3,2,1,1,2,3,1,1,2,2,3,2,1,1,2,2,2,1,1,2,1,2,2,1,1,2,2,1,1,2,2,2,2,1,2,1,1,2,1,2,1,1,2,3,1,2,1,1,1,1,2,2,2,2,1,2,1,2,1,2,1,1,1,1,1,1,2,2,2,2,1,1,1,2,2,1,3,2,2,2,1,1,2,1,1,2,1,2,1,1,2,1,1,1,1,2,1,1,1,2,1,1,1,2,2,1,1,1,2,1,1,1,2,1,2,1,2,2,1,1,1,2,1,1,2,2,1,1,1,1,1,1,2,1,2,1,1,2,1,2,1,1,2,2,1,1,1,2,2,2,1,1,2,2,2,1,1,2,1,3,3,3,3,1,1,1,1,2,1,1,2,1,2,1,2,2,2,1,3,2,1,1,2,1,2,2,1,1,1,3,1,1,3,1,1,1,2,1,3,1,3,1,1,1,1,1,1,1,2,2,1,3,2,1,2,3,1,2,1,2,1,1,1,1,2,3,2,1,2,1,1,1,1,2,1,1,1,1,2,2,1,2,2,1,1,2,1,1,1,1,1,2,1,3,1,1,1,1,1,1,1,2,2,2,1,2,2,2,3,1,2,2,2,1,1,12.389028
1,2,2,3,1,3,1,1,2,1,2,1,1,2,1,2,1,1,2,1,2,1,1,1,2,2,1,2,1,1,1,1,2,1,1,2,3,1,1,1,1,1,1,1,2,1,2,2,2,2,1,1,1,1,1,2,2,1,3,1,2,1,1,2,1,1,2,1,1,1,1,2,1,1,1,3,2,1,1,2,1,1,1,1,3,3,2,1,1,2,1,2,2,2,2,1,2,1,3,2,2,2,1,1,2,1,1,1,2,1,2,3,1,1,1,2,1,1,2,2,2,2,1,2,1,1,2,1,1,2,1,3,3,1,2,1,1,1,2,1,1,2,3,2,1,3,3,3,2,1,2,1,3,1,1,1,1,2,1,1,2,1,3,2,2,3,2,2,1,2,2,1,1,1,1,1,1,3,2,2,3,1,1,1,2,2,1,2,2,1,1,1,2,2,1,1,1,2,1,2,1,2,1,2,1,1,2,1,1,2,1,2,1,2,2,2,1,1,1,1,1,1,2,1,1,1,1,2,1,1,2,1,1,2,1,1,1,2,3,2,1,1,2,2,1,1,1,1,1,1,1,1,1,2,1,3,1,1,2,1,2,1,1,1,1,2,3,2,1,1,2,2,1,1,3,1,1,1,2,3,2,1,1,1,1,1,1,2,2,1,2,2,1,2,1,2,1,1,2,2,1,1,1,3,1,2,2,116.714702
1,2,2,3,2,3,2,1,1,2,2,1,1,1,2,2,1,1,1,2,2,2,1,2,2,2,2,1,1,2,1,1,2,1,1,1,2,3,1,2,1,2,2,1,3,1,1,2,2,2,1,1,1,1,1,2,2,1,1,1,2,1,1,1,1,2,1,2,2,1,2,1,1,1,2,2,1,2,1,1,2,1,3,1,2,1,1,3,1,1,1,1,1,1,1,2,2,1,2,2,1,1,1,1,1,2,1,2,3,2,2,1,2,2,1,1,1,1,1,2,1,2,2,2,3,2,2,1,1,1,3,2,2,1,2,1,1,2,1,2,1,1,1,2,2,1,2,2,2,1,1,2,1,2,2,1,2,2,2,2,1,2,2,2,2,1,2,2,2,1,1,1,1,2,1,3,1,2,1,2,2,2,2,2,1,1,1,1,1,1,1,3,1,2,1,3,1,1,1,3,2,1,3,3,1,1,2,2,2,2,1,2,1,1,2,2,1,3,1,2,1,1,1,1,1,1,2,2,1,3,1,1,1,2,2,1,2,2,2,1,1,3,1,1,2,2,1,1,2,2,1,1,1,1,2,1,2,1,1,1,1,2,2,1,1,3,2,1,1,1,2,2,1,2,3,1,1,1,1,2,1,2,1,2,1,1,1,2,3,1,2,1,1,2,2,1,1,3,1,2,1,2,1,2,1,1,3,88.773212
1,2,1,3,1,2,1,2,1,2,1,1,1,1,3,2,1,1,2,3,2,2,1,1,2,1,1,1,1,2,2,2,2,1,1,1,1,1,1,1,1,2,2,1,1,1,1,2,2,1,1,1,1,2,2,1,2,1,1,1,2,1,1,2,1,1,2,1,1,1,1,2,2,2,1,1,2,1,3,1,1,2,1,1,3,2,2,3,2,1,1,1,2,1,1,1,1,2,1,1,1,3,1,1,2,2,1,2,2,1,3,1,2,1,2,1,2,3,1,2,1,2,2,1,2,1,2,2,1,2,1,1,1,2,1,1,1,3,1,1,3,3,1,1,2,2,2,1,1,2,1,2,1,2,1,2,1,2,1,1,1,1,2,2,2,1,2,1,1,2,2,2,2,1,1,2,1,1,1,1,1,2,1,1,3,1,1,1,3,1,2,1,2,2,1,2,1,2,1,2,2,2,3,2,2,1,1,1,2,1,1,3,1,1,2,2,1,1,1,2,1,1,1,1,1,1,2,1,1,1,3,2,2,2,1,3,1,1,1,2,1,1,1,3,1,1,3,2,1,1,2,1,2,2,2,2,1,2,1,1,1,1,2,1,2,2,1,2,1,2,2,1,1,1,2,1,1,1,1,2,2,1,1,1,2,1,1,2,1,3,2,1,1,1,2,2,1,2,2,1,1,1,1,1,1,1,1,3.998964
2,3,2,1,2,1,2,1,1,2,1,1,2,1,3,3,1,2,1,2,1,2,1,2,1,1,1,2,1,1,2,1,2,2,2,1,1,3,1,2,2,1,2,2,1,1,1,2,1,1,1,3,1,2,3,1,2,2,1,1,1,2,1,2,1,1,1,2,1,1,1,1,1,1,2,1,1,1,1,2,1,2,1,1,2,1,2,2,1,1,1,1,2,1,2,1,1,3,2,1,2,2,1,1,1,1,2,2,1,2,2,1,2,1,2,1,2,1,1,1,2,1,1,1,2,2,2,3,3,1,1,2,1,2,2,2,2,1,2,2,2,2,1,3,1,1,3,2,1,1,1,1,2,1,1,1,2,1,1,1,1,1,2,1,2,1,1,1,1,2,2,2,1,1,1,3,1,1,2,1,2,1,1,1,1,1,1,1,2,1,1,2,1,1,3,2,1,3,2,2,1,1,2,1,1,1,1,3,2,2,2,2,1,2,1,1,2,2,1,2,1,2,2,2,1,2,1,2,1,1,1,1,1,2,1,3,1,2,1,2,1,1,1,3,3,1,2,2,1,1,1,1,2,1,1,2,1,1,1,1,1,1,1,1,1,2,1,1,1,2,2,3,1,1,2,1,2,1,2,1,1,2,2,1,1,1,1,3,1,1,1,1,1,1,1,1,1,1,2,1,1,1,2,1,1,1,1,28.54724
1,3,2,2,2,3,1,2,1,2,1,1,2,1,2,2,2,2,2,2,1,1,1,1,2,3,1,1,2,1,2,2,2,2,1,2,1,1,1,2,1,2,3,1,2,1,1,3,1,2,2,1,1,2,2,1,2,1,3,1,3,1,2,2,1,1,1,1,3,1,2,1,1,2,2,1,2,2,1,2,2,2,1,1,3,3,3,2,2,2,1,3,2,2,2,2,1,1,3,2,2,1,1,1,1,1,1,2,2,2,1,2,1,1,1,1,1,1,1,1,1,2,1,1,2,1,2,1,2,2,1,3,1,1,1,1,1,1,1,1,1,2,1,1,1,2,1,2,1,2,2,1,2,1,1,2,1,1,1,1,2,1,2,3,2,2,2,1,1,1,2,2,2,2,1,2,1,1,3,2,2,1,2,1,1,1,1,1,1,1,2,1,1,1,1,1,1,1,1,2,2,2,2,3,1,2,2,3,1,2,1,1,1,2,2,2,2,2,2,1,1,2,3,1,1,2,2,2,2,1,1,1,2,1,1,1,1,2,1,1,1,1,1,2,1,1,2,2,1,2,3,2,1,1,1,2,1,1,1,1,1,2,3,1,3,1,1,1,1,3,1,2,2,2,2,2,2,2,2,1,2,2,1,1,2,1,1,1,1,2,2,1,1,1,1,1,2,2,2,1,1,1,1,2,1,1,2,111.435189
1,3,1,1,1,1,1,1,1,2,1,1,2,1,1,2,2,2,3,1,1,1,1,1,1,2,1,1,2,1,2,3,1,1,1,1,2,2,2,3,1,2,2,1,1,1,1,1,1,1,1,2,3,1,1,2,1,2,1,2,1,1,1,2,2,1,3,1,1,1,1,1,3,1,1,2,2,1,2,1,1,2,1,1,1,2,1,1,1,1,2,2,1,1,2,1,2,2,3,1,1,1,1,2,1,1,1,2,1,1,1,2,2,1,1,1,1,1,2,1,1,1,1,2,2,1,1,3,1,2,1,3,1,1,1,1,1,1,1,2,2,3,2,2,2,1,3,1,2,3,1,2,1,2,2,1,1,2,1,1,1,1,1,3,3,1,2,2,1,1,1,2,2,1,1,3,1,1,2,1,1,2,1,2,1,3,1,1,2,1,1,2,1,1,2,2,1,1,3,2,1,1,1,2,1,2,2,2,3,1,1,1,1,2,1,2,1,1,1,2,1,2,2,1,1,1,3,2,1,1,2,2,1,1,1,1,2,1,1,1,1,1,2,2,1,1,1,1,2,2,2,1,2,1,1,1,2,1,2,1,2,1,2,1,1,2,1,2,1,1,2,2,1,1,2,1,1,1,2,2,1,2,1,2,1,1,1,3,1,2,1,3,3,1,1,1,2,2,1,2,2,1,2,1,2,2,1,46.525465
1,3,2,1,1,2,2,1,2,3,2,1,1,2,1,1,1,2,2,1,2,1,2,1,1,2,1,2,1,3,2,1,1,1,2,1,3,2,1,1,2,2,1,1,2,1,2,1,2,1,1,2,2,2,2,1,1,2,1,2,2,1,1,3,2,2,1,2,1,1,2,1,2,1,1,1,2,1,1,1,2,1,2,2,2,2,1,3,1,1,1,2,1,1,1,1,1,3,1,1,2,1,1,1,1,3,2,2,2,2,2,3,1,2,1,1,1,1,1,2,2,2,3,2,1,1,2,2,1,1,1,2,1,2,2,2,1,2,1,2,1,3,2,2,1,2,2,1,2,2,1,2,2,1,2,1,1,2,1,1,1,2,2,1,3,1,1,1,1,1,3,2,1,2,3,1,1,2,1,1,1,2,1,2,2,2,1,2,2,1,2,2,1,1,2,1,1,1,1,1,1,2,1,1,2,1,1,1,1,1,1,2,1,1,2,1,1,1,1,3,1,2,2,2,1,2,2,2,2,2,1,1,1,1,1,2,1,1,1,2,2,1,1,2,2,1,2,2,1,1,2,1,2,1,1,1,1,1,2,2,2,1,1,1,1,1,1,2,1,2,2,1,2,1,2,1,3,1,1,1,1,1,2,1,1,1,1,1,1,1,2,1,1,3,1,3,1,2,1,2,1,1,2,1,1,2,1,33.464951
2,1,2,1,2,3,2,1,1,3,2,2,1,2,1,2,2,1,2,1,2,1,2,1,1,1,1,1,1,2,1,2,2,1,1,1,2,1,1,2,2,1,2,2,3,1,1,3,1,2,2,1,1,2,2,1,1,2,2,2,2,1,2,2,2,1,2,1,1,1,3,1,2,1,1,2,3,1,1,2,1,1,1,1,2,1,2,1,1,2,2,3,2,1,2,1,1,2,3,2,1,2,1,1,2,1,1,3,2,1,2,2,2,3,2,2,2,1,2,2,2,2,2,2,2,1,1,2,1,2,1,1,3,1,2,1,1,2,2,1,2,1,2,2,1,1,1,1,1,1,1,1,1,1,1,1,1,1,1,1,2,1,1,1,2,1,3,2,1,2,3,1,1,2,1,1,1,1,1,2,2,2,1,1,2,1,1,2,2,1,1,2,1,1,1,1,1,1,2,1,2,2,1,1,1,1,1,1,2,1,1,2,1,2,2,1,2,1,1,1,2,2,1,1,1,1,2,1,2,2,1,2,3,1,1,2,1,2,2,1,1,1,1,1,1,1,2,1,1,3,2,1,1,1,2,2,1,1,1,1,1,1,2,1,2,2,1,1,2,1,1,2,2,1,1,2,2,1,2,1,2,1,1,1,1,2,1,2,1,2,2,1,1,2,1,1,1,2,1,2,1,1,2,2,2,1,1,175.358677
2,3,2,2,1,1,2,2,1,3,3,1,1,2,2,1,1,2,1,1,1,1,1,2,1,1,2,2,1,2,1,3,2,1,1,1,2,1,1,1,2,1,3,1,3,1,2,2,1,1,1,2,1,2,2,1,1,1,2,2,1,1,2,3,2,2,1,3,2,2,3,2,1,1,2,1,1,1,2,2,3,1,2,1,2,2,2,1,3,1,3,3,2,1,3,1,2,1,2,1,1,1,1,2,2,1,1,2,2,1,2,2,1,1,3,1,2,1,2,2,2,1,2,1,2,2,1,1,1,1,1,2,1,1,1,1,1,2,1,1,1,1,1,1,1,2,2,1,2,1,1,1,1,1,2,1,1,1,1,1,2,1,1,2,1,1,1,1,1,1,1,1,1,2,1,1,2,2,1,2,1,3,1,1,1,1,1,2,2,1,1,2,1,2,1,2,2,2,1,1,1,2,2,3,1,2,1,2,1,1,3,2,2,1,1,1,1,2,1,1,1,2,1,2,1,2,2,3,1,2,1,1,2,3,1,1,1,2,2,2,1,2,1,2,1,1,2,1,1,1,1,1,1,1,1,2,1,2,2,1,2,2,1,3,1,2,2,1,1,1,2,2,1,2,1,1,1,1,2,2,2,1,2,1,1,2,1,2,1,1,1,1,1,2,2,1,1,2,2,3,1,2,2,1,3,1,2,39.337462
2,2,1,1,2,1,1,2,1,2,2,2,3,3,1,2,1,1,2,1,3,2,1,2,1,1,1,2,3,2,1,1,2,1,2,1,1,2,2,2,2,2,1,1,1,1,1,1,2,1,1,1,1,2,1,3,2,1,1,2,2,1,1,3,2,1,1,2,3,2,2,3,2,1,2,1,1,1,1,1,1,2,1,2,2,3,3,2,1,1,3,3,1,1,2,1,1,1,2,2,2,1,1,2,2,1,1,3,1,2,2,1,2,2,2,2,1,2,1,1,1,2,1,1,3,1,1,1,1,1,1,2,3,1,1,1,2,1,3,1,1,1,2,2,2,1,1,1,1,1,1,2,2,1,1,2,1,1,1,1,2,1,2,2,2,2,1,1,1,1,2,1,2,1,1,2,1,1,2,1,1,1,1,1,2,2,1,1,1,1,1,1,1,2,2,2,1,1,1,2,1,2,2,2,1,1,1,2,1,2,1,2,1,1,2,1,2,1,1,2,2,2,1,2,1,1,2,1,1,2,2,1,2,2,1,1,1,1,2,2,1,2,2,2,2,1,1,1,1,1,1,2,1,3,1,1,2,1,3,1,1,1,3,1,1,2,1,1,1,1,1,3,2,2,2,1,2,1,2,2,3,1,2,1,1,1,2,1,2,1,1,2,1,1,2,2,1,1,1,1,2,2,2,1,1,1,1,43.273318
3,2,2,2,1,2,2,2,2,1,2,3,2,1,1,1,1,1,1,1,1,2,2,1,2,2,1,1,2,1,1,1,1,1,1,1,1,3,1,1,2,2,3,1,2,1,1,1,2,2,2,1,1,1,1,2,2,1,1,1,1,1,1,3,2,1,2,2,3,1,1,1,1,2,1,1,2,2,1,1,2,1,1,1,2,1,1,1,1,2,1,1,1,2,1,1,1,1,1,1,1,1,1,2,1,1,1,3,1,1,2,1,1,1,2,1,2,1,2,1,1,1,1,1,1,1,1,1,2,1,2,1,3,1,1,2,1,3,2,2,1,2,2,2,2,1,2,2,2,3,3,2,1,1,1,1,1,2,1,1,1,1,2,3,2,2,2,2,1,2,1,2,1,1,1,3,1,1,1,2,1,2,2,1,2,2,1,2,2,2,1,1,1,1,2,1,1,2,1,2,1,3,2,1,2,2,2,1,3,1,2,3,2,1,2,1,3,1,3,2,1,1,1,1,1,1,2,1,1,1,2,1,3,1,1,2,1,1,3,2,1,2,1,1,2,1,1,1,1,1,1,1,1,2,2,1,1,1,2,1,1,1,1,1,2,1,2,1,2,2,1,2,1,2,1,1,1,1,1,1,1,2,1,1,2,2,1,2,2,1,1,1,1,1,1,1,2,1,2,1,2,1,1,1,1,1,1,5.742485
1,2,2,3,1,3,1,2,3,2,2,1,1,2,1,1,1,3,1,1,1,1,1,2,1,1,2,2,2,2,1,1,2,2,2,1,2,2,1,1,2,2,1,1,1,1,1,1,1,1,2,1,1,2,2,1,1,1,1,2,2,1,1,1,1,2,1,1,1,1,1,1,2,3,2,2,1,1,1,2,1,2,1,1,3,2,1,2,1,1,1,3,1,2,2,1,2,2,2,2,1,1,1,2,1,1,2,2,2,2,1,1,1,2,1,2,1,1,2,2,2,2,1,1,1,1,2,1,2,2,1,2,1,3,1,1,1,3,2,2,1,1,1,2,1,2,1,1,2,1,1,1,3,2,2,1,2,1,1,1,2,1,2,1,2,1,1,2,1,1,3,2,2,1,2,1,1,2,2,1,1,2,2,2,2,1,1,1,2,2,1,1,1,2,1,1,2,1,1,1,2,2,2,1,1,2,2,2,2,1,1,1,1,1,2,2,1,2,1,1,2,2,2,1,1,1,2,2,2,2,2,1,2,1,2,1,1,2,3,2,3,1,1,1,1,1,2,1,1,1,1,1,1,1,1,2,2,1,3,1,2,1,2,2,2,1,1,1,1,2,1,2,1,1,2,1,2,1,2,1,1,1,1,2,1,1,2,2,1,1,2,1,1,2,3,2,1,1,2,3,1,2,1,3,2,1,1,110.399666
1,2,2,1,1,2,3,1,2,1,3,2,1,1,2,2,2,1,1,2,1,1,1,2,1,2,2,2,3,1,1,2,1,1,2,2,1,3,1,3,3,1,1,1,1,1,1,1,1,2,1,1,1,1,1,2,2,1,2,1,1,1,2,2,2,1,2,1,1,2,1,2,2,2,1,1,1,1,2,1,3,1,1,2,3,1,1,2,1,1,1,1,2,1,1,1,1,1,1,2,2,1,1,1,2,1,2,2,1,1,2,2,1,1,3,1,1,2,3,3,1,2,2,1,2,1,2,1,1,1,2,2,1,2,1,2,1,3,1,1,1,1,2,1,2,2,2,2,1,1,2,1,1,1,1,1,1,1,1,1,1,1,2,3,2,1,1,2,1,1,1,1,1,3,2,2,2,2,2,1,2,1,2,2,1,1,2,2,2,1,1,2,2,3,2,2,1,1,2,1,2,2,2,3,1,3,2,2,1,1,2,2,1,2,1,1,2,2,1,2,1,3,2,1,1,2,1,2,1,1,1,1,2,1,1,1,1,1,1,1,2,1,1,1,1,2,2,1,1,1,2,1,1,1,1,2,3,2,1,1,1,2,2,3,2,2,1,3,1,1,2,1,2,1,1,1,2,1,2,3,3,1,2,1,3,2,1,1,1,2,1,2,1,1,1,2,2,2,1,1,1,1,2,1,1,1,2,40.887638
1,1,3,1,1,1,2,2,1,1,2,1,2,1,1,2,2,3,1,1,1,2,2,1,1,2,1,2,2,1,1,1,3,2,1,1,2,1,2,2,1,1,2,1,3,2,2,1,1,2,2,1,2,2,3,2,1,1,1,2,2,2,2,2,2,1,2,2,1,2,2,1,2,1,1,2,2,2,2,1,2,2,2,1,1,1,2,3,1,1,3,1,1,1,1,1,1,1,2,1,2,1,2,1,1,1,3,2,2,1,1,2,2,1,2,1,2,1,1,2,2,2,2,1,1,1,2,1,1,1,1,2,2,2,2,1,1,3,1,1,1,1,1,1,1,3,1,1,1,1,1,2,1,1,2,1,1,3,1,1,1,1,1,3,2,1,3,1,1,1,2,1,1,2,1,2,2,1,1,1,1,1,1,1,2,1,1,1,2,2,2,2,2,3,2,1,1,2,2,1,1,1,3,2,1,2,1,1,2,1,2,2,1,1,2,1,2,2,2,1,1,2,1,1,2,2,1,1,1,2,1,2,1,3,1,3,1,1,1,1,1,1,1,1,2,2,1,2,2,1,2,1,1,1,2,1,2,1,1,1,2,2,3,1,2,3,1,2,1,1,2,2,1,1,2,1,2,1,1,1,2,1,3,3,1,2,1,2,1,2,1,3,1,1,2,2,1,1,1,2,2,1,2,2,1,1,1,38.901737
1,2,1,2,1,1,1,3,3,2,3,2,2,1,1,2,1,1,1,2,2,1,1,1,1,1,1,1,2,2,1,1,1,1,1,2,1,1,1,1,1,1,2,2,1,1,1,2,2,1,2,2,1,1,3,2,2,2,1,1,1,2,1,1,2,3,3,1,2,1,2,1,1,1,1,1,1,1,1,2,2,1,1,1,2,2,1,1,2,1,2,2,1,1,1,2,1,2,1,1,1,1,3,2,2,2,1,1,3,1,2,2,2,1,1,1,1,2,1,1,2,2,1,1,1,1,1,2,3,1,1,2,1,1,1,1,1,1,1,2,1,2,1,1,2,1,2,3,3,2,2,2,2,1,1,1,2,1,1,2,1,1,1,2,1,1,1,1,1,1,2,3,2,2,1,2,1,2,3,1,3,1,2,3,1,1,2,1,2,1,1,2,2,3,2,1,1,1,1,2,1,2,2,2,1,2,2,2,2,3,1,3,2,2,2,1,1,1,1,1,1,1,2,2,1,1,2,2,1,3,1,1,1,3,1,2,2,1,2,3,1,1,1,1,1,1,1,2,1,3,1,1,1,2,1,2,2,1,2,1,1,1,2,2,2,1,1,1,1,1,1,2,1,2,2,1,1,3,2,2,2,2,1,2,1,2,2,1,1,1,1,2,1,1,1,1,1,2,1,1,3,1,1,2,1,1,2,6.836624
1,3,1,1,1,1,2,2,2,1,3,1,2,1,1,2,1,2,2,1,3,3,1,1,2,1,2,1,1,2,2,1,3,1,1,1,1,2,1,1,1,1,1,1,1,2,1,2,1,1,2,1,1,1,1,1,1,1,1,1,1,2,2,1,1,1,1,1,2,3,1,1,1,1,2,3,1,1,2,1,2,1,1,2,1,1,1,2,2,1,2,1,1,1,1,1,1,2,1,1,1,2,1,1,2,1,1,3,2,1,2,2,2,2,2,1,1,2,2,2,1,1,1,2,2,1,1,1,1,1,1,1,1,1,1,1,1,2,3,2,1,2,1,1,1,2,1,1,1,1,1,2,1,1,1,2,2,1,2,1,2,1,1,3,1,1,3,1,1,1,1,2,1,2,1,1,2,1,1,1,1,1,1,1,2,1,1,2,1,1,1,2,2,3,2,1,1,2,2,2,2,1,1,1,1,1,3,2,2,1,1,2,2,1,1,1,1,1,1,2,1,1,3,1,2,1,1,1,1,1,2,1,2,1,1,1,1,1,1,1,1,3,1,1,2,1,2,2,1,2,2,1,1,2,1,1,2,1,1,2,2,2,2,2,1,3,2,2,2,2,1,1,2,2,2,2,1,1,1,3,3,2,1,1,2,2,1,1,1,2,1,2,1,2,1,1,3,2,1,2,1,1,2,3,2,3,2,19.10853
1,2,1,1,1,1,1,2,2,2,1,2,1,2,2,3,1,1,1,2,2,1,1,2,1,2,2,2,1,1,2,2,2,2,1,2,1,2,2,1,3,3,2,1,2,1,2,1,1,2,1,1,2,2,1,2,2,1,2,2,1,1,1,3,1,2,3,1,1,1,2,2,1,1,1,1,3,3,1,1,2,1,2,2,1,2,2,1,3,1,1,2,2,1,2,1,1,1,1,1,1,3,1,2,1,1,1,2,2,1,2,2,2,2,2,3,1,2,2,1,3,1,2,1,2,2,2,3,1,1,1,2,1,1,1,1,1,2,2,1,1,2,2,1,2,2,3,1,1,1,1,1,3,1,2,1,1,1,1,1,1,2,2,2,1,1,1,2,1,1,1,1,2,2,1,2,1,1,1,2,2,1,1,2,3,1,1,1,2,2,1,2,3,2,2,2,2,1,3,1,2,2,3,1,2,1,2,2,2,2,1,1,1,1,2,1,2,1,1,1,2,3,1,1,1,1,2,2,1,3,1,1,1,1,1,2,1,1,2,1,2,1,1,3,2,2,1,1,1,1,2,1,1,1,2,3,1,2,1,1,2,1,2,1,2,1,1,1,2,1,1,1,2,1,3,1,1,1,1,1,1,2,2,1,2,1,1,1,1,1,1,2,2,1,1,1,1,2,2,3,1,1,2,2,2,2,1,38.73644
2,1,1,3,1,1,1,1,3,2,1,1,3,1,1,2,1,1,2,2,2,2,2,1,1,1,1,1,2,1,2,1,2,1,2,2,1,2,1,1,2,1,3,1,2,2,1,1,2,3,1,1,2,1,3,3,2,1,1,1,2,2,1,1,1,1,1,2,1,2,1,2,2,1,1,1,1,2,1,1,1,1,2,1,3,2,2,1,3,1,1,1,2,1,2,2,1,2,1,2,1,1,1,3,1,1,1,2,1,1,1,2,1,1,1,1,2,2,2,1,2,1,3,1,1,1,2,2,1,1,2,2,2,2,1,1,1,1,2,3,2,3,1,1,2,3,1,1,2,1,2,1,2,1,1,2,1,1,1,1,1,1,2,1,2,1,3,1,1,1,1,3,2,1,2,3,2,1,2,1,1,1,2,2,2,2,1,1,1,1,1,2,1,1,2,1,1,1,1,1,3,1,2,2,1,2,2,1,2,1,2,3,2,1,1,1,1,1,1,2,2,2,1,1,2,2,2,2,1,2,2,2,1,2,1,1,2,2,1,1,1,1,2,1,1,1,2,2,1,1,1,1,1,2,2,2,2,1,1,2,1,1,2,2,2,3,1,1,1,1,2,2,2,1,2,1,2,1,2,2,2,2,1,2,1,2,2,2,1,1,1,2,1,1,1,1,1,1,1,1,2,1,3,2,2,1,2,16.795491
3,2,1,1,1,2,2,1,1,1,2,1,2,2,2,1,1,1,2,1,3,3,1,1,1,3,1,1,2,1,1,2,2,1,1,2,1,2,1,3,1,2,2,1,2,1,1,1,2,2,1,1,2,1,1,2,3,2,2,1,1,3,2,2,2,2,1,1,2,1,3,1,2,2,2,2,2,1,1,1,2,1,1,1,2,2,3,2,1,3,1,2,3,2,1,1,1,2,1,1,1,1,1,1,3,1,1,1,3,2,1,2,1,1,1,2,1,1,1,2,2,1,1,1,1,1,1,2,1,1,2,1,1,1,1,1,2,2,1,1,1,1,2,2,1,1,1,2,1,1,3,1,3,1,1,2,1,2,1,1,1,1,2,2,2,1,2,2,1,1,2,2,2,2,1,3,1,2,1,1,1,3,3,1,2,1,1,3,2,3,2,2,2,1,1,2,2,2,1,2,3,2,1,2,1,2,1,2,1,1,3,1,1,2,2,2,3,3,2,1,1,2,2,1,2,1,1,1,2,1,1,1,2,2,1,1,1,2,3,1,1,1,1,1,2,2,1,2,1,2,1,1,1,2,1,1,2,1,1,1,2,1,1,2,1,2,1,1,1,3,3,2,1,1,1,1,1,2,2,1,1,2,2,1,2,1,1,2,1,2,3,1,2,2,1,2,1,1,1,1,2,2,2,1,1,2,1,33.775541
1,2,2,1,1,1,2,1,1,1,1,2,1,2,1,1,2,2,1,2,1,1,1,1,2,3,2,2,2,1,2,2,2,2,1,1,1,1,1,1,1,1,1,1,1,1,1,3,3,1,2,1,1,1,2,2,2,3,1,2,2,2,1,1,1,1,1,1,2,1,2,1,1,2,2,2,2,2,1,1,1,2,1,1,2,2,1,2,1,2,2,1,1,2,2,2,1,1,2,2,1,2,1,2,1,2,1,2,1,1,1,2,2,2,2,1,2,2,1,3,1,3,1,1,3,2,1,2,2,1,2,2,1,1,2,1,2,2,1,1,1,1,1,1,2,1,3,1,1,2,2,1,1,1,1,2,1,3,2,1,3,1,2,3,2,1,1,2,2,1,2,2,1,1,1,3,1,1,1,1,1,1,1,1,3,1,1,3,1,1,2,2,1,2,1,1,1,2,1,1,1,1,2,2,1,2,2,1,3,1,2,2,1,1,1,2,2,3,2,2,2,3,1,1,2,1,3,2,1,2,2,1,2,1,1,2,1,1,1,1,1,1,1,1,1,2,1,1,1,1,2,2,1,2,1,2,2,1,2,1,1,3,1,2,1,2,1,2,3,2,1,1,1,1,2,1,1,1,2,1,1,1,2,3,1,2,2,3,2,2,1,2,1,1,3,3,3,1,3,1,2,1,1,3,1,2,2,79.86625
1,3,1,1,1,1,2,1,1,1,2,1,2,2,1,2,1,1,2,1,2,2,1,1,1,2,1,2,1,1,1,2,2,1,2,1,1,1,1,3,2,2,1,1,1,1,1,1,2,1,2,1,2,2,2,2,1,2,1,2,2,1,2,1,1,1,1,1,1,1,1,1,2,1,1,1,2,2,2,2,2,1,1,2,2,1,1,1,1,1,1,1,2,1,1,1,2,1,2,2,3,1,1,1,2,1,1,2,1,1,2,3,2,2,2,1,1,1,2,2,1,2,2,1,2,1,3,3,1,1,1,1,1,1,1,1,1,1,2,2,2,2,1,2,1,3,1,2,1,2,1,1,1,1,2,2,1,2,2,1,1,1,3,2,1,2,1,1,2,1,1,1,1,1,1,2,1,1,3,1,1,1,1,1,1,1,1,1,1,1,1,1,2,2,1,2,1,1,1,1,2,2,1,1,2,2,3,2,3,2,1,2,2,2,1,1,1,2,1,1,1,2,1,2,1,2,1,2,2,1,1,1,2,3,1,1,1,1,2,3,1,1,1,1,1,2,1,1,1,2,2,1,1,2,1,2,1,1,1,2,1,2,2,2,1,1,1,1,1,2,2,1,2,2,1,1,1,1,1,2,1,1,2,2,1,1,1,1,1,1,3,1,1,2,3,1,1,1,1,2,2,1,1,3,1,1,3,41.696155
2,2,2,1,2,2,1,1,1,2,2,2,2,3,1,1,2,2,1,2,2,1,1,1,1,2,1,2,1,1,1,2,3,1,1,1,2,1,1,2,1,1,2,2,1,1,1,1,2,2,2,1,1,1,2,3,2,1,2,1,1,1,1,2,2,1,3,2,1,1,1,2,2,2,3,1,2,1,1,1,2,2,2,1,2,1,3,2,1,2,2,3,1,2,3,1,1,1,2,2,2,2,2,2,1,2,1,3,2,2,2,1,2,1,1,1,1,1,2,1,2,1,2,1,2,1,2,2,1,2,1,2,1,2,1,1,1,1,2,1,2,2,1,1,2,2,1,3,1,2,1,2,1,1,2,2,1,2,2,1,2,1,1,2,2,1,2,2,1,1,2,2,1,1,1,1,2,2,1,1,1,1,1,1,1,2,1,1,1,1,1,1,2,2,2,2,1,1,1,2,2,1,3,2,1,1,1,3,3,1,2,2,1,3,2,1,3,2,1,1,2,2,1,2,1,1,1,2,1,1,1,1,2,1,2,1,1,2,2,1,1,1,2,1,2,3,2,1,1,2,2,1,1,2,2,1,2,1,2,1,2,2,2,2,2,1,1,2,2,2,1,2,1,2,1,1,2,2,1,1,1,1,1,1,2,1,1,1,1,1,1,1,1,1,1,2,1,2,1,2,1,2,2,1,1,1,1,63.589736
3,1,1,1,2,1,1,2,1,1,2,1,2,1,1,2,1,1,2,1,2,1,3,2,1,2,2,1,3,1,1,1,1,2,1,1,1,1,1,1,1,1,1,1,2,1,2,1,1,2,2,2,1,1,1,2,1,1,2,1,1,1,2,2,1,1,2,1,1,1,2,1,1,2,1,2,2,2,1,1,1,1,2,1,3,1,1,3,1,2,1,2,1,1,1,1,3,1,2,1,1,1,2,1,2,1,1,1,1,2,2,2,1,2,2,1,1,2,2,3,3,1,1,1,2,1,1,3,1,1,2,3,1,2,2,1,1,1,1,2,1,1,1,1,1,1,1,2,1,2,1,2,2,2,1,1,1,1,2,1,1,1,3,2,2,1,2,2,2,1,2,2,1,2,2,2,2,2,1,1,1,1,1,1,2,1,1,1,1,1,1,1,2,3,1,2,1,1,1,1,2,2,1,2,1,1,2,2,2,1,2,2,2,1,2,1,2,1,1,2,1,1,1,1,2,2,2,2,1,2,1,1,2,1,1,2,2,1,1,2,1,2,2,3,1,2,2,2,2,3,1,1,1,1,1,2,3,1,1,1,1,1,1,1,1,1,1,1,1,1,1,1,1,1,2,1,1,1,1,1,3,1,1,1,2,2,1,1,2,1,1,2,2,2,2,2,1,1,2,2,1,1,1,2,2,2,2,13.547005
1,1,2,1,2,3,2,1,3,1,2,2,1,2,2,1,1,1,3,2,1,2,2,2,1,1,2,1,2,1,2,1,2,1,2,2,1,3,1,2,2,1,1,1,3,1,1,1,2,1,1,1,1,1,1,1,2,2,2,2,3,1,2,2,1,2,1,2,1,1,3,1,3,3,2,1,3,1,2,1,3,2,2,1,1,2,3,1,1,2,2,2,1,1,2,1,1,1,1,2,1,1,1,1,1,1,1,2,1,1,1,2,1,1,1,1,1,1,2,1,1,1,1,2,2,2,2,1,3,1,1,1,2,1,2,1,1,1,3,2,1,2,2,2,1,1,2,1,1,2,1,2,1,2,1,1,2,1,1,1,1,1,2,2,1,1,1,2,1,1,1,2,2,2,1,2,1,1,1,1,2,1,2,1,1,1,1,2,2,1,1,2,2,1,2,2,1,1,1,2,1,2,2,1,1,2,2,3,1,1,2,1,2,1,2,3,2,1,1,1,2,2,2,2,2,1,1,1,1,2,1,1,3,1,1,1,1,2,1,2,1,2,1,3,1,1,1,1,1,3,2,2,1,1,1,1,3,1,1,2,1,2,2,2,1,2,1,2,1,1,1,3,1,1,1,2,1,1,2,2,2,3,1,1,2,3,2,1,1,2,1,1,1,1,1,2,1,2,1,2,3,2,2,1,1,1,1,135.993069
1,3,1,1,1,1,2,2,2,1,2,1,1,1,1,1,1,2,2,1,1,1,1,1,1,3,2,2,2,1,2,1,2,1,1,1,1,1,2,3,1,1,2,1,2,2,1,1,1,2,1,2,2,2,2,2,1,1,2,1,1,3,1,2,2,2,1,1,1,2,2,1,1,2,1,2,1,2,3,1,1,1,1,1,2,1,2,3,1,1,2,1,2,1,1,1,1,2,2,1,2,2,2,1,1,2,2,1,1,2,2,3,2,3,1,1,1,2,1,2,1,3,1,1,2,2,1,2,2,2,1,2,2,2,2,1,2,2,1,1,1,1,2,2,2,2,2,1,2,2,1,1,2,1,1,1,1,1,1,2,1,1,2,2,1,1,2,1,2,1,1,1,2,1,2,1,1,1,3,1,1,1,1,1,2,2,1,1,1,1,1,2,2,2,3,2,2,1,1,1,2,1,1,2,1,2,1,2,1,2,1,2,1,2,2,1,1,2,1,2,2,2,2,1,1,1,2,2,1,2,2,1,1,1,1,1,2,2,1,2,2,1,1,1,2,1,3,2,1,2,2,1,1,1,1,2,2,1,1,1,2,2,2,2,1,1,2,2,1,1,1,2,1,1,3,1,2,1,1,2,1,1,1,2,2,2,1,2,1,1,1,3,1,1,1,1,1,1,2,1,1,2,2,1,2,2,2,17.284579
2,2,2,1,1,1,3,2,1,1,2,1,3,1,1,1,1,1,1,1,1,2,2,2,1,1,2,3,2,1,2,1,1,2,1,1,2,2,1,2,2,1,2,1,2,1,1,2,2,1,2,1,1,1,3,1,1,2,1,1,2,2,1,1,1,2,1,1,1,2,2,1,2,1,1,1,2,1,2,1,2,1,2,1,1,1,1,2,1,1,1,1,1,1,1,1,1,2,2,2,1,1,2,1,1,1,2,2,1,2,1,1,1,1,2,1,1,3,1,1,2,2,1,2,1,1,1,1,1,1,2,2,2,1,1,1,2,2,2,1,1,1,1,2,2,1,1,3,1,3,2,1,1,2,1,1,2,2,1,1,1,1,1,1,1,1,1,3,1,1,2,2,3,3,1,1,1,3,2,1,1,1,2,1,3,2,1,1,2,1,1,2,1,3,1,1,2,1,2,1,2,1,1,1,1,2,1,1,1,1,2,1,1,1,2,1,1,2,1,2,1,2,2,2,1,1,2,1,1,1,2,1,3,1,1,1,1,1,2,2,2,1,1,1,1,1,1,3,1,1,1,2,1,1,1,1,1,1,1,2,1,1,2,1,1,3,1,1,1,1,1,1,1,1,2,2,1,3,1,1,1,1,1,1,1,2,1,1,2,1,2,1,1,2,1,1,1,1,2,2,2,1,2,1,1,1,1,41.985043
1,2,3,2,1,1,2,2,2,2,2,1,2,2,2,1,1,2,2,2,1,2,1,2,1,3,3,2,3,1,1,1,2,2,1,1,1,2,1,2,1,1,1,1,1,1,1,1,3,1,2,1,3,1,2,1,2,1,1,1,2,1,2,2,1,2,2,1,1,1,1,1,1,2,1,1,1,2,2,1,3,1,2,1,2,2,2,3,3,2,2,1,2,1,1,2,1,2,2,2,1,2,1,1,1,2,1,1,1,1,3,1,1,2,2,1,2,3,2,1,2,2,1,1,2,1,1,1,1,1,1,2,2,1,1,1,1,1,2,1,1,2,2,2,1,1,2,1,3,2,2,2,1,1,1,1,1,2,2,1,1,1,1,2,1,1,1,3,1,1,1,3,1,3,2,1,1,1,2,1,1,2,1,1,2,1,2,2,1,1,1,1,3,2,1,1,1,1,2,2,2,2,2,2,1,2,1,2,1,2,3,1,2,2,2,1,3,1,1,2,1,1,1,1,1,2,2,1,1,2,1,1,2,1,1,1,2,1,1,1,3,1,2,2,1,1,3,1,1,2,2,1,2,2,1,1,2,1,1,2,2,3,1,2,1,2,1,1,2,1,1,1,1,1,1,1,1,1,2,1,2,3,1,2,1,3,2,1,2,1,2,1,1,1,1,2,1,1,2,1,3,1,1,1,2,3,2,13.928651
2,1,2,1,2,2,3,2,2,2,1,1,1,1,1,3,2,2,1,2,2,1,1,2,1,3,1,2,2,2,1,1,1,1,2,1,1,2,1,1,1,1,2,1,1,1,1,1,1,1,1,3,1,2,1,2,1,2,1,1,2,1,1,3,3,1,2,1,1,1,2,2,2,1,2,1,1,2,1,1,1,1,1,1,3,2,2,2,1,1,2,2,1,1,1,1,1,1,2,1,1,1,3,1,1,1,1,1,1,1,2,3,1,1,3,1,1,2,1,1,1,2,2,2,3,1,2,1,1,1,2,1,1,1,1,2,1,1,2,2,1,2,1,2,1,2,1,2,3,2,2,1,2,1,2,3,1,3,2,1,1,1,2,2,1,1,1,1,1,1,1,2,1,1,2,2,1,1,2,1,1,2,1,1,3,1,1,2,2,1,2,2,2,1,2,1,1,2,1,1,1,1,2,2,2,1,2,2,3,1,2,1,1,2,2,2,1,3,1,2,2,2,2,2,1,1,1,1,1,1,1,1,2,2,1,2,1,1,2,2,2,2,1,1,1,1,2,2,1,2,2,1,2,2,1,1,2,1,2,1,1,2,3,1,1,1,1,1,2,1,2,2,1,1,2,1,1,1,3,1,2,2,1,2,1,1,1,1,2,1,1,1,1,2,1,1,1,1,1,2,2,1,1,1,2,2,2,54.834705
1,2,3,2,2,1,2,1,1,1,1,2,1,2,1,2,2,3,1,2,1,1,1,1,1,3,2,2,1,2,2,1,3,2,2,1,1,1,1,2,2,2,1,1,3,2,1,3,1,1,1,1,1,2,1,1,1,2,2,1,1,2,1,2,2,2,1,1,1,1,1,2,2,2,2,1,2,1,2,2,3,1,2,1,3,3,2,2,1,2,1,3,2,1,2,2,1,2,1,3,1,2,1,1,1,3,1,1,2,2,2,2,1,1,2,1,1,1,1,2,1,2,2,1,3,2,2,2,1,1,1,2,2,1,1,1,2,2,2,1,2,2,1,1,2,2,1,2,2,2,1,3,3,1,2,1,1,2,1,1,3,1,2,1,2,1,1,1,1,3,2,1,1,1,1,1,1,1,1,1,2,1,1,2,2,1,1,1,1,1,1,1,1,3,2,2,1,3,1,1,3,2,1,1,1,2,1,1,1,1,2,3,2,2,2,1,2,2,2,2,1,2,2,1,1,1,1,1,1,1,1,1,2,1,1,2,2,2,2,2,1,3,1,2,1,1,1,1,1,1,1,1,1,2,1,1,2,2,1,1,1,1,2,2,3,2,1,1,2,1,2,1,2,1,3,2,1,2,2,3,2,1,1,2,1,2,2,2,1,1,2,1,1,1,2,2,2,1,2,1,1,2,1,1,2,2,2,50.477499
2,1,1,2,1,2,2,2,1,1,2,1,1,2,1,3,2,1,1,2,1,2,2,1,1,1,1,1,1,2,1,1,2,1,1,1,2,2,1,1,2,1,1,2,2,1,2,1,2,1,1,1,1,1,1,2,2,1,1,1,1,1,2,2,2,2,2,1,2,1,1,3,1,1,1,3,2,1,1,2,2,1,1,1,2,2,3,2,1,1,2,1,1,1,1,1,1,2,2,2,1,2,2,2,1,1,2,3,1,1,1,1,1,1,3,1,2,2,1,1,1,1,2,1,2,1,2,1,1,1,1,2,3,1,2,1,1,2,1,2,1,2,1,2,1,1,3,1,2,1,2,1,2,1,3,1,1,2,1,1,1,2,2,2,1,1,1,1,1,1,1,2,1,2,1,2,1,2,1,1,1,1,1,1,1,1,1,1,1,1,1,2,3,1,2,3,2,1,2,1,1,2,3,1,1,1,2,2,1,1,2,2,1,1,1,1,1,2,1,1,1,2,3,1,2,2,2,1,1,2,3,1,2,2,1,1,2,3,2,1,1,3,1,2,2,1,2,2,2,2,2,1,1,1,2,1,2,1,1,1,2,2,2,2,2,3,1,2,1,2,1,1,1,1,2,1,1,1,1,2,2,3,2,3,1,2,1,2,1,1,1,2,2,2,1,1,1,1,1,1,3,3,1,1,1,3,3,66.484555
1,2,1,3,2,3,1,1,2,1,1,2,2,1,2,2,1,1,1,2,3,1,1,2,2,2,2,1,2,2,1,1,2,2,1,2,3,1,1,3,3,2,2,1,1,3,1,2,1,2,1,2,2,1,3,1,2,1,2,1,1,1,2,2,2,1,2,1,2,1,1,1,2,1,1,2,2,1,2,1,2,1,3,2,2,1,2,1,2,1,1,2,2,1,1,2,1,2,3,1,1,1,1,3,1,1,1,1,1,2,1,2,2,2,1,1,2,1,1,1,1,1,1,2,1,1,1,2,2,1,1,1,1,1,2,1,1,1,2,1,1,2,1,2,2,2,1,1,2,2,1,1,1,1,2,2,1,1,1,1,1,1,1,2,2,1,2,3,1,1,1,2,1,2,1,2,1,1,3,2,1,1,1,1,3,1,3,1,1,1,1,2,1,1,1,1,1,1,1,2,1,1,3,1,1,1,1,2,3,2,2,2,1,2,1,2,1,1,1,2,1,1,1,1,1,1,1,2,1,2,1,1,1,1,1,1,1,3,2,2,1,1,2,2,2,1,2,3,2,2,2,1,1,1,1,2,2,1,2,1,2,3,1,1,1,2,1,1,1,1,1,2,1,1,1,1,1,2,1,1,2,2,1,1,1,2,1,3,1,2,1,2,1,2,1,1,1,1,1,3,1,2,2,3,1,1,2,86.439823
2,2,3,1,1,3,1,3,2,2,1,3,2,1,1,1,1,2,2,1,1,1,1,2,1,1,3,3,1,1,1,1,2,1,2,1,1,3,2,2,2,2,2,1,3,2,1,2,2,1,2,1,2,3,2,1,1,3,1,2,1,2,1,3,2,2,1,1,2,2,1,1,2,2,1,2,2,1,2,1,2,1,2,3,2,1,1,2,2,1,1,2,1,2,3,1,1,1,3,1,1,1,3,1,1,2,1,3,2,1,1,1,2,1,2,1,1,1,2,1,1,1,1,1,1,1,1,2,2,2,1,1,1,1,2,1,2,3,2,2,2,3,1,1,1,1,2,1,2,1,2,2,1,2,2,2,1,2,1,1,2,1,2,3,1,2,2,1,1,1,2,2,1,2,1,2,2,2,1,2,1,3,1,1,2,2,1,2,1,1,2,2,2,1,2,3,1,1,1,1,1,2,3,2,1,1,1,2,1,1,1,2,1,1,2,1,2,3,1,1,2,2,1,2,1,1,2,1,2,3,1,1,2,2,3,2,1,1,1,1,1,1,1,2,1,1,1,1,1,1,2,2,1,1,1,3,2,1,1,1,1,2,1,1,2,3,1,1,1,3,1,2,1,1,2,1,1,1,1,3,2,2,1,1,1,2,1,2,1,1,1,3,1,1,2,1,2,2,1,2,1,1,1,2,2,2,3,120.45621
2,2,2,2,1,1,2,1,1,2,2,1,1,3,2,1,3,2,3,3,2,1,1,2,1,2,1,1,2,2,2,2,2,1,1,1,1,2,2,2,1,1,1,1,3,1,1,1,1,1,2,2,1,2,1,1,1,3,1,1,2,2,1,2,2,1,1,1,1,1,1,1,2,3,2,1,1,1,2,2,2,1,2,1,1,3,2,1,1,1,1,3,1,1,2,1,1,2,2,2,1,3,1,2,1,1,2,1,2,2,1,2,2,1,2,1,1,1,1,1,1,1,1,1,2,2,1,2,2,1,2,1,1,1,1,1,1,1,2,1,1,1,2,1,1,1,1,2,1,1,1,1,1,2,1,1,1,2,1,1,1,1,1,1,1,1,1,1,1,1,3,1,1,2,1,1,1,1,1,2,1,1,2,1,2,1,1,2,1,1,1,1,2,1,1,1,1,2,2,1,2,1,2,2,2,1,2,3,2,2,1,3,2,1,1,1,2,1,2,1,1,1,2,1,1,1,2,1,1,1,2,1,2,1,1,1,1,1,2,1,2,1,1,2,2,2,3,1,1,1,2,1,2,1,1,1,1,1,1,1,1,2,2,2,1,2,1,1,2,2,2,2,2,1,2,2,1,2,1,1,1,1,3,1,2,2,1,2,1,1,1,1,2,1,1,1,1,1,1,2,2,1,1,1,1,1,2,18.266874
1,1,2,2,1,3,2,2,1,2,1,2,1,1,1,2,2,2,1,2,1,1,1,3,1,2,1,2,2,1,1,1,1,1,1,2,1,1,1,2,2,1,1,1,1,2,1,3,2,3,2,1,1,1,2,2,1,2,3,1,2,1,1,2,1,1,1,1,2,1,1,3,3,1,2,1,2,1,3,2,1,2,1,1,2,2,2,1,1,2,1,2,2,1,1,1,2,1,3,1,1,1,2,1,2,2,2,2,1,1,2,2,2,1,3,1,1,1,2,1,1,2,1,2,1,2,1,1,1,2,1,2,1,2,1,1,1,2,2,2,1,3,2,2,1,2,2,2,2,2,2,1,1,2,2,3,1,1,1,1,1,1,2,1,1,2,2,1,2,1,2,2,1,3,2,1,1,1,1,1,1,1,1,1,1,1,2,2,1,1,1,2,1,2,1,1,1,1,2,2,2,1,2,2,1,1,1,2,2,1,3,1,2,1,3,2,2,2,1,2,1,2,1,3,1,1,2,1,1,2,1,2,2,2,1,2,1,2,3,2,2,1,1,1,1,1,1,1,1,1,3,1,1,1,1,1,3,1,2,1,1,2,3,2,2,1,1,1,1,1,1,3,1,2,2,1,1,1,1,2,2,1,2,1,2,2,1,1,1,1,1,3,1,1,1,2,2,1,1,2,1,2,2,1,1,2,3,103.757416
2,2,1,1,1,1,2,1,3,1,2,2,2,1,2,2,2,2,1,1,2,2,2,1,1,2,3,1,2,1,1,2,3,2,1,2,1,2,1,2,2,1,2,2,2,1,2,2,2,1,1,1,1,1,2,1,2,1,2,2,2,2,1,1,3,1,2,1,2,1,3,2,1,2,2,1,1,1,1,2,2,1,2,2,2,1,1,2,2,2,2,2,1,1,1,1,1,2,2,1,1,2,1,1,2,1,2,2,1,2,2,2,1,1,2,1,1,1,2,1,2,1,2,1,1,1,1,2,2,2,1,2,2,1,1,1,1,2,2,1,2,2,2,1,1,1,1,2,1,1,2,1,2,1,2,1,1,1,1,1,1,1,1,1,1,1,2,2,1,1,1,2,2,3,1,3,1,1,2,1,1,2,2,1,3,1,1,1,1,2,1,2,1,1,2,1,1,2,1,1,1,1,2,3,1,1,1,2,2,1,2,2,1,2,3,1,1,3,1,1,1,2,1,2,1,1,2,1,2,1,2,1,2,1,2,1,1,1,1,1,1,1,1,2,2,1,1,1,1,2,2,1,1,1,2,2,1,2,1,1,2,2,1,1,2,2,1,2,1,1,2,2,1,1,2,1,3,1,3,2,1,1,1,2,1,3,1,2,1,1,2,2,1,2,2,1,2,1,1,2,2,1,3,1,1,3,2,61.341368
1,3,2,1,1,1,1,1,2,1,1,2,1,1,2,1,1,1,1,1,2,1,1,2,1,2,1,2,1,1,1,2,2,2,2,2,2,1,3,2,1,1,1,1,1,1,1,2,2,1,1,1,1,2,1,3,3,1,2,1,1,2,2,1,2,1,3,2,2,2,1,2,1,1,1,1,2,1,1,2,1,2,1,1,1,2,3,1,1,2,2,1,1,1,1,1,1,1,1,1,1,1,1,2,1,1,1,3,2,1,2,1,1,1,2,1,1,1,1,2,2,1,1,1,2,1,1,1,2,2,2,2,2,1,1,1,1,1,2,1,1,2,1,2,1,2,3,2,2,1,2,1,2,2,2,1,1,2,2,1,1,2,1,2,2,1,2,2,1,2,2,2,2,2,2,2,2,1,2,1,2,2,2,1,3,2,2,1,1,2,1,1,2,1,1,2,1,2,1,3,2,2,3,2,1,1,1,1,2,1,2,2,1,1,2,1,3,1,1,2,1,3,1,1,2,1,1,1,1,1,1,1,1,1,1,1,1,1,1,2,1,2,2,1,2,2,2,2,1,1,2,1,1,2,1,3,2,1,2,1,1,3,1,3,2,2,1,2,2,2,1,1,1,1,2,1,1,1,1,1,2,2,1,2,2,2,1,1,1,1,3,1,2,2,1,1,1,1,1,1,1,1,1,1,1,1,1,21.881306
1,2,2,2,1,3,1,1,2,2,1,2,1,3,1,2,1,1,1,1,1,1,1,1,1,3,1,1,2,1,1,1,1,1,1,1,1,3,1,1,1,1,2,1,1,1,1,2,1,1,3,1,1,2,3,2,2,2,1,1,1,1,1,2,1,1,2,1,2,2,2,1,1,2,1,2,1,1,3,1,2,2,1,2,1,1,2,2,1,2,1,3,2,1,1,1,1,1,1,1,1,1,1,1,2,2,1,2,1,1,1,2,1,1,1,1,1,2,1,2,2,2,1,1,1,1,2,1,1,1,2,1,2,2,1,2,2,1,1,1,1,2,1,1,2,2,1,2,2,2,1,1,2,2,3,1,1,2,2,2,2,1,2,2,2,1,3,2,1,1,2,2,1,3,2,1,1,1,2,2,2,2,1,1,1,1,1,1,2,3,1,2,2,1,2,1,1,1,1,1,1,1,1,1,2,2,2,2,2,2,1,1,1,1,2,1,1,3,1,1,1,2,1,2,1,2,1,1,1,1,2,1,2,1,2,1,2,1,1,1,1,1,1,1,2,2,1,1,2,1,2,2,2,1,1,2,2,1,1,1,1,2,2,1,2,1,1,1,1,3,1,3,2,1,1,1,2,2,1,1,1,2,2,1,1,2,1,1,1,1,2,2,1,2,1,1,3,2,2,1,1,2,2,1,2,2,1,92.950134
1,1,1,1,2,1,1,2,2,1,2,2,2,1,1,1,2,2,3,2,1,2,1,1,1,2,1,2,1,1,1,1,1,1,1,2,2,1,1,1,1,2,3,1,1,1,1,2,2,1,1,2,1,2,3,3,3,1,1,2,2,2,2,2,2,1,1,2,1,2,1,1,2,3,2,1,2,1,3,2,1,2,1,1,1,3,3,1,1,2,1,1,1,1,2,1,1,1,1,1,1,1,2,3,1,1,1,3,2,1,1,1,1,2,2,2,1,1,1,1,1,1,1,1,2,1,1,2,1,1,1,2,2,1,1,2,1,3,2,2,1,2,1,2,1,2,3,2,1,2,2,1,1,2,1,2,1,2,1,1,1,1,1,2,1,1,3,2,2,1,1,1,1,2,1,2,1,1,1,1,2,1,1,1,2,3,1,1,1,1,1,2,2,3,1,3,2,1,1,2,2,1,1,2,1,1,3,2,2,1,1,1,1,1,2,1,2,1,2,1,1,3,1,1,1,1,1,1,1,1,1,1,2,2,1,2,1,2,2,3,1,2,1,2,1,1,3,1,2,1,1,1,1,1,2,3,3,2,1,1,1,1,2,1,1,1,1,1,2,2,1,1,1,1,2,1,2,1,1,1,2,1,1,2,1,1,2,1,1,1,1,1,2,2,2,1,1,2,2,2,1,2,2,2,1,1,3,41.319994
1,1,2,1,1,2,2,1,2,1,1,1,2,2,2,2,2,3,1,1,2,1,1,1,2,2,1,1,2,2,1,1,2,1,1,1,2,1,2,1,1,1,3,3,1,2,2,2,1,1,1,1,1,2,2,2,2,1,2,2,1,1,2,2,2,1,1,2,1,1,2,1,1,1,1,1,1,1,2,3,2,2,1,2,3,3,2,1,1,2,1,1,2,2,2,1,3,1,1,2,1,1,1,1,2,1,1,2,1,1,1,1,1,1,2,2,1,1,2,2,2,2,1,1,1,1,1,1,2,1,2,2,2,1,1,2,1,3,2,1,1,2,2,2,1,2,1,1,2,1,2,1,2,2,1,1,1,2,1,1,2,1,1,1,2,1,1,1,2,2,2,2,1,2,2,3,2,1,1,1,2,1,2,1,3,1,2,2,1,1,1,1,2,2,1,1,1,1,2,2,1,2,1,1,1,3,2,1,2,2,1,1,1,1,2,1,1,1,1,1,1,2,2,1,1,1,1,2,1,2,2,1,1,2,2,2,2,2,1,1,1,2,1,1,1,1,2,1,2,2,1,2,1,1,2,2,2,1,1,1,2,3,1,2,1,1,2,1,1,2,1,1,1,1,2,1,1,1,2,1,2,1,3,3,2,2,1,1,1,1,2,1,2,2,2,2,3,3,2,3,2,1,2,1,1,1,1,62.52164
1,2,1,2,2,2,3,1,3,1,1,1,1,1,2,2,2,1,1,1,1,1,2,2,2,2,1,2,1,2,1,1,2,2,1,1,1,3,1,1,1,2,2,1,2,1,1,1,3,1,1,1,2,1,2,1,2,2,2,1,2,2,1,2,2,2,1,1,2,1,1,3,2,2,2,1,3,1,2,1,3,1,1,1,2,2,2,1,1,1,1,2,1,1,1,2,1,2,2,1,1,1,1,2,2,1,2,1,2,3,2,1,1,1,2,1,1,1,1,2,1,1,1,1,2,1,1,1,1,1,1,3,3,2,1,2,1,3,1,1,1,1,2,1,1,1,3,2,2,1,1,1,1,3,2,1,1,2,1,1,2,1,2,3,2,1,1,1,2,1,1,2,1,1,2,1,2,1,1,1,1,1,1,2,2,1,1,1,1,1,1,2,1,3,1,2,1,1,2,2,1,2,2,2,1,2,1,3,3,1,3,1,1,2,1,1,2,1,1,1,2,1,1,1,2,1,1,3,1,3,2,1,1,2,1,1,1,2,2,1,1,2,2,1,1,1,1,1,1,2,2,1,1,1,1,1,1,1,2,1,1,1,2,1,1,1,1,1,1,1,2,1,2,1,2,1,2,3,2,1,2,2,1,2,1,1,2,1,1,2,1,1,2,2,1,1,2,1,1,1,1,2,2,3,1,1,1,30.883219
2,2,2,1,1,1,1,2,1,3,1,2,2,1,1,1,1,2,2,1,2,1,1,1,1,3,1,2,1,1,1,1,2,2,2,1,1,2,1,2,2,1,2,2,2,2,1,2,2,2,1,1,1,1,2,2,1,2,1,2,2,1,2,2,2,2,1,1,2,2,2,2,2,1,1,1,2,1,1,1,1,1,1,2,1,2,2,2,1,1,1,2,1,1,2,1,1,1,2,1,1,1,1,1,1,2,1,2,1,2,1,2,2,1,1,1,1,1,2,2,1,2,3,1,2,1,1,2,2,1,2,1,2,2,1,2,1,2,3,2,1,2,2,2,1,1,2,1,1,3,2,2,1,1,1,1,1,1,1,1,3,1,1,2,2,1,1,1,1,2,3,1,1,2,1,2,1,2,2,1,2,1,1,1,2,1,1,2,2,1,1,2,2,2,1,1,2,3,1,1,2,2,1,1,1,2,2,1,2,2,3,2,1,1,1,1,2,1,1,2,1,1,1,2,1,2,1,2,1,1,1,2,2,2,1,1,1,3,1,1,1,1,1,2,2,2,2,2,2,2,2,1,1,1,2,1,1,1,1,1,1,2,2,2,2,1,1,1,2,1,2,2,1,2,1,2,3,1,1,2,3,2,2,2,1,1,1,1,1,1,2,3,1,1,1,2,1,1,1,2,1,2,1,1,1,1,2,40.364442
1,3,2,1,1,1,2,1,1,2,2,2,1,2,1,1,1,2,2,2,2,1,1,2,1,3,1,1,2,1,1,1,2,1,2,1,2,2,2,2,2,2,1,1,1,1,2,3,1,1,1,1,1,1,1,2,2,1,1,1,2,1,2,3,3,2,1,1,2,2,1,2,1,2,3,2,2,1,1,1,1,1,1,2,1,1,1,3,1,1,1,1,2,2,1,1,2,2,2,1,1,2,1,2,1,1,2,2,2,1,1,1,1,1,1,2,1,1,1,1,2,2,1,2,1,1,1,1,2,1,1,2,1,2,1,1,1,1,1,1,2,2,2,1,2,3,2,2,2,1,3,1,2,2,2,2,1,1,1,1,1,1,3,1,2,1,1,2,1,1,1,2,2,3,1,2,1,1,2,2,1,1,1,1,2,2,1,2,2,1,2,1,1,1,2,1,1,1,1,2,2,1,2,2,1,2,2,2,2,2,1,1,1,2,2,1,1,1,2,2,1,3,2,2,1,2,2,2,1,3,2,1,2,1,1,1,1,1,3,3,1,1,1,1,3,2,1,3,1,1,3,1,1,1,2,2,1,1,1,1,1,1,2,1,2,1,1,1,1,1,1,2,1,1,1,2,1,1,1,2,2,3,2,1,2,1,1,1,1,1,2,1,1,2,3,2,1,1,3,1,2,2,1,1,2,2,2,127.632085
1,1,2,2,2,1,2,1,2,1,1,1,1,1,1,2,1,1,1,2,1,2,1,1,1,2,2,2,2,3,1,1,2,1,1,1,1,2,1,2,2,1,1,2,1,2,1,1,1,2,2,2,1,3,1,1,1,2,2,1,1,1,2,1,2,1,2,2,1,1,1,2,1,2,1,1,3,1,2,2,1,1,1,1,2,1,1,3,2,1,2,2,1,2,2,2,1,2,1,1,1,1,1,1,3,1,2,1,1,3,1,2,1,1,2,2,1,1,2,1,2,1,1,3,3,1,1,2,1,1,2,2,1,2,1,1,1,1,1,1,1,1,1,2,1,3,2,1,2,3,2,1,2,1,3,2,1,1,1,1,1,2,1,1,2,3,2,2,1,1,1,1,1,2,1,3,1,1,1,3,3,2,1,1,3,1,1,1,1,1,1,1,2,1,1,2,1,2,1,2,2,1,1,2,2,2,2,2,2,1,3,2,2,2,2,1,1,2,1,2,1,1,1,1,1,2,3,1,1,2,1,1,2,2,1,2,1,2,2,2,1,2,1,2,1,1,1,1,1,2,1,1,1,1,1,1,2,1,1,1,1,2,2,2,1,1,1,3,1,3,1,1,1,1,3,2,1,2,2,2,2,1,3,2,1,2,1,1,1,1,1,2,1,2,1,2,1,1,2,3,2,3,2,1,1,2,1,-5.196001
1,2,1,2,1,1,1,1,1,2,1,1,2,3,2,3,2,3,1,2,1,2,1,2,1,3,2,2,3,1,1,1,3,1,1,2,2,1,1,2,2,1,2,1,1,1,1,1,2,1,1,1,2,1,1,1,1,2,2,1,2,1,2,1,2,2,1,2,2,1,2,3,1,1,1,1,1,1,1,1,2,1,1,1,2,2,1,1,3,2,1,1,1,1,1,1,1,2,1,1,1,2,2,1,1,2,1,2,1,2,1,1,1,1,2,1,2,2,2,2,1,1,1,1,2,1,1,2,1,2,1,1,1,1,1,1,2,3,1,1,1,3,2,2,1,3,2,2,1,2,3,2,1,2,3,2,2,1,2,1,1,1,2,1,1,1,1,3,2,1,1,2,3,2,1,3,1,2,1,1,2,1,1,1,2,1,1,1,1,1,1,1,3,1,2,3,1,2,2,1,1,2,2,1,1,1,1,1,1,1,2,1,2,3,1,2,2,1,2,1,1,2,1,1,1,1,2,1,2,1,1,1,2,1,1,2,2,3,1,3,1,2,2,1,1,1,2,1,1,2,2,1,1,2,1,2,2,2,1,1,1,2,3,1,1,2,1,1,2,1,2,3,1,3,1,2,1,1,2,1,1,2,2,1,1,1,2,2,1,1,1,2,1,1,2,3,1,2,2,1,1,1,1,1,1,1,2,19.915795
2,1,1,1,2,2,2,1,2,1,2,2,2,3,2,1,1,2,1,1,1,2,1,1,1,2,2,1,2,1,2,1,1,2,1,1,1,2,1,1,3,1,2,1,1,1,1,3,1,3,1,1,1,1,3,2,1,1,2,2,1,1,2,1,1,1,2,1,1,1,1,2,3,1,1,1,3,2,2,2,2,3,2,2,2,1,1,1,1,1,2,1,1,1,1,1,2,1,2,2,1,2,1,1,1,1,1,3,2,2,2,1,1,3,2,1,1,1,1,3,1,1,2,1,1,1,1,2,2,2,1,1,1,1,2,2,1,1,1,2,2,1,2,1,3,2,1,1,2,2,3,2,1,2,2,1,1,3,1,1,1,1,3,1,1,1,1,2,1,2,1,3,2,1,2,2,1,1,2,2,1,2,1,1,1,2,2,1,1,1,1,1,1,2,1,1,1,1,1,1,1,2,2,1,1,1,2,2,1,1,2,2,2,1,1,2,2,1,1,3,1,2,2,1,1,1,1,1,2,1,2,1,2,3,1,3,1,1,3,2,1,1,1,1,2,1,2,3,1,2,1,1,1,2,1,1,1,2,2,2,2,2,2,2,1,1,1,1,2,1,2,2,1,1,1,1,2,1,2,2,3,1,2,2,1,2,1,1,3,1,2,1,1,3,1,3,1,1,1,2,1,2,1,1,2,1,2,39.20421
2,1,1,1,1,2,2,2,1,2,1,2,1,3,1,1,1,1,2,2,1,1,1,1,1,2,2,2,2,1,2,3,3,1,1,1,1,1,1,1,2,1,2,1,1,1,1,1,2,1,1,1,1,2,2,1,1,2,2,1,2,1,2,3,1,1,2,1,1,2,2,1,2,1,1,1,3,1,1,1,2,2,2,1,1,2,2,1,1,2,2,1,2,1,2,2,1,2,1,1,1,1,1,1,2,2,1,2,1,1,2,1,1,2,2,2,1,1,3,2,1,1,1,1,2,1,1,1,2,1,2,1,2,1,1,2,1,1,2,2,2,2,1,2,1,2,1,2,3,2,1,1,2,1,1,2,1,2,1,1,1,1,2,2,1,1,1,1,2,1,1,1,1,2,1,2,1,2,2,1,1,1,2,1,1,1,2,1,2,1,1,3,2,3,1,3,1,1,2,3,1,3,1,3,1,1,1,2,1,1,3,1,3,1,2,1,2,2,1,1,2,1,2,2,1,1,1,1,2,2,1,1,2,3,1,2,1,3,2,2,1,2,1,1,2,2,2,3,1,2,1,1,3,3,2,2,2,1,1,1,1,2,1,1,2,3,1,1,1,1,1,2,2,1,1,1,1,1,2,1,2,1,2,1,2,2,1,1,1,1,1,1,1,2,2,1,1,1,2,1,1,3,2,1,1,1,1,38.593878
1,2,2,1,1,1,1,2,1,1,2,1,2,3,2,1,1,2,2,2,1,3,1,2,1,1,2,2,1,1,2,2,2,2,2,1,2,2,1,1,1,1,1,1,2,2,2,1,1,1,1,1,1,1,2,1,2,3,1,1,1,2,1,2,1,1,3,1,2,3,2,2,1,1,2,3,1,1,2,2,1,1,1,3,1,2,2,3,1,1,1,2,1,1,1,1,1,2,1,2,1,2,2,1,2,1,1,3,2,1,3,2,2,1,3,1,2,1,2,2,1,1,2,1,3,1,1,1,2,1,2,3,2,1,1,1,2,1,2,1,2,3,1,1,3,2,1,2,1,2,1,2,2,1,2,1,1,1,1,1,2,1,1,2,1,1,2,2,2,1,2,2,1,1,1,2,1,1,1,1,3,3,1,1,3,1,2,1,1,1,1,2,1,1,1,2,2,1,1,2,1,3,1,2,1,1,2,1,1,2,2,2,1,2,2,1,3,1,1,2,2,2,1,1,2,2,1,3,1,1,1,1,1,3,2,1,1,1,1,2,1,1,2,1,1,1,2,2,1,1,1,1,1,1,2,2,1,1,2,2,1,1,1,1,3,2,1,1,1,1,1,2,1,2,1,1,1,1,1,2,1,1,2,3,1,3,1,1,1,1,1,3,1,2,1,1,1,1,2,1,1,1,2,2,2,2,3,15.274819
2,1,1,1,2,2,3,1,1,1,1,2,2,1,2,2,3,1,2,1,2,2,1,2,2,1,2,2,1,2,2,1,3,1,1,1,1,1,1,2,2,2,1,1,3,1,1,1,2,1,1,1,1,2,3,2,2,1,1,2,2,1,1,3,1,2,1,2,1,3,2,1,1,3,1,1,1,1,2,1,2,1,1,1,2,1,3,2,3,2,1,3,1,1,1,1,1,2,2,2,1,2,1,2,1,1,1,1,1,1,2,1,3,2,3,1,2,2,1,1,1,1,1,2,3,2,2,3,1,2,1,2,1,1,2,1,1,3,2,1,2,2,1,1,1,2,2,1,2,1,2,2,2,1,2,1,1,1,2,2,1,1,2,2,2,1,2,2,1,2,2,1,1,1,1,1,1,1,1,2,2,1,1,1,1,1,1,2,1,2,1,2,1,3,3,1,1,1,1,1,3,2,3,1,1,1,1,1,2,1,1,1,2,1,3,1,2,2,1,2,2,1,3,1,1,1,2,2,2,1,1,1,1,1,1,2,1,2,2,2,1,1,1,1,2,1,1,3,2,2,3,1,1,1,1,1,1,1,1,1,1,2,2,2,3,2,1,1,1,3,2,1,1,1,1,1,1,2,1,1,1,1,1,2,1,3,1,2,1,1,1,2,1,1,2,1,2,2,1,2,1,1,1,1,1,1,3,44.566534
2,2,2,2,1,1,1,2,2,2,1,2,1,2,1,1,1,1,1,1,1,1,1,1,1,2,1,3,2,2,1,1,1,1,1,1,1,1,1,2,2,2,1,1,2,2,1,2,2,2,2,1,1,1,2,1,3,1,1,2,1,2,2,1,2,2,2,1,2,2,1,2,1,3,1,2,2,1,1,2,3,2,1,1,3,2,1,2,1,2,1,2,1,3,1,1,1,2,2,1,1,1,1,2,1,2,1,2,2,1,2,2,2,3,1,1,1,1,1,1,1,1,1,1,3,1,1,1,1,1,1,1,2,1,2,1,1,1,2,1,1,1,1,1,1,2,1,1,2,1,1,1,2,1,1,1,1,3,1,1,1,1,1,2,1,1,1,1,1,2,3,2,1,2,1,2,1,2,2,1,2,3,1,1,2,1,1,1,2,1,1,1,2,3,3,1,2,2,1,2,2,2,1,1,1,1,1,2,2,2,2,1,1,1,2,1,3,3,1,1,1,2,2,1,1,2,2,1,1,2,1,2,3,2,1,3,1,1,2,1,1,2,1,1,1,1,1,2,1,1,1,1,2,1,1,2,1,2,1,2,1,2,1,2,3,2,1,1,1,1,1,3,1,2,2,1,2,1,1,2,3,2,2,2,1,1,1,1,1,3,1,3,1,2,1,3,1,1,2,2,1,1,2,1,2,1,1,40.005246
1,3,2,1,1,2,1,2,2,1,1,2,1,1,2,1,1,1,1,1,1,2,2,1,1,2,1,1,2,1,1,1,2,1,1,1,1,2,1,2,1,2,2,1,1,2,2,2,1,2,1,1,1,3,1,1,2,1,2,1,1,2,2,2,2,1,1,1,2,2,1,2,1,1,2,2,1,2,2,1,2,1,1,2,3,2,3,2,2,1,1,1,2,1,1,1,1,3,1,1,1,2,1,1,2,1,1,2,2,2,1,2,2,1,2,1,1,2,2,1,1,1,1,2,1,1,1,1,1,1,1,2,1,2,2,1,2,2,1,2,1,1,3,2,1,2,2,2,1,2,2,1,1,2,1,1,1,1,2,1,1,1,1,1,2,1,1,1,1,1,1,1,1,1,1,2,2,2,1,1,1,1,1,1,1,1,1,1,1,1,2,2,1,3,1,2,2,1,1,1,1,2,2,1,1,1,3,3,1,2,1,1,1,1,1,1,2,1,1,2,1,2,2,2,1,1,2,1,1,2,1,1,2,2,1,1,1,3,2,2,1,1,1,2,2,2,2,2,1,2,1,2,1,1,1,1,2,1,1,1,1,1,1,1,3,2,1,3,1,1,1,2,1,1,1,1,1,1,1,1,2,1,1,1,1,1,1,1,1,1,1,1,2,1,1,1,1,1,1,1,2,1,1,2,1,1,1,14.39141
1,1,2,2,3,1,2,1,1,3,1,1,2,3,1,2,1,1,3,2,2,3,2,1,1,2,1,2,2,3,3,1,2,1,1,2,2,1,2,1,1,1,1,1,3,1,2,2,2,1,2,1,1,1,1,1,1,1,1,1,1,1,1,1,1,1,1,1,2,1,2,2,1,1,2,1,3,1,1,2,2,1,1,2,2,1,2,3,2,1,1,1,1,1,2,1,1,2,3,2,1,2,2,1,3,1,1,1,2,2,2,2,3,2,2,1,1,2,1,3,1,2,3,1,2,1,2,2,1,1,2,2,2,1,1,2,1,2,1,2,1,1,1,2,3,2,1,2,2,1,1,2,1,1,3,2,1,2,1,1,1,2,2,1,2,1,3,2,1,1,2,2,1,1,1,2,2,1,2,2,1,1,1,1,1,2,2,1,3,1,1,1,2,1,1,1,1,1,1,2,2,2,1,2,2,1,1,1,1,2,2,1,1,1,1,2,3,2,1,2,1,2,2,1,1,2,2,2,1,2,2,1,2,2,2,2,1,1,1,3,1,2,1,1,1,2,2,2,1,2,2,1,1,1,1,2,2,1,2,1,2,1,3,2,2,3,1,2,1,2,1,2,1,1,2,2,1,1,1,1,2,2,1,1,2,2,1,1,2,2,1,1,1,2,2,2,1,1,1,1,1,1,1,1,1,2,3,2.398486
1,2,2,1,1,3,2,2,1,1,1,2,2,1,1,3,1,2,2,1,1,2,1,2,2,2,2,2,3,1,1,1,2,2,1,2,1,1,1,3,1,1,3,2,3,1,2,2,2,1,1,1,1,2,1,1,3,2,1,1,2,2,1,1,2,1,2,2,1,2,1,1,2,2,2,2,1,1,2,1,2,1,2,2,1,2,3,2,1,2,2,1,2,1,1,1,1,3,2,2,1,1,1,1,2,2,1,1,1,2,1,1,3,1,2,2,1,1,1,1,1,1,1,2,2,1,1,1,2,1,2,2,3,1,2,3,1,1,1,2,1,1,2,1,1,2,1,1,2,1,1,1,2,1,2,2,2,2,1,1,1,1,2,2,2,1,1,2,1,1,1,2,2,1,2,2,2,1,3,1,1,2,1,1,1,1,1,1,1,1,1,2,2,2,1,1,2,1,1,2,1,2,2,2,1,2,3,2,1,2,1,3,1,2,1,1,2,2,1,2,1,2,2,1,1,2,1,1,2,2,2,1,2,2,1,1,1,2,2,1,1,3,2,3,2,2,2,2,1,3,2,2,1,1,1,1,2,2,1,1,1,1,2,1,2,2,1,1,1,2,3,3,2,2,1,1,2,2,2,1,1,2,1,1,1,2,1,2,1,2,1,2,1,1,1,1,1,1,2,2,2,2,1,1,2,1,1,102.431526
2,1,2,1,2,2,1,1,1,1,1,1,1,2,2,2,1,2,1,1,1,2,1,1,2,3,1,1,2,2,1,2,1,1,1,1,1,2,2,1,1,2,1,3,1,1,1,3,2,2,1,1,2,1,2,1,2,1,2,1,2,1,1,1,1,1,1,1,1,2,3,2,1,2,2,2,2,1,2,1,3,1,2,1,2,1,1,2,1,1,1,1,3,1,2,1,1,2,1,2,1,1,1,1,2,1,1,2,1,1,1,2,2,1,1,2,1,1,3,1,1,2,2,1,3,1,2,2,1,1,1,2,2,1,1,1,2,1,1,1,3,1,1,1,1,2,2,2,1,2,2,2,1,1,1,1,1,1,2,2,1,1,1,1,2,2,1,3,1,2,1,2,2,1,1,2,1,1,2,2,2,1,1,1,1,2,1,1,1,2,2,2,1,3,1,3,1,2,1,1,2,1,1,1,1,3,2,2,2,2,1,1,1,2,1,1,2,2,1,1,2,1,2,2,2,2,1,2,1,3,1,1,3,1,1,1,3,2,1,1,1,1,1,1,2,1,1,2,1,3,2,1,1,1,1,2,1,2,1,1,1,1,1,1,2,2,1,2,2,1,1,2,1,1,1,2,1,2,2,1,1,2,2,1,2,2,2,1,1,2,1,3,1,2,1,1,1,1,2,1,2,2,2,2,1,1,3,46.576173
2,1,2,1,1,1,1,3,1,2,3,1,1,2,1,2,1,2,1,3,2,1,2,1,2,1,1,1,1,2,1,2,2,1,1,1,2,2,2,1,2,2,2,2,1,2,1,1,2,1,2,1,1,1,2,2,2,1,2,2,2,2,1,2,1,2,1,1,1,1,2,2,3,3,2,2,2,1,1,2,2,1,1,2,2,2,2,2,2,1,1,2,1,1,1,1,1,2,1,2,1,2,1,1,1,1,1,1,2,1,2,1,1,1,1,1,1,1,2,1,1,2,1,2,1,2,1,1,2,1,1,3,2,2,1,1,2,2,1,1,2,1,1,1,2,2,3,1,2,1,2,1,1,2,1,2,1,1,1,1,1,1,3,2,2,1,2,2,1,1,2,2,2,2,1,1,1,1,2,1,1,2,2,1,1,1,1,1,1,1,2,3,2,3,3,1,2,1,1,1,2,3,2,2,1,2,2,3,1,2,1,1,1,1,2,1,1,1,1,2,1,1,1,1,1,1,1,2,1,2,1,1,3,2,1,1,2,1,1,3,1,1,1,1,1,1,2,2,1,1,3,1,1,2,2,3,2,1,1,1,1,2,1,1,2,2,1,2,1,1,2,2,2,2,2,1,2,2,2,2,1,1,2,1,2,2,1,1,1,2,1,3,2,1,1,1,1,1,1,2,1,1,2,2,1,2,2,59.082827
2,2,1,1,1,1,1,3,1,2,1,2,1,1,1,3,2,2,1,1,1,2,2,1,2,1,1,3,1,1,1,3,2,2,2,1,1,1,3,2,1,2,2,3,3,1,2,1,1,1,1,1,1,2,3,1,2,1,2,2,1,2,2,2,1,2,2,1,2,1,2,1,3,2,2,1,1,1,2,1,2,1,3,1,3,2,1,3,3,1,1,2,1,1,2,1,1,1,2,2,1,1,2,2,1,1,3,1,1,1,1,2,2,2,2,1,2,1,1,2,2,1,1,2,1,1,1,2,2,2,1,2,2,1,1,1,1,3,2,1,1,2,3,1,1,2,1,1,2,2,3,1,1,1,1,1,1,1,1,1,1,1,2,2,2,1,1,3,2,1,2,2,1,1,2,3,1,2,2,1,2,2,1,1,2,1,1,2,1,1,1,2,3,1,2,1,1,1,2,1,3,3,1,2,1,1,1,3,2,2,1,3,1,1,1,2,3,3,1,1,1,1,1,1,1,2,2,1,1,1,2,1,2,1,1,1,1,1,2,1,1,2,1,1,1,1,3,1,1,1,1,1,1,2,1,1,1,2,1,1,1,2,1,1,1,2,2,1,1,1,2,2,2,2,1,1,1,1,1,2,1,2,1,1,1,3,2,1,2,1,2,2,1,1,2,1,1,2,2,1,2,1,2,1,1,1,2,59.879502
2,3,1,3,1,2,3,1,2,2,1,1,1,1,1,3,2,1,1,2,1,1,1,1,1,3,2,1,1,3,1,1,2,1,2,1,2,2,1,1,2,2,1,2,2,1,2,1,2,1,1,1,2,2,2,1,2,2,2,2,1,2,1,2,2,2,1,1,1,1,1,1,1,1,1,2,1,1,2,2,2,1,3,2,2,3,1,1,2,2,1,1,1,2,1,1,1,1,2,1,1,2,1,2,1,1,2,2,1,1,2,3,1,1,3,1,2,2,2,2,1,1,2,1,1,2,2,1,2,1,2,1,1,2,1,1,2,1,1,1,2,1,1,1,2,2,1,2,1,2,1,2,1,1,2,1,1,2,1,1,2,1,2,2,2,3,1,2,1,2,2,3,2,1,1,2,1,3,2,1,2,2,1,1,1,2,2,1,2,1,1,1,2,2,3,2,1,1,2,1,1,1,2,2,1,2,1,2,3,3,1,2,1,1,3,1,2,1,1,1,1,3,1,2,1,1,1,2,2,1,1,1,1,1,2,2,1,3,2,2,1,2,1,3,1,3,2,1,1,2,1,2,1,1,1,1,3,1,1,2,2,1,1,1,3,1,1,1,1,1,1,1,1,1,2,2,2,1,2,1,1,2,1,2,1,2,1,1,2,1,2,2,1,2,2,2,1,2,2,1,2,1,2,1,1,3,2,30.508383
1,1,2,2,1,2,2,1,3,2,2,1,1,2,3,2,1,2,2,1,2,1,1,3,1,2,2,2,1,1,1,1,2,1,2,2,1,2,2,2,1,2,2,2,2,1,3,2,2,1,1,2,1,2,1,1,3,2,1,1,1,1,3,2,2,2,2,1,1,2,2,2,2,1,1,1,1,2,3,2,3,2,2,1,2,3,1,1,1,1,1,2,2,1,1,1,1,2,2,1,1,2,1,1,2,1,1,2,2,2,1,2,2,2,2,1,1,2,2,1,2,1,2,1,2,1,2,2,1,2,1,1,2,2,1,1,1,3,2,1,2,1,1,2,1,2,1,1,2,1,1,2,3,1,2,3,2,1,2,1,1,1,2,1,2,1,2,2,1,2,2,2,1,2,2,2,1,1,2,1,1,1,1,2,2,1,1,2,1,2,1,1,2,2,2,2,1,2,2,2,2,2,2,2,2,1,1,1,2,1,3,3,1,2,1,2,1,2,1,2,1,2,1,1,1,2,1,1,1,1,2,1,3,1,1,1,1,1,1,2,1,2,1,1,2,1,3,1,1,2,2,1,2,2,1,2,2,1,1,1,1,1,2,2,1,1,1,1,1,3,1,2,1,1,2,1,1,1,2,3,1,1,1,1,1,3,2,1,1,1,2,1,1,2,2,1,2,1,2,3,2,1,1,1,1,1,2,8.722577
2,2,2,1,1,2,1,1,2,2,1,1,2,2,3,2,1,1,2,2,2,1,1,1,1,2,1,1,1,1,1,1,2,2,1,2,3,2,1,1,1,1,1,2,2,1,2,1,2,2,1,1,2,2,2,2,2,1,2,2,2,1,2,2,2,2,1,2,1,1,1,2,1,1,2,2,1,2,1,1,2,1,1,1,3,2,2,1,1,1,1,1,1,2,1,1,1,1,1,1,2,1,1,1,1,2,1,2,1,1,1,2,1,1,3,1,2,1,1,3,2,2,1,1,2,1,1,1,2,2,2,1,2,2,1,1,2,2,1,1,1,1,2,1,2,1,1,2,2,2,1,1,2,1,2,1,3,1,1,1,1,1,2,2,3,1,1,2,2,1,1,2,1,2,1,1,1,2,2,1,1,2,1,1,2,1,1,1,3,1,1,2,1,1,2,2,1,1,1,2,1,2,3,3,1,2,3,1,2,2,1,2,1,1,2,1,2,2,1,2,1,2,2,1,1,2,2,1,1,1,1,1,1,1,1,1,1,1,1,2,2,1,1,1,2,1,2,2,1,2,3,1,1,1,1,3,2,2,1,1,1,1,2,3,1,1,1,1,1,2,2,1,1,1,2,1,2,1,2,1,1,1,1,2,1,1,1,1,1,1,2,2,1,2,2,1,2,1,2,2,1,1,3,3,1,1,1,57.47172
1,2,2,2,2,2,2,1,1,2,2,1,1,1,1,2,2,2,1,2,2,2,1,1,2,1,1,2,1,3,3,1,3,1,1,1,1,3,2,2,1,2,2,1,3,2,1,2,1,1,1,1,2,2,1,2,3,2,1,1,2,2,1,2,2,2,2,1,1,1,2,3,2,1,1,1,2,2,1,1,2,2,2,2,3,1,1,1,2,1,2,2,1,1,1,2,1,2,2,1,1,1,2,1,1,1,3,3,1,2,2,2,2,1,1,1,1,2,2,2,1,2,2,3,2,3,1,2,2,3,1,3,1,1,1,1,2,1,3,1,2,2,1,2,1,2,2,2,1,1,2,1,3,1,1,2,2,2,1,2,1,1,1,3,1,1,1,1,1,1,2,2,1,1,2,2,2,1,2,1,2,1,2,1,3,1,1,1,1,1,1,1,2,2,1,3,1,2,1,2,1,2,1,1,2,2,2,1,2,1,2,1,1,1,1,1,2,2,2,2,1,2,3,2,1,1,2,2,1,1,2,2,2,2,1,1,1,2,3,1,1,2,1,2,2,1,2,1,1,2,1,1,1,1,2,1,2,2,1,2,1,2,2,2,1,1,2,1,2,1,1,2,1,1,2,1,1,2,2,1,3,1,1,2,2,3,2,1,1,1,2,2,2,1,1,1,1,1,1,2,1,1,1,1,2,1,2,26.111876
1,1,1,1,1,1,1,1,1,1,2,3,1,2,1,1,2,3,3,1,1,2,1,1,1,2,1,1,2,1,2,1,1,2,3,2,2,2,1,2,1,2,2,1,1,1,2,3,2,2,2,1,1,1,1,1,2,1,2,1,3,2,2,2,2,1,1,2,2,2,3,1,1,2,1,1,2,1,2,1,2,1,1,1,3,2,1,1,2,2,1,1,1,1,1,1,1,2,1,1,1,1,1,1,1,1,1,1,3,2,2,1,2,2,1,1,1,2,1,1,1,1,1,1,3,1,1,1,2,1,1,1,2,1,1,1,1,2,1,1,1,1,1,2,1,1,2,2,1,1,2,2,3,1,1,1,1,3,1,1,2,1,1,1,2,1,2,2,1,1,2,3,1,3,1,2,1,2,2,1,3,1,1,2,1,1,1,1,1,2,2,2,1,2,1,3,1,2,2,2,1,1,1,1,1,1,1,3,2,1,1,2,1,1,2,2,2,2,1,1,1,2,2,1,1,1,1,2,1,2,1,1,1,2,1,2,2,2,1,2,1,2,1,1,2,1,2,2,1,1,2,2,1,1,2,2,1,1,1,1,1,1,2,1,2,1,2,1,2,1,2,1,1,1,2,1,1,1,2,2,2,2,1,2,2,2,2,2,1,1,1,2,1,1,2,2,1,2,2,3,3,1,1,2,1,1,2,61.374117
2,1,2,1,1,2,1,1,1,2,1,3,1,3,2,2,3,1,1,2,2,2,1,1,1,2,2,2,1,2,1,1,2,1,1,1,2,2,1,2,1,3,1,1,2,1,2,2,1,1,1,1,1,1,2,1,1,1,1,2,1,3,3,1,2,2,1,1,2,2,2,2,2,1,1,1,1,2,3,1,2,3,2,2,2,1,2,2,1,2,1,2,3,2,2,2,1,1,2,2,1,2,1,2,2,3,2,2,1,1,1,2,1,1,1,2,2,2,1,1,1,3,2,1,1,1,1,1,1,1,3,2,3,1,2,1,2,2,2,1,1,1,1,1,1,2,1,2,1,1,1,1,1,2,1,1,1,2,3,2,2,1,2,3,2,2,2,1,2,1,3,2,1,1,2,1,1,2,3,2,1,2,1,1,2,2,1,1,1,1,1,1,1,3,3,3,1,1,1,2,1,1,1,1,2,1,1,1,2,1,2,1,2,1,1,1,2,2,1,3,2,2,1,1,1,1,1,1,1,2,1,2,2,2,2,1,1,1,2,2,2,2,1,1,1,1,1,1,2,1,1,1,1,1,1,2,2,2,1,3,3,3,1,1,3,2,1,2,2,1,1,3,2,1,1,1,1,2,3,2,2,1,3,1,1,2,2,2,1,1,2,2,1,2,1,1,1,2,1,1,1,1,1,2,1,1,1,31.73163
1,1,2,1,1,2,2,2,2,2,1,2,1,1,1,2,1,2,1,2,1,2,1,1,1,2,2,1,3,2,1,1,1,1,2,1,2,1,1,1,2,2,1,1,2,1,1,2,2,2,2,1,2,1,2,2,1,1,1,2,1,2,2,1,3,2,1,1,1,1,1,1,1,3,3,1,1,1,2,1,1,2,2,1,1,1,2,1,1,2,1,1,1,1,2,2,1,1,3,2,2,1,1,1,1,1,1,2,2,1,1,3,2,2,1,1,3,1,1,1,1,1,2,1,3,2,1,1,1,1,1,2,2,1,1,1,1,1,2,1,1,1,2,2,1,1,1,1,1,2,2,2,2,1,1,2,1,2,1,1,1,1,3,1,1,1,3,1,1,1,1,1,1,1,2,1,2,1,1,1,3,2,1,1,2,1,1,1,1,1,2,2,2,1,2,2,1,2,1,2,1,2,2,2,2,3,3,1,1,3,2,3,2,1,3,1,2,2,1,2,2,3,1,1,2,2,1,1,1,1,3,1,2,1,1,1,1,3,1,2,1,2,2,3,1,2,2,2,1,3,1,1,1,1,2,1,1,1,2,1,1,1,1,1,1,1,1,2,1,1,2,3,2,1,3,1,1,1,2,2,2,1,1,1,2,3,2,1,2,1,1,1,1,1,1,1,1,1,1,1,1,1,1,1,1,3,1,19.763886
2,2,1,2,2,1,2,2,2,1,1,1,3,1,1,1,2,2,1,2,2,1,1,2,1,2,1,1,1,2,2,1,2,2,1,1,1,2,1,2,2,1,2,1,3,1,1,2,1,2,1,1,2,2,2,1,1,2,2,1,1,2,2,2,2,2,2,2,2,2,1,2,2,3,1,1,1,1,2,2,1,1,2,1,1,1,2,3,1,1,1,2,1,3,2,2,1,2,2,2,2,1,1,2,2,2,1,1,1,1,1,3,2,1,3,1,1,1,1,2,1,3,2,3,2,1,2,2,2,1,2,2,3,1,2,1,2,1,1,1,1,1,2,1,2,3,1,2,1,1,3,2,1,1,1,1,1,2,1,1,1,2,1,1,2,1,2,2,1,1,1,1,1,1,1,1,2,1,2,1,1,1,1,1,2,1,2,2,2,2,2,1,1,1,2,2,1,1,1,2,1,2,1,1,1,1,1,1,2,2,2,1,2,2,1,2,1,1,1,1,1,2,2,1,2,1,1,2,1,1,1,1,1,1,1,1,1,1,1,2,1,2,2,2,1,1,1,2,1,2,2,1,1,2,1,1,1,1,2,1,1,1,1,1,1,1,1,1,1,1,2,1,2,1,1,1,1,1,2,2,2,1,3,1,3,2,1,1,2,2,2,2,1,1,1,2,1,1,1,1,1,1,1,1,1,1,1,37.038917
1,3,1,1,2,1,1,1,1,2,1,1,1,1,1,1,2,1,2,2,1,1,1,1,2,1,2,1,1,1,2,3,1,1,1,2,1,3,1,1,1,1,2,1,2,2,1,1,2,1,1,1,2,3,3,2,2,1,2,2,1,1,3,2,1,1,1,1,2,1,2,2,2,2,1,1,2,1,1,1,1,1,1,1,1,1,1,1,2,2,1,2,1,1,1,1,2,1,1,2,2,3,1,2,1,1,1,2,2,1,2,1,1,1,1,1,2,1,1,2,1,1,1,1,2,1,1,1,1,2,1,2,2,1,2,1,1,1,1,1,1,2,1,2,2,2,1,1,2,1,2,1,2,2,2,1,1,3,2,1,1,2,2,2,2,1,2,3,1,1,1,1,1,2,1,1,2,1,1,2,1,1,2,1,2,1,1,1,1,1,1,1,1,2,1,1,1,1,1,2,2,3,2,1,1,1,1,1,2,1,2,2,1,2,1,1,3,2,2,1,1,3,1,2,1,1,2,1,2,2,1,1,2,3,1,2,2,2,1,2,1,2,2,3,1,2,1,2,1,1,2,1,1,1,2,2,2,1,2,1,1,2,2,1,3,1,1,2,1,1,1,1,1,1,1,1,1,1,2,2,1,2,2,1,2,2,2,1,1,2,2,3,1,1,1,1,1,1,1,1,1,2,2,3,1,1,1,32.250334
3,2,2,3,1,3,2,1,1,1,2,1,1,2,1,1,1,2,1,2,2,2,1,2,1,1,1,2,1,2,1,1,1,1,2,1,2,2,1,2,2,1,2,1,2,2,1,1,2,2,1,1,2,2,2,2,2,2,2,2,2,1,2,3,2,2,2,2,1,1,2,1,1,2,1,2,2,1,1,2,1,1,3,1,2,2,2,1,2,2,2,1,1,1,2,1,3,2,2,2,1,1,3,1,1,1,3,2,2,2,1,2,1,1,1,2,2,1,1,1,1,1,1,2,2,1,1,3,1,2,1,2,1,1,1,1,1,2,1,2,1,3,1,1,1,2,2,1,1,2,2,2,2,1,2,2,1,2,1,1,1,1,1,2,2,1,3,1,1,1,1,2,1,1,1,3,3,1,1,2,1,1,1,1,2,1,2,1,1,1,1,2,2,1,1,3,1,1,1,3,1,1,2,1,1,2,2,2,1,1,1,2,2,1,3,2,1,2,1,1,1,1,1,1,1,1,3,1,1,3,1,1,2,1,1,1,1,2,1,1,2,1,1,2,2,1,1,1,1,1,1,1,1,1,1,1,2,2,1,1,1,2,3,1,2,1,1,1,1,1,2,2,1,1,1,1,1,1,1,2,1,2,1,1,2,2,2,2,1,1,2,2,1,1,1,1,1,1,1,3,1,1,1,2,1,1,1,103.889774
2,2,1,3,1,1,2,2,1,3,3,1,2,1,2,2,1,2,1,1,1,1,1,1,1,1,1,1,1,2,1,1,2,2,1,2,1,2,1,2,2,1,2,1,1,3,1,2,2,2,1,1,1,1,1,1,1,2,1,1,1,1,1,2,2,1,2,1,1,2,1,1,1,1,1,1,1,1,2,1,1,2,1,1,1,1,2,2,1,1,1,1,1,1,1,1,1,3,2,2,1,3,1,1,2,2,1,1,1,1,2,3,1,2,1,1,2,1,1,2,1,2,1,2,2,2,1,2,2,1,1,2,1,1,2,2,1,1,1,2,1,1,2,2,1,1,1,2,1,1,1,2,2,1,2,1,1,3,1,1,1,1,2,1,2,1,2,1,1,1,1,2,2,1,1,2,1,2,2,1,2,1,1,1,2,1,1,2,1,1,1,1,1,2,2,2,1,1,1,2,1,1,2,2,2,2,1,1,2,1,2,2,2,1,2,1,2,1,1,1,1,2,1,1,2,2,2,1,2,1,1,1,2,1,1,1,1,2,2,1,1,1,1,1,2,1,2,2,2,1,2,2,1,2,2,2,2,1,1,1,2,2,1,1,2,1,2,1,2,3,2,2,1,1,1,1,1,2,1,2,3,1,2,1,1,1,1,3,1,1,1,1,2,2,2,1,1,1,1,1,2,1,1,1,1,3,2,18.335671
1,2,2,2,1,2,2,2,2,2,1,3,2,2,1,2,3,2,2,1,1,1,1,1,1,2,1,1,2,1,1,2,2,1,2,1,3,1,1,2,1,1,1,1,1,1,1,2,2,2,1,1,2,2,2,2,2,1,3,1,3,2,3,3,3,2,1,2,2,1,1,3,2,2,1,1,1,1,3,1,3,1,2,1,2,1,2,2,1,1,2,2,2,1,2,1,1,1,1,2,1,1,1,1,1,2,2,1,2,2,1,1,1,2,2,1,3,1,2,3,1,2,1,3,2,1,1,2,1,3,1,2,1,1,1,2,1,3,2,1,1,2,2,1,1,2,1,1,3,2,1,1,1,2,1,1,1,1,3,3,2,1,3,1,3,2,3,2,2,1,1,1,1,3,2,2,2,1,2,1,1,2,2,1,1,1,1,2,1,1,1,2,3,1,2,1,1,1,2,2,1,2,3,1,1,1,2,2,2,2,1,1,1,1,1,2,2,3,1,2,1,2,2,2,2,1,2,1,1,2,2,2,1,1,1,1,1,2,1,1,1,1,1,1,3,1,2,1,1,1,2,2,2,1,2,3,1,1,1,1,1,2,1,1,2,2,1,1,1,2,2,2,1,2,2,1,1,2,1,2,1,1,2,1,3,1,1,2,1,1,1,2,1,2,2,1,2,1,3,2,1,1,1,1,2,2,1,22.59831
2,2,3,1,1,1,2,1,1,1,2,2,2,1,2,1,1,2,2,1,2,1,2,2,1,2,1,1,2,1,2,1,2,2,2,1,2,1,2,2,3,1,3,2,3,2,1,2,1,1,2,1,2,2,2,1,2,1,3,1,1,2,1,2,2,1,2,1,2,2,1,1,1,2,2,3,1,1,1,1,2,1,1,2,2,1,1,1,1,1,1,1,2,1,1,1,1,1,2,2,1,2,2,1,2,1,1,2,3,1,2,1,2,2,1,1,2,1,3,2,1,2,1,1,2,1,1,2,1,1,1,2,2,2,1,1,2,3,1,1,1,2,2,1,1,3,2,1,1,1,2,2,2,1,3,3,1,3,1,1,3,1,2,1,1,1,1,1,1,1,2,2,2,3,1,3,1,3,1,1,1,2,1,2,1,1,1,2,1,2,1,1,1,2,2,2,2,2,2,1,1,1,2,2,1,2,1,3,1,2,1,2,1,1,1,1,2,1,1,2,1,1,2,2,2,1,1,1,2,2,1,1,3,2,1,1,1,1,2,1,1,1,1,2,1,1,2,1,1,1,1,1,1,2,1,2,1,1,1,1,1,2,2,2,2,1,1,1,1,2,2,1,1,1,1,1,2,1,1,1,2,1,1,2,2,1,1,2,2,1,1,1,1,1,1,2,2,2,2,2,2,1,1,1,1,1,1,34.440796
2,1,2,2,3,2,2,2,2,1,2,1,2,2,1,1,3,2,1,1,2,1,2,1,1,2,2,3,1,1,2,2,2,3,2,1,3,2,1,2,2,2,1,1,1,1,1,2,1,2,1,2,1,1,1,1,1,1,3,1,2,1,2,1,1,1,1,2,1,2,2,3,2,1,1,2,3,2,1,1,1,1,1,1,1,1,2,2,1,2,1,3,2,1,1,2,1,3,2,3,1,2,1,1,2,1,3,2,1,3,2,2,1,2,2,1,1,2,2,2,1,1,1,1,2,1,1,1,2,1,2,3,2,1,1,1,2,1,2,1,1,3,2,1,1,1,3,1,1,3,1,1,2,1,2,1,1,3,1,2,1,1,2,2,1,2,2,2,2,1,2,2,2,2,2,2,1,2,1,2,1,1,2,1,1,1,1,3,1,1,1,1,1,3,3,2,1,1,1,1,2,2,1,1,1,1,2,1,2,1,1,2,1,2,1,1,2,2,3,2,2,1,1,2,1,1,1,1,1,1,2,1,2,1,2,2,1,3,2,1,2,1,1,2,1,1,3,1,2,2,1,1,1,1,1,2,1,2,3,1,1,2,2,2,1,1,2,1,1,3,2,2,1,1,1,1,2,2,2,1,1,2,2,1,1,1,2,1,2,1,1,3,1,2,1,1,1,2,1,2,1,1,2,2,1,2,1,43.001951
1,2,2,1,1,3,1,1,2,2,1,2,1,2,2,2,2,1,1,1,1,2,1,1,1,1,1,3,1,2,1,2,1,1,1,1,2,1,1,2,2,1,3,1,3,1,1,1,3,2,2,2,1,1,1,1,1,1,1,1,1,1,1,1,1,1,1,1,1,3,1,1,1,1,2,3,2,1,3,2,3,2,1,1,1,1,2,1,3,1,1,1,2,1,1,1,1,1,2,1,2,1,1,1,2,1,1,1,2,2,1,2,2,1,1,1,2,1,2,2,1,1,2,1,1,2,2,1,2,1,1,3,2,2,1,2,1,2,3,1,1,1,1,1,1,3,1,2,1,1,1,2,1,2,2,1,1,1,2,1,1,1,2,1,1,2,1,3,2,1,2,3,1,3,1,3,2,2,1,1,3,1,1,1,1,1,1,1,1,1,1,1,1,1,2,2,1,2,1,2,1,2,3,2,2,1,1,1,2,1,3,1,2,1,2,1,1,2,1,1,2,2,1,1,1,1,3,1,1,2,1,1,2,1,1,3,1,1,3,2,2,2,1,1,1,1,2,2,2,1,1,1,1,1,1,2,1,3,1,1,1,1,2,1,1,1,1,1,2,2,1,2,1,2,2,2,2,1,2,1,1,1,1,1,1,2,1,2,1,1,2,2,1,2,1,2,1,3,1,1,2,1,2,1,1,1,1,145.832343
2,2,3,2,2,2,3,1,2,1,2,1,2,1,3,1,1,1,1,2,1,2,3,1,1,2,1,1,3,1,1,1,3,2,1,2,1,2,1,1,1,1,1,1,2,1,1,2,2,1,1,2,1,3,2,1,1,1,2,1,1,1,3,2,1,1,2,1,1,2,2,2,2,2,2,1,1,1,2,1,1,2,2,2,2,1,3,2,2,1,1,2,1,1,1,1,3,3,1,1,1,1,1,1,2,2,1,1,2,1,1,2,1,2,2,1,1,1,1,1,1,1,1,2,2,1,2,2,3,1,2,2,1,1,1,2,1,3,2,1,1,2,1,2,1,2,1,2,1,3,1,2,3,2,1,1,1,1,1,1,2,1,2,1,1,1,2,2,1,2,1,1,2,2,2,1,1,1,1,2,2,2,2,1,1,1,1,1,1,1,1,1,1,2,2,1,1,2,1,2,1,2,1,2,1,1,1,1,3,1,3,1,2,3,2,1,2,1,1,2,1,1,1,1,1,2,3,1,1,2,1,1,1,1,1,2,1,1,1,2,1,2,1,1,2,1,2,1,1,2,1,1,1,1,1,1,1,2,2,1,2,2,2,2,2,1,1,3,1,1,2,2,1,1,2,1,2,1,2,1,2,3,2,1,2,2,2,1,2,1,1,2,2,1,1,1,1,1,3,2,2,1,2,2,1,1,3,28.567482
2,2,1,1,2,1,2,1,1,1,1,2,1,1,2,3,1,2,1,1,2,2,2,2,2,1,1,2,1,1,2,1,2,1,1,1,2,3,1,2,1,1,3,1,2,1,3,1,2,1,2,1,1,1,1,3,3,1,1,2,1,1,2,1,1,1,2,1,1,1,2,2,2,2,2,1,1,1,1,1,1,1,2,1,1,3,1,2,1,2,3,2,2,1,1,1,1,2,1,1,1,2,2,1,1,2,1,1,2,1,2,1,2,2,1,1,1,1,1,1,2,1,1,2,2,1,1,1,2,1,1,2,1,2,1,2,2,2,1,1,1,1,1,1,1,1,1,2,1,2,2,1,2,1,2,2,1,2,1,1,1,1,2,1,1,1,2,1,1,2,1,1,2,1,1,1,2,1,1,2,1,1,1,1,3,1,1,2,1,1,1,1,2,1,1,2,1,1,2,2,2,2,2,1,1,3,1,2,2,2,2,1,1,1,1,1,1,2,1,3,1,1,1,2,1,2,1,1,1,2,2,2,1,2,1,1,1,1,1,1,1,1,1,1,1,1,2,2,2,3,2,1,1,1,1,1,1,1,2,1,1,1,1,1,3,1,1,2,1,1,1,2,2,1,1,1,2,2,2,1,2,1,2,2,3,1,2,1,1,2,1,1,1,1,2,1,1,1,1,1,1,1,1,2,1,1,3,42.243407
1,2,3,2,1,2,1,2,1,2,1,2,2,1,2,2,1,2,1,1,2,2,1,1,1,2,1,1,1,2,1,1,2,1,1,1,1,3,2,2,2,1,2,1,1,1,1,1,2,1,2,1,1,2,1,2,1,2,2,2,1,1,2,2,1,2,1,1,1,1,2,1,1,3,3,1,2,1,2,1,2,1,2,1,1,2,2,2,2,1,1,2,2,1,3,2,1,2,2,2,1,2,2,1,1,1,1,1,1,1,1,1,3,1,1,1,1,2,2,2,1,2,1,2,2,1,1,3,1,1,1,2,2,3,2,1,1,1,1,1,1,2,3,1,1,1,2,3,2,2,2,3,2,1,2,1,1,1,1,2,1,2,2,1,1,1,2,2,1,1,1,2,1,1,2,1,1,2,1,1,2,1,2,1,2,2,1,2,1,1,1,1,2,2,2,2,1,1,1,1,1,1,1,3,1,1,2,1,2,2,1,3,2,1,2,1,2,2,1,2,1,2,1,1,1,1,1,1,2,2,2,2,2,3,1,1,1,2,2,1,1,2,2,2,1,1,2,1,2,1,1,1,1,1,1,1,2,1,1,1,1,1,1,1,1,2,1,2,1,3,1,1,2,1,1,1,1,2,1,2,1,2,1,1,2,1,1,1,1,1,1,1,1,1,2,1,1,1,2,3,2,2,2,1,1,2,2,-5.79597
2,1,2,1,2,2,1,2,1,1,2,2,3,1,1,2,1,2,1,1,2,2,2,2,1,1,1,2,2,2,1,1,3,1,2,2,1,1,1,1,2,2,2,1,2,1,2,2,1,2,1,1,1,3,1,2,2,1,1,2,2,1,2,3,1,1,2,2,1,2,1,1,1,2,1,2,1,2,2,1,3,1,2,1,2,2,1,1,2,2,2,3,1,2,1,2,1,2,1,3,1,1,1,1,2,1,1,3,1,1,1,2,2,1,2,1,1,1,1,2,1,3,2,1,2,1,1,1,2,1,2,2,1,1,2,1,1,2,1,1,2,3,2,1,1,2,2,2,2,1,2,2,2,1,2,2,1,1,3,2,1,1,1,1,1,1,2,1,1,3,3,2,1,2,1,2,2,1,2,1,1,2,2,1,1,2,1,2,1,1,3,1,2,2,3,2,1,1,2,1,3,1,1,1,1,2,1,1,1,2,3,3,2,2,2,1,1,2,1,1,1,2,2,1,1,1,1,1,1,2,1,1,2,2,1,2,1,1,1,3,1,2,1,2,1,1,2,1,1,3,1,1,1,2,1,1,1,1,2,1,2,2,1,1,2,1,2,1,1,1,1,2,3,1,1,2,2,2,1,2,2,1,3,2,1,2,2,1,1,1,2,2,1,2,1,1,2,1,1,3,1,1,2,2,1,1,1,44.680721
1,1,2,3,1,1,2,3,2,2,1,1,2,2,1,2,1,2,1,1,1,2,1,1,1,2,1,2,1,2,1,2,2,1,2,1,1,1,2,2,2,1,1,1,2,1,1,1,2,1,2,1,2,2,2,1,2,1,3,1,2,1,1,2,3,1,1,1,1,1,2,1,2,2,1,2,2,1,1,1,3,2,2,1,1,1,2,3,1,2,1,2,2,1,2,1,2,2,1,2,2,2,1,1,2,2,1,1,2,2,3,2,2,2,2,2,1,1,2,1,1,1,1,1,1,1,2,2,1,1,2,2,1,1,1,2,1,2,2,1,2,1,1,2,2,1,1,2,1,3,1,1,3,1,1,1,1,1,1,2,1,2,3,1,2,2,2,1,1,1,1,3,1,1,1,1,2,2,2,1,2,2,1,1,3,1,1,2,2,2,1,2,1,2,1,3,1,1,1,1,1,2,2,2,1,2,2,1,2,2,2,2,2,1,2,1,1,2,1,1,2,2,2,1,2,1,3,1,1,1,1,2,2,2,1,2,1,1,1,2,2,1,1,2,2,1,3,2,1,2,2,1,2,2,1,1,3,1,1,1,1,3,1,2,3,2,1,1,1,1,1,2,1,1,2,2,2,1,1,2,1,1,1,3,1,2,1,1,2,1,1,2,1,1,1,1,1,2,1,1,1,3,1,1,2,1,1,16.098933
1,1,2,1,1,1,3,1,1,1,1,2,1,1,1,1,2,1,3,2,1,2,1,2,2,2,1,1,2,1,1,1,2,3,1,1,3,1,1,1,2,1,1,1,1,2,2,2,1,1,1,2,1,3,1,2,1,1,2,2,2,1,2,1,1,1,1,1,1,2,1,1,1,2,1,1,2,1,2,2,2,1,2,1,2,2,2,1,1,1,1,2,1,1,1,1,2,1,1,1,1,1,2,2,2,2,1,2,2,1,2,1,1,2,2,2,2,2,3,2,1,2,1,1,1,1,1,2,1,1,1,2,2,1,1,1,2,2,2,2,1,1,2,1,1,3,1,1,1,3,2,1,2,2,2,1,3,2,1,1,1,2,2,1,1,1,1,1,1,1,2,2,1,2,1,2,2,1,1,2,2,1,1,1,2,1,1,1,1,1,1,2,2,2,3,1,1,1,2,1,1,1,2,1,1,2,1,3,2,1,2,2,2,1,3,1,1,1,1,2,1,1,2,1,1,1,1,1,1,1,1,1,2,1,1,2,2,2,2,1,1,2,1,1,1,2,2,1,1,2,3,2,1,1,1,2,1,1,1,1,1,1,2,1,1,3,1,1,1,2,2,3,2,2,1,2,1,1,2,2,2,2,2,1,1,1,1,1,1,1,1,3,1,1,1,1,1,3,2,3,2,1,1,2,1,1,2,38.85807
1,2,2,2,1,3,1,1,2,3,2,1,1,2,1,2,2,2,1,3,3,1,1,1,1,1,1,1,2,1,1,2,1,1,1,1,3,1,1,1,1,1,2,1,1,1,2,1,1,1,2,1,1,3,2,1,1,1,1,2,2,2,1,2,1,1,1,2,1,1,1,1,1,2,1,1,2,1,1,1,2,1,2,1,1,1,3,2,1,2,1,3,2,2,2,1,1,1,2,1,2,3,2,1,1,1,1,3,1,1,1,1,1,1,2,3,1,1,2,2,1,1,1,1,2,2,2,2,2,1,2,3,2,1,2,1,2,1,1,1,1,1,2,2,2,1,3,2,1,1,1,2,1,1,1,2,1,2,1,1,1,1,2,2,1,1,2,2,1,2,2,2,2,2,1,2,1,2,1,2,1,1,2,1,1,2,1,1,2,1,2,1,1,1,1,2,1,3,1,1,2,2,3,1,2,3,3,1,1,1,1,2,2,1,1,2,3,1,1,1,1,2,1,1,1,2,2,1,1,2,1,1,2,1,1,3,1,2,2,2,2,1,1,2,1,2,2,2,1,1,2,1,2,1,1,1,2,2,2,2,1,3,1,1,1,2,3,1,2,2,1,2,3,1,3,1,1,1,2,1,3,1,1,1,1,1,3,1,2,1,1,3,1,1,1,2,1,2,2,2,1,1,2,1,2,2,1,129.846618
1,1,2,3,1,2,2,1,2,2,1,1,1,1,1,2,2,2,2,1,2,2,1,1,1,2,1,2,2,1,1,1,2,1,1,1,1,3,1,2,1,2,3,1,1,1,1,3,1,1,1,2,1,1,2,1,3,1,1,1,1,1,1,1,1,1,2,1,1,1,2,2,2,3,1,2,1,2,3,1,2,1,3,2,2,2,2,1,2,1,2,2,2,1,1,1,1,1,1,1,1,1,2,1,1,1,1,2,1,2,1,1,1,1,2,1,1,1,2,1,2,1,1,3,2,1,1,2,1,2,1,2,1,1,2,1,1,2,2,2,1,2,1,1,1,2,1,1,1,3,1,2,2,1,2,1,2,2,1,1,2,2,1,1,1,1,1,1,1,1,2,2,2,2,1,1,1,2,1,1,2,1,1,1,1,1,2,2,1,1,1,3,1,1,2,1,1,2,1,1,1,1,3,2,3,1,1,2,2,2,2,1,3,1,2,1,2,2,2,1,1,1,1,1,1,2,1,2,2,1,1,1,1,3,1,3,1,2,2,1,1,3,2,2,1,1,1,1,1,3,1,1,1,1,1,2,1,1,1,1,2,2,1,2,2,2,1,1,1,3,1,2,1,1,1,1,1,1,2,2,1,2,1,2,2,2,2,2,1,2,1,2,1,1,1,1,2,2,2,1,1,2,2,1,1,1,1,22.819239
1,2,1,1,1,2,2,1,3,3,2,2,1,2,2,1,2,2,1,1,2,1,1,2,1,3,1,1,3,2,1,2,2,1,1,1,2,1,1,2,2,1,2,1,1,1,2,2,2,1,2,2,1,1,2,2,1,1,3,1,1,1,1,1,1,2,2,1,2,2,2,2,1,1,1,1,1,1,2,1,3,1,1,1,3,2,1,3,1,1,3,2,1,1,2,1,1,2,2,2,1,1,1,2,1,1,1,2,1,2,2,1,1,1,3,2,1,1,1,1,1,1,1,1,2,1,2,1,1,1,1,2,1,1,1,1,1,2,2,1,1,2,2,2,1,1,1,2,3,2,2,2,2,2,2,1,1,2,2,1,2,1,1,2,1,3,2,1,3,2,1,3,2,2,3,1,1,1,2,1,2,3,2,1,2,1,1,1,2,2,1,3,1,1,1,3,1,1,1,1,2,3,2,1,2,1,2,2,1,2,2,1,1,1,2,1,2,1,1,1,3,2,1,1,1,1,2,2,1,2,1,1,1,1,1,2,1,2,1,3,1,1,1,1,2,1,2,3,2,1,1,2,1,2,1,2,1,1,1,1,2,2,1,1,2,1,1,1,1,2,2,1,2,1,3,1,1,1,2,1,2,1,3,2,1,2,1,2,1,1,1,2,1,1,2,1,1,3,3,3,2,1,2,1,1,1,1,57.768938
2,2,1,1,1,2,1,2,2,2,2,1,2,2,1,1,1,1,1,2,1,1,2,1,2,2,1,1,2,2,1,1,1,1,2,1,2,2,1,1,2,2,2,2,2,1,1,1,1,1,3,1,1,3,3,1,1,1,2,1,1,2,1,1,2,1,1,2,1,1,1,1,2,1,2,1,1,1,1,1,2,1,1,1,2,3,3,3,2,1,1,1,1,3,1,2,1,2,1,1,1,1,1,1,1,1,1,2,2,1,1,3,1,2,1,1,1,1,2,1,1,2,2,2,3,2,1,3,3,2,1,3,2,1,2,1,1,2,2,1,2,1,1,1,3,2,2,2,2,1,1,1,1,1,2,1,1,1,1,1,2,2,1,1,1,1,2,1,1,1,3,2,1,2,1,1,1,1,1,1,2,1,1,1,1,1,1,1,1,1,1,2,2,2,1,2,1,1,1,2,2,1,1,2,1,2,1,1,2,1,2,2,1,1,1,2,2,2,1,3,2,1,2,1,1,2,3,2,3,1,3,1,1,1,1,2,1,1,2,1,1,1,3,2,1,1,2,1,1,2,2,2,1,3,2,2,3,2,2,1,1,2,2,1,1,1,2,2,2,2,3,2,2,2,2,1,1,2,2,2,1,1,2,2,1,2,2,1,1,2,1,1,1,1,1,1,1,1,1,3,1,2,2,1,1,1,1,66.023349
2,1,2,2,1,1,1,1,1,1,2,2,3,1,1,2,2,2,1,1,2,2,1,1,1,3,1,1,1,1,1,2,2,1,1,2,2,2,2,1,1,2,2,2,2,1,1,2,1,2,1,1,1,1,2,2,2,2,1,2,3,1,1,1,1,2,2,1,1,2,1,2,1,2,1,1,2,1,1,1,1,2,1,1,2,2,1,1,1,1,1,2,1,1,2,1,1,2,1,2,1,1,2,1,2,1,1,2,2,2,2,1,1,2,2,1,2,1,1,2,3,3,1,1,2,1,2,1,1,1,1,2,1,1,2,1,1,2,2,1,2,2,2,1,1,1,1,3,2,2,2,1,2,1,1,1,2,2,1,1,1,1,1,2,3,2,2,3,1,2,2,1,2,2,1,3,2,1,1,2,1,1,1,1,2,1,2,1,1,1,1,1,3,2,1,2,1,2,2,2,1,1,2,1,2,1,1,1,2,1,2,1,2,2,2,2,2,2,1,1,2,1,1,1,1,2,3,2,2,1,1,1,1,2,1,1,2,1,2,1,2,3,1,2,1,1,1,1,2,1,1,2,1,1,1,1,2,1,2,2,1,2,1,1,3,1,1,2,2,2,1,1,1,2,2,3,1,1,3,1,2,2,1,1,2,2,1,1,1,2,1,1,1,3,2,1,1,2,1,1,1,1,3,2,1,2,1,41.716227
1,2,1,2,1,2,3,2,2,1,1,2,1,3,1,2,2,1,2,2,1,1,1,1,1,1,1,1,1,1,2,2,2,1,2,1,2,3,1,1,1,1,3,3,2,2,2,3,1,1,2,1,1,2,1,1,3,1,2,1,2,2,1,2,2,1,1,1,3,1,2,2,2,1,1,1,2,1,2,1,2,1,1,1,2,1,2,3,1,1,1,1,1,2,1,1,2,2,3,2,1,3,1,2,1,1,2,2,2,3,2,3,1,2,2,1,1,1,1,1,2,1,2,1,1,1,1,1,1,1,1,2,2,1,1,1,1,3,1,1,1,1,1,2,1,2,3,2,1,1,3,1,2,1,1,1,1,2,1,1,1,1,2,1,2,1,1,1,1,1,1,1,1,1,1,2,2,1,2,1,1,1,1,2,2,2,1,1,1,1,2,1,2,2,1,1,1,3,1,1,2,1,1,1,2,2,1,1,1,1,2,3,1,2,3,2,2,1,1,1,1,1,3,1,1,2,1,1,1,1,2,2,2,2,1,2,2,2,1,1,1,1,2,2,1,1,1,2,1,2,3,2,1,1,1,1,2,1,1,1,1,2,1,2,2,2,1,1,1,1,2,3,2,1,2,1,2,1,2,1,1,3,2,1,2,2,1,1,1,1,1,2,1,2,2,2,1,1,1,1,2,1,1,3,1,1,1,21.799564
1,1,2,1,1,2,2,2,3,1,2,1,1,1,1,1,1,2,2,2,2,2,2,1,1,1,1,1,1,1,1,1,1,2,3,1,1,1,1,1,1,1,2,1,1,2,1,1,2,3,2,1,1,1,2,2,3,2,2,1,2,2,1,1,2,1,3,2,1,1,2,1,1,3,2,3,1,1,1,1,1,1,2,1,1,2,1,2,2,2,1,3,1,1,1,1,1,1,2,1,1,3,2,2,2,1,1,1,1,1,2,2,2,1,2,1,2,2,1,3,3,1,1,1,2,2,1,2,2,2,1,2,3,1,1,1,2,2,2,1,1,2,1,1,1,3,1,2,1,3,3,3,1,1,2,2,1,3,1,1,1,3,2,2,1,1,2,2,1,1,2,1,1,1,2,2,1,1,2,1,1,1,1,1,2,1,1,1,1,2,1,2,1,2,2,3,3,2,1,2,2,2,2,2,1,2,3,3,1,1,2,2,2,2,1,1,1,1,1,3,1,2,1,1,1,3,1,1,1,2,1,1,1,1,1,1,1,1,2,1,1,2,1,2,2,1,1,2,2,2,1,1,2,2,1,1,2,1,1,1,1,1,2,1,1,2,1,2,2,2,2,1,1,1,2,1,1,1,2,3,1,1,2,1,1,1,1,3,1,1,2,1,2,2,1,1,1,1,1,2,2,1,1,1,1,2,1,17.472435
3,3,3,1,1,2,2,1,3,2,2,3,1,2,1,1,1,1,1,2,2,1,1,2,2,1,2,1,1,2,1,2,1,2,2,1,1,2,1,1,2,1,1,1,1,2,1,3,1,1,1,1,1,2,1,1,2,2,3,2,2,1,1,1,1,1,2,1,1,1,1,2,1,1,2,1,2,1,2,1,2,1,1,1,3,3,1,1,1,3,1,2,1,1,1,1,1,2,1,1,1,1,1,1,2,1,2,2,1,1,2,1,2,1,2,1,1,2,1,2,2,1,1,2,2,1,2,3,2,1,1,1,2,1,1,1,1,2,2,1,2,1,2,1,1,2,2,1,1,2,1,2,2,2,1,1,1,2,1,1,1,2,1,2,1,1,1,1,1,2,1,1,2,2,1,2,1,1,1,1,2,2,2,1,2,1,2,1,1,1,1,2,2,3,3,1,1,3,2,2,1,2,1,2,1,3,2,1,1,1,1,2,2,1,2,1,1,2,1,2,2,2,3,2,2,1,3,1,1,2,1,1,1,1,2,2,1,2,3,2,1,1,1,1,2,3,1,1,1,2,1,1,3,2,1,2,1,1,1,1,1,1,1,2,2,1,1,2,1,3,2,1,1,1,3,1,1,2,2,3,2,1,1,1,1,1,1,1,1,1,1,1,1,1,1,1,1,2,1,1,2,1,1,2,1,1,2,47.608181
1,2,1,1,2,2,1,1,1,2,2,1,1,1,1,1,1,1,1,1,2,1,1,2,2,2,1,2,1,2,1,1,1,2,1,2,2,1,2,2,2,2,2,2,3,1,1,2,2,1,1,2,1,1,1,1,3,1,2,1,1,1,1,2,1,2,3,1,2,1,2,2,1,2,1,1,1,1,3,1,1,2,1,1,1,2,2,2,1,2,2,3,2,1,1,2,1,2,3,1,3,1,2,1,2,1,1,2,2,3,1,3,1,2,2,1,1,1,1,1,3,2,2,1,1,1,1,3,1,1,2,2,3,2,2,1,1,2,2,1,2,3,2,1,2,1,1,2,1,2,2,2,2,1,1,1,3,1,1,2,2,1,2,2,3,1,1,1,1,2,3,2,1,2,1,2,1,2,1,1,2,3,1,1,1,1,1,2,2,1,1,1,2,2,2,2,1,2,2,3,1,1,2,1,1,2,2,1,1,1,1,2,1,1,1,1,3,2,1,2,1,1,2,1,1,1,1,1,1,2,1,1,1,2,1,2,2,2,2,1,1,1,1,1,2,1,2,1,1,2,2,1,1,2,1,1,3,1,2,2,2,2,2,1,2,1,2,1,2,2,1,3,2,1,1,1,1,1,2,2,2,2,1,2,2,2,3,2,1,1,2,1,3,1,1,2,1,2,1,2,1,2,2,1,2,2,1,26.072013
1,3,2,1,1,2,1,1,1,2,1,2,3,2,2,1,3,2,1,2,3,2,2,2,1,1,1,1,1,1,1,1,1,2,1,1,1,2,1,2,2,2,1,3,2,1,1,2,2,1,2,1,2,3,1,1,2,2,2,1,2,2,2,2,1,1,1,1,1,1,3,2,2,1,3,1,1,1,2,1,3,1,2,2,2,2,2,1,1,1,1,2,1,1,2,2,1,2,2,1,1,2,1,1,2,1,1,1,2,2,2,2,2,2,2,2,1,2,1,1,1,1,1,1,1,3,1,2,2,2,2,1,3,1,1,1,1,3,2,1,2,2,2,2,2,2,1,1,1,1,1,2,2,2,1,1,1,2,1,1,2,3,2,2,2,1,1,2,2,1,2,1,1,1,1,2,1,2,1,2,1,2,1,1,1,1,1,2,1,1,2,1,2,1,2,1,1,1,2,2,2,2,1,2,1,1,1,2,2,1,3,2,2,1,2,1,1,1,1,1,1,2,1,1,1,2,2,2,1,1,1,1,1,2,1,1,1,2,1,1,1,2,1,1,1,1,3,1,2,2,1,1,1,1,1,1,2,2,1,1,1,1,1,2,2,1,1,1,2,2,1,2,2,1,1,2,2,2,2,1,1,2,2,2,2,3,1,1,1,2,1,1,1,1,1,1,2,1,1,2,1,2,1,1,1,1,2,46.94038
1,2,1,2,1,1,1,3,3,2,2,1,3,2,2,1,1,1,1,2,2,1,1,2,1,2,1,2,2,2,1,1,2,1,1,1,2,2,2,1,1,1,1,1,2,1,2,2,1,2,1,1,2,3,1,2,1,1,3,1,2,1,1,3,1,1,1,1,1,1,2,2,2,3,2,1,2,1,1,2,1,1,1,1,3,2,2,1,1,2,1,2,1,1,2,1,2,2,3,1,1,1,1,2,1,1,1,2,2,1,1,2,1,1,1,1,1,2,1,1,1,1,1,1,1,1,1,1,3,2,1,2,3,1,1,1,1,1,3,1,1,3,1,2,1,1,1,2,2,1,1,2,3,1,2,2,1,1,1,2,2,1,3,1,2,1,1,2,1,1,3,1,2,1,3,2,1,2,3,1,1,1,1,1,3,1,1,1,1,1,1,2,3,2,2,1,1,1,1,2,1,2,2,1,2,2,1,1,1,2,2,2,3,1,1,1,1,2,1,1,2,2,3,2,1,1,3,2,1,1,2,1,3,2,2,2,1,2,1,3,1,1,1,1,3,2,1,2,2,2,1,1,1,1,1,1,2,1,2,1,1,2,1,2,3,2,1,1,1,2,1,2,1,1,1,1,1,2,1,2,1,1,3,1,1,2,1,1,1,2,2,2,1,1,2,1,1,1,1,2,1,1,2,2,2,2,1,109.374023
2,2,2,1,1,1,2,1,2,2,1,2,1,2,1,1,2,3,1,2,1,2,1,1,2,1,1,2,3,1,1,1,2,2,1,1,1,2,2,1,2,3,2,2,3,1,2,3,1,2,1,2,1,1,2,1,2,1,1,2,1,2,1,1,1,2,2,2,1,2,3,1,1,2,2,1,2,1,1,1,3,1,1,1,2,1,3,1,1,1,2,2,1,1,1,1,2,1,3,1,2,1,1,2,3,1,1,3,2,3,2,2,1,1,1,1,2,2,1,1,1,2,1,2,1,1,1,2,1,1,1,3,2,2,1,1,2,2,2,1,2,2,2,1,1,2,1,3,1,2,1,1,2,2,2,2,1,1,1,1,2,2,1,2,1,1,1,2,1,1,2,2,2,2,1,3,1,1,3,1,2,1,1,2,3,1,2,1,1,1,1,1,2,1,2,1,1,1,1,2,1,1,2,2,1,1,1,1,1,3,1,1,2,1,2,1,1,2,1,1,1,1,1,1,2,2,2,2,3,2,1,1,1,2,1,1,2,1,2,3,1,1,2,2,1,2,3,2,1,1,2,1,1,2,1,1,3,2,1,2,2,1,2,2,3,2,1,1,1,1,1,1,1,2,3,2,2,2,2,2,2,2,1,2,2,1,1,1,1,1,1,1,1,1,1,1,2,1,2,2,1,2,3,1,1,1,1,78.84654
1,3,1,2,1,1,1,1,2,1,3,3,2,1,2,3,1,2,2,1,2,2,1,1,1,1,1,2,1,2,1,1,2,1,2,2,1,1,1,2,1,3,1,1,1,1,1,2,1,2,2,2,1,3,1,2,3,1,2,1,2,2,1,3,2,2,1,1,2,1,1,2,1,1,1,1,2,1,1,1,2,2,2,2,3,2,2,1,2,2,2,1,1,2,1,1,1,2,1,1,1,1,2,1,1,1,1,1,1,1,3,2,1,2,2,1,2,1,2,1,1,1,1,1,2,1,1,1,1,1,2,2,2,2,1,1,1,3,1,1,1,1,2,2,2,2,1,2,2,3,2,2,2,2,1,1,3,2,2,1,1,1,1,2,2,1,2,1,1,1,1,2,2,2,1,3,1,1,2,1,2,2,1,2,3,1,1,2,1,1,1,1,2,2,3,3,1,1,1,3,1,1,2,1,2,2,2,3,2,2,1,3,2,2,1,2,2,2,1,2,1,2,2,3,1,1,2,2,1,1,2,1,1,2,1,2,1,3,1,2,2,2,1,2,2,1,1,2,2,2,1,1,1,1,1,1,2,1,2,2,1,1,2,1,1,1,1,1,2,1,1,2,1,1,2,1,2,3,1,1,1,1,2,2,2,1,1,2,2,3,2,1,1,1,2,1,1,1,2,3,1,3,1,1,2,1,1,-1.32602
1,1,3,2,1,3,2,2,2,1,2,2,1,2,1,1,1,2,2,1,3,1,1,1,1,2,2,1,2,1,2,1,2,1,1,1,1,1,2,2,1,1,1,1,1,1,1,2,2,1,1,1,1,1,1,1,3,1,2,1,1,3,1,1,2,1,2,1,1,1,2,2,1,1,1,1,1,1,2,2,2,2,2,1,2,1,1,2,2,1,1,1,1,1,1,1,2,2,1,1,1,1,2,1,1,3,1,2,2,2,1,2,1,1,2,2,3,2,1,1,3,1,1,1,2,2,1,2,1,1,1,2,1,2,1,3,1,1,2,1,1,2,1,2,2,3,2,1,3,1,2,3,1,2,2,1,2,1,1,1,1,1,1,1,1,1,2,2,1,2,1,1,2,2,2,2,1,2,2,2,1,1,1,1,1,1,1,1,2,1,1,3,1,2,1,2,1,1,1,1,1,2,1,3,1,3,1,3,2,2,2,2,1,2,2,1,2,1,1,2,1,1,2,2,1,1,2,2,1,3,1,1,2,1,2,1,1,2,2,1,1,2,1,1,1,2,2,1,1,2,1,1,2,2,1,1,1,1,1,1,1,1,2,2,3,1,2,1,1,1,1,1,2,1,2,1,2,2,2,3,2,1,2,1,1,2,1,1,2,1,1,2,1,1,1,1,1,2,2,1,2,2,1,2,2,1,1,105.507436
1,2,1,1,1,2,1,1,1,2,2,1,1,3,2,1,1,1,1,1,2,1,1,2,1,3,2,1,1,1,1,1,1,2,1,1,1,2,2,2,2,2,3,2,3,1,2,3,2,1,1,1,1,2,2,1,1,1,2,1,1,2,2,3,3,2,2,1,1,1,2,1,3,2,2,1,1,1,2,1,1,1,1,1,1,2,1,2,2,2,1,2,2,2,1,1,1,1,1,2,2,2,1,1,1,1,2,1,3,1,1,2,2,1,2,1,1,1,1,2,2,1,1,2,2,1,1,2,2,1,1,1,2,1,1,1,2,1,1,2,2,2,2,1,3,1,1,1,1,1,2,2,2,1,3,1,1,2,1,1,1,1,3,2,1,1,1,3,2,1,2,1,1,1,2,1,1,3,2,2,1,1,1,1,2,3,1,1,2,2,3,2,2,3,2,2,1,1,1,2,1,2,1,2,1,1,2,1,2,1,3,1,1,1,3,1,3,2,1,3,1,3,1,1,1,2,1,1,1,1,1,1,2,1,1,2,1,1,1,2,2,1,1,2,2,1,1,1,1,1,1,1,1,2,2,1,2,2,1,1,2,1,2,1,2,2,1,1,1,3,2,3,3,1,1,3,1,1,2,1,2,1,2,2,2,1,1,2,2,1,1,3,1,1,2,1,2,1,1,2,1,1,2,1,1,1,3,21.58951
1,3,1,1,1,2,1,1,1,2,2,2,2,1,1,3,1,1,1,2,1,1,1,1,1,2,2,1,1,1,1,2,3,1,1,1,1,2,1,2,1,2,3,1,2,3,1,1,1,1,1,1,1,3,2,1,1,1,1,2,1,1,3,2,3,2,1,2,1,1,2,1,1,2,2,1,2,2,2,1,1,1,2,1,2,1,2,2,1,2,1,1,1,1,2,1,1,1,1,2,2,1,1,1,2,1,1,1,2,1,2,1,2,2,2,1,2,2,1,2,1,2,2,1,2,1,1,3,3,1,2,1,1,2,3,1,1,1,1,3,1,2,1,1,3,2,1,1,2,1,1,2,1,1,1,1,1,2,2,1,1,2,1,2,1,2,1,1,2,2,1,1,2,1,1,2,2,1,1,1,3,1,2,1,1,1,2,1,1,1,1,1,3,1,1,1,2,2,2,2,1,1,2,1,1,1,2,1,3,1,1,2,1,2,2,2,3,1,1,3,1,1,1,1,1,1,3,2,1,1,1,1,2,1,1,1,2,1,1,1,1,3,2,1,2,1,1,1,1,2,2,2,2,2,3,1,1,1,1,1,1,1,1,1,1,3,2,1,1,1,1,2,2,1,1,1,3,1,2,2,2,1,2,2,2,2,1,2,1,1,2,1,2,2,2,2,2,1,1,1,2,2,1,1,1,2,1,20.56756
1,1,2,1,1,2,1,2,1,2,3,1,1,2,1,1,2,1,2,2,1,2,1,1,1,2,2,1,1,2,1,2,2,2,1,2,1,3,1,1,2,1,2,1,1,1,1,1,2,1,1,2,1,2,1,2,2,1,2,1,1,2,2,2,2,2,1,1,1,1,2,1,2,1,2,1,1,1,1,1,1,1,1,1,2,1,3,3,2,1,2,1,2,2,1,1,1,2,2,1,1,2,1,2,2,1,2,2,2,1,3,1,3,1,1,1,2,1,1,1,1,2,1,1,2,1,1,1,2,1,1,2,2,1,2,1,2,2,1,1,1,1,1,1,1,2,2,1,3,1,2,1,2,2,1,1,2,3,1,1,2,2,3,2,2,1,1,2,2,1,3,1,2,2,2,2,1,1,3,3,1,1,1,1,2,2,1,2,1,1,1,3,1,1,1,1,2,2,1,2,1,3,1,1,1,2,1,1,1,2,1,1,1,1,2,1,2,1,1,2,1,3,2,1,1,2,1,1,1,2,3,1,1,1,1,1,1,2,1,2,2,1,1,1,3,1,2,1,1,1,1,1,2,3,1,2,2,1,1,1,1,2,1,2,2,1,1,3,2,1,2,1,1,1,1,3,1,1,1,1,1,1,2,1,1,3,3,1,1,2,2,2,2,2,2,1,1,1,1,2,2,2,2,1,1,1,1,65.771411
1,2,2,1,1,1,3,1,1,1,2,2,2,1,2,2,1,1,2,1,2,1,1,1,2,1,2,1,1,2,1,1,1,1,1,1,1,2,1,2,1,2,1,1,2,2,2,1,1,2,2,2,1,2,1,2,3,1,2,1,2,2,2,2,1,2,1,1,1,1,1,2,1,2,3,2,2,1,2,2,3,1,3,1,1,1,3,3,1,1,1,2,2,1,1,1,1,2,1,1,1,2,1,1,2,2,1,2,2,2,1,2,1,2,3,1,2,1,1,1,1,1,1,1,3,1,2,1,2,1,1,2,2,2,1,1,1,1,2,1,2,2,2,2,2,3,2,2,2,1,1,2,1,1,2,2,3,1,1,1,1,1,2,1,2,1,1,2,2,1,2,1,2,2,1,2,2,1,1,1,1,1,2,1,3,1,1,1,1,1,2,1,2,2,1,1,2,2,1,2,1,2,1,2,2,2,3,2,2,2,1,1,2,2,1,2,2,2,1,3,2,2,2,1,2,2,1,3,1,1,1,2,2,1,1,1,1,2,3,1,1,1,1,3,2,1,1,1,3,2,2,1,2,1,1,3,1,1,1,2,2,2,1,2,1,2,1,2,1,2,1,3,1,1,2,1,1,1,1,1,2,1,1,2,1,2,2,1,1,1,1,2,2,1,2,1,1,2,1,2,2,1,1,1,1,1,2,25.29788
1,2,2,3,1,1,1,2,2,2,1,1,1,2,1,2,1,1,2,2,2,2,1,1,1,2,1,1,3,1,1,1,2,1,1,1,2,2,1,1,3,3,1,1,2,2,1,1,2,1,3,2,1,2,3,1,2,1,1,1,2,2,2,1,1,2,2,1,1,1,2,2,1,2,1,1,1,1,1,1,1,2,1,2,2,2,1,2,1,2,2,2,1,1,1,1,1,1,2,2,1,1,1,1,2,2,1,1,1,1,2,2,1,2,2,1,1,1,1,2,1,2,2,1,1,1,2,2,1,1,2,1,1,1,1,1,3,2,1,1,1,1,1,2,2,2,2,1,1,1,1,1,3,1,3,2,1,2,1,1,1,2,2,2,1,1,1,1,1,2,3,1,1,1,1,3,1,2,2,1,1,1,1,1,1,1,1,1,1,1,1,2,3,2,1,1,1,1,1,1,1,2,2,2,1,1,1,2,1,2,1,2,1,2,2,1,1,1,1,1,1,1,1,1,1,1,2,1,2,1,2,2,2,1,2,1,1,2,2,2,1,2,1,2,2,1,2,1,1,1,1,2,1,1,2,2,1,2,1,1,2,2,1,1,2,2,1,1,1,2,1,3,1,1,2,2,1,1,2,2,2,3,1,2,1,2,1,2,1,1,2,1,1,3,1,2,1,1,1,1,1,2,3,1,2,1,1,2.946404
1,1,1,1,1,1,2,1,2,2,1,1,1,2,1,1,1,2,2,2,2,2,1,1,1,2,1,2,1,1,1,1,2,1,2,2,2,2,1,2,2,2,1,1,2,1,2,2,3,1,2,1,1,2,1,1,3,2,2,2,3,1,2,2,1,1,1,1,1,1,1,1,1,2,2,2,1,1,2,1,2,1,2,1,1,1,2,2,1,1,2,2,2,1,1,2,1,1,2,2,1,2,1,1,1,1,1,2,2,2,1,1,3,2,1,2,1,1,3,1,1,3,1,1,2,1,1,2,1,1,1,2,2,1,1,1,1,2,1,2,1,2,1,2,1,3,1,1,1,1,1,2,2,1,2,1,1,1,2,1,1,1,2,2,2,1,2,1,1,1,1,2,2,2,2,1,1,1,1,2,1,1,1,2,1,1,1,2,2,1,1,1,3,3,2,1,2,2,1,2,1,1,2,2,1,1,2,1,3,1,3,2,2,1,2,1,3,2,1,2,1,2,1,1,1,1,1,1,2,2,1,1,2,2,1,1,1,2,3,2,2,1,1,1,1,1,2,1,1,2,1,2,3,2,1,1,2,1,2,1,1,2,1,1,1,2,1,1,1,1,1,2,2,1,1,1,2,1,3,1,2,2,1,1,1,2,2,2,1,1,1,1,2,1,1,2,1,2,1,1,1,1,2,1,1,2,1,50.544198
1,1,2,1,1,3,2,1,1,1,1,1,1,1,1,2,1,1,1,2,1,1,1,1,2,2,2,1,1,2,2,1,3,1,1,1,2,1,1,2,3,1,1,2,1,2,1,1,1,1,1,1,1,2,1,2,1,2,2,1,1,1,3,2,1,1,1,2,2,2,3,1,2,2,2,3,1,1,1,3,1,1,1,1,2,2,2,1,2,1,1,1,1,1,1,1,2,1,2,1,1,2,1,1,1,1,2,2,2,2,1,2,1,1,2,2,2,1,1,2,2,1,1,1,2,2,1,1,2,2,1,2,2,1,1,1,1,2,2,1,1,2,1,3,3,1,2,3,1,1,1,2,2,2,3,1,1,1,1,1,1,1,3,2,2,1,2,1,1,2,1,1,2,2,1,2,1,2,2,2,1,1,1,1,1,1,1,1,2,1,1,1,1,2,2,1,1,2,1,3,1,1,1,1,1,1,2,1,1,1,1,1,1,1,2,2,2,1,1,1,2,1,1,1,1,1,2,2,3,2,1,1,2,1,1,1,1,1,2,1,1,2,1,1,1,1,1,2,1,1,1,2,2,1,1,1,2,1,2,1,2,3,1,2,1,2,1,1,1,2,1,2,2,1,2,1,2,2,2,1,3,1,2,1,1,2,1,1,2,2,2,1,1,1,1,1,1,1,2,3,2,2,2,2,2,2,1,115.796135
2,2,2,1,1,2,1,1,1,2,2,2,2,1,1,2,1,2,1,1,2,1,1,1,1,2,2,2,3,1,1,1,1,1,1,3,1,2,1,1,2,1,2,2,1,1,1,1,1,1,3,1,1,1,2,2,3,2,1,1,2,2,1,2,2,1,1,2,1,1,2,2,1,1,2,2,2,1,2,1,2,1,1,2,2,2,2,3,1,1,2,1,2,2,2,1,2,2,1,3,1,1,3,1,2,1,2,3,1,3,2,2,2,2,1,2,1,3,1,1,2,1,1,2,1,1,1,1,1,3,1,1,2,1,1,1,1,1,3,1,1,2,2,1,1,2,1,1,1,3,2,3,1,1,1,1,2,2,2,1,2,2,2,2,2,2,1,1,1,1,1,1,2,1,1,1,1,1,1,1,2,1,2,1,1,1,1,2,1,1,1,2,3,1,1,1,1,1,1,2,2,2,2,1,1,1,1,1,2,1,1,3,2,1,1,2,2,1,1,2,1,1,1,3,1,1,2,1,3,2,1,1,2,1,1,2,1,2,2,3,1,2,1,1,1,1,2,3,1,2,1,1,2,1,1,1,2,2,1,1,2,1,2,1,1,1,1,2,1,1,1,2,1,1,2,1,3,1,1,1,2,1,1,1,1,2,1,2,1,1,2,2,1,1,1,2,1,1,1,2,2,1,2,1,1,1,2,39.991187
1,1,2,2,1,2,1,3,2,1,2,2,2,2,1,1,1,2,2,2,2,2,1,1,1,1,2,2,1,1,1,2,3,1,1,1,1,2,2,1,1,1,3,1,2,2,1,1,2,3,1,2,1,1,2,1,2,1,3,2,1,1,1,2,1,1,1,1,1,1,2,2,1,1,1,1,1,1,2,1,1,1,1,1,1,1,2,2,2,1,2,3,1,2,1,1,1,1,2,2,1,1,2,2,2,1,1,3,1,2,1,1,2,1,2,1,2,1,1,1,2,2,1,2,2,2,1,2,2,1,1,3,1,2,1,1,2,1,1,1,1,2,3,1,2,2,2,2,2,1,2,1,2,1,2,1,1,2,1,1,1,2,1,3,1,2,1,2,1,1,2,2,1,1,1,3,1,2,1,1,1,2,1,2,3,1,1,1,3,1,1,2,1,1,1,2,2,1,1,1,2,2,1,2,1,2,1,1,2,1,2,2,1,1,2,1,1,2,1,3,1,1,1,2,2,1,2,1,2,1,1,2,1,1,1,1,1,2,1,2,1,1,1,1,2,1,1,2,1,2,2,1,1,1,1,1,1,1,1,1,1,2,2,1,3,2,1,1,1,2,2,2,1,1,1,1,1,1,1,3,1,2,2,1,2,1,2,2,1,1,2,1,1,1,1,2,1,2,1,1,1,3,1,2,1,1,2,25.466529
1,2,2,2,2,2,2,2,2,2,1,1,1,1,2,1,1,3,1,2,2,1,1,1,1,2,1,2,2,1,2,2,2,2,3,2,2,1,1,1,1,1,1,2,2,1,3,2,1,2,1,1,1,2,1,2,2,1,2,2,1,1,1,1,2,1,1,1,1,1,2,1,1,1,2,1,3,2,2,1,2,1,1,1,1,1,3,1,1,1,1,2,2,1,1,1,1,2,3,2,1,2,1,1,1,1,1,1,1,1,2,3,1,2,2,2,2,1,2,1,1,1,1,2,2,2,1,3,2,2,2,1,1,1,2,1,1,2,1,1,1,3,2,2,1,1,1,3,1,2,3,1,2,1,1,2,2,1,2,1,2,2,1,1,3,1,2,3,1,2,2,1,3,2,1,2,1,1,1,1,1,1,1,1,1,1,1,1,1,1,1,2,2,1,2,3,1,1,2,3,2,1,2,2,1,1,3,1,3,2,1,1,2,1,2,1,1,1,2,3,2,2,1,1,1,2,1,1,1,2,1,1,1,2,2,1,1,3,1,2,1,1,1,3,1,1,2,3,2,2,1,1,1,1,1,1,1,2,1,2,1,1,2,1,1,1,1,1,2,1,2,2,1,1,3,2,2,3,2,2,2,1,3,2,2,2,1,1,2,1,2,3,2,1,2,1,1,1,1,1,2,1,1,2,1,1,2,-1.47135
2,2,2,2,1,2,1,1,2,2,1,2,2,2,2,2,1,2,1,1,3,1,3,2,1,2,1,1,1,1,2,2,1,2,2,1,1,2,1,2,1,3,1,2,1,2,1,2,1,1,1,1,1,2,1,2,3,3,2,2,1,1,1,2,1,1,1,1,1,1,3,3,1,1,1,3,2,1,1,1,2,1,2,1,1,2,2,3,1,2,1,3,1,1,1,1,1,2,1,2,1,2,2,1,1,1,2,3,1,2,1,2,1,1,1,2,1,2,1,1,1,3,1,1,2,1,1,2,1,1,2,3,2,1,3,1,1,1,1,2,1,3,1,1,2,1,1,2,1,2,3,2,3,1,2,1,1,3,1,2,3,1,1,2,2,1,2,1,1,1,1,1,3,3,2,1,2,2,1,2,3,2,1,1,1,1,2,1,1,1,1,1,2,3,1,3,1,1,3,1,3,2,1,1,1,2,2,1,1,2,1,3,1,1,1,1,2,2,1,3,1,2,2,1,2,1,1,2,1,2,1,1,2,2,1,1,1,2,1,3,2,1,2,1,2,2,2,2,1,1,2,1,1,3,1,2,2,1,2,1,1,2,1,1,2,2,2,2,2,2,1,1,2,1,2,1,1,2,1,1,1,2,1,2,1,1,1,1,1,3,1,2,1,1,1,1,1,1,1,1,1,2,2,3,2,2,1,36.682115
1,1,2,2,2,1,2,2,2,1,1,2,1,2,1,2,2,2,1,2,2,1,1,1,1,1,2,1,3,2,1,1,2,1,1,1,1,2,1,1,1,1,2,2,2,1,1,1,2,2,2,2,2,1,2,1,3,2,2,1,1,1,3,2,2,1,1,1,1,1,3,1,1,2,2,2,2,1,2,1,2,2,1,1,2,2,1,3,1,3,3,2,1,2,1,1,2,1,3,1,2,1,2,1,1,1,1,1,1,1,1,1,2,1,2,1,1,1,1,1,1,2,2,1,1,1,2,2,1,1,1,1,2,1,1,1,2,2,2,1,2,2,2,1,2,3,3,1,1,3,2,2,2,2,2,1,1,1,2,1,1,1,1,2,2,1,2,1,1,1,2,2,1,3,2,3,1,2,2,1,1,2,1,1,2,1,1,2,1,1,1,2,2,2,1,1,1,1,2,2,1,1,2,1,1,1,1,1,2,2,2,1,2,3,1,1,2,2,1,1,1,1,1,1,1,1,1,1,1,1,2,2,2,1,1,3,1,2,2,2,1,1,1,1,2,1,2,1,1,1,2,1,1,1,1,1,1,1,3,2,2,1,1,1,2,1,2,1,1,1,2,1,1,1,2,1,1,1,1,2,1,1,2,1,1,3,2,1,1,1,1,1,1,1,1,3,1,1,1,1,2,2,1,1,1,1,1,33.664302
1,2,2,2,1,2,2,2,2,3,1,1,2,1,1,1,2,1,2,1,2,1,1,2,1,2,2,2,1,1,1,2,1,2,1,1,1,2,1,1,1,2,2,2,3,1,1,1,1,1,2,2,2,3,3,1,1,2,1,1,1,1,3,2,1,1,2,2,1,1,3,1,1,1,1,3,2,2,2,2,2,2,1,1,1,1,1,2,1,2,1,1,1,1,1,1,1,3,2,2,1,1,1,1,2,1,1,2,2,2,1,2,1,2,1,1,1,1,1,2,1,2,1,2,1,1,2,3,2,1,1,3,2,1,1,1,1,1,3,1,1,1,1,2,3,2,1,3,2,2,2,1,1,2,1,2,1,2,2,2,1,2,1,1,2,3,2,2,1,1,1,1,1,2,3,2,1,2,1,1,2,1,1,3,2,2,2,1,1,1,1,2,3,1,3,2,1,2,1,1,1,1,1,2,1,1,2,3,2,1,1,3,1,1,2,3,1,2,1,1,1,2,1,1,1,1,2,1,1,2,3,2,2,2,1,2,1,2,1,1,1,2,1,1,1,1,2,1,1,1,1,1,1,1,2,3,2,1,1,2,2,2,1,2,1,2,1,1,1,2,3,1,1,2,2,1,1,1,2,1,2,1,3,2,1,2,1,1,1,1,2,1,2,1,2,2,1,2,2,3,2,1,2,2,1,2,2,19.132741
2,2,1,1,1,3,1,2,1,2,1,3,1,1,1,1,1,1,1,1,3,2,1,1,1,2,2,2,3,1,1,1,1,1,1,1,1,1,1,2,2,3,1,1,2,1,1,2,2,1,1,1,1,2,1,2,2,2,1,3,1,2,3,1,1,1,1,1,1,2,3,3,1,1,1,2,1,2,1,1,2,2,1,2,1,1,1,2,1,1,1,2,1,1,2,2,1,1,2,1,1,1,3,2,1,1,2,2,1,1,1,2,1,1,2,1,1,1,1,3,1,3,2,1,1,1,3,3,2,1,1,3,1,2,2,2,2,2,2,1,2,1,1,2,2,3,1,2,1,2,3,2,1,2,2,1,1,1,1,1,2,1,3,3,2,1,1,3,2,1,2,1,1,1,1,2,1,1,2,1,3,1,1,1,2,1,1,1,1,1,1,3,2,1,2,3,1,2,1,1,2,2,1,3,1,2,1,2,1,1,1,1,2,1,2,1,2,1,1,1,1,2,1,1,2,1,2,1,2,2,1,1,2,2,1,1,1,1,2,2,1,1,1,1,2,3,1,2,1,2,1,2,2,1,2,1,1,1,1,1,2,3,1,2,2,1,1,2,2,1,1,1,1,2,1,3,2,2,2,2,1,3,2,2,1,2,2,1,1,1,1,1,3,2,1,2,1,1,1,1,1,1,1,2,1,2,1,127.878397
1,3,3,2,1,2,2,2,1,1,1,1,1,2,1,1,1,2,1,1,2,1,1,2,1,3,1,1,2,2,1,1,2,1,1,1,2,1,1,1,1,2,2,1,2,1,2,2,2,2,1,1,1,1,2,1,2,1,2,1,2,2,1,2,1,1,2,1,1,1,1,3,1,2,2,1,1,1,1,2,3,1,2,1,3,2,3,2,2,3,1,2,2,1,1,1,1,3,2,3,1,1,3,1,1,1,1,1,1,2,2,3,1,1,1,1,1,1,1,3,2,2,1,2,3,1,1,1,1,1,2,2,1,1,1,1,1,2,1,3,1,1,1,2,1,2,1,1,1,1,2,1,1,1,2,2,2,1,1,1,1,1,1,2,1,1,2,1,1,1,1,1,1,2,1,2,2,2,3,1,1,1,2,1,3,2,1,2,1,1,1,1,2,2,2,3,1,2,1,3,1,1,2,2,1,1,1,2,1,1,2,1,2,1,2,1,3,1,1,2,1,1,2,1,2,1,3,2,1,1,2,1,2,2,1,1,3,2,1,2,1,1,2,2,2,2,2,3,1,1,2,1,1,1,2,1,2,1,1,2,1,2,1,2,2,1,1,2,2,2,2,1,1,1,1,1,1,2,1,1,1,2,1,2,1,2,1,2,1,1,2,1,1,2,1,1,1,1,2,2,1,1,1,2,2,2,2,22.573545
1,1,1,2,1,1,1,2,2,1,2,1,2,1,2,1,2,2,1,1,2,1,2,1,1,2,1,1,2,1,1,2,2,1,1,1,2,2,2,2,1,2,2,1,1,1,2,1,1,1,1,1,1,3,2,2,2,1,3,1,1,2,2,1,2,2,2,2,1,2,1,1,3,1,2,2,3,1,2,2,1,1,1,1,1,1,1,3,1,1,1,2,1,1,2,1,2,2,1,1,2,2,1,1,1,1,2,2,1,2,1,1,3,1,2,1,1,1,1,2,1,1,1,2,2,2,1,1,1,2,1,3,3,1,1,1,2,1,1,2,1,1,2,1,1,1,2,1,2,2,2,1,1,1,1,1,1,1,2,1,1,2,1,1,3,1,3,1,1,1,2,1,2,2,1,1,1,1,3,1,1,3,1,1,1,1,1,1,3,1,1,3,1,2,2,3,1,1,1,1,1,1,2,2,1,3,1,2,2,3,1,1,1,2,3,2,1,1,1,1,2,2,2,1,1,1,1,1,1,2,3,1,1,1,1,2,1,2,2,1,1,2,2,2,2,2,2,1,1,2,1,2,1,1,1,1,2,1,1,1,1,3,2,2,1,1,1,2,1,2,1,1,1,2,1,1,1,1,1,1,2,2,1,1,2,1,3,1,1,1,1,2,3,2,1,1,1,1,2,2,1,2,1,1,1,1,1,22.781267
1,1,2,2,1,1,3,3,3,2,2,1,2,2,1,1,1,2,1,2,2,1,2,1,2,2,1,1,1,2,1,2,1,1,1,1,2,2,2,2,1,1,2,1,1,1,1,3,1,1,1,1,1,2,2,1,2,2,3,2,1,1,1,1,1,1,2,1,1,1,1,1,1,1,1,1,2,1,2,1,1,1,1,2,1,2,1,3,1,2,1,2,2,1,1,2,1,2,2,1,2,1,1,1,1,1,2,1,1,2,2,2,1,1,2,1,2,1,1,1,2,1,2,2,1,1,1,2,1,2,1,1,2,2,1,1,1,1,3,1,1,3,2,1,1,3,1,3,1,1,1,1,2,1,2,1,1,2,2,1,1,1,1,2,1,2,3,2,1,1,1,2,2,3,1,2,1,1,1,1,2,2,1,1,1,1,1,1,2,2,2,1,1,1,2,1,2,2,1,2,1,1,3,1,1,1,1,2,2,1,2,1,2,2,3,1,1,1,1,2,1,2,2,1,1,1,1,2,1,1,1,2,2,2,1,1,1,1,3,2,1,1,1,2,1,1,3,2,1,2,3,3,1,1,1,1,2,1,1,1,2,2,1,1,1,2,1,1,1,2,2,2,1,2,1,1,2,3,2,1,1,1,1,1,1,1,2,1,2,1,2,3,1,1,1,3,1,1,2,3,2,1,2,1,1,1,1,8.896282
2,1,2,1,1,2,2,3,2,2,2,1,2,2,1,1,1,2,1,1,1,1,1,2,1,2,1,1,2,1,1,1,2,3,2,1,2,2,1,1,2,1,1,1,2,1,1,1,1,1,3,2,1,3,3,2,1,2,3,2,1,2,3,1,2,1,1,2,1,1,1,2,1,1,2,2,1,2,1,1,2,1,3,1,3,2,3,2,3,2,1,2,1,1,1,3,1,1,1,2,1,2,2,1,1,2,1,1,3,1,2,1,1,3,2,2,1,2,1,1,2,1,1,1,2,1,1,1,2,1,2,2,2,1,1,2,1,1,1,2,1,2,2,2,1,1,2,1,1,2,2,1,1,1,1,3,1,2,1,1,1,2,2,1,2,1,2,2,1,2,1,2,2,1,1,2,1,2,1,1,1,1,1,1,2,1,1,1,1,1,1,3,1,1,3,1,1,2,1,2,1,1,2,1,3,1,1,2,1,3,1,2,1,3,1,1,1,1,1,2,1,2,1,3,1,1,2,2,1,2,1,1,2,2,1,1,2,2,1,1,1,2,1,1,2,1,2,2,1,2,2,2,2,2,1,2,3,1,2,1,1,3,3,2,2,2,2,1,1,2,1,3,1,1,1,1,2,1,2,2,1,1,1,2,1,2,1,1,2,1,1,3,2,2,1,1,1,2,1,1,1,1,2,2,2,2,2,58.080833
1,1,2,1,2,1,2,2,2,2,1,1,1,2,1,2,1,1,1,3,1,1,2,2,2,1,1,1,3,2,1,1,1,1,2,2,2,2,1,1,3,2,2,1,1,1,1,1,2,1,2,2,1,2,2,1,2,2,1,2,2,1,1,2,2,1,2,1,2,1,1,2,1,1,1,2,2,1,2,1,1,2,1,1,2,3,3,2,2,1,1,1,1,1,2,1,1,1,1,1,1,1,1,2,1,1,1,1,2,1,3,3,2,1,2,1,1,1,2,2,1,3,1,1,2,2,1,2,2,1,1,1,3,1,1,1,1,3,3,3,1,1,1,1,2,2,2,2,2,3,2,2,1,2,1,2,1,1,1,1,1,3,1,1,2,1,1,1,1,2,1,3,3,1,1,2,1,2,3,2,1,1,2,2,1,1,1,2,1,1,1,2,2,2,1,2,1,2,2,2,1,1,3,3,1,1,1,1,3,2,2,1,2,2,1,1,2,1,1,1,1,2,1,1,1,1,1,1,1,2,2,1,2,2,1,1,1,2,1,1,2,2,1,1,3,2,2,2,1,1,2,2,2,2,1,1,2,1,1,1,1,1,1,1,1,2,2,1,1,1,1,1,1,1,1,1,1,1,2,1,2,2,1,1,1,2,2,2,2,1,1,1,1,1,2,1,1,1,2,1,1,2,2,1,1,2,2,40.688818
1,2,1,1,1,1,2,2,1,1,1,2,1,2,1,2,1,1,1,3,1,2,1,2,1,1,1,3,1,2,1,1,1,2,1,2,1,3,1,1,2,2,1,1,1,1,2,2,1,1,1,1,1,2,1,2,1,1,2,2,1,1,3,2,1,1,1,1,1,1,1,3,2,2,2,1,2,1,3,1,1,2,2,2,2,2,1,1,1,2,2,1,1,1,2,1,1,1,1,1,1,1,1,1,2,1,1,1,1,1,1,2,1,1,1,1,2,1,1,2,1,1,2,2,2,1,1,2,1,1,1,2,1,1,1,1,1,3,2,1,1,3,2,1,1,2,2,3,1,1,1,3,2,1,1,1,2,2,1,1,2,1,3,2,1,2,2,2,1,1,2,1,2,2,1,2,2,3,2,1,2,3,1,1,2,1,3,2,1,1,2,2,2,1,3,2,2,1,1,1,2,2,2,1,1,1,1,1,1,1,2,1,1,1,1,1,1,2,1,1,1,3,1,1,2,1,1,1,1,1,1,2,1,2,1,1,1,1,3,3,1,2,1,2,3,1,2,1,1,2,1,1,1,1,2,2,1,1,1,1,2,1,2,2,1,2,2,2,1,2,2,2,1,1,1,1,2,2,2,1,2,1,2,2,1,1,2,2,1,1,2,1,1,1,1,2,1,1,2,1,1,2,3,2,1,2,1,48.91333
2,3,2,2,2,1,2,3,3,2,1,2,1,2,2,3,1,1,2,1,2,1,1,3,1,2,3,1,2,1,1,1,2,2,2,1,3,2,1,2,2,1,2,1,1,1,1,2,2,1,1,2,2,1,2,2,3,1,2,1,2,1,2,2,2,2,1,1,1,1,2,1,3,3,2,2,2,1,1,1,2,2,1,2,1,2,2,3,1,2,1,2,2,1,1,1,1,1,1,1,1,1,1,1,1,1,1,3,1,2,1,1,2,1,2,2,1,1,1,1,1,2,1,1,2,1,1,3,1,1,2,3,2,2,1,2,1,2,1,1,2,1,2,1,1,2,1,1,3,1,2,1,1,1,2,1,1,3,1,1,1,1,1,1,1,1,1,1,2,2,2,1,1,1,1,2,1,2,1,2,2,2,1,1,2,1,1,2,2,1,2,3,2,2,3,2,1,1,1,2,2,2,1,1,1,1,2,3,1,2,1,1,2,1,2,2,1,2,1,3,1,1,1,1,1,1,1,1,1,2,2,1,1,1,1,2,1,1,2,1,1,2,1,2,1,1,1,2,1,1,2,2,1,1,1,1,1,1,1,1,1,1,1,3,2,2,2,2,2,1,2,2,1,1,1,2,1,2,1,3,1,2,2,1,1,1,1,1,1,2,2,3,2,1,1,1,1,1,1,1,1,2,1,2,1,1,3,45.406779
2,2,3,1,1,3,2,1,1,1,1,1,2,1,1,1,2,1,2,2,1,1,1,1,2,2,1,2,1,3,1,1,2,1,1,2,1,2,2,3,1,1,1,1,3,1,1,1,1,1,1,1,1,1,2,1,1,1,1,2,2,2,1,2,2,1,1,1,1,1,2,2,1,3,2,2,2,1,2,1,3,2,1,2,1,1,2,3,1,1,1,2,1,2,1,1,1,2,2,1,1,2,2,2,1,2,1,2,3,1,1,1,2,1,1,1,2,1,3,1,1,3,1,2,2,2,1,2,1,1,1,3,2,1,1,1,1,2,2,1,1,2,1,2,1,2,1,1,1,2,2,1,2,1,3,1,2,2,2,1,1,1,2,2,2,1,2,3,1,2,1,1,1,2,1,2,2,1,2,1,1,1,1,1,2,1,1,1,1,2,1,1,1,2,2,2,1,1,2,1,2,1,1,2,1,1,1,2,2,1,1,1,1,1,2,1,3,1,2,2,1,1,2,2,1,1,1,2,1,2,1,1,1,1,1,2,1,2,1,2,1,1,2,1,2,1,2,2,2,1,1,1,1,1,1,1,2,1,1,1,1,2,2,1,1,1,1,1,1,1,1,3,2,1,2,1,1,1,2,1,2,1,2,1,1,2,2,1,1,1,1,2,1,1,2,1,1,1,2,1,1,1,1,2,1,1,2,153.411561
2,2,2,2,1,2,2,1,1,2,3,1,1,1,2,1,1,3,1,2,2,1,2,1,2,2,2,1,2,1,1,2,1,2,1,1,1,3,1,1,1,1,3,1,2,3,1,2,3,3,2,1,1,2,3,1,1,2,3,1,1,1,1,1,1,1,1,1,1,1,2,2,1,2,1,1,2,1,2,1,2,2,2,1,2,2,2,1,2,1,1,2,2,2,1,1,3,3,1,1,1,1,1,1,1,1,1,1,1,1,1,3,1,2,2,1,1,1,1,1,2,1,1,3,2,2,1,1,1,2,1,1,2,1,1,2,2,1,2,1,1,1,2,2,1,1,2,1,1,2,2,2,2,1,3,2,1,2,1,1,2,1,1,1,3,1,1,1,1,2,1,1,1,1,2,1,2,1,3,1,2,1,1,1,2,1,1,1,2,2,1,2,2,2,2,2,1,1,1,2,1,1,2,2,1,2,2,1,1,1,2,1,2,2,1,2,1,1,2,1,1,1,2,1,1,1,1,1,1,1,1,1,3,2,1,1,1,2,1,1,1,1,1,2,2,1,1,1,1,1,1,2,2,1,1,1,2,2,1,1,2,2,1,1,1,1,1,2,1,2,1,3,1,1,2,1,1,1,2,2,3,1,1,2,1,2,1,1,1,1,3,1,1,2,1,2,1,1,2,2,2,1,1,2,2,2,1,22.750417
1,2,1,1,2,2,2,2,2,1,2,1,1,1,1,1,1,2,1,2,3,3,1,2,1,2,1,1,1,2,2,1,3,2,1,2,1,1,1,2,1,2,2,2,1,1,1,1,2,1,3,1,1,1,1,1,3,2,2,2,1,2,2,2,3,2,2,1,1,1,2,1,1,2,2,1,1,1,1,1,1,1,1,1,2,2,1,1,3,2,2,2,1,1,1,2,1,3,1,1,3,1,3,2,1,1,1,1,1,1,1,1,1,2,2,1,1,2,1,1,2,1,1,1,3,2,2,2,1,1,1,1,2,1,1,1,2,1,2,2,1,2,2,3,1,1,1,1,3,2,2,3,3,1,2,1,1,2,2,1,1,1,1,3,1,1,2,1,1,2,1,1,1,1,1,2,1,2,2,2,2,2,1,2,1,1,1,2,2,1,2,2,1,1,1,2,1,1,2,1,1,1,3,2,2,1,2,1,1,1,2,2,2,2,1,2,1,1,2,3,1,1,3,2,2,2,2,1,1,1,1,1,3,1,1,2,1,1,1,2,1,1,2,1,1,1,2,3,1,2,2,1,1,2,2,2,1,1,1,1,1,1,2,2,2,1,1,1,1,1,2,3,2,1,1,1,1,1,1,1,2,1,2,2,1,1,1,3,1,2,3,2,1,1,1,2,1,1,2,3,1,1,1,1,1,2,2,25.962018
2,1,1,1,3,1,1,2,2,2,1,1,2,1,1,2,1,2,1,2,1,2,1,1,1,2,1,2,2,1,1,2,1,1,1,1,2,2,1,3,1,2,2,1,2,1,1,2,1,1,1,1,1,1,3,2,1,1,1,1,1,1,2,1,2,1,1,1,2,1,1,2,2,2,3,2,3,1,1,1,2,2,3,1,1,1,1,1,1,2,1,2,2,1,1,1,1,1,2,2,2,2,2,1,1,2,1,2,1,1,2,2,1,1,2,1,1,1,2,2,1,1,1,1,3,1,1,3,1,1,1,2,2,1,2,3,1,1,2,1,1,2,1,2,1,1,1,1,3,1,2,2,1,1,2,1,2,1,1,1,1,1,3,1,2,1,2,1,1,1,1,2,1,1,1,2,3,2,1,1,1,1,1,1,2,1,1,1,1,1,1,2,1,2,1,1,1,1,1,2,1,1,1,2,1,2,3,1,1,1,2,2,1,1,2,3,3,1,1,1,2,1,2,1,1,2,1,1,1,1,2,1,1,2,1,2,1,2,1,2,1,1,1,3,1,1,2,1,2,2,2,1,2,2,1,1,2,2,1,1,1,1,1,1,1,1,1,2,2,2,2,1,3,1,2,2,2,1,2,2,1,1,1,1,1,2,1,1,2,1,1,1,1,1,2,1,1,1,1,2,1,2,3,1,1,2,1,31.697188
3,2,2,1,1,2,2,2,2,3,1,1,1,3,2,1,1,1,1,1,1,1,1,1,1,1,3,1,3,2,1,2,3,2,1,1,1,3,1,2,1,2,1,2,1,1,1,1,2,2,1,2,2,1,1,1,1,1,1,1,2,1,1,2,1,1,2,2,1,2,1,1,2,1,2,1,3,1,3,1,1,3,1,3,1,2,2,2,2,1,1,2,2,1,1,2,1,2,1,1,2,2,1,1,2,1,2,1,1,1,2,2,1,1,1,1,1,2,1,2,1,2,2,1,3,1,1,2,2,2,3,2,3,2,1,2,1,1,3,1,1,1,2,2,1,2,1,1,2,2,1,2,2,1,3,1,1,1,1,3,1,1,1,1,2,1,1,1,1,1,1,3,2,1,1,1,3,1,1,1,1,1,1,2,2,1,3,1,2,1,1,1,1,1,1,2,2,1,2,3,3,1,2,2,1,1,2,2,1,1,1,2,2,1,1,2,2,1,1,2,1,1,1,1,1,1,1,1,1,1,1,1,2,2,1,2,1,1,2,1,1,2,1,1,1,1,2,2,1,1,1,1,2,1,1,2,1,1,2,1,1,1,2,1,1,2,1,2,1,1,3,2,1,1,2,1,1,1,2,1,2,1,2,1,2,2,1,1,1,2,1,1,2,2,1,2,2,1,2,1,1,1,1,1,1,2,2,25.160704
1,2,1,2,1,3,2,1,1,1,1,1,2,2,1,2,1,2,2,2,1,1,1,1,2,2,1,2,3,2,1,1,2,1,1,2,1,1,1,2,3,2,2,2,3,2,1,2,1,1,3,1,1,2,2,2,3,3,2,2,1,2,2,1,2,1,2,1,2,1,2,1,1,2,2,2,2,1,1,1,2,1,1,1,3,2,2,3,2,2,1,2,1,1,2,2,1,1,2,2,1,1,1,2,1,1,1,2,2,1,2,1,1,1,2,1,1,2,2,2,1,1,2,3,1,2,1,2,1,1,1,1,2,1,1,1,1,1,2,1,1,2,2,1,1,2,1,2,3,2,2,1,3,2,2,2,1,1,1,1,1,1,2,2,1,2,1,1,1,1,3,2,1,2,1,2,2,1,2,1,2,1,3,1,1,1,1,3,1,1,1,2,1,2,2,3,1,1,1,2,1,1,1,2,2,3,3,1,1,1,3,2,2,2,1,1,2,1,1,2,1,2,2,1,1,2,1,1,2,1,1,1,2,1,1,2,1,1,1,2,2,1,1,2,1,2,1,1,2,1,1,1,1,1,1,1,2,1,2,1,2,1,1,1,1,2,2,1,1,1,1,3,1,1,2,2,1,1,2,2,2,1,3,1,3,1,2,1,1,1,1,1,2,1,1,1,1,1,1,1,1,3,2,1,1,2,1,127.458274
1,1,1,2,1,1,1,2,1,1,1,1,1,1,1,1,2,2,1,1,1,3,1,2,2,2,1,1,2,3,1,2,2,1,2,1,2,2,2,3,1,2,1,2,2,1,2,2,1,1,2,1,2,1,2,1,1,2,1,1,3,2,1,2,2,1,2,1,2,1,2,1,2,1,1,2,2,1,2,1,2,2,1,1,1,1,1,2,1,2,2,3,2,1,3,2,1,1,2,2,3,1,1,1,1,1,1,2,2,2,2,3,1,1,1,1,1,2,1,1,2,1,1,1,2,1,1,3,1,1,2,1,1,1,2,1,2,2,1,2,1,2,1,2,1,1,2,3,1,2,1,1,1,1,1,1,2,1,2,2,1,1,1,2,1,1,2,1,2,3,1,3,3,2,1,1,2,1,1,1,1,1,3,3,1,1,1,2,2,1,1,3,1,2,3,1,1,2,1,1,1,1,2,3,2,1,1,3,1,1,3,1,1,2,1,2,1,1,1,1,1,1,1,1,2,1,1,1,1,1,1,1,2,2,1,2,1,2,1,3,1,2,1,2,1,1,1,1,1,1,2,2,2,3,1,2,3,2,1,1,2,3,1,2,1,2,1,1,1,2,2,1,1,1,1,1,1,2,1,2,2,2,3,1,2,3,1,1,1,1,1,2,1,2,1,2,1,1,1,2,1,3,2,1,1,2,1,25.739176
1,2,2,1,1,1,1,1,2,1,2,1,3,2,1,2,1,1,1,2,3,1,1,1,2,2,1,2,1,2,1,1,3,1,2,1,2,2,1,1,1,1,1,1,1,1,1,1,1,1,1,1,2,2,1,1,1,1,1,2,1,2,3,1,1,1,1,1,1,2,2,2,2,1,1,2,1,1,2,1,2,1,2,2,2,2,1,2,1,1,1,1,2,2,2,1,1,2,1,2,2,1,1,1,1,1,1,1,1,1,1,2,2,2,1,1,1,1,1,1,2,2,1,1,3,1,2,2,3,1,1,1,2,2,2,1,1,2,1,3,2,2,1,1,2,2,1,3,3,2,3,2,3,1,1,2,3,2,1,1,1,2,2,3,3,1,2,1,2,1,1,2,2,1,1,2,2,1,2,1,1,2,1,2,2,1,1,1,1,1,2,1,1,1,2,2,1,1,1,2,1,1,2,1,1,1,1,1,2,1,1,1,1,2,3,3,2,2,1,2,1,2,2,1,1,2,3,2,2,2,1,1,1,1,1,1,1,2,3,2,1,2,1,1,1,2,2,1,1,1,1,1,1,1,1,1,1,2,1,1,1,1,3,1,2,2,1,2,1,2,1,2,2,1,3,2,1,1,2,1,1,1,2,1,1,3,2,2,2,1,2,3,2,2,2,1,2,2,1,2,2,2,2,1,1,3,1,34.829115
2,3,1,1,2,1,2,2,1,1,1,3,1,1,2,1,2,3,1,1,1,1,1,1,1,2,1,2,1,3,1,2,2,2,2,3,2,1,1,2,2,2,2,2,1,1,1,1,1,1,1,2,1,1,2,2,1,1,2,1,1,1,1,2,2,1,1,2,1,2,1,3,2,2,3,1,2,1,2,1,2,2,1,2,2,2,2,1,1,2,1,1,1,1,1,1,1,1,2,1,1,1,1,1,1,1,2,1,1,2,1,3,1,1,1,2,1,1,1,2,1,1,1,3,2,1,1,2,2,2,1,2,2,1,2,1,3,2,1,2,1,2,2,2,2,1,1,2,1,2,2,1,1,1,2,2,1,1,3,2,1,1,1,1,2,1,1,2,2,1,2,1,1,1,1,3,1,1,2,2,2,2,1,1,2,2,1,1,1,1,1,2,2,2,2,2,1,1,1,1,1,1,1,2,1,1,2,2,1,1,2,1,2,3,3,1,1,2,1,1,1,1,1,2,1,2,1,1,2,1,1,1,1,2,1,1,1,2,1,1,2,1,1,1,1,1,1,1,1,2,2,1,1,2,2,3,2,1,1,1,1,1,2,2,1,1,1,1,1,1,1,1,1,1,2,3,2,1,2,1,2,1,2,1,1,1,1,1,1,1,2,1,1,1,1,3,2,2,2,1,1,2,1,1,2,1,1,68.821678
2,1,2,1,1,3,2,2,2,2,1,3,1,2,1,1,1,1,1,1,1,2,1,2,2,1,2,1,2,1,1,1,1,2,2,1,1,2,1,2,2,2,3,1,2,1,1,1,1,1,1,1,1,2,2,1,1,3,2,1,1,1,1,1,1,2,1,1,1,2,2,1,1,1,1,2,3,1,2,1,1,1,1,2,2,1,2,2,3,2,1,2,2,2,1,1,1,2,1,1,1,1,1,1,3,1,1,1,2,1,2,2,3,2,1,1,1,2,1,1,1,2,2,2,1,2,2,2,1,1,1,2,1,1,2,1,2,2,1,1,1,3,1,1,1,2,2,2,2,1,2,1,1,2,1,1,1,3,2,1,2,1,1,2,1,2,1,3,1,1,2,2,2,2,2,1,2,3,1,1,2,1,2,2,2,1,1,2,1,1,1,2,2,2,3,2,1,1,2,3,1,2,2,2,1,1,2,3,2,3,1,1,1,1,2,1,1,2,2,1,1,3,1,1,2,2,2,1,1,1,1,1,2,2,1,2,1,1,1,2,1,1,1,2,1,2,1,1,1,2,2,1,1,1,1,2,3,2,1,1,1,1,2,3,2,2,2,1,1,2,1,2,1,1,2,1,2,1,1,1,1,1,2,1,1,1,2,3,1,1,1,2,1,2,1,1,2,1,1,1,1,2,2,2,2,1,3,147.461791
1,3,2,2,1,1,2,1,2,1,2,1,1,1,1,1,1,1,1,1,1,1,1,1,1,2,1,1,2,2,2,1,1,2,1,2,2,2,2,1,2,2,1,1,2,2,1,2,2,1,1,3,2,1,2,2,3,1,2,1,1,1,1,3,2,2,1,2,1,1,2,1,2,2,2,2,2,1,1,1,2,1,2,2,2,2,2,1,1,1,1,2,1,1,1,2,1,2,1,1,2,1,1,1,3,1,1,2,1,3,2,1,1,2,3,1,1,1,2,2,2,2,1,1,2,2,1,2,1,2,1,3,1,1,2,1,1,1,1,2,1,3,2,2,1,2,1,1,2,2,1,1,2,1,2,1,2,1,1,1,1,1,1,1,3,1,1,1,1,3,2,1,2,2,1,2,1,3,1,1,2,1,1,1,2,1,1,1,1,2,2,1,2,1,1,2,1,1,2,2,3,1,2,2,3,1,2,1,3,1,1,2,1,1,2,1,1,1,2,1,1,1,2,1,1,2,1,1,1,2,1,2,1,2,1,1,1,1,2,1,3,2,1,1,2,2,1,3,1,2,1,1,1,2,1,1,2,1,2,1,2,2,1,1,1,3,1,1,1,2,1,1,1,1,2,1,1,1,2,2,1,1,1,1,2,2,1,1,2,1,2,1,1,1,1,1,1,2,2,3,2,2,1,1,1,1,1,-1.163486
2,2,1,2,1,1,1,1,1,2,2,1,1,3,2,2,1,3,1,2,1,1,2,1,1,1,2,1,2,1,2,2,1,1,1,2,1,2,1,1,1,1,3,2,1,1,1,1,1,1,1,1,1,2,2,1,3,1,2,2,1,1,2,1,2,2,2,1,1,2,1,2,2,1,2,1,2,1,1,2,2,1,1,2,1,2,2,2,1,1,2,1,1,1,2,1,1,1,2,1,1,2,1,2,2,1,1,1,2,3,2,1,1,1,2,1,2,2,1,1,1,1,1,1,2,1,1,2,1,2,1,2,3,1,2,1,1,1,2,2,1,2,1,2,1,1,2,1,2,2,1,2,1,1,2,1,1,2,1,1,2,1,2,2,1,2,1,1,2,1,2,1,2,1,2,1,1,2,3,1,2,2,3,1,2,1,1,1,1,2,1,3,2,3,2,2,1,2,1,1,3,1,2,1,1,1,1,3,2,2,3,3,1,2,2,1,1,3,1,2,1,1,1,1,3,1,2,1,2,1,1,1,1,1,1,3,1,2,1,1,1,2,1,2,2,1,2,2,1,2,2,1,1,1,2,2,1,1,1,1,2,2,2,1,2,2,1,1,1,1,2,2,1,1,1,2,1,1,1,1,2,1,3,1,1,1,1,1,1,1,1,2,1,2,1,2,1,1,1,2,1,2,2,1,1,2,2,16.89501
1,2,2,1,1,2,1,3,2,1,3,1,1,1,1,2,1,2,1,1,1,1,2,1,1,2,1,1,2,2,2,2,3,1,1,2,1,1,1,1,2,2,2,1,1,1,1,1,1,1,1,2,1,1,1,1,2,1,2,1,2,2,2,2,1,1,1,1,1,1,2,3,1,3,2,1,2,2,1,1,2,2,1,1,2,3,2,2,2,3,1,2,1,2,1,2,1,2,1,1,1,2,1,1,1,1,1,3,2,1,1,1,2,1,1,1,1,1,1,1,1,2,2,2,3,1,1,3,3,1,2,1,2,1,1,1,1,2,1,1,1,1,3,1,1,1,2,1,2,1,1,1,1,1,1,2,1,2,2,1,1,1,3,1,1,1,1,2,1,2,2,3,1,2,1,1,2,1,2,2,1,1,1,2,2,1,1,2,2,1,1,1,2,2,1,2,1,2,1,1,2,2,2,1,1,2,2,1,2,2,1,1,2,2,2,2,2,2,1,1,1,1,2,1,2,1,2,1,1,1,2,1,1,1,1,1,2,1,2,2,2,2,1,1,2,2,1,2,2,2,2,1,2,1,1,2,1,1,1,1,1,2,2,2,2,1,1,2,2,1,2,1,1,2,1,1,1,2,2,1,2,1,1,1,1,1,2,1,1,1,1,2,2,1,2,1,1,1,1,2,1,2,3,1,1,2,2,28.140605
1,1,1,1,1,2,3,2,2,2,2,2,1,1,1,1,1,2,1,2,2,2,2,1,1,1,1,1,1,2,1,1,1,1,2,1,1,1,1,2,2,3,1,2,3,1,1,2,1,1,1,1,1,3,3,1,2,2,1,1,2,2,2,2,2,1,1,1,1,1,1,2,1,1,1,1,2,2,1,2,1,1,1,3,1,2,2,2,1,2,3,1,2,1,1,2,1,3,1,1,1,1,1,1,1,1,1,3,2,1,1,1,2,2,2,1,1,1,1,1,2,1,1,1,2,1,1,2,2,1,1,1,2,1,1,1,2,2,1,2,1,1,2,2,1,1,1,1,3,2,1,1,2,1,3,2,1,1,1,2,1,2,1,3,2,3,1,1,1,1,1,2,2,2,2,1,1,1,2,1,1,1,1,1,2,1,1,1,2,1,1,1,2,2,1,3,1,1,1,2,2,3,2,2,2,1,1,1,1,2,1,1,2,1,1,1,2,1,1,3,2,2,2,2,1,2,2,1,1,2,2,1,2,1,1,2,1,3,1,1,1,1,1,1,2,1,3,1,1,2,1,1,1,1,2,1,1,1,3,2,2,1,1,2,1,1,1,1,1,2,1,2,1,1,1,1,1,2,2,2,2,2,1,1,1,2,2,1,1,2,2,3,1,1,1,2,1,1,2,2,2,1,2,1,2,1,2,16.633168
2,2,1,1,1,2,1,1,1,1,1,1,1,1,2,1,1,1,1,1,2,2,1,1,2,1,1,2,1,1,1,1,3,2,1,2,1,3,1,2,2,3,2,1,2,1,1,3,2,1,1,2,1,2,2,2,2,1,2,1,3,1,3,2,1,2,1,1,1,2,1,2,1,2,1,1,1,1,2,1,2,1,2,2,1,3,1,1,2,2,2,2,2,2,2,2,2,1,1,1,1,2,1,2,1,2,2,2,1,2,1,3,2,1,1,1,1,1,1,1,1,2,1,2,2,1,2,2,1,1,1,3,1,1,1,1,3,1,1,1,1,3,1,2,1,3,1,1,1,2,3,1,2,2,1,1,1,1,1,1,1,1,1,1,1,1,1,1,1,1,1,1,1,2,1,1,2,1,2,1,1,2,1,1,2,1,3,2,1,1,1,2,2,3,1,1,2,1,1,1,1,2,2,1,2,2,2,1,2,3,2,3,2,2,1,1,2,1,1,2,1,2,3,1,1,1,2,2,1,2,2,1,2,1,1,1,1,1,2,2,3,3,2,1,2,1,1,2,1,3,2,2,1,1,2,2,2,1,1,1,1,1,1,2,1,1,1,2,1,1,1,2,1,1,2,1,2,1,1,2,2,1,1,2,2,2,1,1,2,3,2,1,1,2,2,1,1,1,2,2,2,1,1,2,1,1,1,39.235573
1,3,2,1,2,1,2,3,2,1,1,1,2,1,1,2,1,2,2,1,1,2,1,1,2,3,1,1,1,1,1,2,2,1,1,2,2,1,1,1,1,2,2,1,1,2,1,2,2,2,1,1,1,1,1,1,2,1,2,1,1,1,1,1,1,1,2,1,1,1,3,2,1,2,1,1,3,1,2,1,1,2,1,1,2,1,1,1,2,2,1,3,1,1,1,1,2,2,2,1,2,2,1,1,2,1,2,2,1,1,3,1,2,1,1,1,1,1,1,1,1,1,2,2,1,1,1,1,3,1,1,1,1,1,1,1,2,2,1,1,1,1,2,1,1,1,1,1,1,2,3,1,1,2,3,1,1,2,1,1,2,1,2,2,2,1,2,2,1,1,1,2,2,2,1,1,1,1,2,1,2,3,1,1,2,2,1,2,2,1,1,2,2,1,1,2,1,2,1,2,2,2,2,2,1,1,1,2,1,2,3,2,2,2,3,2,2,1,1,1,1,2,1,1,1,1,2,1,1,1,1,2,2,2,1,2,1,1,1,2,2,1,1,2,1,1,1,3,1,1,2,1,1,1,1,1,1,1,1,1,2,2,2,1,2,2,2,1,1,1,2,1,1,2,1,1,2,1,1,2,1,2,2,1,1,2,1,1,1,1,1,2,1,1,2,1,2,1,2,2,1,2,1,2,1,1,2,17.686177
1,2,1,1,1,3,1,1,2,2,1,1,2,2,1,1,1,2,1,1,3,1,2,1,2,2,1,2,1,1,3,2,2,1,1,1,1,1,1,3,1,1,1,3,2,1,1,1,2,2,1,2,1,3,1,1,2,1,2,1,1,1,1,2,2,1,1,2,2,2,2,1,2,1,1,1,2,1,2,1,3,1,1,1,2,2,1,3,2,1,1,2,2,1,1,1,1,2,2,1,1,2,1,2,1,1,3,2,1,3,1,3,2,1,1,1,2,2,2,1,1,1,1,2,2,1,2,2,3,1,3,2,3,1,2,1,1,1,1,2,1,2,1,1,2,2,1,1,1,1,2,1,2,1,1,1,2,2,1,1,1,1,1,1,2,1,1,2,1,1,2,1,2,2,2,2,1,2,1,2,1,1,1,1,2,1,1,1,1,1,1,2,1,1,2,1,1,1,2,3,1,2,1,2,1,1,1,2,2,2,1,3,2,1,1,1,2,1,1,2,1,1,1,1,1,2,1,1,1,3,1,2,2,2,2,1,2,1,1,3,1,2,1,2,1,1,3,2,1,2,1,1,1,2,1,1,1,1,1,1,2,2,2,1,3,1,2,1,1,2,1,2,2,1,1,2,1,2,1,2,2,1,3,2,1,2,2,1,1,1,1,2,1,2,1,1,1,1,2,1,1,1,1,1,1,1,2,133.542615
1,2,2,3,2,2,1,2,1,3,2,1,2,3,2,2,1,2,1,2,1,1,1,1,1,2,2,2,1,1,1,1,1,2,2,1,1,2,1,2,1,1,2,1,2,1,3,2,1,2,1,2,2,1,1,1,2,2,2,2,2,1,2,2,2,1,2,2,1,2,2,2,2,1,2,1,1,1,1,1,3,1,1,2,3,1,2,2,3,2,1,3,1,1,1,1,1,2,1,2,1,2,1,2,1,1,1,1,2,1,1,1,1,1,1,1,3,1,1,1,1,2,1,1,1,1,1,2,1,1,1,3,1,1,1,2,2,1,1,1,1,2,3,3,1,1,1,2,2,2,1,1,2,1,2,1,1,2,1,1,1,2,1,1,2,1,3,1,1,1,1,1,1,2,2,2,1,1,2,1,2,2,1,2,2,1,1,1,1,2,1,2,3,1,2,1,1,2,1,2,1,3,2,2,1,1,1,2,2,2,2,2,2,2,1,1,1,3,2,1,1,3,1,1,1,1,1,3,2,1,2,1,2,1,1,2,1,2,2,1,1,1,1,2,1,1,3,1,1,1,2,1,1,1,1,1,2,1,1,2,1,2,2,3,3,3,2,1,3,1,1,2,3,2,2,1,1,2,1,1,1,1,2,1,2,2,1,2,1,1,1,1,2,1,2,2,1,1,2,2,1,2,1,2,1,1,2,-4.257813
1,2,2,2,3,2,2,2,2,1,1,2,2,3,2,1,1,3,3,1,1,2,1,2,2,2,2,1,2,2,2,1,1,1,2,1,1,2,2,1,2,2,2,2,3,1,2,1,1,2,1,1,2,2,1,1,1,2,3,2,2,2,1,2,1,2,2,1,2,1,2,2,2,1,2,1,2,1,1,1,1,1,1,2,3,2,1,1,1,2,2,2,1,1,1,1,1,1,2,1,1,2,1,2,2,1,1,2,1,1,2,3,1,1,2,1,2,2,1,1,1,1,1,1,1,1,1,2,1,1,1,3,2,2,2,1,1,2,2,1,1,3,3,1,1,1,2,3,1,2,2,2,2,1,2,1,1,2,1,2,2,1,1,2,1,1,1,1,1,2,1,2,2,2,1,3,1,2,1,1,3,1,1,1,1,2,2,1,1,1,1,2,2,1,1,2,1,2,2,3,3,1,1,2,1,1,1,1,2,2,3,2,1,2,2,1,1,1,2,1,2,1,1,1,1,1,1,1,1,1,1,2,2,1,1,1,1,2,2,1,1,1,1,2,3,1,1,2,2,1,2,2,1,2,1,1,1,1,2,1,1,1,1,2,2,2,1,1,3,1,1,1,1,1,1,1,1,1,3,1,2,1,2,2,2,2,1,1,1,1,1,2,1,1,1,1,1,2,2,1,2,2,1,2,1,1,2,4.764463
1,2,1,1,2,2,1,2,2,1,2,1,1,1,1,1,1,2,1,1,2,2,1,1,1,1,1,1,2,2,2,2,2,2,1,1,1,3,2,1,1,2,3,2,2,1,1,2,1,1,1,1,1,1,2,1,1,2,2,2,1,1,2,2,1,2,2,1,1,1,1,1,1,2,1,2,2,1,2,1,1,1,2,2,2,3,1,2,2,2,1,2,1,2,2,2,1,1,3,2,1,1,1,1,1,1,1,2,2,2,1,1,1,1,1,1,2,1,2,1,1,1,1,1,3,1,1,1,2,2,1,1,1,1,1,1,1,2,1,1,1,2,1,1,1,1,1,1,2,2,3,1,1,1,2,1,1,2,1,1,1,2,2,1,1,2,1,1,1,1,1,2,1,1,1,2,1,1,1,1,3,1,1,1,1,1,2,2,1,1,1,2,2,2,2,1,1,1,2,2,1,1,1,1,1,1,2,3,2,1,1,1,1,1,1,1,1,1,2,1,1,1,1,2,2,1,1,2,1,1,1,1,1,2,1,2,1,3,2,2,1,1,1,1,1,1,2,3,1,1,1,2,1,1,1,1,1,1,1,1,2,1,2,1,3,1,1,1,1,1,3,2,1,3,3,2,1,1,1,1,1,2,1,2,1,2,2,1,1,1,2,1,1,1,1,1,1,1,2,1,1,2,2,1,1,2,1,11.403219
1,2,1,1,1,2,2,1,3,2,2,2,2,1,2,1,1,2,2,1,2,1,3,2,1,2,2,1,1,1,1,2,1,1,2,1,3,3,1,2,1,2,1,2,2,1,2,1,2,2,2,3,3,1,2,1,2,2,2,1,1,1,2,2,1,2,2,1,2,3,1,3,2,3,1,2,1,1,2,2,3,2,2,1,2,2,1,2,1,2,1,2,1,2,1,1,1,1,2,2,1,1,2,1,1,1,1,1,2,2,3,1,2,1,2,1,2,2,1,2,2,1,1,2,1,1,2,2,1,1,1,1,1,3,1,2,1,2,1,2,1,3,1,3,2,1,1,1,1,1,2,1,1,1,1,1,1,1,1,3,1,1,1,1,3,1,1,1,1,2,1,2,1,1,1,2,1,1,2,2,1,2,1,1,2,1,1,1,1,1,1,1,2,3,3,1,1,3,3,2,1,1,1,2,1,1,2,3,2,2,2,1,2,2,1,1,2,1,1,2,1,3,1,1,2,1,1,1,1,1,1,1,2,2,2,2,1,1,2,2,1,1,1,1,1,1,1,1,1,1,2,2,1,1,3,1,2,1,1,1,2,3,3,2,3,2,1,1,1,3,2,1,1,1,2,2,1,1,2,2,1,2,2,2,1,2,1,3,1,2,2,1,1,1,2,2,1,2,1,2,1,2,1,1,3,2,2,17.142125
1,2,1,1,2,2,2,2,2,1,1,1,1,1,1,2,3,2,2,1,3,1,2,1,1,2,1,2,2,1,1,2,3,2,1,1,1,2,2,3,1,1,1,1,2,1,1,2,2,2,2,2,1,1,1,2,2,1,3,2,3,2,1,2,1,1,2,1,1,1,1,3,3,1,1,1,1,1,2,1,1,2,2,1,1,2,1,3,1,2,1,2,3,1,1,1,1,2,2,1,1,1,3,1,1,1,1,1,1,2,1,1,2,1,3,1,1,1,1,1,1,1,1,1,2,1,1,1,1,1,1,1,1,1,1,1,1,1,2,1,1,2,1,1,2,1,1,2,1,1,2,2,2,1,1,2,1,2,2,2,2,2,2,1,1,1,2,2,1,1,1,1,1,2,2,1,2,1,3,1,1,1,1,1,1,1,1,1,2,2,1,2,2,2,2,2,1,2,1,2,2,2,2,2,1,3,2,1,2,1,3,1,2,1,2,1,1,3,2,1,1,2,1,1,1,1,3,2,1,2,1,1,2,2,2,1,2,2,1,3,1,1,1,2,2,1,2,1,1,2,3,2,1,1,3,2,2,2,1,1,1,2,1,1,3,1,2,1,2,1,2,1,2,1,1,1,2,2,1,1,1,1,1,3,1,2,1,1,2,1,1,2,1,1,2,2,1,1,1,1,1,1,2,1,1,2,2,21.193646
2,3,1,1,1,1,1,1,3,3,1,1,1,2,1,2,2,2,1,2,2,1,2,1,2,1,2,1,2,1,2,1,2,1,1,1,2,1,1,1,2,2,1,2,2,1,1,1,2,1,2,1,1,2,2,2,2,2,1,2,1,2,1,2,1,1,1,2,1,1,2,3,1,3,2,2,2,1,1,3,3,1,1,2,2,2,2,3,2,1,1,3,1,2,2,1,1,1,3,1,1,1,1,2,3,1,2,3,2,1,2,2,1,1,2,1,1,1,2,2,1,1,1,2,1,3,1,3,1,1,2,2,3,1,1,1,1,2,3,1,1,1,1,1,1,2,1,1,2,1,1,1,1,1,1,1,2,2,1,1,2,1,3,2,3,1,2,1,1,1,1,2,1,3,1,2,1,1,3,1,1,1,1,1,1,1,1,2,1,1,1,1,2,2,1,1,1,2,1,2,1,1,2,2,1,1,1,1,3,2,1,2,1,1,2,2,2,1,1,1,1,3,1,2,1,1,3,3,2,2,1,1,3,1,1,1,1,1,1,1,2,1,1,1,2,2,1,2,1,2,3,2,1,1,2,2,2,1,2,1,3,2,2,3,1,2,1,1,1,2,2,2,1,1,2,1,1,1,3,2,2,1,2,2,2,1,2,1,1,1,2,1,1,3,1,1,2,2,1,1,2,1,2,1,1,1,1,85.309233
2,2,1,2,1,1,2,2,1,2,2,2,1,1,1,1,1,1,2,2,1,1,2,1,1,2,2,1,2,2,1,1,2,1,2,1,1,1,1,2,1,2,2,1,2,1,2,2,2,1,2,2,1,1,2,1,1,1,2,3,1,1,2,3,1,1,1,1,1,2,2,1,3,2,1,1,1,3,1,1,2,2,2,1,2,3,3,2,1,1,2,2,2,2,1,2,2,1,2,1,1,2,2,2,1,1,1,2,2,1,2,3,3,1,2,1,1,1,3,1,2,2,2,3,2,1,1,1,1,2,1,2,2,1,1,1,2,1,3,2,2,1,1,2,1,2,2,2,1,2,1,1,1,1,2,1,1,3,2,1,2,1,2,2,1,1,3,2,2,1,3,1,1,2,2,1,1,1,2,1,3,1,2,1,2,1,1,2,1,1,1,1,2,1,3,2,2,1,1,1,2,1,1,2,1,2,1,3,1,2,1,3,1,2,1,2,2,1,1,1,1,2,1,3,1,1,1,3,1,1,2,1,3,1,1,2,2,2,1,2,1,1,1,1,1,1,2,3,1,1,1,1,1,1,1,1,1,2,1,1,1,3,1,1,1,1,1,1,1,1,1,3,1,1,2,1,1,1,1,3,2,1,1,1,1,1,1,2,1,1,1,3,1,1,3,1,1,1,1,2,2,1,1,2,1,2,1,7.606409
1,2,2,1,2,1,1,1,1,2,1,1,1,2,1,2,2,2,2,1,2,1,1,2,1,1,1,3,2,1,1,1,2,1,2,1,2,2,1,1,3,1,2,2,2,1,1,1,1,1,1,2,1,2,2,2,2,3,1,1,1,1,2,2,3,1,1,1,2,1,1,1,3,2,1,2,2,1,1,1,3,1,1,2,2,3,2,2,3,1,1,1,1,2,1,1,1,1,1,1,2,2,1,1,1,1,1,1,2,1,1,2,2,1,2,1,1,2,1,2,1,1,1,2,1,2,2,3,1,1,1,1,3,1,1,1,3,2,2,2,1,2,1,2,2,2,2,1,1,2,2,1,1,1,1,1,1,2,1,1,2,1,2,1,1,1,2,3,1,1,1,2,1,1,2,2,3,2,1,1,1,1,1,1,2,2,1,1,2,1,1,2,1,2,1,1,1,2,1,2,2,2,2,2,1,2,2,2,3,1,2,3,1,2,1,1,3,3,1,2,2,2,1,2,1,1,1,1,1,1,2,1,1,1,1,1,1,2,1,2,1,1,2,3,1,1,1,2,1,2,2,1,1,2,1,1,1,1,1,1,3,2,1,1,1,2,1,1,1,1,3,2,2,1,1,1,2,2,1,1,2,1,2,2,2,3,2,1,2,1,2,2,1,1,1,2,1,1,2,3,2,2,2,2,2,1,1,56.479318
1,1,3,1,1,2,2,2,2,2,1,1,1,2,1,1,2,3,2,1,2,2,2,2,1,1,1,1,1,1,1,1,2,2,3,1,1,2,1,2,2,2,1,2,2,2,3,3,1,1,2,1,1,2,1,1,1,2,1,1,1,1,1,3,2,1,2,1,1,1,2,1,1,2,1,1,2,2,2,1,2,2,1,1,1,2,1,2,1,1,1,1,1,1,2,2,1,2,1,3,1,2,1,2,2,1,2,1,1,1,2,2,1,3,2,1,1,1,1,1,1,2,2,2,2,2,2,2,2,2,1,1,3,1,1,1,3,1,1,2,1,2,2,2,2,2,1,1,1,1,2,2,3,2,1,2,1,1,1,1,1,1,2,1,1,1,2,2,2,1,1,2,2,3,2,3,1,2,1,1,1,1,1,2,1,2,1,1,2,1,1,1,1,3,1,1,1,1,1,1,2,1,1,1,2,1,2,1,2,2,3,2,2,3,2,1,1,2,2,2,1,1,2,1,1,1,1,3,1,3,3,1,1,1,2,1,2,1,3,2,1,3,2,1,2,1,2,1,1,2,2,2,2,2,1,2,1,1,1,1,1,1,1,2,1,1,1,1,1,2,2,3,1,2,1,2,1,1,3,3,2,1,3,2,1,2,1,1,1,1,1,2,1,1,1,3,1,1,3,1,2,1,2,2,1,1,2,60.009855
3,1,2,1,1,1,1,1,2,1,2,1,2,2,2,1,1,1,1,1,1,2,2,1,1,2,1,1,1,1,1,1,2,1,1,1,1,2,1,1,2,2,2,2,3,1,2,1,1,2,2,2,1,2,2,1,1,1,2,1,1,1,1,1,1,1,1,2,1,1,1,2,3,1,1,1,2,1,2,1,3,1,2,2,2,1,2,2,1,3,2,2,2,2,2,1,1,2,2,2,1,2,1,2,1,1,1,3,2,3,2,3,1,2,2,2,1,2,1,2,1,3,1,1,3,1,1,1,2,1,1,2,2,2,1,1,1,3,2,3,1,1,1,1,1,3,2,1,1,2,2,1,1,1,2,1,2,1,2,1,1,2,2,2,2,1,1,2,1,1,2,1,2,3,1,2,2,2,2,1,1,1,1,1,2,2,2,2,1,1,2,1,1,1,1,2,2,3,2,1,2,2,2,1,1,2,2,2,1,1,1,1,1,2,1,1,2,1,1,3,1,2,1,1,2,1,1,2,1,1,1,1,2,3,1,1,1,2,1,3,1,2,1,1,2,1,2,1,2,1,2,1,1,2,1,1,1,1,2,1,1,1,1,2,2,1,2,2,2,1,2,2,1,1,1,1,1,1,2,2,1,2,1,2,1,2,1,1,1,1,2,2,2,3,2,3,1,1,2,3,1,2,2,1,2,1,1,37.076167
2,1,1,1,1,2,2,1,2,2,1,2,1,1,1,2,2,2,2,1,1,1,1,1,1,1,2,3,3,1,1,2,1,1,2,1,1,2,1,2,1,2,3,2,1,1,1,1,1,2,1,1,1,3,2,1,2,1,1,1,3,3,1,2,1,2,1,1,1,1,1,2,2,2,1,1,2,2,1,1,2,1,2,1,2,1,2,3,1,1,1,2,2,1,1,1,1,3,2,1,1,2,2,3,1,1,1,1,1,1,3,1,3,1,1,2,1,1,2,1,1,1,1,2,1,1,1,1,2,1,1,2,2,3,2,2,1,2,1,1,1,1,2,1,2,2,2,2,2,2,1,2,2,1,2,2,2,3,1,1,1,2,3,2,3,1,2,2,1,2,2,1,1,2,1,1,2,1,1,1,1,1,2,1,1,1,2,1,1,2,1,2,2,2,2,2,1,1,1,3,1,1,1,1,1,1,3,1,1,3,2,2,2,1,3,1,1,1,1,2,2,2,1,1,2,2,2,3,1,2,2,1,2,1,1,1,2,2,2,2,1,1,1,1,1,1,1,2,1,1,2,1,1,2,2,2,2,1,2,1,1,1,2,1,2,2,1,1,1,2,2,2,1,3,2,1,1,1,3,1,3,1,1,1,1,2,2,1,2,1,1,1,1,2,2,2,1,1,1,1,1,1,3,1,1,2,2,57.998167
2,2,2,2,1,3,2,1,2,1,2,2,1,1,1,1,1,1,1,2,2,1,1,2,1,1,1,2,2,1,1,2,3,1,2,1,3,1,1,1,1,1,1,1,1,1,1,1,3,2,2,2,1,1,2,1,1,1,1,1,1,1,1,1,1,1,2,1,2,2,1,2,2,2,1,2,2,1,1,1,2,2,1,2,1,2,1,2,2,1,1,1,1,1,1,1,1,3,1,2,1,2,1,1,1,1,1,2,1,2,1,2,1,2,2,2,1,2,1,1,1,2,1,1,2,1,1,2,2,2,1,3,2,1,2,3,1,2,1,1,2,1,1,2,1,1,2,2,1,1,1,2,3,1,1,1,2,1,1,1,1,1,1,2,2,1,1,1,2,1,2,2,2,2,2,3,2,2,1,1,1,1,1,2,1,2,1,1,1,1,1,3,1,1,2,3,1,1,1,3,1,2,1,2,2,2,2,1,3,1,2,2,1,1,2,1,2,1,1,1,1,1,1,2,2,1,2,1,1,1,3,1,1,2,1,3,2,2,1,1,1,1,2,1,1,1,2,2,2,1,2,1,1,2,3,1,1,2,2,2,1,2,1,2,2,1,1,2,1,2,1,2,2,1,1,1,1,1,1,1,1,2,1,3,1,1,2,1,1,1,1,1,1,1,1,2,1,1,1,1,1,2,1,1,1,3,1,195.765946
1,3,1,1,1,3,1,1,1,2,1,1,2,1,2,2,1,2,1,2,1,1,1,2,1,1,2,2,2,1,1,2,2,3,2,1,2,1,1,3,2,2,2,1,2,1,2,1,1,1,2,1,1,2,3,2,3,2,2,2,1,2,2,2,2,2,2,2,2,2,1,3,2,2,2,2,3,1,2,1,1,1,2,2,2,2,2,2,2,1,1,1,2,2,2,1,1,1,1,1,1,2,2,1,1,1,1,1,1,1,1,1,2,1,2,1,1,1,2,2,2,3,1,1,1,1,1,1,1,2,1,1,1,1,1,1,1,1,1,1,2,2,1,2,2,2,1,1,2,1,2,1,1,2,1,1,1,2,1,2,2,1,2,1,2,1,1,2,1,2,1,3,1,2,1,1,1,1,2,1,1,1,1,1,3,1,1,1,1,1,2,3,2,1,3,2,1,2,1,3,2,1,1,2,1,1,2,2,1,1,1,3,1,1,3,1,3,1,1,2,2,2,3,3,1,1,1,1,1,1,2,1,2,1,2,1,1,1,2,1,2,1,1,2,2,1,2,1,1,1,2,2,1,2,2,2,1,1,1,1,1,1,1,2,2,1,1,1,1,1,2,3,2,1,2,3,2,1,2,1,1,1,2,1,2,3,2,2,1,1,3,1,2,1,1,1,1,1,1,1,2,2,2,2,1,1,3,134.226401
2,2,1,1,1,1,2,2,1,2,1,3,1,1,1,1,2,1,1,1,2,1,2,1,1,2,1,2,1,1,1,2,2,2,1,1,1,2,1,2,1,2,2,1,3,1,2,2,2,2,1,2,1,2,1,1,2,2,3,1,2,1,1,2,1,1,1,1,1,2,1,1,2,1,1,1,2,1,1,2,1,2,1,1,2,1,1,3,2,2,1,2,1,1,1,2,1,2,1,2,1,3,1,2,1,1,2,1,1,2,2,1,1,1,1,1,1,2,1,1,1,1,1,1,1,1,2,1,2,1,1,3,2,2,1,1,1,1,1,1,1,1,1,2,2,1,2,1,1,1,2,2,1,1,1,1,1,2,1,1,1,1,2,1,1,1,1,1,1,2,2,2,1,1,1,1,2,3,2,2,2,2,1,1,1,2,1,1,2,1,1,2,2,1,1,3,1,1,1,1,1,1,1,2,1,1,2,1,1,2,2,2,1,2,1,1,1,1,1,2,1,2,1,1,1,1,1,2,1,1,1,1,1,2,1,1,1,3,1,2,1,1,1,2,1,1,1,2,1,1,2,1,1,1,2,1,2,1,1,1,2,2,3,1,1,3,1,1,1,1,1,1,1,1,2,1,2,3,1,1,1,2,1,1,1,1,2,1,2,1,1,2,1,1,1,1,1,2,1,3,1,2,2,2,1,1,2,57.403754
2,1,1,1,1,1,1,2,2,1,1,3,1,2,1,2,1,2,2,1,2,1,1,1,1,2,2,2,1,2,1,1,3,1,2,1,1,3,1,1,1,1,1,1,2,1,1,2,1,2,2,2,1,2,1,2,1,2,2,2,1,2,2,2,1,1,1,1,2,1,2,2,2,1,2,2,1,2,2,2,3,3,2,1,1,1,1,2,2,1,1,2,3,1,3,1,1,2,1,2,1,1,2,1,1,1,1,2,2,1,2,1,1,2,3,2,1,2,1,1,2,2,1,1,2,2,1,2,2,2,1,2,1,1,1,1,3,1,1,1,1,2,2,1,2,1,2,3,2,2,2,1,3,2,2,1,1,1,3,1,1,1,1,1,1,1,1,1,1,1,2,2,2,1,2,2,2,1,3,1,2,2,1,1,2,2,1,1,2,3,1,2,1,3,2,1,2,1,2,2,2,1,2,2,1,2,2,2,1,2,2,1,1,1,2,2,1,3,1,1,1,1,2,1,1,1,1,1,2,2,3,2,3,2,2,1,1,1,1,1,1,2,2,1,1,1,3,2,1,1,1,1,2,3,1,3,1,1,1,1,2,3,3,1,2,1,1,1,1,2,1,1,1,1,1,1,1,1,1,1,1,2,1,2,2,2,1,2,1,1,1,1,1,1,1,2,2,2,1,1,1,1,2,2,2,2,1,52.976439
1,1,2,2,1,1,1,2,1,2,2,1,2,2,2,1,1,1,1,1,2,1,2,1,2,2,1,1,2,1,1,2,1,2,2,1,1,2,1,1,2,1,2,1,2,1,1,3,3,2,1,1,1,1,1,2,2,1,1,1,2,2,1,1,2,1,2,1,2,1,1,1,2,1,2,2,1,2,1,2,2,1,1,2,2,2,1,1,1,1,1,1,3,1,1,2,1,3,1,2,2,1,1,3,1,1,2,1,1,2,2,2,2,1,2,1,2,1,1,2,2,1,1,2,3,1,1,2,3,1,1,2,2,1,2,1,1,1,1,2,1,1,1,1,1,2,1,1,1,3,2,1,1,1,2,2,1,2,1,2,2,1,2,1,2,1,1,2,1,1,1,2,2,2,2,2,2,1,2,2,1,1,2,1,1,2,1,2,1,1,2,2,2,2,2,2,1,2,1,1,1,1,2,1,1,3,1,3,2,1,2,1,2,2,1,1,3,2,1,3,1,1,1,1,1,1,2,1,1,1,1,1,2,2,1,1,2,1,2,2,1,1,2,2,1,3,2,1,2,1,2,1,2,1,1,1,1,1,1,1,1,3,2,2,2,2,2,1,2,2,1,2,2,1,1,1,1,1,1,2,2,1,1,1,1,1,1,1,2,1,2,1,1,1,1,2,1,1,1,2,2,2,1,2,1,1,2,18.571557
2,3,1,2,2,1,1,2,2,2,1,2,1,2,1,1,1,2,1,1,2,1,2,1,1,3,1,1,1,1,1,2,2,1,1,1,2,3,2,2,2,1,2,1,1,1,1,2,2,1,2,1,1,3,2,2,3,1,1,1,1,1,2,2,1,2,2,1,1,1,2,1,2,2,1,1,1,1,1,1,1,2,1,1,2,2,1,2,1,1,1,1,2,1,1,1,2,2,2,1,1,2,3,2,1,1,2,1,1,1,1,3,1,1,2,1,1,1,2,1,2,3,1,1,2,1,1,2,2,1,1,2,2,1,1,2,2,2,1,1,3,1,1,2,3,1,1,1,1,1,2,3,1,1,2,2,1,3,2,1,2,1,2,2,1,2,1,2,1,1,3,2,2,2,1,1,2,1,2,2,1,1,1,1,1,1,1,1,2,1,1,1,1,3,2,1,1,1,1,3,1,1,3,2,1,2,2,2,1,1,2,1,1,2,1,1,1,1,1,2,1,2,1,1,1,1,3,2,2,2,2,1,1,2,1,1,2,1,3,2,1,2,2,2,1,2,2,3,1,1,2,1,1,2,1,2,2,1,2,2,1,2,2,1,2,1,1,1,1,2,2,2,1,2,1,1,1,1,2,1,3,2,1,2,1,3,1,2,1,1,2,1,1,1,1,1,1,1,2,2,3,3,2,2,1,1,3,52.384349
1,1,1,1,2,1,3,2,2,1,1,2,1,1,1,2,2,2,1,2,2,2,1,1,2,2,2,2,1,1,1,1,1,1,1,2,1,2,1,1,2,1,1,1,2,2,1,1,2,1,2,1,1,1,2,1,1,1,2,2,1,2,1,3,1,1,2,1,2,1,2,1,1,1,2,2,2,2,1,1,1,2,1,1,2,2,2,1,3,1,1,2,1,2,1,1,1,1,2,3,1,2,1,1,1,1,1,1,1,1,2,1,1,2,2,1,1,2,2,1,2,2,2,2,3,1,1,1,1,1,2,1,2,1,1,1,1,1,2,1,1,1,1,2,1,2,2,1,2,1,3,2,1,2,1,2,1,2,2,1,2,2,1,1,2,1,3,1,1,2,1,2,2,3,1,1,1,2,1,1,2,2,1,1,1,2,1,2,1,1,1,2,2,2,2,1,1,1,1,1,2,1,2,2,1,2,1,1,2,1,2,1,1,3,1,1,1,2,1,3,1,1,2,1,1,2,2,1,1,2,1,1,1,1,1,1,1,2,2,3,1,1,1,2,3,1,2,1,1,1,3,1,2,1,1,1,1,1,1,3,1,2,2,2,2,2,2,2,3,2,1,2,2,2,3,2,1,2,2,1,1,1,2,1,1,1,2,1,1,2,1,3,1,2,1,1,1,1,1,1,2,1,1,1,1,2,1,36.959773
2,1,3,1,1,2,2,2,2,3,3,1,1,1,1,1,1,2,1,1,2,1,2,1,1,2,1,1,2,1,2,2,1,1,1,1,1,2,1,2,2,1,1,2,3,1,1,2,2,1,1,2,2,1,2,1,2,1,1,1,1,1,1,2,3,2,2,1,3,1,2,1,2,1,1,2,2,1,2,1,2,1,1,1,3,1,2,2,1,1,1,1,1,1,1,1,1,1,2,1,2,1,1,1,1,1,2,1,2,2,2,2,2,2,2,2,1,1,1,2,1,1,2,1,2,1,2,2,1,2,1,1,1,1,2,1,2,1,1,1,2,1,2,2,1,2,3,1,1,2,1,1,2,1,1,1,1,1,1,1,1,2,2,1,1,1,1,1,1,1,2,2,3,1,2,1,3,2,2,1,1,3,1,1,3,1,1,1,2,2,1,2,3,1,2,3,1,1,1,2,2,1,1,1,2,2,2,1,1,1,1,1,1,3,2,1,1,1,1,2,2,3,1,1,1,1,1,1,1,2,2,1,1,1,1,2,1,1,1,1,1,2,2,1,2,2,2,1,2,1,1,1,1,2,1,1,2,2,1,1,1,2,2,1,1,2,1,1,1,2,2,2,1,1,1,1,2,2,2,2,2,2,2,1,1,2,1,2,1,1,1,3,1,2,1,2,2,2,2,1,1,2,1,1,1,1,1,40.30569
1,1,2,2,2,3,2,1,1,1,2,1,2,2,2,1,1,3,1,1,2,2,2,1,2,2,1,2,2,1,2,3,2,1,2,1,1,2,1,2,2,1,2,1,1,1,1,1,1,1,1,1,1,1,2,1,3,1,2,2,2,2,1,1,2,1,1,1,1,1,2,2,1,2,1,2,2,2,2,2,1,1,1,1,1,2,1,2,1,2,1,2,1,1,2,1,1,2,2,3,1,1,1,1,1,1,2,3,1,2,3,1,1,1,2,1,1,1,1,1,2,1,1,1,1,2,1,3,1,2,1,2,1,2,2,2,1,1,1,2,1,1,2,1,2,1,2,1,2,1,1,2,2,1,1,1,1,2,1,1,2,1,2,1,2,1,2,2,2,1,1,1,1,1,1,2,1,1,1,1,2,2,1,1,3,1,2,1,1,2,1,3,2,1,2,1,2,1,1,2,2,2,3,3,1,2,2,1,2,1,2,3,1,1,2,1,3,2,1,1,1,3,2,1,1,1,1,2,1,1,1,1,1,2,1,2,1,1,1,1,1,1,1,1,2,1,2,1,1,2,1,2,1,1,1,1,2,2,1,1,2,2,3,1,2,1,1,1,2,2,2,1,3,1,1,1,1,1,2,2,1,2,1,3,1,2,1,1,1,1,2,3,1,1,1,2,3,1,1,2,1,2,1,2,1,1,3,104.974218
1,2,2,2,2,2,2,1,1,2,1,1,2,1,2,2,1,1,2,1,1,2,1,2,1,1,2,1,1,2,2,1,3,1,1,1,2,2,1,1,1,1,2,1,2,1,1,2,2,3,1,1,2,3,3,2,2,1,1,1,1,2,3,1,2,2,1,2,2,2,2,3,1,2,1,1,1,1,2,1,2,1,2,1,1,3,2,2,2,2,2,2,1,1,1,1,1,2,1,2,2,1,1,2,1,1,1,2,1,1,3,3,2,2,2,1,1,2,2,1,1,1,2,1,1,1,2,2,2,1,1,1,1,2,1,1,2,2,1,1,2,3,2,1,1,2,2,1,2,2,1,1,1,1,1,1,1,3,1,1,1,1,2,1,3,2,3,2,1,1,1,1,1,2,2,2,2,1,1,1,1,2,1,2,1,1,1,2,1,1,2,1,2,3,2,1,1,1,1,1,1,1,1,3,1,3,2,1,2,1,2,1,1,1,1,1,2,1,1,1,1,1,1,1,2,1,1,1,1,1,2,1,1,2,1,2,1,3,1,2,1,2,1,2,3,1,2,2,1,2,2,1,1,1,2,2,1,1,3,2,1,1,2,1,2,1,1,1,2,3,1,1,1,1,2,1,1,1,1,2,2,2,1,1,2,3,1,1,1,1,1,1,1,2,1,2,1,1,2,1,1,2,1,2,1,1,1,2.169273
1,2,2,1,2,2,1,1,2,1,2,3,2,3,1,1,1,2,2,1,1,1,1,1,2,2,2,1,1,1,1,1,2,2,1,1,1,1,1,3,2,1,1,2,1,1,2,1,1,1,1,1,1,2,1,2,3,2,1,2,1,1,1,2,1,1,2,1,1,1,1,2,1,2,2,1,3,1,2,1,1,1,2,1,2,2,2,1,2,1,1,2,1,2,2,2,1,2,1,2,1,2,1,1,1,1,1,2,2,1,2,1,1,1,1,2,1,1,1,2,3,1,1,1,2,1,1,2,1,2,1,2,2,1,1,1,1,1,1,1,1,2,2,2,2,3,2,1,1,2,2,1,3,1,1,2,2,2,1,1,1,1,2,2,2,1,1,2,1,2,1,2,1,3,1,2,1,2,1,2,1,1,1,1,2,2,1,1,2,1,2,3,3,1,2,2,1,2,1,2,2,3,2,2,1,3,2,2,1,2,3,1,3,2,1,2,1,2,1,1,1,1,1,2,2,1,1,1,1,1,3,1,1,2,1,3,2,2,2,1,2,2,1,1,1,1,3,2,2,1,2,2,1,1,1,2,2,1,1,1,2,1,2,2,1,2,1,1,1,2,1,3,1,2,2,1,1,2,2,1,3,1,1,1,1,2,1,2,1,1,1,1,2,3,1,1,3,2,2,1,1,2,2,2,1,1,1,23.229289
1,2,2,1,1,2,1,1,2,1,1,1,1,1,2,2,2,2,1,1,1,1,1,2,1,2,2,1,2,1,1,1,1,1,2,2,2,3,2,2,2,1,1,2,2,2,1,2,2,1,2,1,1,3,2,3,1,1,2,2,2,1,3,2,1,2,1,1,1,1,2,1,3,2,1,3,2,1,2,1,2,1,1,1,2,2,2,2,1,2,2,1,1,2,1,1,1,1,2,2,3,1,2,3,1,1,1,3,1,1,2,3,2,3,1,1,2,1,2,2,1,2,1,1,2,1,2,2,1,1,3,3,1,2,2,1,1,3,1,1,1,1,1,1,2,1,2,1,1,2,2,1,1,1,1,1,2,1,3,1,2,1,3,1,2,1,3,2,1,1,1,2,1,3,1,2,1,2,2,1,1,1,1,1,2,1,2,1,3,2,2,2,1,2,2,3,2,2,1,1,2,1,1,1,1,3,2,2,1,1,2,2,1,1,2,1,1,3,2,3,1,1,1,1,1,2,2,1,1,1,1,1,2,2,1,1,2,3,1,3,1,2,1,2,1,1,3,2,2,2,1,2,1,1,1,3,2,1,1,1,1,1,2,2,1,1,1,1,1,2,1,2,3,2,1,1,1,1,2,2,1,1,1,3,2,1,2,1,1,2,1,1,2,2,1,2,1,1,1,2,1,2,3,2,1,1,1,36.965108
1,2,1,2,1,2,2,2,2,1,1,1,2,2,1,1,1,2,1,3,1,1,1,1,1,2,1,1,1,2,1,1,2,1,1,2,1,2,1,1,1,1,2,1,1,1,2,1,1,1,3,2,1,2,2,1,1,1,2,1,3,1,1,1,2,2,1,1,2,3,1,1,1,1,1,1,2,1,2,1,1,2,1,3,2,1,2,1,1,1,3,2,1,1,1,2,2,2,1,2,1,1,3,1,2,3,3,2,1,1,2,2,1,1,3,1,1,1,1,1,1,3,2,1,2,1,1,2,1,1,1,2,2,2,1,1,1,1,1,2,1,2,3,2,1,1,2,1,2,2,2,2,2,1,3,1,1,1,1,1,2,1,2,1,2,1,2,1,1,1,2,2,1,1,1,3,2,1,1,1,1,1,1,2,2,1,1,1,1,2,2,2,2,2,2,2,1,1,1,1,1,1,2,1,1,1,2,1,2,1,1,2,1,1,2,1,3,1,1,1,1,2,2,1,1,1,1,2,1,1,2,2,1,1,2,3,1,2,1,1,1,2,1,2,3,1,1,2,1,2,1,1,1,1,2,1,3,1,1,1,3,1,3,2,2,2,2,1,2,1,1,1,1,1,1,1,2,1,1,1,2,1,2,1,1,1,1,1,1,1,1,2,1,2,1,1,1,1,2,2,1,2,1,2,1,2,2,19.121129
3,2,1,1,1,1,3,2,1,1,1,3,2,2,1,3,1,1,1,1,3,1,1,1,2,2,1,1,3,1,2,1,2,2,2,2,1,2,1,1,2,1,1,3,2,1,2,1,1,1,2,1,1,1,1,1,1,2,2,1,1,1,2,2,2,2,1,1,1,1,1,1,2,1,2,1,1,1,2,2,2,2,2,2,3,3,1,2,1,2,1,2,1,1,1,2,1,1,1,1,1,2,2,1,2,1,1,3,2,2,2,1,2,1,2,1,1,1,1,2,1,1,1,2,2,2,1,1,2,3,1,2,2,1,1,1,2,1,1,2,1,1,1,1,1,2,2,2,2,3,3,1,2,1,3,2,1,3,1,1,2,2,2,1,1,2,1,1,1,1,1,1,1,1,1,1,1,2,2,1,3,2,1,1,1,1,1,1,1,1,1,2,1,2,2,1,1,1,1,2,1,2,2,2,2,1,1,3,2,3,1,1,2,1,2,2,1,1,1,1,1,2,1,1,2,2,2,2,1,1,1,2,3,2,2,1,1,1,1,1,1,1,2,2,1,1,2,2,2,1,2,1,2,1,1,1,1,1,1,1,1,2,2,1,1,2,1,1,1,2,2,2,1,2,1,2,1,1,3,1,1,2,2,2,1,3,2,1,1,1,1,2,1,2,1,1,2,1,1,1,2,2,2,1,2,2,1,37.774397
1,3,2,3,2,1,2,2,1,1,2,1,2,2,1,1,2,3,1,2,2,1,1,1,1,3,1,1,1,2,1,2,3,1,1,1,2,1,2,1,1,2,2,1,2,1,1,1,3,2,1,3,2,3,1,2,1,2,1,1,3,1,3,2,2,1,1,1,1,2,2,1,2,1,1,2,3,2,2,2,3,1,2,2,1,2,1,1,2,1,2,3,2,1,1,1,1,2,2,1,3,2,2,1,2,1,1,2,1,1,1,3,1,1,2,1,1,2,1,3,1,2,1,2,3,2,1,3,1,2,1,3,2,2,1,1,2,1,1,1,2,1,1,2,1,2,1,2,1,2,2,1,1,2,1,2,1,1,1,1,2,1,1,1,2,1,2,1,1,1,2,2,1,3,1,1,3,1,1,1,1,1,1,1,2,1,1,1,1,1,1,2,2,3,2,2,2,1,1,1,2,1,2,2,1,1,1,1,2,1,3,2,2,1,2,1,2,2,1,3,1,2,2,1,1,1,3,1,2,2,2,1,1,1,2,2,1,1,2,2,2,1,1,3,2,2,3,1,1,1,1,1,1,3,1,1,2,1,2,1,1,1,2,1,1,1,1,2,1,2,2,1,2,1,2,1,2,1,2,1,2,2,2,1,1,1,1,1,1,1,2,2,1,2,1,1,2,1,1,2,1,1,1,1,2,3,1,46.785142
1,2,2,2,2,2,3,1,1,3,1,2,2,1,1,2,1,2,1,2,2,2,1,1,1,2,2,1,1,3,2,2,3,1,2,2,1,1,1,2,1,1,2,1,1,1,1,2,3,1,1,2,1,1,1,1,1,2,3,1,1,1,1,2,2,1,1,1,1,2,2,1,1,1,1,2,1,1,1,1,1,1,2,1,3,2,2,2,1,1,2,3,1,1,1,1,1,3,2,1,1,2,2,1,1,1,2,2,1,1,2,1,1,3,2,1,3,2,2,1,1,1,1,1,1,2,1,2,1,1,2,1,2,1,1,3,1,1,1,1,1,1,1,1,1,2,2,1,2,1,2,2,2,2,1,1,3,2,2,1,1,1,1,2,3,1,2,1,1,1,1,1,1,2,2,2,1,2,2,3,1,1,2,2,2,3,1,1,1,1,1,1,1,3,1,2,1,1,2,2,2,1,1,2,2,2,2,1,1,2,1,1,1,1,1,1,1,1,2,2,1,2,1,2,2,2,1,2,1,1,1,1,1,1,2,1,2,2,1,1,2,1,2,1,3,1,1,2,1,1,1,2,2,1,2,1,2,1,1,1,1,2,3,2,2,2,1,1,2,3,2,2,2,1,2,1,2,1,3,2,3,1,2,2,2,3,1,1,1,1,1,1,1,1,1,1,2,1,1,1,2,2,2,1,2,2,2,-1.747863
1,3,1,1,1,2,2,1,2,2,2,1,2,2,1,2,1,1,1,2,2,2,1,1,1,2,1,2,1,1,1,1,2,2,1,1,2,2,2,1,1,2,2,2,1,1,1,1,1,2,1,1,2,1,1,3,1,1,2,2,1,2,3,1,1,1,2,2,2,1,1,2,1,1,2,1,2,1,1,1,1,1,2,1,1,1,2,1,1,2,1,1,2,1,1,2,1,2,1,1,1,2,1,1,2,1,2,2,1,1,3,1,2,3,2,3,1,1,1,1,1,1,1,2,2,1,1,2,2,1,1,2,1,1,1,1,1,1,1,1,2,2,1,1,2,1,1,1,2,1,1,1,2,1,2,1,1,1,2,1,2,1,1,1,2,1,1,3,1,2,2,1,1,1,1,1,2,1,1,1,2,2,3,1,3,1,2,1,1,1,2,1,1,2,2,2,2,2,1,1,1,3,1,1,1,1,2,3,2,1,2,3,2,2,1,1,1,2,2,2,1,2,3,3,1,2,2,1,3,1,2,1,1,2,1,1,3,3,1,1,1,1,1,1,1,2,2,1,2,2,2,1,1,1,2,1,2,1,1,1,1,1,3,3,2,2,1,1,1,1,1,1,1,2,2,1,3,1,2,2,2,1,3,1,1,2,1,1,1,1,2,2,2,1,1,1,1,1,1,2,1,1,1,1,1,1,1,45.12494
1,1,2,2,1,2,2,2,2,1,1,1,1,3,1,1,2,2,2,1,1,1,1,1,1,2,2,2,1,1,1,1,2,1,1,1,1,3,1,1,2,1,2,2,3,1,1,1,1,3,1,1,2,2,1,3,3,1,3,1,2,2,2,1,2,2,2,1,2,2,2,2,2,3,2,2,1,2,1,2,1,2,1,1,1,1,1,2,1,1,1,2,1,1,2,1,3,1,2,2,2,3,1,1,2,2,3,1,1,1,2,2,1,1,3,1,1,1,1,1,3,1,1,2,3,1,1,1,1,2,1,2,1,2,1,1,1,1,2,1,1,3,1,3,2,1,1,2,2,2,1,1,2,1,1,2,1,1,2,2,1,1,2,2,1,1,2,1,1,2,1,2,2,2,1,2,1,1,2,1,2,1,1,1,2,1,1,2,1,1,1,1,1,1,1,2,1,3,1,1,2,1,2,2,1,2,1,1,1,1,2,1,1,1,1,1,2,3,1,3,2,2,1,1,1,1,1,1,1,1,3,1,1,1,1,1,1,2,3,1,1,1,1,1,2,1,2,3,1,3,1,1,1,1,2,1,2,1,2,1,1,2,1,1,1,1,1,1,2,3,2,1,1,1,2,1,1,2,2,1,2,2,1,1,1,2,2,2,1,2,1,1,1,1,2,1,1,1,3,1,1,2,1,2,1,1,1,16.244961
1,1,1,1,2,2,1,2,2,1,1,2,1,2,1,2,1,2,2,2,1,1,2,1,1,2,3,2,2,1,2,1,1,3,1,2,1,1,1,1,1,2,2,2,1,1,2,2,2,1,1,3,1,1,1,2,2,1,2,3,3,2,1,2,1,2,2,1,1,2,2,2,2,2,2,3,2,1,1,1,2,1,2,1,2,2,1,1,2,1,1,2,1,2,1,1,1,3,2,1,1,2,1,1,2,1,1,2,2,2,1,2,1,1,2,1,2,1,2,1,2,1,1,2,3,1,2,2,2,2,2,2,2,1,1,1,2,1,1,1,1,3,2,3,1,1,2,3,2,1,1,2,2,1,1,1,1,2,2,2,2,1,1,1,2,1,1,2,1,2,2,1,1,2,2,3,1,2,2,1,1,1,1,1,1,2,1,2,1,1,1,2,2,1,1,2,1,1,1,1,1,2,2,1,1,1,2,1,1,1,2,2,2,2,2,1,2,1,1,2,1,1,1,2,1,1,2,1,1,2,1,1,1,2,2,2,1,1,2,2,2,2,1,2,1,1,1,2,1,2,1,1,1,1,1,1,1,1,1,1,2,3,1,1,2,3,2,1,1,1,1,2,1,1,2,1,1,2,2,2,1,2,1,2,1,1,2,3,1,2,1,1,1,2,2,1,2,2,2,1,2,1,3,2,1,1,3,38.275314
1,2,2,1,2,2,2,1,2,1,2,1,2,1,2,1,1,1,1,1,2,2,1,2,1,1,1,2,2,1,1,2,2,1,1,2,1,2,1,1,1,2,3,1,1,1,2,1,1,1,1,1,1,2,2,2,2,1,2,1,2,1,1,2,1,1,1,1,1,1,1,2,1,1,2,1,2,1,2,1,1,1,3,1,2,2,3,2,1,2,2,2,2,1,2,1,1,2,2,2,1,1,1,1,1,2,1,2,1,2,1,3,2,1,1,1,1,1,1,2,2,2,1,1,3,1,1,3,1,1,1,1,2,1,1,2,2,2,1,1,1,1,1,2,1,2,2,2,2,2,1,1,1,2,2,3,1,1,1,1,1,1,2,2,2,1,3,2,1,1,1,2,2,1,1,1,1,2,1,2,1,1,2,1,2,1,1,1,1,2,2,2,3,1,1,3,1,2,1,2,1,1,3,1,1,2,2,2,3,2,1,2,2,2,2,2,3,1,1,3,2,2,1,2,1,1,2,1,2,2,1,1,1,3,1,3,1,1,2,1,2,2,1,1,1,2,2,1,1,1,1,1,1,1,1,1,1,1,1,1,2,1,1,1,2,2,1,1,1,2,3,2,1,1,1,1,3,1,3,2,2,1,1,2,2,2,2,1,1,1,1,2,3,2,1,1,1,2,2,1,1,2,1,1,1,2,3,15.304486
1,1,3,2,1,2,1,1,2,1,1,1,1,1,2,1,1,1,1,2,2,1,1,1,1,2,1,2,1,1,1,1,2,1,1,3,1,2,2,3,1,2,1,1,1,1,1,1,1,1,2,1,2,2,1,2,1,1,2,1,1,2,1,2,3,2,1,1,1,2,1,3,2,1,1,1,2,1,3,1,2,2,2,1,1,3,3,2,2,1,2,2,2,1,1,1,1,2,1,2,1,3,2,1,1,2,1,2,2,2,2,2,3,1,2,1,2,2,2,1,2,1,2,1,2,1,2,2,1,1,1,2,3,2,2,2,1,2,2,2,1,3,1,3,1,2,2,2,2,1,1,2,2,2,3,1,1,2,1,1,1,2,2,2,2,1,2,1,2,1,2,2,1,2,2,1,1,1,2,1,1,2,1,1,2,1,1,1,1,1,1,2,1,2,1,3,1,2,1,1,1,2,2,1,1,1,3,2,1,1,3,2,1,1,2,1,1,1,1,2,1,1,1,1,2,1,2,1,1,2,1,2,1,1,1,1,1,3,2,2,1,1,1,1,1,1,1,3,2,3,2,2,1,1,1,3,1,2,2,1,2,2,2,1,1,2,2,1,1,1,2,2,2,1,2,1,1,1,2,1,3,1,1,1,2,1,1,1,1,1,1,2,1,2,1,1,1,2,1,1,2,1,1,2,1,1,2,-0.699312
1,2,2,2,2,1,2,1,2,2,1,2,2,3,1,1,2,1,2,2,2,1,2,1,1,1,3,1,2,2,1,1,3,2,2,1,1,2,1,2,2,1,1,1,2,1,1,2,1,1,1,1,1,2,2,2,1,1,1,2,2,1,2,2,1,1,1,1,1,2,1,2,2,1,2,2,1,2,2,2,1,2,1,1,1,2,2,2,1,1,1,2,1,1,2,1,1,3,2,2,1,1,2,2,2,2,3,2,2,2,1,2,1,2,2,1,1,2,1,1,2,1,2,2,3,2,1,2,2,1,1,1,2,2,2,1,1,1,1,2,2,2,1,2,1,2,2,2,1,2,2,1,1,1,1,1,1,2,1,1,1,1,2,2,2,1,1,1,1,2,2,1,2,2,1,1,2,2,2,1,1,1,1,1,2,1,1,1,1,2,1,1,1,2,1,2,2,2,1,3,1,1,1,1,1,1,2,2,2,1,2,1,1,1,2,1,1,2,2,2,2,2,1,1,1,2,1,1,1,1,1,2,1,1,1,2,1,2,1,3,1,2,1,2,1,2,1,1,1,2,1,1,2,1,1,1,1,1,2,1,1,2,2,1,1,2,1,2,1,3,2,2,1,1,2,1,1,1,2,2,1,1,1,1,3,2,2,1,1,2,1,1,1,1,2,1,1,1,1,3,1,2,3,2,2,1,2,23.234654
1,2,2,2,2,2,2,2,2,1,3,2,1,3,1,3,1,1,1,1,1,2,1,2,1,1,1,2,1,1,1,1,2,1,1,1,2,2,1,2,1,1,1,3,2,1,1,1,1,1,2,1,1,2,1,2,1,2,2,1,2,1,3,3,1,2,1,1,1,1,1,1,1,2,1,1,2,1,2,1,2,2,2,1,1,2,2,1,2,3,1,1,1,1,1,1,1,2,1,1,1,1,1,1,2,1,1,3,2,2,1,2,1,2,1,1,1,1,2,1,1,1,1,1,3,1,1,1,1,1,1,1,1,2,1,2,2,2,2,2,1,1,2,2,1,2,1,2,2,2,1,1,2,1,3,1,1,2,1,1,3,1,3,1,2,1,2,1,1,2,1,1,1,3,2,3,1,1,2,1,1,1,1,1,1,1,1,1,1,2,1,2,1,2,2,1,1,1,2,2,3,2,3,1,1,2,1,3,1,3,3,1,2,1,2,1,2,2,1,1,1,2,1,1,2,1,1,2,1,2,1,1,2,1,1,2,1,2,2,2,1,1,2,2,2,1,3,2,1,1,2,1,1,2,1,3,1,1,1,2,2,2,2,1,2,2,1,1,2,3,2,1,1,2,1,1,1,1,1,2,1,2,1,1,1,2,1,1,1,2,3,1,2,1,1,1,1,1,1,1,1,2,1,2,2,2,1,4.997082
1,1,2,1,2,3,2,1,2,1,3,2,1,1,1,1,1,2,1,2,2,1,2,2,1,1,2,1,2,2,2,2,2,1,2,1,3,1,1,2,2,2,1,3,1,1,1,2,1,2,2,1,1,2,2,2,2,2,1,1,1,2,2,2,2,1,1,1,1,1,1,1,1,2,1,1,1,1,1,2,1,1,1,1,2,2,1,1,1,3,1,2,2,1,1,1,1,1,1,2,1,1,2,1,1,1,1,2,1,3,3,2,1,2,2,2,1,1,2,2,1,2,1,1,1,2,2,1,2,2,1,3,2,1,1,1,1,1,1,2,1,1,1,2,1,1,2,2,1,3,1,2,2,1,2,1,1,2,1,2,1,1,1,3,1,1,1,1,1,1,1,3,1,1,2,2,2,1,1,1,1,2,1,1,3,1,1,1,1,2,1,1,2,2,2,1,2,1,1,1,1,2,1,2,1,1,1,2,3,1,1,2,1,1,2,1,2,1,1,1,2,2,3,1,1,2,1,1,2,2,2,1,1,2,1,2,1,2,3,1,1,1,1,1,3,1,1,1,2,2,2,1,1,2,1,2,1,2,1,1,1,1,1,3,2,2,1,1,2,1,2,1,1,1,1,1,1,1,2,2,1,1,2,1,1,1,1,2,1,1,2,2,1,1,1,1,1,3,2,1,1,1,3,2,1,2,1,118.860271
1,2,2,2,1,1,2,1,2,1,2,2,2,1,1,2,1,1,2,2,2,1,1,1,1,2,2,2,1,2,1,2,2,1,1,2,1,1,1,2,3,2,2,2,3,1,1,2,1,3,1,2,1,1,3,2,2,2,1,1,1,1,2,1,2,2,1,1,2,1,1,2,3,3,1,2,2,1,3,1,3,1,2,2,1,1,1,1,1,2,3,1,1,1,1,2,2,2,1,2,2,1,1,1,1,1,1,3,2,2,2,1,1,1,1,1,1,1,1,1,1,1,1,1,1,1,2,1,1,3,2,1,2,1,2,1,1,2,1,1,1,3,2,2,1,1,1,1,2,1,3,1,3,1,2,1,1,2,1,1,3,1,2,2,2,1,1,1,1,2,1,2,1,1,1,2,2,1,1,1,2,2,1,1,1,1,1,1,2,1,1,2,2,2,2,1,1,1,2,1,2,1,1,2,2,1,2,1,2,1,1,1,1,2,2,1,1,1,1,2,1,3,1,1,1,2,1,1,2,3,1,1,2,1,1,1,1,1,1,1,1,1,1,1,2,2,1,2,2,1,2,1,2,1,2,1,2,2,1,1,2,1,1,1,1,1,1,1,1,2,3,1,1,1,1,1,1,1,3,1,2,3,1,1,1,1,1,2,1,1,1,1,1,2,1,1,1,1,1,3,2,1,1,1,1,1,2,-0.948082
3,2,1,2,1,3,2,2,2,1,3,2,1,3,1,1,2,1,1,2,1,2,1,2,1,2,2,1,3,2,1,1,2,2,1,1,1,1,1,1,2,2,2,1,1,1,2,2,1,2,2,2,2,2,2,2,1,1,1,1,1,1,1,2,1,3,2,1,2,1,1,2,2,3,1,1,2,1,1,1,1,1,2,1,1,2,3,1,2,3,1,2,2,1,2,1,1,1,1,2,1,2,1,2,2,2,2,1,1,2,3,1,1,1,2,1,1,2,2,1,1,2,2,3,3,1,1,2,2,1,2,3,2,2,1,1,1,1,2,1,1,2,2,1,1,1,1,1,1,1,1,1,1,1,2,1,1,1,1,1,2,1,1,2,2,1,2,2,1,1,2,2,1,1,3,2,1,1,2,1,1,3,1,1,2,2,1,1,2,1,1,2,2,1,3,1,1,1,1,2,1,1,1,3,1,1,2,2,3,2,1,1,1,2,2,2,3,1,1,1,2,3,2,1,1,2,3,1,1,2,1,1,1,1,1,1,1,2,2,1,1,1,1,1,1,1,1,2,1,1,1,1,1,2,2,2,3,2,2,1,2,1,1,2,3,1,1,1,1,1,1,2,1,1,1,2,2,2,2,1,1,2,2,2,2,1,1,1,1,2,1,3,1,2,2,1,1,1,1,1,1,1,1,2,3,1,2,102.680753
2,2,2,1,2,3,2,2,2,1,1,2,1,2,1,2,1,1,3,2,2,2,1,1,1,2,1,3,2,1,1,1,2,1,2,1,2,2,1,2,2,1,2,2,2,1,1,1,2,1,1,2,1,2,2,1,1,2,1,1,2,2,2,2,1,1,2,1,2,2,2,1,1,3,2,2,1,2,2,1,2,1,1,2,2,1,1,3,2,3,2,1,1,1,2,1,1,1,2,1,2,1,1,2,3,2,1,1,2,1,1,2,2,1,2,1,1,1,1,2,1,2,1,2,1,1,2,3,1,1,1,2,1,2,1,1,2,1,1,2,2,2,2,1,1,1,3,1,2,2,1,1,1,1,2,2,2,3,2,1,3,1,1,3,1,1,2,2,2,1,1,2,2,2,2,2,2,2,3,3,2,2,1,1,2,1,1,1,1,1,1,3,1,1,2,2,1,2,1,2,1,1,2,2,1,2,1,3,2,1,2,1,1,1,1,2,2,2,2,1,1,2,2,1,2,1,1,1,2,1,1,1,2,2,1,1,1,1,1,3,1,1,2,1,1,1,2,3,1,1,3,2,1,1,1,2,3,1,2,1,1,2,2,1,2,1,2,1,1,1,2,2,1,1,1,1,1,1,1,2,1,3,2,1,1,1,1,1,1,1,2,1,2,1,2,2,1,1,2,2,1,2,2,1,1,2,1,148.53548
1,2,1,1,1,3,1,2,2,1,1,2,1,2,1,1,1,1,2,2,2,2,1,1,1,3,1,1,2,1,1,2,2,1,1,1,1,1,1,2,2,1,1,2,2,1,2,1,1,1,2,1,1,3,3,1,3,2,2,1,1,1,2,1,1,1,1,1,2,2,3,1,2,1,1,1,2,2,1,2,2,2,1,2,2,2,3,2,2,3,1,2,2,1,1,1,1,1,1,1,2,2,2,2,2,1,1,3,2,3,2,3,2,2,2,1,1,1,2,2,2,3,1,3,2,1,1,1,1,1,1,2,2,2,1,1,1,1,1,2,1,2,2,2,1,2,2,2,2,1,2,2,3,2,2,1,1,3,1,1,2,1,1,2,1,2,3,2,1,2,1,2,1,2,1,1,2,1,3,1,1,1,2,1,1,1,2,1,1,1,1,1,1,1,2,1,1,2,2,1,1,2,1,3,1,1,1,1,1,2,2,3,3,2,2,1,1,2,2,2,1,2,1,2,1,2,3,1,1,3,1,1,2,1,1,3,1,2,1,2,1,1,1,1,2,1,3,3,3,2,1,2,1,2,3,1,1,2,1,1,1,1,2,1,2,2,2,2,2,1,1,2,1,1,2,2,2,1,1,1,2,1,1,2,1,1,1,2,1,1,1,2,2,2,3,1,1,2,1,1,2,2,3,1,1,2,2,156.90089
1,1,2,2,2,3,2,1,1,3,1,2,1,2,1,1,1,1,1,2,1,1,1,1,1,1,1,1,1,2,1,1,1,1,1,1,1,1,1,2,2,3,2,1,3,1,1,1,2,2,1,1,1,3,2,1,2,2,1,1,1,2,1,1,1,1,1,2,2,2,2,2,2,2,1,2,2,1,2,2,2,1,1,1,2,3,2,2,2,2,1,2,2,2,1,2,1,1,2,1,1,2,2,1,1,1,2,1,1,3,2,1,1,1,1,2,1,2,2,1,1,2,2,2,1,2,1,1,1,2,1,3,2,1,1,1,2,2,1,1,2,1,1,3,1,3,1,2,1,1,2,1,2,1,2,3,1,1,1,2,2,1,2,3,2,2,2,2,1,1,1,1,2,3,1,1,1,2,3,1,2,1,1,1,1,2,1,1,1,1,1,2,2,1,1,3,2,1,1,2,1,1,1,2,1,2,2,1,3,1,2,2,1,1,1,1,1,1,1,3,1,2,2,1,1,2,1,1,2,2,1,2,2,2,1,2,1,2,1,1,1,2,1,1,2,1,1,1,2,1,3,1,1,2,2,1,2,3,2,1,1,2,2,2,2,2,1,1,1,1,1,3,1,1,1,2,2,1,3,2,1,1,1,1,2,2,2,2,1,1,2,2,2,1,1,1,2,1,1,1,1,1,3,1,1,1,1,131.403863
1,1,2,1,1,3,3,1,1,1,1,2,1,2,1,2,1,2,2,2,1,1,1,2,2,1,2,1,2,1,1,3,2,2,1,1,2,2,2,3,1,2,1,2,2,1,1,2,2,1,3,1,1,2,2,1,1,1,3,1,2,1,2,1,3,3,1,1,1,1,1,1,2,1,1,1,2,1,2,1,2,1,1,1,1,2,2,2,1,1,1,1,2,1,2,1,1,1,1,1,1,1,2,2,2,1,1,3,1,2,1,3,1,1,2,1,2,1,1,1,2,1,1,1,3,1,2,1,1,2,1,3,2,1,2,1,1,2,1,1,2,1,1,2,1,2,1,1,2,1,1,2,2,2,2,1,1,2,1,1,1,2,2,3,1,1,2,1,1,2,1,3,2,1,1,1,1,3,1,1,2,2,1,1,1,1,1,1,1,2,1,1,1,1,1,1,1,1,1,1,1,1,1,2,2,2,1,1,3,1,2,2,2,1,2,1,1,2,2,1,1,2,1,1,1,3,2,1,1,1,1,1,2,1,1,1,1,3,2,1,1,2,1,1,1,1,2,1,2,2,2,2,1,1,1,1,2,1,1,1,1,2,3,2,2,2,1,1,2,2,1,3,1,2,1,1,1,1,2,2,2,1,1,1,1,3,1,2,1,1,1,2,1,2,1,2,2,1,1,1,1,2,1,3,1,1,2,128.538889
2,2,2,2,1,2,1,2,1,1,1,1,1,3,1,1,3,1,2,3,2,1,2,1,1,2,1,1,2,1,2,1,2,2,1,2,2,3,2,1,1,2,2,2,1,1,1,1,3,1,2,2,2,2,1,2,2,2,1,1,2,2,1,2,2,1,2,2,1,3,2,2,1,2,1,1,2,1,3,1,2,1,1,1,2,3,2,2,1,2,1,2,1,1,2,1,1,1,1,2,1,1,1,2,1,2,1,2,1,1,2,1,2,1,2,1,1,1,2,3,1,2,2,2,2,1,1,1,1,3,2,2,2,2,1,1,1,1,1,2,1,2,1,1,1,2,2,2,1,1,3,1,1,1,2,2,1,1,1,1,2,1,2,1,3,2,2,1,1,1,1,1,3,2,2,1,1,2,2,1,2,3,1,1,2,1,1,2,1,1,1,2,1,2,2,1,2,1,2,1,1,3,1,2,1,2,2,1,2,2,2,1,1,2,1,2,1,2,1,2,2,1,1,1,2,1,3,1,1,2,2,1,2,2,1,2,2,1,2,3,1,1,2,2,2,1,3,1,1,2,1,1,1,2,1,1,2,1,1,2,1,2,2,2,3,2,1,1,2,3,1,1,1,1,1,1,1,2,2,1,1,1,2,2,2,1,1,3,1,1,1,3,1,1,3,1,1,1,1,2,2,1,2,2,1,2,2,32.887136
2,2,1,1,1,3,3,1,2,2,2,1,2,1,1,3,1,2,1,2,1,2,1,1,1,2,1,1,2,1,1,1,2,1,1,1,3,2,1,3,2,3,2,3,3,1,2,3,1,1,2,1,2,2,1,1,1,2,1,1,3,2,2,1,3,1,1,1,2,2,1,1,1,2,2,1,1,1,2,2,2,1,1,1,1,2,1,1,1,1,1,1,3,1,1,1,1,1,1,3,1,1,2,2,2,1,1,1,1,1,1,2,1,1,2,2,1,1,2,1,1,1,1,1,2,1,1,1,1,2,1,2,2,2,1,2,1,2,1,1,1,3,1,1,1,1,2,2,2,1,2,1,1,1,2,1,2,3,2,1,1,1,1,2,2,1,3,2,1,2,1,3,2,1,2,2,2,3,1,1,2,2,2,1,2,1,1,1,1,1,2,1,2,2,1,2,1,2,1,2,1,2,1,2,2,2,1,1,1,1,2,2,3,2,1,1,2,2,1,2,2,2,1,1,1,1,2,1,1,1,2,1,2,1,1,1,1,1,1,1,2,2,1,1,1,1,1,1,2,2,1,1,2,1,2,2,2,1,2,2,1,2,1,3,2,2,1,1,3,1,1,3,1,1,2,2,1,2,2,1,2,2,2,1,1,3,2,1,1,1,1,1,1,2,1,2,1,1,1,1,1,2,1,2,1,1,1,138.826338
1,2,1,2,1,3,2,2,3,2,3,2,1,3,2,2,2,2,1,1,2,1,1,1,3,2,1,2,2,2,1,2,2,1,1,1,1,2,1,2,2,1,2,2,2,2,1,1,1,3,1,2,1,1,2,2,2,1,1,2,2,1,1,1,2,1,3,2,1,1,1,3,2,1,1,1,2,1,1,1,1,1,1,1,1,2,2,2,1,3,2,2,1,2,2,1,1,2,2,1,1,1,1,1,2,2,2,2,2,2,1,2,1,2,3,2,1,2,1,3,1,1,1,1,3,1,2,2,2,1,2,1,2,1,2,1,1,1,1,1,1,1,2,1,1,2,1,3,2,1,1,1,3,1,1,2,1,1,1,1,2,1,2,1,3,2,2,2,2,1,2,1,1,1,1,3,1,1,1,1,1,2,1,1,1,1,1,1,1,1,1,1,2,1,1,2,1,1,1,3,1,1,2,2,1,1,1,2,2,1,1,2,2,1,2,1,2,1,1,2,1,1,2,1,1,1,1,1,2,3,1,1,2,2,1,2,1,2,1,2,1,2,1,2,1,2,2,3,1,1,2,1,1,1,2,1,1,1,1,1,2,2,1,1,1,1,1,1,1,2,1,1,1,1,2,1,2,1,2,2,1,1,2,1,1,1,2,1,1,1,2,2,1,3,1,1,2,2,1,2,1,2,1,2,1,1,2,96.982522
2,2,2,1,1,1,1,1,2,2,2,1,1,2,1,2,1,2,1,1,1,1,1,1,1,2,3,2,1,2,2,1,1,1,2,1,2,2,1,2,1,1,2,1,1,1,2,2,2,1,2,1,1,1,2,1,2,2,3,1,1,1,2,2,2,2,2,1,1,1,2,3,2,1,2,1,1,1,2,1,2,1,2,2,1,2,2,2,2,1,2,1,1,1,1,1,1,1,2,1,1,1,1,1,2,2,1,1,2,1,2,2,1,1,3,1,1,1,1,2,2,2,1,2,1,1,1,3,1,1,1,2,1,1,3,1,2,1,1,1,2,1,2,1,3,3,2,3,2,2,3,1,3,1,1,1,1,2,1,1,2,1,1,2,1,2,2,2,1,2,2,2,1,1,2,2,1,2,2,1,2,2,2,1,2,1,1,2,3,1,2,1,2,2,2,1,1,1,1,1,1,1,1,1,2,1,1,2,1,2,2,2,1,1,1,1,1,2,1,2,1,2,2,2,1,1,2,1,2,1,2,2,1,1,1,2,1,2,1,2,1,1,1,1,2,1,2,2,1,2,2,1,1,2,1,2,2,1,1,2,1,1,2,1,1,2,1,1,2,2,2,2,1,2,2,1,1,1,1,2,2,1,2,2,2,2,2,2,1,1,2,2,1,2,2,2,1,1,2,2,1,1,1,1,1,1,1,57.974024
2,3,1,3,1,3,2,1,1,1,1,1,1,3,1,1,2,1,1,1,1,1,1,1,1,1,1,1,1,1,1,2,3,1,1,1,2,3,2,1,1,3,2,2,3,1,1,3,1,2,2,1,1,3,2,2,2,2,2,1,2,1,2,1,1,1,1,1,1,2,3,2,2,1,2,2,2,1,1,2,2,2,1,2,3,2,1,2,2,1,1,1,3,1,1,1,1,1,1,2,1,1,1,1,1,2,1,2,2,2,3,2,1,2,1,1,1,1,1,2,1,2,1,1,3,1,1,2,2,2,1,1,2,2,1,1,2,3,1,1,1,3,1,2,1,3,1,2,3,3,1,2,2,2,1,1,1,1,1,1,1,1,1,2,2,1,2,1,1,1,1,1,2,1,2,1,1,1,1,2,1,1,1,1,1,1,1,1,3,1,1,3,1,2,2,1,1,1,1,1,1,3,3,2,1,2,1,2,2,1,1,1,2,2,1,1,1,2,2,2,1,1,1,2,1,2,1,1,1,2,2,1,1,2,1,2,1,1,2,1,1,2,2,3,1,1,1,2,1,1,1,1,2,1,1,2,1,1,1,1,1,1,3,1,2,1,2,3,1,1,1,3,1,1,1,2,1,1,1,1,1,2,1,2,1,2,1,2,1,1,1,1,1,2,2,2,1,1,1,2,1,3,3,3,2,2,2,133.57234
1,2,2,1,2,1,1,1,2,2,1,1,2,2,1,1,1,2,2,1,1,1,2,1,1,3,2,2,2,1,1,1,2,1,1,1,1,3,1,1,2,1,1,1,1,1,1,3,1,1,1,1,1,1,1,1,1,2,2,2,1,1,2,2,1,3,1,1,1,1,2,2,1,1,2,2,1,2,1,2,2,1,2,1,1,1,2,2,1,1,1,1,1,1,1,2,2,3,1,2,1,2,2,2,2,1,2,2,2,1,2,2,1,3,1,2,1,1,1,1,1,2,1,1,1,2,1,2,2,2,1,1,3,1,1,1,2,1,1,1,1,1,1,1,1,1,1,2,2,2,2,1,1,1,1,3,1,1,1,1,2,1,2,1,1,1,3,2,1,1,1,2,2,2,1,1,1,1,1,1,2,2,2,2,1,2,2,3,1,1,1,1,1,1,1,1,2,1,1,2,2,1,2,2,1,1,1,1,2,1,1,1,3,1,3,1,3,2,1,2,2,2,2,1,1,1,3,3,1,1,1,1,1,2,1,1,1,1,1,2,2,2,2,2,1,2,2,1,1,3,1,1,1,3,1,1,1,1,1,1,1,3,2,1,2,1,1,1,1,1,1,1,1,1,3,2,2,1,1,1,2,2,1,2,1,3,2,1,1,1,1,2,1,1,2,1,2,2,1,2,1,1,1,1,1,2,2,44.05313
1,2,2,1,1,2,1,1,1,3,1,2,1,2,3,2,2,1,1,1,2,2,1,2,1,1,3,2,2,2,1,1,2,1,1,1,2,1,1,2,1,2,1,2,1,1,1,2,1,1,1,1,1,2,1,1,2,1,1,1,1,2,2,1,2,1,2,3,1,1,2,2,1,3,1,2,1,1,2,3,1,1,1,2,1,2,2,2,1,1,1,3,1,2,2,1,1,1,1,2,1,2,2,1,1,1,3,2,2,2,2,2,2,1,1,2,1,2,1,2,2,2,1,1,2,1,2,2,2,1,1,3,1,1,1,1,1,2,1,1,1,1,2,2,2,2,2,1,2,2,2,1,3,1,2,2,1,1,2,1,2,2,2,1,1,1,2,2,1,1,2,1,2,1,1,2,2,2,2,1,1,2,1,3,2,2,1,1,2,1,1,2,2,1,1,2,1,1,1,3,2,1,2,2,1,3,1,2,3,1,2,2,1,1,2,2,1,2,1,1,1,1,1,1,3,1,1,2,1,2,1,2,3,1,1,1,2,2,1,1,1,1,2,1,1,1,3,2,1,1,1,1,2,2,2,1,3,1,1,1,2,1,1,3,2,1,1,1,1,1,2,3,2,2,1,2,2,2,1,1,1,2,2,1,1,3,1,1,1,1,2,1,1,2,1,1,1,2,1,2,2,1,2,1,1,2,2,73.054008
1,1,1,1,1,2,1,3,1,1,1,2,1,2,2,2,2,3,2,1,1,1,1,1,2,1,2,1,2,2,1,1,2,1,2,1,1,2,1,2,1,2,2,1,2,1,1,2,2,1,1,2,1,1,2,2,3,2,1,1,1,1,3,2,2,2,1,1,1,1,1,1,2,2,2,1,2,2,2,1,2,2,1,1,1,1,3,2,2,1,1,1,1,2,3,1,1,2,2,1,1,1,2,2,2,1,2,3,1,1,2,2,1,2,2,1,1,2,1,2,2,2,1,1,3,1,1,2,1,1,1,2,2,2,2,1,3,1,2,1,2,2,2,2,2,2,2,2,2,2,1,1,3,1,1,2,1,2,1,1,1,1,1,1,1,1,1,2,1,2,2,1,1,3,1,1,2,2,3,1,1,2,1,1,1,1,1,1,1,1,1,3,2,3,2,1,2,1,1,3,2,2,1,3,1,1,1,2,1,1,2,2,2,1,3,1,2,2,1,2,1,3,2,1,1,1,2,1,1,2,1,2,2,2,1,1,1,1,1,1,2,2,1,1,1,1,1,2,1,2,2,2,1,1,1,2,3,2,1,1,2,1,1,1,1,1,1,1,1,2,2,2,1,1,1,1,1,2,2,1,1,1,1,1,1,1,2,1,1,1,2,2,2,2,1,2,1,1,3,1,1,1,2,2,2,1,1,57.057831
2,2,3,2,2,2,3,1,2,1,2,2,1,1,2,2,2,1,2,1,1,1,1,1,2,1,1,2,2,2,1,1,1,2,1,1,1,2,1,2,2,1,2,1,3,1,2,1,1,2,2,1,1,1,1,1,2,1,1,1,1,1,1,1,3,3,2,1,3,2,2,1,2,2,1,1,2,1,2,1,1,1,1,1,2,1,1,3,2,2,2,2,1,1,1,1,1,1,1,1,1,2,2,1,1,1,1,1,2,1,1,1,1,1,2,2,1,2,1,1,3,1,1,2,2,1,1,3,1,2,1,3,3,1,1,1,2,1,2,1,3,2,2,2,1,2,2,2,1,2,2,1,1,1,1,2,1,2,1,1,2,1,2,1,3,1,2,2,1,1,1,2,1,1,2,2,1,3,2,1,2,1,2,1,1,2,1,1,2,1,1,1,1,1,2,2,1,1,1,1,2,2,3,1,1,2,1,2,3,2,1,2,2,1,3,1,1,3,1,2,1,1,1,2,1,1,1,1,1,2,1,2,3,1,2,1,2,3,1,1,1,1,2,1,1,1,2,2,1,1,2,1,2,3,1,2,1,1,1,1,1,3,2,2,1,1,2,1,1,3,1,2,2,2,1,1,1,1,2,1,1,2,1,1,2,3,1,1,1,1,3,1,1,1,2,1,1,1,1,1,2,1,1,1,3,1,2,37.685098
1,2,2,2,1,2,3,1,2,1,2,1,1,1,2,2,1,1,1,1,1,1,2,1,1,2,2,2,1,1,1,2,1,2,2,2,2,1,1,1,2,2,1,2,3,1,1,1,1,1,1,1,1,2,2,1,3,3,1,3,2,1,1,2,2,1,2,1,1,1,3,1,1,1,1,1,1,1,2,1,2,1,2,1,1,2,3,2,2,1,1,1,1,1,1,1,1,2,2,2,1,1,2,2,1,2,1,1,1,2,2,3,1,3,1,3,1,2,2,3,2,1,2,2,2,2,2,1,1,1,1,2,3,2,3,1,1,1,1,1,2,1,1,2,2,1,2,1,1,2,3,2,1,1,1,1,2,2,2,1,1,1,1,1,1,1,2,1,1,1,1,2,3,1,1,2,1,1,1,1,2,2,1,1,1,1,1,2,2,1,1,1,2,2,1,2,1,2,2,1,1,1,1,1,1,1,2,2,2,1,1,1,1,3,1,1,2,3,1,1,2,2,1,2,1,1,1,1,2,3,1,1,2,1,1,2,1,2,2,1,1,2,2,1,1,1,2,2,1,2,2,1,1,1,1,2,2,1,1,1,1,2,3,2,2,1,1,1,3,2,2,2,2,1,1,1,1,1,1,3,2,2,1,2,1,1,1,1,1,1,2,2,1,1,1,3,1,1,2,1,2,2,2,1,1,1,2,2.222678
1,1,2,1,1,2,1,2,1,2,1,1,2,2,1,2,1,1,1,1,2,2,1,1,2,2,1,1,1,2,1,1,1,1,1,1,1,3,1,2,1,1,1,1,3,1,1,1,1,2,1,1,1,2,2,2,2,1,2,2,2,2,1,2,2,1,1,2,1,1,1,1,1,2,1,2,1,1,1,1,2,1,1,2,3,1,1,1,1,1,1,1,1,1,2,1,1,1,2,1,1,1,3,3,1,2,2,2,2,2,2,1,1,1,2,2,1,2,2,2,1,2,1,2,2,1,1,2,3,1,2,2,1,2,1,1,1,1,1,1,2,1,2,1,1,2,2,1,1,2,2,1,2,3,2,1,2,2,3,1,1,1,1,3,2,2,2,1,1,2,2,2,2,1,2,3,1,1,3,1,2,2,1,1,1,2,1,1,2,1,2,2,3,1,1,2,2,1,2,2,1,1,1,1,1,2,2,2,2,1,2,2,1,1,1,2,1,1,2,1,1,1,2,2,2,1,2,1,1,1,1,1,1,3,2,1,1,2,2,1,2,1,1,1,1,1,3,1,1,2,1,1,2,2,1,1,1,1,1,1,1,1,2,1,3,1,1,1,1,1,1,2,3,1,1,1,1,1,1,1,2,3,2,2,1,3,1,2,1,1,2,2,1,1,2,2,1,1,2,1,1,1,2,1,1,1,2,35.19361
1,2,1,2,1,2,1,2,2,2,1,1,1,2,2,1,1,2,1,1,3,1,1,1,1,1,2,1,2,2,1,1,3,1,2,2,1,2,1,1,1,2,1,1,2,2,1,2,2,1,1,1,2,3,2,2,1,1,2,1,2,2,1,3,2,1,1,1,1,2,1,2,1,1,1,1,2,2,2,1,2,1,1,1,2,3,1,1,2,1,1,2,1,2,2,1,2,2,1,2,2,1,3,1,1,1,1,2,3,2,2,1,1,1,2,1,2,1,1,1,1,2,1,1,1,1,2,2,2,2,2,2,1,1,1,3,1,1,2,2,1,2,2,2,1,2,2,1,1,1,2,2,2,1,3,1,1,1,1,1,2,1,1,1,3,1,2,1,1,1,1,1,2,1,1,2,1,1,1,2,2,1,2,2,1,1,2,2,1,1,1,1,1,3,2,1,1,1,1,3,2,2,2,1,1,1,1,2,1,1,1,1,1,1,2,1,1,2,1,1,1,1,1,2,1,1,1,1,1,2,1,1,1,1,2,2,1,2,1,1,1,1,2,1,2,1,1,2,2,1,1,1,1,2,1,2,2,1,1,1,1,2,1,1,2,1,1,1,2,2,1,1,1,1,1,2,2,2,1,1,3,1,1,2,2,1,1,1,1,1,1,2,1,1,2,2,1,1,1,1,1,3,2,2,2,2,1,14.245378
3,1,2,1,1,2,3,2,2,2,2,1,1,2,1,2,1,1,2,2,1,1,1,1,2,1,1,3,2,1,1,1,2,1,1,2,2,2,1,2,1,1,1,2,2,1,1,2,1,1,1,2,1,2,3,1,3,1,3,2,1,1,1,2,1,1,1,2,1,1,1,1,2,3,2,1,2,1,1,1,1,1,1,2,1,2,2,2,1,1,1,2,1,2,1,1,1,2,2,1,2,2,2,1,1,1,1,2,2,2,2,1,1,1,2,1,1,1,1,1,1,1,2,1,1,1,1,1,2,1,1,1,2,1,1,1,2,1,1,1,1,3,1,1,1,3,2,3,1,2,1,1,1,1,1,2,1,2,2,1,2,1,1,2,2,1,3,1,1,2,2,2,1,1,1,2,1,1,1,2,2,1,2,1,1,2,1,2,1,2,1,1,1,3,2,2,1,1,1,1,2,1,3,2,1,1,2,1,2,2,2,2,2,1,1,2,1,2,1,1,2,1,1,1,2,1,2,2,1,1,3,1,3,2,1,1,1,2,1,2,1,1,1,1,2,2,2,1,1,1,1,1,2,1,1,3,2,1,2,1,2,2,1,3,1,1,1,1,2,2,2,2,1,1,2,2,2,1,1,2,1,1,2,1,3,2,1,1,1,2,1,3,1,1,2,3,1,1,1,2,1,1,1,3,1,2,2,34.075211
1,3,1,3,2,3,2,3,1,2,1,2,1,1,2,1,1,2,2,2,2,2,1,2,1,2,2,1,1,2,1,1,2,2,2,1,1,1,1,1,1,1,1,1,2,1,1,1,1,1,1,1,1,3,3,1,1,1,2,1,1,3,3,2,2,1,2,1,1,1,2,2,2,2,2,1,2,2,2,2,1,1,3,1,2,2,3,1,2,1,2,3,2,2,2,1,2,2,1,2,1,1,2,1,1,1,3,1,1,1,2,1,1,2,1,1,2,1,2,2,2,1,1,2,3,1,1,2,1,2,1,2,1,2,1,1,1,1,2,1,1,3,2,1,1,3,1,2,2,3,1,1,1,1,1,1,1,2,1,1,1,1,2,2,1,1,2,2,2,1,2,2,1,1,1,1,2,1,1,1,1,2,2,2,2,1,1,1,2,1,1,3,1,2,2,2,1,2,2,1,2,2,2,1,1,1,1,2,2,2,2,2,1,1,2,1,3,1,1,2,1,1,1,1,1,1,1,1,1,2,2,1,2,2,2,2,1,2,2,2,1,1,1,2,1,1,3,2,1,2,1,1,1,3,1,1,2,2,2,1,2,1,2,1,3,1,1,1,2,1,2,2,2,2,2,1,2,2,2,1,1,2,2,2,1,1,2,1,1,2,2,1,1,1,1,2,1,1,1,2,1,1,1,2,2,2,1,90.726484
2,1,1,1,2,2,1,1,1,1,1,1,2,1,1,2,2,1,2,1,1,2,1,2,2,2,2,2,1,1,1,1,1,1,1,1,1,3,1,2,1,3,1,1,2,1,1,2,2,2,2,1,1,1,1,1,2,1,2,1,1,1,2,1,1,2,1,1,1,1,1,2,3,1,1,1,2,2,1,2,1,1,1,1,2,1,2,2,1,1,1,2,2,1,2,1,1,2,3,2,2,1,2,1,2,1,1,1,1,2,3,2,1,2,2,1,1,2,3,2,2,1,1,2,2,1,1,2,1,1,1,2,2,1,1,1,2,1,1,1,1,1,1,1,1,2,3,1,2,1,2,1,2,1,1,3,2,3,1,1,1,1,2,1,2,1,2,3,1,1,1,2,2,2,3,2,1,1,2,1,1,1,1,2,1,2,1,1,1,1,1,2,1,1,3,2,1,1,1,2,2,1,1,2,2,1,1,3,1,1,1,2,1,1,2,3,2,1,1,2,1,2,2,1,1,3,2,1,1,2,2,1,1,2,1,2,1,2,2,1,1,1,2,1,1,1,1,1,1,1,2,1,1,1,2,1,2,2,1,1,1,1,2,2,2,1,1,1,1,2,1,2,1,2,2,1,2,2,1,1,2,1,2,2,1,2,2,1,1,1,1,1,1,3,1,1,2,2,1,2,2,2,2,1,1,2,1,60.272513
1,2,2,2,2,1,1,1,1,2,2,1,1,1,3,3,2,2,2,2,2,1,2,1,1,2,3,1,1,1,1,2,1,1,2,2,2,1,2,1,1,1,3,1,3,2,1,1,2,1,1,1,1,2,1,2,1,3,1,1,1,2,2,1,1,1,1,1,1,1,2,2,1,1,2,1,1,1,1,1,1,1,1,1,2,1,1,3,2,2,3,1,1,1,2,1,2,2,1,2,2,1,1,2,1,1,1,2,2,1,1,1,1,1,2,2,1,1,1,1,1,1,1,1,1,1,1,2,2,2,1,1,2,2,1,2,2,1,1,1,1,3,1,1,1,1,1,2,1,2,2,2,2,2,2,1,1,2,1,3,1,1,1,2,1,1,2,1,2,3,2,3,1,1,1,1,1,2,2,1,2,2,1,2,3,2,2,2,1,1,1,2,3,2,1,1,1,1,1,2,1,1,1,3,1,1,1,2,2,2,2,1,3,1,1,2,1,1,2,3,1,1,2,1,1,3,1,2,1,1,1,1,3,1,1,2,1,1,3,2,2,1,3,2,2,1,2,1,1,1,1,1,1,1,1,1,1,1,2,1,1,2,3,1,2,1,2,1,1,1,3,2,1,2,2,1,1,1,2,2,2,2,1,2,3,3,1,1,1,1,1,1,1,3,2,1,1,1,1,2,1,3,1,2,1,2,1,18.300936
2,1,1,1,2,2,1,1,2,3,1,2,1,1,1,2,1,2,2,2,2,2,1,1,1,1,1,2,1,1,2,1,2,1,1,1,1,1,2,2,1,2,1,1,3,1,1,3,2,2,2,1,2,1,3,1,2,2,1,2,1,3,1,2,1,2,1,2,2,1,1,1,3,1,2,2,2,2,2,1,3,1,1,2,2,1,1,1,2,1,1,1,2,1,1,1,1,1,1,1,2,2,2,2,2,1,2,3,2,2,2,2,3,1,1,1,1,1,1,2,2,1,1,1,3,1,1,3,1,1,1,2,3,2,1,1,1,2,1,1,1,2,1,1,1,2,1,1,3,2,2,1,3,2,2,2,1,2,1,1,2,1,1,1,1,2,2,1,1,1,1,1,1,1,2,1,1,2,1,2,1,1,1,1,1,1,1,2,1,1,1,3,1,2,1,2,1,3,1,1,2,1,1,1,1,2,1,1,2,1,1,2,1,1,2,1,1,3,1,2,1,1,2,2,1,1,1,2,1,2,1,1,1,1,2,2,2,2,1,2,2,1,2,3,2,1,2,1,1,1,1,1,1,1,1,2,2,2,1,1,1,3,1,2,1,1,3,1,2,1,1,2,1,1,2,1,1,1,2,1,2,2,2,1,1,1,1,1,1,1,1,1,1,1,1,1,1,1,1,2,1,1,2,2,1,2,1,42.587788
1,2,2,1,1,2,3,2,2,1,1,2,2,2,1,2,2,2,2,1,3,2,1,1,3,1,1,1,2,1,1,1,1,2,1,1,2,1,2,1,1,1,2,1,2,1,2,2,1,1,1,1,2,2,1,1,1,1,2,1,1,1,3,1,1,2,2,1,2,1,2,1,3,3,1,2,1,1,1,2,2,2,3,2,2,2,1,2,2,3,1,2,1,1,1,3,1,1,3,2,2,1,1,1,3,1,1,1,3,1,3,2,2,1,2,1,1,1,2,2,1,1,1,2,2,1,1,1,1,1,1,1,2,1,1,1,1,3,2,1,1,2,1,1,2,1,1,1,3,3,3,1,2,1,2,2,1,2,2,1,2,1,3,1,1,2,1,1,2,2,1,1,2,3,1,2,1,1,2,1,1,1,1,1,2,1,1,2,1,2,2,1,3,1,2,2,1,1,1,1,1,1,1,2,1,2,2,2,2,1,1,2,1,1,2,1,2,3,1,1,2,1,1,2,1,1,2,2,1,2,2,1,2,2,1,2,2,2,2,2,1,1,1,1,2,2,1,3,2,3,3,1,1,2,2,1,3,2,1,1,1,2,1,2,2,3,1,2,2,1,2,1,1,2,1,1,3,1,2,2,2,1,1,2,1,2,1,1,1,3,1,2,1,1,1,1,1,1,1,1,1,1,3,3,1,1,1,66.629157
1,2,2,2,1,2,2,1,2,3,1,1,1,2,2,1,1,1,1,1,1,1,1,2,2,1,2,2,2,1,1,2,2,1,2,1,2,2,1,2,2,2,2,1,1,1,1,2,2,1,1,1,2,2,3,1,1,2,2,2,1,1,1,3,3,1,1,1,1,1,3,2,2,1,1,2,3,1,1,1,2,1,3,1,3,1,2,3,2,2,1,1,1,1,1,1,1,1,2,2,1,2,1,1,1,1,2,2,1,3,1,2,2,2,2,1,1,2,1,1,1,2,2,1,3,1,2,2,2,2,1,2,1,1,1,1,2,1,2,2,2,2,1,3,1,2,2,1,1,2,2,2,2,2,2,2,1,1,2,1,2,1,2,3,3,1,1,2,2,2,1,2,2,2,2,1,1,2,1,1,3,1,1,2,1,2,1,1,1,1,2,2,2,1,1,2,1,1,1,1,2,1,1,2,1,2,2,2,1,1,1,1,3,2,2,2,2,1,1,3,1,3,1,1,3,1,2,1,2,1,2,1,1,1,2,2,1,2,2,2,1,1,2,1,1,2,1,1,1,1,1,2,1,1,1,2,2,3,1,1,1,2,1,1,1,1,1,1,1,2,2,1,1,2,1,1,1,1,1,1,1,1,1,1,2,2,1,1,2,2,1,1,1,2,2,2,1,1,3,3,2,2,1,1,1,3,2,14.285863
2,1,1,1,2,2,2,1,2,1,2,2,2,2,1,2,2,1,1,1,1,1,1,1,1,1,1,2,1,1,1,1,3,1,1,1,1,2,2,1,3,1,3,1,2,1,1,1,1,2,2,2,1,2,2,2,1,1,1,1,1,1,1,2,2,2,2,1,1,2,1,1,2,2,1,1,3,1,2,1,2,1,2,2,1,2,2,3,2,2,1,1,1,2,2,1,1,1,1,1,1,2,1,1,1,2,3,2,3,1,2,2,2,2,2,1,1,2,3,1,2,2,1,1,2,1,1,2,1,1,1,2,1,2,1,2,2,2,1,1,3,2,3,1,1,2,2,2,1,1,1,1,1,1,2,1,1,3,1,1,2,1,2,3,3,1,1,2,1,1,1,2,3,1,1,1,1,3,1,1,2,1,1,1,2,1,2,1,2,1,1,1,3,1,2,2,1,1,2,2,1,1,2,1,1,2,2,2,1,1,2,1,2,2,1,3,2,2,1,2,1,2,1,1,2,2,1,1,1,1,1,1,2,1,1,2,1,1,1,2,2,2,1,2,2,1,1,1,2,1,3,1,1,2,1,2,2,1,1,1,2,1,2,2,1,1,2,1,1,2,1,2,2,1,2,1,1,2,3,2,2,2,1,2,1,2,2,3,1,2,2,3,1,1,1,2,2,2,1,1,2,2,1,1,2,1,1,79.721967
2,2,2,2,1,1,2,1,2,2,1,1,1,2,1,2,1,3,2,1,2,1,1,2,2,2,1,1,1,1,1,1,2,1,2,1,1,3,1,3,2,1,2,1,1,2,1,2,2,1,3,1,1,1,2,2,2,2,2,2,2,1,2,2,1,1,1,1,1,3,2,2,2,1,1,2,1,1,1,2,2,1,2,2,2,2,2,2,1,1,2,2,1,1,2,1,1,2,2,1,1,2,1,2,1,2,1,2,2,2,2,2,2,1,1,1,2,1,1,1,2,2,2,1,2,1,1,1,1,1,1,1,2,1,1,1,1,3,1,1,2,3,2,1,1,2,1,1,2,1,2,2,2,1,2,2,2,1,1,1,2,1,1,1,1,1,2,1,1,1,2,1,1,1,1,3,3,1,3,1,2,1,1,1,2,1,2,2,2,2,1,1,2,1,2,3,1,1,1,2,1,1,1,1,2,2,2,2,1,2,2,1,2,1,2,1,2,3,1,1,1,1,1,1,1,1,2,1,1,1,1,2,2,1,1,3,1,3,2,2,1,1,1,1,2,2,1,1,1,2,1,2,1,1,2,1,2,1,1,1,1,2,2,2,1,2,1,1,1,3,2,1,1,1,1,1,2,2,2,2,2,2,1,1,1,1,1,1,1,1,1,1,1,1,1,1,1,2,1,2,1,2,1,2,2,1,2,45.982486
1,3,1,1,1,1,3,2,3,1,1,1,2,1,1,2,2,2,2,2,1,1,2,3,2,1,2,3,1,1,1,1,3,1,2,2,1,2,2,1,1,2,1,1,1,2,1,2,2,2,2,1,1,2,1,1,2,3,1,1,1,2,1,1,1,1,2,2,1,2,1,2,1,3,1,1,1,1,1,1,1,1,3,2,3,2,1,3,1,2,1,2,1,1,2,1,1,1,3,1,1,1,1,2,2,1,2,2,2,1,2,2,1,2,2,2,1,1,1,1,1,1,1,2,3,2,1,3,1,1,1,1,2,1,1,1,2,1,2,1,1,1,1,2,1,1,3,3,1,1,2,2,1,1,2,2,1,2,1,2,1,2,1,1,2,1,1,3,1,1,1,1,1,1,1,2,1,2,1,2,1,1,1,1,2,1,3,2,1,1,1,3,2,2,1,2,1,1,1,2,1,3,1,1,1,2,1,1,2,1,1,2,1,1,1,1,2,1,1,1,1,1,1,2,2,1,1,2,1,1,1,2,1,1,2,1,1,2,2,2,1,1,1,1,2,1,1,1,1,1,1,2,1,2,2,1,1,1,1,1,2,3,2,1,1,1,2,1,3,3,1,1,1,1,2,1,1,2,1,2,2,2,3,1,2,2,1,2,1,1,2,2,1,1,2,1,2,2,2,3,1,1,1,2,2,1,2,28.475015
1,2,2,1,1,2,1,2,2,3,2,2,1,3,2,2,2,2,1,1,3,2,2,1,2,2,1,2,1,1,1,1,2,1,2,1,1,2,1,1,1,2,1,1,2,1,1,2,2,3,1,1,1,2,3,3,2,2,1,3,2,2,2,2,1,1,2,2,2,1,1,2,1,1,1,1,1,2,1,1,2,1,2,3,2,2,3,1,1,1,1,1,1,1,2,1,2,2,1,1,1,1,2,1,1,2,1,1,1,2,1,2,1,1,3,1,1,2,1,2,2,2,1,2,3,1,1,2,1,1,2,1,1,2,1,1,1,2,2,1,1,2,1,1,2,1,2,1,2,2,2,1,2,1,1,1,1,2,1,1,2,1,3,2,1,1,1,2,1,1,1,1,2,1,3,2,1,2,1,1,2,1,1,1,1,2,1,2,2,1,1,2,2,2,1,1,1,2,2,1,1,2,3,2,1,1,2,2,2,2,2,2,2,2,2,2,2,1,1,2,1,3,2,2,2,1,2,2,2,2,1,2,2,2,1,1,1,2,2,2,1,1,1,1,1,1,3,1,1,2,2,1,1,1,1,1,2,1,2,1,1,3,2,1,1,2,2,1,3,1,1,1,1,1,1,1,1,1,2,1,1,1,1,3,1,2,1,1,1,1,1,1,1,1,1,1,1,2,1,2,2,1,2,2,1,3,1,44.079919
2,1,1,1,1,1,3,2,3,2,1,1,1,2,1,2,1,2,1,1,2,1,1,1,1,2,1,2,1,1,2,1,2,2,1,2,2,1,1,3,1,2,1,1,2,1,1,2,1,2,2,2,1,2,1,2,2,1,2,2,1,2,3,2,1,1,2,1,1,2,2,1,1,2,1,1,2,1,3,1,1,1,2,1,1,2,3,1,1,2,2,1,2,1,1,1,1,1,1,1,1,3,2,2,2,1,1,2,2,1,2,2,1,1,2,1,1,1,1,2,1,2,1,1,2,2,2,2,1,1,2,3,2,1,1,1,1,2,1,1,2,2,2,1,1,2,1,2,1,1,2,1,1,1,2,1,1,2,1,1,2,2,1,2,2,1,1,1,1,2,2,2,1,1,2,1,1,2,1,1,1,3,1,1,1,1,2,1,1,1,1,2,2,2,1,2,1,2,1,2,2,2,2,1,1,2,1,1,1,3,1,1,1,2,2,1,1,1,1,2,2,1,2,2,1,2,1,1,1,2,1,1,1,2,2,1,2,1,1,2,3,1,2,1,1,1,3,2,1,1,2,2,1,2,1,2,1,1,1,1,3,2,1,3,3,2,2,1,1,1,2,1,2,1,1,1,1,2,2,1,2,2,2,2,2,1,1,2,1,1,1,1,2,2,2,1,1,1,2,2,3,1,1,2,1,1,2,59.229748
1,1,2,2,1,3,2,1,3,2,2,2,1,1,1,1,1,1,1,3,2,2,3,2,1,3,3,1,1,2,1,1,2,2,3,1,2,2,1,1,2,1,1,2,1,1,2,2,1,2,1,1,1,3,2,1,3,1,2,2,2,1,2,2,1,3,1,1,1,1,1,1,1,2,2,1,1,1,1,1,2,2,1,3,1,2,1,2,1,2,1,3,2,1,1,1,2,2,2,2,1,2,2,1,1,2,2,1,2,1,1,2,3,1,3,1,1,1,2,1,1,1,1,1,2,1,1,1,1,1,2,1,3,2,1,1,1,1,1,1,2,2,1,1,1,2,2,2,2,1,1,1,1,1,1,1,1,1,1,1,2,1,3,2,2,1,1,2,2,1,1,3,2,2,2,1,2,1,1,1,2,2,1,1,2,1,2,2,2,1,1,2,2,2,1,2,2,1,1,2,2,1,1,2,2,3,1,1,1,2,1,2,2,1,1,2,1,2,1,3,1,2,2,1,2,1,1,1,1,1,2,1,2,1,2,1,1,2,2,1,1,1,1,2,1,1,3,1,1,3,2,2,1,2,3,1,2,1,1,1,2,1,2,2,2,2,1,1,2,1,1,1,1,1,1,1,1,1,2,2,1,1,2,1,1,1,2,1,1,1,3,1,1,1,2,2,1,1,2,3,1,1,2,2,2,2,1,90.726588
2,1,1,2,1,2,2,2,1,2,1,1,2,1,1,2,1,1,1,2,1,2,1,2,1,2,2,2,1,1,1,1,2,2,1,1,2,1,1,1,1,1,2,2,2,1,1,1,1,2,1,1,2,2,1,1,3,2,2,1,3,1,1,2,2,1,3,1,1,2,2,2,1,2,1,2,1,1,1,3,3,1,1,2,2,2,2,3,1,2,2,2,2,1,1,1,1,1,1,3,1,1,1,1,1,3,1,2,2,2,2,1,2,1,3,2,3,1,2,1,1,1,2,1,2,2,1,1,2,1,1,1,1,1,1,1,1,2,1,2,1,1,1,2,1,1,1,3,1,3,2,1,1,1,1,1,1,1,1,2,2,1,2,2,2,1,2,1,1,1,1,1,1,3,2,3,1,1,2,1,1,2,1,1,1,1,1,1,2,1,1,1,2,3,1,2,1,1,1,1,1,1,2,1,1,2,2,2,1,1,1,1,1,1,1,1,1,1,1,2,2,3,1,1,1,1,1,1,1,2,1,1,2,1,1,2,2,1,1,2,1,1,2,1,1,1,1,1,2,2,2,1,1,1,2,1,1,1,2,1,2,1,1,1,1,1,1,1,1,1,1,2,1,2,1,2,2,1,1,1,3,3,1,3,1,3,2,1,1,1,1,2,1,2,1,1,1,1,2,2,2,1,1,1,1,1,2,21.42482
2,2,3,1,2,1,1,2,2,2,2,1,1,2,2,2,1,2,2,2,2,1,2,2,1,2,1,1,1,1,1,1,2,1,1,1,1,2,1,2,2,2,1,1,1,2,1,2,1,1,1,2,1,2,2,2,1,2,2,1,1,2,1,3,2,1,2,1,1,1,3,1,1,2,1,2,2,1,2,1,1,2,1,1,3,1,1,3,1,3,1,1,1,1,1,1,1,1,2,1,1,1,1,1,1,1,2,3,2,2,1,1,1,2,3,1,1,2,1,3,1,1,1,1,1,2,1,2,1,2,2,2,2,1,1,2,1,1,2,2,1,2,1,1,1,1,2,3,1,3,1,1,3,1,2,1,1,1,1,1,1,1,1,2,2,2,2,2,1,1,2,1,1,3,1,2,2,2,2,1,1,1,1,1,2,1,1,1,2,1,1,2,1,1,3,1,1,1,1,2,1,1,2,1,1,3,2,2,2,2,2,1,1,1,2,2,1,1,1,2,1,2,2,1,1,1,2,3,1,1,1,1,3,2,2,2,1,3,2,2,1,2,3,1,2,2,3,1,1,3,2,2,3,2,1,2,2,2,1,1,1,2,1,1,3,3,1,1,1,1,2,1,2,1,1,1,1,1,2,2,2,1,1,1,1,2,1,1,1,1,2,2,1,1,1,1,1,1,1,1,1,1,3,2,1,1,3,61.137302
1,3,2,1,2,2,1,1,3,1,1,1,1,2,1,3,1,1,1,1,2,2,1,1,1,2,2,1,1,1,3,1,3,1,2,1,2,3,1,2,1,2,2,2,1,1,1,1,1,1,1,1,1,2,3,2,2,1,2,1,2,1,2,2,1,2,1,1,1,1,1,3,2,3,2,1,1,1,2,2,2,1,1,1,2,3,1,1,1,1,1,1,1,2,1,1,1,1,2,1,2,1,1,1,2,2,1,2,1,2,1,2,2,2,2,2,1,2,1,3,1,2,1,1,2,2,1,2,1,1,1,3,1,3,1,1,2,1,1,1,1,2,1,2,1,2,1,1,2,3,3,2,2,2,1,2,1,1,2,1,1,1,1,2,1,1,2,3,2,2,3,1,1,2,1,2,1,2,1,1,2,1,2,1,1,3,2,1,1,1,1,2,2,3,2,3,1,2,2,2,1,1,3,3,1,2,2,3,1,2,2,3,3,1,2,1,2,1,1,1,1,2,1,1,2,1,2,1,1,2,2,1,1,1,1,2,1,1,3,1,1,1,2,1,1,3,2,2,1,1,1,2,1,1,2,2,2,1,2,2,3,1,2,1,1,1,1,1,1,2,1,1,1,1,2,1,1,1,3,1,1,2,2,1,1,2,1,1,3,1,1,1,2,1,1,2,1,1,3,1,1,1,1,2,1,1,1,36.347677
1,2,1,2,2,1,1,1,2,1,1,1,2,1,2,1,2,1,2,2,1,2,3,3,2,2,2,1,2,2,1,3,3,2,1,1,1,3,1,1,2,2,2,1,2,1,1,1,2,2,1,1,2,2,2,1,3,2,2,2,2,1,2,2,2,3,2,2,1,1,2,2,3,1,2,2,1,1,2,2,2,1,3,2,1,2,1,2,2,2,1,2,2,2,1,2,2,1,1,2,1,2,1,1,2,2,2,2,1,2,1,1,1,1,2,1,1,1,1,2,3,2,1,1,2,1,1,2,1,2,2,2,1,2,2,1,3,2,2,1,1,1,1,1,1,2,2,1,1,2,3,1,2,1,2,1,1,1,2,1,2,1,1,2,2,1,2,2,2,1,1,1,3,1,1,3,1,2,1,1,2,2,1,2,1,2,1,1,1,3,1,3,1,1,2,3,1,2,3,2,2,2,2,1,1,3,1,3,2,2,2,2,2,1,2,2,1,2,1,1,1,2,1,1,1,1,3,2,2,2,1,1,1,1,2,1,1,2,1,2,1,2,1,2,3,1,1,1,1,1,2,1,1,1,1,1,1,1,1,2,1,2,1,3,3,3,2,2,1,1,1,1,1,1,1,1,1,1,1,2,1,1,2,2,1,2,2,2,1,1,1,3,2,1,2,1,1,1,2,1,1,1,2,1,2,2,2,13.170131
1,3,2,2,1,3,1,1,3,2,2,2,1,1,1,2,2,2,2,2,2,1,1,1,2,3,1,1,2,1,1,1,1,1,1,1,2,2,2,1,1,1,1,2,1,1,1,2,1,1,2,1,2,1,2,1,2,1,1,1,2,2,1,1,1,2,2,2,2,2,1,1,2,2,1,2,1,1,2,1,2,2,3,1,2,2,1,1,1,3,2,2,2,1,1,1,1,2,2,1,1,2,1,2,1,2,2,3,3,1,2,2,1,1,1,2,1,2,1,1,1,2,1,1,1,1,1,3,1,1,2,1,3,2,1,1,1,2,2,1,2,2,2,2,2,1,1,1,1,1,2,1,1,1,1,1,1,2,1,1,1,1,1,2,2,1,3,3,1,1,2,1,1,2,1,3,1,2,1,1,1,1,1,1,2,1,2,2,1,1,1,2,1,2,2,2,1,1,2,2,1,1,2,3,1,2,1,2,2,2,1,3,1,1,1,2,3,1,2,2,2,2,2,2,2,2,2,1,1,1,1,2,2,1,2,1,1,2,1,1,1,2,1,2,2,2,1,2,1,1,3,1,1,1,1,2,2,1,1,1,1,2,3,1,1,2,1,3,2,2,1,2,1,1,3,1,1,1,3,2,1,1,1,1,1,1,1,1,1,2,1,1,1,1,1,1,1,1,2,2,1,1,2,1,1,2,1,108.066324
1,1,1,2,1,1,2,2,1,2,2,1,1,2,1,2,1,3,1,1,2,1,1,1,1,2,1,2,2,1,1,1,1,1,1,1,1,1,1,2,1,2,2,1,2,1,1,1,1,1,1,1,1,2,1,1,2,1,2,1,1,1,1,1,2,2,2,1,1,2,3,3,2,2,1,2,1,1,2,1,2,2,2,1,1,3,2,3,1,1,1,2,1,1,1,1,2,1,1,2,1,1,1,1,1,1,2,1,1,1,1,2,1,1,2,1,1,1,2,1,1,2,1,2,2,1,2,1,2,1,2,2,1,2,3,2,2,2,1,2,1,1,1,1,1,2,1,2,2,2,2,2,1,1,1,2,1,2,1,1,1,1,2,1,2,2,2,1,1,1,2,1,1,1,2,1,1,2,2,1,1,1,1,2,2,2,1,1,2,1,1,2,2,2,1,1,1,3,1,2,2,1,1,3,1,2,1,3,2,1,2,2,1,1,2,1,1,2,2,1,2,2,1,1,1,1,2,1,2,1,2,1,1,3,1,2,2,2,2,1,1,1,2,1,1,1,2,1,1,2,1,1,1,3,1,1,1,1,1,2,1,1,2,1,2,1,1,1,1,1,1,3,1,1,1,1,2,1,2,1,2,3,3,1,1,2,1,1,2,1,2,2,1,2,1,2,1,1,1,3,2,1,2,1,2,2,1,31.183803
1,2,1,1,1,3,1,2,1,1,1,1,2,3,1,2,2,3,1,1,1,2,1,2,1,3,1,2,1,1,1,1,2,3,1,2,1,1,1,2,2,1,1,1,2,1,1,1,2,1,1,1,1,3,3,1,2,2,1,2,2,1,1,1,1,2,1,2,1,2,2,2,1,2,2,1,2,1,1,2,2,1,2,1,2,1,2,2,1,2,2,1,1,1,1,1,1,3,1,2,1,1,1,1,2,1,1,2,1,1,1,2,1,2,1,2,1,1,1,1,1,1,1,1,2,1,1,2,1,1,1,1,2,3,1,2,1,1,1,1,2,2,1,1,1,2,2,3,1,1,2,2,2,2,1,1,2,1,1,1,2,2,2,2,2,1,1,2,1,1,3,2,2,1,2,2,1,1,3,1,1,1,2,1,2,1,1,2,1,1,1,3,2,3,2,2,2,2,1,3,2,1,1,2,2,2,1,1,3,2,2,2,3,3,3,1,3,2,2,1,2,1,1,2,2,1,1,2,1,2,2,1,2,1,1,1,1,2,2,1,1,2,1,1,2,1,2,1,1,1,2,1,1,3,2,1,1,1,1,1,1,1,2,1,1,2,1,1,1,2,3,2,1,1,2,1,1,1,2,2,2,1,2,2,1,2,1,1,1,1,1,3,1,1,1,1,1,1,2,2,2,3,2,2,2,1,1,129.030423
1,2,3,1,1,2,3,1,2,1,2,1,1,1,1,2,1,1,2,1,2,1,2,1,1,3,2,2,1,1,1,1,2,2,2,2,1,2,1,2,1,2,1,1,2,1,2,2,3,2,1,1,1,1,3,2,2,1,2,2,2,1,1,1,2,1,1,1,1,1,2,2,2,2,1,1,2,2,1,1,2,2,1,2,1,1,3,1,1,2,2,2,3,2,1,1,1,2,1,2,2,1,1,1,1,1,2,2,2,1,2,2,1,1,1,1,1,1,1,2,2,2,1,2,2,1,1,1,2,1,3,2,2,2,2,1,2,1,2,1,1,1,2,1,2,1,2,1,2,1,1,2,1,3,1,2,1,1,1,1,2,2,1,1,2,1,2,2,1,1,3,2,1,2,2,3,2,1,1,1,2,2,1,2,2,2,1,1,1,1,1,2,1,2,2,3,1,2,2,1,2,2,1,2,2,1,2,1,1,1,2,3,2,1,3,1,2,1,1,2,1,2,1,1,1,1,2,1,1,1,2,1,1,1,1,1,1,1,1,1,2,1,3,1,2,1,1,2,2,2,1,1,1,2,1,2,1,1,2,1,2,2,1,2,2,2,2,1,2,2,1,2,1,2,1,1,2,2,2,1,1,1,2,1,1,2,1,1,1,1,2,1,1,2,1,1,1,2,2,1,1,3,3,1,1,1,2,23.800322
1,3,2,1,1,1,1,2,3,1,1,1,1,2,1,3,2,2,1,1,3,1,1,1,2,2,1,2,1,2,2,1,1,2,1,1,1,3,1,2,1,1,2,1,1,1,2,2,1,1,2,1,2,1,1,1,2,1,2,1,2,1,2,2,2,1,1,2,1,3,1,1,3,2,1,1,2,1,1,2,1,2,1,1,2,3,3,1,1,1,1,1,3,2,3,1,2,1,3,1,1,2,2,1,1,2,1,1,2,1,1,3,1,1,1,1,1,2,1,1,1,2,1,1,1,1,1,3,1,2,2,1,2,2,1,1,2,3,1,1,1,1,1,1,3,1,2,1,1,1,1,1,1,1,2,1,1,2,1,1,1,1,2,1,1,1,1,1,2,1,1,1,2,2,1,2,3,3,1,2,2,1,1,1,1,2,2,1,1,1,2,2,3,2,2,2,1,2,1,2,1,2,3,1,1,1,1,1,3,2,1,3,1,1,2,1,2,2,1,2,2,1,1,1,1,2,2,2,1,2,1,1,2,2,1,2,2,2,1,2,1,1,2,1,1,1,1,1,1,2,2,2,1,1,1,3,1,1,1,1,2,2,1,1,2,3,1,1,2,1,1,1,2,1,1,1,3,1,1,2,2,1,2,1,2,1,2,1,1,2,2,1,1,1,1,1,1,1,1,1,1,2,1,1,1,1,3,61.565957
1,1,3,1,1,2,1,1,2,1,2,1,1,1,3,2,1,2,1,1,2,1,1,2,1,3,2,2,3,2,1,1,3,1,1,2,1,2,3,2,1,2,3,1,2,1,1,1,1,1,1,2,1,2,2,2,1,1,2,1,3,2,1,2,1,1,3,2,1,3,1,1,1,2,1,1,2,1,3,2,1,1,2,1,2,2,2,2,3,1,2,1,3,1,1,2,1,2,2,3,1,1,1,1,2,2,1,1,1,2,2,1,1,1,1,1,2,2,2,2,2,1,1,1,1,1,2,2,1,1,1,2,3,1,1,2,1,1,1,1,1,1,2,1,1,1,2,2,1,2,2,1,2,1,2,1,1,2,1,1,2,1,2,1,3,1,2,1,1,1,2,2,1,2,1,1,1,1,2,1,2,2,1,2,3,2,1,1,3,1,1,2,1,3,2,2,2,1,1,2,1,1,3,1,2,2,1,2,2,2,1,2,1,1,3,2,1,1,1,1,1,1,2,1,1,1,1,2,1,1,2,1,2,1,1,1,2,1,2,2,2,1,2,2,3,3,1,1,1,1,2,2,1,2,1,1,1,1,1,1,2,2,2,1,2,1,1,1,2,1,2,1,1,1,2,1,2,2,2,2,2,2,1,2,1,1,1,3,1,1,1,1,2,1,2,2,2,1,1,1,2,3,2,1,1,1,2,19.886379
2,2,1,1,1,2,2,1,2,1,1,3,1,2,2,2,3,2,1,2,2,3,1,1,1,1,1,2,1,1,1,1,2,1,1,1,3,2,1,1,1,3,2,2,1,1,1,2,1,2,1,1,1,3,3,2,2,2,1,1,3,1,2,2,1,2,1,2,2,1,1,1,2,1,1,1,3,1,1,1,2,1,1,2,2,3,1,1,1,2,1,1,1,1,1,1,1,3,2,1,1,1,1,1,1,1,3,3,1,1,2,2,1,1,2,3,1,2,1,3,2,2,1,1,2,1,2,1,2,2,2,1,1,2,1,1,1,3,1,1,1,2,1,1,1,1,1,2,3,2,1,1,2,2,1,1,2,1,1,1,2,1,1,1,2,1,2,3,1,1,1,2,1,3,1,3,1,2,1,1,1,3,1,1,2,1,2,1,2,1,1,1,2,1,1,2,1,2,1,1,1,3,2,1,2,3,1,3,2,1,3,3,1,1,2,2,1,1,1,2,3,2,2,2,1,1,2,2,1,1,1,1,1,1,1,2,2,2,3,1,2,2,2,2,1,2,2,2,1,1,2,2,1,1,1,2,2,1,1,1,2,1,1,2,2,2,2,1,1,1,2,1,1,2,1,1,1,1,1,2,1,1,1,1,1,2,1,2,1,1,1,1,2,1,2,1,1,1,2,1,1,1,1,1,2,2,1,57.558097
2,1,1,1,1,1,1,1,2,1,1,2,2,2,2,2,2,1,2,1,3,2,1,1,1,2,2,1,1,2,2,1,1,3,2,2,1,3,1,2,1,1,1,1,2,1,1,2,3,2,1,1,1,1,2,2,1,1,1,2,1,1,2,1,2,2,2,1,1,2,1,1,2,1,2,1,1,2,1,1,3,1,1,1,2,2,2,1,1,1,1,1,2,1,3,1,1,1,2,1,2,1,2,2,1,1,1,3,2,1,2,1,1,2,2,1,1,2,2,1,1,2,2,1,1,2,2,2,1,1,1,1,3,1,1,1,1,2,1,2,3,2,2,2,2,1,3,2,2,3,2,1,1,1,1,2,1,2,1,1,1,2,3,2,1,1,1,2,1,1,3,2,1,1,1,1,2,1,2,2,2,2,1,1,2,1,1,3,1,2,1,1,2,1,1,3,1,2,1,2,1,2,2,2,2,2,2,3,3,1,2,1,2,1,1,1,2,1,1,2,1,3,1,1,1,1,2,1,2,3,2,1,1,1,1,1,2,2,1,1,1,2,2,2,1,1,3,3,1,2,1,2,1,1,1,3,2,1,1,1,2,1,3,1,2,3,2,1,2,1,2,1,1,1,2,1,2,1,1,1,2,2,2,1,1,2,2,1,1,2,1,3,2,2,1,1,2,1,1,1,2,2,2,1,1,1,1,87.054105
1,1,2,1,1,1,2,2,3,2,2,1,1,2,3,2,1,1,1,1,1,2,2,3,1,2,1,1,1,2,2,2,2,1,1,1,1,1,1,1,2,1,1,1,1,1,2,2,2,2,2,1,1,2,1,3,3,1,1,2,2,1,2,2,1,1,2,1,1,1,1,2,2,2,1,2,1,3,1,1,2,2,2,3,2,2,1,2,1,3,2,1,1,1,3,1,1,1,1,2,2,1,1,1,1,1,1,2,1,1,1,2,2,1,1,1,1,1,1,2,3,1,1,1,2,2,1,1,2,2,1,1,1,2,1,2,1,1,2,1,2,2,2,3,3,3,1,1,1,2,2,2,1,1,3,2,1,2,1,2,2,1,2,1,2,1,1,1,1,1,2,1,1,2,2,3,1,2,1,1,3,2,2,2,2,1,2,1,1,1,1,2,2,2,2,3,1,2,1,2,1,2,1,2,1,2,2,1,2,1,1,1,1,1,2,1,1,2,2,2,2,2,1,2,1,1,1,1,2,1,1,2,2,1,1,2,1,1,2,1,1,1,1,1,1,2,2,1,1,2,2,1,1,1,1,2,1,1,1,1,1,1,2,1,1,2,1,1,1,1,2,2,1,2,2,1,2,2,2,1,2,2,1,1,1,1,2,2,1,1,1,1,1,1,1,2,1,1,1,2,1,1,1,1,1,1,2,34.820136
2,2,2,3,1,2,2,2,2,1,1,2,1,1,2,2,3,2,2,2,2,1,1,1,2,3,2,2,2,2,1,1,2,1,2,1,1,2,1,3,3,2,1,1,1,1,1,1,2,1,1,1,1,2,2,2,1,2,3,1,2,2,1,3,3,2,1,1,1,1,1,1,3,1,2,2,2,1,2,2,2,1,1,1,2,2,1,1,2,1,1,2,1,1,1,2,1,3,1,2,2,1,2,1,2,2,1,2,1,2,2,2,1,2,3,1,1,1,1,1,2,1,1,1,1,1,1,1,2,1,1,1,2,1,3,1,1,2,1,2,1,1,2,1,1,1,2,2,3,3,1,2,3,1,1,2,1,1,1,2,1,1,1,1,1,1,2,1,1,1,2,1,1,2,1,2,1,1,3,1,2,2,1,2,1,1,2,2,1,1,1,2,1,3,1,1,1,1,3,3,1,1,3,1,1,2,1,3,1,1,1,2,1,1,2,1,1,2,1,2,2,3,1,1,1,3,1,1,2,2,1,1,2,1,1,2,2,2,1,3,2,2,1,1,2,1,2,2,2,2,2,1,1,1,1,1,2,1,1,1,1,1,2,1,2,3,1,2,3,3,2,1,1,1,2,1,2,1,1,1,1,1,3,2,1,2,2,2,1,3,1,1,2,1,2,1,2,2,2,2,1,2,1,2,2,3,1,16.170522
2,2,2,2,2,1,2,1,2,1,2,1,1,1,1,1,3,3,1,1,2,1,1,2,1,3,1,1,2,2,1,1,2,1,2,3,2,2,1,1,3,1,1,1,2,1,1,3,1,2,2,1,1,2,1,1,1,1,2,1,1,2,2,3,1,1,2,1,2,1,3,1,1,1,1,2,1,1,2,2,1,1,2,1,1,2,1,3,1,2,1,2,1,1,1,1,2,1,1,2,2,1,2,1,1,1,2,1,1,1,1,3,1,3,2,1,1,1,1,2,1,1,1,1,2,1,1,2,1,2,2,1,2,1,2,1,2,1,1,1,1,1,2,2,2,2,1,3,2,2,3,1,1,2,2,2,1,1,1,1,2,1,1,2,2,1,3,2,1,1,2,1,1,2,1,1,1,1,1,1,2,1,1,1,2,1,2,3,1,2,1,1,2,2,1,2,1,1,1,3,2,2,2,2,1,2,2,2,1,1,1,3,2,1,2,1,3,3,1,3,1,2,1,1,1,1,1,1,2,2,2,2,1,2,1,1,1,1,1,1,1,2,2,1,2,2,1,1,1,2,1,1,1,2,1,1,1,1,1,2,1,1,3,1,1,1,1,1,1,2,2,1,1,1,1,1,1,1,1,3,3,2,1,3,2,2,1,1,1,1,1,2,1,1,2,1,1,2,1,2,1,1,2,1,1,1,1,19.953971
1,2,1,2,1,2,1,2,1,2,1,1,1,2,1,2,1,2,1,1,1,1,2,1,1,2,1,1,1,1,1,1,2,3,1,1,2,2,1,1,2,1,2,2,3,1,2,3,2,1,2,2,1,1,1,2,1,1,1,1,2,3,1,3,3,2,1,1,1,1,1,1,2,1,2,3,2,1,1,2,2,2,1,1,1,2,2,2,2,1,2,2,1,1,1,1,1,2,2,2,2,2,2,1,1,1,2,1,1,1,2,1,1,1,1,3,1,2,1,2,1,1,1,2,3,1,1,3,2,1,2,2,1,1,1,1,2,2,2,1,1,2,1,1,2,2,2,2,1,1,2,2,1,2,2,2,1,1,1,2,1,1,3,1,2,1,2,1,1,1,1,2,2,2,1,2,2,1,1,1,2,1,1,2,1,2,2,1,2,2,1,2,1,3,2,2,1,1,2,2,1,1,1,1,2,1,2,1,2,1,2,2,1,2,1,1,2,2,1,1,1,1,2,2,3,2,1,1,1,2,1,1,3,3,1,1,2,2,2,2,1,1,1,1,3,1,2,1,1,2,1,2,1,1,1,1,2,2,3,1,1,2,1,1,1,2,1,1,1,1,1,2,1,1,1,1,1,2,2,1,2,1,1,1,1,2,2,1,1,1,2,1,1,2,1,1,1,1,2,1,1,2,3,1,1,1,2,20.141634
1,2,1,1,2,1,2,2,2,2,2,1,2,2,2,1,1,1,1,1,1,2,2,1,2,1,1,2,1,2,2,2,2,1,1,1,1,2,1,3,2,2,2,1,2,1,1,1,2,3,1,1,1,3,2,2,2,2,1,3,1,2,2,1,2,1,1,1,1,1,2,2,2,1,1,1,2,1,2,3,2,1,1,2,1,1,1,3,3,1,1,1,2,3,2,1,1,1,3,1,1,2,1,1,1,1,1,3,3,1,2,2,1,1,1,1,1,1,1,1,1,2,3,1,2,1,1,2,1,1,2,3,1,2,1,1,1,2,1,1,2,1,1,1,2,3,1,2,1,3,2,1,1,2,1,2,1,1,1,1,1,1,2,2,2,2,1,2,1,1,1,2,1,2,2,2,1,1,1,1,1,2,1,1,2,1,1,1,2,2,1,1,2,1,2,2,1,2,1,1,1,2,1,2,1,2,1,1,2,1,2,3,1,1,1,1,1,2,1,1,1,2,3,2,1,1,1,1,1,1,1,2,2,1,2,1,1,2,1,1,1,2,1,1,3,1,2,3,1,1,2,1,1,2,2,2,2,2,1,1,1,1,1,2,2,2,1,1,2,1,1,2,2,1,2,2,2,2,2,2,2,1,3,1,1,1,2,3,1,2,3,1,2,2,1,1,1,2,1,1,2,2,2,1,1,2,1,42.982316
2,1,2,2,1,3,3,2,2,1,1,1,2,2,2,1,2,1,1,2,1,2,1,2,3,2,1,2,2,2,1,1,1,1,1,1,2,3,1,2,2,2,1,1,2,1,2,3,1,1,1,2,2,1,1,1,1,1,3,1,1,1,2,1,1,1,1,1,1,3,1,1,2,2,1,1,2,2,1,2,3,2,1,1,2,1,2,1,1,1,1,2,1,1,2,2,1,3,1,1,1,1,1,1,1,1,1,3,1,2,2,2,1,1,2,1,1,1,2,2,1,1,1,1,1,2,1,1,1,2,1,2,2,2,1,2,1,1,3,1,1,1,1,1,2,2,1,2,2,2,2,1,2,1,2,1,2,3,2,1,2,1,2,2,1,1,1,2,1,2,2,1,2,2,2,2,1,1,2,2,1,2,1,1,1,2,1,2,2,1,2,2,2,2,1,3,1,2,1,2,2,1,2,2,2,2,2,1,1,1,1,1,1,2,1,2,1,2,1,2,1,2,2,1,1,1,1,2,2,1,1,1,2,2,1,1,1,2,2,2,1,2,1,1,2,1,3,1,1,1,2,2,2,1,1,2,1,1,2,1,2,1,2,1,1,3,1,1,1,1,1,2,1,2,1,1,1,2,2,1,2,1,1,2,2,1,1,2,1,1,1,3,2,2,1,2,1,1,2,1,1,2,2,2,2,2,1,147.413152
2,2,1,1,1,1,2,1,2,2,1,3,2,1,2,3,1,2,2,1,3,2,1,3,1,1,2,2,1,1,1,2,1,2,2,1,1,1,1,3,2,2,1,2,1,1,2,1,2,2,1,1,2,1,2,2,1,2,1,1,3,2,2,2,1,2,2,2,1,1,1,1,1,2,1,2,3,1,1,1,1,1,1,2,2,2,2,1,2,1,1,1,1,1,1,2,1,2,2,2,1,2,2,2,1,1,1,1,1,2,1,2,1,1,1,2,1,1,1,1,1,1,2,1,2,1,1,1,1,1,1,2,1,1,1,1,1,1,3,1,1,2,1,2,1,2,2,1,1,2,2,1,2,1,2,1,1,2,1,1,2,1,1,3,1,1,1,2,2,1,1,1,1,3,1,1,1,1,2,1,2,1,1,1,1,1,1,2,2,1,1,2,2,1,3,2,1,2,1,1,1,1,1,2,1,2,2,1,1,1,1,2,1,1,2,2,2,2,1,1,1,1,2,1,1,1,2,1,1,1,1,1,1,1,1,2,1,1,2,3,1,2,2,3,1,1,1,2,1,1,1,1,2,2,1,2,1,1,1,1,2,1,2,2,2,2,1,1,2,2,1,2,1,1,2,3,1,2,3,2,1,2,2,2,2,1,1,1,1,2,1,2,2,2,2,1,1,1,1,2,3,1,3,2,1,2,2,37.84253
1,2,3,1,1,3,1,2,3,2,1,1,2,2,1,2,1,2,1,2,2,1,2,1,1,3,1,1,3,2,1,1,1,1,2,1,1,2,1,1,1,1,1,3,1,1,1,1,1,1,1,1,2,2,1,1,2,1,2,2,1,1,1,2,3,2,1,1,2,2,3,1,1,2,1,2,2,1,2,2,1,2,2,1,3,1,2,1,1,1,1,2,1,1,1,2,1,1,1,1,1,2,1,2,1,1,1,3,2,1,2,2,2,1,2,2,1,1,2,2,2,1,2,1,1,2,2,2,3,1,1,2,2,1,1,1,2,2,1,2,2,1,1,1,2,3,2,2,2,2,2,1,3,1,2,2,1,2,1,1,2,1,1,1,2,1,3,1,1,1,2,2,2,1,1,3,1,1,2,2,1,1,1,1,2,1,1,2,1,1,1,1,1,3,2,2,1,1,1,1,1,2,3,1,2,1,2,2,2,2,2,2,1,1,3,1,2,1,2,1,2,3,1,2,1,1,2,1,2,2,2,1,2,1,2,1,1,2,2,3,1,2,1,1,1,1,2,1,2,3,2,1,2,1,1,1,1,1,1,1,2,1,2,1,1,2,1,1,1,2,1,2,2,1,1,2,1,1,2,2,1,1,1,1,1,1,2,1,1,1,1,2,1,1,3,2,1,2,1,2,1,3,1,1,1,1,1,134.834253
1,2,1,2,2,1,2,1,2,1,2,2,1,2,1,2,1,1,2,1,2,1,2,1,1,3,1,2,2,1,2,1,2,1,3,1,1,2,2,2,2,2,2,1,3,2,1,1,2,2,1,1,1,2,2,2,1,1,1,1,2,1,2,3,2,2,1,1,2,1,2,1,2,1,1,1,1,1,2,1,2,1,1,1,2,1,2,1,1,1,1,2,1,1,1,1,1,2,1,2,2,1,2,1,1,1,1,2,1,1,2,3,1,2,2,1,1,1,1,1,1,2,1,1,3,3,1,1,1,1,2,1,2,1,3,1,2,1,1,2,1,2,1,2,1,1,2,1,1,1,3,1,1,1,1,1,1,2,1,1,1,1,2,1,2,1,2,1,1,2,1,2,2,1,1,3,1,1,2,1,1,2,1,1,3,3,1,2,2,1,1,1,1,3,3,1,2,1,3,2,2,1,2,2,1,2,1,2,1,1,1,2,1,1,1,1,1,2,1,2,2,2,1,1,1,1,2,2,2,2,1,1,1,2,1,1,1,2,1,2,1,1,2,2,1,1,1,2,1,1,2,1,1,2,1,1,1,1,1,1,1,1,1,2,2,2,1,1,2,1,1,1,2,1,2,1,1,1,1,1,2,1,1,1,1,1,2,1,1,1,2,2,1,2,2,2,1,1,1,1,2,1,2,3,1,2,2,18.919103
1,2,3,1,1,1,3,1,2,2,2,1,1,2,2,2,1,1,2,1,1,2,1,2,1,3,1,2,2,1,2,1,3,1,1,2,1,2,1,2,1,3,2,1,2,1,1,1,1,2,2,1,2,1,1,2,2,2,2,1,3,1,2,2,2,1,1,1,1,2,1,1,2,1,1,1,1,1,2,1,3,1,1,2,3,3,2,2,1,1,1,2,1,2,1,1,2,2,1,2,1,2,2,1,1,1,2,2,1,1,1,1,2,1,2,2,1,2,2,2,1,1,2,2,1,1,3,1,2,1,1,2,2,1,1,2,1,2,2,1,1,2,2,2,3,1,2,1,2,1,2,1,3,3,3,1,1,3,1,1,2,1,2,1,3,1,1,2,1,1,2,2,2,1,1,1,1,1,1,1,2,2,1,1,1,1,1,1,2,2,1,2,2,1,2,3,1,1,1,2,2,2,2,2,1,1,1,2,1,2,1,1,2,1,1,1,1,1,2,3,2,1,1,1,1,2,1,1,1,1,2,2,2,1,1,1,2,2,1,2,1,3,1,2,2,1,2,1,1,1,1,2,1,1,1,2,2,1,2,1,2,3,2,1,1,1,1,2,1,2,1,2,1,2,1,2,1,1,1,1,1,2,1,2,1,3,2,2,1,1,2,1,1,2,1,2,1,1,1,2,2,1,3,3,2,2,2,37.987282
1,3,1,2,2,1,2,2,1,1,2,2,2,2,1,2,1,1,1,2,1,1,1,1,2,1,3,3,2,1,1,2,1,1,1,2,1,3,2,2,3,1,2,1,1,1,1,1,1,1,2,1,2,2,1,3,1,1,2,1,2,2,1,3,2,1,2,2,1,1,2,3,1,2,3,1,1,2,1,1,2,1,2,1,2,2,2,1,2,2,2,3,1,1,1,1,1,3,2,2,1,1,2,1,2,1,1,2,3,2,1,2,1,1,1,1,2,2,2,1,1,1,1,1,3,1,1,1,2,2,1,1,1,1,1,1,2,1,2,1,1,1,1,1,2,2,1,1,2,2,1,1,1,2,2,1,2,1,1,1,2,1,1,1,2,1,1,2,1,1,1,2,2,2,1,2,2,1,1,1,1,2,1,1,2,2,2,1,2,1,2,1,1,1,2,1,1,1,1,2,2,1,1,1,2,1,1,1,2,1,2,1,1,2,1,1,1,2,2,2,1,2,1,1,2,1,1,2,1,2,1,2,2,1,1,3,1,1,1,2,1,2,2,2,2,1,1,2,1,1,1,1,1,1,1,2,1,2,1,1,1,2,1,1,1,1,1,1,1,1,2,2,1,1,1,1,1,1,2,2,1,1,1,2,1,2,1,2,1,1,2,3,1,2,1,1,1,2,1,2,1,1,2,1,2,2,1,24.911604
3,1,2,1,1,1,3,1,1,1,2,2,2,1,1,2,1,2,2,2,2,1,2,1,1,2,2,1,1,2,1,2,1,2,1,2,1,3,1,2,1,2,1,1,3,1,1,1,1,1,1,1,1,2,1,2,2,2,2,1,1,1,2,3,1,2,1,1,1,1,1,1,1,2,2,1,3,1,2,1,1,2,1,1,1,2,2,1,3,1,1,3,1,1,1,1,1,1,2,1,1,2,3,2,1,1,2,1,1,1,1,1,2,1,1,1,1,2,2,1,1,1,3,2,1,1,2,3,1,1,1,1,1,1,1,1,3,3,2,2,1,1,1,2,1,1,2,1,1,2,1,3,1,1,2,1,2,1,1,1,1,1,1,2,2,2,1,1,1,1,2,1,2,1,1,1,2,1,1,1,1,2,1,1,1,1,2,2,1,1,2,1,2,2,2,2,1,1,2,2,1,2,1,1,2,2,1,1,1,1,1,2,2,1,2,1,2,2,1,2,1,1,1,2,1,1,1,1,2,2,1,1,2,1,1,1,1,2,2,3,1,1,2,1,1,1,3,1,2,2,2,1,1,1,2,2,1,1,2,1,2,2,2,3,1,1,1,1,3,2,1,2,2,2,3,1,1,1,2,2,1,2,2,1,1,2,2,1,1,1,3,2,2,2,1,2,1,2,1,2,1,2,2,1,1,2,2,26.995892
1,2,3,1,1,1,2,1,1,1,3,2,1,2,2,1,2,1,2,1,2,1,1,2,1,3,2,3,1,2,1,2,2,2,2,1,1,1,1,2,1,3,1,1,2,1,2,1,1,1,1,1,1,3,3,2,1,1,1,1,2,1,1,1,3,1,1,2,1,1,2,1,1,2,1,1,2,1,1,1,2,3,1,2,2,1,2,2,2,1,1,3,1,1,3,3,1,2,2,2,3,2,2,2,1,1,2,3,2,1,1,1,1,1,2,2,1,2,2,2,1,1,1,1,1,1,1,1,1,3,2,1,1,1,2,1,1,1,2,1,1,1,2,1,1,1,2,1,1,3,2,2,2,1,1,1,1,1,1,2,1,1,2,2,1,1,2,1,1,1,2,2,3,2,1,1,2,2,1,1,2,1,1,1,1,2,1,1,1,1,1,1,2,2,1,2,1,3,1,2,2,1,1,1,2,1,3,3,2,1,2,1,1,2,1,1,3,3,1,2,3,3,2,2,1,2,1,1,1,1,1,1,1,2,2,3,1,2,1,3,1,2,1,1,2,1,1,2,2,1,1,1,1,2,1,2,1,1,3,2,1,2,2,1,2,2,1,1,1,2,2,1,1,2,1,2,2,1,3,1,3,1,1,1,1,2,1,1,1,1,3,2,1,1,2,1,1,1,2,1,1,2,1,1,2,2,1,152.010524
1,2,1,2,2,1,3,3,2,2,2,1,2,2,1,3,1,3,2,1,1,1,1,1,1,3,2,2,1,2,1,1,1,2,2,2,2,2,1,1,1,1,3,1,2,2,1,2,1,1,2,1,1,1,1,2,1,2,1,1,3,2,2,2,1,1,3,1,2,1,1,1,1,1,1,1,2,2,2,1,3,2,1,3,2,2,3,1,3,2,1,2,3,1,3,1,2,1,1,1,2,2,1,1,2,1,1,1,1,2,1,3,2,1,2,1,1,2,1,1,1,1,1,1,1,1,1,2,1,2,1,2,2,1,1,1,3,2,2,2,2,1,1,2,1,2,1,1,1,2,3,1,1,1,3,1,1,1,1,2,1,1,3,2,1,1,2,2,1,1,2,1,2,2,1,3,1,2,1,1,1,1,2,1,2,1,1,1,1,2,1,3,2,2,1,2,1,2,2,1,2,1,2,1,1,2,3,1,2,2,2,1,1,1,1,2,1,2,1,2,3,2,1,1,1,1,1,2,1,1,1,1,2,1,1,1,1,1,2,1,1,2,2,2,1,1,1,1,1,2,1,1,1,2,1,1,1,1,1,2,1,2,2,2,2,3,1,1,1,1,1,3,1,1,2,1,1,2,2,2,1,1,2,3,2,3,1,2,1,2,2,1,1,1,1,1,1,2,2,2,1,1,2,1,1,1,1,13.880271
1,1,2,3,1,3,1,1,3,2,1,3,1,2,1,2,1,1,1,1,1,1,1,3,1,3,1,2,1,2,2,1,1,2,1,1,1,1,1,1,3,1,2,1,2,1,1,1,2,1,1,1,2,2,1,1,1,1,3,2,2,1,2,1,2,2,1,1,1,2,1,1,1,2,1,1,1,1,1,1,2,1,2,2,2,2,1,2,1,1,3,1,1,1,1,1,1,2,3,2,1,1,1,1,1,2,1,2,2,1,2,2,2,1,1,2,1,3,2,1,2,1,2,1,2,2,1,3,2,1,1,1,2,1,2,2,1,2,3,1,1,1,2,2,1,2,1,3,2,1,1,3,2,2,1,1,1,2,1,1,2,1,2,2,2,1,1,1,1,1,2,2,1,2,1,1,1,2,1,2,1,1,1,1,2,1,2,2,1,1,1,1,3,3,2,2,2,1,1,2,1,1,1,2,1,2,2,2,1,2,3,1,1,1,2,1,2,1,1,2,1,2,2,1,2,1,2,3,1,3,1,1,1,3,1,2,1,2,1,1,1,2,2,2,2,1,2,2,1,2,1,2,1,2,2,2,1,2,1,1,2,1,2,2,3,2,1,1,2,1,1,3,2,1,1,1,1,1,1,2,2,1,1,2,1,2,1,2,1,1,1,2,1,3,1,1,1,1,2,1,1,2,2,1,2,1,1,114.630832
1,3,2,1,3,1,1,2,1,1,2,1,2,3,1,1,2,1,2,2,2,1,2,1,1,3,1,1,2,1,1,2,3,2,1,2,1,2,1,1,2,2,3,1,1,2,1,2,1,2,1,2,2,1,1,2,1,1,1,2,1,2,2,3,2,2,2,1,2,1,2,1,1,2,1,1,1,2,1,2,1,1,1,1,1,2,2,2,2,1,2,2,1,2,2,1,2,1,3,2,1,2,1,1,2,1,1,1,2,2,2,1,1,2,3,1,2,1,2,2,1,2,1,1,2,1,1,1,1,2,1,1,3,1,1,1,2,2,1,1,1,2,1,1,1,2,3,2,2,1,2,1,2,1,1,2,1,3,1,1,1,1,1,1,1,1,2,1,1,1,1,1,2,2,2,2,1,1,1,1,1,2,1,1,1,1,1,1,1,1,1,2,2,1,2,1,1,2,2,1,2,1,1,2,1,2,1,2,2,1,1,2,1,2,2,1,1,1,2,3,1,3,2,2,2,1,1,1,1,2,3,2,2,2,2,1,1,1,3,3,1,1,1,2,1,2,1,2,2,2,1,1,1,1,2,2,2,1,1,1,1,1,2,2,1,1,2,1,1,3,2,2,2,1,1,1,1,2,2,1,2,2,1,1,2,1,1,1,1,2,1,2,1,1,2,1,1,2,1,2,1,1,2,1,1,2,3,39.77905
1,1,1,1,1,2,2,2,1,2,1,2,1,2,2,2,1,2,1,1,2,2,1,2,1,2,1,1,3,1,1,1,2,1,2,1,2,1,1,2,1,1,2,1,2,1,1,2,2,1,1,1,1,2,1,2,2,2,2,1,1,2,3,2,1,2,1,3,1,1,1,2,2,2,1,1,2,1,2,1,3,2,2,2,2,2,2,2,2,1,2,2,2,1,3,1,1,2,1,1,1,1,2,1,3,2,1,3,1,1,1,3,2,2,3,1,1,1,1,1,2,2,1,1,2,1,2,3,1,1,2,2,2,1,1,1,1,2,1,1,1,1,2,1,1,3,2,1,2,1,2,1,1,2,1,1,1,3,1,1,1,1,1,2,1,2,1,3,1,1,2,1,2,2,2,1,1,1,2,1,2,2,2,1,1,1,1,1,1,1,1,1,3,3,1,3,1,1,2,3,2,3,2,2,1,1,3,2,1,1,1,1,1,2,1,1,2,2,1,1,1,1,1,1,1,1,1,1,1,1,1,1,1,2,1,1,1,1,1,1,1,2,1,1,1,1,1,2,1,2,1,1,2,1,1,2,3,1,1,2,3,2,1,1,2,1,1,1,2,1,1,2,1,1,2,1,1,3,2,2,1,1,3,1,1,2,1,1,1,1,1,2,2,1,2,2,1,2,1,1,2,1,2,3,1,1,1,34.962869
1,2,2,1,2,2,3,1,1,3,2,1,3,1,1,2,2,2,2,1,3,2,1,1,2,1,1,1,2,1,1,1,2,1,1,1,1,2,1,2,1,3,1,1,2,1,1,1,3,1,2,1,1,1,1,2,2,2,1,1,1,1,1,2,1,1,1,1,1,1,2,2,1,2,1,1,1,1,1,2,2,1,2,1,1,3,2,2,1,2,3,2,2,1,1,2,2,2,1,1,1,2,1,2,2,1,1,2,1,1,3,3,2,2,3,2,1,1,2,2,1,2,2,1,1,1,1,2,2,1,1,3,3,1,1,1,1,1,1,1,1,1,1,2,1,2,2,1,2,2,1,1,3,1,2,2,1,2,1,1,1,1,3,2,1,1,1,2,2,1,3,1,3,3,2,1,2,2,1,1,1,1,2,1,2,1,1,2,1,1,1,2,2,2,3,2,1,2,1,2,1,1,1,1,1,2,1,2,3,2,1,2,3,2,1,2,3,2,1,2,3,2,1,2,2,1,1,1,1,3,1,1,2,2,1,2,1,3,2,2,1,3,1,2,2,1,1,2,1,1,2,1,1,1,1,3,2,1,1,1,1,1,2,2,2,2,2,1,1,3,1,1,1,1,1,1,1,1,1,2,1,2,1,1,2,1,1,1,1,1,1,2,1,3,1,1,1,2,2,2,2,1,3,2,1,2,1,43.730836
1,1,1,1,1,1,1,2,3,3,2,1,1,2,1,1,3,2,1,2,2,1,1,1,1,3,3,1,2,2,1,1,1,1,2,1,2,1,3,2,1,3,1,1,2,1,1,2,2,1,1,1,1,1,2,2,3,3,1,2,2,1,1,2,2,3,1,1,2,1,2,1,1,1,2,3,1,2,2,1,1,1,2,1,1,2,1,2,2,1,1,2,1,2,1,1,3,3,2,2,1,2,1,2,1,1,3,1,1,1,1,3,1,2,1,2,2,1,2,2,1,1,1,1,2,1,2,2,1,1,1,2,2,1,1,1,1,2,3,1,1,2,1,1,1,2,1,1,1,1,1,1,1,1,2,1,1,1,2,1,2,1,2,2,3,1,1,1,1,1,1,3,2,2,2,1,1,2,1,2,3,1,2,1,2,1,1,2,1,1,1,1,2,3,2,2,1,1,1,1,1,1,1,2,1,1,1,1,1,1,1,1,2,2,1,3,1,2,1,2,1,2,1,1,1,2,2,1,1,2,2,2,2,1,1,3,2,1,1,2,1,2,1,2,1,2,2,3,1,1,2,1,1,1,2,1,2,1,1,1,1,2,2,1,3,1,1,1,1,2,3,2,2,1,1,2,1,2,1,1,1,2,2,1,2,3,2,1,2,1,1,1,1,1,2,1,1,1,1,2,1,1,1,2,1,1,2,37.051355
1,2,1,2,1,1,1,2,2,2,2,2,2,1,1,1,1,1,1,2,3,1,1,1,1,2,2,1,1,1,1,2,2,1,2,1,1,2,2,2,1,2,1,2,2,1,1,1,1,1,1,1,2,3,2,2,2,2,2,1,1,1,1,1,2,1,1,1,1,2,1,2,2,3,1,1,1,1,2,1,2,2,1,1,3,2,2,2,1,2,1,3,2,1,1,1,1,3,2,2,1,2,2,1,1,2,1,1,3,2,1,2,2,2,2,1,1,1,1,1,1,2,1,2,2,1,1,2,2,1,3,1,1,2,1,3,1,1,2,1,3,2,2,1,1,1,2,2,1,3,2,1,2,1,2,1,1,3,2,2,1,1,2,1,2,1,2,2,1,1,2,1,1,1,2,2,1,3,1,2,1,1,2,1,1,2,2,2,1,1,1,2,2,3,2,2,1,1,2,1,2,1,2,2,1,1,1,1,1,1,3,1,1,1,3,1,1,2,2,1,1,2,1,1,2,1,2,1,1,1,1,1,2,2,1,1,1,1,1,1,2,1,1,1,1,1,1,2,2,2,1,3,1,2,1,2,2,1,1,1,3,2,2,2,2,1,1,1,2,2,2,2,1,3,2,1,2,2,2,3,1,3,1,1,1,2,1,1,1,1,1,2,1,2,1,1,1,1,1,3,3,2,2,1,1,2,1,0.283209
2,2,2,1,1,2,1,2,1,2,1,1,1,1,1,3,1,1,2,1,2,2,2,1,1,1,1,1,2,1,1,1,2,2,3,1,1,1,1,3,1,1,1,1,2,1,1,2,1,2,1,1,2,3,2,2,2,2,1,2,2,2,1,2,1,1,1,2,3,1,2,1,2,2,1,3,1,2,1,1,1,1,1,2,2,3,2,2,1,1,1,2,1,2,2,2,2,3,1,1,2,1,2,1,1,1,2,1,2,1,1,2,3,1,2,2,1,1,2,1,1,1,1,1,1,2,1,1,1,1,1,1,2,2,1,1,1,1,1,2,1,2,1,1,2,2,1,3,1,2,1,1,1,1,2,2,2,2,1,1,2,1,1,1,1,2,3,1,1,1,1,1,1,2,2,1,1,2,1,2,1,1,1,2,3,1,1,1,1,1,1,2,2,2,1,2,1,1,2,3,1,1,2,2,1,2,2,2,1,1,2,2,1,2,1,3,1,2,1,2,2,2,1,1,2,2,2,1,1,1,1,1,2,1,1,2,1,2,1,1,2,1,1,1,1,1,2,2,1,1,2,2,1,2,2,1,1,1,1,1,1,2,2,2,3,2,1,1,2,2,2,2,2,1,2,1,1,1,2,2,3,2,2,1,1,1,1,1,1,2,1,2,2,1,1,1,2,1,2,2,2,2,1,2,2,1,1,36.125576
1,3,2,2,2,1,2,2,3,2,2,1,1,1,1,2,1,1,1,3,2,2,2,1,2,2,1,1,2,1,1,1,1,2,1,1,1,3,2,1,1,2,1,2,3,2,1,2,1,1,2,1,1,1,3,2,2,1,1,1,2,2,1,1,2,1,2,2,1,2,2,1,2,1,2,1,2,1,2,1,2,2,1,2,1,3,1,3,1,3,1,3,1,1,2,1,1,2,1,3,1,2,1,1,2,2,1,2,2,2,2,3,1,1,1,1,1,2,1,1,2,1,1,1,2,1,2,2,2,1,2,2,2,1,1,2,1,2,1,1,2,1,1,3,1,1,2,1,1,1,2,2,3,1,2,1,2,1,2,1,1,1,1,2,3,1,3,1,2,1,1,2,1,2,2,2,1,1,1,1,1,3,1,2,1,1,1,1,1,2,1,1,2,2,2,1,1,2,1,3,1,1,2,2,1,2,2,2,1,2,2,2,1,2,1,1,1,1,2,2,1,2,2,1,1,1,1,1,1,2,1,1,1,1,1,2,1,2,2,2,2,2,3,2,2,2,1,2,3,2,1,2,1,2,1,3,1,1,1,1,3,3,2,2,1,2,1,1,1,2,1,3,2,2,2,1,1,3,2,2,1,1,2,1,1,3,1,2,1,1,2,1,1,2,1,1,1,2,1,1,2,2,1,2,2,1,1,-5.903089
1,2,2,1,1,1,2,2,2,1,1,1,2,1,2,2,2,2,2,3,3,1,1,1,1,1,3,2,2,1,1,1,1,1,1,2,1,3,2,1,1,2,2,1,2,1,1,2,1,1,2,3,1,2,1,2,3,1,3,1,3,1,1,2,2,1,2,1,1,2,2,3,2,2,1,2,3,1,2,1,2,1,1,1,1,1,2,1,1,1,1,1,1,1,1,1,1,1,2,1,1,2,2,1,1,1,1,3,2,2,3,2,1,2,2,1,2,1,1,2,1,2,2,1,3,1,2,2,1,2,1,1,2,1,1,2,1,1,2,1,1,1,1,2,1,2,3,1,3,2,3,1,2,1,1,1,1,3,2,1,1,1,1,2,2,2,1,1,1,2,1,1,2,2,3,2,1,1,1,2,2,1,1,1,1,1,1,1,1,1,1,1,1,2,1,2,1,2,1,2,1,2,2,2,2,2,2,2,2,1,3,2,3,1,1,2,2,2,3,2,1,2,2,2,2,1,3,2,3,3,2,2,3,1,1,1,1,1,1,2,1,2,1,1,2,1,2,2,2,2,1,2,1,1,1,2,1,2,1,1,1,1,1,1,1,2,1,1,1,1,2,1,1,1,2,2,1,1,1,2,3,2,1,2,1,2,3,2,1,1,1,2,1,1,2,2,1,1,1,2,3,2,2,1,1,1,1,28.514866
1,2,2,1,1,2,2,2,1,1,2,1,1,2,1,2,1,1,2,2,1,1,2,1,1,1,1,2,1,2,1,1,3,1,2,2,1,1,3,1,2,1,1,1,2,2,2,2,1,1,2,2,1,3,1,2,3,1,3,1,2,2,1,2,1,2,1,1,1,2,2,1,1,1,1,2,1,2,2,2,2,1,1,1,1,3,1,2,1,1,2,1,1,1,1,1,1,2,2,1,1,2,1,1,1,1,1,2,1,1,1,2,2,1,2,1,1,1,1,2,2,3,2,1,3,1,1,2,1,1,1,1,3,2,3,2,1,2,1,1,1,2,2,1,2,1,2,1,1,1,3,1,1,1,2,1,1,2,1,1,1,1,3,1,1,1,1,2,1,1,1,2,2,2,1,1,1,1,2,1,2,1,1,2,2,1,1,3,1,2,2,1,1,2,1,1,1,1,1,1,1,2,2,2,1,2,1,2,2,2,2,2,2,1,2,1,2,1,1,1,1,2,1,2,2,1,1,1,1,1,1,2,3,2,1,3,1,1,1,3,1,1,3,1,1,2,2,2,1,2,1,3,2,1,1,2,1,1,2,1,1,2,2,1,2,1,1,1,1,1,2,1,2,1,1,1,1,1,1,1,2,2,2,1,1,1,2,1,1,1,1,3,1,1,1,1,1,1,1,1,1,3,1,2,2,1,3,43.428763
1,1,3,2,1,1,2,2,3,1,1,1,1,1,1,2,2,1,2,2,2,1,1,1,1,2,1,1,1,1,2,2,1,1,1,2,1,3,1,1,3,2,2,2,1,1,1,2,2,3,2,1,1,2,1,1,1,1,2,1,1,3,1,3,1,1,1,2,1,1,3,1,2,1,2,1,1,1,2,1,1,1,2,1,1,2,2,2,2,1,2,2,2,1,2,1,1,1,1,2,1,1,2,1,2,2,2,3,1,2,1,2,2,1,2,1,1,2,1,2,1,1,1,1,1,1,1,2,2,2,1,3,2,2,2,2,2,1,2,2,1,2,2,1,1,2,1,2,3,1,2,2,2,1,1,1,1,1,1,2,2,1,1,2,1,1,1,1,1,1,2,1,2,2,2,1,2,3,1,1,1,2,1,2,1,1,1,1,1,1,2,2,3,2,2,3,1,2,1,3,1,2,2,1,1,2,2,1,2,2,1,2,3,1,2,1,2,1,1,3,1,1,2,1,1,1,1,1,1,1,1,1,1,1,2,1,2,1,2,1,2,1,2,2,1,1,2,2,1,1,2,1,2,3,2,1,1,1,2,1,1,2,1,1,2,1,1,1,2,3,2,2,1,1,3,1,2,2,1,1,3,1,2,2,2,2,2,1,1,2,1,2,1,1,2,1,1,1,2,2,1,1,1,1,1,2,2,24.668101
1,1,3,1,2,2,1,1,1,1,1,3,2,3,1,2,2,2,2,1,3,1,2,1,2,2,1,1,3,1,1,3,1,1,3,1,1,2,1,2,2,1,2,1,2,1,1,1,1,1,1,1,1,3,3,3,1,2,1,1,1,1,1,2,1,2,2,3,1,2,1,1,2,2,2,3,2,1,1,2,1,1,2,2,1,3,2,1,2,2,1,2,1,1,1,1,1,3,2,1,1,1,2,1,1,1,2,2,1,1,3,1,1,1,1,1,2,3,1,1,2,2,1,2,2,2,2,1,2,2,1,1,2,1,1,1,2,2,1,1,1,1,2,1,1,2,1,3,1,2,2,1,2,1,1,2,1,2,1,1,2,1,2,3,1,1,1,1,2,1,1,3,1,1,1,1,1,2,2,1,1,2,1,1,2,3,1,1,1,1,1,1,2,1,3,2,1,1,1,1,1,1,2,2,1,2,2,1,1,2,1,2,2,1,2,1,3,1,2,2,1,2,1,1,2,1,2,2,3,2,2,1,1,2,1,1,1,2,1,2,1,1,2,2,1,1,1,2,1,1,1,1,1,2,1,3,3,1,1,1,2,2,1,1,1,1,1,1,2,1,1,1,1,1,3,1,2,1,2,1,1,1,1,2,2,3,2,1,1,1,1,1,1,1,1,2,1,2,1,1,1,1,2,1,1,1,3,38.763734
2,1,1,1,3,2,1,1,2,1,1,1,1,2,1,1,1,2,2,2,2,2,1,2,1,2,2,1,1,1,1,1,1,2,1,1,1,1,1,1,3,1,3,1,1,1,1,1,2,1,1,1,2,2,1,3,2,2,2,1,2,2,2,2,3,2,1,1,1,2,2,2,1,1,1,2,2,1,1,1,1,2,1,2,2,2,1,2,1,1,1,2,2,1,2,1,2,2,2,1,2,2,1,2,1,1,1,1,2,2,1,2,3,2,2,1,1,2,2,2,1,2,1,2,2,3,1,1,3,2,3,2,2,2,2,1,2,3,1,2,2,1,2,1,1,1,1,1,1,2,2,1,3,2,1,2,1,2,2,1,1,1,3,1,1,2,1,2,1,2,1,1,1,1,2,1,1,2,1,1,2,2,2,1,3,1,1,1,2,1,1,2,2,3,1,1,1,1,1,2,1,2,2,1,1,2,2,1,3,1,2,1,1,1,3,2,1,3,1,1,1,1,1,2,2,1,1,2,2,2,1,1,1,1,1,1,1,1,1,2,1,2,2,1,1,1,2,2,1,1,2,2,1,1,2,1,1,1,1,1,1,3,1,3,1,2,1,2,2,1,1,2,2,2,1,1,1,1,2,1,1,3,1,1,2,1,2,1,2,1,1,1,1,3,1,1,1,1,1,2,1,1,1,1,1,2,1,59.489198
1,2,2,1,1,2,2,1,2,1,1,1,2,1,1,1,1,2,1,1,2,1,1,2,1,2,1,1,2,2,1,2,1,1,1,1,1,1,1,2,1,1,2,1,1,1,1,2,1,1,1,1,1,2,2,2,2,2,1,2,1,1,1,2,1,2,2,1,2,1,2,2,3,1,2,2,1,2,1,2,3,1,2,2,2,1,2,2,1,1,1,2,1,1,1,1,1,1,1,2,1,2,3,1,1,2,2,2,1,1,1,2,1,2,2,1,1,1,2,2,2,2,1,1,1,1,1,1,1,1,2,3,1,2,1,1,1,2,1,1,1,2,1,1,1,2,1,1,2,2,1,1,2,1,2,1,1,2,1,1,1,1,1,3,1,1,2,2,2,1,1,1,1,2,3,1,1,1,1,2,1,2,1,1,2,1,2,1,1,1,2,1,1,2,2,2,1,2,2,2,2,2,2,2,2,2,1,1,2,1,2,2,2,1,1,3,1,2,1,2,1,2,1,2,1,1,1,1,1,2,1,1,3,1,1,1,1,2,1,2,2,2,1,1,1,2,2,1,1,3,1,1,1,2,1,2,1,1,1,1,2,1,2,1,3,1,2,2,2,2,2,1,1,1,1,1,1,1,1,1,1,2,2,2,1,2,2,2,1,1,2,2,2,1,1,2,1,1,2,1,1,2,1,1,1,3,1,16.645022
1,1,3,1,2,1,2,3,2,2,2,1,2,1,2,2,1,1,1,2,3,2,2,2,1,3,1,2,1,1,1,2,2,1,1,1,2,2,2,1,3,2,2,2,1,1,2,2,1,1,1,2,1,1,2,2,1,2,2,1,2,1,2,2,1,1,2,2,1,1,1,1,2,2,1,1,1,1,2,1,2,1,1,1,2,2,1,1,2,1,2,1,1,1,1,1,1,2,2,1,1,1,2,2,1,1,1,1,2,2,1,3,2,1,2,1,2,1,3,1,2,2,2,1,1,1,1,1,2,1,2,1,2,1,2,2,2,2,1,2,1,2,2,1,1,2,1,1,1,2,2,2,3,2,1,2,1,1,1,1,1,1,1,1,2,1,2,1,1,1,2,1,2,2,2,2,1,1,1,1,1,2,1,1,1,2,1,3,1,1,2,2,2,1,1,2,1,2,1,1,1,1,1,2,2,1,3,1,2,2,2,3,1,1,3,1,2,1,1,2,1,1,1,1,2,1,2,3,2,2,1,2,2,2,1,2,1,2,1,1,1,1,1,1,1,2,2,2,1,3,1,1,1,1,1,1,2,1,2,1,1,2,2,1,2,2,2,2,3,2,1,2,2,1,2,1,1,2,2,2,2,2,1,2,2,2,1,2,1,1,3,1,1,1,2,1,2,1,2,2,1,2,2,1,2,1,3,14.253864
1,2,1,2,1,3,3,2,2,1,2,3,1,2,1,2,2,1,1,1,2,2,1,2,1,1,2,1,1,2,1,1,1,1,2,1,1,1,1,2,1,3,1,1,2,1,1,2,2,1,1,1,1,1,3,1,1,1,1,1,1,1,3,2,1,2,1,1,2,1,3,2,3,3,1,1,2,1,2,1,1,2,1,1,2,1,2,2,1,3,1,2,2,1,1,1,1,3,1,2,1,1,1,1,1,1,1,3,1,1,3,2,2,1,1,1,1,1,2,1,1,1,2,2,1,1,2,2,1,1,1,2,1,2,1,1,1,1,2,1,1,1,1,1,1,3,1,2,2,2,1,1,1,1,2,2,3,2,1,1,1,1,2,1,3,2,2,2,1,2,2,2,2,2,1,1,1,1,1,2,2,2,1,1,2,1,2,1,2,1,1,3,2,2,1,2,1,1,1,1,1,1,2,1,1,1,1,1,2,1,2,1,2,1,2,2,3,1,1,2,1,2,3,1,1,1,2,1,1,1,2,1,2,1,1,2,1,2,2,2,1,1,1,1,2,2,2,2,1,1,1,2,2,1,1,1,1,1,2,1,1,2,3,2,1,1,2,1,2,2,1,1,2,1,1,1,2,1,1,1,1,2,1,1,1,3,1,1,1,1,1,2,1,3,1,1,1,3,1,1,1,2,1,1,1,3,1,135.865862
3,1,2,2,1,1,1,1,2,2,3,1,2,3,1,1,2,2,1,2,1,1,1,1,1,2,2,2,1,1,2,1,2,1,1,2,2,3,2,2,1,2,2,1,2,1,1,2,1,1,1,2,2,1,2,2,3,1,1,2,1,1,1,1,1,1,1,2,1,1,1,2,1,2,1,1,2,1,2,1,1,2,2,2,2,2,1,2,3,1,1,3,1,1,1,1,1,1,1,2,1,2,1,1,1,1,1,2,2,1,1,2,2,1,2,3,1,1,2,2,1,1,1,1,2,1,2,2,1,1,1,1,1,1,1,1,2,1,1,1,2,2,2,3,2,3,1,1,1,1,2,2,2,1,2,2,1,1,1,2,1,1,1,1,2,1,1,1,1,2,2,1,2,1,2,1,1,2,3,2,1,1,1,1,1,1,1,1,2,1,2,1,2,2,2,1,1,1,1,2,2,1,2,3,1,3,1,1,1,1,1,2,2,2,1,1,2,3,2,2,1,2,1,1,1,2,1,1,1,2,1,1,1,1,1,1,1,2,2,2,1,2,2,2,2,1,1,1,2,3,1,2,1,1,1,2,1,2,1,2,1,2,2,3,2,1,1,2,1,1,1,1,1,1,2,2,2,1,2,3,2,2,2,1,1,1,2,1,1,1,1,1,1,1,2,2,2,1,3,1,2,1,1,2,1,2,1,20.366771
1,2,1,2,1,2,1,1,2,2,3,1,2,1,1,2,1,1,1,2,2,1,2,2,1,2,2,1,1,1,1,1,1,1,1,1,1,3,1,1,1,1,3,1,1,1,1,1,1,1,1,2,3,2,3,1,1,2,2,1,2,3,1,1,1,3,2,2,1,1,3,2,1,2,2,1,2,1,2,1,1,1,2,1,1,3,1,1,1,2,1,3,1,1,1,1,1,3,2,3,1,1,2,2,2,1,1,3,1,2,1,2,1,1,3,1,2,1,1,1,1,1,1,1,2,1,2,2,2,1,1,2,1,1,1,2,1,2,1,1,1,1,1,1,2,1,2,1,1,1,1,2,1,2,2,2,2,1,1,2,1,1,2,1,2,2,2,1,1,1,1,2,1,1,1,1,2,1,2,1,2,2,2,2,2,1,1,1,1,1,1,2,2,1,2,2,1,2,1,2,2,2,2,1,1,1,3,2,2,2,2,2,2,3,2,2,1,1,1,3,1,2,1,1,2,2,1,1,2,1,2,2,2,1,1,2,1,2,1,2,2,1,1,2,2,1,1,2,1,2,1,2,1,1,2,1,1,1,1,1,1,1,2,1,2,2,1,1,1,2,1,1,1,1,2,1,1,1,1,1,3,2,2,2,1,2,2,1,1,1,2,2,1,2,2,2,1,2,2,2,1,2,2,3,1,1,2,1.765717
2,2,1,2,1,2,1,1,2,2,1,1,1,2,1,1,2,1,2,1,2,1,1,1,1,1,2,1,1,2,1,2,1,2,1,1,1,3,1,2,2,2,1,1,2,1,1,1,1,1,2,1,1,2,1,2,2,1,2,1,2,2,1,1,1,1,2,2,1,2,3,1,1,1,1,2,3,1,1,2,1,2,1,2,3,2,2,1,1,1,1,2,1,1,2,2,1,1,2,1,1,2,1,2,2,1,2,2,1,1,1,2,1,2,1,1,2,2,2,1,1,1,1,1,1,1,2,1,1,1,1,2,3,2,2,1,2,2,2,2,1,1,2,1,1,3,2,2,2,1,1,1,1,1,3,1,1,1,1,1,1,1,2,3,1,1,2,1,1,1,1,1,2,1,1,1,2,2,1,2,2,1,2,1,1,1,2,1,2,1,1,2,2,2,2,2,1,1,1,1,1,1,1,2,1,1,1,2,3,2,1,2,1,1,2,1,1,2,1,3,1,2,2,1,2,1,2,2,1,2,1,1,1,3,1,3,1,1,2,2,1,1,1,1,2,1,2,3,1,1,1,2,1,2,1,1,1,1,2,2,1,1,2,1,2,2,2,1,1,1,1,1,3,2,1,1,1,2,1,2,2,2,1,2,1,3,3,2,1,1,1,3,1,1,3,1,1,1,2,2,2,1,2,1,1,2,2,66.566923
1,3,3,2,2,1,2,1,2,2,1,2,1,1,1,2,2,1,1,1,3,1,2,1,2,2,1,3,1,2,1,2,3,1,2,2,1,1,1,1,2,3,1,2,1,2,1,1,2,3,2,1,2,2,2,1,1,2,2,1,1,2,1,1,1,2,2,1,2,1,2,1,2,1,2,1,1,1,2,1,2,2,2,1,1,1,1,1,2,1,2,1,2,1,1,1,1,1,2,2,1,1,1,1,1,1,1,2,3,2,2,2,2,1,2,2,2,1,1,2,1,2,1,1,1,1,2,3,1,2,1,3,3,2,1,1,1,2,3,1,1,3,3,2,2,1,1,2,1,3,2,1,2,1,2,2,2,2,2,2,2,1,2,1,3,1,2,1,1,2,2,2,1,1,1,3,1,2,2,1,2,2,2,2,1,1,1,2,1,1,3,2,1,2,2,2,2,1,1,1,2,1,3,3,1,2,2,3,2,1,1,1,2,1,2,1,2,1,1,3,1,2,2,1,1,1,1,2,1,1,2,1,1,1,1,1,3,2,1,2,1,1,1,1,3,2,2,1,1,2,2,1,1,1,1,2,2,1,1,1,1,2,2,2,1,2,2,2,2,1,2,2,3,1,1,1,2,2,2,2,1,1,1,1,1,1,2,2,2,1,1,2,1,3,1,1,1,1,1,2,2,1,2,1,1,2,2,25.055383
1,1,3,2,3,1,1,2,3,1,1,2,1,3,1,1,1,2,2,3,1,2,1,1,1,1,2,2,2,2,1,2,2,2,3,1,1,2,2,2,1,1,2,1,2,1,1,1,2,2,2,2,1,1,2,3,1,2,2,1,1,1,2,1,3,1,1,2,1,1,2,1,1,1,1,3,2,1,2,1,2,1,1,1,2,2,1,2,3,2,2,1,1,1,1,1,1,2,1,1,2,1,1,1,2,1,1,1,1,2,2,2,2,1,3,1,2,1,2,2,1,1,2,1,2,1,3,1,2,1,1,2,1,1,1,2,1,1,1,1,1,2,2,2,1,3,1,1,1,2,1,1,1,1,1,1,1,1,2,1,1,2,1,2,1,1,2,2,1,1,2,1,1,3,1,3,1,1,2,1,1,2,1,1,1,1,2,2,1,1,2,1,2,1,2,3,2,1,2,1,2,1,2,1,1,1,2,1,1,1,1,1,1,2,2,1,2,2,1,2,1,1,2,2,1,1,2,1,1,1,2,1,2,1,1,3,1,2,1,2,2,1,1,2,1,1,2,3,2,2,2,1,1,2,1,1,2,1,2,2,1,2,1,2,2,1,1,2,2,2,1,2,3,1,3,2,1,3,2,2,3,2,1,1,1,2,3,1,2,2,1,2,2,2,1,1,1,1,3,1,1,2,2,3,2,1,2,-2.070026
1,2,3,1,1,2,1,1,1,1,2,2,2,1,1,3,1,2,2,1,2,2,2,1,1,2,2,1,1,1,1,2,2,1,1,1,2,2,1,2,3,2,1,2,1,1,2,2,1,2,1,1,1,2,1,3,2,1,3,2,1,2,2,1,2,2,1,1,1,1,2,3,2,1,1,1,1,3,2,2,3,1,2,2,2,3,2,1,2,1,1,2,2,1,1,1,1,1,1,2,2,2,1,1,1,1,1,2,2,2,2,1,1,1,1,1,1,1,2,1,3,1,2,2,3,2,1,2,1,2,1,2,2,1,1,2,2,1,1,2,2,1,1,2,1,3,2,2,1,2,2,1,2,1,1,1,2,2,1,1,2,1,2,2,2,1,2,1,1,1,1,1,1,1,2,1,3,2,2,1,1,2,1,2,2,1,1,1,2,2,1,2,2,2,2,2,1,3,1,1,1,1,1,1,3,3,2,2,2,3,1,2,1,2,1,1,2,1,1,2,1,1,1,1,2,1,1,1,1,1,1,1,2,1,2,2,2,2,1,1,1,2,2,1,1,1,1,1,2,1,1,2,1,3,2,2,2,1,1,1,1,2,2,3,1,3,1,1,2,2,1,1,1,1,2,1,1,2,2,1,2,3,1,1,2,2,1,2,1,2,1,2,1,1,1,2,2,2,1,2,2,1,1,2,1,2,2,18.248505
1,2,1,1,1,2,1,2,3,1,1,1,1,2,1,2,2,1,1,2,1,1,2,1,1,3,2,1,1,1,1,2,1,2,2,3,1,2,1,1,3,1,2,1,1,2,1,1,1,1,3,1,1,2,1,1,2,1,2,1,1,2,1,1,1,3,2,2,1,1,1,1,2,2,2,1,2,2,1,2,2,1,1,1,1,2,2,2,2,1,1,1,3,2,1,1,1,1,2,1,1,1,2,1,1,2,2,3,2,2,2,2,1,2,1,1,2,1,2,1,1,1,1,1,2,1,1,2,1,1,1,1,3,1,2,2,1,1,2,1,1,3,2,1,1,2,1,3,1,1,2,1,1,2,2,1,1,2,1,1,1,1,2,1,3,1,2,2,2,2,1,2,2,3,3,3,2,2,1,1,1,3,1,1,2,2,1,2,1,1,1,2,2,1,1,2,1,2,1,1,1,1,2,2,2,1,2,2,2,1,2,2,1,1,1,1,2,2,1,1,1,1,1,1,1,1,2,1,1,1,2,2,2,1,2,2,1,3,2,1,1,2,1,3,3,2,2,1,1,2,2,1,1,1,2,2,2,1,1,1,1,1,2,1,2,1,2,1,1,2,2,2,2,1,1,3,1,2,1,1,2,1,1,1,3,2,2,1,1,1,1,1,1,1,1,1,1,1,2,1,1,2,1,1,1,1,2,59.01048
2,1,1,2,1,2,2,1,3,2,2,2,3,2,1,2,2,2,1,3,1,1,1,1,1,3,1,1,1,2,1,2,2,1,1,1,2,1,2,1,1,2,2,1,1,1,1,2,2,1,2,1,2,2,1,2,1,2,3,1,2,2,2,2,1,2,1,2,2,1,2,1,1,2,1,1,2,1,1,1,3,1,2,1,3,1,2,3,2,2,2,1,1,3,1,1,1,3,2,1,2,2,1,1,2,1,1,3,3,2,1,1,2,1,2,1,1,1,2,1,2,1,2,1,1,1,2,2,1,2,1,1,3,1,3,1,2,2,2,1,1,2,2,2,1,2,1,1,2,2,1,2,1,1,1,1,1,1,1,1,2,2,2,1,1,1,3,2,1,1,2,2,2,1,1,3,1,2,3,1,1,2,1,2,1,3,2,2,1,1,1,3,1,3,1,1,1,1,2,2,1,3,1,2,1,3,1,2,2,1,1,2,1,1,1,1,3,1,1,3,1,2,2,1,1,1,2,1,1,2,2,1,2,3,1,3,1,2,1,1,1,1,1,1,1,1,1,1,2,1,2,1,1,2,1,1,1,2,1,1,1,2,1,1,1,1,2,1,2,1,1,1,1,1,1,2,2,1,2,1,2,2,1,2,1,1,2,1,1,1,1,1,1,2,2,1,1,1,1,1,1,3,2,1,2,2,1,55.724577
1,2,1,1,1,3,1,1,2,2,1,2,1,2,1,1,2,2,1,2,2,2,1,3,1,3,2,2,1,2,1,2,1,1,2,1,1,2,1,2,2,1,2,1,2,1,2,2,2,1,1,1,1,2,1,1,1,3,2,2,2,1,2,1,1,1,1,1,2,1,2,1,3,1,2,1,2,1,1,2,2,2,2,1,2,1,1,3,1,1,2,2,1,1,2,1,1,1,2,1,1,1,1,1,2,1,2,2,1,1,1,1,1,1,1,1,2,1,1,1,1,1,1,2,1,1,2,3,1,2,2,2,2,1,3,1,1,1,2,1,2,1,2,2,1,1,1,2,1,1,2,1,3,1,3,2,1,2,2,2,1,2,2,1,2,1,3,2,2,1,1,3,1,2,2,2,2,3,2,2,1,1,1,1,2,2,1,1,1,2,1,1,1,2,1,2,1,2,1,1,1,2,1,1,1,1,2,1,3,1,2,2,1,2,3,1,2,2,2,2,1,1,1,1,2,1,1,1,2,2,1,1,1,1,1,2,1,3,2,3,1,1,1,1,2,1,1,1,2,1,3,1,1,2,1,1,3,1,1,1,3,2,2,1,2,1,1,1,1,1,1,1,2,2,3,2,1,1,1,2,1,1,3,2,1,1,1,2,2,1,1,1,1,3,2,1,2,1,1,1,2,1,1,1,2,1,1,150.107754
1,1,3,2,1,2,1,1,1,1,1,1,2,2,1,1,1,2,2,1,2,1,1,2,1,1,1,1,1,1,1,2,3,1,1,1,2,1,1,3,1,1,1,1,1,2,2,2,1,2,2,1,1,2,2,1,2,1,3,1,1,2,1,1,3,2,1,1,1,1,1,2,2,1,2,1,1,1,1,2,2,1,1,2,2,2,2,2,1,1,1,1,2,2,1,1,1,3,1,1,2,3,1,1,2,1,2,1,1,1,2,2,1,2,1,1,1,1,2,1,1,2,2,1,1,1,1,3,1,1,2,1,1,1,2,2,1,2,1,1,1,3,1,2,1,2,2,1,2,2,1,2,1,2,2,1,2,2,1,1,1,1,3,1,2,1,3,1,1,1,2,1,2,2,1,2,1,2,2,1,2,3,1,3,1,1,2,1,3,2,1,2,1,2,1,3,1,1,1,1,1,1,1,2,1,1,2,2,2,1,2,1,1,1,1,1,2,2,2,2,1,1,2,1,1,1,1,2,2,1,1,1,1,2,1,2,1,2,1,2,1,1,1,2,1,1,1,1,1,1,1,1,1,1,2,1,2,1,1,1,1,1,2,2,2,3,1,1,1,2,1,2,1,1,1,1,2,3,2,1,3,2,2,1,1,2,2,1,1,1,1,1,1,1,1,1,1,1,2,3,2,2,2,3,3,2,1,22.357624
1,2,1,1,2,1,2,1,3,1,2,1,1,1,2,2,2,1,1,2,2,1,1,2,1,3,2,2,1,2,1,1,1,1,1,1,1,2,1,2,1,2,2,1,1,1,2,1,1,1,2,2,1,2,3,2,3,1,2,1,1,1,2,1,2,2,1,1,1,1,2,1,2,2,2,2,3,1,2,2,1,1,1,1,1,3,2,2,1,1,1,2,1,1,1,1,1,2,3,3,1,2,2,2,2,2,2,2,1,2,1,2,2,2,1,1,1,2,1,2,1,2,1,2,1,3,2,2,2,1,2,3,2,1,1,1,2,1,1,1,1,2,1,1,2,2,1,2,2,1,1,2,2,1,1,1,1,1,1,1,1,1,2,2,1,1,2,1,2,1,1,1,1,2,1,2,1,2,1,1,1,1,1,1,2,3,2,1,3,2,1,2,1,1,1,1,1,2,2,2,1,1,3,2,1,1,2,2,2,1,3,3,1,2,3,1,2,1,1,1,1,2,1,2,2,2,2,2,2,1,1,1,1,1,1,1,1,3,2,2,1,1,1,1,2,2,1,2,2,1,1,1,2,1,1,1,2,1,1,2,1,1,2,2,1,1,2,1,2,2,2,2,1,2,2,1,1,1,1,2,3,1,1,2,2,1,1,2,1,3,2,1,1,2,2,1,2,2,1,2,1,2,1,1,1,3,1,35.179838
1,1,1,1,1,1,2,1,3,1,3,1,1,2,2,1,1,1,1,1,2,1,1,3,1,1,2,2,1,1,1,2,1,2,1,1,3,1,1,2,1,1,2,2,1,2,1,2,1,1,2,2,1,2,3,1,2,1,1,1,2,2,3,1,1,1,2,1,1,1,2,2,1,3,1,1,3,1,2,1,2,2,1,1,2,2,1,3,1,1,1,3,1,2,1,2,1,3,3,3,1,1,1,1,1,1,3,1,2,1,2,1,1,1,2,1,1,1,1,1,1,2,2,1,3,1,1,1,1,2,2,1,3,1,1,1,1,1,2,1,1,1,2,1,1,1,2,1,1,1,2,1,2,2,2,2,1,2,1,1,1,1,1,2,2,1,2,2,2,1,2,2,1,1,1,1,2,1,1,2,1,3,1,2,1,1,2,2,1,1,2,3,1,2,2,2,1,2,1,2,2,1,2,2,1,1,1,3,1,1,1,1,3,1,2,1,2,1,1,1,1,1,1,2,2,1,2,3,2,2,1,2,1,2,1,2,1,1,1,1,2,1,2,1,2,2,1,1,1,1,2,1,2,2,1,1,2,1,2,2,1,3,1,2,1,2,1,1,2,2,1,1,1,1,1,2,2,1,1,1,2,1,3,2,1,1,1,2,1,1,1,1,1,2,1,1,1,1,1,2,3,1,2,2,1,2,1,43.032596
1,3,1,1,3,1,1,2,3,1,1,1,1,3,1,1,1,2,1,1,1,1,1,1,1,2,1,1,1,3,1,2,2,1,1,2,1,2,1,2,2,2,2,1,1,1,1,2,2,1,1,2,1,1,2,2,2,1,3,2,1,2,2,1,2,2,1,1,1,1,3,2,1,3,2,1,3,2,1,2,1,1,1,2,1,1,1,1,3,1,3,1,1,1,1,1,1,1,2,2,1,1,3,1,1,1,1,1,1,2,2,3,1,2,2,1,1,2,1,2,1,1,1,2,2,1,1,2,2,1,1,2,1,1,1,1,1,1,1,1,1,1,1,2,2,1,1,2,1,2,2,1,1,1,1,1,1,1,2,2,1,1,1,1,3,1,1,1,1,2,1,3,1,2,2,1,1,2,2,1,2,3,1,2,2,1,1,2,1,1,1,3,3,3,1,1,1,1,2,1,1,2,3,2,1,2,2,1,1,2,1,2,1,2,3,1,1,3,1,3,1,2,2,1,1,1,2,1,1,2,1,1,2,2,1,1,1,1,1,1,2,1,1,2,2,2,2,2,2,1,1,1,1,2,2,2,2,2,1,2,1,2,3,3,3,3,1,1,2,2,1,2,2,2,1,2,2,2,2,1,2,1,2,1,1,1,1,2,1,1,2,2,2,2,1,2,1,2,2,2,1,1,1,1,2,1,1,21.734153
1,3,1,3,1,2,3,1,2,1,2,1,1,2,1,1,1,2,1,2,1,1,1,1,1,2,1,2,1,3,1,2,2,1,1,1,1,3,1,1,2,1,2,2,2,1,1,3,1,1,3,2,2,3,2,2,2,1,1,1,2,2,3,3,2,2,1,3,1,2,2,1,2,1,1,2,2,2,1,1,2,1,2,2,1,1,1,2,1,1,2,2,1,1,2,1,1,2,2,2,3,1,1,1,1,2,2,1,1,2,2,2,2,2,2,2,2,2,2,2,1,1,1,1,3,2,1,3,2,1,2,2,2,1,2,1,1,2,1,2,1,3,1,1,1,1,1,2,2,1,2,2,1,1,3,2,1,2,1,2,1,1,2,1,1,1,1,2,1,2,2,3,1,1,1,1,2,1,1,1,3,3,1,1,3,1,1,1,1,1,2,1,1,1,1,1,1,2,1,3,2,2,2,2,1,1,3,1,2,1,2,2,1,1,2,2,1,1,1,3,1,1,2,1,1,1,2,1,1,1,1,1,1,2,1,1,1,1,1,2,2,1,1,1,2,1,3,1,1,1,1,1,1,2,2,1,1,1,2,1,1,1,2,2,2,1,1,1,2,2,1,1,1,2,1,1,2,1,1,2,2,1,1,2,1,2,1,2,2,1,1,1,1,1,1,2,2,1,1,2,1,1,2,3,1,1,1,12.654903
1,3,2,1,1,1,2,1,2,2,1,1,2,2,1,2,1,1,2,1,2,3,2,1,1,1,1,1,1,1,2,1,1,2,3,2,1,1,2,1,2,3,2,1,1,1,1,2,1,1,1,1,1,2,1,2,1,1,2,1,1,1,2,3,2,1,3,1,1,1,1,1,1,1,1,2,1,2,1,1,1,2,2,2,1,2,2,3,2,2,1,2,2,1,1,1,2,2,1,1,2,1,3,1,3,2,1,2,1,1,1,2,2,1,3,1,2,1,1,2,3,1,1,1,1,1,1,1,1,2,1,1,1,2,1,1,1,2,2,1,1,1,1,1,1,1,2,1,2,1,1,1,1,1,1,1,2,2,2,1,2,1,3,2,1,2,1,1,1,2,2,1,1,1,3,2,1,1,1,3,3,2,1,1,1,1,2,1,2,1,2,1,1,3,1,3,1,2,2,2,1,1,2,2,1,2,1,2,3,1,1,2,1,1,2,2,1,2,1,1,2,1,1,1,1,2,1,2,1,1,2,1,2,2,1,1,1,1,1,2,1,1,1,2,1,1,2,2,1,1,2,1,1,2,2,1,3,1,1,1,2,2,2,2,2,3,1,1,2,2,2,1,2,1,2,2,1,1,2,3,2,1,3,2,1,3,1,1,1,1,1,2,2,1,2,2,1,2,2,2,1,1,2,2,1,1,2,38.373363
1,1,1,1,2,2,1,2,2,1,2,2,2,2,2,1,2,2,1,1,2,1,3,1,1,1,1,2,1,1,1,1,2,1,1,1,2,2,2,2,2,1,2,1,1,1,1,1,1,1,1,1,1,2,2,2,2,1,2,1,1,1,1,3,1,1,2,1,1,1,2,2,2,2,1,1,2,1,2,2,2,3,2,1,3,1,1,2,2,1,1,3,2,3,2,1,1,3,1,1,1,1,2,1,3,1,1,1,1,1,1,3,1,2,2,1,1,1,1,1,1,2,1,3,1,1,1,1,2,1,3,1,2,1,2,1,3,1,2,1,2,1,2,1,1,2,2,1,1,1,2,2,2,1,2,2,1,3,1,1,1,1,1,1,1,1,1,2,1,1,1,2,1,2,1,2,2,2,1,2,1,1,1,1,1,2,1,1,1,1,1,1,1,2,1,3,1,2,1,3,1,1,2,1,1,2,2,1,3,3,1,1,2,1,1,1,1,3,1,1,1,1,2,1,1,2,2,1,1,2,1,1,1,2,1,1,1,1,2,1,1,1,1,1,1,1,1,2,1,1,1,1,1,2,1,2,2,1,1,1,1,3,1,1,2,1,1,2,2,3,1,1,1,1,1,1,2,1,1,1,2,1,1,1,1,1,1,1,1,1,1,2,2,1,1,1,1,3,1,1,1,1,3,1,1,1,1,62.900926
2,1,2,1,1,1,2,2,1,2,3,1,2,1,2,2,1,2,1,2,1,2,1,1,1,2,2,1,1,2,1,2,1,2,1,2,1,1,1,1,2,1,1,2,3,1,1,1,1,1,1,1,2,1,2,1,2,1,2,1,1,1,3,2,3,1,1,1,2,2,2,2,2,1,1,1,1,2,1,1,1,1,2,1,1,3,1,2,2,2,2,1,1,1,1,1,1,1,3,1,1,1,1,2,1,2,1,2,1,2,1,1,2,1,1,1,1,1,1,1,1,1,1,1,1,2,1,1,1,1,1,2,1,1,1,1,2,1,1,1,1,1,2,1,1,1,3,2,1,1,2,1,2,1,2,2,1,2,1,1,1,2,1,1,3,1,3,1,2,1,1,2,2,2,1,1,1,2,3,1,1,2,2,1,2,1,1,3,1,1,1,3,1,2,2,2,1,2,2,2,1,1,2,2,1,2,1,2,3,1,1,2,2,1,2,1,2,2,1,2,2,2,1,2,1,3,2,2,2,1,1,1,1,2,1,1,1,1,1,2,1,1,1,1,1,2,1,1,1,2,2,2,1,1,1,1,2,1,2,1,1,2,2,2,2,1,2,1,1,1,2,2,1,1,2,2,1,2,1,2,1,1,1,1,2,1,2,2,2,1,1,2,2,2,2,2,1,2,1,1,2,1,1,2,1,2,3,42.763196
1,1,1,1,1,3,1,2,1,2,1,1,2,2,2,2,1,1,2,1,1,2,1,1,1,2,2,2,1,2,1,1,2,2,1,1,1,1,2,2,2,2,1,1,2,1,1,2,2,2,1,1,1,2,3,1,2,2,2,1,1,2,2,1,1,1,1,1,2,1,3,1,3,2,1,1,2,2,1,2,2,1,2,1,2,1,2,1,2,2,1,3,1,1,1,1,1,2,1,1,1,1,1,2,1,1,1,1,2,1,1,2,2,1,3,1,1,1,1,1,3,1,1,1,2,1,1,1,2,2,2,2,1,1,2,2,2,1,1,1,1,2,1,1,1,2,1,1,2,1,1,2,2,2,2,1,2,3,3,1,2,1,3,1,2,2,1,2,1,2,2,1,2,1,1,3,3,1,1,2,1,1,1,2,1,1,1,1,3,1,1,2,2,3,3,1,1,3,2,1,1,2,1,1,1,2,1,2,2,1,1,2,1,1,1,1,2,2,1,1,2,2,1,2,1,1,2,2,1,2,1,1,1,2,1,2,2,2,2,2,1,2,1,1,2,2,1,1,1,1,1,1,1,2,2,1,1,2,1,1,2,1,1,1,2,3,1,1,1,2,3,2,2,1,2,1,1,2,3,1,2,3,2,3,1,2,1,1,2,1,1,3,1,1,1,1,1,2,2,2,1,1,2,1,2,2,1,123.886271
1,2,3,1,1,3,1,1,1,1,2,1,1,2,1,2,1,1,1,1,1,2,2,2,1,2,2,2,1,2,1,1,2,1,1,1,1,3,1,3,2,1,2,2,1,1,1,1,1,1,3,2,2,1,1,1,1,1,1,1,1,1,1,1,2,2,1,1,1,2,1,1,3,1,1,1,2,1,2,3,2,1,1,2,1,1,3,1,1,1,1,3,2,2,1,1,1,1,1,1,2,1,1,1,2,1,2,1,3,2,2,2,2,2,2,1,2,3,1,2,2,2,1,1,1,1,2,2,3,2,2,1,2,1,2,1,1,2,3,2,1,1,1,2,1,2,1,1,2,2,2,2,2,2,2,1,1,1,1,1,1,1,1,2,1,1,1,1,2,2,1,2,1,2,1,3,1,1,3,1,1,1,1,1,1,1,1,1,1,2,1,2,1,2,2,2,1,2,1,1,2,1,3,3,1,2,2,2,3,2,2,2,2,1,3,1,2,1,1,1,1,2,1,1,2,1,1,1,2,3,1,1,3,3,2,1,1,3,1,1,1,1,1,1,1,2,1,1,1,3,1,1,1,1,3,1,2,1,2,1,1,2,2,2,2,1,2,1,1,2,2,2,2,1,2,1,1,1,2,2,1,2,2,1,1,2,2,2,2,1,2,1,1,2,2,1,2,1,1,1,1,1,2,2,1,2,2,133.180056
1,1,3,1,2,1,1,2,2,1,1,2,2,1,2,2,1,2,1,2,2,3,1,2,1,2,1,1,2,1,2,1,1,1,1,1,1,2,1,2,1,1,1,1,2,2,1,2,2,1,1,1,1,1,2,3,1,2,1,1,1,1,1,1,1,2,1,1,1,1,3,2,2,2,1,3,2,3,1,1,3,1,1,1,2,1,2,1,2,2,1,2,1,1,1,1,1,2,3,2,1,1,1,1,2,2,2,2,1,2,1,3,1,1,3,1,2,1,1,1,1,2,1,2,1,1,1,1,1,1,1,2,1,2,1,1,1,2,2,2,1,2,1,3,1,1,1,1,2,3,2,1,2,1,1,1,2,3,3,1,2,2,2,1,2,1,3,2,1,1,2,1,2,2,2,2,1,1,2,1,1,2,1,1,2,1,2,2,1,1,1,2,1,2,2,3,2,2,2,3,1,2,2,2,1,2,2,1,2,1,1,2,1,1,2,2,1,2,2,3,2,2,1,2,1,2,3,1,1,2,1,1,2,1,1,2,2,1,2,2,1,1,2,2,1,1,2,2,1,1,2,1,1,1,1,2,1,1,1,1,3,1,1,1,2,1,1,1,2,1,1,1,1,1,2,1,1,1,1,3,1,2,1,2,1,2,1,2,1,1,2,2,1,1,2,1,1,1,1,1,2,2,2,1,1,1,1,13.014252
1,2,1,1,3,2,1,2,1,2,1,2,1,2,1,2,2,2,1,2,2,1,1,1,1,2,1,1,1,2,2,1,2,2,1,2,1,3,1,2,2,2,2,3,2,1,1,3,1,2,2,2,1,2,2,1,3,1,1,2,1,1,2,1,2,2,2,1,2,2,3,2,1,2,2,2,2,1,2,2,1,2,2,3,2,1,3,2,1,1,1,1,1,2,2,1,1,3,1,1,1,2,2,1,1,2,1,1,3,1,1,1,1,1,1,1,2,1,1,1,1,1,2,2,1,1,1,1,2,1,2,1,2,1,1,2,1,3,1,1,1,2,1,1,2,1,2,2,1,2,1,1,2,1,1,1,1,2,2,1,2,1,2,1,2,1,2,2,2,1,2,3,1,2,2,1,1,1,1,1,1,3,3,1,1,1,1,1,2,1,1,2,1,2,2,3,1,1,2,1,1,1,2,1,1,2,2,2,3,1,3,1,2,1,2,1,3,2,2,1,1,2,2,2,1,1,2,1,2,1,1,1,2,1,1,1,1,1,1,1,2,2,1,1,1,1,2,2,1,1,2,1,1,1,2,2,2,1,1,1,1,1,2,2,2,1,1,2,1,3,2,1,1,1,1,1,2,1,2,1,3,1,1,1,1,2,1,1,1,1,1,2,1,2,1,1,1,1,1,2,1,1,2,1,1,1,1,57.666229
1,2,3,1,1,3,1,3,2,1,1,2,1,1,1,1,3,1,2,2,2,1,1,3,2,3,1,1,3,1,1,1,1,3,1,1,1,2,2,1,2,2,1,1,1,1,1,1,1,2,2,3,1,1,1,1,1,1,1,1,1,1,2,1,2,1,2,1,3,2,1,1,1,1,1,2,1,2,1,1,1,1,1,2,2,2,1,2,2,2,2,1,2,2,1,1,1,2,2,2,2,1,1,2,1,2,1,3,1,1,2,2,2,2,1,1,1,1,2,1,1,1,2,1,2,1,1,2,1,1,1,1,2,1,2,1,2,2,1,1,2,2,1,2,1,1,1,2,1,3,2,1,2,1,1,1,2,3,2,1,2,1,1,2,1,2,1,1,1,1,1,3,2,2,1,1,1,2,1,1,1,2,1,1,1,1,1,1,1,1,1,2,1,2,2,2,1,1,1,2,2,3,1,2,1,2,2,2,2,1,2,2,1,1,2,2,1,2,1,1,1,1,1,1,1,2,1,2,1,1,2,1,2,2,1,1,1,3,1,1,1,1,1,1,2,1,1,2,1,2,3,2,1,1,1,2,1,1,1,2,2,2,1,2,3,1,1,2,2,2,1,2,1,1,2,1,1,2,1,1,1,1,2,2,2,3,1,2,1,1,2,3,1,3,1,1,1,2,2,1,1,3,2,2,1,1,1,105.674276
1,1,2,1,1,1,1,1,2,1,2,2,1,1,2,1,1,2,1,1,1,1,1,1,2,2,2,1,1,1,2,1,3,1,2,2,2,2,2,1,2,2,2,1,2,1,1,2,1,1,3,1,2,2,1,2,3,1,3,1,1,2,3,2,1,1,2,1,1,2,1,2,1,1,2,1,1,2,1,2,2,1,1,1,3,1,1,1,1,1,1,2,2,1,1,1,3,1,3,1,2,2,1,1,1,2,2,1,1,2,1,2,1,3,1,1,1,1,1,2,1,2,2,1,2,2,1,1,2,1,2,2,1,1,1,1,1,3,1,2,1,1,1,1,1,1,2,1,2,1,3,1,1,1,2,1,1,2,2,1,1,1,2,1,1,2,3,2,2,1,1,2,2,3,1,3,1,1,1,1,1,1,1,1,1,2,1,1,2,1,2,2,1,1,1,2,1,1,2,3,1,2,1,1,1,2,1,1,1,2,2,2,1,2,1,1,2,3,1,2,1,2,1,1,2,1,2,2,2,2,1,1,2,1,1,1,1,1,2,1,1,1,1,2,3,2,1,1,1,1,2,1,1,1,1,1,1,1,1,1,1,1,1,1,1,1,1,1,2,2,1,1,2,1,3,1,2,2,1,1,1,2,2,2,1,2,1,1,1,2,2,1,2,1,3,2,2,1,1,1,1,1,1,2,1,1,2,18.489414
3,1,2,1,1,2,2,1,1,2,2,1,1,1,1,2,2,3,2,2,2,1,1,1,1,1,2,2,1,1,1,2,1,1,1,2,1,3,1,1,3,2,2,2,1,1,1,3,1,1,1,1,1,2,3,1,2,2,1,1,2,1,1,1,1,1,2,1,1,1,2,1,1,2,1,2,2,2,2,1,2,2,1,1,3,2,1,1,3,2,1,2,1,2,1,1,2,1,1,1,1,1,1,1,1,1,1,1,1,1,2,3,2,2,2,1,1,1,1,1,1,3,2,1,3,1,1,1,1,1,1,3,3,1,3,2,1,2,2,2,1,1,1,1,2,2,1,2,1,2,3,1,1,1,1,2,1,2,1,1,1,1,2,1,2,1,2,1,1,1,2,1,2,1,1,1,1,1,2,1,1,2,1,2,1,1,1,2,2,1,1,2,3,2,1,2,2,2,1,1,1,2,2,1,1,1,1,2,1,2,1,2,2,1,1,1,2,1,1,2,1,2,1,1,1,2,1,2,2,1,3,1,1,2,1,2,1,2,1,2,1,2,1,1,2,1,1,2,1,1,2,2,3,1,1,2,2,1,1,1,1,1,1,2,2,2,2,1,1,2,2,2,2,1,1,2,1,1,2,2,2,2,1,2,1,3,2,1,1,1,1,1,1,1,1,1,2,1,2,2,1,1,2,2,1,2,1,40.339364
1,3,3,2,2,2,2,2,2,2,1,2,1,1,1,1,1,3,1,2,1,2,1,2,3,3,1,2,1,1,1,2,2,1,1,3,1,2,1,1,1,3,2,2,2,1,1,2,3,1,1,1,1,2,1,2,1,1,2,1,3,1,2,2,2,1,2,1,1,1,2,1,2,1,1,1,1,2,1,2,3,1,1,1,1,1,1,1,1,1,1,2,1,1,1,2,1,1,1,2,1,1,2,1,2,1,2,2,2,2,2,3,1,2,2,1,1,1,2,2,2,1,2,2,2,1,1,2,1,1,2,1,3,2,1,1,2,2,1,1,1,1,1,1,1,2,1,2,1,2,3,2,1,1,2,2,2,2,2,2,1,1,2,2,1,1,2,2,2,1,1,1,1,2,3,3,2,2,2,1,2,3,1,1,1,2,1,1,1,1,1,1,1,3,2,2,1,2,2,3,2,2,2,1,1,2,1,2,2,2,1,2,1,2,1,2,3,1,2,1,2,3,1,1,1,1,2,1,1,1,3,1,1,1,1,2,1,2,2,2,1,1,1,1,2,1,2,1,1,3,1,1,1,2,1,2,2,1,1,1,1,2,1,3,2,3,1,2,1,1,1,2,1,2,1,1,2,1,2,3,2,2,2,2,1,1,1,1,1,1,3,3,1,1,1,2,1,1,1,1,1,1,1,2,1,1,1,-3.493624
1,1,2,1,1,3,1,1,1,2,2,2,2,1,1,2,1,1,1,2,2,2,2,1,2,1,1,2,1,2,1,1,1,1,2,1,2,1,1,1,1,1,1,2,2,1,1,2,2,1,1,3,1,2,1,1,1,2,3,1,2,3,1,1,2,2,1,1,1,1,1,1,2,2,1,1,2,1,2,1,3,1,2,2,2,3,1,1,1,1,1,2,2,1,1,2,1,1,1,1,2,3,1,1,3,1,1,2,2,3,1,2,2,2,2,1,1,1,1,1,2,2,1,2,2,2,1,1,2,2,2,2,1,1,1,1,1,2,1,2,2,2,2,2,1,2,3,2,1,1,2,2,1,1,1,2,2,2,1,1,1,1,1,2,1,2,1,2,2,1,1,2,1,2,1,1,2,1,1,1,2,1,1,1,2,1,1,1,1,1,2,2,1,1,2,1,2,1,2,3,1,1,1,2,1,2,3,1,2,1,2,1,1,1,1,1,2,1,2,2,2,1,2,1,1,2,1,1,2,1,1,1,1,2,1,2,1,2,2,2,1,3,1,1,1,1,2,1,1,1,2,2,2,2,1,2,1,1,1,1,1,3,1,1,2,1,1,2,1,1,1,2,2,1,3,2,1,1,1,1,3,2,2,2,1,3,1,1,1,2,2,2,1,1,1,1,1,1,2,2,1,1,2,2,1,1,2,122.15301
2,2,2,2,2,1,2,1,3,1,1,1,2,1,1,3,1,1,1,1,2,1,2,2,1,2,1,1,3,1,1,1,1,1,1,1,1,1,1,2,1,2,1,1,1,1,1,2,2,3,1,1,1,1,2,1,1,1,1,2,3,1,1,2,3,1,1,2,1,2,3,1,2,1,2,2,3,1,2,1,1,2,2,1,2,1,2,1,1,2,1,2,1,2,1,1,1,1,1,2,1,1,2,1,2,2,2,1,2,2,1,2,1,1,2,1,1,3,2,2,1,2,2,1,2,2,1,2,1,1,1,2,1,1,2,1,2,1,1,2,1,1,2,1,1,2,1,1,2,1,1,1,1,1,3,2,1,3,2,1,1,1,2,3,3,1,1,1,1,1,2,1,2,2,2,3,1,2,3,1,1,1,1,1,3,1,1,1,1,3,1,2,3,3,1,1,1,1,1,2,2,1,3,1,2,1,1,2,1,1,2,2,3,1,1,1,2,3,1,3,1,1,1,1,1,1,3,2,2,2,1,1,2,2,1,1,1,1,1,1,2,1,1,2,1,1,2,2,1,1,1,1,1,1,2,1,2,2,1,1,1,2,2,2,3,2,1,1,1,1,2,1,2,1,1,1,2,2,3,1,2,1,2,1,2,2,1,2,2,2,1,2,1,2,1,2,1,1,2,1,1,2,1,1,1,1,2,28.184718
1,2,2,2,1,2,3,1,2,1,3,1,1,3,3,1,1,1,1,1,2,2,1,1,1,1,1,1,2,1,1,1,2,2,2,1,2,1,1,1,2,1,1,1,1,2,2,2,2,1,1,1,2,1,1,3,3,1,2,1,1,2,1,1,1,1,2,1,1,1,3,2,1,2,1,2,1,1,1,2,2,1,2,1,3,2,2,2,1,1,1,2,2,1,1,1,1,2,1,2,1,1,2,1,2,1,2,1,2,1,2,2,1,2,1,2,1,1,1,1,1,2,2,1,3,1,1,2,1,2,1,1,2,1,1,1,2,2,2,1,1,1,2,1,1,2,1,2,2,2,2,2,3,2,1,1,1,2,3,2,1,2,2,1,2,1,1,1,1,1,2,1,1,1,2,3,1,2,2,1,2,2,1,1,2,1,1,1,1,1,2,1,2,3,1,2,1,3,2,1,3,1,2,1,1,3,2,1,2,1,2,1,2,2,2,3,2,1,1,1,1,1,2,3,1,1,2,2,2,2,1,1,1,2,1,2,1,1,1,2,1,3,1,2,1,2,1,3,1,1,2,1,1,3,1,3,1,1,2,1,3,2,1,3,2,1,1,1,1,1,2,1,1,1,1,1,1,1,2,2,2,2,1,1,1,1,2,2,1,1,2,1,1,1,1,2,1,1,2,2,1,1,1,2,1,2,2,-16.952261
1,2,1,1,2,2,3,1,3,2,2,1,1,1,1,1,2,2,2,1,2,1,1,2,1,1,1,2,1,1,1,2,2,1,1,1,1,1,1,3,1,1,1,1,2,1,1,2,1,1,3,2,2,3,1,1,3,1,2,1,1,2,1,2,3,1,2,1,1,2,2,3,1,2,2,2,3,1,2,1,2,2,1,2,2,1,3,2,2,1,1,2,2,3,1,1,1,1,1,1,2,1,2,1,2,2,1,2,1,3,2,3,1,2,2,1,1,1,1,1,1,2,2,1,1,1,1,2,2,1,2,1,2,1,1,1,1,1,1,2,2,2,1,2,1,2,2,1,2,3,2,2,2,1,1,1,2,2,1,2,1,1,3,1,2,1,2,1,2,2,1,2,2,1,1,2,1,2,3,2,3,2,1,1,1,1,1,1,2,1,1,2,2,3,3,3,2,1,1,1,1,3,2,1,1,2,1,3,2,2,2,3,1,2,1,1,2,2,1,2,1,1,2,2,1,2,3,2,1,2,1,1,3,1,1,2,3,1,1,1,1,1,1,1,2,1,1,2,2,1,2,1,1,2,1,2,3,1,1,1,1,2,1,2,1,2,2,2,3,1,3,1,1,1,3,1,1,1,2,1,1,1,1,2,1,2,2,1,2,1,1,1,1,1,3,1,3,1,3,1,1,1,3,3,1,1,2,63.054417
1,1,1,1,1,2,3,1,1,1,1,1,1,2,1,2,1,2,1,1,2,1,1,1,1,1,1,1,1,1,1,2,2,2,1,1,1,2,1,1,2,1,1,3,2,2,2,1,2,1,1,1,1,1,1,3,1,2,1,2,2,2,2,1,1,2,1,1,1,2,2,1,1,3,1,1,2,1,2,1,2,1,2,1,3,1,2,1,1,2,1,2,1,1,1,1,1,2,1,1,1,2,1,1,2,1,1,1,1,1,3,1,1,2,2,2,2,1,2,1,1,1,1,2,1,1,1,2,2,1,2,3,2,1,2,1,1,3,2,1,2,1,1,1,1,2,1,2,2,2,1,2,2,2,3,1,1,2,1,2,1,1,1,3,2,1,2,1,2,2,1,1,2,3,2,2,2,1,1,2,2,2,1,2,2,2,1,1,1,1,1,2,2,3,1,1,1,1,1,1,2,2,3,2,1,1,2,1,2,2,1,2,1,2,1,1,1,2,1,2,1,2,2,2,1,2,1,1,2,1,1,1,2,1,1,2,3,2,3,1,1,1,1,2,1,2,2,2,1,2,2,1,2,1,1,3,1,1,3,2,1,1,1,2,2,1,1,2,1,1,2,1,1,1,1,1,1,2,1,1,2,3,1,2,1,2,1,2,2,1,1,2,1,1,3,1,1,1,2,2,3,1,1,3,1,1,2,46.72738
1,2,2,2,1,2,1,1,2,1,3,1,1,2,1,2,1,1,1,1,1,2,3,2,2,2,2,1,1,2,2,1,1,1,1,2,2,1,2,2,3,1,1,1,3,1,2,2,1,2,1,2,1,2,2,1,2,1,2,1,1,2,2,2,2,3,1,1,1,1,2,2,2,3,1,1,2,2,1,1,1,1,2,3,2,2,3,2,2,1,1,3,1,1,1,1,1,2,2,1,1,1,1,1,2,1,1,2,3,2,3,2,2,1,1,2,2,2,1,1,1,2,2,1,1,1,2,2,1,2,1,2,2,1,2,2,1,2,1,1,1,2,1,2,1,2,2,1,2,2,2,1,2,1,1,1,1,1,1,2,1,1,2,2,1,1,2,2,1,1,2,1,2,1,2,1,1,2,1,1,3,2,2,1,2,3,2,1,2,1,1,2,3,2,1,3,1,1,2,2,1,2,1,2,1,2,1,1,1,2,2,1,1,1,2,2,2,2,1,1,1,2,2,1,1,2,2,1,2,2,1,1,2,1,1,1,2,1,1,1,1,2,2,1,1,2,2,1,1,1,1,1,1,2,1,1,1,1,1,2,1,1,1,2,3,2,1,2,1,2,1,2,1,1,2,1,1,3,2,2,2,1,1,1,2,2,1,1,2,1,2,2,1,2,1,1,2,1,1,1,1,1,2,3,1,1,1,26.831747
1,2,1,1,2,1,2,2,1,1,3,1,1,1,1,2,2,2,1,2,3,1,1,2,1,1,2,2,2,1,1,1,1,1,1,1,2,1,1,2,1,1,1,1,1,1,1,1,1,1,1,1,1,2,1,1,1,1,1,1,1,1,2,2,1,1,1,1,1,2,1,1,1,2,1,1,2,2,3,1,2,2,1,1,2,2,1,2,2,2,1,1,2,1,1,1,2,1,1,2,2,1,1,2,1,1,2,2,1,1,2,2,2,1,3,1,2,1,1,2,1,1,2,1,2,1,1,3,1,1,1,1,2,1,1,2,1,1,1,1,2,1,2,1,3,2,1,3,2,2,1,1,2,1,2,2,2,1,2,1,1,1,1,1,1,1,1,1,1,1,1,1,1,2,1,1,2,2,3,1,1,2,1,1,2,2,1,1,2,2,1,3,3,1,1,2,1,3,2,1,2,2,2,2,1,1,3,1,2,1,1,3,2,1,2,1,1,1,1,2,3,1,2,2,1,1,1,1,1,3,1,1,2,1,1,1,1,1,1,1,1,1,2,1,1,1,1,2,1,2,2,1,1,1,2,1,1,1,1,1,1,1,1,2,1,1,1,1,1,1,1,3,1,1,2,2,2,1,2,2,2,1,2,2,1,2,1,1,1,1,1,1,1,1,2,1,1,1,1,1,2,2,3,1,1,1,2,30.971397
1,2,2,2,1,2,2,1,2,3,2,2,2,1,1,2,1,2,2,1,2,1,1,2,1,3,1,1,1,2,1,1,3,1,1,1,1,2,1,1,2,3,2,2,2,1,1,2,1,2,1,1,1,2,1,3,1,3,2,1,2,1,1,1,1,1,1,2,1,1,1,1,2,1,1,2,2,1,1,1,3,1,3,2,2,2,1,2,1,2,2,1,1,1,1,1,1,3,1,1,1,2,1,1,1,1,1,2,1,1,1,2,1,1,2,1,2,2,2,2,2,1,2,1,3,1,1,2,2,1,2,1,2,1,2,1,2,1,1,2,2,1,1,1,1,2,3,3,1,2,2,1,3,2,1,1,1,1,1,1,2,2,2,1,2,1,3,1,1,2,2,1,2,2,1,1,2,2,2,1,1,2,1,2,1,1,1,1,1,1,2,2,1,3,3,2,1,1,1,1,2,2,1,3,1,3,1,2,2,2,1,2,1,2,3,1,2,2,1,2,1,1,2,1,1,1,2,1,1,1,2,1,3,1,1,2,1,2,3,2,2,1,2,1,1,2,2,1,2,1,1,1,1,1,1,1,1,2,1,1,2,2,1,1,3,1,1,2,2,2,2,2,1,1,2,1,2,2,1,1,1,3,1,2,1,3,2,1,1,2,2,2,1,1,1,2,1,1,2,1,1,1,1,2,1,1,1,2.206975
1,2,2,1,2,2,2,3,3,3,2,1,1,2,1,1,2,2,3,1,1,2,2,1,1,2,2,1,1,1,1,1,1,2,2,1,2,1,1,1,3,1,1,2,2,1,2,2,2,2,1,3,1,2,2,1,1,2,3,1,2,1,1,1,3,2,1,1,1,1,2,2,2,2,1,2,2,1,3,2,2,1,1,1,2,3,1,1,2,1,2,3,2,2,1,1,1,3,2,1,1,2,1,2,1,1,1,1,1,3,2,2,1,2,1,1,1,1,1,1,2,1,2,1,1,1,1,2,1,2,1,2,1,1,2,1,1,2,1,1,2,2,1,2,1,1,1,1,2,2,3,2,2,1,1,2,1,3,1,1,1,1,1,3,1,1,1,1,1,1,1,2,1,2,2,3,1,2,1,2,1,1,1,2,3,2,1,2,3,1,1,1,3,3,1,3,2,2,2,2,2,2,3,1,1,1,1,3,2,2,2,2,2,2,1,1,1,1,1,1,1,1,2,1,1,1,2,1,1,2,2,1,2,1,1,1,1,2,1,2,1,2,2,1,1,1,1,2,1,2,2,1,1,2,1,1,2,1,1,1,1,2,3,1,1,2,1,1,3,2,1,2,1,1,1,1,2,1,1,1,2,1,2,2,1,1,1,2,1,1,1,2,1,2,1,1,1,3,1,2,1,2,1,3,1,3,2,59.833772
1,3,1,3,1,1,1,2,3,2,1,1,1,2,2,2,1,2,1,1,2,1,1,1,1,1,2,2,2,2,1,1,2,1,1,1,2,3,2,2,2,1,2,2,2,1,1,1,1,2,2,1,1,3,1,1,2,1,1,2,2,2,1,2,1,1,2,2,1,1,1,1,2,2,1,2,1,1,1,1,2,1,1,1,2,2,2,1,2,1,2,2,1,2,1,1,1,1,2,1,2,1,1,2,2,1,2,2,2,1,2,2,1,1,2,1,2,1,1,1,1,2,1,1,3,2,3,1,2,1,2,3,2,3,1,1,1,2,1,2,1,1,2,1,1,3,1,1,2,1,1,2,2,1,2,1,1,2,2,2,1,1,2,1,2,1,3,1,1,1,1,2,1,1,1,2,2,1,2,1,2,1,2,2,2,2,2,2,1,2,2,3,3,3,3,2,2,2,1,3,1,1,1,2,1,1,2,1,2,1,2,1,2,1,2,1,2,1,1,2,1,2,2,1,1,1,1,2,1,2,1,1,1,3,1,2,1,2,1,1,1,1,1,1,1,1,2,2,1,3,2,1,1,2,1,1,1,1,1,1,1,1,2,1,1,2,2,1,2,1,1,1,1,2,1,1,1,1,2,2,3,2,1,2,1,2,1,1,1,2,2,2,2,1,2,2,1,1,1,1,1,1,2,2,1,1,1,20.821989
2,1,2,2,1,1,3,1,1,1,1,2,1,2,1,3,1,1,1,2,1,1,2,2,2,2,1,1,2,2,2,2,1,2,1,1,2,1,1,2,3,1,1,1,3,1,2,1,2,1,1,2,2,1,1,1,3,1,1,1,2,1,1,3,3,1,1,2,1,1,1,3,2,1,2,2,3,1,1,1,2,1,2,1,1,1,1,1,1,1,1,3,1,2,1,1,1,2,1,2,2,1,1,1,2,1,2,1,1,2,2,1,1,1,3,1,2,2,1,2,2,2,1,2,1,2,1,1,1,2,2,2,1,1,1,1,2,2,1,1,1,3,1,1,1,2,2,2,1,3,1,1,2,2,1,2,2,3,1,1,1,2,2,2,1,1,1,1,1,1,1,2,2,2,1,1,1,2,1,1,3,3,2,2,2,2,1,1,2,2,2,2,2,1,1,1,1,1,1,1,1,2,1,1,2,2,1,1,3,1,2,2,2,1,2,1,2,2,2,1,1,2,1,1,2,1,1,1,1,1,1,1,1,2,2,2,1,2,2,2,1,1,1,1,2,1,2,1,1,1,3,2,1,1,2,2,2,1,1,2,2,1,1,1,2,2,1,1,2,1,1,3,1,1,1,1,1,1,1,1,1,1,2,1,1,1,1,1,1,1,2,2,1,2,2,1,1,2,1,1,2,3,2,1,1,1,1,33.845705
1,3,2,1,1,3,1,3,2,2,1,1,2,2,1,2,3,2,1,1,1,1,1,2,1,3,1,2,2,2,2,1,2,2,1,1,1,3,1,1,1,2,1,2,2,2,1,2,2,2,1,1,1,3,2,1,1,1,2,1,1,2,2,1,1,2,1,1,1,1,2,2,2,1,1,1,1,1,1,1,2,1,1,1,2,2,2,3,2,2,1,2,3,1,1,1,2,2,1,1,2,2,1,1,1,1,1,2,3,2,1,3,1,1,1,1,1,2,1,3,2,1,1,1,2,2,1,1,2,2,1,2,1,1,1,2,1,2,1,1,1,2,2,2,2,3,2,1,1,1,1,2,3,3,2,1,1,2,2,1,1,1,2,2,1,1,1,2,1,2,1,1,3,2,2,2,1,3,2,2,3,2,1,2,1,1,1,1,1,2,1,3,2,3,1,2,1,1,1,1,1,1,1,1,1,2,1,2,2,1,1,2,2,1,3,2,2,1,1,2,1,2,1,1,1,1,1,3,1,2,2,1,1,2,1,1,1,2,1,2,1,1,1,2,1,1,1,1,3,1,1,1,1,1,1,1,1,1,1,3,1,3,3,1,1,1,1,2,1,1,1,3,2,1,2,1,2,1,2,2,1,1,1,1,1,2,2,2,1,2,1,2,1,1,1,1,1,2,2,1,2,2,2,1,2,1,2,131.787777
1,1,2,1,2,2,1,1,1,1,1,1,2,2,1,1,2,2,1,2,1,2,1,2,1,1,1,2,2,1,2,2,2,2,2,1,1,1,1,1,2,1,1,1,1,1,2,1,1,1,1,2,2,1,1,1,1,1,2,1,1,1,1,3,1,2,2,1,2,3,2,1,1,1,1,1,2,1,1,1,2,2,1,2,2,2,1,1,2,2,1,1,1,2,1,1,1,1,2,3,1,2,1,1,2,1,1,2,1,2,1,2,2,2,2,2,1,1,1,1,2,1,1,1,1,1,1,1,1,2,2,2,1,1,2,2,3,1,1,1,1,2,1,2,1,2,1,1,1,1,2,2,3,1,1,1,1,2,2,1,2,1,3,2,1,2,1,1,1,2,3,3,1,2,2,1,1,1,1,2,2,1,1,1,1,1,1,2,1,1,1,1,2,3,2,2,2,1,1,1,2,2,1,2,1,2,2,1,2,2,3,3,2,1,3,1,1,1,3,2,1,3,3,1,1,1,2,1,1,1,2,1,2,1,1,3,1,2,2,1,1,1,2,1,1,1,2,1,1,1,1,1,1,2,1,1,1,1,1,1,1,2,2,1,2,1,2,2,1,2,1,2,1,1,2,2,2,1,2,2,1,2,1,1,1,1,2,1,1,2,2,1,1,1,1,1,1,2,2,1,1,1,2,2,1,2,1,83.837475
2,3,1,2,2,2,1,2,1,1,3,2,1,1,1,2,1,2,1,1,3,3,1,2,1,2,1,1,1,1,1,1,3,1,3,2,1,1,1,3,3,2,1,1,2,1,2,1,1,1,1,2,1,1,2,2,2,2,2,2,2,1,2,2,1,2,2,1,2,1,2,1,1,1,1,2,1,1,3,1,2,1,1,1,1,2,2,1,2,1,2,2,1,1,2,1,1,3,2,1,3,2,1,1,1,1,1,2,1,1,2,1,1,1,2,1,1,2,1,2,1,2,1,2,1,1,1,2,2,3,1,1,2,1,2,1,1,2,2,1,1,1,2,2,1,1,2,2,1,1,3,1,2,2,1,1,2,1,1,1,1,1,3,2,2,1,1,1,1,1,2,1,1,2,3,2,1,3,1,1,2,2,1,1,1,1,1,1,1,2,1,2,2,1,2,1,1,1,2,2,2,1,1,1,1,2,2,1,3,2,2,3,2,2,2,2,2,1,1,3,1,2,2,1,1,1,2,1,1,3,2,1,1,1,1,1,1,1,2,3,1,3,1,1,2,2,2,3,1,1,1,1,1,1,2,2,2,1,1,1,2,2,1,1,1,1,1,1,1,2,1,2,1,2,1,1,2,1,1,1,2,1,1,2,2,2,1,1,2,2,1,1,1,1,1,2,1,1,2,1,2,1,1,2,1,2,1,19.356974
1,2,1,1,1,2,1,1,2,1,1,1,1,2,1,1,2,1,2,2,3,1,1,1,2,2,1,2,1,2,1,1,2,2,1,1,2,2,2,2,1,2,3,2,1,1,1,1,2,1,1,1,1,2,1,2,1,2,3,2,1,1,2,1,2,2,1,1,1,1,1,1,2,1,1,2,1,1,2,2,2,1,2,2,1,1,2,2,2,1,1,2,1,1,1,1,2,1,1,1,1,1,1,1,1,1,1,2,1,1,1,2,3,2,1,1,1,1,2,1,1,2,2,2,1,1,1,1,1,1,3,3,2,1,3,2,2,1,2,1,1,1,1,1,2,1,2,2,1,1,2,2,3,1,1,1,1,3,1,1,2,2,2,2,2,1,1,1,1,1,2,1,2,3,1,1,2,3,1,1,3,2,1,1,1,1,1,1,1,1,1,2,1,2,2,2,1,1,3,2,2,1,1,3,1,3,1,1,2,1,1,1,1,2,1,1,1,2,1,2,2,2,1,1,1,1,2,1,1,1,1,2,2,1,1,2,2,2,2,1,1,1,1,2,2,1,2,3,2,1,1,1,2,1,3,2,2,2,1,1,1,1,2,1,3,1,1,1,1,2,1,2,2,1,1,2,3,1,1,1,2,3,1,2,2,1,1,1,1,1,1,2,1,2,1,3,2,1,2,1,2,1,2,2,1,3,2,65.819576
2,2,2,2,2,1,2,2,3,2,1,1,1,1,1,2,1,1,1,1,1,1,1,2,1,2,2,3,1,1,1,1,2,2,2,1,1,3,1,3,2,2,1,2,1,1,1,1,2,2,2,1,1,1,2,3,3,1,3,1,2,1,2,1,1,2,1,1,1,1,2,2,3,2,1,2,1,1,2,1,2,1,1,1,2,1,3,1,2,2,2,1,2,1,1,2,1,1,1,2,1,3,1,1,1,1,1,2,2,1,1,3,1,1,2,2,1,2,1,3,1,1,1,2,1,1,2,2,1,1,1,1,1,1,1,1,1,2,1,1,2,2,3,1,1,2,2,2,2,1,3,1,3,1,2,2,1,1,2,2,2,1,2,1,2,2,3,1,2,2,1,2,1,1,1,2,2,1,1,1,1,2,1,1,2,1,1,1,1,2,2,2,3,2,2,2,1,1,1,1,1,1,2,3,1,2,3,2,2,1,3,1,2,1,1,1,2,2,1,2,1,1,3,1,1,1,2,1,2,1,1,1,1,3,1,2,1,1,2,1,1,2,1,2,1,1,2,1,3,1,1,1,1,2,2,1,1,1,2,1,1,2,1,2,2,1,1,2,2,2,1,2,1,1,1,2,1,2,3,1,2,2,1,1,3,1,1,2,1,2,2,2,1,1,2,1,1,1,2,1,2,3,2,1,1,1,2,28.739525
1,2,1,2,1,2,2,2,2,2,2,1,2,3,2,2,1,1,2,1,1,2,1,1,1,2,1,1,1,2,2,2,2,1,1,2,1,1,1,1,1,1,1,2,2,1,1,2,1,2,1,1,1,2,2,2,3,2,1,1,1,1,2,2,2,1,2,1,1,1,2,2,1,2,2,2,1,2,3,1,1,1,1,2,2,1,2,1,2,1,1,1,1,1,1,1,1,1,1,2,1,2,2,1,1,1,2,2,1,2,1,1,1,3,1,1,1,2,1,2,2,1,1,1,2,1,2,2,1,1,1,1,2,1,1,1,1,1,2,1,1,3,2,1,1,1,1,1,1,1,2,2,2,1,2,1,1,2,1,1,1,1,2,1,2,1,1,1,1,1,2,2,1,2,1,3,1,1,2,1,1,1,3,1,1,2,2,3,1,1,1,1,3,1,2,2,1,1,3,1,1,1,1,1,1,2,1,1,2,1,1,1,1,1,1,1,2,3,1,2,1,2,2,1,1,1,1,1,1,2,1,1,1,1,1,1,1,2,2,2,1,3,1,1,2,1,2,2,1,2,1,1,1,1,2,2,2,1,1,1,2,2,1,1,1,3,1,1,1,3,2,2,1,1,2,1,1,1,2,2,1,2,2,2,1,2,2,1,2,1,1,1,1,1,1,2,1,1,2,2,2,1,1,1,1,1,1,-3.676014
1,1,1,1,1,2,1,1,1,3,1,1,2,3,2,2,1,3,1,2,1,2,2,1,1,1,2,2,2,1,1,1,1,1,1,1,1,1,1,1,1,1,3,1,1,1,2,2,1,1,1,1,1,2,1,2,1,3,2,1,2,2,1,3,2,2,1,1,1,1,1,2,2,1,1,2,1,2,2,2,2,1,2,2,3,2,2,1,1,2,1,1,1,1,1,1,1,1,1,2,1,1,3,1,2,1,1,1,1,3,3,2,1,3,2,2,1,1,1,1,2,2,1,1,1,2,1,2,1,2,2,2,1,1,2,1,1,1,1,1,2,2,1,1,1,2,1,1,1,2,1,1,2,1,1,3,1,2,2,2,2,1,3,2,2,1,1,2,1,1,2,2,1,3,1,2,1,1,2,1,2,1,2,1,1,1,2,1,1,1,1,1,2,2,1,1,1,1,1,1,1,1,2,2,1,2,2,3,2,1,1,1,1,2,2,2,2,2,2,3,1,1,1,1,2,1,1,2,1,1,2,1,1,1,2,1,1,2,1,1,1,1,1,2,1,1,2,3,2,1,2,1,1,2,1,2,1,1,2,1,2,1,1,2,1,1,1,1,1,1,2,1,2,1,2,1,2,1,3,3,3,2,1,1,1,2,2,1,1,2,1,1,1,1,1,1,1,2,2,1,1,1,2,1,1,1,2,21.109332
1,3,2,2,2,1,2,1,2,3,2,2,1,1,2,1,2,1,1,1,1,2,2,2,1,2,2,2,1,3,2,2,2,2,1,2,1,1,1,2,2,1,2,2,2,1,2,2,1,2,3,1,1,2,1,1,1,2,2,1,2,1,2,2,1,2,1,1,1,1,1,3,1,2,1,1,2,1,1,2,2,1,2,2,2,3,2,1,1,2,1,2,1,1,1,1,1,1,1,1,1,3,1,2,2,1,2,2,1,2,2,2,2,3,2,2,1,1,2,2,3,1,1,2,1,2,2,2,1,1,1,2,2,1,1,1,2,2,1,1,1,1,1,1,2,1,3,2,2,1,1,2,1,1,3,2,1,1,1,1,1,1,2,1,1,1,2,1,1,1,2,2,2,1,2,3,1,1,3,1,2,2,1,1,1,2,1,1,1,1,1,2,1,2,1,1,3,2,2,1,1,2,2,2,1,1,1,2,2,2,2,1,1,2,2,1,1,1,1,2,1,3,1,1,1,2,1,2,1,2,2,2,2,2,2,1,2,3,1,2,2,1,2,2,3,1,3,2,2,3,2,2,1,1,2,2,2,1,2,2,2,2,1,2,2,3,1,1,1,3,2,1,1,2,1,1,2,1,2,2,3,1,1,1,1,1,1,1,1,1,2,2,1,1,2,1,1,1,2,2,1,1,1,1,1,1,1,23.366926
1,2,1,2,2,1,2,1,2,1,1,2,1,3,1,2,2,1,1,1,2,1,3,2,1,2,3,1,1,2,1,2,3,1,2,1,1,2,1,1,1,1,2,1,3,1,2,2,1,1,1,1,1,1,1,1,3,1,1,1,2,1,1,2,2,1,3,2,1,1,1,3,2,1,3,1,2,2,1,2,1,2,1,1,1,1,2,1,2,2,1,1,1,2,1,1,1,1,1,2,2,2,1,1,2,2,2,3,1,1,1,2,2,2,1,1,1,1,1,2,1,2,2,1,2,1,1,2,2,2,2,1,1,1,1,1,2,2,2,2,1,2,2,2,1,1,1,1,2,3,3,3,2,2,1,1,1,1,2,1,1,1,1,3,3,1,2,1,1,1,1,1,2,1,1,3,1,1,3,1,1,1,1,1,2,2,2,1,1,1,1,1,2,2,1,2,2,1,1,2,1,2,1,2,1,1,2,2,1,1,2,1,2,2,1,2,1,1,1,1,1,1,1,1,1,1,2,2,1,1,1,1,1,1,1,2,1,1,1,2,1,3,1,1,1,1,2,1,1,3,2,1,1,1,1,2,1,2,1,2,2,2,3,2,2,2,2,1,1,2,1,2,3,1,1,1,1,2,1,1,1,2,1,1,2,2,1,1,2,2,1,2,1,1,2,3,2,1,1,3,2,1,3,1,1,1,1,23.900081
1,1,2,2,1,2,2,2,2,2,1,2,2,1,1,2,1,1,1,1,2,1,2,2,1,2,1,1,1,1,1,2,1,1,2,1,1,1,1,2,1,1,1,1,1,1,1,1,1,2,1,2,2,2,2,2,2,1,2,1,1,1,2,1,2,1,1,1,1,2,1,2,1,1,1,1,1,1,2,1,1,1,2,2,1,2,1,2,1,1,1,2,2,1,2,1,1,1,1,2,1,3,1,1,2,1,2,2,2,2,3,3,3,2,1,3,2,1,2,2,2,2,1,1,2,1,1,1,1,2,2,2,2,1,1,1,2,1,1,3,1,3,2,1,1,2,1,1,1,1,2,2,1,1,2,1,1,2,2,1,2,1,1,2,1,1,1,2,1,2,1,2,1,2,2,2,1,1,2,1,3,1,1,2,2,3,2,2,3,1,1,1,1,1,1,1,1,2,1,1,2,2,2,1,1,2,2,3,2,1,2,2,1,2,1,1,2,2,1,2,1,1,2,1,2,2,1,1,1,2,1,2,2,1,1,1,1,1,2,1,1,1,1,2,1,1,2,2,1,2,2,2,1,2,1,1,1,1,1,1,1,2,2,1,2,1,2,2,2,1,1,1,1,1,2,1,2,1,3,1,2,1,3,2,1,1,2,1,2,1,2,1,1,2,1,3,1,1,1,2,1,1,1,1,1,2,1,-2.07072
2,1,1,1,2,1,1,1,1,1,1,3,1,2,1,2,2,2,3,1,2,2,1,2,1,2,1,2,2,2,1,1,2,2,1,2,1,2,1,1,2,2,2,1,3,1,1,2,1,1,1,1,1,1,2,1,2,1,1,2,1,1,2,2,1,3,1,2,1,2,3,1,3,2,1,1,1,1,1,1,2,1,1,2,2,2,2,2,1,2,1,2,1,1,1,2,1,2,3,2,1,1,2,2,1,1,1,2,2,2,1,1,1,2,1,1,1,1,1,1,1,2,1,2,2,1,2,2,2,1,1,2,2,1,1,1,1,1,1,2,1,3,2,2,1,1,2,2,2,1,1,2,3,2,3,1,1,2,1,2,1,1,2,1,2,1,1,1,1,1,3,2,1,2,2,2,1,2,2,1,2,1,2,1,1,1,1,2,1,1,1,3,2,1,2,2,1,2,2,1,1,1,2,2,1,2,1,1,1,1,2,3,2,1,1,1,1,2,1,1,1,2,1,1,2,1,2,2,2,1,1,1,1,2,2,2,1,2,1,2,2,1,1,1,1,1,1,2,2,3,1,1,1,1,2,1,1,2,1,1,2,1,1,1,1,1,1,2,1,2,2,3,1,1,1,1,2,2,2,2,2,1,2,2,1,2,1,1,1,1,1,1,2,1,1,1,1,1,1,1,1,2,1,1,1,2,1,74.956211
1,1,1,2,2,2,1,2,1,1,2,1,1,3,2,1,1,1,1,3,2,1,1,1,1,2,2,1,1,1,1,2,1,1,1,2,1,2,2,1,1,1,2,2,1,2,1,1,3,1,2,2,2,3,2,2,3,2,1,1,1,2,1,3,1,2,2,1,2,1,2,3,1,1,3,2,1,1,2,1,1,3,2,1,1,3,1,2,1,1,1,2,1,1,1,1,1,2,1,1,1,2,1,2,1,1,1,1,3,2,1,2,1,2,1,1,2,1,1,1,2,1,2,1,1,1,2,1,1,1,2,1,1,2,1,1,1,3,3,1,1,2,2,1,1,1,2,2,2,1,3,1,1,1,3,2,1,3,1,1,2,1,1,2,1,1,3,1,1,1,2,2,2,2,3,2,2,1,1,1,2,1,1,3,2,1,2,2,2,1,2,1,3,2,3,1,2,1,2,1,1,1,2,1,1,1,2,2,2,2,1,2,1,1,1,1,3,2,1,1,1,2,2,1,2,1,1,1,2,1,2,1,2,1,1,1,1,2,2,1,1,1,1,1,2,1,1,1,1,2,2,1,1,1,1,1,1,1,1,1,1,2,1,1,1,1,1,3,2,1,3,1,2,1,3,1,1,1,3,1,2,1,1,2,1,2,1,1,1,2,1,2,1,1,2,3,2,1,3,2,1,1,2,1,1,1,1,-6.937049
1,3,2,2,2,3,1,1,1,1,3,2,1,2,1,1,1,2,1,1,2,1,1,1,1,2,2,2,1,1,1,1,2,1,1,1,2,3,1,2,1,1,1,1,1,2,1,1,2,1,2,1,2,3,3,2,2,1,2,1,1,1,2,1,2,1,2,1,1,3,3,1,1,1,1,2,2,2,2,1,1,1,2,2,1,2,1,3,1,1,3,2,2,1,1,1,1,3,1,1,2,2,2,1,1,1,1,2,1,2,1,3,1,2,1,1,1,1,2,1,1,1,1,1,2,1,1,2,1,2,1,2,1,1,1,1,1,1,1,1,1,2,2,2,2,2,1,1,1,3,2,1,1,1,2,1,2,2,2,1,2,2,2,1,2,1,1,1,2,1,2,1,1,2,1,3,1,1,2,1,1,1,1,1,1,2,1,1,1,1,1,1,1,2,2,1,1,1,1,1,3,1,1,1,1,1,2,1,2,1,1,1,1,2,1,1,1,1,1,1,2,3,1,1,1,1,2,2,2,2,2,1,1,2,1,2,1,2,1,1,1,1,1,2,1,1,3,1,1,2,2,3,1,1,1,1,2,2,2,1,1,2,3,3,2,2,1,3,1,1,2,2,1,1,1,1,1,1,1,1,3,2,2,2,1,2,1,1,1,2,2,3,1,1,3,2,1,1,1,1,2,2,1,2,1,1,1,104.692738
2,3,2,1,1,1,2,1,1,2,1,1,2,1,1,1,1,2,1,1,2,1,3,1,1,2,1,1,1,1,2,1,2,1,1,1,2,1,1,1,1,1,2,1,1,2,1,1,1,1,1,1,1,2,3,1,1,1,3,1,2,2,1,1,1,1,3,1,2,2,1,2,1,1,1,1,2,1,2,2,1,1,2,1,1,2,1,2,2,1,2,2,1,2,2,1,1,2,1,2,1,1,1,2,3,1,2,1,1,2,1,1,2,2,3,1,2,1,1,2,1,1,2,1,2,1,2,3,1,1,2,2,1,3,1,1,2,1,1,2,1,3,1,1,1,2,2,1,1,2,1,1,1,1,3,1,3,2,1,1,2,1,1,2,1,1,2,1,1,1,1,2,1,1,2,1,1,1,1,1,1,1,1,1,2,1,1,2,3,1,2,2,2,2,2,2,2,2,1,2,1,1,2,2,2,1,1,1,2,1,1,1,1,2,2,2,1,3,1,1,1,1,1,1,1,2,1,2,1,3,1,1,1,1,1,2,2,2,1,2,1,1,1,3,2,1,1,1,1,2,2,1,1,1,1,1,2,1,2,2,1,1,2,2,2,1,1,1,1,2,1,3,2,1,3,1,2,2,2,2,2,1,1,1,1,1,2,2,2,1,1,2,2,2,1,2,1,1,1,2,2,1,2,2,1,1,1,42.714055
1,1,3,1,1,2,2,1,2,1,2,2,1,1,2,3,1,1,1,1,2,1,1,2,2,2,1,1,1,1,2,1,1,1,3,1,2,2,1,2,2,1,2,2,3,1,2,1,1,1,2,1,2,1,2,2,2,2,2,1,2,2,1,1,2,1,2,2,2,2,2,1,2,2,1,1,3,1,2,1,2,2,3,2,2,2,1,1,2,1,1,1,1,1,1,1,1,2,2,1,1,2,1,2,1,2,2,2,2,1,2,2,1,1,1,2,2,1,1,2,1,3,2,1,1,1,2,2,2,1,1,1,1,2,1,2,1,1,1,1,1,2,1,2,1,2,3,2,1,1,2,1,1,1,3,1,1,2,1,2,1,1,1,2,1,1,2,2,1,1,1,3,2,1,1,3,1,1,2,2,1,1,1,1,2,1,1,1,1,1,2,2,1,2,1,1,1,1,1,1,1,1,2,2,1,1,2,1,1,1,2,2,3,1,2,1,1,2,2,1,1,1,1,1,1,2,3,1,1,1,2,1,2,1,1,1,1,1,1,2,1,2,1,1,2,1,3,3,1,1,1,3,1,1,1,1,2,1,2,3,1,1,1,2,3,2,1,1,1,1,1,1,2,2,1,1,1,2,1,2,3,1,2,2,1,2,2,1,1,1,1,1,3,1,1,2,1,2,2,2,1,1,2,2,1,1,1,16.388689
1,2,1,2,2,2,2,3,1,2,2,2,2,1,2,2,1,2,1,2,1,2,2,2,1,1,1,1,1,1,1,1,2,2,1,1,1,1,1,2,2,1,3,1,2,1,1,1,2,1,2,1,1,1,1,1,1,2,1,2,1,2,2,2,1,2,2,1,1,2,2,1,2,2,1,1,1,1,1,1,2,1,1,3,2,2,2,2,2,1,1,2,1,1,3,1,1,1,2,1,1,1,2,1,1,1,1,2,1,1,2,3,1,1,1,1,3,1,1,2,3,2,1,1,1,1,2,3,1,1,2,1,2,1,1,1,2,1,1,1,2,2,1,2,1,2,1,1,2,2,1,2,2,1,2,1,1,2,1,2,2,2,2,2,1,2,2,3,1,2,1,1,1,3,2,1,1,1,1,1,1,1,1,1,2,1,1,2,1,1,2,1,3,3,2,1,1,1,1,1,1,2,1,1,2,2,2,1,2,1,1,3,2,1,2,2,2,2,1,1,2,2,1,1,1,1,1,1,1,3,2,1,3,2,2,1,2,2,2,1,1,2,1,1,3,2,2,3,1,2,1,1,1,1,1,2,1,2,1,2,1,1,2,2,2,2,1,2,3,1,1,2,1,2,1,1,3,2,2,1,2,1,1,1,1,2,2,1,1,1,1,2,1,1,2,1,2,1,2,3,2,2,3,1,1,2,2,-1.441367
1,2,2,2,1,1,3,3,1,1,1,2,2,2,1,3,1,2,2,1,2,1,2,1,2,1,1,2,1,1,1,1,1,1,1,1,1,2,1,2,1,2,2,2,2,1,1,2,2,1,1,2,1,2,3,2,2,1,2,1,2,2,1,2,1,3,2,1,1,1,2,3,2,1,2,2,1,1,2,1,1,1,1,1,2,2,3,1,1,3,1,1,1,1,2,1,1,2,3,1,1,2,1,1,1,1,1,2,1,1,2,3,1,1,2,1,1,2,1,2,1,1,3,2,3,1,1,1,1,2,1,3,2,1,1,1,2,1,1,1,1,2,1,1,2,2,1,2,1,2,2,1,1,1,1,1,1,1,1,1,1,2,1,3,2,1,2,2,1,1,2,1,1,1,3,1,2,3,2,1,3,1,2,2,2,1,1,2,2,2,1,2,2,1,1,3,1,2,2,2,1,2,1,2,1,1,3,1,3,3,1,2,1,1,2,2,2,2,1,2,1,3,1,1,1,2,1,2,1,3,2,2,2,2,1,1,2,2,1,2,1,1,2,2,1,1,2,1,1,1,2,2,2,3,1,1,1,1,1,2,2,1,1,1,1,2,1,1,1,1,2,2,1,2,2,1,3,2,2,2,2,2,1,2,1,2,1,1,3,1,1,2,2,2,1,2,1,1,1,2,1,1,1,3,1,2,2,18.96726
2,2,1,2,1,1,2,2,2,1,1,2,2,1,1,1,2,2,1,1,1,1,1,2,1,3,1,1,1,1,1,2,2,2,2,2,2,2,1,1,1,2,2,1,3,1,1,1,1,1,1,1,2,2,1,2,1,1,2,1,2,2,2,3,3,1,2,2,2,2,3,2,2,1,1,1,3,2,1,2,3,3,2,1,2,2,1,3,2,2,1,2,1,1,1,1,1,1,1,1,1,1,1,1,1,1,2,2,1,2,1,3,1,1,2,1,2,2,1,1,1,1,2,1,2,2,2,2,3,1,3,1,2,1,1,1,2,1,1,1,1,2,1,2,1,1,1,1,1,1,2,1,2,1,1,2,3,1,1,1,1,1,1,1,1,1,3,2,2,2,1,1,1,1,1,3,2,2,2,1,1,2,1,1,2,1,1,2,2,1,2,1,1,1,1,1,1,1,1,2,2,2,1,1,2,1,2,2,1,2,1,3,1,2,1,1,1,2,1,1,2,2,1,3,2,1,2,1,1,2,1,1,3,3,1,1,1,2,2,2,1,1,1,2,1,1,2,1,1,2,1,1,1,2,1,2,1,2,1,1,1,1,2,3,2,1,2,3,1,1,1,1,1,1,2,1,2,1,2,2,1,2,1,3,1,3,2,1,1,1,1,2,1,1,2,1,2,1,1,2,2,1,3,1,1,2,2,65.619727
1,1,1,2,1,1,2,2,2,1,2,2,1,2,2,2,2,2,1,2,2,3,1,1,1,3,2,1,1,1,1,1,2,1,2,1,2,2,2,2,1,1,2,1,2,2,1,2,2,2,2,1,1,1,3,2,2,1,1,2,2,2,3,2,1,1,1,1,1,2,2,2,1,3,1,1,3,2,2,1,2,2,1,2,1,3,2,1,3,1,1,2,1,1,1,1,1,2,2,1,1,1,2,2,2,1,1,3,1,2,2,1,1,2,2,1,1,1,2,1,1,3,2,1,2,1,3,2,2,2,2,1,1,2,1,2,1,2,1,1,1,2,3,1,1,1,2,2,2,2,1,1,1,2,2,1,1,1,1,1,2,1,1,1,1,1,1,1,1,1,1,2,2,3,2,2,2,2,3,2,3,2,1,2,3,1,1,1,2,1,1,1,2,2,2,2,1,1,1,1,2,3,2,1,1,3,1,1,2,2,2,2,1,2,2,2,2,1,2,2,1,2,1,1,1,1,2,1,2,1,1,1,2,1,1,3,2,1,1,2,1,2,2,1,1,2,1,2,1,1,2,1,1,1,2,1,2,2,1,1,2,2,2,3,2,2,1,2,1,1,2,2,2,1,2,1,2,1,1,3,3,1,1,1,1,2,2,1,1,1,2,2,1,1,1,2,1,1,2,2,1,1,1,3,1,2,2,47.952673
2,2,2,3,1,3,1,1,2,3,1,2,1,1,2,3,2,1,1,1,2,2,2,2,2,2,2,2,1,1,1,1,2,1,1,1,1,2,1,1,1,2,1,1,2,1,2,1,2,1,2,1,1,1,1,1,2,2,1,1,2,2,2,1,3,3,3,1,3,1,1,2,3,2,1,2,3,1,1,2,3,1,1,1,2,1,3,2,2,2,2,1,2,1,2,1,1,2,1,1,2,1,1,3,2,1,1,1,1,1,2,1,1,1,1,1,2,2,2,1,1,2,2,1,1,1,2,3,2,1,2,1,1,1,1,1,1,2,3,1,1,2,1,1,1,3,1,1,2,2,2,1,1,2,1,2,1,1,1,1,1,2,1,1,2,1,2,3,1,3,1,1,1,1,1,2,2,1,3,1,1,2,1,1,1,2,1,1,2,1,1,3,2,1,1,2,1,3,1,2,2,2,3,1,1,1,1,1,1,1,3,1,2,1,3,1,2,1,2,1,2,3,2,2,1,1,1,1,1,3,1,1,1,2,2,2,2,1,1,3,1,1,1,2,1,2,2,1,1,3,1,1,1,2,1,3,1,1,1,2,1,1,1,1,1,2,1,1,3,1,2,3,2,1,2,1,1,1,1,3,1,2,1,1,1,1,1,2,1,1,1,1,1,3,1,2,2,1,1,3,2,1,1,2,2,1,1,127.229917
2,2,2,1,1,1,2,1,2,1,2,1,1,2,1,1,1,1,2,1,2,2,2,1,1,1,1,2,1,2,1,3,2,2,1,2,3,2,1,1,2,1,3,2,2,1,1,1,2,2,2,1,1,1,1,2,1,2,2,1,2,1,2,2,1,2,1,1,1,2,3,2,1,2,1,2,1,2,1,1,2,1,2,1,1,1,1,2,1,2,2,1,1,2,1,1,1,1,2,2,2,1,2,1,1,1,1,3,2,1,1,2,2,1,1,2,1,2,2,2,2,2,1,2,2,1,1,2,1,2,2,2,2,1,2,1,1,2,2,2,1,1,1,1,1,1,1,2,2,1,1,1,2,3,2,1,1,2,2,1,1,1,2,2,2,1,2,2,1,2,2,1,2,1,2,3,1,2,2,1,1,1,2,1,2,1,1,1,1,1,1,1,1,2,1,1,1,1,1,1,2,2,1,2,1,2,1,3,1,1,1,1,1,1,1,1,1,2,1,1,2,1,1,2,1,1,1,1,1,2,1,1,1,1,1,2,2,2,2,1,1,2,1,3,1,1,3,1,2,2,2,2,2,1,1,2,1,1,2,1,1,2,1,3,2,2,2,1,2,2,2,2,1,1,1,1,1,1,2,1,3,2,2,1,1,2,2,1,1,3,1,1,1,1,3,2,2,2,1,2,2,1,2,2,3,1,1,62.137942
1,3,1,2,1,1,3,1,1,1,1,2,1,3,1,1,1,1,1,1,1,1,2,2,1,2,1,1,2,1,1,3,1,1,2,2,1,1,1,1,3,2,2,1,1,2,2,1,2,2,2,3,1,1,3,2,2,2,1,1,2,2,2,2,2,2,2,1,2,1,1,2,2,1,2,1,2,1,1,2,1,1,1,1,1,1,2,2,1,1,2,2,1,1,1,1,1,1,1,1,1,1,1,1,1,2,2,1,1,1,1,3,2,2,1,1,2,1,1,1,1,1,1,1,2,1,1,1,2,1,2,2,3,3,1,2,1,1,1,1,1,1,2,1,2,1,2,1,1,1,2,1,1,2,2,1,1,1,1,2,1,1,3,3,1,1,2,1,2,1,3,2,2,2,1,2,2,1,2,2,1,2,2,2,3,2,1,1,1,2,2,2,2,2,2,2,1,1,3,1,1,1,1,1,2,1,1,1,2,1,2,2,1,2,1,2,1,2,1,3,1,1,1,1,1,1,2,2,1,1,2,1,1,1,1,1,3,2,3,1,2,2,2,1,1,1,3,3,1,2,2,1,1,1,1,1,3,1,1,1,1,1,1,1,2,1,1,1,1,1,1,3,2,1,3,1,1,1,1,1,2,2,2,2,1,2,2,1,2,2,2,2,1,1,1,2,1,1,1,1,1,1,1,1,1,1,1,-7.560597
1,1,3,2,1,1,1,2,2,1,2,2,1,2,1,1,1,2,1,1,2,1,1,1,2,1,1,2,2,1,2,1,3,2,1,3,2,1,1,1,2,2,2,1,1,1,2,2,2,2,2,2,1,2,2,1,1,1,1,2,2,2,2,1,1,3,2,1,1,1,3,2,1,2,1,2,1,1,2,1,1,1,2,1,1,1,1,2,2,2,2,1,2,1,1,1,1,2,1,2,1,1,1,1,2,2,1,2,1,1,1,2,3,1,2,1,2,1,2,2,1,1,3,1,1,1,1,2,1,1,1,2,1,3,1,1,1,1,1,2,1,2,2,1,2,1,1,2,3,1,1,1,2,1,2,1,2,1,1,1,1,1,1,1,1,1,2,1,1,2,3,1,2,2,2,2,1,1,1,1,3,1,1,1,2,1,2,2,2,1,1,1,1,2,2,2,1,2,2,1,2,3,2,1,1,1,3,1,1,1,2,2,1,2,1,2,1,1,1,2,2,1,1,2,1,1,2,1,2,2,1,1,2,2,2,2,2,1,1,1,1,2,2,1,3,2,2,1,1,1,1,2,1,1,2,2,1,1,1,1,2,2,1,2,2,1,2,1,1,2,3,2,1,1,2,1,1,1,1,1,2,1,3,2,1,2,1,1,1,2,1,1,1,2,1,2,1,1,1,1,2,1,2,2,2,2,3,15.699663
1,2,2,2,1,3,2,2,1,1,2,2,2,1,1,2,2,2,2,1,3,1,1,2,1,2,1,1,1,1,1,2,1,2,1,1,2,2,1,2,1,2,1,2,2,1,2,1,1,1,2,2,1,1,1,1,1,1,1,1,2,1,2,2,2,2,1,1,1,1,2,1,1,1,1,2,1,1,1,3,2,1,1,2,2,3,2,2,2,1,1,2,1,1,1,1,1,1,1,1,2,2,1,1,1,1,1,2,2,1,1,2,1,1,1,2,2,2,2,2,1,2,1,1,1,1,2,2,1,2,1,2,1,2,1,1,1,3,2,2,1,2,1,1,1,2,2,2,1,3,2,1,1,1,2,3,3,1,1,1,2,1,1,1,3,1,2,1,2,1,1,1,1,1,2,2,2,1,3,1,1,2,1,1,1,2,1,1,1,1,2,2,2,3,2,1,1,2,1,1,2,1,1,2,1,2,1,2,2,1,2,2,2,1,2,2,2,1,1,3,1,1,2,1,1,2,2,1,1,2,1,1,2,1,2,2,1,2,2,2,2,1,2,3,1,2,2,1,1,2,1,1,2,2,1,1,1,1,1,2,2,1,2,1,1,2,1,1,2,2,1,1,2,2,1,1,1,1,1,1,3,2,2,1,1,1,1,1,1,1,1,3,1,2,1,1,3,1,1,1,2,1,2,2,2,2,1,101.758565
2,1,3,2,1,1,2,2,1,1,1,2,2,2,1,2,1,2,1,1,1,2,1,1,3,1,1,2,2,2,3,3,2,1,1,1,2,2,1,1,1,3,2,1,1,1,2,1,3,1,1,1,1,2,1,2,2,1,2,1,3,1,2,1,2,1,1,1,2,1,2,1,1,1,1,1,2,1,2,1,1,2,2,1,2,2,1,1,1,2,2,2,1,1,1,2,1,2,1,2,1,2,1,1,1,1,2,2,1,1,2,2,2,1,2,2,1,1,2,2,2,2,1,1,3,1,1,2,2,2,2,1,1,1,1,2,1,1,2,1,2,1,1,1,1,3,2,2,2,1,2,2,2,1,1,1,1,2,1,2,2,1,1,2,2,1,2,1,1,2,3,1,1,1,1,2,1,1,1,1,2,2,1,2,1,1,1,3,1,2,1,2,2,3,1,2,1,1,1,1,1,2,1,2,1,1,1,2,2,1,1,3,1,2,2,1,3,1,1,2,2,1,2,1,2,1,3,2,1,1,2,1,1,1,1,2,1,2,1,1,1,3,2,1,1,1,2,2,1,1,1,1,1,1,1,1,2,1,1,1,1,1,1,1,1,1,2,1,1,1,1,2,1,1,1,2,2,1,3,1,1,3,1,1,2,1,1,1,1,2,1,1,1,1,2,2,2,2,2,2,1,1,2,1,1,1,1,35.372121
1,2,2,1,1,1,1,1,3,1,1,1,2,3,2,1,2,1,1,1,3,1,2,1,1,3,3,1,2,2,1,1,2,1,2,1,1,2,1,1,1,3,1,1,1,1,1,2,1,2,2,3,2,2,2,2,2,1,1,1,2,1,1,1,1,2,1,1,1,2,1,2,2,1,2,1,1,2,1,1,2,2,2,1,2,1,2,2,1,2,2,2,3,2,2,1,2,2,2,3,1,2,2,2,2,1,2,2,1,1,1,2,1,2,2,1,1,1,1,2,2,2,1,1,1,1,1,2,2,2,1,1,1,2,1,1,1,2,1,2,2,1,2,1,1,2,1,1,2,3,1,1,1,1,3,2,1,1,2,1,1,2,2,2,2,1,2,1,1,1,1,2,1,2,1,1,3,1,1,1,2,1,2,2,1,1,1,1,2,2,1,1,2,1,1,2,1,2,1,1,1,2,3,2,1,2,1,2,2,2,1,2,1,1,2,1,3,2,1,2,1,2,2,1,2,1,1,1,3,1,2,3,1,2,2,2,1,2,1,1,1,2,1,1,2,2,1,3,1,2,1,1,1,2,1,1,1,1,1,1,1,1,1,2,2,1,1,1,2,1,2,1,1,1,1,2,1,1,2,3,2,2,1,2,2,1,1,1,2,2,2,1,1,2,1,1,1,2,1,2,2,1,1,1,1,1,2,42.872409
2,2,3,2,1,2,1,2,2,2,3,2,2,2,1,2,2,2,2,1,2,2,3,1,1,2,2,2,1,2,1,1,1,1,1,1,1,2,1,2,1,2,3,3,1,1,1,2,3,1,1,1,1,1,1,3,3,1,2,1,2,2,1,3,1,1,2,2,1,2,3,2,1,1,1,1,2,1,2,1,1,1,3,2,2,2,3,1,2,1,3,3,3,1,1,2,1,2,2,1,1,3,1,1,2,1,1,1,2,2,1,2,2,1,3,1,1,2,1,1,1,1,1,1,1,1,2,1,2,1,1,2,2,1,1,1,3,1,2,2,1,2,2,1,1,2,1,2,2,2,2,1,2,2,1,1,3,2,1,1,1,1,3,2,2,2,2,1,1,1,2,2,1,3,1,1,2,1,1,1,2,1,1,1,1,1,2,1,2,1,1,2,2,2,1,3,1,1,1,2,1,3,2,2,1,1,1,1,1,1,2,1,1,3,2,1,2,2,1,3,1,1,3,2,2,2,2,1,1,2,1,1,1,1,1,1,2,1,2,2,2,2,1,3,2,1,2,2,1,1,3,1,2,1,1,1,2,2,1,1,1,2,1,1,3,1,2,1,1,3,2,2,3,1,1,1,2,1,1,1,2,1,1,2,1,1,2,2,1,2,1,2,1,1,1,2,2,1,2,2,1,1,2,2,1,2,3,55.454622
1,2,1,3,2,1,2,3,1,2,2,1,1,2,1,2,2,1,2,2,2,1,1,3,1,3,1,1,1,2,1,1,1,1,2,1,2,3,2,2,2,2,2,1,1,2,1,1,2,2,1,1,1,3,3,1,3,1,2,1,1,1,2,3,3,1,1,1,2,2,1,3,2,1,1,1,2,2,2,1,2,2,2,1,2,1,1,2,1,2,1,1,1,1,1,1,1,2,1,2,1,1,2,1,1,1,2,2,1,2,2,1,2,2,1,1,2,2,2,1,2,2,1,2,2,1,2,1,2,1,1,2,1,1,1,1,1,2,1,1,1,1,1,2,2,1,1,1,1,1,2,2,2,1,1,2,2,2,2,2,2,1,1,1,2,1,3,1,1,1,2,1,1,2,2,1,3,1,1,1,2,1,1,1,2,1,1,1,1,2,1,3,2,2,1,1,2,1,2,1,1,2,1,2,1,1,3,1,2,1,1,2,2,1,1,2,1,1,2,2,1,2,1,2,1,1,1,1,1,3,2,2,1,1,1,1,1,3,1,1,1,1,1,3,1,1,1,1,1,3,1,1,1,1,2,1,1,2,1,1,2,1,2,2,1,2,1,2,1,2,1,2,1,1,1,2,1,1,3,2,2,1,2,2,1,2,1,2,2,1,1,2,1,1,2,1,1,1,1,3,1,1,1,1,2,2,2,35.793302
1,2,2,1,1,1,1,1,2,2,2,1,2,2,1,3,2,2,1,1,1,2,1,2,1,3,3,1,3,1,1,1,1,2,1,2,1,3,2,2,3,1,2,1,2,2,3,1,2,3,1,2,1,2,3,1,2,2,3,1,1,1,3,3,1,2,1,1,1,2,2,1,1,2,3,2,2,1,2,1,2,1,1,1,1,2,2,3,2,2,1,2,1,1,1,1,1,2,2,1,2,2,1,2,2,1,1,1,2,2,1,3,2,1,1,1,2,1,2,1,1,1,2,1,2,1,1,1,2,1,2,2,1,1,1,1,1,2,1,1,2,1,2,2,1,1,2,1,2,2,1,1,1,1,2,1,1,2,1,1,1,1,2,1,2,1,2,1,2,1,1,3,2,1,1,1,1,1,2,1,1,2,1,3,2,1,1,1,2,1,1,1,2,2,2,3,1,1,1,1,1,1,2,2,2,1,2,1,2,1,2,2,2,1,2,1,2,2,1,3,1,2,2,1,2,1,1,2,1,3,2,1,1,1,1,2,1,2,1,2,1,3,1,2,3,1,2,1,1,1,1,1,1,2,1,1,2,1,1,1,1,2,1,3,2,2,1,1,1,1,2,1,2,1,1,1,2,1,2,2,1,1,1,2,1,2,1,2,2,1,1,3,1,1,1,1,1,1,2,2,1,1,1,2,1,1,2,57.661805
2,1,2,1,2,3,1,1,1,1,2,3,2,1,1,1,1,2,1,1,2,1,2,2,2,3,2,2,1,1,1,1,2,1,2,2,1,3,1,1,2,2,1,3,1,2,2,1,1,1,3,1,2,2,1,1,1,2,2,1,1,3,1,2,1,2,1,1,2,1,3,3,1,2,1,1,2,2,2,2,2,1,2,1,1,1,2,2,2,3,1,3,1,1,1,1,1,3,1,1,2,2,1,1,1,1,1,2,1,2,1,3,1,1,1,1,1,1,1,1,1,1,2,1,2,1,1,2,1,1,3,3,2,2,1,1,2,2,1,1,1,1,2,1,1,3,3,1,1,1,2,1,2,1,2,2,3,1,1,1,1,1,2,2,1,2,2,2,1,1,1,2,2,1,1,2,1,2,2,2,1,2,2,1,3,1,1,2,1,2,1,1,1,1,2,1,1,1,1,1,1,2,1,2,1,1,1,1,2,2,2,1,3,1,1,2,1,2,1,1,1,2,1,1,1,2,1,2,1,1,2,1,2,2,1,2,1,2,1,2,1,1,1,1,1,2,1,1,1,3,1,2,2,2,1,1,2,1,1,2,2,2,1,1,2,3,1,1,2,3,2,1,1,1,1,2,2,1,1,2,2,1,2,1,1,2,1,1,1,1,2,1,1,1,1,2,1,1,2,1,2,1,1,1,1,2,2,136.827488
1,1,1,2,1,1,1,2,1,2,2,2,1,1,2,2,1,3,1,2,1,1,1,1,2,3,2,2,1,1,1,1,2,1,2,1,1,1,3,1,2,1,1,2,1,1,1,1,2,3,1,1,2,2,2,2,1,1,2,1,1,1,1,2,1,1,2,1,1,1,2,1,2,1,1,3,2,2,2,2,2,1,1,1,1,1,1,2,1,1,1,2,1,1,1,1,1,1,2,1,1,1,1,2,1,2,1,2,2,2,2,2,1,1,2,1,1,1,1,1,1,2,2,1,1,1,1,1,1,1,1,2,3,1,2,2,1,2,1,1,1,3,3,1,1,2,3,2,2,3,1,3,2,1,2,1,1,2,2,1,2,2,1,2,2,1,2,2,1,1,1,1,3,1,1,1,1,3,1,1,1,3,1,1,1,2,1,1,1,1,1,2,2,2,1,2,2,2,1,2,1,2,2,1,1,2,1,1,2,1,1,2,1,1,1,1,3,1,3,2,1,3,2,2,1,1,2,1,1,3,1,1,2,1,2,1,2,1,1,3,1,1,1,2,1,1,2,3,1,1,1,1,1,2,1,2,1,1,1,1,2,2,1,1,2,1,3,3,1,1,2,1,1,1,2,1,1,1,3,1,1,2,1,2,2,2,1,2,1,1,2,1,1,1,1,2,1,1,1,3,2,3,1,2,1,1,2,-3.073676
1,2,2,2,2,2,3,2,1,2,3,2,1,3,2,1,3,1,1,1,3,1,2,2,1,2,1,2,1,3,2,1,2,2,1,1,2,3,1,1,2,2,2,1,1,1,1,1,3,2,1,2,2,1,2,2,2,2,2,2,1,1,2,2,2,1,1,1,2,1,1,2,1,1,1,3,1,1,1,2,1,1,1,1,1,1,2,2,1,1,2,2,2,1,1,1,1,1,2,2,1,2,1,1,1,2,1,2,1,1,3,2,1,2,3,1,1,1,1,2,1,1,2,2,2,1,2,1,1,2,2,2,2,1,2,1,1,2,1,2,1,2,1,1,1,2,1,2,1,2,3,1,2,1,1,1,1,1,1,1,3,1,2,2,1,1,2,2,1,1,1,1,1,2,1,1,2,1,1,1,1,2,1,1,2,2,1,2,2,1,1,2,1,1,1,2,1,2,1,1,1,1,3,2,1,1,2,2,2,1,2,1,2,1,2,1,1,3,1,2,1,1,2,1,2,1,1,1,1,1,2,1,1,1,1,2,2,2,3,1,1,1,1,1,1,1,2,2,1,1,1,1,1,1,2,2,1,1,1,1,1,2,2,1,2,1,1,1,1,2,1,1,1,2,1,1,1,1,3,1,3,1,3,1,2,3,1,1,2,1,1,2,1,1,2,2,2,1,1,3,2,1,1,1,1,2,2,-3.883634
2,2,3,1,1,1,1,2,1,1,1,1,2,3,1,1,1,1,1,2,1,1,1,1,1,1,1,1,2,2,1,1,2,2,2,1,1,2,1,3,1,1,3,1,2,1,2,1,1,2,1,1,1,1,1,1,3,2,3,2,2,1,2,1,2,1,3,1,1,1,3,1,1,2,2,2,2,2,2,1,2,1,1,2,1,1,2,2,1,2,1,3,2,1,1,1,1,2,3,2,1,1,1,2,1,1,1,3,1,1,1,1,1,2,1,1,2,2,1,1,1,2,1,2,1,1,1,2,2,1,1,1,2,1,1,1,1,1,2,1,2,1,1,2,2,2,2,1,2,1,1,2,1,2,1,3,1,3,2,1,2,2,1,1,1,2,1,1,2,2,2,2,1,1,1,3,2,2,2,1,2,2,1,2,3,2,1,1,1,1,1,2,1,1,2,2,1,2,2,2,1,1,3,2,1,1,3,2,2,1,1,2,1,3,2,1,3,1,1,3,2,2,1,1,3,2,1,1,2,1,1,1,1,2,1,2,1,2,2,1,1,1,1,3,1,2,1,1,1,2,2,1,2,2,2,1,2,1,1,1,1,3,2,3,2,1,1,2,1,2,2,3,1,1,3,1,2,2,1,3,2,2,2,1,1,2,1,1,1,1,1,2,2,2,1,1,2,1,1,1,1,1,1,1,1,1,1,48.182186
1,1,2,1,1,2,2,1,2,1,2,2,1,1,1,2,1,1,1,1,1,1,2,1,1,3,2,2,3,1,1,3,2,2,1,1,1,1,1,1,1,2,1,1,1,1,2,2,2,2,1,1,1,1,1,1,3,1,1,1,2,1,1,2,1,2,1,1,1,1,1,2,1,2,2,3,2,2,2,1,2,1,1,1,1,1,2,2,1,1,2,2,1,1,1,1,2,2,1,1,2,3,1,3,1,1,2,3,2,2,2,2,1,1,1,1,1,2,1,1,2,1,2,1,3,1,1,1,2,2,1,1,2,2,1,1,2,1,1,1,1,1,1,1,1,2,1,3,2,2,1,2,2,2,1,1,2,1,1,2,1,1,2,2,2,1,2,2,1,1,2,2,1,2,1,1,1,2,1,1,1,1,2,1,2,1,1,1,1,2,1,1,2,2,2,2,1,2,1,1,1,2,2,2,1,2,2,1,1,2,2,2,3,1,1,1,2,2,1,3,1,2,1,1,1,1,1,2,1,1,1,3,1,1,1,1,1,2,1,1,1,2,1,1,2,1,2,2,2,3,1,1,1,2,1,1,1,1,1,1,1,2,1,2,2,2,1,1,1,1,3,1,1,2,3,2,2,3,2,2,1,2,1,1,3,2,1,2,2,2,3,1,1,2,2,3,3,1,1,2,1,1,1,2,1,1,1,19.078103
2,1,1,1,3,1,2,3,1,1,1,2,1,1,1,1,2,1,2,1,2,1,1,1,1,1,2,2,2,1,1,2,3,2,1,2,1,2,2,2,2,1,1,2,3,1,1,2,1,1,1,1,1,2,1,2,2,2,3,2,2,2,2,1,1,1,1,3,1,2,2,3,2,1,2,3,2,1,1,1,2,1,1,1,2,3,1,2,1,2,1,2,1,1,2,2,1,1,1,2,1,3,1,2,2,2,1,2,2,2,2,1,2,1,1,1,1,1,2,1,1,1,1,1,2,2,1,2,1,2,2,3,2,1,1,1,2,2,1,1,1,1,1,1,1,2,1,1,3,2,1,1,2,1,3,2,1,1,2,2,1,2,2,1,2,2,1,1,2,2,1,2,1,2,1,2,1,1,1,1,1,1,1,1,2,1,2,1,1,2,1,2,2,1,2,1,1,2,1,1,2,2,2,1,1,1,2,1,3,1,3,2,1,2,3,2,1,2,1,2,1,1,2,1,1,2,1,2,1,3,2,1,3,2,1,3,1,2,2,2,1,1,2,1,1,3,1,2,1,1,3,1,1,1,1,1,2,1,2,1,1,2,2,1,1,1,1,1,1,1,1,2,2,1,3,1,1,1,2,2,1,2,2,1,2,2,2,1,1,1,1,2,2,1,1,1,1,1,1,3,1,2,2,1,1,2,2,58.291286
1,3,2,1,1,1,1,1,1,1,1,1,1,3,1,3,1,2,1,2,2,2,1,1,1,1,1,2,2,1,1,2,1,1,1,2,1,3,1,1,1,2,2,1,1,1,2,2,1,2,1,3,1,2,3,1,2,2,2,1,1,1,1,2,1,1,1,1,1,1,1,2,1,3,1,1,1,1,2,2,3,1,2,2,2,2,2,1,1,2,2,2,2,1,2,1,1,1,1,1,2,2,3,1,1,2,1,1,3,3,1,2,1,2,2,1,2,1,1,2,1,3,1,2,1,2,1,2,1,2,1,1,2,1,1,2,1,2,1,1,1,2,3,1,2,2,1,2,2,2,2,1,1,2,2,1,1,1,1,1,2,2,3,1,1,1,1,2,1,1,2,1,1,3,1,1,1,2,2,1,2,1,1,1,2,2,1,1,1,1,2,1,1,2,2,1,1,2,1,1,2,1,2,2,1,1,1,3,2,2,1,2,2,2,2,3,1,1,1,1,2,1,2,1,1,1,2,1,1,1,2,1,2,1,1,1,2,1,2,2,1,2,1,1,1,1,2,2,1,1,1,2,1,2,1,1,1,2,1,1,1,2,2,1,1,1,1,2,1,1,1,1,3,2,2,1,1,1,2,1,1,1,1,2,3,2,1,2,1,1,1,1,1,1,2,2,1,2,2,1,2,3,1,2,1,1,1,11.647038
1,2,3,1,1,1,2,2,2,2,1,2,2,1,3,2,1,2,1,2,2,2,1,1,2,1,1,1,2,1,1,1,2,1,1,1,2,1,2,2,1,1,2,2,2,1,1,1,1,2,2,1,1,3,2,1,2,1,2,1,2,3,2,3,2,3,1,1,1,1,1,2,2,1,2,1,1,1,1,1,1,2,1,1,1,3,2,2,2,1,1,2,2,2,2,1,1,2,2,2,2,1,2,1,1,1,1,3,1,2,2,1,1,1,1,1,1,1,1,1,2,1,1,1,2,2,1,2,2,1,1,2,1,1,2,2,2,1,1,1,2,2,2,1,1,1,1,1,3,1,1,1,2,1,2,2,1,2,1,1,1,1,2,1,1,1,2,1,2,1,2,3,1,1,3,1,3,2,1,1,2,1,2,1,1,2,2,1,3,2,1,2,1,3,2,2,1,2,1,2,1,2,2,1,2,1,1,1,2,1,3,2,1,1,3,1,1,1,1,2,1,2,1,3,1,2,1,1,1,2,1,1,1,2,1,2,2,2,1,2,2,1,2,2,2,1,2,1,2,1,3,1,1,1,2,1,3,1,2,1,1,2,2,2,2,1,1,1,1,1,2,2,1,2,1,1,2,1,2,3,2,1,1,1,1,1,1,1,1,2,1,1,1,1,1,2,1,1,1,1,1,1,1,1,2,2,2,20.310993
2,2,2,1,1,3,1,2,1,2,1,3,1,2,1,1,2,1,2,1,2,1,1,1,2,1,2,2,1,1,1,1,2,1,2,1,2,1,2,1,1,1,2,2,1,1,2,1,1,1,2,1,1,1,2,2,1,1,2,1,1,2,3,3,1,1,2,1,1,2,2,1,1,1,1,2,2,1,1,2,2,1,2,1,1,1,2,2,1,2,1,1,1,1,2,1,1,3,3,1,1,1,2,1,1,2,1,3,2,1,2,2,2,1,2,1,2,1,1,1,1,1,1,2,2,1,2,3,1,2,1,2,3,1,1,1,2,1,2,1,2,2,2,2,1,2,1,2,1,1,2,1,2,2,2,1,2,3,2,1,2,2,1,2,2,1,1,2,1,2,1,1,3,1,1,3,1,1,2,1,1,3,1,1,3,1,2,1,2,1,1,1,2,2,2,2,1,2,2,2,2,3,3,1,1,2,2,2,1,1,1,1,1,1,1,2,2,1,2,2,1,2,1,2,1,1,2,1,2,1,1,1,2,1,1,2,1,2,1,2,1,1,2,1,1,1,3,2,2,1,2,1,1,2,2,2,1,1,2,1,1,1,1,2,2,1,1,1,1,1,3,3,2,1,2,1,1,1,1,1,2,2,2,3,1,2,2,1,1,2,2,1,1,1,3,2,2,2,1,1,1,2,1,1,1,1,2,170.992879
1,3,2,2,1,3,2,3,2,2,1,1,1,1,1,1,1,1,1,1,1,1,1,1,1,1,1,2,1,2,1,1,3,2,1,1,1,2,1,2,1,2,1,1,2,1,1,2,1,2,2,1,1,2,2,1,1,2,3,1,1,2,1,2,1,2,2,2,1,2,2,2,1,1,2,1,3,1,2,2,1,2,2,2,2,1,2,3,1,2,1,3,2,1,2,1,1,1,1,1,1,1,1,2,2,1,1,1,2,1,1,2,1,2,1,1,2,2,1,1,1,3,2,2,1,1,2,2,2,1,2,3,2,1,2,1,1,1,1,1,1,2,2,2,1,1,2,2,2,1,2,1,2,1,3,3,1,1,1,1,1,1,1,1,2,2,1,1,1,2,1,1,2,2,1,1,1,2,1,1,2,1,3,2,1,2,1,1,2,2,2,2,3,1,1,1,1,1,1,2,1,2,2,1,1,1,3,2,2,2,1,3,3,2,1,1,1,2,1,2,1,3,1,1,1,2,2,1,1,2,2,1,2,1,1,2,1,2,3,3,1,1,1,1,2,1,3,2,1,2,2,3,1,1,2,1,1,1,2,1,1,1,2,1,2,1,1,2,2,1,1,3,1,1,2,1,1,1,1,2,1,1,1,2,1,1,1,2,2,2,1,2,1,2,1,1,2,1,1,1,1,1,2,3,1,1,1,90.875112
1,1,2,2,1,3,2,1,1,1,2,1,1,2,1,1,2,2,2,2,2,1,2,2,2,2,1,1,2,1,1,1,1,3,1,2,2,1,1,1,3,2,3,2,1,2,2,1,1,1,1,1,1,1,2,1,3,2,2,1,1,1,2,1,2,2,1,1,1,1,2,3,3,1,1,2,3,1,1,1,1,2,2,2,2,1,1,1,2,1,2,1,2,1,1,2,1,1,1,2,2,1,1,1,1,2,1,2,1,1,3,1,1,1,3,1,1,1,2,1,1,1,1,1,2,1,2,2,1,1,1,1,2,1,1,1,2,1,2,1,1,3,2,1,1,1,2,2,3,3,2,1,1,1,2,2,1,2,1,1,1,1,1,1,3,2,1,1,2,1,1,1,2,2,3,2,2,2,1,1,2,2,1,2,1,1,1,2,1,2,1,2,2,1,3,1,1,1,1,1,1,3,1,1,2,1,2,1,2,2,1,2,1,1,3,1,2,1,1,1,1,1,1,1,1,1,2,1,2,1,1,1,2,2,1,2,2,2,1,2,1,2,1,1,1,1,2,1,1,2,2,1,1,1,2,1,1,1,1,1,2,2,2,3,3,2,1,2,1,1,2,3,1,1,1,1,2,1,2,1,1,2,2,2,1,3,1,1,1,1,1,2,2,1,1,3,1,1,2,2,2,2,2,1,1,2,1,122.581621
1,2,1,2,1,2,2,2,2,2,2,1,1,2,1,1,1,2,1,1,3,1,1,2,2,1,1,1,2,2,2,2,2,1,1,1,1,1,1,1,2,2,3,1,1,1,1,2,1,1,1,2,2,2,1,2,1,2,2,1,1,1,2,1,2,1,1,1,2,1,1,1,3,1,1,1,2,1,1,1,3,1,1,1,2,1,1,2,2,1,1,1,1,1,1,3,1,1,2,2,1,1,1,1,1,1,3,1,3,2,1,2,1,1,2,1,1,2,1,2,1,2,1,2,3,1,2,2,2,1,1,2,1,1,2,1,1,1,1,1,2,1,1,2,2,2,1,1,1,2,1,2,2,2,3,2,2,1,1,1,1,1,1,2,1,1,1,3,1,1,1,1,1,1,2,3,1,1,1,1,1,1,2,1,2,2,1,1,3,1,1,2,1,2,1,1,1,3,1,2,3,2,2,1,1,1,3,2,2,1,3,2,2,1,3,2,2,2,1,2,1,1,1,1,2,3,1,1,2,2,2,1,1,2,2,2,2,2,2,3,2,2,2,1,2,1,2,1,1,2,2,1,2,1,1,2,2,1,2,1,1,1,1,1,1,1,2,1,1,1,2,3,1,1,1,1,1,2,1,1,1,2,2,3,1,2,2,1,1,1,2,2,1,1,1,1,1,1,1,1,2,1,2,2,1,2,2,17.810559
1,3,1,1,1,2,1,2,1,1,2,1,1,2,1,1,2,1,1,2,2,1,1,3,1,1,2,3,2,1,1,2,2,1,1,1,2,2,1,1,1,1,2,1,1,1,1,1,1,3,3,2,1,2,2,2,1,1,2,1,2,2,2,1,1,1,2,1,2,1,2,2,2,1,2,2,1,2,3,1,2,1,2,2,1,2,2,2,1,3,2,2,1,1,1,1,1,1,2,2,1,1,1,2,2,2,2,1,1,2,1,2,2,1,2,1,2,1,1,1,2,1,1,1,1,1,1,2,1,1,1,1,3,2,2,1,1,2,1,1,1,1,1,1,1,2,2,2,1,2,1,2,2,1,2,2,1,3,1,2,1,1,1,1,2,2,1,2,1,1,1,1,1,2,1,2,1,1,2,2,2,2,2,1,2,1,2,1,1,1,1,2,2,3,1,3,1,2,1,2,2,1,3,1,1,1,1,3,1,2,1,1,1,1,2,1,2,2,1,2,1,2,1,2,2,1,3,1,1,1,1,2,1,1,1,1,1,1,1,1,1,2,1,2,1,2,1,2,1,1,2,2,1,1,1,2,1,1,1,1,2,2,2,2,1,2,1,1,2,2,1,1,1,1,1,1,1,1,1,1,1,1,1,2,1,2,1,3,1,1,1,1,1,2,1,1,2,3,2,1,1,2,1,1,1,1,1,48.556122
1,2,3,1,1,2,1,2,2,2,1,2,1,2,1,3,1,1,2,1,1,2,1,2,1,1,2,1,2,1,2,2,2,2,1,1,1,1,1,1,2,1,2,2,3,1,1,1,1,1,1,1,1,2,2,1,1,2,3,1,1,1,1,2,2,2,1,1,1,1,2,1,1,1,2,1,1,1,1,1,2,1,1,1,1,1,3,2,2,1,1,2,1,1,1,1,1,2,3,1,2,2,1,1,1,1,2,1,1,1,1,2,1,2,1,1,1,2,1,1,1,2,1,1,2,1,1,1,2,1,2,2,2,1,1,1,2,1,2,1,1,1,1,1,1,2,1,1,1,1,3,2,2,1,2,1,2,2,1,1,1,1,3,1,1,2,1,1,1,1,1,1,1,1,1,1,1,2,2,2,3,1,1,1,2,1,1,1,3,1,1,2,2,2,3,1,1,1,2,1,2,2,2,1,1,1,1,1,1,1,2,3,1,2,1,1,3,2,1,2,1,2,1,2,1,1,1,1,1,1,1,1,1,1,2,3,1,1,1,1,1,3,1,2,2,1,2,2,1,1,1,1,1,3,1,1,3,1,2,2,1,1,1,1,2,3,1,1,1,2,1,2,1,1,1,2,1,1,2,2,3,2,2,2,1,2,1,1,1,1,1,1,1,1,1,1,1,1,1,2,3,3,1,1,1,2,2,36.468672
1,1,2,1,1,2,1,1,1,1,2,1,2,2,1,2,2,1,2,1,1,2,1,1,1,1,2,1,2,1,1,1,2,2,1,1,2,3,1,2,2,1,1,1,1,1,2,1,2,2,2,1,1,3,1,1,2,2,2,1,1,1,2,1,2,1,1,1,1,2,2,1,2,1,2,1,2,1,3,1,1,2,2,1,1,1,1,1,1,1,2,2,2,1,2,1,1,3,1,1,2,1,2,1,3,1,1,2,1,1,3,2,1,1,1,1,2,1,2,1,1,1,1,1,2,2,1,1,2,1,2,1,3,1,1,1,1,2,2,1,1,1,1,1,1,1,1,2,1,2,2,1,2,1,2,1,2,1,1,1,2,2,1,2,2,2,1,1,1,2,2,2,1,2,2,2,1,2,3,1,2,2,1,1,2,2,1,1,1,1,1,2,3,3,1,2,1,1,2,3,3,1,2,2,1,2,1,1,3,1,1,3,2,2,2,1,1,3,2,1,1,1,1,1,1,1,2,1,3,1,2,1,1,1,2,2,2,1,1,1,1,1,1,2,1,2,1,1,1,1,2,1,1,1,1,1,2,1,1,1,2,2,2,1,2,2,2,1,2,1,1,2,1,2,1,1,1,1,1,1,3,2,3,2,1,1,2,2,1,1,1,3,1,2,1,1,1,1,1,1,2,2,2,1,1,2,2,60.441722
1,2,1,1,1,3,2,1,2,3,1,1,2,3,2,3,1,1,2,1,3,1,1,2,1,2,3,2,1,1,2,1,2,1,2,2,2,1,1,2,2,1,2,2,2,1,1,1,2,2,1,1,1,2,1,1,2,1,1,2,1,1,2,2,3,1,1,1,2,2,1,2,1,1,1,1,2,1,1,1,2,1,2,2,2,3,1,2,2,1,1,2,2,1,2,2,1,2,2,2,1,1,1,1,2,1,1,2,2,1,2,1,2,1,1,1,1,1,1,1,1,2,1,1,2,2,1,3,1,1,1,1,2,2,1,1,2,2,1,1,1,1,1,2,2,2,1,1,2,2,2,1,2,1,1,1,2,3,1,2,3,2,2,2,1,2,1,1,2,1,1,1,2,2,2,2,1,2,1,2,1,2,1,1,2,1,2,1,1,2,1,2,3,3,1,3,2,2,1,2,1,1,2,2,2,1,2,2,2,1,1,3,2,2,1,1,2,1,1,2,1,2,2,1,1,2,1,1,2,2,1,1,2,3,1,1,1,3,2,2,1,2,1,1,1,1,2,1,2,1,1,1,1,1,2,1,2,3,1,1,1,1,2,2,2,2,2,2,1,1,2,1,2,1,1,1,1,2,2,1,2,1,1,1,1,1,2,1,1,1,1,2,1,2,1,2,2,1,2,1,1,1,1,2,2,2,1,118.717484
1,2,1,1,2,2,2,2,3,2,2,1,2,2,2,1,2,2,3,2,2,1,1,1,1,1,1,1,2,2,1,2,1,1,2,1,1,1,1,1,1,1,2,2,1,1,1,3,1,1,2,2,1,2,2,1,2,1,2,1,2,2,1,1,1,1,2,2,2,2,2,3,1,1,1,1,2,1,1,2,1,1,2,3,2,1,2,2,1,1,2,3,1,1,3,1,1,1,2,1,3,1,1,2,1,1,1,1,1,2,1,1,2,2,1,1,1,1,1,1,1,1,1,1,1,2,2,2,2,1,1,2,2,1,1,1,1,1,1,1,1,2,1,1,2,2,2,2,3,1,2,1,3,1,2,3,1,2,2,1,2,1,1,2,2,1,1,1,2,1,1,2,2,3,1,2,2,1,2,1,2,1,1,2,3,1,2,1,1,1,1,1,1,1,2,3,1,1,1,1,2,1,2,2,1,2,3,2,2,1,2,1,1,2,1,1,1,1,1,1,1,2,1,1,1,1,1,1,1,1,2,1,1,1,1,3,1,2,2,1,1,1,1,1,1,1,2,1,2,1,1,1,1,1,1,2,2,1,2,1,2,1,2,1,1,2,1,1,1,1,2,3,2,1,2,1,1,1,1,1,3,1,1,2,2,2,1,2,2,1,2,2,1,1,1,2,2,2,3,1,1,1,1,1,2,1,1,56.415148
1,2,3,1,1,1,3,1,2,1,2,1,1,1,2,3,1,1,1,2,1,1,1,1,1,2,2,1,2,1,2,1,2,2,2,1,2,3,1,2,2,1,3,2,1,1,1,1,1,1,1,2,1,1,2,2,1,1,2,1,2,1,1,2,2,2,1,1,1,1,2,2,2,2,1,1,3,1,1,2,2,1,2,1,1,2,3,3,2,1,1,1,2,1,2,1,1,1,2,2,1,2,1,1,1,2,2,2,1,1,1,2,1,2,2,2,1,2,1,1,1,2,1,1,3,1,1,1,1,2,1,1,1,1,1,1,1,1,2,1,1,1,1,2,1,1,2,1,1,1,2,1,1,1,2,1,1,2,2,1,1,1,2,2,2,1,2,2,1,1,2,2,1,3,2,2,2,1,2,1,1,1,1,1,1,1,1,2,3,2,1,1,2,2,2,1,1,1,2,3,3,2,2,3,1,1,2,1,2,2,2,1,1,1,2,2,3,3,1,1,1,1,2,2,1,1,2,1,1,2,1,1,2,2,1,1,1,1,1,1,1,1,2,1,3,1,1,1,1,2,2,1,2,1,1,1,1,1,1,1,1,2,1,1,1,2,1,2,1,2,2,1,1,1,1,2,1,1,2,1,1,1,1,1,1,1,2,1,2,2,1,2,1,1,1,2,1,1,1,2,1,2,2,1,2,1,2,19.713267
1,2,2,1,2,1,3,3,1,1,1,1,1,2,2,2,1,1,1,3,1,1,1,1,1,1,1,2,1,1,2,2,2,1,1,1,1,2,1,1,2,2,1,1,2,2,3,2,1,1,1,2,1,1,2,2,3,1,1,1,1,2,2,1,1,1,1,1,1,2,2,1,1,1,2,1,2,1,1,2,2,1,2,1,1,1,1,2,2,2,2,2,1,2,1,1,1,2,1,1,2,1,1,2,2,1,1,1,2,2,2,2,1,1,3,1,1,1,1,1,2,2,1,2,1,1,2,1,1,1,1,1,1,1,1,1,1,3,1,1,1,2,1,1,1,2,2,1,1,1,2,2,2,2,1,3,1,3,1,1,1,2,3,2,1,2,3,1,1,2,2,2,1,2,2,3,2,1,3,1,1,1,1,1,1,1,1,2,1,1,1,2,1,2,1,2,1,1,1,3,2,1,2,2,2,1,1,2,1,2,2,3,1,1,3,1,1,2,1,2,1,3,2,2,1,1,2,1,1,2,2,1,2,1,2,1,1,2,1,1,1,1,1,1,2,1,1,1,1,1,2,2,2,1,1,1,1,1,2,1,1,1,2,2,2,1,1,1,2,2,1,1,1,1,3,2,2,1,2,1,1,2,3,2,2,2,2,1,2,1,1,1,1,1,2,2,2,1,2,2,2,3,2,2,2,1,2,36.417174
1,1,1,2,2,1,1,1,2,1,2,1,1,2,1,2,1,1,1,1,1,1,1,1,1,2,2,2,3,2,1,1,2,2,1,2,1,1,2,1,2,2,3,1,1,2,1,3,1,1,1,1,1,1,1,3,2,1,1,2,1,2,1,2,2,3,1,1,1,2,2,1,1,3,1,1,1,2,2,1,1,2,1,2,1,3,3,2,2,2,2,2,2,2,1,1,1,2,1,1,1,1,2,1,1,1,1,1,1,2,2,2,1,1,2,1,3,2,1,1,1,1,1,2,1,1,1,2,2,2,2,1,2,1,1,1,2,1,1,1,1,2,2,3,1,1,2,2,1,1,1,2,1,1,2,1,1,1,2,2,1,2,1,2,2,1,2,2,1,1,2,2,1,3,1,2,2,1,2,1,1,2,1,1,2,1,1,1,1,2,2,2,2,3,3,1,1,1,1,1,1,1,2,2,2,1,1,2,1,2,1,1,3,2,2,2,1,2,1,1,1,3,1,2,1,2,2,1,1,1,1,2,1,2,2,1,2,1,2,1,1,1,2,1,2,1,2,2,1,1,2,2,2,2,1,2,1,1,1,1,1,2,1,1,2,2,2,1,1,2,1,1,1,1,1,2,1,1,1,1,3,1,1,2,2,2,2,1,1,1,1,1,2,1,1,1,2,2,2,2,2,1,1,1,1,2,2,20.18327
2,2,3,2,1,2,2,2,2,1,1,2,1,1,1,1,1,1,1,1,1,1,2,2,1,2,2,2,1,3,1,1,3,1,2,1,2,2,1,2,2,1,1,1,2,1,1,1,2,2,2,1,1,2,2,1,2,1,2,2,1,2,3,1,2,2,1,1,2,1,2,1,1,1,1,2,1,1,1,2,3,1,2,2,1,1,2,2,1,2,1,1,3,1,1,1,1,1,2,2,2,1,1,2,1,3,2,1,1,1,1,1,3,2,2,1,1,1,1,1,2,2,1,1,1,1,1,2,2,2,1,1,2,1,1,1,2,1,1,1,1,2,1,1,1,2,1,3,2,2,2,1,2,1,2,2,1,2,1,1,1,2,2,3,2,1,2,1,3,1,2,1,1,2,3,2,3,2,1,1,2,1,1,1,3,1,2,2,1,1,2,1,1,2,2,1,1,2,1,2,1,1,1,1,1,1,1,1,1,1,2,2,1,2,2,2,1,1,2,1,1,1,1,2,1,1,1,1,1,2,1,1,1,1,1,2,1,1,1,1,2,1,2,2,1,1,2,1,2,1,3,1,1,1,2,1,2,1,1,1,1,1,3,2,2,3,2,1,1,1,2,2,1,1,3,2,1,1,2,1,1,2,2,1,2,1,1,1,1,2,1,3,1,1,1,1,2,2,1,1,1,3,1,2,1,2,3,22.008907
1,2,1,1,2,2,2,2,2,1,1,2,1,2,1,1,1,2,1,2,3,1,1,2,1,1,2,1,1,3,2,1,2,1,1,1,1,3,2,2,1,3,2,1,1,1,2,2,2,1,2,1,1,1,2,3,3,1,2,1,2,1,2,2,1,2,1,1,1,1,1,2,1,3,2,1,2,1,1,2,3,1,1,2,2,2,2,2,1,1,1,3,1,2,1,1,2,2,1,2,1,2,1,2,2,1,1,1,1,1,1,2,1,1,1,2,1,1,1,2,2,2,1,2,1,1,1,2,1,1,2,1,2,1,2,2,1,2,1,2,1,2,1,2,2,1,2,2,2,1,2,1,1,2,2,1,1,2,1,1,2,1,1,2,2,1,1,1,1,1,2,1,2,3,2,3,2,1,2,1,1,1,1,1,2,1,1,1,1,1,1,2,1,1,1,2,1,2,2,1,2,2,1,2,1,2,1,2,1,1,1,1,1,1,2,1,2,2,1,3,2,1,2,2,1,1,3,2,2,2,3,1,2,2,2,1,1,2,1,1,1,1,1,2,1,1,2,1,1,2,2,1,3,2,1,2,2,1,1,2,1,1,1,2,2,1,1,1,1,1,1,1,1,1,1,3,2,1,1,1,1,1,3,1,1,1,1,2,1,1,2,1,1,2,2,1,2,1,1,3,1,2,1,2,1,2,1,138.472322
2,3,1,1,1,2,1,3,2,1,2,1,1,2,1,1,2,3,1,1,2,2,1,1,1,2,1,1,2,2,1,1,2,1,1,2,2,3,2,1,3,1,2,2,2,1,1,3,1,2,2,1,1,1,2,3,2,2,2,2,1,2,2,1,1,1,1,1,1,1,2,2,1,1,1,2,1,1,1,1,1,2,1,2,2,3,3,3,2,1,2,3,3,1,1,1,1,1,3,2,1,1,1,1,2,1,2,2,1,2,3,3,1,1,2,1,1,2,1,1,1,1,2,1,3,2,1,1,1,1,2,2,1,1,1,1,2,1,2,1,2,2,1,1,1,2,2,1,1,2,1,1,3,1,3,1,1,1,1,1,2,1,1,1,3,2,2,1,1,2,2,1,2,1,2,1,1,2,2,1,1,1,1,1,2,1,1,1,1,2,1,1,3,2,2,1,1,2,2,1,1,2,2,1,1,1,2,1,3,1,1,1,1,2,2,2,3,1,1,2,1,2,1,1,1,2,1,3,1,1,2,1,2,3,1,3,1,2,1,1,1,1,2,2,3,1,2,2,1,1,2,1,2,1,2,1,1,1,2,1,3,2,1,2,1,2,1,2,1,1,1,1,2,1,1,2,1,1,3,1,1,1,1,2,1,3,1,1,1,1,1,2,1,3,2,2,1,1,1,1,2,2,2,2,1,1,2,86.596981
2,2,1,1,1,2,2,1,2,2,1,2,1,2,1,1,1,1,1,2,1,1,1,1,1,3,2,2,2,1,1,1,2,1,1,1,1,1,1,1,1,1,2,1,2,1,1,2,1,2,1,1,2,3,1,2,2,1,2,1,1,2,1,2,2,2,1,3,1,2,2,2,1,2,1,1,3,1,3,2,3,1,2,2,2,2,2,2,2,2,3,1,1,1,1,1,1,1,3,1,2,3,1,2,3,1,1,1,1,2,2,3,1,2,2,1,1,1,2,2,1,1,1,2,2,1,1,2,1,1,2,1,1,1,1,2,1,2,3,1,1,3,1,3,1,1,2,2,3,2,3,1,2,1,1,1,1,1,2,1,2,1,3,2,2,1,1,1,1,2,1,2,2,3,1,1,2,1,2,1,1,1,1,1,2,1,2,2,1,1,1,2,2,2,2,2,1,1,2,2,1,2,2,2,2,2,2,2,1,1,1,2,1,1,1,2,2,2,1,2,1,1,2,1,2,2,3,2,2,2,1,1,2,2,1,3,1,2,3,1,1,3,1,2,1,1,2,2,1,1,2,1,1,1,1,1,1,2,1,1,2,1,1,2,3,1,1,1,1,2,1,1,2,1,1,1,1,1,2,1,3,2,1,1,2,1,1,1,2,1,2,1,1,2,1,1,1,2,1,1,2,2,2,1,1,1,1,57.549327
2,2,3,1,1,2,1,1,2,1,1,2,1,2,1,2,1,3,1,2,2,1,2,1,2,1,1,2,1,2,2,1,1,2,2,1,2,1,2,2,1,1,2,1,1,1,2,2,1,1,1,1,1,2,2,1,1,1,2,1,3,1,1,3,2,2,1,2,1,2,2,1,2,1,2,2,1,1,1,1,1,2,1,1,1,2,2,3,1,3,1,2,1,1,2,1,1,2,1,1,1,2,1,3,1,1,1,1,1,2,1,1,1,1,2,2,1,1,2,2,1,1,2,1,2,1,1,1,3,2,2,2,2,1,1,2,2,2,1,1,3,2,2,2,1,1,1,2,2,2,2,1,1,1,1,1,2,1,1,1,1,1,1,1,1,1,2,3,1,1,3,2,3,2,1,3,1,1,2,1,1,2,1,1,2,1,1,3,2,2,1,3,2,2,2,1,2,2,1,2,2,2,1,2,1,1,2,2,2,2,3,1,2,1,3,1,1,1,1,1,1,1,2,1,1,1,2,1,1,1,1,1,3,2,1,1,1,2,2,2,1,2,2,2,1,1,1,1,1,2,2,1,2,2,1,1,2,1,1,1,3,1,1,2,2,2,1,1,1,2,2,1,1,1,1,1,2,1,2,1,2,1,2,1,3,2,2,3,1,2,1,2,1,2,2,1,2,2,2,2,2,2,1,1,1,1,3,62.766481
1,1,1,1,1,1,2,1,1,2,1,2,2,2,1,1,2,2,3,2,1,2,1,1,1,2,3,2,1,1,1,1,2,2,2,1,1,1,2,2,2,1,2,1,2,1,1,1,1,1,1,2,1,1,2,3,2,1,2,1,1,2,2,1,1,1,1,1,1,1,2,1,1,1,1,1,1,1,2,2,2,1,1,2,2,2,2,1,1,1,2,2,1,1,1,3,1,3,3,1,1,2,3,1,1,1,1,1,1,3,2,2,2,2,2,1,1,1,1,1,1,2,1,2,2,2,1,2,1,1,2,1,2,2,1,1,1,3,1,2,1,2,1,1,1,1,1,1,3,1,2,2,2,2,1,2,1,3,1,1,1,1,2,2,1,1,1,2,1,2,1,1,1,2,3,2,1,2,2,1,2,1,1,1,1,1,2,1,1,1,1,1,1,2,2,2,1,1,1,2,1,2,1,1,1,1,2,2,2,2,1,1,1,2,3,1,1,1,2,3,1,2,2,1,1,1,2,2,1,1,1,2,3,1,1,1,1,1,1,2,1,1,1,2,1,1,2,1,1,1,1,1,1,3,2,1,2,1,2,2,1,2,2,2,2,1,1,1,1,1,1,1,1,1,1,1,2,1,2,2,2,1,2,2,1,1,2,1,1,2,2,1,1,2,2,1,1,2,2,2,1,2,1,1,1,2,1,57.384771
1,2,2,1,1,2,2,2,2,3,3,2,1,1,1,1,2,3,1,3,1,1,1,1,2,1,1,2,2,3,1,1,1,1,1,1,1,1,1,1,2,2,1,1,2,1,2,1,1,1,1,1,1,2,2,3,2,1,2,1,1,1,1,1,2,1,1,1,1,2,2,2,1,2,1,2,3,1,1,1,2,2,2,1,2,1,2,1,1,1,1,2,2,1,1,1,1,2,2,1,1,1,2,1,1,1,1,2,2,2,2,2,2,1,2,1,1,2,2,1,2,2,2,2,2,2,1,1,1,2,1,2,2,1,1,1,2,1,2,1,1,2,2,1,1,1,1,1,2,2,1,2,1,2,2,1,2,2,2,1,2,1,1,1,2,2,1,1,1,1,2,1,1,2,1,2,1,1,2,1,3,1,1,1,1,1,2,1,3,1,1,2,1,2,2,1,1,2,3,2,1,2,1,2,1,1,3,2,2,1,1,2,2,2,1,1,1,1,1,1,2,1,1,1,1,1,1,1,1,2,1,1,1,2,2,2,2,2,2,1,1,1,2,1,1,1,2,1,2,1,1,3,1,2,1,1,2,1,2,1,1,1,2,1,2,2,1,1,1,2,1,1,2,1,1,2,2,1,2,2,2,2,2,2,2,1,2,1,1,2,1,2,1,1,1,1,1,1,2,1,2,1,1,1,1,1,1,41.382052
2,1,1,2,1,3,1,2,3,2,2,1,1,2,1,1,2,2,3,2,1,2,2,1,2,2,3,2,1,2,1,1,1,3,1,1,3,2,2,2,3,2,2,2,1,1,1,1,1,1,1,2,1,2,1,1,1,1,2,3,3,2,3,3,2,3,2,1,1,1,2,2,2,2,2,2,1,1,2,1,1,1,1,2,1,1,2,2,2,2,1,2,1,1,2,2,1,2,2,1,1,2,2,3,1,1,1,2,3,1,1,2,2,2,2,1,1,1,1,1,1,2,1,2,2,1,2,1,2,2,1,1,2,1,1,1,1,1,2,1,1,1,1,2,2,2,3,1,3,2,1,1,2,2,2,1,2,3,1,1,2,1,1,1,1,1,2,2,1,1,2,2,1,2,1,2,3,1,2,1,2,3,2,1,3,1,1,2,1,1,1,3,2,3,2,1,1,2,1,2,2,2,2,1,1,2,2,2,2,1,2,1,2,2,1,1,3,2,1,2,1,1,1,1,1,1,2,3,1,3,1,1,2,1,1,1,1,2,2,3,2,1,1,1,1,2,1,1,3,1,1,2,1,1,1,1,2,2,1,1,1,2,2,1,1,1,1,1,1,2,1,2,1,1,2,1,1,1,2,2,3,1,1,1,1,2,2,1,1,1,1,2,2,2,1,2,2,2,1,1,1,2,1,2,1,1,1,145.806285
1,2,2,2,1,2,2,2,2,1,1,2,1,1,1,2,1,2,2,2,2,1,2,1,2,2,2,1,2,2,2,1,1,1,1,1,2,2,2,1,2,2,1,1,1,1,1,3,1,1,3,2,2,2,2,2,2,2,1,2,1,1,2,1,2,2,1,1,1,2,2,3,1,1,2,1,1,2,3,2,3,1,2,2,1,1,1,2,1,3,3,2,2,1,1,1,1,1,2,1,2,2,2,2,1,1,2,1,3,1,1,2,1,1,2,1,1,1,1,2,2,1,1,1,3,2,1,2,2,1,1,1,2,1,1,1,2,2,1,2,1,1,3,1,1,1,2,3,2,1,1,1,2,2,2,1,1,2,2,2,2,1,2,1,1,1,1,2,3,1,1,2,1,1,2,1,2,3,2,1,1,1,1,2,1,2,1,1,1,1,1,2,2,1,2,2,1,3,3,1,2,1,2,1,2,2,1,1,1,1,3,3,1,2,2,2,2,2,1,2,1,3,2,1,1,2,2,2,1,3,1,2,1,3,2,1,1,2,1,1,1,1,1,2,1,2,2,1,1,2,1,2,1,1,1,2,2,3,2,1,1,2,3,1,2,2,1,1,1,1,3,2,2,1,1,1,1,1,1,2,2,2,2,2,2,1,1,1,1,1,2,1,1,1,2,2,1,2,1,2,1,1,1,2,1,2,1,5.966976
1,1,1,1,2,1,2,3,1,1,2,1,1,3,1,1,1,2,1,1,1,1,1,1,1,2,1,3,1,3,1,1,2,1,1,1,1,1,2,1,1,2,1,1,2,1,2,2,1,1,2,1,1,1,2,1,2,1,1,1,1,2,1,1,1,1,3,1,1,1,1,2,2,2,2,1,3,2,1,2,2,1,2,1,1,3,1,3,1,2,1,2,2,1,2,2,2,3,1,2,1,1,2,1,1,1,2,3,3,2,1,2,1,2,2,1,1,1,1,1,3,1,1,1,1,3,1,2,2,1,2,1,1,1,2,1,1,2,1,1,1,2,1,1,1,1,2,1,2,3,2,2,1,2,1,1,1,2,1,1,1,1,1,2,2,1,2,1,1,2,1,1,3,2,2,2,2,1,2,1,1,1,1,1,2,1,1,2,2,1,1,1,2,2,2,2,1,2,1,1,1,1,2,2,2,1,1,2,2,2,2,3,2,1,1,1,1,2,2,3,1,1,1,1,1,1,1,2,1,1,1,2,1,2,1,2,1,3,2,3,1,3,1,1,2,1,3,1,1,1,2,1,2,1,1,1,1,1,2,1,2,1,1,1,2,1,1,1,1,2,2,3,1,2,1,1,2,1,1,2,2,1,3,1,1,1,1,2,1,2,1,1,1,2,2,1,1,1,1,1,2,1,2,3,1,1,2,105.145019
1,2,2,1,1,2,2,2,2,2,1,1,2,2,1,1,2,1,2,1,3,2,1,1,1,1,1,1,1,1,1,2,2,1,2,1,1,1,1,1,2,1,1,2,1,1,3,1,1,1,3,2,1,2,2,1,1,1,1,1,2,1,2,1,2,2,1,1,2,1,2,1,2,2,1,1,2,1,2,1,3,1,2,1,1,2,2,2,1,2,2,2,2,2,1,3,2,1,1,1,1,1,1,1,1,1,2,2,1,1,1,1,2,2,3,1,2,1,1,1,2,1,2,2,1,1,1,1,1,2,1,1,2,1,1,1,1,3,1,1,2,1,1,1,1,2,1,1,3,2,2,1,1,1,1,1,1,3,1,1,1,1,1,1,2,2,1,2,2,1,1,2,2,3,2,1,2,2,2,2,1,1,1,1,1,2,1,2,1,2,1,1,1,3,2,3,1,1,1,3,1,2,3,2,1,1,1,2,2,1,2,2,1,1,1,1,2,2,1,1,2,2,2,1,1,1,2,2,1,2,1,1,1,1,1,1,1,1,1,2,1,1,1,1,2,1,2,2,1,1,2,2,1,2,2,1,2,1,1,1,2,2,1,2,3,1,1,1,1,2,1,3,1,1,2,1,1,2,2,1,1,1,1,1,1,1,1,1,1,1,1,2,1,1,3,2,1,1,1,2,1,2,2,2,1,1,2,60.647959
1,3,2,1,1,1,3,1,1,1,2,2,1,2,1,2,1,2,1,1,2,2,1,1,2,2,1,1,2,2,1,2,1,1,1,1,2,3,1,1,2,1,1,1,2,1,1,1,1,1,1,1,1,2,1,1,1,1,2,1,2,2,1,1,2,2,1,1,1,1,2,3,1,1,2,1,1,1,3,2,1,3,1,3,3,2,1,2,2,1,1,3,2,1,1,1,2,2,2,2,1,2,1,1,3,1,1,3,1,2,2,3,1,1,2,1,1,1,2,1,2,3,1,2,2,3,1,1,1,1,1,3,2,1,2,2,2,1,2,1,2,2,1,1,1,2,1,2,2,2,3,1,1,1,1,1,1,2,2,1,3,1,1,2,3,1,1,2,2,2,2,1,1,3,1,1,1,1,2,2,1,1,1,1,1,1,1,1,1,1,1,2,2,2,1,2,1,1,2,2,2,1,1,2,1,2,1,2,2,1,2,1,1,1,1,1,2,1,1,2,1,1,3,1,2,2,2,2,1,2,1,1,1,1,1,3,1,2,2,2,1,2,1,2,1,1,2,1,1,1,2,1,1,2,1,2,2,1,3,1,1,2,1,1,2,2,3,2,1,2,3,2,2,1,1,1,2,1,3,2,1,2,1,2,1,2,1,1,2,2,2,2,1,2,3,1,2,1,2,1,1,1,2,1,1,2,1,45.960671
1,2,1,2,1,2,1,2,2,1,1,2,2,1,2,2,1,1,2,1,1,3,2,3,1,1,1,1,3,1,2,2,3,1,2,1,1,2,2,1,2,2,3,2,3,1,1,1,2,1,1,1,1,1,2,1,2,2,2,2,2,1,2,1,3,2,2,1,2,1,1,2,1,2,1,1,1,2,1,1,2,1,1,2,2,3,2,1,1,2,1,1,1,1,1,1,1,1,2,1,1,2,2,2,1,1,1,1,1,1,2,2,1,2,2,1,2,2,1,1,1,1,1,1,3,1,3,3,1,1,3,1,2,1,2,2,1,2,1,1,1,1,1,2,1,1,3,2,2,2,2,2,2,2,2,1,1,3,1,2,1,1,1,1,2,1,3,2,2,3,1,2,2,2,1,3,1,1,1,2,1,3,2,1,2,1,2,2,2,2,1,1,2,3,2,2,1,1,1,1,1,2,2,1,1,1,2,1,3,2,2,1,1,2,1,3,1,3,2,2,1,2,2,1,1,2,2,1,1,2,2,1,2,2,1,1,2,2,3,1,2,3,1,2,1,1,2,2,1,1,2,1,1,1,2,1,1,1,1,1,1,3,1,1,3,2,1,1,1,2,2,2,1,1,1,1,2,2,3,1,1,1,1,2,1,1,2,1,1,2,1,1,1,1,1,1,2,2,2,2,2,1,2,2,2,2,1,-10.529839
3,3,1,2,3,1,3,2,2,1,2,2,1,3,2,1,1,2,1,1,1,2,2,1,1,2,1,2,3,1,1,2,2,2,1,1,2,2,1,1,1,2,2,1,3,1,2,1,2,1,1,1,2,1,2,2,1,2,1,2,1,2,1,2,1,2,1,1,1,1,2,1,1,2,1,2,2,3,2,1,2,1,1,2,1,2,2,1,2,1,1,2,1,1,2,2,1,2,2,1,1,1,1,1,2,1,1,2,1,2,1,1,1,1,2,1,1,2,3,2,1,1,1,3,2,2,2,3,2,2,1,2,2,2,1,1,1,1,2,1,1,3,1,1,1,1,1,2,2,2,3,2,1,1,3,1,1,2,2,1,1,1,1,2,1,1,1,2,1,1,2,1,1,1,1,1,1,2,2,1,2,2,2,1,2,1,1,2,1,2,2,2,1,1,2,3,1,2,2,1,1,3,1,1,1,1,2,2,2,1,3,1,1,1,2,2,2,1,1,1,2,2,2,1,1,1,1,1,3,3,1,1,2,2,1,2,1,2,1,1,1,2,2,1,3,1,2,2,1,2,2,1,1,1,2,1,1,1,1,1,2,2,2,2,2,1,1,1,2,3,2,1,2,1,2,2,1,1,1,1,1,2,1,3,1,2,1,1,1,1,1,1,1,2,2,2,1,1,1,1,1,1,2,3,1,2,1,-5.888512
1,1,2,1,2,2,1,2,1,2,2,1,3,1,1,1,1,1,2,1,1,1,1,1,1,2,2,3,1,1,1,2,2,2,3,1,1,2,1,1,2,3,2,1,1,1,1,2,1,1,1,1,2,1,3,2,2,2,1,1,2,2,3,2,1,1,1,1,1,3,3,3,1,1,2,2,3,1,1,1,2,1,2,1,2,2,1,2,2,2,1,2,1,1,3,1,1,2,1,2,1,1,1,1,1,1,1,2,1,2,2,2,1,1,2,1,1,1,1,1,2,1,1,1,2,1,1,3,2,1,1,2,1,1,1,1,1,1,1,3,1,2,1,2,1,1,2,2,2,2,1,2,2,2,1,2,2,2,1,1,3,1,2,1,2,1,3,2,1,1,1,1,2,2,1,2,1,2,2,2,1,1,1,1,1,2,1,2,1,1,1,1,2,2,2,1,1,1,1,3,1,2,1,2,1,2,1,2,1,1,2,3,1,1,1,1,3,1,2,1,1,1,3,1,1,1,1,2,2,2,2,1,1,2,1,1,1,3,2,1,1,1,1,1,2,1,1,2,1,1,1,1,1,1,2,3,1,1,1,1,1,1,2,1,2,2,1,2,1,2,1,2,1,2,1,2,2,2,2,2,2,1,1,2,2,1,1,2,2,1,1,2,1,2,3,2,1,1,1,1,1,1,2,2,1,1,2,19.891328
2,1,1,2,1,3,2,2,3,1,1,1,1,1,1,1,1,2,1,1,2,2,1,1,2,3,1,1,1,1,2,1,2,1,1,1,2,2,2,2,2,2,1,2,2,1,1,2,2,1,2,2,2,2,2,1,2,3,2,2,1,1,2,2,1,2,2,1,1,3,2,3,2,2,2,2,1,1,2,1,1,1,2,2,1,1,2,2,1,2,2,1,2,2,1,1,1,2,2,1,2,1,1,2,2,1,2,1,2,2,2,2,2,1,2,1,1,1,2,2,1,1,1,1,1,1,1,2,2,1,1,1,2,1,2,1,1,2,2,1,2,1,1,1,2,1,1,1,1,1,2,1,1,2,2,2,1,2,1,1,2,1,1,2,1,3,2,2,1,1,1,1,1,1,1,3,1,1,3,1,1,2,2,1,2,1,1,1,1,2,1,2,2,3,1,1,1,2,3,2,2,1,3,1,1,1,1,2,1,2,2,3,1,1,1,3,1,1,3,2,1,2,2,1,1,1,2,1,1,3,1,1,1,2,1,2,1,2,1,1,1,2,1,2,2,2,1,2,1,1,2,2,2,1,1,2,2,1,1,1,1,3,2,2,2,2,1,2,1,1,1,3,1,1,1,1,1,1,1,1,2,1,2,1,1,2,2,1,2,1,2,1,1,1,2,2,1,1,2,2,2,1,3,1,1,1,1,105.624018
2,3,2,1,1,3,2,1,2,1,1,1,1,3,1,1,1,1,1,1,1,2,2,1,2,1,1,1,1,2,2,1,2,1,1,1,1,1,2,1,2,2,2,1,2,2,2,1,1,1,2,2,1,1,2,2,1,1,3,2,1,1,2,1,1,2,1,2,1,1,2,1,2,2,1,1,2,1,2,3,3,1,2,1,2,1,1,3,1,1,1,3,1,1,1,2,1,2,2,2,2,2,1,1,2,2,1,2,2,2,1,2,1,1,1,1,1,1,1,2,1,1,2,2,1,2,1,2,1,2,2,2,2,2,1,1,1,2,1,1,1,1,1,1,1,1,2,3,1,1,2,2,2,1,2,2,1,3,1,1,1,1,1,1,1,1,1,1,1,1,2,1,1,2,2,3,1,2,1,1,1,2,1,1,2,1,2,1,1,1,1,1,1,1,1,2,2,2,1,1,2,3,1,2,1,2,2,2,1,2,1,1,1,1,2,1,1,2,2,3,2,1,1,1,2,2,2,2,1,2,2,1,2,2,2,1,2,2,2,2,1,1,1,1,1,2,2,1,2,1,1,1,1,1,1,1,2,3,2,1,1,1,2,1,1,1,1,1,1,2,2,2,2,1,1,1,2,1,1,1,2,1,1,1,2,1,1,1,1,1,1,2,2,1,1,2,2,1,3,1,1,1,1,2,1,1,1,132.648345
1,2,2,1,1,2,2,1,3,2,1,1,1,2,2,2,1,2,2,2,1,2,1,1,2,3,1,2,1,1,1,1,1,1,1,1,2,2,2,1,2,2,3,1,1,1,1,1,1,1,2,2,1,2,2,1,2,1,2,2,1,3,1,1,1,1,1,2,2,1,3,1,1,1,1,1,2,1,2,2,3,2,2,1,1,3,2,2,2,2,1,2,1,2,2,1,1,2,2,2,1,1,1,1,2,2,1,1,1,1,2,1,1,1,3,1,1,1,2,1,1,2,2,2,2,1,1,1,1,2,2,2,1,1,1,1,2,1,1,2,1,1,2,1,1,2,2,2,1,2,3,2,2,1,1,2,1,2,1,1,2,1,2,1,1,1,3,1,1,2,2,1,1,1,2,1,1,2,2,1,2,2,1,2,1,1,1,2,1,2,1,1,2,1,3,3,1,2,1,1,1,2,2,2,1,1,1,2,2,1,2,1,1,1,2,1,3,1,1,2,2,1,1,1,1,1,2,1,1,3,3,1,1,2,1,1,2,2,1,1,1,1,1,2,2,1,1,1,1,2,2,2,1,2,1,1,1,1,1,1,1,1,2,2,3,1,1,2,1,2,1,2,2,1,2,1,1,1,2,1,1,1,2,3,3,2,2,2,1,2,1,1,1,1,3,1,1,1,2,1,2,1,2,2,1,1,1,35.034933
1,2,2,2,1,1,1,2,3,2,2,1,3,1,1,2,1,2,1,1,2,2,2,1,2,2,1,2,3,1,1,1,2,1,2,3,2,2,1,2,3,2,1,1,2,1,1,2,1,1,2,1,2,2,1,2,2,2,2,1,1,3,2,2,1,1,1,1,1,1,2,1,2,1,2,1,1,2,1,1,2,1,2,2,2,1,1,1,1,2,1,1,2,1,2,1,1,2,2,1,1,2,1,1,1,2,2,1,3,2,1,1,2,1,2,1,2,1,1,1,1,2,1,1,2,2,1,1,1,1,1,2,1,2,3,2,1,2,2,1,1,2,1,2,2,1,1,1,1,2,1,2,2,2,2,1,1,1,1,1,1,1,2,1,3,1,1,2,1,2,2,2,2,3,1,2,2,1,1,1,1,2,1,1,1,2,1,2,1,2,2,1,2,1,2,2,1,1,2,2,1,1,2,1,1,1,2,2,3,1,1,3,2,1,1,2,2,2,1,3,1,1,1,1,1,1,1,1,1,1,1,1,1,3,2,2,1,1,2,1,1,2,1,3,2,1,2,2,1,1,2,1,1,2,1,2,2,1,1,1,2,1,3,1,2,2,1,2,1,3,2,3,1,1,1,1,2,2,1,2,2,1,2,1,1,1,1,2,1,3,2,1,1,1,1,2,2,1,1,1,2,1,2,1,1,1,2,7.390993
1,1,2,2,2,2,2,2,1,2,2,1,1,2,1,2,2,2,2,2,1,1,2,1,2,1,2,1,3,1,1,1,3,2,1,2,1,1,1,1,3,2,1,1,2,1,2,2,1,2,1,2,1,2,1,1,2,1,2,1,2,1,1,3,1,2,1,2,1,1,1,3,1,1,2,2,1,1,2,1,2,1,2,2,2,1,2,1,1,2,2,2,2,1,2,1,1,2,1,2,1,3,1,2,1,1,1,2,1,1,1,1,1,2,3,1,1,2,2,2,2,1,1,2,2,2,3,2,1,2,2,1,3,2,1,1,2,1,1,1,2,1,1,1,2,2,1,1,2,3,1,2,1,2,2,1,1,2,1,1,1,1,3,2,1,1,2,1,3,2,1,1,1,2,2,3,2,3,2,1,2,2,1,1,1,1,1,2,2,2,1,2,1,1,2,2,1,2,1,1,1,2,2,1,1,1,2,2,1,2,1,2,2,2,2,2,1,1,1,3,2,2,1,1,2,1,2,2,1,1,2,1,1,2,2,1,1,2,1,3,2,2,1,2,2,1,1,1,1,2,1,1,1,2,2,2,1,2,1,1,1,2,1,2,1,1,1,1,1,1,2,2,1,1,1,1,1,1,1,1,2,2,2,2,1,2,2,2,1,1,2,2,1,3,1,1,1,1,2,2,2,1,2,3,1,1,1,41.809273
2,2,2,1,2,2,2,3,2,1,2,2,1,2,2,1,1,3,2,2,1,3,1,1,1,1,1,2,2,1,1,1,1,1,1,1,2,2,3,1,1,1,1,1,2,1,2,1,1,2,2,1,1,2,1,1,3,1,2,1,2,2,2,1,1,1,2,1,1,1,2,1,1,1,2,3,2,2,3,1,1,1,1,1,1,1,1,1,1,1,2,2,2,2,1,3,2,2,2,1,1,1,2,2,2,1,1,2,2,2,1,2,1,2,1,1,1,1,2,3,3,1,1,1,1,1,1,2,1,2,2,2,1,2,2,1,1,2,2,1,2,2,1,1,2,2,2,1,2,3,1,1,2,1,1,1,1,2,2,1,1,1,1,2,2,1,2,1,2,1,2,2,2,1,1,1,1,1,2,2,1,2,1,1,1,1,1,2,1,1,1,2,1,2,2,1,1,2,1,2,2,2,1,1,1,1,2,1,1,2,1,1,1,1,1,1,1,2,1,2,1,1,2,2,1,1,2,1,1,2,2,1,1,1,1,1,1,3,1,3,1,2,2,1,1,1,1,3,1,3,1,3,2,2,1,1,2,1,1,1,1,1,1,1,2,1,2,1,1,2,2,1,1,1,1,2,1,1,2,1,1,1,1,1,1,1,1,1,1,1,1,1,1,2,1,1,1,1,1,1,1,1,2,1,2,1,2,67.757222
2,2,1,2,2,1,2,1,3,2,1,3,2,2,2,1,2,1,2,2,1,3,1,1,1,1,1,1,1,2,1,1,3,1,1,1,1,3,2,2,2,1,2,2,2,1,2,1,1,2,1,1,2,2,1,1,1,1,1,1,1,1,2,1,2,1,1,1,1,2,1,1,1,2,1,1,1,2,1,2,2,1,2,1,1,2,2,2,1,1,1,1,2,1,1,1,2,1,1,1,2,2,2,3,2,2,2,1,2,1,2,2,1,1,3,1,2,1,1,2,1,1,1,2,1,1,1,2,2,1,1,3,3,1,1,1,1,2,1,2,1,2,2,1,1,1,1,2,2,1,3,1,3,1,1,1,1,2,2,1,1,2,1,2,2,1,1,1,1,1,2,2,2,2,1,2,3,1,1,1,1,1,1,1,2,2,2,2,2,1,1,1,2,2,1,1,1,1,1,1,3,1,2,1,1,2,1,2,1,1,1,2,2,1,2,1,1,1,1,2,1,1,1,1,2,2,1,2,2,2,2,1,3,1,1,1,1,2,2,1,1,2,1,2,1,2,2,2,1,1,1,2,1,2,2,1,1,1,1,2,2,3,1,2,2,3,1,1,2,1,1,3,1,1,1,1,2,1,1,2,3,1,1,2,2,1,1,2,2,2,1,1,1,1,1,1,1,1,1,1,1,2,1,3,1,1,1,54.012318
1,1,3,2,1,1,3,1,2,3,1,1,1,1,2,2,2,3,2,2,1,1,2,2,2,1,2,1,1,1,1,1,2,2,1,2,1,1,1,1,2,2,2,1,2,1,1,2,1,2,1,1,1,2,1,1,2,2,2,1,1,1,2,2,2,2,1,1,1,2,1,3,2,1,1,1,1,1,1,1,1,1,2,1,1,2,2,1,1,2,2,1,2,1,1,1,1,1,2,1,2,2,1,3,1,3,1,2,1,3,2,1,2,2,2,1,1,1,1,1,1,2,1,1,1,1,2,2,3,1,2,2,1,3,1,1,1,2,1,1,1,1,1,1,1,2,3,2,3,2,2,1,2,1,2,1,1,2,1,1,2,1,2,1,3,1,1,3,1,2,1,2,2,1,1,1,3,3,2,1,2,1,1,1,2,1,1,2,1,3,1,1,2,1,1,2,1,2,2,1,2,3,2,3,1,2,2,1,2,3,2,2,2,1,1,1,1,2,1,3,1,1,1,2,2,1,2,3,1,2,2,1,2,1,1,2,1,1,2,2,1,1,1,1,1,1,2,2,1,1,1,1,1,1,1,1,1,1,1,1,3,2,1,3,2,1,1,1,1,3,1,3,3,2,2,1,1,1,1,3,1,2,1,2,1,2,1,1,1,1,1,1,1,1,1,1,2,2,2,2,2,2,1,2,3,1,2,24.272822
2,1,2,1,2,2,2,1,3,1,3,2,1,2,1,2,1,1,2,2,2,1,1,2,1,1,2,1,2,1,1,1,1,2,2,1,2,1,1,3,1,1,2,2,1,2,1,2,2,1,1,1,1,2,1,1,2,1,3,1,3,2,2,1,1,2,1,1,1,2,1,1,3,1,1,2,1,1,2,1,2,1,2,3,2,2,2,3,1,1,1,1,1,1,3,2,2,1,3,2,1,2,1,1,1,2,1,2,2,1,1,2,3,1,2,1,1,1,2,2,2,1,1,2,3,1,2,1,1,1,1,1,2,2,1,1,2,1,2,1,3,1,3,1,1,3,2,1,2,2,1,2,2,3,1,1,1,3,1,2,1,1,1,1,1,1,2,1,1,2,1,1,2,2,1,2,1,2,2,1,2,1,1,1,3,1,1,1,1,1,1,1,1,1,1,2,2,1,2,1,1,2,2,3,1,1,3,3,3,1,1,1,1,1,1,2,2,1,1,2,1,2,1,1,1,2,1,1,1,1,1,1,2,2,1,2,2,2,2,2,1,1,1,1,1,2,2,1,2,1,2,2,1,1,1,1,1,1,2,2,1,2,1,1,2,2,1,1,1,1,1,2,1,2,2,1,1,1,1,1,2,2,1,1,1,1,1,2,1,1,2,2,1,1,3,1,1,2,1,1,1,1,2,1,1,1,1,66.017473
1,3,2,1,1,2,2,2,1,2,2,1,1,2,1,2,1,1,1,2,1,2,1,2,1,1,3,1,2,1,1,1,2,1,1,1,1,1,1,2,1,1,1,1,1,1,1,2,1,2,1,1,2,2,1,3,2,3,3,1,1,2,1,1,2,1,1,1,1,1,2,2,2,1,1,1,1,1,1,2,2,2,2,2,3,1,1,2,2,2,2,1,2,2,2,1,1,2,1,1,1,3,1,1,2,1,1,1,2,1,1,1,1,2,2,3,2,1,2,1,1,1,1,1,2,1,1,2,2,1,2,3,1,1,1,1,2,1,1,1,1,1,1,1,1,2,1,2,2,1,1,1,1,2,1,1,1,2,1,1,1,1,1,1,1,2,2,3,1,1,2,3,2,2,1,3,1,2,2,2,1,3,1,1,2,2,2,3,2,1,2,1,2,1,2,2,1,2,1,2,2,1,1,2,1,1,1,1,1,1,1,1,1,2,3,1,2,1,1,1,2,2,2,1,1,1,1,1,1,2,3,1,1,3,1,3,1,1,1,1,2,1,1,1,1,2,1,1,2,2,1,2,1,2,1,1,2,1,1,1,1,2,1,1,3,1,1,1,1,2,1,2,1,1,1,2,1,3,2,2,1,2,2,2,1,2,2,2,1,2,2,1,1,2,1,3,2,1,1,2,1,2,2,2,1,1,2,31.899873
1,1,2,2,2,1,2,2,1,3,1,2,1,2,2,1,2,1,1,2,2,2,1,1,1,1,2,2,1,1,1,1,2,1,2,1,1,2,1,2,1,2,2,1,1,2,1,1,1,1,2,1,1,1,3,2,1,1,3,1,1,2,1,2,1,3,1,2,1,1,2,1,1,2,1,2,1,1,2,2,2,1,1,3,2,2,2,3,2,1,2,3,1,1,1,1,1,2,2,1,2,2,1,1,1,1,1,2,1,3,1,1,1,1,1,1,1,1,1,2,2,2,1,1,1,1,2,1,1,1,2,1,2,1,2,1,2,1,1,2,1,2,2,1,1,1,2,1,2,1,2,1,3,1,3,2,1,2,1,1,1,1,1,2,3,1,1,2,1,1,2,2,1,3,1,1,1,2,2,2,2,1,2,2,1,1,1,1,1,1,1,1,1,2,2,1,1,1,2,1,1,1,1,2,1,1,1,2,2,2,1,1,2,1,1,1,2,1,1,2,1,3,1,2,1,2,2,1,1,1,1,1,2,1,1,2,1,3,1,1,1,1,1,1,1,1,2,2,1,2,2,3,3,1,2,1,1,1,1,1,1,1,2,1,2,2,1,2,2,2,1,2,2,1,2,1,1,1,1,2,1,2,2,2,3,3,2,2,2,2,2,2,1,1,1,1,2,2,3,1,2,1,1,2,1,2,1,37.251466
1,1,2,1,1,1,2,1,2,1,1,2,2,1,1,1,1,2,2,1,1,1,1,1,1,2,1,2,2,1,3,2,1,1,1,2,1,1,1,1,1,1,1,1,1,1,2,2,2,1,1,1,1,2,2,2,2,2,2,1,2,2,2,3,1,2,1,1,1,1,2,2,1,1,1,2,1,1,1,1,3,1,1,1,1,1,1,1,1,1,1,1,2,1,1,2,1,2,2,1,1,1,2,1,1,1,1,2,1,2,1,1,3,1,1,3,1,2,2,1,1,1,1,1,2,1,2,2,1,1,2,3,2,1,1,1,1,2,1,2,1,3,2,1,1,3,1,2,2,1,1,1,2,3,2,2,1,2,1,1,1,1,2,1,1,1,3,1,1,1,1,2,1,2,1,1,1,1,1,1,1,2,2,1,2,1,1,1,1,1,1,2,2,1,1,2,2,1,2,1,1,1,3,1,1,2,2,2,2,2,2,1,3,1,1,1,3,1,1,1,1,3,2,2,1,1,1,3,1,1,1,1,2,1,1,3,2,1,1,1,1,2,1,1,2,1,1,1,1,2,1,2,2,1,1,1,3,1,1,1,2,2,1,1,1,3,1,1,1,1,2,2,1,1,3,1,1,1,2,1,2,1,1,3,1,2,1,2,1,1,2,1,2,1,2,1,2,1,1,1,2,1,3,2,1,2,3,26.226801
1,1,2,1,1,3,2,1,2,2,2,1,2,1,2,1,3,2,2,3,2,1,1,3,2,3,2,1,1,2,1,2,2,2,1,2,1,1,1,1,2,1,3,2,1,1,1,2,2,1,2,1,1,1,1,3,2,1,3,1,1,1,2,2,1,1,1,1,1,2,3,1,1,1,1,1,1,1,1,1,2,1,1,1,2,1,3,2,2,3,2,2,1,1,1,1,1,3,2,1,1,1,2,2,1,1,1,2,3,2,1,1,1,2,2,2,2,1,1,1,1,1,1,3,2,1,2,3,2,1,1,2,1,1,1,1,2,1,2,1,1,3,1,1,2,1,1,2,3,2,3,1,1,1,2,1,1,3,1,1,1,1,2,3,1,1,2,2,2,2,1,3,2,2,2,1,1,3,2,1,1,3,1,1,1,1,1,2,1,2,3,3,2,3,1,1,1,2,1,3,1,2,3,2,1,1,1,2,1,2,2,1,2,1,1,2,2,2,1,2,1,2,1,1,1,2,2,1,2,2,2,1,1,1,2,1,1,2,1,3,1,1,1,1,1,1,3,2,1,2,1,2,1,2,1,1,2,1,1,2,2,2,1,3,2,1,1,1,2,2,2,2,2,1,1,1,2,2,2,1,2,1,1,1,1,1,3,1,1,1,2,1,1,2,2,2,1,1,1,2,2,2,2,2,1,1,3,111.253469
1,3,1,1,1,2,2,3,2,2,1,2,1,1,1,2,1,1,1,2,1,3,1,2,1,1,2,1,2,1,1,1,2,2,1,3,1,1,1,1,2,1,1,2,2,1,1,2,3,1,1,2,1,2,3,2,1,2,2,1,1,1,1,2,2,1,1,2,1,1,2,1,1,1,2,2,1,2,2,2,2,3,3,2,2,2,1,3,1,2,1,2,1,1,1,1,2,2,2,1,1,2,1,1,2,1,2,3,2,1,1,1,1,2,3,2,1,1,1,2,2,2,1,1,3,1,1,2,1,1,1,2,2,1,2,1,3,2,1,1,1,2,1,2,1,1,2,1,1,3,2,1,2,1,2,1,2,3,1,1,1,1,3,1,1,1,1,2,1,1,2,3,3,2,1,1,1,1,2,1,1,2,1,2,2,1,1,1,2,1,1,2,3,2,2,2,1,2,2,2,1,2,2,1,1,2,1,3,2,2,2,2,1,2,2,2,1,1,1,1,1,1,1,1,1,1,1,1,1,1,1,1,2,1,1,1,2,1,1,1,1,1,1,2,2,1,2,2,1,1,2,1,1,2,2,1,1,1,1,1,1,2,2,2,1,2,1,1,1,1,2,2,2,1,1,1,2,2,2,1,1,1,1,3,1,1,1,2,2,1,1,2,1,2,1,2,1,1,1,1,1,1,1,2,1,2,2,111.324
1,2,1,1,1,3,2,1,1,1,3,2,1,1,2,2,1,2,1,2,2,2,1,1,1,3,2,1,1,1,1,1,1,1,1,1,1,1,1,1,2,2,3,2,2,2,2,2,1,2,1,1,1,1,2,1,2,1,3,1,1,1,1,2,1,1,1,2,2,1,2,2,2,2,1,2,1,1,1,1,3,1,1,1,1,3,2,3,2,1,1,2,1,2,2,1,1,2,2,2,2,1,1,1,1,1,1,1,1,2,1,1,1,1,2,1,1,1,1,2,1,3,1,2,2,1,1,1,1,1,2,1,2,1,1,1,2,3,3,1,1,1,1,1,2,1,1,1,2,1,1,2,2,1,3,2,1,1,3,2,1,2,1,2,3,1,1,2,1,1,1,2,1,2,1,3,2,1,1,1,1,1,1,1,2,1,1,2,3,2,1,3,1,1,3,2,1,1,1,3,1,3,2,2,2,2,1,1,2,2,1,2,1,2,3,1,2,1,1,1,1,2,1,1,1,1,2,1,1,3,1,2,1,1,1,2,2,1,2,1,2,1,1,2,1,1,1,2,1,1,1,3,1,1,2,1,1,1,2,1,2,1,2,1,2,3,2,1,2,2,1,2,3,1,1,1,2,2,2,1,1,2,1,2,2,3,1,2,1,1,1,1,1,1,1,1,1,2,1,2,1,1,2,1,2,2,2,99.858542
3,1,2,1,1,3,2,1,1,1,2,1,2,1,2,2,1,3,1,1,1,2,1,1,1,2,2,2,2,1,1,2,2,1,1,1,2,2,1,1,1,1,2,1,2,2,1,2,1,1,2,1,1,3,2,1,1,2,1,1,1,1,1,2,1,1,1,2,2,2,2,1,3,2,2,1,3,1,2,2,2,2,1,1,1,1,1,1,2,3,1,2,2,1,1,2,2,1,2,1,1,1,1,1,2,1,2,2,2,1,3,2,3,1,3,1,2,1,2,1,1,2,2,1,3,1,2,1,1,1,1,2,2,1,2,2,1,1,2,1,1,1,2,1,2,1,2,2,1,1,1,2,2,1,1,1,1,2,2,1,1,1,1,1,2,2,2,1,2,1,1,2,1,2,1,1,1,2,2,1,2,2,1,1,1,1,1,1,1,1,1,2,1,1,2,2,1,1,1,1,1,2,2,1,1,2,2,1,1,2,1,2,3,2,1,1,2,1,1,3,1,2,2,2,1,2,2,2,1,1,1,1,2,1,1,1,3,1,1,1,1,1,1,1,2,2,2,2,1,2,3,1,2,1,2,2,3,1,2,2,2,1,2,2,1,2,1,1,1,2,1,1,1,1,2,1,2,1,1,2,1,1,1,1,1,1,1,1,1,2,1,1,1,1,2,3,1,2,1,1,1,1,1,2,1,1,1,103.383906
2,2,2,2,1,2,3,2,2,1,1,2,1,2,1,3,2,2,1,1,1,2,3,1,1,2,2,2,1,1,1,1,1,1,1,1,2,2,2,1,1,2,1,1,3,1,1,2,2,1,2,1,3,3,1,1,2,1,2,2,1,1,2,2,1,1,1,3,1,1,1,2,1,1,2,2,2,1,3,2,2,3,2,3,1,1,2,1,1,2,2,1,2,2,1,1,1,2,3,1,1,2,1,1,3,1,1,2,1,2,1,2,1,1,2,1,1,1,2,2,1,1,1,2,2,1,1,1,2,1,1,1,1,1,1,1,1,1,1,1,2,1,2,1,2,1,1,2,1,2,1,2,1,1,3,2,1,2,1,1,2,1,1,1,1,1,1,1,1,2,1,2,1,2,1,1,1,1,2,1,2,2,1,1,1,2,1,1,2,2,1,1,1,2,3,1,1,2,1,1,2,1,1,3,1,1,1,2,3,1,1,3,2,1,3,1,2,3,1,1,2,3,2,1,2,1,1,1,2,1,1,1,2,1,1,1,1,1,1,1,1,3,1,2,3,2,2,1,2,1,1,2,1,2,1,2,1,1,1,2,1,3,2,1,1,1,1,1,2,1,1,1,2,1,1,2,2,1,2,2,2,1,1,2,1,3,2,2,1,1,2,2,1,1,1,1,1,2,2,2,2,1,1,2,1,2,2,62.704593
1,1,2,1,1,2,1,2,2,1,1,1,1,2,1,2,2,2,1,2,1,2,1,1,1,2,1,2,1,1,1,2,2,1,2,1,1,2,1,2,1,1,2,2,2,1,1,1,1,1,1,1,2,1,1,2,2,2,1,2,1,1,2,2,2,1,1,1,1,1,1,2,1,2,2,1,2,2,1,2,3,1,2,1,2,3,3,2,1,3,1,3,2,1,2,2,1,1,1,1,1,2,1,1,2,2,1,1,3,2,1,3,2,2,3,1,1,1,1,1,1,3,2,1,2,1,1,2,1,1,1,1,1,1,2,2,2,1,1,1,2,3,1,1,1,2,1,2,1,2,3,1,2,2,1,1,1,2,1,2,3,1,3,3,2,1,2,2,1,2,1,3,1,2,2,2,1,1,2,1,1,1,2,2,1,1,1,1,2,1,2,1,2,3,1,3,1,1,2,1,1,1,1,2,1,1,1,2,2,1,1,3,1,3,2,1,2,2,1,3,1,1,1,2,2,1,2,1,1,1,1,2,1,2,2,2,1,2,1,2,2,1,2,1,1,2,2,1,1,1,2,1,1,1,2,1,3,1,1,1,1,1,2,1,2,1,2,1,1,1,1,2,1,1,1,1,1,2,2,1,1,1,1,1,1,1,1,2,1,1,1,2,2,1,2,1,1,1,2,1,2,1,3,1,1,3,1,56.004678
1,2,2,2,1,1,3,2,3,1,3,2,1,1,2,1,2,1,1,1,2,2,2,1,2,2,1,2,1,2,2,1,3,1,1,2,1,1,2,2,2,3,3,1,1,2,1,1,1,2,2,2,1,3,2,1,1,2,1,1,2,3,1,1,2,2,1,2,1,3,1,2,1,1,1,2,1,1,1,1,2,1,2,2,1,1,1,2,1,2,1,1,1,1,1,1,1,2,2,1,2,1,2,1,2,2,1,2,1,1,1,2,1,1,2,1,2,1,2,1,1,2,1,2,1,2,1,3,1,2,2,2,2,1,2,1,1,2,2,1,2,2,1,2,2,2,2,3,3,1,3,1,3,2,1,1,1,1,1,1,2,1,2,1,2,1,2,1,2,1,2,2,1,2,1,2,1,1,2,1,1,1,2,1,1,1,1,2,2,1,1,2,3,1,2,3,1,1,3,2,1,1,2,2,1,1,2,1,1,2,1,2,1,2,2,2,1,1,1,1,1,1,2,1,1,2,2,1,1,3,1,2,1,1,1,1,1,1,2,2,1,2,1,1,1,2,2,1,2,1,1,1,1,1,1,1,1,1,1,1,2,2,2,2,2,1,1,1,1,2,3,1,1,2,1,1,1,1,2,2,1,2,2,1,1,3,1,1,1,1,2,1,1,2,1,2,2,1,1,2,2,1,2,1,1,2,1,24.010321
1,1,1,1,1,2,2,1,1,1,1,1,1,1,1,1,2,2,1,2,2,1,1,1,1,1,3,2,1,2,1,2,1,2,1,2,1,2,2,2,1,2,3,2,3,2,1,1,1,1,2,1,2,2,2,2,1,1,2,2,2,1,1,2,1,2,2,1,1,1,1,2,2,1,2,1,1,1,1,1,1,2,1,2,2,1,2,2,1,2,1,2,2,1,2,2,1,1,1,1,1,1,1,1,1,2,1,1,2,2,1,3,2,1,1,1,1,2,1,2,2,1,1,2,2,1,1,1,1,2,2,2,2,2,2,1,1,2,1,2,2,1,2,1,2,2,2,1,3,2,3,1,2,1,1,2,1,1,2,1,1,1,3,2,2,1,1,1,1,1,1,1,3,3,3,2,1,1,1,1,1,2,1,1,1,1,1,2,2,2,1,2,1,3,1,1,2,1,2,1,1,3,1,1,1,2,1,1,2,2,2,1,1,1,2,1,2,1,1,1,1,1,2,1,1,1,2,1,2,2,1,1,2,1,1,2,2,1,2,2,1,1,1,1,1,2,1,1,2,1,1,1,1,3,2,1,1,2,2,1,1,2,2,2,1,1,1,1,1,1,1,2,1,1,1,1,2,1,2,1,2,1,1,1,2,2,1,3,2,1,1,2,1,2,1,1,2,3,2,3,2,1,2,2,1,2,1,37.908196
1,2,2,1,1,1,1,1,2,1,1,2,2,1,1,2,1,3,1,2,2,1,1,1,2,2,1,2,2,2,2,1,3,2,2,1,2,1,1,2,2,2,1,2,1,1,1,2,2,1,2,1,1,1,2,1,1,2,1,2,2,2,1,1,1,2,1,1,1,1,2,2,1,1,1,2,2,1,1,1,2,2,1,1,1,1,1,1,3,2,1,2,2,1,2,2,1,2,1,1,1,1,1,2,2,2,1,1,1,3,2,3,1,2,1,2,1,1,1,1,3,2,1,3,1,1,1,1,1,2,2,2,2,1,2,2,2,1,2,3,2,1,1,1,1,2,1,1,1,1,2,1,1,2,2,1,1,1,1,3,1,1,1,1,1,1,2,1,1,1,2,1,1,1,2,1,1,1,1,1,3,2,1,1,2,1,1,1,2,1,1,2,2,2,2,1,1,1,2,1,1,2,1,2,1,1,2,1,2,2,3,1,2,1,1,2,1,3,1,2,1,2,2,1,1,2,1,1,2,2,1,1,1,1,1,1,2,1,1,1,1,2,1,2,2,1,1,1,1,1,2,1,1,1,1,1,1,2,1,1,2,2,1,1,2,3,1,1,2,2,1,3,1,1,1,1,2,2,1,1,1,1,1,2,2,3,2,1,1,2,2,2,1,1,1,1,1,1,2,2,2,2,1,2,1,1,2,41.236617
1,1,2,1,2,3,2,2,2,1,2,1,1,3,2,2,1,2,2,1,2,2,3,1,1,1,1,2,1,1,1,2,1,1,1,2,2,1,1,1,2,1,2,2,2,1,1,2,2,3,1,1,1,3,1,1,1,2,2,2,1,2,2,1,1,2,2,2,1,2,1,1,2,1,1,1,3,1,1,2,2,1,1,1,2,1,1,1,2,1,2,2,1,1,2,1,1,1,1,3,1,2,1,1,1,1,2,1,1,2,2,1,1,1,1,1,2,1,1,1,1,3,1,1,2,1,1,1,1,1,1,2,1,1,1,2,1,2,1,2,2,3,1,2,2,1,1,2,3,1,2,1,1,2,3,1,1,1,1,1,3,1,1,1,3,1,2,1,1,1,2,2,1,2,2,1,1,2,1,2,1,2,1,1,2,1,1,1,2,1,1,3,3,2,2,2,1,1,1,2,1,3,2,1,1,1,1,2,1,1,1,2,1,1,2,1,2,2,2,2,2,2,1,1,1,1,2,1,1,1,2,1,1,1,1,2,2,2,2,2,1,2,1,3,3,1,1,1,1,2,1,1,1,1,1,1,2,1,2,1,2,2,1,1,2,1,1,1,1,1,2,2,1,1,1,1,2,1,3,2,1,1,1,1,1,1,1,1,1,2,1,1,1,3,1,1,2,1,1,2,2,2,3,2,1,1,1,108.674756
2,3,1,1,1,3,2,1,2,1,3,1,3,3,2,2,1,2,1,2,1,1,1,1,2,2,3,1,1,1,2,1,1,1,2,1,1,3,1,1,2,1,3,1,3,1,1,1,2,2,1,1,2,2,1,1,1,1,1,3,2,1,2,3,3,1,2,1,1,1,2,1,1,2,2,1,2,1,1,2,2,1,2,1,1,1,2,3,1,2,2,1,1,1,1,2,2,1,1,1,1,1,1,1,2,2,1,1,2,2,1,1,1,1,2,1,1,3,1,1,2,3,1,2,1,1,1,2,2,1,1,2,1,3,2,2,2,2,1,1,2,1,2,1,2,2,1,2,2,2,1,1,2,3,2,1,2,2,1,2,1,2,1,2,2,1,1,1,2,1,1,1,1,2,1,2,1,3,1,1,1,1,1,2,1,2,2,2,2,1,1,1,2,2,2,1,1,1,1,2,1,1,1,2,1,2,2,2,3,1,1,1,1,2,2,2,2,2,1,2,1,2,1,1,1,1,2,2,1,2,1,1,1,1,2,1,1,1,2,1,1,1,1,2,1,1,2,1,1,1,2,2,1,2,1,2,3,1,1,2,2,1,2,2,1,2,1,1,1,2,1,2,1,1,3,1,2,1,1,2,1,1,2,1,1,2,1,1,1,2,2,2,1,1,2,1,2,1,2,1,2,2,2,1,1,1,2,151.757753
2,2,1,1,1,2,2,2,1,1,1,3,2,2,1,2,1,1,1,1,2,2,2,3,1,3,2,1,2,1,2,1,3,1,1,2,2,2,2,1,1,1,1,2,3,1,1,1,1,1,1,2,1,2,1,1,1,2,1,1,2,2,3,1,2,1,2,2,1,1,2,1,1,2,2,2,3,1,1,2,2,1,1,1,2,1,1,2,3,1,1,3,2,1,1,1,1,1,2,1,1,1,2,1,1,1,2,2,1,1,1,2,2,1,1,2,1,1,1,1,1,1,2,1,2,1,2,2,1,1,1,2,3,1,1,2,2,2,2,2,1,2,2,1,1,2,1,1,2,1,2,1,3,1,2,3,1,2,1,1,1,1,2,2,2,1,3,2,1,2,1,2,1,2,1,2,3,1,1,1,1,2,1,1,1,2,1,1,2,1,1,1,2,1,2,2,1,2,1,2,1,1,2,1,1,2,1,1,1,2,3,2,2,1,1,1,2,1,1,3,2,2,1,1,1,1,2,1,3,2,1,1,2,3,1,2,1,2,1,3,1,2,1,3,1,2,2,1,2,1,2,1,2,1,1,2,2,2,1,1,1,1,2,1,2,2,1,1,1,1,2,2,1,1,3,1,1,1,1,2,2,2,1,1,1,1,1,1,1,1,1,2,1,1,2,1,2,3,2,2,1,2,1,1,1,1,1,46.989531
2,2,1,1,1,2,1,2,2,1,2,1,1,3,1,2,2,1,2,1,2,1,2,1,1,2,1,2,2,1,3,1,2,3,1,2,1,1,1,1,1,1,2,1,1,1,1,2,2,1,2,1,1,2,2,1,2,1,1,1,2,2,1,2,1,1,1,1,1,1,2,1,3,1,2,3,1,1,1,1,2,1,1,1,2,2,2,1,1,1,2,3,1,1,1,1,1,2,2,1,1,1,2,2,3,2,2,2,2,1,1,3,2,2,2,2,1,2,1,1,1,2,1,1,3,1,1,2,1,2,1,2,1,1,1,2,1,2,2,1,1,3,2,2,1,1,2,1,2,2,2,1,2,1,2,2,1,1,2,1,1,1,2,1,1,1,3,2,1,2,2,2,2,1,1,3,1,2,3,2,1,2,2,1,1,1,1,1,1,1,1,2,1,2,1,2,2,1,1,3,1,3,3,2,1,2,2,2,2,1,1,1,1,1,1,1,2,3,1,1,2,3,3,3,1,2,3,2,3,1,1,1,3,2,1,2,1,2,1,2,2,2,1,3,1,1,2,3,1,2,2,1,1,1,1,1,1,1,2,1,1,2,1,3,1,3,1,1,1,1,3,2,1,1,2,1,1,1,1,1,1,1,1,2,1,1,1,2,2,2,1,3,1,1,3,3,1,1,1,1,1,1,1,2,1,1,1,59.373384
1,1,1,1,1,1,2,3,3,2,1,2,2,1,1,1,1,1,2,1,2,2,1,1,2,3,1,1,1,1,2,1,2,2,1,2,1,1,1,2,2,1,1,2,2,1,2,1,1,2,1,2,1,1,3,1,2,2,2,1,1,2,2,1,3,1,1,1,1,2,2,2,2,1,1,2,1,1,1,1,2,2,2,2,2,2,3,2,1,1,2,1,1,1,1,1,1,2,1,2,1,3,1,1,1,1,3,2,2,1,3,1,1,2,1,1,2,1,1,1,1,1,1,1,2,1,1,1,1,1,1,1,2,2,1,2,2,2,2,2,2,1,1,1,1,1,3,2,3,1,2,1,3,1,2,2,1,2,1,1,2,1,2,2,2,1,2,1,1,1,2,3,2,2,1,2,2,1,1,2,1,2,2,1,2,1,1,1,2,1,1,1,2,2,2,2,1,2,1,1,1,2,1,1,2,3,2,1,2,1,1,2,1,1,3,1,2,2,2,2,2,1,1,1,1,1,2,1,2,1,1,2,2,2,1,2,1,2,1,2,1,1,1,1,2,1,2,1,1,1,1,2,1,1,1,1,2,2,1,1,1,1,2,1,1,1,1,1,2,1,1,1,1,1,2,1,2,2,2,1,1,2,1,1,1,3,1,1,1,1,2,2,2,2,3,2,1,1,3,1,2,2,1,1,1,1,3,41.479638
1,2,1,1,1,1,2,1,2,1,1,1,1,3,1,3,2,1,1,2,2,1,2,2,2,1,2,3,1,1,2,2,1,2,2,2,1,2,1,3,2,1,2,1,2,1,1,1,2,1,2,1,2,3,1,2,2,2,2,1,2,1,1,1,2,1,1,2,2,1,2,2,1,1,1,2,1,2,2,2,1,1,1,2,3,1,1,2,1,1,1,2,1,1,3,1,1,2,2,3,2,1,1,1,1,1,2,1,2,2,1,2,2,2,2,1,1,1,1,1,1,1,1,2,1,1,2,2,2,2,2,2,1,1,2,1,1,2,2,1,1,3,1,2,1,2,1,2,2,2,2,3,2,1,1,1,2,1,1,1,3,1,1,1,2,1,2,2,2,1,2,2,1,1,1,3,1,1,2,1,2,2,1,1,1,1,2,1,1,1,1,1,3,2,1,3,2,1,1,2,2,3,1,2,1,1,1,1,3,1,1,3,2,1,1,1,1,1,1,1,2,1,1,2,1,2,1,1,1,2,1,1,2,2,2,2,1,2,1,1,2,2,1,1,1,2,1,2,2,2,2,1,1,1,2,2,1,2,1,1,1,1,2,2,1,1,2,2,1,2,1,2,1,1,2,1,2,1,1,3,1,2,1,1,2,1,3,1,2,1,1,2,1,1,3,1,1,1,1,1,1,1,2,3,1,1,2,47.212325
1,2,3,1,1,2,1,2,2,1,1,1,1,2,1,2,1,2,2,2,1,1,2,1,2,2,1,1,2,2,2,1,1,1,1,1,2,1,1,2,3,3,2,1,3,2,1,1,1,2,1,1,2,2,2,2,3,2,2,2,2,2,2,1,3,1,1,2,1,1,2,2,1,2,1,1,1,1,2,1,2,1,2,2,1,2,2,1,2,1,1,3,2,2,1,1,1,2,1,2,2,1,1,1,2,1,1,2,1,1,1,2,2,3,2,1,1,1,2,2,1,1,2,1,2,1,1,3,1,1,1,1,2,1,1,2,1,3,2,2,2,1,1,1,2,1,2,3,2,1,2,2,1,2,3,2,1,1,1,1,2,2,3,2,1,1,2,2,1,1,2,3,1,1,1,2,2,1,3,1,1,2,1,1,2,2,1,1,2,2,1,1,2,3,1,2,1,1,1,1,1,1,1,3,1,1,2,1,2,2,1,1,3,1,2,2,2,2,1,1,1,2,2,1,2,1,1,2,1,2,3,1,1,1,1,2,1,2,1,1,1,2,1,2,1,2,2,2,1,1,1,1,2,1,1,1,2,1,1,1,1,2,1,2,2,1,1,2,1,2,1,1,1,2,3,1,1,1,1,2,2,2,3,1,2,2,1,2,1,1,1,3,1,2,1,2,1,2,2,1,2,1,3,1,2,1,1,45.266065
1,3,2,2,1,2,1,1,1,1,1,1,2,2,1,1,1,1,3,1,1,1,1,1,1,1,1,2,2,1,1,2,1,1,2,2,2,1,1,3,1,2,1,1,1,1,2,2,1,1,1,2,1,2,2,1,2,2,1,1,1,1,3,3,2,1,1,2,1,2,2,1,1,2,1,2,1,1,2,2,2,1,2,1,1,1,2,1,2,1,1,1,2,1,1,2,1,2,3,1,1,2,2,1,1,1,1,1,1,2,3,1,1,1,2,2,1,2,2,2,1,2,2,1,3,1,3,1,1,1,1,2,1,2,1,1,1,1,1,2,1,1,2,1,1,2,3,3,1,1,3,1,3,3,1,1,1,1,1,1,1,1,1,1,1,1,2,3,1,1,1,2,1,1,1,1,1,1,2,1,1,2,1,2,2,1,1,2,1,2,2,1,3,3,3,1,2,2,2,1,3,1,2,2,1,2,2,1,2,1,1,2,1,1,2,2,2,3,2,2,1,1,1,2,1,1,2,2,1,1,2,2,1,1,2,2,1,2,1,1,1,2,1,1,1,1,1,1,1,1,3,1,1,1,1,1,2,1,1,1,1,1,1,2,1,3,1,1,2,2,1,2,1,1,1,1,1,2,2,1,1,1,2,1,1,2,2,1,1,1,1,1,1,2,3,2,1,3,1,3,1,1,1,1,1,2,2,27.773558
1,2,1,1,2,2,2,1,2,2,1,2,3,2,1,1,1,2,2,1,1,2,1,1,1,1,1,3,1,2,1,2,2,2,1,1,1,3,1,1,2,1,2,1,2,1,1,1,2,2,1,1,2,1,2,2,1,2,1,2,2,1,3,1,2,1,2,1,2,2,2,1,2,1,1,1,2,2,1,1,2,3,1,2,2,1,3,2,1,1,1,2,1,1,1,1,1,2,1,1,1,1,1,1,1,1,2,1,1,1,1,2,1,1,2,1,2,1,1,1,1,1,1,2,1,1,1,1,2,1,2,1,1,1,1,1,2,2,1,1,1,1,1,1,1,1,3,3,1,1,1,2,3,1,3,1,2,2,2,2,2,2,2,3,2,1,1,1,2,1,2,1,2,2,1,2,2,1,2,1,1,2,1,2,2,1,1,1,3,1,1,2,2,3,1,1,1,1,1,1,1,1,3,2,2,2,2,3,1,2,2,3,2,2,1,1,1,2,2,1,2,1,3,1,2,2,1,1,2,2,2,2,1,2,1,1,2,1,2,2,1,2,1,2,1,1,1,2,1,2,1,2,2,1,1,1,2,2,2,2,2,1,1,2,2,2,2,1,1,1,2,1,1,1,3,1,1,1,1,1,1,1,3,1,1,2,2,1,1,1,1,3,1,1,3,1,1,1,1,2,1,3,2,2,2,1,2,43.118571
2,1,1,2,2,1,2,1,1,3,3,1,2,2,1,2,2,2,1,2,2,2,1,2,1,2,2,1,1,1,1,1,2,1,2,2,3,1,1,2,2,3,2,1,1,1,1,2,1,1,1,2,1,1,2,3,2,2,2,1,2,1,1,1,2,1,2,1,2,2,2,1,1,1,2,2,1,1,1,1,2,1,2,3,3,3,2,1,1,2,1,1,1,1,1,2,1,1,2,1,2,2,1,2,1,1,1,1,1,2,1,2,2,1,2,1,1,2,2,2,1,3,1,1,2,1,1,2,2,1,1,2,1,2,3,1,1,1,2,1,1,2,2,1,1,2,1,1,2,2,1,1,1,2,2,1,1,1,1,1,1,2,2,3,1,1,2,2,2,2,2,3,2,2,1,3,1,2,2,1,2,2,1,2,2,2,2,1,2,1,1,2,2,2,1,1,1,1,1,1,1,1,2,1,1,2,1,2,3,1,1,2,1,1,2,1,2,3,1,1,1,1,2,1,2,2,2,1,1,3,1,1,2,2,2,1,2,1,1,2,1,2,1,1,2,1,1,1,2,1,2,2,1,1,1,1,3,1,1,1,1,2,2,1,2,1,1,1,1,3,1,2,2,1,1,1,2,1,2,1,2,2,2,3,2,2,3,1,1,1,1,2,1,2,2,1,2,2,2,1,2,1,2,2,2,1,2,71.431057
1,1,3,1,1,2,1,2,2,2,2,2,1,3,1,3,2,1,3,1,2,2,1,1,1,2,1,2,1,1,2,1,2,1,1,1,2,1,1,1,2,1,2,1,2,3,1,1,1,1,1,1,1,2,2,3,2,2,1,1,3,2,3,1,2,2,2,1,1,2,2,1,2,1,1,1,3,2,1,1,2,1,1,2,1,1,1,2,1,2,2,2,2,1,1,1,2,2,1,1,1,3,2,1,2,1,1,1,1,1,1,2,1,1,1,1,1,1,2,1,1,1,1,1,1,2,2,1,1,2,1,3,2,2,1,1,1,1,2,1,1,1,3,1,1,2,1,2,3,1,3,1,1,1,2,1,2,1,1,1,1,1,1,1,2,1,3,2,1,1,2,1,2,1,1,2,2,2,2,1,2,1,1,1,1,1,1,1,2,1,1,3,3,1,1,3,1,1,1,1,1,2,2,2,1,1,1,2,2,1,1,1,1,2,1,1,2,2,2,1,2,1,1,1,1,2,1,2,1,1,2,1,2,2,1,3,1,2,1,2,1,2,2,1,1,1,1,1,1,1,1,2,1,2,1,1,1,1,1,1,1,1,2,1,1,1,1,2,1,1,1,3,1,1,1,2,1,1,1,2,1,1,1,2,2,1,1,3,1,2,2,1,1,2,1,1,1,1,1,3,1,2,1,2,2,2,1,38.715678
2,1,2,1,2,2,1,2,3,1,1,1,1,1,2,2,2,2,1,1,2,2,1,2,1,3,1,3,1,1,1,1,2,1,1,1,1,1,1,1,1,2,3,1,3,1,2,2,1,1,2,1,1,1,2,2,2,2,1,2,2,2,2,1,2,2,2,2,2,1,2,2,1,1,1,2,2,1,1,1,3,3,1,2,3,2,1,2,2,2,1,3,1,2,1,1,1,2,2,1,1,2,1,1,1,2,2,1,2,1,2,2,1,2,3,2,1,2,2,1,1,1,3,1,1,1,2,1,2,1,1,2,1,2,1,3,1,3,2,1,1,1,1,3,1,1,3,3,1,1,2,1,2,1,1,2,1,1,1,1,1,1,1,2,1,3,2,1,1,1,1,2,1,2,1,1,2,1,2,1,2,1,2,1,2,1,1,1,2,1,1,1,2,2,2,2,2,1,1,2,2,2,1,2,1,1,2,1,2,2,3,1,1,1,1,1,2,1,1,3,1,3,1,1,1,1,2,1,2,2,2,1,2,2,1,1,2,2,1,2,3,2,2,2,1,1,1,1,1,2,2,1,2,1,2,2,2,1,1,1,1,2,2,2,2,2,2,2,1,2,1,2,1,1,2,1,1,1,2,1,2,3,1,1,2,2,1,1,1,3,1,2,2,1,2,3,1,1,1,2,2,1,1,1,1,1,2,59.769734
1,1,2,1,2,1,2,3,3,2,2,1,1,1,1,2,1,1,1,3,3,3,1,1,1,2,2,2,2,1,1,2,2,1,1,2,1,1,1,2,1,1,1,3,2,1,1,2,1,2,1,1,2,2,2,2,1,2,1,3,2,2,1,1,3,2,1,1,2,2,1,2,1,1,2,1,2,3,1,1,1,1,1,2,3,3,2,3,1,2,1,2,1,2,2,1,1,1,1,2,1,2,1,1,1,1,1,2,2,1,1,2,2,1,3,2,1,2,1,2,1,1,2,3,1,1,1,1,2,1,1,2,2,1,2,2,1,2,1,1,1,2,1,1,1,1,1,2,3,1,1,1,1,1,2,1,1,2,1,1,1,2,3,2,1,1,2,2,1,1,1,1,1,1,2,2,1,3,2,1,1,3,1,1,1,1,2,1,1,2,1,2,3,2,2,1,1,1,1,1,3,1,3,1,1,2,1,2,2,2,1,2,1,1,1,1,2,1,1,2,1,2,2,1,1,1,1,1,1,2,2,1,3,1,1,2,2,1,2,2,1,1,2,1,2,2,2,1,2,1,1,1,1,1,1,2,2,1,1,1,1,2,1,1,1,1,1,1,3,2,1,1,1,1,1,2,1,1,1,1,2,2,2,1,1,1,2,1,1,2,1,2,2,1,2,2,2,1,1,1,3,2,2,2,1,1,1,28.609644
1,1,1,1,2,1,1,1,1,1,2,1,2,2,2,2,1,1,1,1,3,1,1,2,1,1,1,2,3,2,1,2,1,1,1,1,1,2,1,2,1,1,1,1,1,1,2,2,1,2,1,1,1,1,1,3,1,2,2,1,3,1,1,1,1,1,1,1,2,1,1,2,2,1,1,2,1,1,1,1,2,2,1,2,2,2,1,2,1,1,1,3,1,1,1,1,1,3,1,2,2,2,1,1,1,2,2,2,1,1,3,2,1,2,1,1,1,1,1,3,1,2,1,2,1,1,2,2,1,2,1,2,1,1,1,2,1,1,1,1,1,1,1,1,1,2,1,3,2,3,1,1,2,2,2,1,2,2,2,1,1,1,1,2,2,2,1,3,1,2,2,2,1,2,1,2,1,1,3,1,2,2,1,2,1,1,1,1,1,2,1,1,2,1,2,2,1,1,1,1,1,2,2,2,1,2,2,3,2,1,1,1,1,2,1,2,1,1,1,1,2,1,1,2,1,1,1,2,2,2,2,1,1,2,2,2,1,2,1,1,3,1,1,1,1,1,2,2,2,1,3,1,1,1,1,1,1,1,1,1,1,1,2,2,2,2,1,1,1,2,2,2,2,2,2,3,2,1,1,2,2,2,2,1,1,2,1,1,1,2,1,2,1,1,1,1,2,1,1,1,2,2,2,1,2,1,2,43.472599
1,1,1,1,1,1,1,1,1,1,1,2,1,1,1,1,1,2,1,2,1,1,1,1,1,2,1,2,1,1,1,2,1,2,1,1,1,2,1,2,1,1,3,1,1,1,1,1,1,1,1,1,1,3,2,2,2,2,2,2,2,2,1,3,1,2,2,1,1,1,2,1,2,1,2,1,1,1,1,1,2,2,1,1,2,2,1,1,2,1,1,2,1,1,1,1,1,2,2,1,2,1,1,1,2,1,2,3,2,2,1,3,1,1,2,1,2,2,1,1,1,1,2,2,3,1,1,2,1,1,1,1,3,1,1,1,1,1,1,1,1,2,1,3,1,1,2,1,1,1,3,2,1,1,1,1,1,1,1,2,2,2,1,2,1,1,2,1,1,1,2,1,1,1,2,1,1,1,1,1,1,2,1,1,1,2,1,2,1,2,3,3,2,2,1,1,1,1,1,2,1,3,1,1,1,2,2,2,2,2,1,1,2,2,1,2,1,1,1,1,1,2,2,1,1,1,3,1,1,1,1,1,1,1,1,2,3,1,1,1,2,2,1,1,2,1,2,1,1,1,1,1,1,2,1,1,1,2,1,2,2,2,1,1,2,1,2,1,1,3,1,1,1,1,1,2,2,2,2,2,1,1,2,1,1,3,1,1,2,1,1,3,1,2,1,2,2,2,1,2,1,1,1,2,1,1,2,18.328177
2,2,2,1,1,2,2,1,2,2,1,1,1,2,1,2,1,2,2,2,1,2,1,1,2,1,2,1,1,2,1,1,1,1,1,2,3,2,1,2,1,1,1,1,2,1,2,1,1,2,2,1,2,2,2,1,1,3,2,1,1,2,1,1,2,2,2,2,1,1,2,1,1,1,2,1,1,1,1,2,1,1,2,2,1,1,2,1,2,1,1,2,1,1,1,1,1,1,2,2,1,2,1,2,1,1,1,1,2,2,1,1,1,1,1,1,1,1,2,1,3,3,2,1,2,1,1,1,1,2,2,1,3,1,1,1,1,1,2,2,1,3,1,2,2,2,2,3,1,3,2,1,2,2,1,2,2,1,2,1,1,1,1,3,1,2,1,1,2,2,1,1,2,2,2,3,1,2,1,1,2,1,2,2,3,1,1,1,2,1,1,1,2,1,3,2,1,2,2,2,1,3,2,2,2,1,2,1,2,1,1,2,2,1,2,1,2,1,2,2,1,3,1,1,1,1,2,1,1,2,2,1,1,1,2,2,1,2,1,2,1,2,2,1,2,1,1,2,1,2,2,1,1,1,2,1,3,1,3,1,2,3,1,1,1,1,2,1,1,1,1,2,1,2,1,2,1,2,3,2,2,2,1,1,2,2,1,1,1,2,2,2,1,1,1,3,2,1,1,3,1,2,1,2,1,1,2,68.453835
1,2,3,2,1,1,1,2,2,2,1,2,2,1,1,1,1,2,2,1,3,1,3,1,1,2,2,2,1,1,1,1,2,2,1,1,3,1,1,1,2,1,1,1,1,1,1,2,2,3,1,1,1,2,2,1,1,1,2,1,1,2,1,1,1,3,1,2,1,1,1,1,1,2,2,1,1,1,1,1,2,1,1,1,2,1,2,3,2,2,2,1,2,1,2,1,2,2,1,2,1,2,3,3,2,1,2,2,1,2,2,1,1,1,2,1,1,3,1,2,1,1,2,1,2,1,1,1,1,1,1,2,2,1,2,1,2,1,1,2,2,2,1,2,1,2,1,1,1,2,3,1,1,1,2,1,1,2,1,1,1,1,3,1,3,1,3,2,2,1,1,2,2,2,1,2,1,1,1,1,2,2,2,1,2,1,1,1,1,1,1,1,2,1,1,2,2,1,1,2,2,3,1,1,1,1,1,3,3,2,2,1,1,1,1,3,1,1,1,1,1,1,1,1,3,1,1,1,1,2,1,1,2,2,2,1,1,2,2,1,1,3,1,2,1,1,1,2,1,2,2,1,1,1,2,1,1,1,2,3,1,1,1,1,3,3,1,2,2,1,3,3,2,2,1,1,1,2,2,1,1,2,2,1,1,3,1,2,1,1,2,2,1,2,2,1,2,1,2,1,2,1,1,1,1,3,2,-0.75996
2,2,2,3,2,2,2,3,2,2,3,1,1,1,2,3,2,1,1,1,1,1,1,1,1,2,2,2,2,2,2,1,1,2,2,1,1,1,1,1,1,1,2,1,1,1,1,2,1,1,1,1,1,2,1,1,3,1,2,1,1,1,2,2,1,2,3,1,1,2,2,3,2,1,2,2,1,1,3,1,2,1,1,2,1,1,2,2,3,2,1,2,1,2,1,1,1,2,2,2,1,2,1,2,1,1,3,1,2,2,2,1,1,1,1,1,1,3,1,1,2,2,2,1,2,2,2,3,1,2,1,3,3,2,2,2,1,2,1,2,1,1,1,1,2,3,1,1,1,1,3,1,1,1,2,1,1,2,1,2,2,2,1,1,3,1,2,2,1,1,1,2,2,1,1,2,2,1,2,1,1,1,1,2,2,2,1,2,2,2,1,1,2,3,2,2,2,1,1,3,2,1,3,1,2,2,1,1,2,1,1,2,1,3,2,1,2,2,1,2,1,2,1,1,1,2,2,3,1,1,2,2,1,1,1,2,2,1,1,1,2,2,2,1,1,1,1,2,1,2,1,1,1,2,1,2,1,1,1,1,2,2,1,2,1,1,1,1,1,2,2,2,3,1,1,1,1,1,2,1,1,1,1,2,1,1,2,1,1,1,2,1,1,1,2,2,2,2,2,2,1,2,2,2,1,2,2,41.31324
2,1,3,1,1,2,1,2,1,2,1,1,1,3,1,1,2,2,1,1,3,1,3,1,1,3,1,2,3,1,1,2,1,2,1,1,1,1,1,1,1,1,1,1,2,2,1,3,3,1,1,1,2,2,1,1,1,2,3,1,1,1,2,2,1,1,1,1,1,2,1,2,1,1,2,1,1,2,2,1,1,1,2,1,2,3,1,1,3,1,1,1,1,2,2,2,1,1,2,1,1,3,1,2,2,1,2,1,1,3,1,2,2,3,2,1,2,1,1,1,2,1,1,1,1,1,2,1,2,1,1,1,1,1,2,1,1,2,1,1,3,1,1,1,2,1,2,1,2,1,2,2,1,1,2,2,1,2,1,1,3,1,1,2,1,2,3,2,1,1,1,3,1,1,2,1,1,2,2,1,2,1,1,2,1,1,3,1,2,1,1,1,1,2,2,1,1,2,2,1,3,1,1,2,2,1,1,1,2,2,2,2,2,1,1,1,2,2,1,2,2,1,2,1,1,1,1,2,2,2,2,1,1,2,1,2,1,1,2,2,1,1,1,1,1,1,2,2,1,1,2,1,1,2,1,1,1,2,1,1,2,1,1,2,2,1,1,2,2,2,1,1,2,2,2,1,1,1,2,1,3,1,2,1,1,2,1,1,1,1,1,2,1,1,1,2,2,1,1,1,1,2,1,2,1,1,2,63.106574
1,3,1,1,1,2,2,3,2,1,1,2,2,1,1,1,2,2,1,2,1,1,1,2,1,2,1,1,1,1,2,1,1,1,1,1,3,2,1,3,2,1,1,2,1,1,2,2,1,1,1,1,2,2,1,1,2,2,2,2,2,1,2,2,1,1,1,1,1,1,1,2,2,1,2,2,2,1,1,2,1,1,2,2,2,2,1,2,3,1,2,2,2,1,1,2,1,2,2,2,1,1,1,1,1,1,2,3,2,3,1,2,1,1,2,1,1,1,1,1,1,1,1,1,1,1,1,2,1,1,1,1,1,2,1,1,2,2,2,1,2,1,2,1,1,1,2,1,2,2,1,1,1,1,2,1,2,1,1,1,1,1,3,2,1,1,1,1,1,1,2,2,1,1,1,1,1,1,2,3,3,1,3,1,3,1,1,2,1,1,1,1,2,2,2,2,1,1,2,1,2,2,1,2,1,1,1,2,2,2,2,2,1,1,3,1,1,1,3,1,1,1,2,2,1,1,2,1,1,3,3,1,3,2,1,2,1,2,1,1,1,2,1,2,2,2,1,2,1,1,2,2,1,1,2,2,1,1,1,2,1,3,1,1,2,3,1,1,1,1,1,1,1,1,3,2,1,1,3,1,1,2,1,1,1,3,1,1,1,1,2,1,2,2,2,1,1,2,1,1,1,1,2,2,1,1,3,45.019619
2,1,1,2,2,3,2,3,2,2,1,3,1,1,1,3,1,1,1,2,2,2,1,1,1,1,1,1,2,1,1,1,2,2,3,1,2,2,1,2,2,2,1,1,2,1,2,2,1,1,1,2,1,1,2,1,3,2,3,1,1,1,1,1,1,1,1,3,1,1,3,1,2,2,2,1,2,1,2,2,3,1,1,1,2,1,2,2,2,2,1,2,3,1,3,1,1,2,1,3,2,2,1,1,1,1,1,1,1,1,2,1,2,1,3,1,1,1,2,2,3,2,1,2,2,1,1,3,2,2,1,2,2,2,1,2,2,2,1,1,1,1,1,1,1,2,3,2,1,3,1,1,3,1,1,1,1,2,2,1,2,1,2,2,1,2,1,1,1,2,2,1,1,2,1,2,1,1,2,1,1,1,1,2,2,1,1,2,1,1,1,3,3,1,1,1,1,1,2,1,2,2,1,2,1,3,1,2,2,2,1,2,2,1,1,1,1,1,1,2,2,1,1,2,2,1,2,1,1,1,2,2,1,1,1,1,2,1,2,1,1,1,2,2,1,1,2,1,1,1,1,2,2,1,1,2,2,1,1,1,1,1,2,1,1,1,2,2,1,1,2,2,1,1,2,1,1,2,2,1,1,1,2,1,2,2,2,2,1,2,1,2,1,2,1,2,3,2,1,3,1,1,2,2,1,2,2,112.657531
1,1,2,1,2,1,1,3,2,2,2,1,1,1,1,1,1,2,1,1,1,1,1,1,2,2,2,2,2,1,1,1,2,1,1,2,2,2,1,2,1,2,1,1,1,2,1,1,2,2,1,2,1,2,3,1,2,1,2,1,2,1,2,2,3,2,1,1,1,1,2,2,3,2,2,3,1,1,3,1,2,2,2,2,2,1,2,1,1,1,1,1,1,1,2,1,1,2,1,2,2,3,1,1,1,1,2,3,1,1,3,2,1,2,2,2,1,1,2,3,1,2,1,2,2,1,1,2,2,1,1,2,1,2,2,1,1,2,1,1,1,3,1,1,1,1,2,2,3,2,1,2,3,1,1,1,1,2,1,1,1,1,1,1,1,2,1,3,1,1,2,2,1,1,2,2,2,1,2,1,2,1,1,1,2,1,1,1,2,1,1,1,2,1,2,2,1,2,1,1,2,2,2,3,1,2,1,1,2,1,1,3,2,2,2,1,1,1,2,1,1,1,2,2,1,1,1,2,1,1,1,1,3,2,1,2,2,3,2,3,1,1,1,1,1,2,2,2,1,1,1,2,3,1,2,1,1,1,2,1,2,1,1,1,2,2,1,1,1,2,2,1,1,1,2,1,1,2,1,1,2,2,1,1,2,3,2,1,2,2,2,2,1,2,1,3,1,1,1,1,2,2,1,2,1,2,2,17.261853
2,1,2,2,1,2,3,2,2,1,1,2,1,2,2,1,1,2,1,1,1,1,2,1,1,3,2,3,1,1,1,2,1,1,1,1,2,2,2,1,1,2,2,2,2,1,2,2,2,2,1,1,1,3,1,1,1,1,2,2,1,1,3,2,1,1,2,1,1,1,1,2,3,1,2,1,2,1,2,1,2,1,3,1,1,2,2,1,1,1,3,2,1,1,1,2,1,3,2,1,1,1,1,1,1,1,1,1,1,2,2,1,1,1,1,1,3,2,2,1,1,1,2,1,1,1,1,1,1,1,2,2,1,2,2,2,1,3,1,1,1,2,3,2,2,1,2,1,2,2,2,1,1,1,2,1,1,2,1,1,3,1,2,2,1,1,2,1,2,1,1,2,1,2,1,2,2,3,1,1,2,1,1,1,1,2,2,1,2,1,1,2,3,3,2,2,1,1,2,1,2,2,1,1,2,1,2,3,2,2,1,2,2,1,2,1,1,1,1,2,1,1,3,1,2,1,2,2,1,2,1,1,1,1,1,3,1,2,1,1,1,2,2,2,2,1,2,1,2,2,1,3,1,1,1,2,1,1,1,1,1,1,1,1,1,1,1,1,1,1,2,3,1,2,1,2,1,2,2,2,2,2,1,2,1,1,2,1,2,1,2,2,1,2,1,1,1,2,1,2,1,3,1,2,1,1,3,37.663663
2,2,2,1,1,2,1,2,3,3,1,2,2,2,1,1,1,3,2,2,1,2,1,1,1,2,1,1,1,1,1,1,2,1,1,1,2,2,1,1,1,1,1,2,2,1,1,1,2,1,3,2,1,1,1,1,2,1,2,2,2,1,1,1,1,1,1,2,1,1,2,1,2,1,1,3,1,1,2,2,1,3,3,1,2,1,2,2,1,2,1,1,2,1,1,2,1,2,1,1,1,1,3,2,1,1,1,2,1,1,1,2,2,1,2,2,2,1,2,2,1,3,2,1,1,1,1,2,1,1,1,1,1,1,1,1,1,2,2,1,1,2,2,1,1,1,1,1,2,1,1,2,2,1,2,1,1,1,1,2,1,1,2,1,3,1,1,1,2,1,1,1,1,2,1,2,2,1,1,1,2,2,1,1,2,2,1,2,1,2,1,1,1,2,2,1,1,1,2,1,2,1,3,1,1,1,1,2,1,1,2,1,2,1,2,1,1,1,1,2,1,2,1,1,2,1,2,1,1,1,2,1,1,1,1,1,1,3,2,1,1,2,2,1,3,1,2,1,1,2,2,1,1,1,3,2,3,2,1,1,1,2,2,2,2,2,2,1,1,2,1,2,1,2,2,1,1,1,1,2,2,3,1,1,1,1,1,1,2,2,1,3,1,1,1,1,1,1,2,1,2,1,1,2,1,3,1,62.256221
1,2,3,2,3,1,1,2,2,2,1,1,2,1,1,1,1,1,1,1,2,1,2,1,1,1,3,1,3,1,1,2,2,2,1,1,1,2,2,1,1,1,3,1,1,1,1,1,2,1,2,2,1,1,2,2,1,2,1,2,2,1,1,1,2,1,1,1,1,1,3,2,1,2,1,2,2,2,3,2,1,1,1,1,1,1,2,2,1,1,1,2,2,1,1,1,1,1,1,2,2,1,1,1,2,2,1,2,1,1,1,1,2,1,1,2,1,1,1,1,1,2,1,2,1,1,1,1,2,1,1,2,3,2,1,3,2,2,3,1,1,2,1,2,1,1,1,1,1,3,3,2,3,3,1,1,1,1,1,1,1,2,1,1,3,2,3,2,1,1,2,1,1,1,3,1,2,3,2,1,2,1,1,1,1,1,1,1,1,1,1,2,1,1,1,2,1,1,1,1,1,3,1,2,1,2,2,2,1,1,1,1,1,1,1,2,2,1,1,1,2,1,2,2,2,1,2,1,1,1,1,1,1,1,1,1,2,1,2,2,1,1,2,1,2,1,2,2,1,2,1,2,1,2,1,1,2,2,3,1,2,1,3,3,1,2,1,1,1,1,2,2,1,3,2,1,1,1,2,2,1,1,1,2,1,2,1,2,1,1,2,2,1,2,1,2,1,2,1,2,1,1,2,1,1,1,1,-2.879442
2,1,2,1,1,1,1,1,2,1,2,2,1,1,1,1,1,3,2,2,2,2,1,2,1,2,1,1,1,1,2,1,2,1,1,1,2,3,2,1,2,2,1,2,1,1,1,2,1,2,2,1,1,1,2,3,1,2,2,2,1,1,2,2,1,1,1,1,1,1,1,1,3,1,2,2,2,1,1,1,2,2,2,1,3,1,3,2,2,2,2,1,1,1,2,1,1,1,1,1,2,1,1,1,1,1,1,3,3,1,2,1,2,2,2,2,2,1,1,1,1,1,1,1,2,1,2,1,2,3,1,1,3,2,1,1,2,2,2,1,2,1,2,2,2,2,1,1,1,3,3,2,2,1,1,2,1,3,1,1,1,1,3,2,3,1,1,1,1,2,1,3,1,3,2,2,1,1,2,1,2,2,1,2,1,1,1,2,1,1,1,2,1,2,1,2,1,1,1,3,2,2,3,1,1,2,1,1,2,1,2,3,2,1,2,1,3,2,1,2,1,1,1,3,1,1,2,2,1,2,1,1,2,3,1,3,2,2,2,2,1,2,1,2,1,2,2,1,1,2,1,1,1,2,1,2,1,1,1,1,1,2,1,1,2,3,1,1,2,3,3,2,1,1,1,1,1,1,3,2,2,1,2,2,2,2,1,2,1,1,1,1,1,1,2,1,1,1,2,2,1,1,1,2,1,1,1,43.135052
2,1,2,3,1,2,2,1,2,2,2,1,1,3,2,1,1,2,1,2,1,1,1,1,1,3,1,1,2,2,1,2,3,1,2,1,1,1,1,2,1,3,2,1,2,1,1,1,1,2,1,2,1,3,1,1,1,1,1,1,2,2,1,2,1,2,1,1,1,1,2,2,1,2,1,1,3,1,2,1,1,2,1,1,1,2,1,1,3,2,2,1,2,1,1,2,1,2,2,1,2,1,2,2,2,1,3,2,1,1,1,2,2,1,1,1,1,1,1,2,1,1,2,1,3,1,1,2,2,2,1,3,1,1,1,1,1,2,1,1,1,2,1,1,2,2,3,2,3,1,2,1,1,1,1,1,1,1,1,1,1,1,3,3,1,1,3,2,1,1,1,2,2,1,2,1,2,1,2,1,1,1,1,1,2,1,2,1,2,1,2,2,2,2,3,2,2,2,2,2,1,1,2,1,1,1,1,1,1,2,1,3,1,1,3,1,1,1,1,1,2,2,1,1,1,1,2,2,2,2,1,2,2,2,1,1,1,1,1,1,2,1,1,2,2,1,2,1,1,1,1,1,1,1,1,2,3,1,1,2,2,3,1,1,2,1,1,1,1,1,1,2,1,2,2,1,2,2,1,2,1,1,1,1,2,3,1,1,1,1,2,1,1,2,1,2,1,1,2,2,2,1,2,1,1,1,3,20.954925
1,1,1,1,1,2,2,1,3,3,2,1,2,2,1,2,1,2,1,2,3,1,1,1,1,1,3,2,2,3,1,1,2,1,1,1,2,2,1,2,2,1,2,1,1,1,1,1,1,2,1,1,2,2,1,2,2,1,2,2,1,2,2,1,2,2,1,1,1,1,3,1,1,1,1,1,2,1,1,1,1,2,1,2,2,2,2,2,1,2,1,3,1,1,2,2,1,2,1,1,2,3,2,2,2,1,2,1,1,2,2,1,1,2,2,1,2,1,1,1,1,2,1,3,1,2,1,1,1,2,2,2,2,2,1,2,2,1,1,1,2,3,2,1,2,2,2,2,1,1,1,1,2,1,2,1,1,1,1,2,2,1,2,3,2,1,1,1,1,2,2,2,2,2,1,2,1,1,1,2,2,2,2,1,1,2,1,1,2,1,1,1,1,2,1,1,1,3,1,2,2,1,2,1,1,1,1,2,2,1,1,2,1,3,1,2,1,1,1,1,1,2,1,1,2,1,1,1,1,1,2,1,2,2,1,1,1,2,1,1,1,1,1,2,2,1,1,1,1,1,2,1,1,1,1,1,1,1,3,2,2,2,1,2,2,1,1,2,3,1,2,1,1,2,3,1,2,2,2,2,3,1,1,1,1,3,1,1,1,1,1,1,2,1,1,1,1,2,2,3,1,2,2,1,1,1,1,39.681559
2,2,1,3,1,2,1,2,2,2,1,1,2,2,3,3,1,2,1,1,3,2,1,2,1,3,1,2,1,1,1,2,2,2,1,2,1,2,1,1,2,2,2,1,2,1,2,2,1,2,1,2,1,2,2,2,1,1,1,1,1,2,2,2,1,1,1,1,1,1,1,1,1,2,1,3,2,1,1,1,3,1,2,1,2,2,2,3,2,1,2,1,1,1,1,1,1,2,2,2,1,2,1,2,1,1,1,1,1,1,3,2,1,1,1,1,2,1,1,1,1,1,1,1,1,1,1,1,1,1,1,1,1,2,1,1,2,2,1,1,1,2,1,1,3,1,1,2,1,3,2,1,2,1,1,2,1,2,1,1,1,2,3,2,2,1,2,1,1,1,2,2,1,1,1,2,2,1,1,1,2,2,2,1,2,2,1,2,3,1,1,2,1,3,2,2,1,2,1,1,1,2,2,2,1,1,1,2,3,2,2,2,1,2,1,1,3,1,1,1,1,2,2,1,1,1,1,2,1,1,2,2,2,2,1,1,2,2,2,2,1,2,1,1,1,1,2,2,1,1,1,1,1,1,2,1,2,1,1,3,2,1,1,1,2,2,1,1,2,1,2,1,1,1,1,1,2,1,3,2,1,2,1,1,2,3,1,1,1,1,1,2,1,2,1,1,2,2,2,2,3,2,2,2,1,1,2,35.904227
1,1,2,2,1,3,2,2,1,2,1,3,1,3,1,2,1,1,1,1,2,2,2,1,2,2,1,1,2,2,2,2,1,2,1,2,1,1,1,2,2,2,2,1,2,1,1,1,1,2,2,2,2,3,2,1,1,2,2,2,2,2,1,1,2,1,2,2,2,1,2,1,2,2,1,1,2,1,2,1,1,1,3,1,2,2,2,1,1,1,1,2,1,1,1,1,1,1,1,2,1,2,2,1,2,1,1,2,1,2,2,2,1,1,2,1,2,2,1,1,2,1,1,1,2,1,1,2,1,1,1,1,1,1,1,1,1,1,2,2,1,1,1,2,1,2,2,1,3,3,2,2,2,1,1,1,1,1,1,1,2,2,1,1,3,2,2,2,1,1,2,2,1,2,2,1,2,1,2,1,3,2,1,1,2,1,1,1,2,1,1,1,2,1,2,1,1,2,1,3,1,1,1,2,1,1,1,1,2,1,2,1,1,1,3,1,3,3,1,3,1,2,2,1,1,1,1,1,3,2,2,1,2,1,2,2,2,2,2,2,1,1,2,1,1,1,1,1,2,2,1,1,1,2,1,1,2,1,1,1,1,1,2,2,2,2,1,1,1,3,1,2,1,1,2,1,1,2,1,2,1,1,1,2,2,1,1,1,1,1,1,3,2,2,1,1,1,1,2,1,1,1,1,2,1,1,2,91.371163
1,2,2,2,1,3,1,1,2,1,1,2,2,1,1,1,1,1,2,2,2,3,1,2,2,2,2,1,1,2,1,1,2,1,1,1,2,1,1,2,1,2,2,2,1,1,2,2,1,1,2,1,1,3,2,1,2,1,2,2,1,1,2,2,1,1,1,1,1,1,1,2,2,2,3,1,2,1,2,2,1,3,2,2,1,2,2,3,1,3,1,3,1,1,1,2,1,2,1,1,1,1,3,3,1,1,1,3,2,2,1,2,2,2,1,1,1,2,1,1,2,1,2,2,1,1,1,1,1,1,1,3,1,1,2,1,2,2,1,2,2,2,2,1,1,2,2,2,1,2,2,1,1,2,1,1,1,1,1,1,1,1,1,1,2,2,2,1,2,1,2,2,1,2,2,1,1,1,2,2,1,2,2,2,2,1,1,2,2,1,1,1,2,3,2,1,1,2,1,1,2,1,1,2,1,2,3,3,1,1,1,1,3,1,2,2,3,1,1,1,1,2,2,2,1,1,1,1,1,1,1,2,1,1,1,1,2,2,1,1,1,1,1,2,2,1,1,1,1,2,2,1,1,3,2,1,2,1,1,1,1,2,2,2,3,1,1,1,2,1,2,3,2,1,1,1,1,1,2,2,1,1,2,1,2,2,1,1,2,2,1,2,1,1,1,2,1,1,2,3,1,1,2,1,1,1,2,92.880447
1,2,3,1,1,1,3,1,1,1,1,1,2,1,1,1,1,2,1,2,2,3,3,1,1,1,2,2,1,1,1,2,1,1,1,1,1,1,1,2,1,1,2,2,3,1,1,3,2,1,2,1,1,1,1,1,1,1,2,1,1,1,2,1,3,1,2,1,2,1,1,3,1,2,1,2,1,1,2,3,1,1,1,1,1,3,2,2,1,2,1,2,1,1,1,1,1,1,1,1,1,1,2,3,1,2,1,1,1,1,1,1,2,3,2,1,1,1,1,1,1,1,1,2,2,2,2,3,1,2,1,1,2,1,2,1,2,1,1,1,1,1,2,1,1,2,1,2,1,2,2,2,3,1,3,1,2,2,1,2,1,1,2,2,2,1,2,1,1,2,2,1,2,2,1,1,1,1,2,2,2,1,2,1,2,1,1,1,1,2,1,3,1,3,1,1,1,1,1,1,2,1,2,1,1,1,2,1,2,1,1,1,2,1,1,1,1,1,1,2,3,2,2,1,1,1,2,1,1,2,2,1,2,1,2,1,2,2,2,1,2,2,2,1,2,1,1,1,2,3,1,1,2,1,1,1,1,1,2,2,1,2,3,2,1,1,1,1,1,1,1,2,1,1,2,1,1,1,1,1,2,1,1,2,1,2,1,1,1,1,1,2,2,1,1,1,1,1,2,1,3,1,1,2,2,2,2,27.26255
1,1,2,2,1,1,2,1,1,1,1,1,2,2,1,1,2,1,3,2,1,1,2,2,1,2,3,2,2,2,2,3,2,2,1,2,2,2,2,1,1,1,1,2,2,2,2,2,2,2,1,1,2,2,1,1,1,1,3,1,1,2,1,1,3,2,1,2,2,2,1,2,1,1,2,2,2,1,1,2,1,2,3,1,2,2,2,1,3,2,1,2,2,1,1,1,1,2,2,1,1,2,2,2,1,1,1,2,2,2,1,3,2,2,2,1,1,1,1,1,1,1,1,1,3,2,2,2,1,1,1,2,2,1,1,1,1,1,2,1,1,1,2,1,1,3,2,2,1,2,1,1,2,3,2,1,2,1,1,2,2,1,1,2,1,1,1,2,1,3,1,3,2,2,1,1,1,1,2,1,2,2,1,1,1,1,2,1,2,1,1,1,2,3,1,1,1,2,1,1,2,1,2,2,1,1,2,2,1,1,2,2,1,1,1,1,2,1,1,2,1,1,2,2,1,2,1,1,1,1,1,1,1,3,1,2,2,1,2,2,1,1,1,3,1,1,1,1,1,1,2,1,1,1,2,2,2,1,1,1,2,1,2,2,1,1,2,2,2,2,1,2,1,1,1,1,1,1,2,1,1,1,2,1,1,3,1,1,1,1,1,2,2,2,1,1,1,2,3,2,2,1,1,1,1,3,2,43.011351
1,1,3,2,2,1,2,2,3,1,2,1,2,2,1,1,1,1,2,3,1,1,2,1,2,2,2,1,2,1,1,1,1,2,1,1,2,2,1,1,1,2,1,1,1,2,1,1,1,2,2,1,1,2,2,1,2,2,2,1,1,1,2,2,1,2,2,1,2,2,1,2,3,1,2,1,3,1,2,1,2,1,1,1,3,1,2,2,1,2,2,2,2,1,3,1,1,2,2,1,2,1,1,1,1,1,2,1,1,1,1,3,1,1,2,1,1,1,1,2,1,2,2,1,2,1,2,1,1,1,1,1,1,3,2,1,1,1,3,1,2,2,2,1,1,3,2,3,3,1,2,1,3,1,3,1,1,3,1,1,2,1,1,3,1,1,1,1,2,1,1,2,1,2,1,2,3,2,2,1,2,1,1,2,1,1,1,2,1,1,3,2,1,3,1,2,1,1,1,1,2,1,2,2,2,1,1,2,1,1,1,2,1,1,1,1,1,2,1,2,1,1,2,1,1,1,1,2,1,1,2,1,1,1,1,1,1,2,2,1,1,2,1,1,1,2,1,2,1,2,2,2,1,2,1,1,1,2,2,1,1,1,2,1,2,3,1,2,1,1,2,2,1,1,2,2,1,1,2,1,1,1,2,1,1,1,2,1,1,2,2,1,1,1,1,1,1,2,1,1,1,1,1,2,1,1,1,44.027495
2,2,2,2,1,1,1,1,2,1,3,1,2,2,1,1,1,2,2,2,1,1,1,2,1,2,1,2,2,1,2,3,2,1,1,2,1,2,1,1,2,1,3,1,2,1,1,2,1,2,1,1,2,2,1,1,2,1,2,1,1,2,1,2,2,1,1,1,1,1,2,2,1,1,1,1,1,1,1,2,1,1,1,1,1,1,3,2,1,1,1,2,1,2,2,1,1,1,2,2,1,1,2,2,2,1,1,2,2,2,2,1,1,1,1,1,1,1,2,2,2,2,1,1,1,1,1,1,1,1,1,1,1,1,1,1,1,2,3,2,1,2,1,1,2,3,2,2,2,1,1,3,2,1,1,1,1,2,1,2,1,1,1,3,3,1,1,1,1,1,2,2,1,2,1,3,1,1,1,1,1,2,2,1,1,2,1,1,1,1,1,2,3,2,1,3,2,1,2,1,1,3,2,2,2,1,1,1,1,3,1,1,1,3,1,1,1,1,1,2,1,3,2,1,1,2,1,1,2,2,2,2,2,3,1,3,1,1,1,1,1,1,2,1,1,1,1,1,1,1,2,2,1,1,2,2,1,1,1,1,1,2,2,1,2,2,1,1,2,2,1,1,1,2,1,1,1,1,2,1,1,1,1,1,1,3,3,1,2,1,1,2,2,1,1,1,1,2,2,3,1,2,1,1,1,1,2,38.780001
3,2,1,2,1,2,3,2,1,2,1,2,1,2,1,2,2,1,2,2,1,1,2,1,1,1,1,2,1,2,1,1,1,1,2,1,2,2,1,1,3,1,2,1,2,2,2,2,2,2,1,2,1,2,3,1,2,1,2,1,2,1,1,1,1,1,2,1,1,1,2,2,1,3,1,1,1,2,2,1,1,1,3,1,2,2,2,2,1,2,2,2,2,1,1,2,2,1,2,1,1,1,1,1,1,1,2,3,2,1,1,1,1,1,3,1,2,1,2,2,2,2,1,1,2,2,1,1,1,2,1,2,2,1,1,2,2,2,1,1,1,3,2,1,1,3,2,1,1,2,1,2,2,1,1,1,1,1,1,1,1,1,2,2,1,1,1,2,1,1,1,3,2,2,2,3,1,1,1,1,3,1,1,1,2,1,1,3,1,1,1,2,1,3,3,1,2,2,1,2,2,2,2,1,1,1,1,1,2,2,1,1,1,2,1,1,2,1,1,1,1,1,1,1,1,1,3,1,1,3,1,1,1,1,1,2,1,2,1,1,1,3,1,1,2,1,1,1,1,3,2,2,1,1,1,2,3,1,1,1,1,1,1,1,2,2,1,1,2,1,2,2,1,1,1,1,2,1,2,1,2,1,2,1,2,1,1,1,1,1,1,2,1,1,1,1,1,2,1,2,3,2,1,1,3,1,1,37.056894
2,2,1,1,1,1,1,1,1,3,2,2,1,3,2,2,1,1,2,1,2,1,1,2,1,2,2,2,2,1,2,2,2,1,1,1,2,2,1,1,2,1,2,1,2,1,1,1,2,1,1,2,1,2,1,1,2,2,2,2,2,2,1,1,2,1,2,1,2,2,1,2,1,2,2,2,1,1,2,1,2,1,1,2,2,2,1,2,2,1,1,2,2,1,2,1,1,1,2,3,2,1,1,2,2,1,1,1,2,2,2,1,1,2,1,2,1,1,1,2,1,1,1,1,2,2,1,1,2,1,2,1,2,1,1,1,1,2,1,1,1,1,1,1,1,3,2,2,1,1,2,2,2,1,3,1,1,3,1,2,3,2,2,2,2,2,2,2,1,1,2,1,1,1,2,2,1,1,3,2,2,2,1,1,1,2,1,1,1,1,2,3,1,2,1,2,2,3,1,2,2,1,2,1,2,2,2,1,2,2,3,2,1,1,3,1,2,2,1,1,1,2,1,1,1,1,1,1,1,1,1,1,1,1,1,3,1,2,1,1,1,1,1,2,1,1,2,2,1,1,1,2,1,1,2,1,2,1,1,2,1,1,2,2,2,2,1,1,3,2,2,3,1,1,2,1,1,1,1,1,3,1,2,1,1,1,1,1,1,1,1,2,1,2,1,2,2,1,1,1,1,1,2,1,1,2,2,45.720834
1,1,1,2,1,2,2,3,1,1,1,2,2,2,1,3,1,1,1,1,1,1,1,1,1,1,2,1,1,1,2,2,1,1,1,1,2,3,1,2,1,1,2,1,1,2,1,2,1,1,1,1,1,2,3,1,1,1,1,1,1,2,1,2,1,2,1,1,1,2,2,3,2,3,1,1,1,1,1,1,3,2,1,1,2,1,2,3,3,1,2,1,2,2,2,1,1,2,3,1,2,2,2,2,1,1,2,2,1,2,2,1,1,2,2,2,1,1,1,2,2,1,1,1,2,2,1,1,2,3,2,2,2,2,1,2,1,2,2,1,2,2,2,2,2,2,2,1,2,1,1,1,2,2,1,1,2,2,1,1,1,2,1,2,3,2,1,1,1,2,1,1,2,1,2,2,1,1,1,1,2,2,2,1,2,1,2,1,1,1,1,1,1,1,2,1,1,1,1,1,1,1,2,1,1,2,2,3,1,1,2,2,1,1,1,1,2,1,1,1,1,2,2,1,2,1,2,1,2,3,2,1,2,2,1,2,1,1,3,2,1,1,1,1,2,1,2,2,2,1,1,1,1,1,2,2,2,1,2,1,2,1,2,1,3,1,1,1,3,2,1,2,2,2,1,1,1,2,1,3,1,2,2,1,1,3,2,1,1,1,2,2,2,2,2,1,1,1,3,2,1,1,2,2,1,1,2,21.583787
1,2,1,2,2,1,1,2,1,2,2,1,1,2,1,2,2,2,1,1,2,1,1,1,2,3,2,1,1,1,1,1,2,1,2,2,1,1,1,1,2,1,2,1,2,2,1,1,2,2,1,1,1,1,2,1,1,1,2,2,1,2,1,2,2,2,1,1,1,1,1,2,2,1,2,2,3,1,2,1,1,1,1,1,2,1,1,3,1,1,2,2,1,2,1,1,1,3,1,1,1,2,1,1,2,2,2,2,2,1,1,1,3,2,1,2,2,2,2,2,1,2,1,2,1,1,2,2,1,2,1,2,3,1,1,1,1,1,1,1,1,2,2,1,1,2,1,1,2,2,2,1,1,1,2,1,1,1,1,1,1,1,1,2,1,1,2,1,1,2,1,1,2,2,1,1,2,1,2,1,2,2,1,1,2,2,1,1,2,1,2,2,2,1,2,3,2,1,3,1,1,1,1,1,1,1,2,1,2,1,2,3,1,1,1,1,1,2,1,1,1,2,1,1,1,2,2,1,2,2,2,1,1,1,2,1,1,2,1,2,2,1,1,1,1,1,2,2,3,1,1,1,2,1,2,2,3,1,1,1,1,1,1,2,1,2,1,2,2,1,2,2,2,1,1,2,1,1,2,2,2,1,2,2,1,1,2,1,2,2,2,3,2,2,1,1,1,2,1,1,1,3,1,2,1,1,2,38.403155
2,1,1,2,1,3,2,2,2,1,1,1,2,2,1,2,1,2,2,1,2,3,2,1,1,1,1,1,2,1,2,2,2,1,2,1,1,1,1,1,2,1,2,3,1,1,1,2,1,1,2,1,1,1,1,2,2,1,1,1,1,2,3,1,2,2,2,1,1,1,1,1,2,1,2,1,1,1,1,1,2,1,1,2,1,2,2,2,1,1,1,1,1,1,3,1,1,1,1,1,2,1,2,2,1,1,2,1,1,2,3,2,1,1,2,2,1,1,1,2,1,2,1,2,2,1,2,1,1,1,1,3,2,2,1,2,2,1,1,2,1,2,1,2,2,1,2,2,3,1,1,1,3,2,1,1,1,2,1,1,2,1,1,3,2,1,2,1,2,2,1,1,1,3,1,2,1,1,2,1,1,1,2,1,2,2,1,1,2,2,1,2,1,2,1,1,1,1,1,1,1,1,1,2,1,2,3,2,3,1,1,1,1,1,2,1,2,1,1,2,1,3,1,2,1,1,1,2,1,1,1,1,1,1,1,1,1,2,1,3,1,2,1,1,2,3,2,1,1,1,1,1,1,1,1,1,2,1,1,1,1,2,2,1,3,2,1,1,2,2,1,2,2,1,1,2,1,1,1,1,1,1,2,1,2,2,1,2,1,1,2,2,1,2,1,1,1,1,2,2,1,2,3,1,1,1,1,138.207362
2,1,2,2,2,2,2,3,3,2,2,2,1,3,2,2,1,2,1,2,2,2,1,1,1,2,1,1,1,1,1,1,2,1,1,1,1,2,1,1,1,2,2,1,1,1,1,1,1,1,1,2,1,1,2,1,1,1,2,2,1,1,1,2,2,1,1,1,2,1,1,1,1,1,1,1,1,1,2,1,2,1,1,2,2,3,2,3,3,1,2,1,2,1,3,1,1,2,1,1,1,1,2,1,1,1,1,1,1,1,2,3,2,2,2,2,1,2,2,1,2,3,1,1,2,1,1,3,2,1,1,1,3,2,2,1,1,1,1,2,1,2,2,1,1,1,2,1,2,2,3,1,1,1,1,1,2,1,1,1,1,1,3,3,1,1,2,1,1,1,3,1,2,3,1,1,3,1,1,1,1,1,1,1,1,2,2,1,1,1,1,2,1,2,2,1,1,1,2,1,2,1,1,3,2,3,2,1,3,1,1,2,1,1,2,1,1,2,1,2,2,2,1,1,1,1,2,1,1,2,1,1,1,1,1,1,2,1,2,2,1,1,2,2,1,1,2,2,2,2,2,1,1,1,1,2,1,1,1,1,2,1,1,1,2,2,1,1,1,2,1,3,1,2,2,1,1,1,3,3,3,2,2,1,1,1,1,2,1,1,1,1,1,1,1,2,2,1,1,3,2,1,1,2,1,1,2,17.715236
2,3,1,2,1,2,3,1,2,1,1,1,2,1,2,2,2,2,1,1,1,2,1,1,1,2,1,1,2,2,1,1,2,3,1,1,2,1,1,3,1,1,1,3,3,1,1,1,2,1,1,1,1,2,1,1,1,1,3,2,2,1,1,2,2,2,2,1,1,2,3,2,1,1,2,2,3,1,1,2,2,2,2,2,2,2,2,2,1,1,1,2,1,1,2,1,1,2,2,1,1,1,1,1,1,1,1,1,2,2,1,3,2,2,1,1,1,1,3,1,2,1,1,1,3,1,2,2,2,2,2,1,1,2,1,1,1,2,2,2,1,1,1,2,2,1,3,1,2,3,1,1,1,1,2,2,1,2,2,1,2,1,1,3,2,1,1,1,1,1,2,1,1,2,1,1,2,2,1,1,2,2,1,1,3,2,2,1,1,1,1,1,2,1,1,3,1,1,1,1,2,2,1,3,1,3,1,2,1,2,2,1,3,2,1,2,2,2,1,1,2,2,1,1,1,1,2,2,1,3,2,1,1,2,1,2,1,2,3,1,1,1,1,2,1,1,2,2,1,1,3,2,1,1,1,2,2,1,1,2,2,2,2,1,1,2,2,1,1,2,1,1,2,1,1,2,1,3,1,1,2,1,1,1,1,1,1,3,1,1,1,1,1,1,1,2,2,1,1,2,1,1,1,1,1,2,1,41.510161
1,1,2,1,1,1,1,2,1,3,1,1,1,3,1,2,1,1,1,1,1,2,1,1,1,1,1,2,1,1,1,2,2,1,2,2,2,1,1,1,1,1,1,1,1,2,1,2,1,1,1,1,1,1,2,1,2,2,1,2,1,2,1,1,2,1,1,1,2,1,1,1,1,1,1,1,1,2,2,1,3,1,1,1,1,3,3,1,1,1,1,2,1,2,2,1,1,2,1,1,1,1,1,1,1,1,2,2,2,1,1,2,1,1,2,1,2,1,2,2,2,2,1,1,1,1,1,1,1,1,3,2,2,2,1,2,1,1,1,1,1,2,1,1,1,2,1,1,2,2,2,2,2,1,1,1,1,2,1,2,1,1,2,1,2,1,1,2,1,1,1,1,3,1,2,2,1,1,1,1,2,2,3,2,2,2,1,2,1,1,1,1,1,1,3,2,1,1,1,1,2,1,2,2,2,2,1,1,2,2,2,1,1,1,1,1,1,2,1,2,3,3,1,1,1,1,3,1,1,2,3,1,1,1,1,1,2,1,2,1,1,2,2,2,1,1,1,1,1,1,2,2,1,1,2,1,1,1,1,1,1,1,2,1,1,1,1,2,1,1,1,1,1,1,1,1,3,3,3,1,1,1,1,1,3,3,2,1,1,2,2,3,1,1,1,1,1,1,1,1,1,3,3,2,1,1,3,18.437723
1,2,3,1,1,1,2,1,2,1,1,2,2,1,2,3,1,1,2,2,1,2,1,1,1,2,2,1,2,1,1,1,1,2,1,2,1,3,1,1,2,3,1,1,1,1,1,3,2,1,2,1,1,3,1,1,1,1,1,3,1,2,2,2,1,2,1,1,2,2,1,2,1,2,1,2,1,1,1,1,2,2,1,1,1,3,2,2,3,2,2,1,3,1,1,2,1,1,2,2,1,1,1,1,2,1,2,2,1,2,3,1,1,2,2,1,1,2,2,2,1,2,3,1,2,1,1,2,2,1,2,1,1,2,1,1,1,2,1,1,2,2,2,1,2,3,3,2,2,2,1,1,1,1,2,2,1,2,1,1,1,1,1,2,1,2,1,1,1,1,1,1,2,1,2,1,1,1,3,2,1,1,1,1,3,2,2,2,1,3,2,3,1,2,2,2,1,1,1,2,3,1,3,3,1,1,3,1,2,1,1,3,2,2,2,1,3,1,2,1,1,1,2,1,1,1,2,1,1,2,1,1,1,2,1,1,2,1,2,2,1,2,2,2,2,1,3,1,1,1,3,1,1,1,1,2,2,1,1,1,2,1,1,2,2,3,1,1,1,2,1,1,2,1,1,2,2,1,1,1,1,1,1,2,1,2,2,1,1,1,1,2,1,2,2,1,2,1,2,2,2,1,2,3,1,1,1,26.781945
2,2,2,1,1,2,2,1,2,2,1,1,1,2,2,1,1,1,1,1,2,1,1,1,1,2,1,3,3,3,1,2,1,2,1,1,2,1,1,3,1,1,1,2,3,1,1,2,1,1,1,1,1,2,2,1,2,1,1,2,1,1,1,1,1,1,1,1,1,2,1,2,2,1,1,3,1,2,1,3,2,1,2,1,3,3,2,1,1,2,3,1,3,1,2,1,2,2,1,1,1,1,1,1,1,1,2,1,2,2,2,1,2,1,1,1,3,2,1,2,1,1,1,2,1,2,1,1,3,1,2,2,2,2,1,3,2,2,2,2,2,3,1,1,1,1,1,1,1,2,1,2,2,1,3,2,1,1,1,1,1,1,2,1,1,1,1,1,1,2,2,3,1,1,2,1,1,1,1,1,2,1,1,3,1,1,1,1,1,1,1,2,2,2,3,1,1,2,2,1,2,2,3,2,1,3,2,2,1,1,1,1,1,2,1,1,3,2,1,2,2,2,3,1,2,1,2,2,2,2,1,1,1,2,1,2,1,3,1,3,1,1,2,1,2,1,3,2,2,1,1,1,1,1,2,1,2,1,1,1,1,1,1,1,2,3,1,1,2,2,3,3,1,2,2,1,1,1,1,1,1,1,1,2,2,1,2,1,1,1,2,2,1,2,2,1,1,1,1,2,2,1,1,2,1,2,2,66.478153
1,1,1,2,1,1,1,2,2,2,1,2,2,2,2,2,1,1,2,1,2,1,1,1,1,2,1,2,1,1,2,1,2,1,2,2,1,1,2,2,2,2,3,2,1,1,1,2,1,1,1,1,1,2,1,1,3,1,2,1,1,1,2,2,1,1,1,1,1,3,1,1,1,2,1,2,1,1,3,2,3,1,2,1,2,1,2,1,2,2,1,2,2,2,1,1,1,1,1,2,2,1,2,2,1,1,1,1,1,3,1,2,1,1,2,1,1,2,2,2,1,3,1,3,2,1,2,2,1,1,1,2,3,1,1,1,1,1,1,2,1,2,2,1,1,1,2,2,1,2,3,2,1,1,1,1,1,2,1,1,2,1,2,1,2,2,2,2,1,1,2,1,2,3,1,3,1,2,2,1,3,3,1,1,3,1,1,2,2,2,1,1,2,1,3,3,1,2,2,1,2,2,1,1,1,1,2,2,2,2,2,1,2,1,2,3,1,2,1,2,1,2,1,1,2,1,1,2,1,2,1,2,2,2,1,2,2,1,1,1,1,3,2,2,1,1,2,2,1,3,1,1,1,1,1,2,2,2,2,1,1,2,2,1,1,1,2,2,1,1,2,1,1,1,1,2,1,1,2,1,1,1,2,3,2,1,1,2,1,1,2,2,1,1,2,1,1,1,1,1,1,2,2,1,1,2,2,24.101761
2,1,2,1,2,2,2,1,2,2,1,1,2,1,1,2,3,1,1,1,2,1,1,1,1,3,2,1,1,1,1,1,2,2,1,2,1,1,1,1,2,2,1,1,2,1,2,1,2,1,1,2,2,2,3,1,2,1,3,1,2,2,1,2,2,1,1,1,1,2,1,1,1,1,1,2,2,2,1,1,1,2,2,2,2,1,2,2,2,2,1,3,2,1,1,2,2,2,1,2,2,1,1,1,1,1,1,2,1,3,1,1,1,2,3,1,2,1,1,1,1,1,1,1,1,1,1,1,1,1,2,1,1,2,1,2,1,1,1,1,1,2,1,2,2,2,2,1,2,2,1,3,2,2,2,1,2,2,1,2,1,1,2,2,3,1,2,2,1,1,2,2,2,2,2,1,1,1,1,1,1,2,1,1,1,2,3,1,3,2,1,2,2,1,1,1,1,2,1,2,1,1,1,1,1,1,1,1,2,1,1,2,1,2,3,1,2,2,1,3,1,2,2,1,1,1,1,3,2,2,1,1,1,1,1,1,1,2,1,1,2,2,1,3,2,1,1,2,2,1,1,1,1,2,1,1,1,1,1,1,1,1,1,1,1,2,1,2,2,1,2,2,1,1,1,1,1,1,1,2,3,2,2,1,1,1,1,1,1,1,2,2,1,2,2,2,2,1,1,1,1,2,1,3,1,1,1,39.150155
1,3,2,2,1,2,2,2,2,2,1,1,2,3,1,2,1,1,1,1,1,1,1,2,1,1,1,2,1,1,2,1,3,1,1,2,1,1,1,2,3,1,1,1,3,1,1,2,3,2,2,1,1,2,2,2,2,1,2,1,2,1,2,2,2,2,2,2,1,1,2,2,2,1,2,1,1,2,1,3,2,2,2,1,1,1,2,2,2,3,1,3,1,1,1,1,1,2,2,1,2,1,2,1,1,1,2,1,2,3,1,1,1,2,1,2,1,2,3,1,1,2,2,2,2,1,1,2,1,2,1,2,2,2,1,2,1,1,1,2,2,3,1,1,1,1,1,2,2,2,2,1,3,1,1,3,1,1,1,1,1,1,3,1,3,1,2,1,1,1,2,2,1,3,3,1,1,3,1,1,2,2,2,1,1,1,2,1,2,1,1,2,2,2,2,2,1,2,2,1,2,1,2,2,1,1,2,2,2,1,2,2,2,1,2,1,1,2,1,1,2,3,2,3,1,1,2,1,1,3,1,1,2,1,1,1,2,3,1,1,3,2,1,1,2,1,1,3,2,1,2,1,1,1,2,1,2,1,1,1,1,2,2,2,1,2,1,2,2,2,2,1,2,2,2,1,1,1,1,2,1,2,1,3,1,1,2,1,2,3,2,2,1,2,3,1,1,1,2,2,1,1,1,2,1,1,3,-5.567724
1,1,2,2,2,3,2,1,2,1,2,2,1,1,1,2,2,2,1,2,2,2,1,1,1,1,3,2,3,1,1,1,2,1,1,1,2,1,3,1,1,1,2,1,2,2,1,3,2,1,1,1,1,1,2,1,2,1,3,1,2,1,1,2,2,1,1,2,3,1,2,1,1,1,2,1,3,1,1,2,2,2,1,1,2,2,2,3,1,1,1,2,2,1,2,1,1,1,2,2,1,1,2,3,3,1,1,2,1,1,2,1,2,3,1,1,1,2,2,1,2,1,1,1,1,2,1,1,1,2,2,2,2,1,1,1,1,3,1,1,1,2,2,1,1,2,1,2,3,3,3,2,2,2,2,1,1,2,1,1,1,1,2,2,2,1,3,1,1,2,2,1,3,1,2,2,1,2,1,2,2,2,1,1,3,2,1,1,2,1,1,2,1,2,2,1,1,1,1,1,1,2,1,2,1,2,1,2,2,1,1,3,2,1,2,1,2,2,1,3,2,3,2,2,2,1,1,1,1,1,1,1,3,1,1,3,1,1,1,2,2,1,1,1,1,1,1,1,1,1,1,1,1,2,1,2,3,1,1,1,1,1,3,2,1,2,2,1,1,2,1,2,1,1,1,1,1,1,1,2,3,3,1,1,1,2,1,1,1,1,2,2,2,2,1,2,1,1,1,2,2,2,1,2,3,1,1,127.702206
2,1,2,2,1,2,2,2,2,2,1,1,1,3,1,2,1,1,1,1,2,1,1,1,2,2,2,1,1,1,1,1,1,1,2,2,1,2,1,2,2,1,1,1,2,2,1,2,2,1,1,2,2,1,2,2,1,2,1,2,1,1,1,2,1,1,1,1,1,1,1,2,2,2,1,1,2,1,1,1,1,2,1,1,1,1,3,1,2,1,2,2,1,1,1,1,1,1,1,2,1,1,1,1,1,2,1,2,1,2,2,2,1,2,3,1,1,1,2,2,1,1,1,1,2,1,1,2,1,1,1,1,2,1,2,1,2,2,2,1,2,2,1,1,3,3,2,1,1,2,1,1,2,1,1,1,1,2,2,1,2,1,2,1,2,1,2,1,1,1,1,2,3,2,1,1,2,1,1,1,1,2,1,1,1,1,1,1,1,2,1,1,1,1,2,1,1,2,1,2,1,2,2,2,1,1,1,1,3,1,1,1,1,1,1,1,2,1,1,1,1,1,1,1,1,2,2,1,1,3,2,2,2,1,1,1,1,1,1,2,1,2,1,1,2,1,2,3,1,1,1,1,1,2,1,1,1,1,1,1,1,2,3,2,1,3,1,2,1,2,1,3,2,2,1,1,2,2,2,1,2,2,1,1,2,2,1,1,1,3,2,1,1,2,2,1,1,2,3,2,1,2,2,2,2,2,2,25.405275
1,2,2,3,1,2,1,2,2,1,2,1,1,1,1,1,2,1,2,1,1,3,1,1,2,1,1,1,1,1,2,1,3,2,1,3,1,1,2,1,1,1,1,1,1,1,2,2,2,2,2,1,3,2,2,1,3,1,1,1,1,1,2,1,3,3,1,1,1,1,3,2,2,2,1,1,1,1,3,1,2,1,2,1,2,2,1,1,2,1,2,2,1,1,1,2,1,2,1,2,1,1,1,1,1,1,2,1,1,1,1,1,2,1,1,1,1,1,1,1,1,2,1,1,2,1,1,1,2,1,1,1,1,2,1,2,1,1,1,1,1,3,2,1,1,2,1,1,1,1,2,1,1,1,3,1,2,1,1,2,1,1,2,2,2,1,1,1,1,1,1,2,1,2,1,1,2,1,1,1,2,2,2,1,3,2,2,1,1,2,1,1,1,2,3,1,2,1,1,3,1,1,2,1,1,2,1,2,3,2,1,2,2,1,1,1,2,2,1,2,1,1,1,1,1,1,2,2,1,2,1,1,1,3,1,2,1,3,1,2,2,1,1,2,1,1,2,2,1,2,1,1,1,1,1,1,1,1,1,1,1,2,3,2,3,1,2,2,1,1,2,1,2,1,1,1,3,1,1,1,2,2,1,3,1,1,2,1,1,1,1,2,1,1,1,2,1,2,2,1,2,2,1,1,1,1,1,27.547046
1,2,1,1,1,1,2,1,1,1,2,1,1,2,1,2,3,2,1,2,2,2,1,1,2,2,2,2,3,1,1,1,2,1,2,1,1,1,1,2,2,2,2,1,2,1,2,1,2,1,2,2,2,2,2,1,2,1,1,1,2,1,1,1,1,2,2,1,1,2,1,2,2,1,1,1,1,1,1,1,1,1,1,1,1,2,1,2,1,2,1,1,1,1,2,1,1,3,1,1,1,1,1,2,1,1,1,1,2,3,1,2,1,1,2,1,2,1,1,2,2,3,2,1,1,1,2,2,1,2,1,2,3,2,1,1,1,3,1,2,1,3,1,1,1,2,3,1,1,1,1,1,1,1,1,1,1,1,2,1,2,2,2,3,2,2,2,2,1,1,2,3,3,2,1,1,1,2,2,2,1,1,1,1,1,1,1,1,1,2,1,1,2,1,3,1,2,1,1,2,2,1,3,1,1,1,2,2,1,1,1,2,2,2,1,1,3,1,1,2,1,1,2,1,2,1,1,1,1,1,1,1,1,1,2,2,1,1,1,1,1,3,2,1,2,1,1,2,2,1,2,2,1,2,1,2,3,1,1,1,1,2,2,2,1,3,1,1,1,2,1,2,3,2,2,2,3,1,1,2,1,2,1,1,1,2,1,1,1,1,2,3,1,2,2,2,2,1,2,2,1,1,3,2,2,3,2,36.557579
1,2,2,2,2,2,3,2,1,2,2,2,2,1,1,2,1,2,3,2,2,1,1,1,1,1,1,1,1,1,1,2,1,3,1,1,2,1,1,2,1,3,2,2,2,2,1,2,3,1,2,2,1,1,3,1,1,3,3,1,1,2,2,2,1,2,2,2,1,2,2,1,1,1,1,1,1,1,1,1,1,1,2,1,2,2,1,1,2,2,1,2,2,2,2,1,1,2,1,2,1,1,1,1,1,1,1,2,2,2,2,3,1,3,2,1,1,2,1,3,2,1,2,1,1,1,1,1,2,1,1,1,3,2,1,1,3,2,2,1,1,3,1,2,1,2,1,1,1,1,1,3,2,1,3,1,2,1,3,1,2,1,3,1,1,1,1,1,1,1,1,2,1,2,2,2,1,1,2,1,1,2,3,2,1,1,1,2,1,1,1,2,2,3,1,1,1,2,3,2,1,1,2,1,1,1,1,1,2,2,1,1,2,2,3,2,1,2,2,3,1,2,1,1,1,1,3,1,1,3,1,1,1,2,1,1,3,2,1,2,1,1,1,2,1,1,1,2,1,2,2,1,1,2,1,2,2,1,1,1,2,1,1,2,1,3,1,1,2,3,2,2,2,1,2,2,1,1,1,1,2,2,1,1,2,2,1,1,1,1,2,1,1,1,2,1,1,1,2,3,2,1,2,2,1,2,2,-6.443763
3,1,1,1,1,2,2,1,1,1,2,3,1,3,1,3,1,2,1,2,1,1,1,1,1,2,1,2,2,1,1,1,1,1,1,2,1,2,1,3,2,2,2,1,1,3,1,1,1,1,1,1,3,1,2,2,1,2,2,1,2,2,1,2,1,1,1,2,1,3,1,2,3,2,1,2,1,1,2,1,1,1,1,1,2,1,3,2,1,1,2,1,1,1,1,1,2,1,1,1,1,1,1,1,2,1,2,2,1,3,1,3,2,3,1,1,3,2,1,1,1,1,1,1,1,1,2,3,1,1,1,1,1,1,2,1,1,2,2,1,1,1,1,2,1,2,1,1,1,1,1,1,1,2,2,1,2,3,1,1,2,1,3,2,2,2,1,2,1,1,2,2,1,3,2,2,1,2,2,2,1,2,1,2,2,1,2,1,2,2,1,2,2,1,2,1,2,2,2,2,2,3,2,1,1,1,2,3,2,1,2,2,1,2,2,2,1,2,2,2,1,3,1,1,3,1,1,2,1,1,1,1,3,2,1,2,2,3,1,3,2,2,1,1,1,1,2,1,1,2,2,1,1,2,1,2,1,1,1,1,2,1,1,1,1,1,2,1,2,2,2,2,2,2,1,1,2,2,1,1,2,1,1,1,1,3,2,2,2,1,1,1,1,1,2,2,2,2,1,1,1,1,1,2,1,2,2,48.111417
1,1,1,3,1,1,1,2,1,2,1,1,1,2,2,1,2,3,2,1,1,2,2,1,2,1,1,2,2,3,2,1,3,2,1,2,1,2,1,2,1,1,1,1,1,1,1,3,2,1,1,2,1,2,1,1,1,1,2,2,1,1,2,1,1,1,2,1,1,2,2,2,1,2,2,2,1,1,2,2,2,1,1,1,2,2,1,2,1,2,1,2,1,1,1,2,1,1,2,1,1,1,1,3,2,1,1,2,1,1,1,3,1,2,2,1,2,2,2,1,3,1,1,1,3,1,2,1,2,1,1,1,2,1,2,1,1,2,1,1,2,1,1,1,1,2,1,1,2,2,2,2,2,1,2,1,1,1,1,2,2,1,1,1,2,1,1,3,1,1,2,2,1,1,1,2,1,2,2,1,1,1,1,1,2,1,1,1,2,1,1,2,2,1,1,2,1,1,2,3,1,1,2,1,2,2,2,3,3,2,2,2,1,1,2,1,1,2,1,1,1,2,2,2,1,2,2,1,1,1,1,1,2,2,1,2,1,3,1,2,2,1,1,2,2,1,1,1,1,2,2,2,1,2,1,1,2,1,1,1,1,1,2,1,2,2,1,1,1,2,2,3,1,1,1,1,2,2,1,2,1,1,1,1,1,2,2,2,1,2,1,1,1,3,1,2,2,3,1,2,1,1,2,2,1,1,1,144.098497
1,2,2,1,2,1,1,1,1,1,2,2,2,1,3,2,1,2,1,1,3,3,2,1,2,2,1,2,2,1,1,1,1,1,1,1,1,2,2,2,1,3,2,1,2,1,2,2,1,1,2,1,1,2,1,2,1,1,2,2,1,1,1,1,2,1,1,3,2,2,3,3,1,2,2,1,2,2,2,2,3,2,1,2,2,1,2,1,2,3,1,2,2,1,1,2,1,2,1,2,2,1,1,2,1,2,1,1,1,2,2,2,2,1,1,1,1,2,1,2,1,1,2,2,1,1,1,2,2,2,2,2,1,2,2,1,2,1,1,2,1,2,3,1,1,1,2,1,1,3,2,1,1,1,3,1,1,2,1,1,2,1,2,2,2,2,2,2,1,2,2,1,1,2,1,3,1,2,1,1,2,1,1,2,1,1,1,1,2,1,1,2,1,3,2,3,2,1,1,1,2,2,3,2,1,1,1,1,1,2,1,1,2,1,1,3,1,2,1,1,2,3,1,1,2,1,2,1,2,2,1,1,2,2,1,1,1,1,2,2,1,1,1,1,1,2,1,1,1,1,2,3,1,1,1,2,1,1,1,1,1,2,1,2,2,1,1,1,1,2,1,2,2,1,1,1,1,1,1,2,2,1,2,1,2,2,1,1,1,2,2,3,1,1,1,2,1,2,1,3,1,3,1,1,1,2,1,17.784005
1,2,2,2,1,2,2,1,1,1,1,2,2,3,1,1,3,1,2,1,3,1,1,2,1,2,1,2,1,2,1,1,2,1,3,1,2,2,2,1,2,1,3,1,2,1,1,2,3,1,1,1,1,1,2,1,2,2,2,2,2,1,1,3,1,2,1,1,1,1,2,2,1,1,1,1,2,1,2,2,2,1,2,1,2,1,2,3,2,1,3,2,2,1,1,2,1,1,2,2,1,2,2,1,1,1,2,2,1,1,2,1,2,1,3,1,1,2,1,1,1,1,2,2,3,3,1,3,1,3,2,1,3,2,1,1,2,2,2,1,3,2,1,1,1,1,3,2,1,2,1,1,1,2,2,1,1,1,2,1,1,2,2,1,2,2,1,1,1,1,1,1,1,2,2,2,1,2,2,1,1,1,2,1,2,1,2,1,1,1,1,1,1,2,3,3,1,3,1,1,2,2,3,1,2,2,1,2,2,1,1,1,1,1,2,3,2,1,2,1,1,2,1,1,1,2,1,1,2,2,1,2,1,2,2,2,1,2,1,1,1,1,1,1,2,1,2,1,1,1,2,1,1,1,1,2,3,1,1,1,1,2,2,2,1,1,2,2,3,2,2,2,1,2,1,1,1,2,2,2,2,1,2,1,1,2,1,1,1,1,1,3,1,1,1,1,1,1,1,1,3,2,1,3,1,1,1,4.382894
2,2,2,2,1,2,2,2,3,1,1,3,1,2,2,1,2,1,2,2,2,1,2,3,1,3,1,1,1,1,2,1,2,2,1,1,2,1,1,1,2,2,2,1,1,1,1,3,2,2,2,2,1,1,1,1,2,1,2,2,2,1,2,2,1,1,1,1,1,2,1,2,3,1,3,1,2,1,1,1,3,2,2,3,2,2,2,1,2,1,2,2,2,1,1,1,2,1,1,1,1,2,1,2,1,1,2,2,1,2,1,2,2,1,2,2,2,1,1,2,2,2,1,1,1,1,2,1,1,1,2,2,2,2,1,1,1,1,2,1,1,3,2,2,2,2,2,3,1,2,1,2,2,1,1,1,1,1,1,2,1,1,1,1,2,1,3,2,2,1,1,1,1,2,3,2,1,2,2,2,3,1,2,1,1,1,2,2,2,1,1,3,1,2,1,3,1,1,1,2,2,1,2,2,1,1,1,2,1,1,1,2,1,2,1,1,2,1,1,2,2,2,2,1,2,2,2,2,1,1,1,2,2,3,1,1,2,1,1,1,1,1,1,2,1,1,2,1,2,3,2,1,1,1,1,2,3,1,2,1,1,1,1,2,3,1,1,1,2,1,1,1,1,1,2,1,1,1,1,2,2,2,2,2,1,2,2,1,1,1,1,1,1,1,1,1,1,1,1,2,2,1,1,1,2,1,1,62.326403
2,1,1,1,2,2,1,2,2,2,2,2,1,1,1,2,2,1,1,2,2,2,2,1,1,1,1,1,1,1,1,1,1,2,1,1,1,1,1,1,1,2,1,2,2,1,2,2,2,1,1,1,1,1,1,1,2,1,2,1,2,1,1,2,3,1,3,3,1,1,2,1,1,1,1,1,1,1,2,2,1,2,2,2,3,2,1,2,3,2,1,2,1,2,1,2,1,1,1,1,1,1,1,1,1,2,1,2,3,2,1,1,1,1,2,1,2,1,1,2,1,2,1,1,3,1,1,2,2,2,1,1,1,1,1,1,2,1,1,1,1,1,3,1,2,2,1,2,2,1,1,1,1,1,2,1,1,2,1,3,2,1,2,2,3,1,2,1,1,1,1,1,1,2,1,2,2,2,1,2,2,1,1,1,2,2,1,2,2,3,1,2,2,1,1,3,1,1,1,1,2,1,1,1,2,1,3,1,1,1,2,2,2,2,2,1,2,2,1,1,1,2,1,2,1,2,3,1,1,2,2,1,1,2,1,1,1,3,1,2,2,2,1,1,2,1,1,1,1,2,1,1,1,1,2,2,3,1,3,1,2,3,1,1,2,1,3,1,1,2,1,2,2,1,2,2,1,2,2,1,1,1,1,2,1,1,1,1,1,1,1,3,2,1,1,2,1,2,1,1,1,1,2,3,1,2,2,62.054101
1,2,1,2,1,1,2,1,3,2,1,1,1,3,2,2,1,2,1,2,2,1,2,2,1,2,1,1,2,1,3,2,1,1,2,1,2,2,1,1,1,2,1,1,1,2,1,1,2,2,1,2,1,1,2,1,3,2,1,2,1,1,1,2,1,2,1,1,1,1,3,2,1,2,1,3,1,2,2,1,2,1,1,1,1,3,1,1,2,2,2,2,1,1,2,1,1,1,2,1,3,2,2,1,1,1,3,1,3,1,3,2,2,2,3,2,2,2,1,1,1,2,1,1,1,2,1,1,1,3,3,3,2,2,1,1,1,1,2,2,1,1,1,2,1,1,1,1,2,1,3,1,2,1,2,1,2,1,1,1,1,1,1,1,2,1,2,2,1,1,1,1,1,2,1,2,2,1,2,2,2,1,2,2,2,1,1,2,1,2,1,2,3,2,2,2,1,2,2,1,1,1,1,1,1,1,1,2,1,2,2,1,1,1,2,2,1,1,1,2,1,1,2,1,2,2,2,1,1,1,1,1,2,1,1,1,1,2,2,1,2,1,2,3,1,1,2,1,1,2,1,2,2,1,1,3,2,1,1,1,2,2,1,2,1,1,1,2,2,2,2,2,2,1,1,1,1,2,2,3,1,1,1,1,1,1,1,1,1,1,1,1,1,1,1,1,1,2,2,3,2,3,1,1,1,2,1,-1.470786
2,2,1,1,2,1,2,1,1,2,1,2,1,2,2,1,1,1,2,1,3,1,2,1,1,2,3,1,1,1,1,2,1,2,2,1,2,2,1,1,1,1,1,1,2,1,2,2,1,2,1,1,1,3,2,3,3,2,2,1,2,2,2,3,2,1,2,3,2,2,2,2,2,1,1,2,1,2,1,2,1,1,2,1,2,1,2,1,1,1,1,2,1,1,2,1,2,1,2,3,1,1,1,1,1,1,1,2,2,1,1,2,1,2,2,1,1,2,1,2,1,1,2,1,2,1,2,1,1,1,1,3,1,1,2,2,2,1,1,1,1,1,1,2,1,2,2,1,1,2,2,2,3,1,1,2,1,2,1,1,2,1,2,1,2,1,2,2,1,2,2,1,2,2,1,3,2,2,1,1,1,1,1,1,1,1,1,2,1,2,1,3,2,1,1,1,1,1,1,1,1,2,1,2,2,2,3,3,3,1,3,1,1,2,1,1,2,2,1,1,1,1,1,1,1,1,2,1,2,1,1,1,3,2,1,2,2,1,1,1,1,2,1,1,2,1,1,2,1,1,1,2,1,2,1,2,3,1,2,1,1,1,1,2,1,2,1,1,1,1,1,2,1,2,2,1,1,1,1,2,1,2,1,1,1,1,2,2,1,1,2,1,1,2,1,1,1,2,1,3,2,1,2,1,1,1,1,71.5395
1,2,1,2,2,1,1,2,1,1,1,3,2,1,2,2,2,1,1,1,2,3,1,1,1,1,3,1,2,1,1,2,2,1,2,2,1,1,2,2,1,3,2,1,2,1,1,1,2,1,1,2,1,2,2,1,2,2,1,1,2,1,2,1,2,1,1,1,1,2,1,1,1,2,1,3,2,1,1,1,2,1,1,2,2,1,1,1,2,1,2,2,1,1,1,1,1,1,1,2,1,1,1,2,1,2,1,3,2,2,1,2,1,2,1,1,1,2,1,1,2,3,1,3,1,1,1,1,1,2,1,3,2,2,1,2,2,1,1,1,2,3,1,1,1,1,1,1,2,1,3,3,2,2,1,2,2,1,1,1,2,3,1,2,2,2,1,1,1,1,2,2,2,2,2,1,1,1,2,1,2,2,1,2,1,1,1,1,2,1,1,2,1,2,2,2,1,1,2,1,1,2,2,3,1,1,2,2,1,1,2,1,1,2,2,2,2,1,2,1,2,2,2,2,1,1,2,2,2,1,1,1,2,2,2,2,1,1,2,2,1,1,1,1,1,1,2,2,2,2,2,2,1,2,1,2,3,2,1,1,1,2,1,1,2,2,1,1,1,2,3,2,1,1,1,1,1,1,1,1,2,1,1,1,1,2,1,1,1,1,1,2,1,1,1,2,1,1,2,2,1,1,1,1,1,1,1,14.576573
1,1,2,2,3,2,3,1,2,3,1,1,1,2,1,2,1,2,1,2,1,2,1,1,1,3,1,2,1,1,1,2,2,2,1,1,2,2,2,2,1,2,2,1,3,1,1,2,1,2,1,1,1,2,2,2,3,2,1,2,2,1,2,2,1,2,2,1,1,2,2,3,2,2,1,1,1,1,1,2,2,1,1,1,1,2,2,1,1,2,2,2,1,3,1,2,1,1,1,2,1,2,1,1,1,2,1,2,2,2,1,2,2,2,2,2,1,1,1,2,2,2,1,1,2,1,1,2,1,1,1,1,1,2,1,2,1,1,1,2,1,1,2,2,1,1,2,1,1,2,2,3,2,1,1,1,2,2,1,1,1,1,1,2,1,2,3,1,1,1,1,2,3,3,1,1,1,2,1,1,2,2,2,1,2,1,2,1,1,1,1,3,2,3,2,2,1,1,1,2,2,1,3,1,2,2,2,2,2,2,2,2,2,1,2,1,2,1,1,2,2,3,1,1,1,2,1,1,1,1,2,1,1,1,1,1,1,1,1,3,2,1,1,1,2,1,1,1,1,3,1,1,2,2,1,1,1,1,1,1,3,2,1,2,3,2,1,1,1,1,2,1,1,1,1,1,3,1,2,1,2,2,2,1,2,2,1,1,2,1,1,2,1,1,1,1,1,1,3,1,2,1,3,2,1,2,3,15.56634
1,1,1,1,2,2,2,1,2,1,2,3,1,2,1,2,2,1,2,2,2,2,1,1,2,1,1,2,1,2,1,1,1,2,1,1,1,1,1,2,1,2,1,2,1,1,1,1,1,1,1,1,1,2,2,3,2,1,2,2,1,1,2,1,3,1,1,1,2,2,1,3,1,2,1,1,2,1,2,1,1,1,1,2,1,2,2,2,1,3,1,3,1,1,2,1,1,1,2,1,2,2,2,1,1,2,1,1,1,1,1,1,2,1,1,2,2,1,1,1,2,2,1,2,1,1,1,1,2,2,1,2,2,1,2,1,1,2,2,3,1,1,1,2,1,2,1,1,1,1,2,1,2,1,2,1,1,1,1,1,2,2,1,1,1,1,1,2,1,1,2,2,1,1,2,2,1,1,2,1,1,1,1,2,2,3,1,1,1,1,1,2,3,2,1,1,1,1,1,1,1,1,1,2,1,1,1,1,3,3,2,2,2,2,1,1,1,1,1,1,1,2,1,1,1,1,2,2,1,3,1,1,1,2,1,1,1,1,1,2,1,1,2,3,2,1,3,2,1,1,3,1,1,1,2,2,1,1,1,1,1,1,1,1,1,2,1,1,2,2,1,2,1,1,1,2,1,2,2,2,1,1,1,2,2,1,1,1,1,1,2,2,1,1,1,1,1,2,1,2,1,1,1,1,2,2,1,59.252352
1,1,2,2,2,2,2,2,1,1,1,2,1,2,1,2,1,1,2,1,2,1,1,3,1,2,1,1,1,2,2,1,2,1,2,1,2,1,1,2,2,1,3,1,1,1,1,2,1,1,1,3,2,1,3,2,2,1,1,2,1,2,2,2,1,1,1,1,1,2,1,1,3,1,2,1,2,2,2,1,2,2,2,1,1,1,2,1,1,1,1,2,2,2,2,1,1,3,1,2,1,2,2,2,1,2,1,2,1,2,1,2,1,1,1,2,2,2,1,1,2,1,1,1,2,1,2,2,2,2,1,2,2,1,1,1,1,2,1,1,1,1,3,2,1,3,1,1,1,1,1,2,2,1,2,1,1,1,2,1,2,1,2,2,2,1,2,2,1,1,1,1,2,2,1,2,1,1,3,1,1,1,1,1,1,1,2,1,1,3,1,1,1,2,2,3,2,1,1,1,1,1,3,2,1,1,2,2,2,2,1,2,2,2,2,1,1,2,1,1,1,2,1,1,1,2,1,1,1,2,1,2,3,2,2,2,2,2,2,2,1,1,1,2,1,1,2,1,1,1,2,1,1,1,2,1,1,1,2,1,2,1,1,1,1,2,1,2,2,1,2,2,2,1,1,1,2,1,1,2,1,1,1,1,1,1,1,1,2,2,2,3,1,1,2,1,1,2,1,2,1,2,1,2,2,1,1,21.487233
2,2,2,2,2,1,2,3,1,1,3,2,1,1,2,1,2,1,1,1,2,2,1,2,1,2,3,2,3,1,1,2,1,3,1,2,1,1,2,2,3,2,2,3,1,2,3,2,1,1,2,3,1,2,1,3,2,2,2,2,2,2,2,2,1,1,1,1,1,1,2,2,2,2,1,3,1,1,1,3,1,1,1,1,2,1,2,1,1,1,2,2,2,2,1,2,2,2,2,2,1,1,1,1,2,3,1,2,1,2,2,2,1,1,1,2,1,2,2,1,3,1,1,2,3,1,2,2,2,1,1,2,1,1,1,1,2,2,2,2,2,1,1,2,2,2,2,2,1,1,1,2,2,1,2,1,1,1,1,1,2,2,2,3,1,1,3,2,1,2,3,2,1,2,1,1,1,1,2,1,1,2,1,2,1,1,1,1,1,2,1,1,1,1,3,2,1,1,1,2,3,2,2,2,1,2,2,1,2,1,1,1,1,1,2,1,2,2,1,1,1,1,1,1,2,2,2,2,2,1,1,1,1,2,1,1,1,1,3,2,1,2,2,1,1,2,2,2,2,1,3,1,1,3,1,2,1,1,3,2,1,3,2,1,2,1,1,2,1,1,2,1,2,2,1,1,1,1,1,1,1,2,2,1,2,3,1,1,1,1,2,3,1,1,1,2,1,1,2,2,2,1,1,2,2,3,1,43.438667
2,1,3,1,1,2,2,2,3,2,1,2,1,3,1,1,1,1,2,3,2,1,1,2,1,2,1,1,2,1,1,1,2,1,1,1,3,2,1,1,2,2,1,1,2,1,1,1,1,1,1,1,1,1,2,1,2,1,1,1,1,1,2,3,1,1,3,1,1,1,2,1,2,1,1,1,1,2,2,3,2,1,2,1,1,2,1,2,1,3,2,1,2,1,1,1,2,1,2,2,1,1,1,1,1,1,1,3,2,1,2,2,1,1,2,2,3,1,1,1,3,2,2,2,2,1,1,1,2,1,1,1,2,1,1,1,1,2,1,2,1,2,2,2,1,1,1,2,3,1,2,2,2,1,2,3,2,2,2,1,1,1,2,1,2,1,2,2,1,1,1,1,1,2,1,1,2,1,2,1,2,1,2,1,2,2,1,2,1,1,1,3,1,3,1,1,1,1,2,2,3,1,1,2,1,1,1,1,2,1,3,1,2,1,2,1,1,2,1,2,1,1,1,1,3,1,1,1,1,2,1,1,2,2,1,2,1,1,1,1,1,2,1,1,2,1,2,1,1,1,1,1,1,1,1,1,1,1,1,1,2,1,1,2,1,1,1,2,1,2,2,1,2,1,1,2,1,1,1,2,1,3,2,1,2,1,2,1,1,3,1,1,2,2,2,2,1,2,1,2,1,1,2,3,2,1,2,38.736296
1,1,2,2,1,2,3,1,1,2,1,1,1,1,1,1,2,1,1,1,1,3,1,2,1,2,1,1,2,2,2,2,3,2,1,2,2,3,1,2,1,1,2,1,3,2,2,1,3,2,1,1,1,2,1,1,2,2,2,2,1,1,1,1,1,1,1,2,1,1,2,1,1,1,2,2,2,1,1,1,1,1,1,2,1,2,2,2,1,2,2,1,1,1,1,1,1,1,2,1,2,2,2,2,1,2,1,1,1,2,1,2,1,1,2,1,1,2,1,2,1,1,1,1,2,1,2,3,1,1,1,1,3,1,2,2,1,2,2,1,1,1,1,1,1,2,1,1,2,2,1,1,1,1,2,2,3,1,1,1,1,1,1,1,3,2,2,1,1,2,1,2,2,1,1,1,2,1,1,1,2,2,1,1,2,2,1,1,1,1,1,1,2,3,2,3,3,1,1,1,2,1,1,2,1,1,1,1,1,2,3,1,1,1,2,2,2,1,1,2,1,1,1,1,1,1,2,1,1,1,2,1,2,1,1,1,1,1,2,2,1,1,1,3,1,1,1,1,2,1,1,1,1,2,1,3,1,1,1,1,2,3,2,1,1,2,1,1,1,1,1,2,2,1,2,1,2,1,1,3,1,2,1,1,1,2,1,2,1,1,2,1,1,3,1,2,1,2,1,2,1,3,2,1,1,2,2,12.815113
2,1,1,1,1,1,1,2,2,1,1,1,1,2,1,2,2,3,2,1,1,2,1,1,1,1,3,2,1,2,2,1,2,2,2,1,2,1,1,2,1,2,2,1,1,1,1,1,1,2,2,1,1,3,1,2,2,2,2,1,1,1,1,2,2,1,2,1,1,1,2,3,1,1,1,1,2,2,2,2,1,1,1,1,1,1,2,1,2,2,1,2,3,2,2,1,1,1,2,3,1,2,1,2,1,1,1,1,2,2,1,2,3,1,2,1,1,1,2,1,2,2,1,1,2,1,1,3,2,2,2,1,2,1,2,1,1,1,3,2,2,2,2,2,1,2,1,2,2,2,1,3,2,1,2,2,1,2,1,1,2,2,2,1,2,1,3,1,1,1,2,2,1,3,1,2,2,1,3,1,1,1,2,1,2,2,1,1,1,1,1,1,1,2,2,3,2,1,1,2,1,2,2,3,2,2,1,3,2,2,1,1,1,1,2,2,2,1,1,2,1,2,1,1,1,1,2,1,1,2,1,1,1,2,1,3,1,2,1,1,2,1,2,1,1,1,1,1,2,1,1,1,2,1,2,1,2,1,1,1,1,1,1,2,1,1,1,2,2,2,2,2,1,2,1,1,2,1,2,1,2,2,1,2,1,2,2,1,1,1,1,1,1,3,2,1,1,2,1,1,1,2,2,1,2,1,2,74.981539
2,3,2,2,1,1,1,1,1,3,1,1,2,1,1,2,2,1,1,2,1,2,1,1,1,1,2,2,2,1,1,2,2,1,1,1,2,1,1,2,1,2,1,2,1,2,1,2,1,1,1,2,1,2,1,2,1,1,1,1,1,1,1,2,1,1,1,1,1,1,3,3,2,2,2,1,1,1,1,1,2,2,1,2,1,1,2,2,1,2,1,1,1,1,2,1,1,2,1,2,2,1,1,2,1,1,1,2,2,1,1,1,1,1,1,2,1,1,1,1,1,2,1,2,1,1,2,1,2,2,1,1,2,1,1,1,1,2,2,1,1,2,1,1,1,2,2,2,1,2,2,1,1,1,3,1,1,1,2,1,1,1,2,1,2,1,1,2,1,2,2,1,1,1,2,2,1,1,2,2,1,1,1,2,2,1,1,2,1,1,2,3,2,2,2,2,1,1,2,2,1,2,2,3,1,1,2,1,2,2,1,1,2,2,2,1,2,2,1,2,1,3,1,1,1,1,3,1,1,1,1,1,2,2,1,2,3,1,2,3,1,1,1,2,1,1,2,1,1,2,2,2,2,2,1,2,2,1,1,1,1,2,2,2,2,1,1,1,1,1,1,2,1,2,2,2,2,1,2,1,1,2,3,1,2,3,1,1,1,1,2,1,1,1,2,1,2,2,2,2,2,2,1,1,2,1,1,62.157551
1,1,3,2,2,2,2,1,2,2,2,2,2,1,1,2,2,1,1,1,1,1,1,1,2,2,2,1,1,1,1,2,3,2,1,1,1,1,2,3,2,2,1,2,2,2,1,2,1,1,1,1,1,3,2,1,1,1,1,1,1,1,1,1,2,1,2,2,1,1,2,2,2,1,1,2,1,1,3,1,3,1,1,2,3,2,3,1,2,2,3,1,1,1,2,1,1,2,2,1,1,1,3,1,1,1,2,1,1,2,2,2,1,2,2,1,1,1,1,3,2,1,2,2,3,1,1,1,2,1,1,1,1,1,1,1,2,2,1,1,1,2,2,1,1,1,1,2,1,1,1,2,2,1,1,1,1,3,1,1,2,1,1,2,2,1,1,1,1,1,2,2,2,1,2,3,1,1,3,1,1,2,2,1,2,1,2,1,1,1,1,1,1,1,3,2,1,1,2,1,2,1,1,2,1,3,2,2,2,2,2,2,2,1,3,2,1,1,1,1,1,1,3,1,3,1,2,2,2,2,1,2,1,2,1,2,1,1,1,2,1,1,1,3,1,1,2,2,1,1,3,1,1,3,1,1,2,1,1,1,1,1,2,1,3,1,1,1,2,2,1,2,3,2,1,1,1,1,1,1,1,2,2,2,1,1,2,1,1,1,2,1,1,1,1,1,1,1,1,1,2,1,1,2,1,1,2,25.477768
1,2,2,2,2,2,3,1,3,1,1,2,1,1,1,1,2,1,1,2,2,1,1,2,1,1,2,2,1,1,2,1,1,1,2,1,1,1,1,1,2,1,2,2,2,1,1,1,2,1,3,1,1,1,2,2,3,3,1,1,2,2,2,2,2,2,1,1,2,1,3,1,1,1,1,1,2,1,1,2,3,1,1,1,2,2,1,1,2,2,1,3,1,1,1,1,1,1,1,2,1,1,1,1,2,2,1,1,1,2,1,1,2,1,1,1,1,2,2,1,1,2,1,1,3,1,2,3,1,1,1,2,3,1,2,1,1,1,1,1,1,2,1,1,2,3,2,2,1,2,1,2,2,1,2,2,1,1,1,1,1,1,1,2,2,1,2,1,1,1,2,1,2,2,2,1,2,1,2,1,1,1,1,2,1,1,1,1,1,1,1,1,1,2,2,1,1,2,2,1,1,1,1,1,1,2,2,1,1,3,2,2,1,3,2,1,1,1,1,2,1,1,1,1,1,2,1,1,2,2,1,1,1,2,1,1,1,1,3,2,1,1,1,2,2,1,1,1,1,1,2,1,2,1,1,1,2,1,1,1,2,2,1,1,3,1,1,1,1,1,2,1,1,1,1,1,2,1,2,2,2,2,1,1,1,2,1,2,1,1,3,2,1,2,2,3,2,3,1,1,1,1,2,2,1,1,2,23.266848
1,2,2,3,1,2,2,2,2,2,1,2,2,2,1,2,1,2,1,1,1,1,1,1,2,3,2,1,2,1,1,2,2,1,1,1,3,2,1,1,2,1,1,2,1,1,2,2,1,1,1,1,1,3,1,2,2,1,2,1,2,1,2,2,3,1,2,2,2,1,2,1,1,1,3,1,1,2,2,1,3,1,1,1,3,1,2,3,1,2,2,1,1,1,1,1,1,2,1,2,1,2,3,1,2,2,1,3,1,1,2,1,1,1,3,1,1,1,2,1,2,3,1,2,2,2,1,2,2,1,1,2,2,1,1,1,3,2,2,1,2,2,2,2,1,2,2,2,2,2,3,1,2,1,1,2,1,3,3,1,2,2,2,3,2,1,1,1,1,2,1,2,2,2,1,2,1,2,3,1,1,1,2,1,1,1,1,2,1,1,2,2,1,2,2,1,2,1,1,2,1,1,2,1,1,2,1,3,1,2,2,1,2,2,1,2,1,2,1,1,2,3,2,1,2,1,2,1,1,1,2,1,1,2,1,1,1,1,2,2,2,2,1,3,2,2,2,2,2,1,1,1,1,1,2,1,2,1,2,2,2,3,3,1,2,2,1,1,1,1,1,2,2,2,2,1,2,2,1,2,2,1,2,1,1,1,1,1,2,1,1,2,2,2,2,1,2,1,2,1,2,2,2,1,1,1,1,16.48648
1,1,1,3,1,2,2,1,3,2,1,2,1,1,1,2,1,1,2,1,1,2,2,1,1,3,1,3,3,1,1,1,2,1,2,3,1,3,1,2,1,1,1,1,3,1,1,2,2,1,2,1,1,1,1,3,2,1,2,1,2,2,1,3,1,1,1,1,2,1,1,2,1,1,3,1,3,1,1,2,1,2,2,2,3,1,2,2,1,1,1,2,1,1,1,1,1,2,2,2,1,1,1,1,1,2,3,2,1,1,3,1,1,1,3,1,2,1,1,1,1,1,1,1,1,1,3,1,1,2,2,1,2,1,1,1,1,2,1,1,1,2,2,1,1,2,1,2,2,1,1,1,2,1,3,1,2,2,1,1,2,1,1,2,1,1,2,1,1,1,1,1,1,1,2,2,1,2,2,2,3,2,1,1,1,1,1,1,2,2,1,1,1,2,1,3,1,2,2,1,2,3,2,2,2,1,1,2,1,1,1,1,2,1,1,2,1,2,1,3,1,2,1,2,2,2,3,1,1,1,1,1,1,1,1,1,1,2,2,1,1,1,1,1,1,1,1,3,2,1,1,1,1,2,2,1,1,1,1,1,2,2,1,1,2,2,1,1,1,1,1,1,3,1,1,1,1,1,3,2,2,1,2,2,3,1,2,1,1,1,1,2,1,2,1,2,1,2,2,1,1,1,2,1,1,2,1,1.396547
1,2,1,1,1,2,2,2,2,2,3,1,1,2,1,2,1,1,1,1,1,1,1,3,1,1,1,1,2,1,2,2,2,1,1,1,2,1,1,2,2,2,3,1,2,1,1,2,1,2,1,1,2,1,1,1,1,1,3,1,1,1,1,2,1,2,2,1,2,2,1,1,2,1,2,1,1,1,2,1,3,1,1,2,2,2,1,3,2,1,2,2,1,1,2,1,2,3,1,2,1,1,1,2,1,1,2,1,1,2,1,2,1,1,3,2,1,1,1,2,1,2,1,1,2,2,2,2,1,1,2,3,2,1,1,1,1,2,2,3,1,1,2,2,1,2,1,2,1,2,1,1,2,2,1,1,1,2,1,1,2,1,1,2,3,1,2,1,1,2,2,2,2,2,3,3,2,1,2,2,1,1,1,1,1,2,1,2,1,1,1,1,1,2,1,1,1,3,1,2,1,2,2,1,1,1,1,3,2,2,1,1,2,2,1,1,1,1,2,3,1,2,2,2,1,2,2,1,3,2,1,1,2,1,1,1,1,1,1,2,1,1,2,1,2,2,2,3,2,1,2,2,1,1,1,1,1,1,2,1,1,2,2,1,1,3,2,1,2,1,1,2,1,1,1,1,1,2,2,1,2,1,1,1,1,2,1,1,1,1,1,3,1,1,1,2,1,2,1,2,1,1,2,1,2,3,1,39.319549
1,3,3,2,1,2,3,1,3,3,1,2,2,1,1,3,1,2,1,2,1,1,1,1,1,3,1,1,2,2,1,2,1,1,1,1,1,1,2,3,3,1,2,1,1,1,1,2,2,1,2,3,1,2,2,2,1,2,2,1,2,1,2,2,2,1,2,2,1,1,1,1,1,2,1,1,2,1,2,2,2,1,3,2,1,3,2,2,1,2,2,1,2,1,2,1,2,1,2,2,1,1,2,1,1,2,2,2,1,3,2,2,1,1,3,1,1,1,1,2,2,1,1,1,3,2,1,2,2,2,1,1,1,2,1,1,2,2,1,2,1,3,2,2,1,3,2,2,1,2,1,2,3,1,2,1,1,1,1,1,1,1,1,2,2,1,2,2,2,2,1,2,1,2,1,2,1,1,1,2,2,3,1,1,1,1,2,2,2,1,1,2,3,1,2,2,1,1,1,2,2,3,2,1,1,2,1,1,3,2,2,2,1,1,2,2,2,1,1,2,1,1,1,1,1,1,3,1,1,1,2,1,1,1,1,1,1,2,2,3,1,2,1,1,1,1,1,1,1,1,2,2,2,3,1,1,1,1,2,1,2,1,1,2,2,1,2,1,1,1,1,2,1,1,1,1,1,3,1,1,2,1,1,1,1,2,1,1,1,2,2,1,1,1,1,3,1,1,2,3,1,1,1,3,2,2,2,2.11458
2,2,3,1,1,2,2,2,1,1,2,2,1,1,1,1,1,1,1,1,1,1,1,1,1,1,2,1,1,1,1,2,2,1,1,2,1,1,1,2,2,2,2,2,1,1,2,2,1,2,1,1,2,2,2,1,2,1,1,1,1,2,1,1,1,1,2,2,1,2,3,2,2,1,1,2,1,1,1,1,3,1,1,3,1,1,2,3,1,2,1,1,2,1,1,2,1,2,1,1,1,3,1,2,2,1,1,2,1,1,1,1,1,2,1,2,1,2,2,3,2,2,1,1,3,1,2,2,2,2,1,1,3,1,1,2,1,1,1,1,1,1,1,1,1,1,2,1,1,2,2,1,1,1,1,1,1,2,1,1,1,1,2,2,1,1,1,2,1,1,2,2,2,3,1,2,1,3,3,1,2,3,1,2,1,1,2,2,2,1,2,2,1,3,2,2,1,1,3,2,1,2,1,1,1,2,1,1,1,1,3,3,1,1,2,1,2,2,1,2,1,1,2,1,1,2,1,2,1,2,1,1,2,2,1,1,1,2,1,1,1,2,1,2,2,1,1,3,1,2,1,2,3,1,2,2,1,1,1,1,1,2,2,1,1,2,1,2,2,2,1,2,3,1,2,3,1,1,2,1,2,1,1,1,1,1,1,1,1,1,2,2,1,1,3,1,1,1,1,3,1,1,2,1,2,1,1,32.259642
2,3,1,3,1,1,1,1,2,2,1,1,2,1,2,3,1,1,1,1,2,1,1,2,2,1,2,1,1,1,2,1,2,1,1,1,2,1,1,1,2,2,3,1,2,1,1,1,2,1,1,1,1,1,2,2,1,2,3,1,1,3,2,3,2,2,1,1,2,1,3,1,2,1,2,3,2,1,2,1,3,1,2,2,2,1,2,3,3,1,1,1,3,1,2,1,1,1,2,3,1,2,1,1,1,1,2,1,2,1,2,2,1,1,2,1,1,2,2,2,1,1,1,3,1,1,1,1,1,1,1,3,2,1,2,2,2,3,1,1,1,1,1,1,1,1,1,1,1,2,1,2,2,1,3,2,1,2,1,1,1,1,2,1,2,1,2,2,1,1,2,1,1,1,2,2,2,1,3,1,2,1,1,1,1,1,2,1,1,2,1,2,2,3,1,1,1,1,1,1,2,1,2,2,1,1,2,2,1,3,2,1,3,1,3,1,1,2,2,2,1,2,1,1,1,2,3,3,1,1,1,1,1,2,1,2,2,3,1,2,2,1,1,1,1,2,1,3,1,1,1,2,1,2,1,1,2,1,1,2,1,2,2,2,1,1,1,1,1,1,3,2,1,1,1,1,2,1,2,1,1,2,2,1,1,1,1,1,1,1,1,2,1,2,1,3,1,1,3,3,1,1,1,1,1,1,2,24.814177
1,2,1,2,2,1,2,2,1,2,2,1,1,2,3,1,3,2,2,1,1,2,2,1,1,2,3,2,3,1,1,2,3,1,1,2,2,1,2,1,2,3,1,1,3,1,1,1,2,1,1,1,1,1,1,1,2,1,2,1,2,2,1,2,1,2,1,1,1,3,1,2,1,1,1,2,2,1,1,1,2,2,1,2,2,2,1,1,2,2,2,2,1,1,1,1,1,2,3,1,1,1,2,1,1,1,1,2,2,3,2,2,1,1,2,1,1,2,1,3,2,2,2,1,2,1,1,1,2,1,3,1,1,2,3,2,1,1,1,1,1,1,2,2,1,1,1,1,1,2,1,1,2,1,3,2,1,1,1,1,1,1,2,1,2,2,1,1,1,2,1,2,2,2,2,1,1,1,1,1,2,2,1,1,3,1,2,2,1,1,1,1,1,1,1,1,1,2,1,1,1,2,1,1,2,1,1,1,3,1,1,2,1,1,3,1,2,1,2,1,1,2,3,1,1,1,2,2,2,3,2,1,1,2,1,1,1,2,1,2,1,1,1,3,3,2,3,1,1,2,1,1,1,1,1,2,2,2,1,1,3,1,2,1,1,2,1,1,1,1,2,1,1,2,1,1,2,2,1,1,2,2,3,1,1,1,1,2,1,1,1,2,2,1,1,2,1,1,1,2,1,1,2,2,1,2,1,15.926434
1,2,3,2,1,2,2,3,2,2,2,1,2,1,2,2,3,3,1,1,2,2,1,1,1,2,2,2,2,1,2,1,2,3,3,2,1,2,2,1,1,2,2,1,2,1,1,3,1,1,1,1,1,1,1,1,2,2,2,2,3,1,1,2,1,2,2,2,2,2,2,1,1,2,1,3,1,1,2,2,1,1,1,2,2,2,1,2,2,1,2,1,2,1,2,1,1,2,1,1,1,2,1,1,1,1,1,2,1,1,2,1,2,2,3,2,1,1,1,2,1,1,2,1,1,1,1,1,2,1,1,2,2,1,1,3,3,2,2,1,2,1,1,2,1,1,2,1,2,2,1,1,3,1,2,2,1,1,1,1,2,1,2,3,2,1,1,3,2,1,3,1,2,1,1,2,2,1,1,2,1,2,1,1,3,1,2,1,2,1,1,1,2,3,2,1,1,2,1,1,1,1,3,3,1,2,3,1,1,2,2,2,1,1,2,1,3,1,1,2,1,2,2,2,1,1,1,1,1,1,2,1,2,2,2,2,1,1,2,1,1,1,1,2,2,2,2,2,1,2,3,1,1,1,1,1,1,1,1,1,1,1,2,1,3,1,1,1,2,1,2,2,1,1,2,1,2,2,2,1,1,2,2,2,2,1,1,2,1,2,2,1,1,1,1,2,1,1,2,2,1,1,1,3,2,1,2,3.987648
1,2,3,2,1,1,1,2,2,1,1,2,1,2,2,2,3,2,2,2,1,3,1,1,1,3,1,2,2,1,2,2,3,2,1,2,2,1,1,1,1,1,1,3,2,1,2,2,1,1,1,1,1,2,2,1,2,2,1,1,1,1,1,1,1,2,2,1,1,1,3,1,1,3,1,2,2,2,1,1,1,1,3,2,2,2,2,1,1,1,1,1,1,1,2,1,1,2,2,1,1,1,2,1,2,1,1,2,3,1,1,1,1,1,2,2,1,1,1,2,3,2,1,1,2,2,1,3,1,1,1,2,2,1,1,1,1,2,2,1,1,3,1,2,1,1,2,1,1,1,2,1,2,1,2,2,1,2,1,1,1,1,2,2,1,1,2,1,2,1,1,1,2,2,1,1,1,1,1,2,3,1,1,2,2,3,3,2,2,1,1,1,1,2,2,1,1,1,2,1,2,1,2,2,2,1,2,2,2,2,1,1,1,1,1,1,2,1,2,1,1,1,1,1,1,1,1,1,1,3,2,2,3,1,1,1,2,1,2,2,1,2,2,1,2,1,2,3,2,1,2,2,1,2,1,1,1,1,1,1,1,1,2,1,2,2,1,2,1,1,1,1,2,1,2,1,1,1,2,1,2,2,1,2,1,3,1,1,2,1,1,2,1,2,2,1,1,1,2,1,2,1,2,2,1,2,2,16.861091
2,2,2,1,2,2,2,2,3,1,2,1,2,2,1,1,1,1,1,2,2,1,2,1,1,2,1,2,2,2,1,1,3,2,1,1,2,2,1,2,3,2,2,1,1,1,2,2,2,2,1,1,1,1,1,1,2,1,1,2,2,1,2,1,1,2,1,1,2,1,2,1,1,2,1,2,2,1,2,1,2,1,1,1,2,1,2,1,2,1,2,2,2,1,2,1,1,2,1,1,1,1,1,1,1,1,1,2,1,2,1,1,1,2,2,1,1,1,1,2,2,2,1,1,2,1,2,1,1,2,1,1,1,1,2,1,1,1,1,1,1,2,2,1,1,1,2,1,2,2,1,3,2,1,2,2,1,2,1,1,1,1,2,2,2,1,1,2,1,1,2,2,1,2,1,2,1,1,2,2,1,1,1,2,2,2,1,1,2,1,1,1,1,1,1,2,1,1,2,2,3,2,1,2,1,2,1,2,2,1,2,3,3,2,2,1,1,1,2,1,1,1,1,1,1,1,2,1,2,1,2,1,2,2,1,2,1,2,1,2,1,1,3,1,2,2,2,1,2,2,2,1,1,2,1,1,1,1,2,1,1,1,2,2,3,3,1,1,2,1,1,1,1,1,1,1,1,1,2,1,2,1,1,2,1,2,2,3,1,1,2,1,1,1,2,1,1,2,1,2,2,1,2,1,1,1,2,57.265069
1,1,3,2,1,2,3,2,1,1,1,1,2,2,1,1,1,2,2,2,1,1,1,1,2,2,1,1,2,1,1,2,2,1,2,1,1,2,1,1,1,1,3,1,3,1,1,3,2,1,3,2,1,1,1,1,2,1,1,1,2,1,1,2,1,2,1,1,1,2,1,2,1,2,1,1,1,1,1,2,2,1,1,1,1,1,2,2,1,2,1,2,2,1,2,1,1,1,1,2,1,1,1,3,2,1,1,1,1,2,1,2,2,2,3,1,1,1,2,1,2,1,1,1,1,1,1,2,1,1,1,1,3,1,1,1,1,1,1,2,2,2,1,1,1,1,1,1,1,2,2,1,2,1,2,2,1,2,1,1,1,2,2,2,2,2,2,1,1,1,2,1,1,2,2,2,1,1,1,1,1,1,1,1,3,2,1,1,2,1,1,2,1,2,2,1,2,1,1,1,1,2,3,2,1,1,3,2,2,1,1,1,2,1,2,1,1,1,1,2,1,1,1,1,1,1,1,2,1,1,1,1,1,2,1,2,1,2,2,3,1,2,1,2,2,2,1,2,1,1,2,1,1,3,1,1,2,1,1,2,1,1,2,3,1,1,1,1,2,1,2,1,2,2,1,1,2,1,2,2,1,2,1,1,1,2,1,1,1,2,2,1,1,1,2,1,2,1,2,2,1,1,2,1,1,1,1,25.073289
2,2,3,2,1,1,1,1,3,1,3,2,2,1,1,2,1,2,3,2,2,2,1,1,1,1,2,2,1,2,1,2,2,1,1,1,1,2,1,3,2,2,1,2,1,1,1,1,3,2,1,1,1,2,3,1,2,2,3,1,2,2,2,1,2,2,3,1,2,1,1,1,2,1,1,1,2,1,2,2,2,1,2,2,2,2,1,2,2,1,3,2,1,1,1,3,1,2,1,3,1,1,1,2,1,1,1,1,2,2,2,3,1,2,3,2,1,1,1,1,2,1,3,1,1,2,2,3,1,1,1,3,2,2,1,1,1,1,1,1,1,1,2,3,2,1,1,3,2,1,2,1,2,2,2,1,1,2,1,1,2,2,2,1,3,1,3,2,1,1,2,2,1,3,1,1,2,2,2,1,1,1,1,2,3,1,1,1,1,2,1,2,2,2,3,2,1,2,1,1,1,1,1,2,2,1,1,1,2,2,2,3,1,2,2,1,1,2,1,2,1,2,3,1,1,1,3,1,1,1,2,2,3,1,2,2,1,2,2,2,1,2,1,3,2,1,2,3,1,2,2,1,2,1,1,1,2,1,2,2,2,1,1,1,1,2,1,1,1,3,1,2,1,2,3,1,2,1,1,2,2,2,1,1,1,3,1,2,1,2,1,3,1,2,1,1,2,1,2,3,2,1,2,1,1,1,1,26.135574
1,3,2,2,2,1,2,1,2,1,2,2,2,2,2,2,2,1,1,3,3,1,1,1,2,2,1,2,1,3,2,1,2,1,2,1,2,2,1,1,1,1,2,2,3,1,1,2,1,2,1,2,2,1,2,1,3,1,3,1,2,1,2,1,2,1,2,1,1,2,2,1,3,1,1,2,2,1,2,1,1,1,1,1,3,2,1,1,2,2,2,2,1,2,2,1,1,1,2,2,2,1,2,2,1,2,2,2,1,3,1,2,1,1,3,1,1,1,1,1,1,1,1,2,1,2,1,1,1,2,1,1,1,1,1,1,1,1,2,1,2,1,1,1,2,1,3,1,3,1,2,1,1,1,1,1,1,1,1,1,1,2,1,2,1,1,1,1,2,1,1,2,1,3,1,2,2,3,2,1,1,2,1,1,1,1,2,1,1,2,1,2,1,1,3,1,1,1,1,1,1,2,2,1,1,3,1,2,1,1,1,1,2,1,2,1,2,2,1,2,1,1,1,2,1,1,1,1,2,1,1,1,3,2,2,1,1,3,1,1,1,1,2,1,1,1,1,2,2,1,2,1,2,3,1,2,1,1,1,2,2,2,2,3,2,2,1,1,1,1,1,2,2,1,2,1,2,1,1,2,2,2,2,1,1,2,1,1,1,1,3,3,1,1,2,1,1,2,1,1,2,3,2,1,1,1,2,35.536983
1,1,1,2,1,3,2,2,3,1,2,2,1,3,1,2,3,3,2,2,1,1,1,2,1,1,2,1,2,2,1,1,1,1,1,1,1,2,2,2,2,1,1,1,2,1,2,2,1,1,1,1,1,1,1,2,1,1,1,1,2,2,2,1,2,3,1,1,2,2,1,2,2,1,1,2,2,1,2,1,2,2,1,3,1,2,1,2,1,2,1,1,1,2,1,1,1,3,3,1,1,1,1,2,2,1,1,1,1,1,1,3,2,2,2,2,1,1,3,1,1,2,1,1,3,1,1,1,2,2,1,2,1,2,1,1,1,1,2,1,1,2,1,1,2,3,1,2,2,2,2,1,1,2,1,1,1,1,2,1,1,1,2,1,2,2,2,2,2,2,3,1,1,3,1,2,1,2,1,1,1,1,1,2,2,1,1,1,3,1,1,3,2,2,1,1,1,1,1,1,2,1,2,1,1,2,2,1,1,2,2,1,2,1,2,1,1,1,2,1,1,1,2,1,1,1,1,1,2,2,1,2,2,2,1,2,2,2,1,2,1,1,1,1,2,1,3,2,1,2,2,1,1,1,1,2,1,1,1,2,1,2,2,1,2,2,1,1,1,1,1,2,1,1,2,1,2,1,1,1,1,2,1,1,3,1,1,1,1,1,2,1,2,3,1,1,1,2,1,2,1,2,2,2,1,1,2,77.713412
2,2,2,1,1,2,1,1,3,2,1,1,1,1,1,1,1,3,1,2,2,2,1,1,1,3,2,1,1,2,1,1,3,1,1,1,1,1,1,1,2,1,1,1,2,1,2,2,1,1,1,1,2,2,1,2,2,2,1,2,1,1,3,1,2,1,2,1,1,2,2,2,1,2,1,1,1,1,1,2,1,1,1,2,1,2,3,2,2,1,1,1,1,2,2,1,1,1,2,1,1,2,2,2,1,1,1,1,2,2,2,2,2,1,3,1,1,1,1,1,2,1,1,1,3,1,1,2,1,1,2,3,1,1,1,2,1,1,2,1,2,3,1,1,1,1,1,1,2,1,2,2,2,1,1,1,1,2,1,1,2,1,1,2,2,2,2,1,1,1,2,2,1,1,1,2,2,1,2,2,2,1,1,1,1,2,1,2,2,1,1,2,2,3,1,1,1,1,1,1,1,1,1,1,1,2,1,1,3,1,3,1,1,1,2,1,3,3,1,2,1,1,2,2,1,3,1,1,1,1,1,1,1,1,1,1,1,3,2,1,1,1,2,3,1,1,2,2,1,1,2,1,1,1,1,2,2,2,1,1,1,3,2,3,1,2,2,1,1,1,1,1,1,1,1,1,2,2,2,1,2,1,1,2,1,2,1,1,1,1,2,1,1,2,1,2,1,1,3,3,1,3,2,1,2,1,1,42.454499
2,2,2,1,1,1,3,1,1,2,1,1,1,2,2,1,1,1,1,1,2,2,1,2,1,1,2,2,1,1,1,2,1,2,1,2,3,2,1,1,2,2,2,1,2,1,1,2,3,1,2,2,1,2,1,2,1,1,3,1,1,3,1,2,1,1,1,2,1,1,1,2,2,1,1,1,1,2,2,1,2,1,3,1,1,2,1,1,1,2,2,1,1,1,2,1,1,2,2,2,1,1,1,2,2,1,1,2,3,1,2,1,2,1,1,1,1,1,1,2,1,3,2,1,2,1,2,3,2,1,1,1,2,1,1,3,1,2,1,1,2,2,1,2,2,2,1,2,3,2,1,1,1,2,1,1,1,1,2,1,1,1,1,2,1,1,1,2,1,1,2,1,1,1,2,1,1,1,1,1,3,3,1,1,1,2,1,1,2,1,1,2,1,3,3,3,1,1,1,1,3,2,2,2,1,1,2,2,2,2,2,2,2,2,1,1,2,1,1,1,2,2,1,1,1,1,3,2,1,2,1,1,1,1,1,2,1,3,2,1,2,1,2,1,1,1,1,2,1,2,1,2,1,2,1,1,1,1,1,2,3,1,2,2,1,3,1,1,2,1,2,1,1,1,1,2,1,1,2,2,1,1,1,1,2,2,1,2,1,1,1,2,1,1,1,1,1,1,1,1,1,1,1,1,2,2,3,53.281867
1,3,1,1,1,1,1,1,2,2,2,1,1,2,1,1,3,1,1,1,2,1,1,1,1,1,1,2,1,1,1,2,3,1,1,1,1,2,1,3,3,1,1,1,2,1,2,2,1,1,1,1,1,1,1,2,2,1,2,1,1,1,1,2,1,1,2,1,3,2,1,1,3,1,2,1,1,2,1,2,2,3,2,1,1,1,1,1,3,1,1,1,1,1,1,1,1,1,1,1,1,2,1,2,1,1,1,2,2,1,1,2,1,2,1,2,1,2,1,3,2,2,1,2,2,1,1,2,1,1,1,1,2,2,1,1,2,3,3,1,2,1,1,2,1,1,2,3,2,1,2,2,2,1,1,2,1,2,1,1,1,1,2,2,2,1,2,1,1,1,1,1,2,2,2,1,1,1,2,2,2,2,2,1,2,2,1,1,1,1,1,1,2,1,2,2,1,1,1,1,1,2,2,2,1,1,1,3,2,1,2,1,1,1,2,1,1,1,1,2,1,2,2,1,1,1,1,1,2,2,2,1,2,2,1,1,2,1,1,2,1,2,1,2,3,2,1,2,1,2,1,1,1,3,1,1,1,2,1,1,1,1,1,2,2,3,1,1,1,2,1,2,1,1,1,1,2,1,2,2,2,1,2,2,1,2,2,1,1,2,1,1,1,1,1,1,2,1,1,3,2,2,2,1,1,2,1,44.708551
2,1,2,1,1,2,2,1,2,1,2,1,1,1,1,1,1,1,2,2,1,2,1,1,1,2,1,1,2,2,1,1,2,1,1,1,1,2,1,1,2,2,3,1,1,1,2,2,1,1,1,2,1,1,2,1,2,2,2,1,1,1,1,3,3,2,1,2,1,1,2,2,1,3,1,1,2,1,3,1,1,1,1,2,2,1,2,1,1,1,1,2,1,1,2,2,1,1,1,1,1,2,1,1,1,1,1,1,2,1,2,1,1,1,2,2,1,1,2,1,1,1,1,3,2,2,2,3,1,1,1,3,2,1,2,1,3,2,1,2,1,2,2,2,1,1,2,2,3,2,2,1,1,1,1,2,1,1,2,3,1,1,2,3,2,1,1,1,1,1,1,2,2,1,2,3,1,1,2,1,3,2,1,1,1,1,1,2,3,1,1,2,2,2,1,1,1,1,1,2,2,1,1,2,1,2,3,1,1,2,1,3,1,1,2,1,1,1,1,1,1,3,2,1,1,1,1,1,1,2,1,1,1,1,2,3,1,2,2,2,2,1,3,1,1,1,2,2,2,2,1,2,1,1,2,1,1,2,1,1,1,1,1,2,2,3,2,2,1,2,2,1,1,1,2,2,1,1,1,2,1,2,1,2,1,1,1,1,1,1,2,1,1,1,1,1,1,2,2,2,1,2,2,2,1,1,1,33.002168
1,1,1,2,1,3,2,2,1,1,3,2,2,1,1,3,2,3,1,1,1,1,2,1,2,2,1,1,2,1,1,2,3,1,2,1,1,1,1,1,2,1,3,2,1,1,1,3,1,3,2,2,1,1,2,1,2,1,2,1,2,1,1,1,1,1,2,2,1,2,2,1,2,1,2,2,3,1,1,1,2,2,2,2,3,1,1,2,2,2,2,1,1,1,2,1,1,1,1,1,1,1,1,2,2,1,1,1,1,2,2,2,1,1,1,1,1,1,1,3,2,1,3,1,3,1,1,1,2,2,2,1,1,1,1,1,1,2,2,1,1,1,1,1,1,2,2,2,2,1,2,1,1,2,1,3,1,1,1,2,1,1,2,2,1,1,3,1,1,1,2,2,2,2,1,2,1,2,1,2,2,1,1,1,1,1,2,1,2,1,1,1,1,2,3,2,1,1,1,2,1,3,2,1,1,1,2,1,1,1,2,2,1,3,2,1,2,2,1,1,1,1,3,1,2,1,1,1,1,1,1,3,2,2,2,2,1,3,3,2,1,2,1,2,1,1,1,2,1,1,2,1,1,2,2,2,2,1,1,1,1,1,2,1,2,3,1,1,1,1,1,2,1,1,2,1,2,1,1,2,1,2,1,1,1,1,1,2,2,1,1,2,1,1,1,1,1,1,1,1,1,2,1,2,1,1,2,113.355524
1,1,2,1,1,1,3,2,1,3,2,1,2,2,1,2,2,1,1,2,1,1,1,1,2,2,1,2,3,2,1,3,1,1,2,1,2,2,1,2,2,2,2,1,3,1,1,2,1,1,1,1,2,2,1,3,1,1,2,2,3,2,1,1,1,3,1,1,1,2,3,2,1,2,1,1,2,1,1,1,1,2,1,1,2,2,3,2,1,3,1,1,1,1,1,2,2,1,2,2,2,1,1,2,2,1,1,3,1,1,2,1,1,3,2,2,1,1,1,3,1,1,1,2,2,1,1,1,1,1,1,2,3,2,1,1,1,2,1,1,1,2,1,2,2,2,3,1,2,2,3,1,1,1,3,1,2,2,1,1,1,1,1,1,3,1,3,2,2,1,3,1,1,1,2,1,1,1,1,1,1,1,1,1,1,1,1,2,1,1,1,2,2,2,2,2,1,2,2,1,2,3,2,1,1,2,1,2,2,1,1,2,1,1,1,2,1,1,1,2,1,2,2,1,1,1,3,2,3,2,1,1,2,2,2,2,1,2,2,1,1,1,1,1,2,1,1,1,1,1,2,1,1,1,2,1,2,1,1,1,2,1,2,1,1,1,2,1,1,1,1,2,1,2,1,2,1,1,1,1,3,1,2,3,1,2,2,1,1,1,1,1,1,1,1,2,2,1,3,1,3,3,1,2,1,1,1,64.466187
1,1,3,1,2,2,3,1,2,2,2,1,2,2,2,2,1,1,1,2,2,2,1,2,1,2,1,1,1,1,1,1,1,3,2,2,2,3,1,3,1,2,2,1,1,1,1,1,2,2,3,2,1,2,3,2,2,1,1,2,3,1,2,3,2,1,3,2,1,3,2,2,1,1,1,2,1,1,1,1,3,1,2,1,2,1,3,2,1,1,2,2,1,2,1,1,1,3,1,1,2,2,2,1,1,1,1,1,1,1,1,1,2,1,2,1,1,1,1,2,1,2,2,1,1,1,2,3,1,2,1,1,2,1,1,1,1,1,2,1,1,1,1,2,1,2,2,1,2,1,2,2,2,1,2,1,1,2,1,1,2,1,2,1,1,1,2,2,3,1,1,1,1,2,2,2,2,2,2,1,1,2,1,2,2,2,1,1,2,1,1,3,2,1,1,1,1,1,2,2,1,3,2,1,1,1,1,2,1,1,1,2,2,2,2,2,2,2,1,1,1,1,2,1,2,1,1,1,1,2,1,1,3,2,1,2,1,3,1,2,2,2,1,2,2,2,2,2,2,1,1,1,1,1,1,2,3,1,1,1,1,1,1,2,3,1,2,1,3,1,2,2,1,1,1,2,1,1,1,1,2,2,2,2,1,2,1,1,1,2,2,2,2,1,1,2,1,1,2,1,1,2,2,2,1,2,1,44.952907
1,1,2,1,1,2,1,2,1,2,2,1,2,2,1,1,1,2,1,2,2,1,1,1,1,1,2,1,1,1,1,2,1,1,1,2,1,2,1,2,2,1,3,1,2,2,2,1,2,1,1,1,1,2,2,3,2,3,2,1,2,1,3,2,1,2,1,1,2,1,2,2,2,2,1,1,1,2,1,2,2,1,1,1,1,2,1,2,2,2,1,1,1,1,3,2,1,1,2,2,2,3,2,1,1,1,1,1,1,2,2,3,1,1,2,1,2,1,2,1,1,2,2,1,1,1,1,2,1,3,1,1,2,1,1,1,1,1,1,1,2,2,1,1,1,2,1,1,3,1,2,1,1,1,1,1,1,2,2,1,1,1,2,2,2,1,1,1,1,1,2,1,2,1,2,1,2,1,1,2,2,2,1,1,1,1,1,1,1,1,1,1,2,1,2,1,1,2,2,1,1,1,2,1,1,1,1,1,2,1,2,1,3,1,1,1,2,1,2,1,1,2,3,2,1,2,1,2,1,1,2,2,1,1,1,2,2,2,2,3,1,1,1,1,1,1,3,1,1,2,2,1,2,1,1,1,1,1,2,1,1,1,2,3,2,2,1,1,2,2,1,2,1,2,1,1,2,1,3,1,2,2,1,1,1,1,1,1,1,1,2,2,1,1,1,1,1,2,2,1,2,1,1,2,1,1,1,41.783798
1,2,1,1,1,2,2,1,1,1,1,1,2,1,1,1,1,1,1,1,1,1,1,1,1,2,1,1,1,3,1,1,1,1,1,2,2,2,1,1,2,2,2,1,2,2,1,1,2,2,1,2,1,2,1,1,1,1,1,2,3,3,1,2,1,2,2,1,2,1,1,2,1,2,1,1,1,2,1,1,1,2,1,1,3,1,2,2,1,1,1,1,1,1,3,1,1,2,1,2,1,1,2,2,1,1,1,2,1,1,1,2,1,2,2,1,1,1,1,3,1,1,1,1,2,1,2,3,1,1,1,1,2,1,1,1,1,2,2,2,1,1,1,1,1,2,1,2,2,1,3,1,1,2,1,1,1,1,2,1,3,2,1,1,1,2,1,2,1,1,2,1,1,2,1,2,1,1,2,1,2,1,1,1,2,1,1,1,1,1,1,2,1,1,3,2,1,1,1,3,1,1,3,2,1,2,2,3,1,1,1,1,2,1,1,1,2,1,1,2,1,2,1,2,1,1,1,2,1,2,3,1,1,2,2,2,1,1,1,1,1,1,1,2,1,1,1,3,1,2,2,1,1,1,1,2,1,1,1,1,2,1,3,2,2,2,2,1,1,1,1,3,2,1,2,1,1,1,1,2,2,1,2,2,1,2,1,1,1,1,1,2,1,1,1,2,2,1,3,2,1,2,2,3,1,1,2,20.569424
3,1,1,1,2,1,2,1,2,1,2,1,1,2,2,1,2,2,1,2,1,1,2,1,2,2,2,2,1,2,2,2,2,1,2,1,1,1,1,1,2,2,2,2,2,1,1,2,2,2,1,1,1,2,2,1,2,1,3,2,3,2,2,1,1,2,1,1,1,2,1,2,1,2,3,2,1,1,1,1,2,1,1,1,2,2,2,1,1,2,2,1,1,2,2,1,1,1,2,1,1,1,1,2,1,1,1,3,2,3,2,2,1,1,3,2,1,2,1,1,1,1,2,1,3,1,1,1,1,1,2,3,2,1,1,1,2,2,2,1,2,1,1,1,2,1,2,2,1,3,1,1,3,1,2,1,1,3,2,1,1,1,2,2,2,1,3,1,1,1,2,2,3,2,1,2,1,2,2,1,1,2,1,1,2,1,1,2,2,2,1,1,1,1,1,2,1,1,1,1,3,1,2,2,1,2,1,3,2,1,1,1,1,1,1,2,1,2,1,1,2,2,1,1,1,1,3,1,3,1,1,1,1,2,2,1,1,2,1,1,1,2,1,1,1,2,2,1,1,3,1,1,1,1,2,1,1,1,1,1,2,1,2,2,2,1,1,1,2,3,1,2,1,2,2,1,1,1,2,1,2,2,2,2,2,1,3,1,1,1,1,1,1,2,2,3,1,2,3,2,1,2,1,1,1,1,1,56.212004
1,1,1,2,2,2,2,3,2,2,2,2,1,1,1,1,1,1,1,1,1,1,1,1,1,2,1,1,1,2,2,1,1,2,3,2,1,3,1,2,1,2,2,1,1,1,1,2,2,2,1,1,1,2,1,1,2,1,1,1,3,2,2,3,2,1,1,2,1,2,1,2,1,1,1,1,1,1,1,1,1,1,2,1,3,2,1,2,1,1,1,2,1,1,1,1,2,1,3,2,2,1,1,2,1,2,1,1,1,1,2,1,1,1,2,1,2,1,1,1,1,2,1,1,2,1,1,2,2,1,1,2,2,2,1,1,1,1,1,1,2,1,1,2,2,2,2,2,1,1,3,2,3,1,2,1,1,2,2,1,2,2,1,1,3,1,2,2,1,1,2,2,2,2,2,2,1,2,1,1,2,1,1,1,2,1,2,2,1,1,1,2,3,1,2,1,2,1,1,2,1,2,1,1,2,2,2,3,2,2,3,3,1,1,1,1,1,1,2,1,1,3,1,1,1,1,2,2,2,1,2,2,2,2,2,2,1,1,1,2,1,1,2,3,2,1,2,3,1,1,2,1,2,1,2,1,2,1,1,2,1,2,2,1,1,1,1,1,1,2,1,3,1,2,2,1,1,1,2,1,1,2,2,3,2,2,1,1,2,1,1,3,1,1,1,2,1,1,1,2,1,1,2,1,1,1,2,-2.105315
1,1,1,1,1,2,1,2,2,3,1,2,2,1,1,2,2,1,3,1,1,1,3,2,1,1,1,2,1,2,2,1,2,1,1,1,1,2,2,2,3,2,1,1,1,1,2,2,1,1,1,2,3,1,1,1,2,1,2,1,2,1,1,3,1,1,1,1,2,3,1,1,2,1,1,2,3,1,1,1,1,1,1,2,3,1,2,2,1,1,1,2,3,2,1,1,1,1,2,3,1,2,2,1,1,1,1,2,2,1,2,1,1,1,2,1,1,1,1,1,1,2,2,1,2,1,1,2,2,2,2,2,1,1,2,1,2,1,2,2,1,3,1,2,1,1,2,2,1,2,2,2,1,2,1,1,1,3,1,1,1,1,1,2,3,1,2,2,1,1,1,1,2,2,1,3,1,1,2,2,1,3,2,2,2,1,1,2,1,1,1,2,2,2,2,3,1,2,1,2,3,1,2,1,1,2,2,3,1,1,1,2,2,1,2,1,1,2,1,1,2,1,2,1,1,1,3,1,1,2,1,1,1,1,1,1,1,1,1,1,2,1,1,1,1,1,2,2,1,1,3,1,1,1,1,1,2,1,1,1,1,1,2,2,2,1,1,1,1,3,1,1,1,1,1,1,1,1,3,1,2,2,2,1,2,2,3,2,1,1,1,1,1,1,1,1,2,1,2,1,3,1,1,1,1,1,2,44.364394
1,2,3,2,1,2,1,2,2,2,1,1,1,2,1,1,3,1,2,2,1,2,1,1,1,2,2,1,2,1,1,2,2,1,1,1,1,2,1,1,1,2,1,1,2,2,1,3,2,2,1,2,1,2,3,2,3,1,1,2,1,1,3,1,2,1,1,1,3,1,1,2,1,1,2,1,2,1,2,2,1,1,3,3,3,2,1,1,2,1,1,2,1,1,1,1,1,3,2,1,1,2,2,2,2,1,2,1,2,2,1,1,2,1,2,1,1,1,2,2,2,2,1,1,1,1,1,2,1,1,1,1,2,2,1,1,2,1,1,1,1,2,1,2,1,2,1,1,1,2,3,1,1,1,1,1,1,1,3,3,1,1,2,3,1,2,3,2,2,1,2,3,3,3,1,2,1,1,2,1,2,2,2,1,3,1,3,2,2,1,1,2,2,2,3,2,1,2,1,1,2,1,1,1,1,2,1,1,3,1,1,2,2,2,3,2,1,2,1,1,1,3,1,1,1,1,1,1,1,1,1,1,2,2,1,1,2,2,2,2,1,1,2,1,2,1,2,1,1,1,1,1,1,2,1,2,2,1,1,2,2,1,2,1,2,1,1,1,1,1,3,1,2,1,1,1,1,1,2,1,1,2,2,2,1,2,1,1,1,1,2,2,2,3,2,3,1,1,3,2,2,1,1,2,1,2,1,9.755563
1,1,1,2,1,1,2,1,3,2,1,1,2,1,2,1,1,1,1,1,2,1,1,1,2,2,1,1,2,1,1,1,2,2,1,1,1,3,2,1,2,1,2,1,3,2,1,1,2,2,2,1,2,3,2,2,2,2,2,1,2,1,1,2,2,1,1,1,1,1,2,1,2,1,2,2,2,1,2,1,3,1,1,1,1,1,1,1,1,1,1,3,1,2,2,1,1,1,2,2,1,3,1,2,1,1,1,2,1,2,1,2,1,1,3,2,1,1,1,2,1,1,1,2,2,2,1,1,1,2,1,2,1,2,2,2,2,2,1,1,2,2,2,1,1,3,2,2,1,3,2,3,1,2,1,1,1,2,3,1,2,1,2,1,3,1,1,1,2,1,1,1,1,2,1,1,1,2,1,1,2,2,2,1,1,3,1,2,1,1,1,2,3,1,1,2,1,1,1,2,2,1,2,2,1,1,1,2,2,2,2,1,1,1,1,1,2,1,1,2,2,1,1,1,2,1,2,1,1,3,2,1,2,2,1,1,2,2,2,1,1,3,1,1,3,1,3,2,1,2,2,1,2,1,1,1,2,1,1,1,1,1,2,2,1,1,2,1,1,1,2,1,1,1,2,1,2,2,3,1,1,2,2,1,2,2,1,1,1,1,2,1,1,2,1,1,1,2,3,2,1,2,1,2,2,1,1,2.151742
1,1,3,2,1,1,1,1,1,1,1,2,3,1,1,2,3,1,1,1,1,1,1,2,1,3,1,1,2,1,2,2,3,1,3,1,1,3,1,1,2,2,2,2,2,1,1,2,2,3,1,1,2,1,1,2,3,1,1,2,1,1,1,1,1,3,2,1,2,1,2,2,2,2,1,1,2,2,2,1,1,1,1,2,3,1,3,2,2,1,1,1,1,1,1,1,1,2,1,1,2,1,3,1,2,1,2,3,2,2,1,2,1,2,2,2,2,1,1,1,2,1,1,2,3,1,1,1,1,2,1,1,2,2,1,1,2,1,2,2,1,1,2,1,1,1,2,1,1,3,3,1,2,2,2,1,2,1,1,1,1,1,1,2,2,1,2,1,1,2,2,2,1,1,1,1,1,1,1,1,1,3,1,2,2,1,1,3,1,1,1,2,1,2,2,2,1,2,1,1,3,1,2,1,2,1,2,2,1,2,2,2,3,3,1,2,1,1,1,1,2,2,2,1,2,1,2,2,1,1,1,2,1,1,2,1,1,3,3,1,1,1,1,1,2,2,1,1,1,2,1,2,2,1,2,1,1,1,1,1,1,3,1,2,1,3,1,2,2,2,1,3,1,1,1,1,1,1,2,1,2,2,1,1,1,3,1,1,2,1,1,2,1,1,1,2,1,1,2,1,1,1,1,1,1,2,2,-0.079035
1,1,3,1,2,1,2,2,3,3,3,2,2,3,1,2,1,2,2,1,1,1,2,1,1,2,1,1,2,1,1,2,2,2,2,2,1,2,1,2,1,2,1,1,1,1,1,1,2,1,1,1,1,1,1,1,2,2,1,1,1,1,1,1,1,2,1,1,1,1,1,1,2,1,3,1,1,1,1,1,2,2,2,1,2,2,1,2,1,1,1,3,1,3,1,1,1,2,1,1,1,1,2,1,2,1,2,1,2,1,3,2,2,2,3,2,1,1,2,1,2,1,1,1,1,2,1,2,1,2,2,2,3,2,1,1,1,1,2,1,1,2,2,1,1,2,2,2,2,1,1,2,2,2,2,1,1,1,1,1,1,1,1,1,2,2,1,1,1,1,3,1,1,3,2,1,1,1,2,1,1,1,1,2,2,1,1,1,1,2,1,1,1,1,1,1,1,1,1,1,1,1,2,1,2,2,1,2,2,1,1,2,1,1,3,1,3,1,1,2,1,2,1,2,1,1,1,1,1,3,2,1,1,3,1,2,2,2,2,1,1,1,1,2,2,1,1,2,1,1,3,1,2,2,2,1,1,1,1,1,3,1,1,2,2,2,1,1,1,2,1,2,3,1,2,1,1,1,1,1,3,1,1,1,2,2,1,1,2,2,2,2,1,1,1,1,1,1,2,1,1,1,1,1,1,2,2,20.408737
1,1,2,1,2,3,2,2,2,1,1,1,1,1,1,3,1,2,1,2,2,2,1,1,1,2,1,1,1,2,1,1,2,2,1,2,1,3,2,1,1,1,1,2,3,1,2,2,1,1,2,1,3,3,2,1,2,3,1,2,2,1,2,1,1,1,2,2,1,3,3,2,1,1,1,1,2,1,1,1,2,1,1,1,2,2,2,1,1,2,1,1,1,1,1,1,1,1,3,1,1,1,1,1,1,1,1,2,1,2,1,1,1,2,3,2,1,3,2,1,2,1,2,1,2,1,2,2,1,1,1,2,1,1,2,1,1,1,2,1,1,1,1,2,1,1,2,1,2,1,1,1,1,2,1,2,1,1,1,1,2,1,2,2,2,1,2,2,1,1,1,1,1,2,1,2,1,2,3,1,1,1,1,1,2,1,1,1,1,2,1,3,1,2,1,2,2,1,1,2,1,2,2,2,1,1,1,2,3,1,2,2,2,1,1,2,1,1,2,2,1,1,1,2,1,1,3,2,1,2,1,1,2,2,2,1,1,2,1,1,1,1,2,3,1,1,2,1,1,1,1,1,1,1,1,2,3,2,1,2,1,2,2,3,1,2,1,1,1,2,2,3,1,1,1,2,1,1,3,1,3,2,1,2,1,2,1,1,1,1,1,1,1,2,2,1,1,1,1,1,3,1,1,1,1,1,2,113.803795
1,3,3,1,1,2,3,3,2,2,1,2,2,1,1,2,2,1,1,1,2,2,1,2,1,1,1,1,1,1,1,1,1,1,3,1,1,2,3,1,2,1,2,2,2,2,2,1,3,1,2,2,1,3,1,2,3,1,3,2,1,1,2,1,1,1,2,2,1,1,1,2,3,1,1,1,1,1,3,2,2,1,1,2,3,1,1,2,2,2,1,2,1,2,2,1,2,2,3,2,2,2,1,1,1,1,1,1,1,1,1,1,1,1,2,1,1,2,2,1,1,3,1,1,1,1,1,2,1,1,1,3,1,1,1,1,1,1,1,1,2,1,2,1,2,1,2,1,1,1,3,1,2,1,2,1,1,2,2,2,1,1,1,2,1,1,2,2,2,2,3,1,2,3,1,1,1,3,3,1,2,1,1,2,1,3,2,1,3,1,1,3,1,3,2,1,1,1,2,2,1,3,3,2,3,1,1,1,2,1,1,1,1,2,1,1,1,2,1,2,1,1,1,1,1,1,3,1,1,3,1,1,3,1,1,3,1,2,2,2,1,1,1,1,1,1,1,2,1,1,1,2,1,1,1,1,1,1,1,1,2,1,2,2,3,1,1,1,1,1,3,1,2,1,2,2,1,2,1,1,1,2,2,2,1,1,1,1,1,1,1,2,1,1,1,1,1,1,1,2,3,1,1,3,1,1,2,47.512526
1,1,1,2,1,2,3,2,2,1,2,1,3,2,1,2,1,1,1,1,2,2,1,2,2,2,2,1,1,1,2,1,3,2,2,1,1,3,1,1,1,1,3,1,2,1,1,1,1,2,1,2,2,3,2,1,2,2,2,1,1,2,2,3,2,1,1,1,1,1,3,2,1,1,1,1,2,2,2,1,1,1,1,1,1,1,1,2,2,2,1,1,1,1,2,1,2,2,3,2,1,1,1,2,1,2,1,1,2,1,2,2,1,2,2,1,2,2,2,1,1,3,2,3,1,1,1,1,1,1,1,1,1,1,1,1,2,1,2,1,1,3,1,1,2,1,2,1,2,1,1,1,2,1,2,1,1,1,2,2,2,1,2,2,2,1,3,1,1,2,1,3,1,3,1,2,1,2,1,1,2,2,1,1,2,1,1,1,1,2,1,1,1,3,3,2,2,1,2,2,2,3,1,2,1,1,2,2,2,1,1,2,2,1,2,1,3,1,1,1,1,1,1,1,1,1,1,2,1,1,2,2,2,2,1,3,1,1,2,1,2,2,1,2,1,1,1,1,1,2,1,2,2,1,1,1,1,2,1,1,1,2,2,2,3,1,1,2,1,1,1,1,1,1,1,1,2,1,3,2,2,2,1,1,2,3,1,2,1,2,1,1,1,1,2,1,3,1,2,2,3,1,1,1,1,2,3,16.234588
1,1,1,2,1,1,3,1,2,1,2,2,1,2,2,1,1,2,1,2,1,1,1,1,1,2,1,2,1,1,1,1,2,1,2,1,1,2,1,2,1,1,2,1,2,3,1,3,2,1,1,2,1,1,1,1,1,1,2,1,1,1,1,2,1,1,2,1,1,2,2,1,1,2,1,1,1,1,3,1,2,2,2,2,2,3,2,2,1,2,2,1,1,1,1,1,1,2,3,1,1,1,1,1,1,1,1,1,2,1,2,2,2,2,1,1,2,2,1,1,1,1,2,1,2,1,2,1,1,1,1,2,2,2,1,1,1,1,1,1,1,2,1,1,1,1,2,1,2,1,2,1,2,1,1,1,1,2,1,1,2,1,1,1,1,1,3,2,1,1,1,1,2,1,1,3,1,2,1,1,2,2,3,1,1,2,2,2,2,2,1,2,2,1,2,2,2,2,1,2,1,2,3,3,1,1,3,2,1,2,1,2,2,1,1,1,1,1,2,3,2,2,1,2,1,1,2,1,2,2,2,1,1,1,1,1,2,1,1,1,2,1,1,2,2,1,3,1,1,1,2,1,1,1,2,1,2,1,2,1,2,1,1,1,2,1,1,1,2,1,1,1,2,1,2,1,1,1,2,1,1,3,1,3,1,1,2,2,1,2,1,1,1,1,1,2,1,2,1,1,1,2,1,2,1,1,2,28.518095
2,1,3,1,1,1,1,1,2,3,2,1,3,1,1,1,1,2,2,1,2,1,1,1,1,1,1,1,2,1,2,2,2,2,2,1,2,3,2,2,1,2,2,1,1,2,1,1,2,1,1,1,2,1,1,1,3,1,1,2,1,1,2,1,1,1,2,1,2,1,2,2,1,1,2,1,1,2,1,1,2,1,1,1,1,2,2,1,1,1,1,2,2,1,1,1,1,2,2,2,3,1,2,1,2,1,1,2,1,1,2,3,1,1,2,1,2,1,2,2,1,1,1,1,3,2,1,2,2,1,1,1,1,1,1,2,3,1,2,2,1,2,1,2,2,2,1,2,1,1,3,1,2,3,2,1,2,2,1,1,1,1,1,2,1,1,1,1,1,2,2,1,3,2,1,2,2,2,2,1,1,2,2,1,2,2,1,1,1,1,1,3,1,2,1,1,1,2,1,1,2,2,2,2,1,2,2,1,2,2,3,1,1,2,2,1,1,2,1,2,2,1,1,2,1,2,1,1,2,2,1,2,1,1,1,1,1,2,1,2,1,1,2,1,2,1,2,2,1,2,2,2,1,1,2,2,2,2,1,1,3,2,2,3,2,1,2,2,1,2,1,1,1,1,1,1,1,2,1,1,1,1,2,2,1,2,1,2,1,1,2,2,2,1,3,1,1,2,1,1,1,1,2,2,2,2,1,52.343901
2,1,1,1,1,2,1,1,1,1,3,1,1,1,2,1,2,3,1,1,3,2,1,1,2,2,2,1,2,2,1,1,3,1,1,1,2,2,1,1,2,3,3,1,2,2,2,3,1,2,2,1,2,2,1,2,1,1,1,1,3,1,1,3,1,1,1,1,2,2,2,1,1,1,1,2,2,2,2,1,1,1,1,1,2,2,2,1,2,2,1,3,1,1,1,1,1,2,3,1,2,1,1,1,1,1,1,1,2,1,3,1,2,2,2,2,1,1,1,3,2,3,2,1,2,2,1,1,1,1,1,1,2,1,1,1,2,2,1,2,1,3,1,1,1,2,2,1,1,3,1,3,3,1,2,1,1,2,2,1,2,2,2,3,1,1,2,2,1,1,2,2,3,1,1,1,1,1,2,1,3,3,2,1,2,2,2,1,1,1,1,2,1,1,2,2,1,2,1,2,2,2,2,3,1,1,2,1,1,1,1,2,2,1,3,1,2,1,1,2,1,2,1,1,2,2,1,1,1,1,2,1,2,2,2,2,3,2,2,2,1,1,1,1,1,1,3,3,1,1,2,1,1,1,1,1,1,1,1,1,1,2,1,2,2,1,1,1,1,2,1,2,1,1,1,1,2,1,1,1,2,1,1,2,1,3,1,1,2,1,1,2,1,3,1,1,1,2,2,1,2,2,2,2,2,1,2,58.17485
2,2,2,1,1,2,2,1,1,2,2,2,1,1,1,1,1,1,1,3,2,2,2,1,1,2,1,1,1,2,1,2,2,1,1,1,2,1,1,1,2,2,2,1,1,2,2,2,1,1,1,2,1,2,1,3,2,1,3,1,1,2,2,1,2,2,1,2,1,2,1,1,2,2,1,2,3,2,2,3,2,1,1,2,2,1,1,1,1,2,2,2,1,2,1,2,1,2,1,1,1,1,2,1,2,1,1,1,2,1,1,2,1,1,2,1,1,1,2,2,1,2,2,1,2,1,1,2,1,1,1,2,1,3,1,1,1,3,2,1,1,1,1,1,2,1,1,1,1,2,2,1,2,1,2,1,2,1,1,1,1,1,3,1,1,2,1,3,1,1,1,2,2,2,1,1,2,1,2,1,1,1,2,2,1,1,1,1,1,1,1,2,2,1,1,2,1,1,1,2,1,2,2,1,1,1,2,1,1,1,1,2,1,1,1,1,2,1,1,1,1,2,2,1,1,1,1,2,1,2,2,1,2,1,1,2,1,1,2,1,1,2,1,2,2,1,1,1,1,2,2,2,2,1,2,1,1,1,2,1,1,2,3,2,1,1,1,1,1,1,1,1,2,1,1,1,1,1,1,1,1,1,2,1,1,1,2,1,1,1,2,1,1,1,2,1,1,1,1,2,1,3,2,2,2,1,1,43.334049
1,2,3,2,1,2,1,1,2,2,1,2,2,1,1,1,1,2,1,1,2,1,1,1,1,2,1,2,1,2,1,1,1,1,1,2,1,3,1,1,1,2,2,1,2,1,1,1,1,1,3,1,1,1,2,2,1,1,2,1,2,1,1,2,1,2,1,1,2,1,2,2,1,2,2,1,2,1,2,1,1,1,2,2,2,3,1,2,2,2,1,2,2,2,1,1,1,2,1,1,1,1,1,1,1,1,2,2,2,2,2,1,1,2,3,2,3,1,1,1,2,2,3,1,2,1,1,1,1,1,2,1,2,1,2,2,1,2,1,1,1,1,2,2,1,1,2,2,1,1,1,2,2,2,2,2,2,1,2,2,2,1,1,2,1,2,1,2,1,1,1,1,1,1,2,1,1,1,1,1,2,2,1,1,1,1,1,1,1,2,2,2,1,2,2,3,1,2,2,1,1,2,2,3,1,1,1,3,1,1,2,2,2,2,1,3,1,2,1,2,1,1,1,1,1,1,2,3,2,2,2,1,1,2,1,2,2,1,3,1,1,2,2,1,1,1,2,1,1,2,1,1,1,1,1,1,2,1,1,2,1,2,2,1,1,3,1,1,1,2,1,2,1,1,1,1,1,1,2,2,1,2,2,2,1,1,2,3,1,1,1,2,2,1,2,1,2,1,2,2,1,1,1,2,1,2,2,-0.543435
1,2,1,2,2,2,1,2,2,1,1,1,2,1,2,1,2,1,2,1,1,3,1,1,1,2,2,1,2,1,1,1,3,2,1,1,1,2,2,1,2,2,2,1,1,1,1,1,1,2,2,1,1,2,1,2,1,2,2,1,1,1,1,2,3,2,1,1,1,1,1,1,2,1,1,1,2,1,1,1,1,1,2,1,2,1,1,1,3,1,1,2,1,1,1,1,1,1,1,1,1,1,3,1,2,2,1,2,2,1,2,1,1,1,2,2,1,1,2,2,1,2,1,1,2,1,1,3,1,1,2,1,2,1,1,1,1,2,2,1,2,2,2,1,2,3,1,1,2,2,2,1,1,1,1,1,2,2,2,1,3,1,1,2,1,1,1,1,1,1,3,1,1,3,2,1,1,1,1,1,1,1,1,1,3,3,3,1,1,1,1,2,1,2,3,2,1,1,2,2,2,2,2,1,1,1,2,1,2,2,1,2,2,1,1,1,2,2,1,2,1,1,2,1,2,1,2,2,1,2,1,1,1,3,1,2,1,2,3,2,1,2,1,1,1,1,3,2,1,1,2,1,1,1,1,1,1,1,2,1,1,2,1,1,3,3,1,1,2,2,2,2,2,1,1,2,1,1,1,1,1,2,1,2,2,2,1,1,1,1,1,3,1,1,1,1,1,1,2,2,1,1,1,1,2,2,2,14.431398
1,2,2,1,1,2,2,1,2,2,2,1,1,2,1,1,1,2,1,2,3,1,1,2,1,1,2,1,1,1,1,2,1,1,2,1,1,2,1,2,1,1,2,2,1,1,1,1,2,1,1,2,1,3,2,1,2,1,2,2,1,2,1,1,2,1,1,2,1,2,1,1,1,3,1,1,2,1,2,2,3,1,2,2,3,2,2,1,2,2,1,1,1,1,2,1,1,1,1,1,1,1,1,2,1,1,1,2,1,2,1,2,2,2,3,2,1,1,2,2,1,1,2,1,2,1,2,2,1,2,1,1,2,1,1,1,1,3,1,1,2,2,2,1,2,1,2,1,2,3,1,3,1,1,3,1,2,1,1,2,1,1,3,1,1,1,2,1,1,1,2,1,2,1,1,1,1,2,1,1,2,2,1,1,3,1,1,2,1,1,1,2,1,2,2,1,1,1,1,3,2,1,1,1,1,1,1,1,1,1,2,1,1,2,1,1,2,2,2,1,1,1,1,2,1,2,2,2,2,2,2,1,1,2,1,1,1,1,1,2,1,2,1,2,1,1,1,2,1,2,1,1,1,2,1,1,2,1,1,1,2,3,1,1,1,2,1,1,1,2,1,1,1,1,1,1,1,2,2,1,1,1,1,2,1,1,2,1,1,1,3,2,1,1,2,2,2,1,2,2,1,1,1,2,1,2,1,42.664494
1,1,1,1,1,3,2,2,2,2,3,2,2,3,1,1,2,2,2,1,2,3,2,2,2,2,1,1,1,1,2,1,3,1,1,2,3,1,2,1,1,2,3,2,1,1,1,2,1,1,2,1,1,2,2,1,2,2,3,1,2,1,1,1,1,1,1,2,1,1,2,1,2,1,1,1,3,2,3,1,1,1,1,1,3,1,2,1,1,2,1,2,2,1,2,1,1,2,1,1,2,1,2,1,2,1,1,3,1,2,1,2,2,1,1,1,1,1,1,1,1,2,1,1,3,1,1,2,2,1,1,2,1,1,1,1,1,1,2,1,1,1,2,1,1,2,1,3,2,1,3,2,2,1,1,2,2,2,2,1,1,1,1,1,2,1,1,2,1,1,2,3,1,2,1,2,2,1,1,1,1,1,2,1,2,1,1,1,1,1,1,2,2,3,2,1,1,1,1,1,1,2,3,2,2,3,2,2,1,3,2,1,1,2,1,1,2,2,1,1,1,3,1,1,1,1,1,1,1,2,1,1,1,2,1,2,1,1,3,1,1,1,1,2,3,1,2,1,1,1,1,1,2,1,1,2,1,1,1,1,1,2,2,2,2,2,3,1,2,1,1,2,3,1,2,1,1,2,1,2,2,1,1,2,2,2,1,1,1,1,1,1,1,2,1,1,1,1,2,2,1,2,3,2,2,1,1,133.85216
1,2,2,2,1,1,1,1,1,1,1,2,2,2,1,2,1,2,2,2,2,2,1,1,1,1,1,2,2,1,1,1,2,1,1,1,1,1,1,1,1,1,2,1,3,1,1,2,1,2,2,1,1,2,1,3,2,1,2,2,1,1,1,1,2,2,1,1,1,2,2,2,2,1,1,1,2,1,2,1,1,2,3,3,1,2,2,1,1,2,1,1,2,2,2,1,1,1,1,3,1,1,3,2,2,1,1,2,2,1,3,1,1,1,1,2,1,1,1,2,1,3,1,1,1,1,1,2,1,1,1,1,1,2,1,3,2,1,1,1,1,3,2,2,1,2,2,1,1,1,2,1,1,1,2,1,1,2,3,2,1,1,3,1,2,2,1,2,1,1,1,1,1,2,1,2,2,2,1,2,3,2,2,1,2,1,1,2,2,1,2,1,2,2,2,2,1,2,1,3,2,2,2,2,1,2,2,2,1,1,1,1,1,1,2,1,1,2,1,1,1,1,1,1,1,1,2,1,1,1,3,1,1,1,2,2,1,3,3,1,2,3,2,1,2,2,1,2,1,2,2,1,1,1,1,2,2,1,1,1,1,2,2,1,3,2,1,1,2,1,2,2,1,1,1,1,1,3,2,3,1,1,2,1,2,3,2,2,1,3,1,2,2,1,2,2,1,1,1,1,1,1,1,2,1,1,1,19.954086
2,2,1,1,1,2,2,1,3,2,1,2,2,3,2,1,2,2,2,1,2,2,2,2,1,3,2,2,1,1,1,1,3,1,1,2,1,2,2,1,2,1,3,1,2,1,1,2,1,2,2,1,2,1,1,1,1,1,1,1,1,1,2,1,2,2,1,2,2,2,2,1,1,1,2,2,2,2,1,1,3,1,2,3,3,3,1,3,2,2,1,2,2,2,2,1,1,2,2,1,2,2,1,1,1,1,1,2,2,2,3,2,2,2,2,1,1,1,2,1,2,2,1,1,1,1,1,2,1,1,2,2,1,1,1,1,1,3,2,2,1,2,2,1,1,1,1,1,1,2,2,2,3,1,3,2,1,2,1,1,1,1,2,2,2,1,2,1,1,1,2,1,1,2,1,2,2,1,3,1,1,2,1,1,1,1,2,1,2,1,1,2,2,2,1,1,1,1,2,3,2,1,2,1,1,2,1,2,2,1,2,1,2,1,1,1,2,2,2,2,1,1,2,1,1,1,1,2,1,2,2,1,2,3,1,3,1,2,1,1,2,3,1,2,2,2,2,2,3,2,1,1,2,1,1,2,1,1,1,1,2,1,1,2,3,1,2,2,1,1,1,1,1,2,1,1,2,2,2,1,2,1,2,3,1,2,1,1,1,1,1,1,1,2,1,2,1,2,1,2,1,2,1,1,2,2,1,58.534055
1,3,1,1,1,3,2,1,3,1,2,1,1,3,2,1,1,3,1,2,1,1,1,1,1,2,1,2,1,2,1,1,3,3,1,1,2,2,2,3,1,1,2,1,3,1,3,1,2,1,1,1,1,2,1,3,3,1,2,1,1,1,1,1,1,1,1,1,2,1,1,1,3,2,1,1,1,1,2,2,1,1,2,2,2,2,1,2,3,1,1,1,1,1,1,1,1,2,1,1,1,1,1,2,1,1,1,3,1,1,1,2,2,1,2,1,1,2,1,1,3,1,1,1,1,3,1,1,1,2,1,2,1,1,1,1,1,2,2,2,2,3,1,2,2,1,2,2,2,2,3,2,1,1,1,2,1,3,2,1,1,1,1,2,1,1,1,3,1,2,1,2,1,2,2,3,2,3,1,1,1,1,1,1,1,2,2,2,1,1,2,2,2,3,2,1,1,1,1,2,1,1,3,2,1,2,1,3,2,2,2,1,1,1,1,1,1,1,1,2,3,3,2,1,2,1,2,1,2,2,2,1,2,1,1,1,1,2,1,2,1,1,1,1,1,1,1,1,1,3,2,1,2,1,2,2,2,1,1,1,1,1,1,1,1,1,1,1,1,2,3,2,1,2,1,2,2,1,1,2,1,1,3,2,3,1,1,1,1,1,1,2,3,2,1,3,2,1,3,1,2,1,1,2,1,1,2,110.910186
2,1,1,2,1,2,3,2,2,1,2,1,1,3,2,2,1,2,2,3,1,1,1,1,2,2,1,3,2,1,1,1,1,2,1,1,2,2,1,2,2,1,1,2,1,2,1,1,1,2,2,1,1,3,2,2,3,1,1,1,1,2,2,3,1,1,2,1,2,1,1,2,1,1,2,2,3,2,1,1,1,1,1,2,1,2,2,2,2,1,1,2,1,2,1,1,1,2,1,1,2,2,1,1,1,1,2,2,1,3,1,3,1,2,1,1,1,2,2,2,2,1,1,1,2,2,1,2,2,2,2,3,1,1,2,2,2,1,1,1,1,1,1,1,1,3,1,1,1,1,2,1,3,1,2,1,1,2,1,1,1,1,1,2,1,2,2,1,1,1,1,3,1,2,1,1,1,2,2,2,3,1,2,1,1,3,1,2,2,1,1,2,1,2,2,1,1,2,2,3,2,1,1,1,2,1,3,1,2,1,1,2,2,1,2,1,3,3,1,3,2,2,2,1,2,2,1,1,1,2,1,1,1,1,1,1,1,2,1,2,2,1,1,1,1,1,2,1,1,2,2,2,1,2,1,2,2,1,2,1,2,2,2,1,1,2,1,1,1,1,2,2,2,1,2,1,1,1,3,3,1,1,1,1,1,3,1,2,2,1,2,2,1,2,1,1,1,1,1,1,1,2,1,1,1,2,2,26.294915
2,2,1,1,1,2,2,1,1,2,1,1,1,2,1,2,2,3,2,1,2,1,1,1,1,1,1,1,2,1,1,1,2,1,2,2,1,1,1,2,3,2,1,2,3,1,1,1,1,1,2,1,1,2,2,2,1,2,2,1,2,1,1,2,1,1,1,2,1,2,1,3,3,1,2,1,2,1,2,2,2,2,1,1,1,2,2,3,1,1,1,1,2,2,2,1,1,1,3,3,1,1,1,2,2,2,1,2,1,1,2,1,1,1,2,1,1,2,1,2,1,1,2,1,2,2,1,1,1,1,2,1,1,1,2,1,2,1,3,1,1,3,2,1,1,1,2,2,1,2,2,1,2,1,1,1,2,2,1,2,3,2,2,1,1,1,2,1,1,1,2,1,1,1,1,1,2,1,2,1,2,2,2,2,2,2,1,1,1,1,1,1,2,2,2,1,1,1,2,1,1,2,1,1,1,1,2,2,2,2,3,1,1,1,2,2,2,1,2,2,1,1,3,1,1,1,2,2,1,3,1,1,2,2,1,2,1,2,1,1,1,1,2,1,3,2,1,2,1,2,1,1,1,1,1,1,1,2,1,2,1,1,2,1,3,3,1,2,2,1,1,2,1,1,1,2,2,2,1,2,1,1,1,1,2,2,1,2,1,1,1,3,1,1,2,2,2,1,1,2,1,2,1,3,2,3,1,81.753122
1,2,2,1,1,1,2,1,3,1,2,3,1,2,1,3,1,2,1,1,2,2,1,1,2,1,1,2,2,1,1,2,2,1,1,1,1,2,1,1,2,1,2,2,2,1,1,2,2,2,3,2,1,1,1,2,1,2,2,1,1,1,1,1,2,2,1,1,1,1,1,3,2,2,1,2,2,2,1,1,3,1,1,1,2,2,1,1,1,1,1,1,2,1,1,1,1,2,2,2,1,2,1,1,2,1,1,1,1,1,2,2,1,2,2,1,1,1,1,2,2,2,2,1,2,1,1,1,1,1,2,1,3,1,1,1,2,1,1,1,1,2,3,1,2,2,2,1,3,3,2,2,2,1,2,1,1,2,1,1,2,1,2,2,2,1,2,1,1,2,2,1,1,3,1,3,1,1,2,1,1,2,1,1,1,1,1,1,1,1,2,2,2,1,1,2,1,1,1,3,1,1,3,1,1,3,2,1,1,1,1,1,1,1,2,2,2,1,1,2,2,1,2,1,1,2,2,2,2,3,1,1,1,2,1,1,3,3,1,2,1,2,1,1,1,1,2,2,2,2,1,2,1,2,1,2,1,1,1,1,1,1,1,2,3,1,2,3,1,1,2,1,1,2,1,1,3,1,1,1,3,2,3,1,1,2,2,1,1,1,2,3,1,2,1,2,1,1,2,1,1,1,1,1,1,2,2,65.975853
2,2,2,1,1,1,1,1,2,1,2,1,1,1,1,2,2,2,2,2,2,2,1,2,1,1,1,1,1,2,1,1,1,2,1,1,2,1,1,3,2,2,3,1,1,1,2,1,1,1,1,2,1,2,2,1,3,1,1,2,3,1,1,2,1,2,1,1,1,1,1,1,1,2,1,1,1,1,2,1,2,1,1,1,2,2,1,1,2,1,1,2,1,3,1,1,1,1,1,1,1,1,1,1,2,2,1,2,1,2,2,2,1,1,1,1,1,1,1,1,1,1,1,1,2,1,2,1,1,1,1,1,2,1,1,3,1,1,2,1,2,1,1,2,1,2,1,2,1,2,2,1,2,1,1,1,1,2,1,1,1,1,1,3,2,1,3,3,2,2,1,1,1,2,1,3,1,2,1,1,1,1,1,1,1,1,1,1,2,1,1,2,2,1,2,1,2,1,1,2,1,3,2,2,1,1,2,3,2,1,1,2,1,3,3,1,3,1,1,2,1,1,1,1,1,1,1,1,1,1,1,1,2,2,1,3,2,1,3,2,2,1,2,2,1,2,3,2,1,1,1,2,2,2,1,2,1,1,2,1,1,1,2,1,2,1,1,1,2,1,1,2,2,2,1,1,1,2,1,2,1,2,2,2,2,2,1,2,1,1,1,1,2,1,2,1,2,1,1,1,2,2,1,2,1,1,2,88.041417
1,2,1,1,2,2,2,1,2,1,1,1,1,1,2,3,1,1,2,1,3,3,2,1,1,1,1,1,1,1,1,3,2,1,2,1,1,1,1,2,2,1,1,1,2,1,1,1,2,1,2,1,2,1,2,3,2,1,1,2,3,1,2,1,1,1,1,1,1,2,1,2,2,2,1,1,1,1,2,1,1,1,2,1,2,3,1,1,3,1,2,3,1,1,3,1,2,2,2,1,2,1,1,1,2,2,1,1,1,3,2,2,2,1,3,1,1,2,1,1,1,1,1,1,3,1,1,3,1,1,2,1,3,1,1,1,1,1,2,1,1,3,1,1,1,2,1,1,2,1,3,3,1,1,1,1,1,2,2,1,2,1,2,2,1,1,1,2,1,1,1,1,1,2,1,1,1,1,2,1,3,2,1,2,2,2,1,2,1,2,1,2,1,1,2,2,2,2,1,1,1,2,2,2,1,2,2,1,1,2,1,2,1,3,1,1,2,3,1,1,1,2,2,1,1,1,1,1,1,1,1,1,1,1,1,1,1,2,2,2,1,2,2,1,1,1,2,1,1,2,2,1,1,2,1,2,2,1,1,1,2,1,1,1,2,2,1,2,1,1,1,3,1,2,3,1,3,1,1,1,3,2,1,2,1,1,2,1,1,1,1,1,1,1,1,1,1,2,1,1,2,1,1,1,2,2,1,13.705113
1,2,1,1,2,2,1,2,1,1,2,2,1,1,1,3,1,1,1,3,2,3,1,1,1,2,1,2,2,1,1,2,2,2,1,1,1,1,1,2,2,2,2,1,1,1,1,1,2,2,1,2,2,2,2,1,2,1,2,1,1,1,3,3,2,1,1,2,1,1,3,1,1,2,1,1,1,1,1,1,2,2,2,1,1,2,2,2,1,2,1,2,1,1,1,1,2,1,2,1,1,1,2,1,2,3,1,1,1,2,2,1,1,1,1,1,1,1,2,2,1,2,1,2,1,1,2,1,1,1,2,2,2,1,2,1,1,1,2,1,1,2,1,2,1,1,1,1,2,1,1,1,3,2,2,1,1,3,2,2,1,1,3,1,1,1,1,1,1,2,1,2,1,2,1,1,2,2,2,1,3,1,1,2,1,1,1,1,1,2,1,2,2,2,2,2,1,1,2,3,2,1,2,2,2,2,2,2,1,1,3,2,3,1,3,2,2,3,2,1,2,2,2,1,2,1,1,1,1,1,2,1,1,1,1,2,1,2,1,1,2,2,1,1,1,2,2,3,2,2,2,1,1,1,1,1,1,1,2,1,1,2,1,1,2,2,1,1,2,3,2,1,3,2,3,1,2,2,3,2,3,2,1,1,1,2,1,1,1,1,2,1,2,1,1,1,1,1,1,2,1,1,1,2,2,1,1,16.741283
2,1,1,1,3,2,1,1,2,2,1,1,1,2,2,1,3,2,2,1,1,2,1,3,1,1,1,1,1,2,1,1,2,1,3,1,1,2,1,1,2,1,2,1,1,2,1,2,2,2,1,2,1,2,1,1,1,1,3,1,1,1,2,3,1,1,2,1,1,1,1,2,1,2,1,2,1,2,2,1,2,2,1,1,2,1,2,1,1,3,1,2,2,1,1,1,1,2,2,2,1,1,2,1,1,1,2,2,2,2,2,1,1,1,1,1,1,3,2,1,1,1,1,1,1,2,2,2,1,1,1,1,2,1,1,2,2,2,1,1,1,2,2,2,2,2,1,2,2,3,1,2,2,1,1,2,1,2,2,1,1,1,2,1,2,1,1,2,1,1,2,2,3,1,1,1,1,1,3,1,1,2,1,2,2,2,1,1,1,1,1,1,1,3,2,1,3,2,1,1,1,2,1,1,1,2,3,1,2,2,2,1,2,1,2,1,2,3,1,2,1,2,1,1,2,2,2,1,1,1,1,1,2,1,1,2,1,1,2,2,2,1,1,2,1,1,2,1,2,1,1,1,1,1,2,1,3,1,2,1,1,1,2,1,1,2,1,1,1,2,1,1,2,1,1,1,1,1,2,1,2,1,2,2,2,1,1,1,1,1,1,3,1,2,2,2,1,1,1,3,1,1,2,2,1,1,2,80.383042
1,2,3,1,1,2,2,2,1,1,2,2,2,1,1,1,1,1,1,2,3,2,2,1,1,2,2,2,2,1,1,3,1,1,2,1,1,2,1,2,1,1,1,1,1,1,1,1,2,2,1,1,2,1,1,3,3,2,1,2,1,1,1,2,1,2,2,2,1,2,2,1,2,2,2,2,2,2,1,1,1,1,2,2,1,3,2,2,1,1,2,1,1,1,2,2,1,3,2,1,1,1,1,2,3,1,1,2,1,2,1,1,1,1,2,2,1,3,2,2,1,2,1,1,2,1,1,2,3,1,1,1,3,1,1,3,1,2,2,1,2,1,1,1,2,1,1,2,2,1,1,2,2,2,2,2,2,1,2,2,1,2,2,1,1,1,1,2,1,1,2,3,2,2,1,2,2,1,2,2,2,2,2,1,3,1,2,2,2,2,1,1,2,3,2,3,1,2,2,1,2,1,1,1,1,3,1,2,3,2,2,1,1,3,2,1,2,2,1,2,1,2,1,1,2,1,1,2,1,1,1,1,1,2,1,1,2,2,2,1,1,2,2,1,1,1,3,2,1,1,2,2,1,1,1,2,1,2,1,2,1,2,2,1,3,2,1,1,1,1,1,1,2,1,1,1,3,1,2,1,2,3,1,1,1,2,1,2,1,1,2,2,1,1,1,1,2,1,3,1,2,2,2,2,1,1,1,21.573922
3,1,1,3,1,1,2,1,1,1,3,2,1,1,1,1,1,2,2,1,1,1,2,2,2,1,1,1,2,2,1,1,1,2,2,3,1,1,2,2,1,1,1,1,2,1,1,2,2,1,1,1,1,1,2,1,3,1,2,1,1,1,1,2,1,1,2,1,1,2,1,2,1,1,1,2,3,1,3,1,1,2,1,2,2,2,2,3,2,2,2,1,1,1,1,1,1,1,2,2,1,2,1,1,3,2,1,1,2,2,2,3,2,1,2,1,2,2,1,2,2,1,1,1,2,2,1,2,1,1,1,2,1,1,1,1,1,2,1,1,1,2,2,1,2,1,1,1,1,3,2,1,2,2,1,1,2,2,1,1,2,1,1,1,2,1,2,1,1,2,2,2,2,1,1,1,3,2,1,1,2,2,1,1,2,1,1,2,1,1,1,2,3,2,2,2,2,1,3,2,1,2,3,1,1,1,2,1,2,2,1,2,2,1,2,1,3,1,1,3,1,1,2,2,2,2,1,1,2,2,2,1,2,1,1,2,1,1,2,1,2,1,1,1,2,1,2,1,1,2,1,2,2,2,2,3,2,1,1,2,1,1,2,2,1,1,2,2,1,2,1,2,1,1,3,2,2,3,2,2,3,2,1,1,1,1,2,1,2,1,2,2,1,1,1,2,1,2,1,2,2,1,1,1,1,1,1,-7.888456
1,1,1,3,1,3,2,1,1,2,1,2,1,1,1,1,2,1,2,2,2,1,1,1,2,2,2,2,1,1,2,1,2,2,1,1,2,3,1,1,1,2,1,1,3,1,1,3,2,2,1,1,1,2,3,1,2,2,2,2,2,2,3,1,2,3,1,3,1,2,1,2,2,2,2,2,1,1,2,1,2,1,2,3,1,2,2,2,1,1,2,2,2,1,1,1,1,2,1,2,1,1,1,1,2,1,1,1,2,2,1,1,2,1,2,1,2,2,2,1,1,1,1,1,1,1,1,2,2,1,1,2,2,1,1,1,1,1,1,3,2,1,1,2,2,1,3,1,1,1,1,2,2,1,2,1,1,2,1,1,2,1,2,1,1,1,1,1,1,1,3,1,1,2,1,2,1,1,1,2,2,2,1,1,1,1,1,1,2,2,2,1,1,2,2,2,1,1,1,2,2,1,2,2,1,1,1,2,1,1,3,2,1,1,2,1,2,2,1,2,1,3,1,1,2,3,1,1,1,2,2,1,1,1,2,1,1,2,1,1,1,2,1,1,2,1,1,2,2,1,2,1,1,1,1,2,2,1,1,2,1,1,3,1,2,1,1,1,1,2,1,1,1,1,1,1,2,1,1,1,1,1,1,1,1,2,1,1,1,1,2,1,1,1,1,1,1,2,1,3,3,1,1,2,1,1,3,198.001865
2,1,2,1,1,2,1,1,2,1,1,3,1,1,1,1,1,2,1,1,1,2,2,1,2,2,1,2,2,2,2,1,2,1,2,1,2,2,1,1,1,3,1,1,1,2,1,1,2,3,1,2,1,3,1,2,2,2,1,1,2,1,2,1,3,1,1,1,2,1,3,2,1,2,2,1,2,1,1,1,2,1,1,1,3,2,3,2,2,2,2,2,1,1,3,1,2,2,1,1,2,1,1,2,1,1,2,1,1,2,2,2,2,1,2,1,1,1,1,3,1,2,1,1,1,1,1,1,1,1,1,2,1,2,1,2,3,2,2,1,1,2,2,2,1,2,1,2,2,2,1,1,1,1,3,1,1,2,1,1,1,1,1,2,3,1,1,2,1,1,1,2,1,2,2,2,2,2,1,1,1,1,2,2,2,1,1,2,1,1,1,2,3,1,1,1,1,1,1,1,2,1,2,2,1,2,1,1,1,2,1,3,1,1,1,1,2,2,2,3,1,2,1,1,1,1,1,1,2,1,2,1,2,2,1,1,1,1,2,2,1,1,2,1,2,1,1,2,1,3,2,1,1,1,1,1,1,1,1,1,1,2,1,2,2,1,1,1,1,1,2,1,1,1,1,1,3,2,2,1,1,1,1,2,1,3,3,1,1,1,1,1,1,2,2,2,2,2,1,1,2,1,1,2,1,1,1,35.364558
1,2,1,2,1,1,2,2,2,1,2,3,1,2,1,1,1,1,1,2,2,1,2,1,1,1,2,2,3,2,1,1,2,1,1,1,1,1,2,1,1,2,1,1,2,1,1,1,2,2,2,1,1,3,1,1,2,1,2,1,1,1,2,1,1,2,1,1,1,1,1,1,1,1,1,1,1,1,1,1,2,1,1,1,1,1,2,1,2,1,1,2,1,1,2,1,3,2,1,1,2,2,2,2,1,2,3,3,1,1,1,2,1,1,2,1,2,1,3,1,2,1,2,2,2,3,1,2,1,1,1,2,2,1,2,1,1,2,1,1,1,3,1,2,1,3,1,2,2,1,1,1,2,1,1,1,2,1,1,2,1,1,1,2,2,1,2,1,1,1,3,1,2,1,1,2,2,1,2,1,2,2,1,2,2,2,1,1,1,1,1,2,3,2,1,1,1,1,2,1,1,1,2,1,1,1,1,2,1,2,2,3,3,2,2,1,2,1,2,1,1,1,1,1,1,2,2,1,1,2,2,1,1,1,1,1,1,2,2,1,2,2,1,3,2,1,1,1,1,2,2,1,1,1,1,1,2,2,1,1,1,2,2,2,2,1,2,1,1,1,1,1,1,1,1,1,1,1,2,2,1,1,1,2,3,1,1,1,2,2,1,1,2,2,3,1,1,1,1,2,2,1,2,3,2,1,2,17.802188
1,1,1,1,2,2,2,1,1,2,2,2,1,2,1,2,1,1,1,2,2,2,2,2,1,2,2,2,3,1,1,1,1,2,1,1,1,2,1,1,1,2,1,1,2,1,1,2,2,1,2,1,2,2,1,2,3,1,2,1,1,1,1,1,1,1,1,1,1,2,2,2,2,3,1,1,2,2,1,1,2,1,1,1,1,1,1,1,2,2,1,1,2,1,1,1,1,1,2,2,1,2,2,3,1,1,2,1,1,2,1,2,1,2,1,2,2,2,2,2,2,2,1,2,2,2,1,1,1,1,1,1,1,1,1,1,1,1,1,1,2,1,2,2,2,1,2,2,1,3,1,2,1,1,2,2,1,1,1,1,1,1,1,1,1,1,1,1,1,2,1,3,1,2,2,2,2,2,1,1,2,1,3,1,1,1,1,1,1,1,2,1,2,1,2,1,3,1,1,1,1,2,3,3,1,2,2,2,1,1,2,2,1,1,1,2,2,1,1,1,1,2,1,1,2,1,1,1,1,1,1,3,2,1,2,1,2,1,1,1,1,2,2,3,2,1,2,2,1,1,1,1,1,1,1,1,1,1,1,1,1,3,2,2,3,2,2,1,1,2,1,2,2,1,2,1,2,1,1,1,2,1,2,1,1,2,1,1,1,2,2,1,2,1,2,1,1,1,2,3,1,2,1,1,2,1,1,36.971022
1,1,2,1,1,2,3,2,3,3,2,2,2,2,2,2,2,2,1,2,3,1,1,2,2,2,3,1,2,2,2,1,2,1,1,1,1,1,1,3,1,1,2,1,2,1,1,1,1,1,2,1,1,2,1,1,1,1,1,2,1,1,2,2,2,1,1,1,1,2,1,2,2,2,1,2,2,1,1,1,2,2,1,2,2,2,2,2,1,1,1,1,1,1,1,2,1,1,1,1,3,1,1,1,1,1,2,2,2,2,2,3,2,2,3,1,2,1,3,1,1,2,1,1,1,1,1,1,1,1,1,2,2,1,1,1,1,1,2,1,1,1,1,1,1,2,2,1,1,2,3,1,3,1,2,2,1,3,1,2,1,2,1,2,2,1,1,2,1,1,1,2,1,2,2,2,2,3,1,1,1,2,1,2,1,1,1,1,1,1,1,2,2,2,2,2,1,1,1,1,1,2,3,1,1,2,1,1,2,2,1,1,2,2,2,1,1,1,1,2,2,2,1,1,2,1,1,2,1,2,1,2,1,1,1,2,2,3,1,1,1,1,1,1,1,1,2,1,2,1,1,1,1,1,1,1,1,1,1,1,1,2,2,3,2,2,1,1,3,1,1,1,1,1,1,1,2,1,1,2,2,3,1,1,1,1,2,2,1,1,1,1,1,1,2,1,2,2,1,1,1,2,3,1,1,1,1,65.891325
1,2,3,2,2,2,1,1,2,1,2,1,1,1,1,1,1,2,1,1,1,2,1,2,1,2,1,2,2,1,2,1,2,1,1,1,2,2,1,1,1,2,2,1,2,1,1,2,1,1,1,1,1,1,3,1,3,2,2,1,1,1,1,2,1,2,3,1,2,1,2,1,2,1,1,2,2,1,1,2,1,2,2,1,3,2,1,2,3,1,2,2,1,2,1,2,1,1,2,3,1,2,1,3,2,1,2,2,2,1,2,1,1,1,2,1,1,1,2,2,1,1,1,1,2,1,1,2,2,1,2,1,1,1,1,2,1,1,2,2,1,2,1,1,1,2,3,1,2,1,3,2,1,1,2,1,2,1,2,1,1,2,1,2,2,1,2,1,1,1,2,1,1,2,1,2,1,2,1,1,1,3,1,1,3,1,1,3,3,1,1,2,2,3,2,3,1,1,2,1,1,1,2,2,1,2,1,2,3,1,2,2,2,2,1,1,2,2,1,3,1,2,1,1,1,2,2,1,1,1,1,1,1,1,1,1,2,2,1,1,1,2,1,1,1,1,1,2,1,2,2,1,1,3,1,2,2,1,1,1,1,1,1,1,2,2,2,1,1,2,1,2,1,1,1,2,1,1,2,1,3,3,1,2,1,2,2,2,1,1,2,3,1,1,2,1,2,1,2,2,2,1,1,1,1,1,2,6.425699
2,1,1,2,1,2,2,2,3,2,1,1,1,2,1,1,1,1,2,2,1,3,2,1,2,3,1,2,1,1,1,1,2,1,1,1,1,2,1,2,1,1,1,1,1,1,3,3,1,1,1,2,2,1,1,1,1,2,2,1,1,3,3,2,1,1,2,1,1,2,2,1,2,1,1,1,2,1,2,1,2,1,2,1,2,1,1,2,1,1,1,2,1,1,2,1,1,1,1,2,2,1,1,1,2,1,1,2,2,2,2,1,2,1,1,2,2,2,1,1,1,2,1,1,2,2,2,2,2,1,1,2,2,2,1,1,1,1,2,1,1,1,1,1,1,1,1,1,1,1,1,2,1,1,2,2,2,1,2,1,2,1,1,1,1,1,2,1,1,1,1,1,2,2,1,3,1,2,1,1,1,1,1,1,2,1,1,2,1,1,1,2,1,3,1,2,1,1,2,2,2,2,1,1,1,2,1,2,3,2,2,2,1,1,1,2,1,2,1,2,1,2,1,1,1,1,2,1,1,1,1,1,2,2,1,1,1,1,1,2,1,2,2,2,1,1,2,2,1,2,1,1,2,1,1,1,1,1,1,2,2,1,1,1,2,1,1,1,1,1,1,2,1,1,1,1,1,1,1,3,1,2,3,1,1,3,1,1,1,1,1,2,1,1,1,2,1,1,2,1,1,1,1,1,1,1,1,40.74865
1,2,2,2,2,2,2,1,1,1,2,1,1,1,1,3,1,1,1,2,1,3,2,1,1,1,1,2,3,1,1,1,1,1,2,1,1,2,1,2,3,1,2,1,2,1,1,1,2,2,1,2,1,1,1,1,1,1,2,1,1,1,2,1,1,1,1,2,1,2,1,1,2,2,1,2,1,1,1,1,2,2,2,1,1,3,1,2,1,1,1,2,2,1,1,1,1,1,2,1,1,1,1,2,1,2,2,2,2,1,1,3,1,2,1,2,2,2,2,2,1,1,2,1,2,1,1,3,1,1,1,2,1,1,1,1,1,2,2,1,1,2,1,2,1,3,1,1,1,2,1,2,2,2,1,1,1,2,1,1,1,1,2,2,2,1,2,2,2,1,2,2,1,2,1,1,1,1,1,1,2,1,1,1,2,1,1,1,2,1,2,2,2,2,2,1,2,2,2,1,1,2,1,1,1,1,2,1,1,1,1,2,1,1,1,2,2,1,1,1,1,1,1,1,3,1,2,1,1,1,1,1,1,1,1,1,2,3,1,3,1,2,1,1,2,1,3,1,2,2,1,3,1,1,1,1,2,1,1,1,1,2,2,1,2,2,1,1,1,2,2,2,1,1,2,2,2,2,1,1,1,2,1,2,1,3,1,2,1,2,1,1,2,2,2,2,2,1,1,2,2,1,2,1,1,2,3,3.202455
1,3,3,3,1,1,1,1,2,1,2,1,1,1,1,1,1,3,1,2,1,1,2,2,1,2,1,1,1,2,1,2,3,1,2,1,2,3,1,1,3,1,2,1,1,2,1,1,2,1,1,1,1,3,1,2,1,1,2,1,1,1,1,2,3,2,3,2,1,2,2,1,1,1,1,1,1,1,2,2,1,1,1,1,1,2,1,1,3,1,1,1,1,2,2,1,1,1,2,1,1,3,2,2,1,2,2,2,2,1,2,2,1,2,2,1,1,1,2,1,1,1,1,1,3,1,1,2,1,2,1,2,3,1,2,1,1,2,1,1,2,1,2,1,2,1,2,1,2,1,2,2,2,1,3,2,2,2,2,1,2,2,3,1,1,2,2,2,2,1,2,2,1,1,1,1,1,2,1,2,1,2,1,2,2,2,1,2,2,3,2,1,2,2,1,1,2,1,2,2,1,1,2,1,2,2,1,2,1,2,2,1,1,2,3,1,2,2,1,3,2,2,1,1,2,1,2,1,1,1,1,1,2,2,1,2,1,2,1,1,2,1,1,2,1,1,1,1,1,2,1,1,1,2,1,1,1,1,1,2,1,1,1,3,3,1,1,2,2,1,1,1,1,2,2,1,2,1,3,1,2,2,2,1,1,2,3,1,2,1,1,2,1,1,1,2,1,1,2,3,1,1,1,2,1,1,1,-1.336839
2,2,1,2,1,2,2,2,2,1,1,1,1,3,1,1,2,1,1,1,2,2,1,1,1,2,1,2,2,1,1,2,2,2,1,1,2,3,1,3,2,1,2,2,2,2,1,2,2,2,2,2,1,1,1,1,2,2,3,1,2,2,2,2,2,1,2,1,2,3,3,2,2,1,1,2,2,1,2,1,2,1,1,2,1,1,1,1,2,2,1,1,1,1,1,2,2,2,1,1,1,2,1,1,1,1,2,3,2,1,2,3,1,2,1,1,1,1,2,1,1,1,2,2,1,1,2,2,2,1,2,2,2,1,2,1,1,1,2,2,1,2,2,1,1,1,1,1,2,1,1,1,3,1,3,2,1,2,2,1,1,1,1,1,1,2,1,1,1,1,1,3,2,3,1,2,2,1,1,1,1,1,1,2,2,1,1,1,1,1,1,1,2,2,2,2,1,1,2,1,2,2,3,2,1,1,2,2,2,2,3,1,1,2,1,1,3,2,1,2,1,1,1,1,1,1,1,1,1,1,1,1,1,3,1,2,1,3,2,1,1,1,1,1,2,1,2,2,1,2,1,1,1,1,1,1,1,1,2,1,2,1,1,1,3,3,2,2,1,2,1,1,2,1,2,1,2,2,1,1,1,2,1,1,1,2,1,1,1,1,2,2,1,3,1,1,1,1,2,3,2,1,2,1,1,1,1,30.847389
1,1,2,1,1,2,3,1,2,2,2,1,2,2,1,1,1,1,1,1,1,2,3,1,1,1,3,1,2,1,1,2,2,1,1,1,1,2,1,1,3,2,3,1,2,1,1,3,1,2,1,2,2,1,2,2,2,2,2,1,1,2,2,1,1,2,1,1,1,1,1,1,2,2,1,1,2,1,2,3,3,1,2,1,1,2,2,2,2,2,1,2,1,1,2,2,1,2,3,2,1,1,1,1,1,2,2,1,1,2,2,2,1,2,1,3,1,1,2,2,1,2,1,1,2,2,1,2,3,1,2,2,2,1,1,1,1,1,2,1,2,2,1,1,2,1,1,2,2,2,2,1,2,1,1,1,2,1,1,1,3,1,2,2,1,1,2,1,2,1,1,2,2,3,1,2,1,2,2,2,2,2,1,2,1,2,1,3,1,1,3,3,3,2,3,1,1,2,1,2,3,2,1,1,1,2,2,2,2,1,1,2,1,2,2,1,1,1,1,1,1,2,2,1,1,1,2,2,1,2,2,2,2,1,1,1,1,2,3,1,1,2,1,1,1,1,1,2,1,1,2,1,1,2,2,3,1,1,1,1,1,3,2,1,2,2,1,1,1,3,1,2,1,2,2,1,1,1,1,1,1,1,3,1,2,2,2,1,1,1,2,2,1,1,1,1,1,1,1,2,1,2,2,3,1,2,1,36.37736
1,2,2,1,1,1,1,1,3,1,1,1,1,2,1,2,1,2,1,1,1,2,1,1,1,1,1,2,2,1,1,1,2,1,2,2,2,1,1,1,2,1,1,1,1,1,2,2,2,3,2,1,2,1,2,2,2,1,2,2,2,2,1,2,2,1,1,1,1,1,3,2,1,1,3,1,1,1,2,1,3,1,1,1,2,3,2,1,3,2,2,2,2,1,2,1,2,1,1,2,1,1,2,1,2,1,1,1,1,1,1,2,1,2,2,1,2,2,1,1,2,2,1,2,2,2,1,2,1,2,2,2,1,1,1,2,1,1,1,1,1,2,1,1,2,2,1,2,2,1,1,1,2,1,1,1,1,1,1,2,1,1,2,3,3,1,2,1,1,2,1,1,2,1,1,2,1,2,2,1,1,1,2,1,2,2,1,2,1,1,1,1,1,2,2,1,2,1,1,2,2,1,1,3,1,2,3,2,2,2,2,1,2,1,3,1,3,2,1,2,2,1,1,1,2,2,1,1,1,1,1,1,1,3,2,3,1,3,1,3,1,1,3,1,3,3,3,2,1,2,1,1,1,1,1,1,1,1,1,1,1,2,1,2,1,2,1,1,2,2,1,1,1,1,2,1,2,2,1,1,1,3,1,1,2,2,2,2,1,1,2,2,2,2,1,2,2,2,1,1,2,1,1,1,1,1,3,40.132101
2,1,1,2,1,2,1,2,1,2,2,2,2,2,2,1,3,2,1,1,1,1,3,1,1,2,1,2,2,1,1,2,2,3,1,1,2,1,2,1,1,2,2,2,3,1,1,2,2,3,1,1,2,1,1,1,1,2,3,1,2,1,1,2,1,2,1,1,1,2,2,1,1,2,1,1,2,1,1,1,1,1,2,2,1,1,2,2,1,1,1,2,1,1,1,1,1,3,3,1,1,2,2,1,1,1,2,2,2,2,1,2,1,2,2,1,1,2,1,2,2,2,1,1,3,2,1,3,1,1,1,1,1,1,1,1,1,1,1,2,2,1,1,1,1,2,3,1,2,2,2,1,2,1,1,2,2,2,2,2,1,2,1,1,1,1,2,1,1,1,1,1,1,2,1,2,1,1,2,1,2,1,3,1,2,1,1,2,1,1,2,1,1,2,1,1,2,1,1,2,1,1,2,1,2,1,2,1,1,2,1,3,1,2,1,1,2,2,1,3,1,3,1,2,2,1,3,1,1,2,1,2,2,1,2,1,1,1,1,1,1,3,1,1,2,1,1,2,1,3,3,1,1,1,2,3,2,1,2,2,3,1,1,2,1,2,1,1,2,1,3,1,1,1,1,1,1,2,2,2,1,2,2,2,1,1,2,1,1,1,1,2,1,3,2,3,1,2,1,1,1,2,1,1,1,2,2,36.196551
1,3,1,2,2,3,2,2,1,2,1,1,1,2,1,2,1,2,2,2,2,2,3,1,1,2,1,1,2,2,1,2,3,1,2,2,2,2,1,2,1,2,1,2,2,1,2,2,1,2,1,1,1,1,1,2,2,2,3,2,2,1,2,2,2,1,2,1,1,1,3,2,1,1,1,1,1,2,2,1,3,2,3,2,1,1,2,3,2,2,1,3,1,1,2,2,1,2,1,2,1,2,2,2,1,1,2,1,2,1,2,1,1,1,1,1,1,1,1,2,1,2,1,1,2,1,1,1,2,2,1,3,2,2,1,1,2,1,2,2,1,2,1,1,1,3,3,2,2,2,3,2,1,1,1,1,1,1,1,1,1,1,1,3,1,1,1,1,1,1,2,2,2,2,1,2,1,1,1,3,2,2,1,1,2,1,1,1,3,1,1,1,1,1,2,2,1,1,1,2,1,1,2,1,1,2,2,1,3,1,1,2,2,1,3,1,1,2,2,2,1,2,1,1,2,1,2,1,1,1,2,2,2,1,1,3,2,1,1,1,1,1,2,1,2,2,2,2,2,2,1,2,2,2,2,2,3,1,2,2,2,1,3,2,2,1,1,1,1,2,1,2,1,1,2,1,2,1,2,2,2,1,1,1,1,1,2,2,2,2,2,1,1,2,1,1,1,1,2,3,1,3,2,1,2,2,1,116.802632
1,1,2,2,1,1,3,2,2,2,1,3,1,2,1,2,1,2,2,2,1,1,1,1,1,2,1,1,1,1,2,2,2,1,2,1,1,2,1,2,2,2,1,1,1,2,2,1,1,2,1,1,1,2,3,2,1,1,1,2,1,2,1,2,2,1,2,1,2,3,1,2,1,1,1,2,2,2,2,1,1,1,2,1,2,2,2,1,2,1,2,2,2,1,2,1,1,1,1,2,1,1,2,2,1,1,1,2,2,1,3,1,1,2,2,1,2,1,2,2,1,1,2,1,2,2,2,3,1,2,2,1,1,1,1,1,2,1,2,1,1,1,3,2,1,3,1,2,1,2,2,2,1,3,3,1,2,3,1,1,2,1,1,2,3,1,2,2,1,1,1,1,2,1,3,2,1,1,2,1,2,1,1,2,1,1,1,2,2,1,1,2,2,2,2,1,1,1,2,2,2,1,1,2,1,1,3,1,1,1,3,2,2,1,2,3,2,1,1,2,1,2,2,1,1,2,1,1,1,2,1,1,3,1,1,1,1,1,1,3,1,1,1,1,2,1,2,2,1,1,2,1,1,1,1,1,1,3,1,1,2,2,1,2,1,3,1,2,3,2,1,1,2,1,2,1,2,1,2,3,2,1,2,2,1,2,2,3,1,1,2,1,1,2,1,1,1,1,1,3,2,1,2,2,1,1,2,10.411758
1,1,2,2,2,1,2,1,2,1,1,1,1,2,1,1,1,2,1,1,2,1,1,1,1,1,2,1,2,1,2,1,1,1,2,2,1,3,1,2,2,2,2,1,1,1,1,2,2,2,2,1,1,1,1,1,1,1,2,1,1,2,2,1,2,2,2,1,1,2,3,1,1,1,1,2,2,1,1,2,2,1,3,2,3,1,2,2,1,2,1,3,2,1,2,2,1,2,1,1,1,1,2,1,1,1,2,1,1,2,2,1,1,2,1,2,1,2,1,1,2,2,1,2,1,1,1,2,1,1,2,1,1,1,1,1,1,2,2,1,1,1,1,1,1,1,1,1,2,2,1,1,1,1,1,2,2,3,2,1,2,1,3,1,1,1,1,2,1,1,1,1,2,3,3,1,1,2,3,1,1,1,1,1,2,1,2,1,1,1,2,2,1,3,1,2,1,1,1,1,2,3,3,2,1,1,2,2,2,1,1,1,1,2,2,2,2,2,1,2,1,1,1,1,2,1,3,2,2,2,2,2,2,1,2,2,1,2,2,2,1,3,1,1,3,1,2,1,1,2,1,3,1,2,2,2,2,3,1,1,1,3,2,2,1,2,1,1,2,2,1,3,2,1,2,1,1,2,1,1,3,2,1,2,2,1,2,2,1,1,1,1,2,2,3,1,2,1,2,2,1,1,2,1,1,1,1,14.525857
1,2,1,1,1,2,2,1,1,2,1,2,1,2,1,2,1,1,1,1,1,2,1,1,1,1,1,1,1,2,1,1,2,1,1,3,2,1,2,1,1,1,1,2,1,1,1,2,1,1,1,1,2,2,1,3,1,2,2,1,1,1,1,1,1,2,3,2,2,2,3,2,1,2,2,1,1,2,2,1,2,2,1,1,2,1,2,2,2,2,2,1,1,1,1,2,1,2,3,1,1,2,1,1,1,1,2,3,1,1,1,3,1,1,2,1,1,1,1,3,1,1,1,1,2,1,1,1,1,1,1,2,2,1,1,1,1,2,1,1,1,3,1,2,2,1,1,2,3,2,2,2,2,1,2,1,1,1,1,1,1,1,1,1,2,1,2,2,1,2,1,2,1,2,1,2,1,1,2,1,1,2,1,1,1,1,2,1,2,1,1,3,2,1,1,2,1,1,1,2,1,1,1,2,2,1,2,2,2,2,2,2,3,2,1,1,1,2,2,1,1,1,2,2,1,2,3,1,1,3,1,1,1,1,1,2,1,1,2,1,1,2,1,2,2,2,2,2,1,1,2,1,1,1,1,2,2,1,1,2,1,2,2,1,3,1,2,1,1,1,1,1,1,1,2,1,2,3,2,2,2,2,1,2,2,2,2,1,1,2,1,1,1,3,3,2,2,2,2,2,1,1,2,2,1,1,2,41.502002
1,1,3,3,1,2,2,1,2,2,2,1,1,2,2,2,2,1,1,3,1,1,1,1,1,2,2,1,1,1,1,2,2,1,1,1,2,1,1,1,1,1,2,1,2,1,1,1,3,1,2,1,2,1,1,2,1,2,3,2,1,2,1,1,1,1,2,1,2,2,1,2,1,2,2,2,2,1,2,1,3,1,2,1,2,2,1,1,1,1,1,2,1,1,2,1,1,2,1,1,1,2,1,1,1,1,1,1,1,1,1,1,2,1,2,1,1,2,1,2,2,2,1,2,2,1,2,2,2,1,2,1,3,1,1,1,2,1,2,1,1,1,3,1,2,1,1,3,2,2,2,2,1,1,1,2,1,2,2,1,2,1,1,1,2,1,1,1,1,1,1,1,1,1,2,2,2,2,2,1,1,2,1,3,1,1,2,2,1,1,1,2,3,2,3,1,1,1,1,1,1,1,3,1,1,1,2,2,2,3,2,2,2,2,2,1,1,3,2,1,2,1,2,1,1,1,2,2,2,1,2,1,1,1,1,2,1,2,1,2,1,1,1,1,1,1,2,2,1,3,3,1,1,3,1,2,1,1,1,2,1,2,1,2,3,2,1,2,2,1,1,2,1,1,2,1,2,1,1,1,2,1,1,2,2,1,1,1,1,2,1,2,1,2,2,1,1,2,1,2,1,2,2,1,1,1,3,34.725706
2,3,2,2,1,2,2,1,1,2,1,2,2,2,3,1,2,1,3,1,1,2,2,1,1,1,1,1,1,2,1,1,2,1,2,1,1,1,1,1,2,2,2,2,2,2,1,3,2,2,1,1,2,1,1,3,1,1,2,1,2,1,2,2,1,1,1,1,1,1,2,1,2,2,2,1,3,1,1,1,2,2,2,1,1,1,2,2,2,1,2,1,1,2,1,2,1,1,1,1,1,1,2,2,1,1,1,1,2,1,1,2,1,1,3,2,1,1,1,2,1,1,1,2,2,1,2,1,1,1,1,2,2,2,2,1,2,3,2,1,1,1,1,2,2,1,2,2,2,1,2,3,1,1,1,2,1,1,1,2,1,1,2,3,1,2,1,3,1,1,3,2,1,2,1,2,1,2,2,2,1,2,1,1,1,1,2,1,1,1,1,1,2,2,1,1,2,1,2,2,1,1,2,2,1,2,3,1,2,1,2,1,2,1,2,1,1,2,1,1,2,2,2,1,1,1,1,2,1,2,1,1,2,2,1,2,1,3,1,1,1,2,2,1,1,2,2,1,2,1,1,1,3,2,1,2,1,1,1,1,1,3,1,2,2,1,1,1,1,1,1,2,1,1,1,1,2,2,2,1,1,2,1,2,1,3,1,2,1,1,2,1,1,2,1,1,1,1,3,1,2,2,1,3,1,1,1,53.563071
1,3,2,1,1,2,1,1,1,1,1,2,1,2,2,2,1,2,1,1,1,1,1,1,1,1,1,1,2,2,1,2,1,1,2,2,2,2,2,1,2,1,2,1,1,1,2,2,1,1,1,1,2,1,1,2,2,1,2,3,1,1,2,1,1,2,2,1,1,1,3,2,1,2,1,1,2,1,2,1,2,2,2,2,3,2,1,3,1,1,1,2,1,2,1,1,1,2,2,1,1,1,2,1,2,1,1,3,1,2,2,1,2,1,1,1,2,1,2,1,1,2,1,1,1,1,2,1,2,1,1,1,2,1,1,1,1,2,2,2,2,1,1,1,1,2,2,3,1,2,2,1,2,3,3,1,1,1,1,1,1,1,1,2,1,1,1,1,1,1,1,1,1,1,1,2,2,1,2,2,1,1,1,2,1,2,1,1,1,1,1,1,1,2,1,2,1,1,2,1,2,1,2,1,1,2,1,1,1,2,2,1,2,1,1,2,1,1,1,2,2,2,2,1,2,1,1,1,1,2,1,2,2,2,1,2,1,1,1,1,2,1,2,1,1,1,2,1,1,3,2,1,2,1,1,1,3,1,1,1,2,3,2,1,2,1,1,2,2,2,2,1,1,1,1,2,1,2,1,2,1,2,2,1,1,3,1,1,1,1,1,2,1,2,2,2,1,1,3,2,1,2,1,3,2,1,1,55.572905
1,1,1,1,2,1,1,1,2,1,1,2,3,3,1,1,2,1,2,1,1,2,1,2,2,1,1,2,1,1,1,1,1,1,1,1,2,2,1,2,2,2,1,1,1,1,1,3,1,2,2,2,1,1,1,1,1,2,1,2,2,2,2,2,2,2,1,1,2,1,2,1,1,1,1,3,2,1,2,2,1,1,2,1,3,1,2,1,3,2,2,1,1,1,1,2,1,1,2,2,1,1,1,1,2,1,1,2,2,1,1,1,2,1,2,1,1,1,2,1,1,1,1,3,2,1,1,2,2,1,2,2,2,1,1,1,1,1,2,1,1,3,3,1,2,1,2,2,1,1,3,1,2,3,1,1,1,1,1,1,1,1,2,1,1,1,2,1,1,2,2,2,2,2,1,2,2,1,2,1,1,2,1,1,2,2,1,1,1,1,1,1,1,1,1,1,2,1,2,2,1,1,1,1,2,1,2,3,2,1,1,2,2,2,2,1,3,3,1,1,2,1,1,1,1,1,1,1,1,2,1,1,2,2,1,2,1,1,1,1,1,1,2,2,1,1,3,3,1,1,2,2,1,2,2,1,2,1,1,1,1,2,2,1,1,1,3,2,1,1,3,1,1,1,1,2,2,2,3,2,2,1,1,2,1,2,2,2,2,1,1,1,1,2,1,1,1,2,1,2,1,1,1,1,1,1,1,46.858148
1,1,2,1,2,1,1,1,2,2,2,1,1,2,1,2,2,1,1,3,2,2,1,2,1,1,3,1,2,1,1,1,2,1,1,1,1,2,1,1,3,1,2,1,1,2,1,1,1,2,2,1,1,3,3,3,1,1,3,1,2,1,2,3,1,2,3,1,1,2,2,2,2,1,1,2,1,2,2,1,2,1,2,2,1,2,1,1,1,1,1,2,2,2,2,1,1,2,2,2,1,1,2,2,2,1,1,1,1,1,1,1,1,1,2,2,1,2,1,2,1,1,2,1,2,2,1,1,1,1,1,1,1,1,2,1,1,2,1,1,1,1,1,1,2,2,2,2,3,2,1,1,1,1,1,1,1,2,1,1,1,2,2,3,2,1,1,1,2,1,2,1,1,2,2,2,1,1,2,1,2,3,1,2,3,1,1,1,1,1,1,2,1,1,2,2,1,1,1,1,1,2,2,2,1,1,3,2,2,2,1,2,1,1,1,2,2,1,2,2,1,2,2,1,1,1,2,1,2,1,2,1,1,2,2,3,1,2,1,3,1,1,1,3,1,2,1,1,1,3,1,1,1,2,1,1,1,2,2,2,3,3,1,1,1,1,1,1,3,2,2,3,1,1,1,2,1,1,3,1,2,1,2,1,2,2,1,1,1,2,1,3,1,1,2,3,1,1,2,2,1,1,2,1,1,1,2,44.394484
1,1,1,1,1,1,1,3,1,1,1,2,1,1,1,1,1,2,1,2,1,2,1,1,2,1,1,1,1,2,1,1,1,1,1,1,1,2,2,2,1,2,3,1,1,1,1,1,1,1,1,1,1,1,1,2,2,2,1,2,1,1,2,2,3,1,1,1,1,1,3,1,3,2,1,1,1,2,2,1,2,2,3,2,2,3,1,3,1,3,1,2,2,1,2,1,2,1,2,1,2,1,1,1,1,1,1,2,1,1,2,1,1,2,2,2,3,1,2,2,1,2,1,2,3,2,1,2,1,1,1,2,2,1,1,1,2,2,1,2,1,2,1,2,1,1,2,2,1,3,2,1,3,1,2,1,1,1,1,2,2,1,3,2,1,1,1,3,1,1,1,2,1,1,2,3,1,1,1,2,1,1,1,1,2,2,1,1,2,2,1,1,1,1,1,2,1,1,1,1,1,2,2,2,1,2,1,1,1,2,1,1,2,1,2,1,1,1,1,2,1,2,1,1,2,1,1,1,1,1,1,1,1,1,1,1,1,1,2,2,1,3,2,3,1,1,2,1,1,2,2,2,1,2,1,1,2,1,1,1,1,3,2,1,3,1,1,1,2,1,1,1,1,1,2,1,2,1,2,2,2,2,1,1,2,2,1,1,1,1,2,1,1,2,2,2,1,1,1,3,2,2,1,1,1,1,2,21.617629
2,1,2,1,1,2,3,2,3,1,1,3,2,2,1,1,1,2,1,1,2,2,1,1,1,3,2,3,2,3,2,1,2,1,1,1,1,1,1,1,2,1,2,1,2,2,1,2,1,2,1,2,1,2,3,2,2,1,2,2,1,1,2,1,2,3,3,1,1,1,3,2,1,3,1,3,2,1,1,1,2,2,1,2,2,3,2,3,2,1,2,1,2,3,2,2,1,2,1,2,1,1,1,1,1,1,2,2,1,1,1,1,2,1,1,2,1,1,1,1,1,2,2,2,3,2,1,1,1,1,1,2,2,1,2,2,2,2,1,1,2,1,2,1,1,1,2,2,1,2,1,1,3,1,2,1,1,1,1,1,1,1,1,2,1,1,1,3,1,1,2,3,2,3,1,1,2,2,2,1,2,2,1,1,2,1,1,1,1,1,2,3,1,2,2,1,1,1,1,3,1,1,1,1,1,1,2,2,1,2,1,2,2,2,1,3,3,1,2,1,1,1,2,1,1,1,3,2,2,3,2,1,2,1,1,2,1,2,2,1,1,1,2,2,1,1,3,2,1,1,2,2,1,3,1,1,2,2,1,2,1,2,1,1,2,3,2,1,1,3,1,2,1,1,1,1,1,2,3,1,2,1,2,1,1,2,1,1,1,1,1,2,1,2,1,2,2,2,1,2,1,2,2,1,2,1,2,64.690878
1,2,3,1,1,2,1,2,2,3,1,1,1,2,1,2,2,1,1,1,1,1,2,1,1,2,3,2,3,1,1,1,2,2,1,1,1,2,1,2,2,1,3,1,3,1,1,1,1,1,2,1,1,2,1,1,1,2,1,2,1,1,2,3,1,2,2,1,1,1,1,1,1,2,1,2,1,2,1,1,2,1,1,1,2,2,3,3,1,2,1,1,1,1,2,2,1,1,2,2,2,3,1,2,2,1,1,2,3,1,2,2,2,2,2,1,1,1,1,2,1,2,1,1,2,1,2,2,2,1,2,1,2,2,1,1,2,2,1,1,2,2,1,1,1,2,1,1,1,2,2,1,2,1,1,2,1,2,1,1,1,2,1,1,3,3,1,1,2,1,2,1,1,3,2,1,1,1,1,1,1,1,1,1,2,2,1,1,1,1,1,1,2,3,1,1,1,1,1,1,2,2,1,2,1,1,1,3,1,1,2,1,1,2,1,1,3,1,1,1,1,1,2,1,1,1,2,2,1,1,2,1,2,1,1,2,1,2,1,3,1,1,2,1,2,2,3,2,1,2,2,2,2,1,1,3,1,2,1,1,2,2,2,2,1,2,1,1,1,2,2,1,1,1,1,1,2,1,1,2,2,1,1,2,1,2,2,1,2,1,1,2,1,1,1,1,2,1,2,2,1,1,2,1,1,1,3,59.057978
2,2,1,2,1,3,2,1,1,2,1,1,2,3,1,2,2,3,2,2,2,1,3,2,2,2,2,1,1,1,1,1,2,1,1,2,1,3,1,1,1,1,3,2,2,1,2,2,2,1,1,2,1,2,2,1,1,1,1,1,2,2,3,2,3,1,1,1,1,1,1,2,1,1,1,2,1,1,1,1,2,3,1,2,2,2,2,1,2,1,1,1,1,1,2,1,2,1,2,1,2,2,1,2,2,1,1,2,1,1,1,2,1,2,2,1,1,1,1,1,1,2,2,2,2,1,2,2,1,1,1,2,2,1,1,1,2,2,3,1,1,2,3,1,2,1,2,1,2,1,1,2,1,1,1,2,1,1,2,1,2,1,1,1,2,2,1,1,1,1,1,1,1,2,2,2,1,1,2,1,1,1,1,1,2,2,2,1,1,1,2,2,1,1,1,2,1,1,1,1,2,1,2,1,1,2,1,2,1,2,1,3,2,2,2,3,2,2,1,2,2,3,1,1,1,2,1,1,1,1,1,1,1,1,1,2,1,1,1,2,1,2,1,1,1,1,1,2,2,1,1,1,1,1,1,2,1,3,1,1,1,3,1,3,2,1,2,3,2,2,3,1,1,2,1,1,2,1,1,3,1,1,1,1,2,2,1,1,1,1,1,1,1,2,1,1,1,1,2,2,1,2,1,2,1,1,1,141.279529
2,1,2,2,2,3,3,1,1,2,1,1,1,1,1,1,1,2,2,2,2,2,3,1,1,2,1,2,1,2,1,2,2,1,1,2,3,1,1,2,2,2,2,2,1,1,1,2,2,1,1,2,1,2,2,1,2,2,1,2,3,2,2,3,1,1,1,1,1,2,3,2,3,3,1,2,1,1,2,1,1,1,1,2,1,1,1,1,2,2,1,2,2,2,1,1,1,2,1,1,1,1,3,1,1,1,1,2,1,2,1,2,2,1,3,2,2,2,1,1,2,2,1,1,1,1,1,3,2,2,1,1,2,1,2,2,1,1,2,1,1,1,1,1,1,2,2,1,2,2,1,1,2,1,1,2,1,1,1,1,1,1,1,1,1,1,2,1,2,1,1,1,2,2,1,1,1,2,1,2,1,2,1,1,1,1,1,2,1,1,1,2,1,2,2,3,1,2,1,1,1,1,1,1,1,1,1,2,2,1,1,1,2,1,2,2,2,1,1,2,2,2,2,1,1,1,2,1,1,2,1,2,2,2,2,1,1,3,3,2,1,1,1,1,1,1,1,3,1,2,2,2,2,2,1,1,2,1,1,2,1,2,3,1,1,2,2,2,3,1,2,1,1,1,1,2,1,1,1,1,1,1,2,1,2,2,1,1,1,1,1,2,1,1,2,1,1,2,2,3,2,1,2,1,1,1,3,103.021045
1,1,1,1,1,2,2,1,2,2,1,1,1,2,2,2,1,2,2,1,1,1,1,2,1,2,1,1,1,2,2,1,2,2,1,2,1,2,2,1,1,1,2,3,1,1,2,2,1,2,1,1,1,1,1,2,2,2,2,1,2,2,3,1,1,2,1,1,1,2,2,1,3,2,1,3,1,2,2,1,2,1,1,1,2,2,3,2,1,2,1,2,1,1,3,1,1,2,2,2,2,2,2,2,1,1,1,1,1,1,2,1,1,2,2,2,1,1,1,2,1,1,2,1,1,2,1,2,1,1,1,2,1,2,1,2,2,2,1,2,1,2,1,2,1,1,1,1,2,2,2,2,1,2,1,2,2,1,2,1,2,1,1,2,2,1,2,1,1,1,1,2,1,1,2,1,3,2,1,1,1,1,1,1,2,1,1,1,1,1,1,2,3,1,1,2,1,1,2,2,2,3,2,1,1,1,3,2,1,2,3,1,1,1,2,1,2,1,1,2,1,2,1,1,2,1,1,1,1,1,2,1,3,1,1,1,2,1,1,2,1,2,2,1,2,2,1,2,2,2,2,2,1,1,1,1,2,1,1,2,3,3,2,2,2,3,2,1,1,1,1,2,1,1,1,1,1,1,1,2,2,1,2,1,1,2,2,1,1,1,2,2,1,1,2,1,1,2,1,1,2,2,2,1,1,1,2,40.876967
1,1,2,1,1,3,1,1,3,2,1,1,3,2,1,1,1,1,1,2,2,1,1,1,1,2,2,1,1,1,1,1,2,2,1,1,2,1,1,3,1,2,1,2,1,1,3,1,2,3,1,1,1,2,2,2,1,1,1,1,3,2,1,2,2,1,1,2,2,1,2,2,2,1,1,1,2,1,3,1,2,2,2,3,2,3,2,1,2,1,1,2,2,2,1,2,1,2,3,1,1,1,1,1,1,1,1,2,2,3,1,1,2,1,2,1,1,1,2,2,1,2,1,1,1,2,1,1,2,1,1,1,3,1,2,2,1,1,3,1,1,1,2,1,1,2,1,1,2,2,1,1,2,2,2,2,2,2,1,1,1,1,1,1,2,1,1,2,2,1,2,1,2,3,1,2,2,2,2,1,1,1,1,1,1,2,1,2,2,1,1,3,2,1,1,2,1,1,1,2,2,3,2,2,1,1,2,1,2,1,2,1,1,1,3,1,2,3,1,2,1,1,1,1,1,2,2,2,1,1,1,1,2,2,1,3,2,1,2,2,1,2,2,1,2,2,1,2,1,1,2,2,1,1,2,2,1,3,2,1,1,1,1,3,3,1,1,1,1,2,1,2,2,1,1,2,1,2,2,1,2,2,2,2,2,3,1,1,1,1,1,1,1,1,1,1,1,1,1,1,1,1,2,2,1,1,1,135.791243
1,2,2,1,1,3,2,1,1,3,2,3,1,1,1,1,1,2,1,1,2,2,1,1,1,2,1,1,1,1,1,2,1,1,1,1,1,1,1,1,2,1,1,1,3,2,2,1,1,2,1,1,1,2,1,1,1,1,2,1,2,2,1,2,2,2,2,1,1,1,2,1,1,2,1,2,2,1,1,3,1,1,1,2,2,2,2,2,2,2,1,3,2,2,1,1,2,2,1,2,1,1,2,1,1,2,1,3,1,1,2,2,1,1,3,1,1,2,1,2,1,1,3,1,1,1,1,1,1,1,1,1,1,1,1,2,1,1,2,1,1,1,1,1,1,1,1,1,2,3,1,1,1,1,1,2,2,1,1,1,2,1,2,1,2,2,1,3,2,1,1,1,2,2,1,1,2,2,2,1,2,1,1,1,2,1,2,1,2,2,1,3,3,3,2,2,1,1,1,1,1,1,2,2,1,2,2,2,2,1,1,2,2,1,2,1,1,1,1,1,2,3,1,1,1,1,2,1,1,1,1,1,2,1,2,2,1,1,1,3,1,1,1,1,3,1,3,1,1,2,2,2,1,1,2,2,2,1,2,1,1,3,2,2,2,1,2,1,1,1,1,1,1,2,1,1,2,1,2,1,1,2,2,1,1,1,1,1,1,2,2,2,1,3,1,1,1,1,2,1,1,1,1,3,1,3,1,117.105888
1,2,1,1,2,2,1,1,2,1,1,2,2,2,1,1,2,1,1,2,2,2,2,3,1,2,2,1,1,1,2,2,2,2,1,1,2,3,2,2,2,1,1,1,2,1,1,3,2,1,2,2,1,1,1,2,1,1,2,1,2,1,1,2,2,1,3,2,1,2,2,3,3,2,2,2,1,1,2,2,2,1,1,2,2,2,1,2,1,1,1,2,1,1,1,2,1,3,3,1,1,1,2,2,1,1,2,2,1,2,1,3,2,1,2,3,2,1,2,2,1,1,1,2,2,1,1,2,1,3,1,1,3,1,1,2,1,2,3,1,2,2,2,1,3,2,2,2,1,3,1,1,1,1,1,1,2,2,1,1,2,3,1,2,2,2,2,2,1,1,1,2,3,1,1,3,2,1,1,1,1,1,1,2,1,2,1,3,1,1,1,1,1,3,2,1,1,1,1,2,1,2,1,3,1,2,2,1,1,1,1,1,1,1,1,1,1,1,1,3,1,1,1,1,2,1,2,1,3,2,1,1,1,2,2,2,1,3,1,1,2,1,1,2,2,1,2,2,1,1,1,1,1,1,1,1,2,1,1,1,1,1,1,2,1,2,2,2,1,2,2,2,2,1,1,1,2,1,2,2,3,1,3,1,1,1,3,2,1,1,2,1,1,2,1,1,1,1,2,1,2,3,1,2,1,1,3,62.695753
1,2,2,2,1,2,2,2,2,2,1,2,1,1,1,1,2,1,1,1,2,1,1,2,1,2,1,1,1,1,1,2,2,1,2,1,2,1,1,1,2,2,1,2,1,1,1,2,1,2,1,1,1,2,1,1,1,1,2,2,2,2,1,3,1,1,1,1,1,2,2,1,2,2,1,1,2,1,2,2,1,1,2,2,2,3,2,1,2,1,3,2,1,1,2,1,3,1,1,3,2,1,2,1,1,1,1,2,3,2,2,2,1,1,3,1,2,2,2,1,1,1,1,1,2,1,1,1,2,2,1,1,2,2,1,2,1,1,1,1,1,1,2,1,1,1,1,2,2,2,2,1,1,1,1,1,1,2,2,1,2,1,2,1,3,2,2,1,1,1,2,2,2,2,1,2,1,1,3,1,1,1,2,1,1,2,1,2,1,1,1,3,2,2,1,2,1,3,1,1,1,1,3,1,2,3,2,2,3,1,2,1,2,1,2,1,3,2,2,1,1,2,2,1,1,2,1,1,1,1,1,1,2,2,1,2,1,2,1,1,2,2,1,1,2,2,1,1,1,2,1,1,1,2,1,1,1,2,1,1,2,2,1,2,1,3,2,1,2,1,1,1,2,1,3,1,1,1,1,1,2,2,1,1,1,3,1,3,1,1,2,2,2,2,2,1,1,1,1,1,2,1,1,1,1,1,1,21.005972
