# Supplementary material for: SNPs selection using support vector regression and genetic algorithms in GWAS
Source: BMC Genomics. 2014 Oct 27;15(Suppl 7):S4. doi: 10.1186/1471-2164-15-S7-S4 (PMC4243330; doi:10.1186/1471-2164-15-S7-S4)
Supplement: Sup file 2 — Databases after the first selection of markers first selection in the simulations 1 and 2. Format: RAR Size: 6,92 MB [file 1471-2164-15-S7-S4-S2.zip › data_s_0.50_sim1_without_Bonferroni.arff]

@relation R_data_frame

@attribute SNP1 numeric
@attribute SNP3 numeric
@attribute SNP4 numeric
@attribute SNP5 numeric
@attribute SNP6 numeric
@attribute SNP7 numeric
@attribute SNP8 numeric
@attribute SNP9 numeric
@attribute SNP10 numeric
@attribute SNP11 numeric
@attribute SNP12 numeric
@attribute SNP13 numeric
@attribute SNP15 numeric
@attribute SNP16 numeric
@attribute SNP17 numeric
@attribute SNP20 numeric
@attribute SNP21 numeric
@attribute SNP22 numeric
@attribute SNP24 numeric
@attribute SNP25 numeric
@attribute SNP26 numeric
@attribute SNP28 numeric
@attribute SNP29 numeric
@attribute SNP30 numeric
@attribute SNP31 numeric
@attribute SNP33 numeric
@attribute SNP34 numeric
@attribute SNP38 numeric
@attribute SNP41 numeric
@attribute SNP42 numeric
@attribute SNP49 numeric
@attribute SNP50 numeric
@attribute SNP51 numeric
@attribute SNP52 numeric
@attribute SNP53 numeric
@attribute SNP54 numeric
@attribute SNP57 numeric
@attribute SNP60 numeric
@attribute SNP63 numeric
@attribute SNP65 numeric
@attribute SNP66 numeric
@attribute SNP69 numeric
@attribute SNP70 numeric
@attribute SNP71 numeric
@attribute SNP77 numeric
@attribute SNP78 numeric
@attribute SNP79 numeric
@attribute SNP81 numeric
@attribute SNP85 numeric
@attribute SNP87 numeric
@attribute SNP91 numeric
@attribute SNP96 numeric
@attribute SNP99 numeric
@attribute SNP101 numeric
@attribute SNP104 numeric
@attribute SNP105 numeric
@attribute SNP106 numeric
@attribute SNP107 numeric
@attribute SNP108 numeric
@attribute SNP111 numeric
@attribute SNP112 numeric
@attribute SNP113 numeric
@attribute SNP114 numeric
@attribute SNP118 numeric
@attribute SNP121 numeric
@attribute SNP122 numeric
@attribute SNP123 numeric
@attribute SNP125 numeric
@attribute SNP126 numeric
@attribute SNP128 numeric
@attribute SNP129 numeric
@attribute SNP130 numeric
@attribute SNP133 numeric
@attribute SNP134 numeric
@attribute SNP135 numeric
@attribute SNP137 numeric
@attribute SNP138 numeric
@attribute SNP139 numeric
@attribute SNP141 numeric
@attribute SNP149 numeric
@attribute SNP151 numeric
@attribute SNP156 numeric
@attribute SNP158 numeric
@attribute SNP160 numeric
@attribute SNP162 numeric
@attribute SNP165 numeric
@attribute SNP166 numeric
@attribute SNP169 numeric
@attribute SNP170 numeric
@attribute SNP171 numeric
@attribute SNP173 numeric
@attribute SNP175 numeric
@attribute SNP176 numeric
@attribute SNP177 numeric
@attribute SNP178 numeric
@attribute SNP181 numeric
@attribute SNP182 numeric
@attribute SNP183 numeric
@attribute SNP184 numeric
@attribute SNP186 numeric
@attribute SNP191 numeric
@attribute SNP192 numeric
@attribute SNP193 numeric
@attribute SNP197 numeric
@attribute SNP198 numeric
@attribute SNP199 numeric
@attribute SNP200 numeric
@attribute SNP201 numeric
@attribute SNP204 numeric
@attribute SNP208 numeric
@attribute SNP215 numeric
@attribute SNP218 numeric
@attribute SNP225 numeric
@attribute SNP226 numeric
@attribute SNP227 numeric
@attribute SNP234 numeric
@attribute SNP235 numeric
@attribute SNP238 numeric
@attribute SNP239 numeric
@attribute SNP240 numeric
@attribute SNP241 numeric
@attribute SNP242 numeric
@attribute SNP243 numeric
@attribute SNP245 numeric
@attribute SNP246 numeric
@attribute SNP248 numeric
@attribute SNP249 numeric
@attribute SNP250 numeric
@attribute SNP252 numeric
@attribute SNP253 numeric
@attribute SNP255 numeric
@attribute SNP256 numeric
@attribute SNP257 numeric
@attribute SNP258 numeric
@attribute SNP260 numeric
@attribute SNP261 numeric
@attribute SNP262 numeric
@attribute SNP264 numeric
@attribute SNP265 numeric
@attribute SNP266 numeric
@attribute SNP268 numeric
@attribute SNP269 numeric
@attribute SNP272 numeric
@attribute SNP274 numeric
@attribute SNP278 numeric
@attribute SNP279 numeric
@attribute SNP281 numeric
@attribute SNP282 numeric
@attribute SNP283 numeric
@attribute SNP284 numeric
@attribute SNP285 numeric
@attribute SNP286 numeric
@attribute SNP287 numeric
@attribute SNP288 numeric
@attribute SNP291 numeric
@attribute SNP293 numeric
@attribute SNP294 numeric
@attribute SNP295 numeric
@attribute SNP296 numeric
@attribute SNP297 numeric
@attribute SNP298 numeric
@attribute SNP300 numeric
@attribute SNP302 numeric
@attribute SNP303 numeric
@attribute SNP305 numeric
@attribute SNP308 numeric
@attribute SNP312 numeric
@attribute SNP313 numeric
@attribute SNP314 numeric
@attribute SNP316 numeric
@attribute SNP318 numeric
@attribute SNP321 numeric
@attribute SNP323 numeric
@attribute SNP325 numeric
@attribute SNP328 numeric
@attribute SNP329 numeric
@attribute SNP330 numeric
@attribute SNP331 numeric
@attribute SNP333 numeric
@attribute SNP334 numeric
@attribute SNP335 numeric
@attribute SNP337 numeric
@attribute SNP340 numeric
@attribute SNP344 numeric
@attribute SNP345 numeric
@attribute SNP349 numeric
@attribute SNP351 numeric
@attribute SNP358 numeric
@attribute SNP360 numeric
@attribute SNP362 numeric
@attribute SNP364 numeric
@attribute SNP365 numeric
@attribute SNP369 numeric
@attribute SNP370 numeric
@attribute SNP372 numeric
@attribute SNP373 numeric
@attribute SNP375 numeric
@attribute SNP376 numeric
@attribute SNP378 numeric
@attribute SNP379 numeric
@attribute SNP383 numeric
@attribute SNP384 numeric
@attribute SNP386 numeric
@attribute SNP387 numeric
@attribute SNP388 numeric
@attribute SNP389 numeric
@attribute SNP391 numeric
@attribute SNP392 numeric
@attribute SNP395 numeric
@attribute SNP396 numeric
@attribute SNP397 numeric
@attribute SNP398 numeric
@attribute SNP401 numeric
@attribute SNP404 numeric
@attribute SNP412 numeric
@attribute SNP414 numeric
@attribute SNP419 numeric
@attribute SNP420 numeric
@attribute SNP423 numeric
@attribute SNP424 numeric
@attribute SNP432 numeric
@attribute SNP434 numeric
@attribute SNP435 numeric
@attribute SNP438 numeric
@attribute SNP439 numeric
@attribute SNP440 numeric
@attribute SNP441 numeric
@attribute SNP444 numeric
@attribute SNP446 numeric
@attribute SNP448 numeric
@attribute SNP450 numeric
@attribute SNP452 numeric
@attribute SNP454 numeric
@attribute SNP460 numeric
@attribute SNP461 numeric
@attribute SNP462 numeric
@attribute SNP464 numeric
@attribute SNP465 numeric
@attribute SNP467 numeric
@attribute SNP471 numeric
@attribute SNP472 numeric
@attribute SNP473 numeric
@attribute SNP477 numeric
@attribute SNP480 numeric
@attribute SNP482 numeric
@attribute SNP483 numeric
@attribute SNP486 numeric
@attribute SNP487 numeric
@attribute SNP489 numeric
@attribute SNP491 numeric
@attribute SNP493 numeric
@attribute SNP497 numeric
@attribute SNP501 numeric
@attribute SNP502 numeric
@attribute SNP506 numeric
@attribute SNP508 numeric
@attribute SNP509 numeric
@attribute SNP510 numeric
@attribute SNP514 numeric
@attribute SNP516 numeric
@attribute SNP519 numeric
@attribute SNP523 numeric
@attribute SNP525 numeric
@attribute SNP529 numeric
@attribute SNP530 numeric
@attribute SNP531 numeric
@attribute SNP532 numeric
@attribute SNP533 numeric
@attribute SNP536 numeric
@attribute SNP539 numeric
@attribute SNP542 numeric
@attribute SNP544 numeric
@attribute SNP545 numeric
@attribute SNP546 numeric
@attribute SNP548 numeric
@attribute SNP550 numeric
@attribute SNP552 numeric
@attribute SNP553 numeric
@attribute SNP554 numeric
@attribute SNP555 numeric
@attribute SNP556 numeric
@attribute SNP557 numeric
@attribute SNP559 numeric
@attribute SNP560 numeric
@attribute SNP561 numeric
@attribute SNP563 numeric
@attribute SNP564 numeric
@attribute SNP569 numeric
@attribute SNP571 numeric
@attribute SNP572 numeric
@attribute SNP576 numeric
@attribute SNP579 numeric
@attribute SNP580 numeric
@attribute SNP582 numeric
@attribute SNP583 numeric
@attribute SNP584 numeric
@attribute SNP586 numeric
@attribute SNP587 numeric
@attribute SNP590 numeric
@attribute SNP593 numeric
@attribute SNP594 numeric
@attribute SNP596 numeric
@attribute SNP597 numeric
@attribute SNP600 numeric
@attribute SNP602 numeric
@attribute SNP604 numeric
@attribute SNP605 numeric
@attribute SNP607 numeric
@attribute SNP609 numeric
@attribute SNP610 numeric
@attribute SNP611 numeric
@attribute SNP613 numeric
@attribute SNP615 numeric
@attribute SNP616 numeric
@attribute SNP619 numeric
@attribute SNP621 numeric
@attribute SNP622 numeric
@attribute SNP625 numeric
@attribute SNP626 numeric
@attribute SNP627 numeric
@attribute SNP628 numeric
@attribute SNP631 numeric
@attribute SNP632 numeric
@attribute SNP633 numeric
@attribute SNP635 numeric
@attribute SNP636 numeric
@attribute SNP640 numeric
@attribute SNP642 numeric
@attribute SNP644 numeric
@attribute SNP645 numeric
@attribute SNP646 numeric
@attribute SNP647 numeric
@attribute SNP648 numeric
@attribute SNP650 numeric
@attribute SNP653 numeric
@attribute SNP654 numeric
@attribute SNP655 numeric
@attribute SNP656 numeric
@attribute SNP660 numeric
@attribute SNP661 numeric
@attribute SNP662 numeric
@attribute SNP667 numeric
@attribute SNP673 numeric
@attribute SNP674 numeric
@attribute SNP677 numeric
@attribute SNP681 numeric
@attribute SNP684 numeric
@attribute SNP685 numeric
@attribute SNP686 numeric
@attribute SNP687 numeric
@attribute SNP688 numeric
@attribute SNP692 numeric
@attribute SNP693 numeric
@attribute SNP694 numeric
@attribute SNP699 numeric
@attribute SNP700 numeric
@attribute SNP703 numeric
@attribute SNP704 numeric
@attribute SNP705 numeric
@attribute SNP706 numeric
@attribute SNP709 numeric
@attribute SNP712 numeric
@attribute SNP713 numeric
@attribute SNP714 numeric
@attribute SNP716 numeric
@attribute SNP717 numeric
@attribute SNP719 numeric
@attribute SNP720 numeric
@attribute SNP723 numeric
@attribute SNP725 numeric
@attribute SNP728 numeric
@attribute SNP730 numeric
@attribute SNP732 numeric
@attribute SNP733 numeric
@attribute SNP735 numeric
@attribute SNP737 numeric
@attribute SNP739 numeric
@attribute SNP744 numeric
@attribute SNP746 numeric
@attribute SNP747 numeric
@attribute SNP748 numeric
@attribute SNP750 numeric
@attribute SNP751 numeric
@attribute SNP753 numeric
@attribute SNP754 numeric
@attribute SNP755 numeric
@attribute SNP756 numeric
@attribute SNP759 numeric
@attribute SNP764 numeric
@attribute SNP765 numeric
@attribute SNP766 numeric
@attribute SNP767 numeric
@attribute SNP771 numeric
@attribute SNP775 numeric
@attribute SNP782 numeric
@attribute SNP783 numeric
@attribute SNP784 numeric
@attribute SNP785 numeric
@attribute SNP786 numeric
@attribute SNP790 numeric
@attribute SNP791 numeric
@attribute SNP792 numeric
@attribute SNP797 numeric
@attribute SNP798 numeric
@attribute SNP799 numeric
@attribute SNP800 numeric
@attribute SNP801 numeric
@attribute SNP805 numeric
@attribute SNP808 numeric
@attribute SNP810 numeric
@attribute SNP811 numeric
@attribute SNP812 numeric
@attribute SNP813 numeric
@attribute SNP814 numeric
@attribute SNP818 numeric
@attribute SNP822 numeric
@attribute SNP824 numeric
@attribute SNP825 numeric
@attribute SNP829 numeric
@attribute SNP831 numeric
@attribute SNP834 numeric
@attribute SNP837 numeric
@attribute SNP838 numeric
@attribute SNP839 numeric
@attribute SNP840 numeric
@attribute SNP841 numeric
@attribute SNP843 numeric
@attribute SNP845 numeric
@attribute SNP847 numeric
@attribute SNP850 numeric
@attribute SNP851 numeric
@attribute SNP853 numeric
@attribute SNP854 numeric
@attribute SNP855 numeric
@attribute SNP856 numeric
@attribute SNP857 numeric
@attribute SNP859 numeric
@attribute SNP861 numeric
@attribute SNP862 numeric
@attribute SNP864 numeric
@attribute SNP866 numeric
@attribute SNP868 numeric
@attribute SNP871 numeric
@attribute SNP873 numeric
@attribute SNP874 numeric
@attribute SNP876 numeric
@attribute SNP877 numeric
@attribute SNP882 numeric
@attribute SNP888 numeric
@attribute SNP890 numeric
@attribute SNP892 numeric
@attribute SNP896 numeric
@attribute SNP901 numeric
@attribute SNP904 numeric
@attribute SNP905 numeric
@attribute SNP906 numeric
@attribute SNP907 numeric
@attribute SNP909 numeric
@attribute SNP910 numeric
@attribute SNP917 numeric
@attribute SNP918 numeric
@attribute SNP920 numeric
@attribute SNP921 numeric
@attribute SNP922 numeric
@attribute SNP923 numeric
@attribute SNP925 numeric
@attribute SNP926 numeric
@attribute SNP928 numeric
@attribute SNP929 numeric
@attribute SNP930 numeric
@attribute SNP931 numeric
@attribute SNP932 numeric
@attribute SNP933 numeric
@attribute SNP935 numeric
@attribute SNP937 numeric
@attribute SNP938 numeric
@attribute SNP939 numeric
@attribute SNP940 numeric
@attribute SNP941 numeric
@attribute SNP944 numeric
@attribute SNP945 numeric
@attribute SNP949 numeric
@attribute SNP950 numeric
@attribute SNP953 numeric
@attribute SNP958 numeric
@attribute SNP959 numeric
@attribute SNP960 numeric
@attribute SNP961 numeric
@attribute SNP963 numeric
@attribute SNP966 numeric
@attribute SNP967 numeric
@attribute SNP968 numeric
@attribute SNP969 numeric
@attribute SNP970 numeric
@attribute SNP971 numeric
@attribute SNP972 numeric
@attribute SNP973 numeric
@attribute SNP978 numeric
@attribute SNP979 numeric
@attribute SNP982 numeric
@attribute SNP984 numeric
@attribute SNP985 numeric
@attribute SNP988 numeric
@attribute SNP989 numeric
@attribute SNP992 numeric
@attribute SNP993 numeric
@attribute SNP995 numeric
@attribute SNP996 numeric
@attribute SNP997 numeric
@attribute SNP998 numeric
@attribute SNP999 numeric
@attribute fenotipo_sim3 numeric

@data
2,2,3,1,1,2,2,1,2,2,1,2,1,2,1,1,2,2,1,2,3,2,1,1,2,1,1,1,1,1,1,2,1,2,1,1,1,1,1,1,2,1,1,2,2,2,1,2,1,2,1,2,1,1,1,1,1,1,1,2,1,2,1,2,1,1,2,1,1,1,1,1,1,1,1,1,2,1,1,1,1,1,1,2,1,2,2,2,1,2,2,1,2,1,1,1,2,2,1,1,2,1,2,2,1,1,1,1,3,1,1,2,1,1,2,2,2,2,2,2,2,2,1,2,2,2,1,2,1,1,1,1,1,1,2,2,2,1,1,3,1,1,2,1,1,1,3,1,1,1,1,1,1,1,1,1,1,1,1,2,1,2,1,1,3,1,1,1,1,1,1,1,1,1,1,1,2,2,2,1,2,1,2,1,1,2,1,2,1,2,1,1,1,2,1,1,2,2,1,2,1,2,3,1,2,1,2,1,1,2,1,1,2,2,2,2,1,1,2,2,1,2,1,1,1,1,1,1,1,1,2,1,1,1,2,1,2,2,1,1,1,1,1,3,3,1,2,2,1,3,1,1,2,1,1,1,2,1,1,1,2,2,1,1,1,1,1,1,1,2,2,1,1,2,3,1,1,2,1,1,1,2,2,1,1,2,2,1,2,2,2,1,2,2,1,2,2,1,1,2,2,2,2,1,2,1,1,1,1,1,1,1,2,2,2,3,1,1,1,2,1,1,1,2,1,2,2,1,1,1,1,3,1,2,1,1,3,1,2,2,2,1,2,2,1,1,2,2,1,1,1,1,1,1,2,1,1,2,1,3,1,2,3,2,1,2,1,1,3,2,3,1,2,1,1,2,1,1,2,1,1,1,1,2,1,2,1,2,1,2,1,1,1,2,1,1,3,2,3,1,2,1,1,2,1,1,1,2,1,1,2,1,1,2,1,3,2,1,1,1,1,2,2,2,1,2,1,1,2,1,1,1,2,1,1,2,1,1,1,1,1,1,2,1,2,1,1,1,1,1,2,2,1,2,3,2,2,2,2,1,1,2,2,1,1,3,2,2,1,1,2,1,2,2,2,1,2,1,1,2,2,1,1,2,2,1,2,1,1,2,1,1,1,1,3,1,1,2,1,1,2,1,2,1,1,1,1,2,1,1,1,396.772917
1,2,2,2,1,2,2,2,2,2,2,1,1,2,2,1,1,1,1,1,1,1,2,1,1,1,1,2,1,1,3,2,1,1,1,1,1,1,1,1,1,1,2,3,1,1,3,1,1,2,1,1,1,2,3,1,2,3,1,3,2,1,1,1,1,1,1,2,1,1,2,1,2,2,1,1,2,2,1,2,3,1,1,1,1,1,2,1,1,1,2,1,2,1,1,1,1,2,2,2,1,1,2,1,1,1,1,1,2,2,1,2,1,2,1,1,1,2,1,2,2,1,1,2,2,2,1,2,1,1,1,1,1,1,2,2,1,2,1,1,1,2,1,1,2,1,3,1,1,1,2,1,2,2,2,1,1,3,2,2,1,1,1,2,1,1,2,2,1,2,2,1,1,1,2,2,3,3,3,1,1,2,2,2,2,1,1,1,2,1,1,1,2,1,1,1,1,1,1,1,1,1,1,2,2,1,1,1,1,1,1,1,1,1,2,1,1,1,3,1,2,2,3,1,2,2,1,1,2,1,1,1,1,2,1,2,1,1,1,1,2,2,2,1,2,1,1,1,1,2,1,1,2,1,1,1,2,2,1,2,1,2,1,2,1,2,1,1,1,2,2,1,2,1,2,1,2,2,1,1,1,2,1,2,2,1,2,1,1,2,2,1,1,1,2,2,1,1,1,3,1,2,2,1,2,1,1,2,1,1,2,1,1,1,2,2,3,1,1,1,1,2,1,1,1,2,1,1,1,2,1,2,1,2,1,1,2,2,1,1,2,2,1,2,1,3,2,2,1,3,1,2,1,1,2,2,1,1,1,2,1,2,2,2,1,2,2,1,1,2,3,1,1,1,1,2,1,3,1,2,2,1,1,2,1,1,1,1,2,2,1,1,2,1,1,1,2,2,2,1,1,2,2,2,1,2,2,1,1,2,1,1,3,1,1,1,2,2,1,1,2,1,3,1,1,1,2,1,2,1,1,3,2,1,2,2,3,2,1,2,1,1,1,1,2,2,1,2,1,1,1,1,3,1,1,1,2,1,2,1,2,1,2,1,2,1,2,2,2,3,3,1,2,2,2,3,2,1,1,2,1,1,1,2,1,2,1,1,1,2,2,1,1,1,3,1,2,1,2,1,2,2,1,2,1,1,2,1,2,1,3,194.98664
1,1,2,2,2,1,2,2,1,1,1,1,1,1,1,2,1,1,2,1,2,1,1,1,2,2,2,1,2,1,2,1,2,1,1,2,1,2,1,1,2,1,1,1,2,1,1,1,2,1,1,1,1,2,2,1,1,2,2,2,2,1,2,1,2,1,1,1,1,2,1,1,1,2,2,1,3,2,1,3,1,2,2,1,1,1,1,2,1,2,2,1,1,1,1,2,1,1,1,2,1,3,3,2,2,1,2,1,2,1,1,1,1,2,2,2,2,2,1,2,1,1,1,1,2,1,1,2,1,1,1,1,1,1,1,2,1,2,1,2,2,1,1,1,2,1,3,1,1,1,2,2,1,1,2,1,1,2,1,2,1,2,1,1,1,1,2,3,1,1,1,2,3,2,2,1,2,2,1,3,1,2,1,1,3,2,1,1,1,1,1,2,1,2,2,2,1,1,1,1,2,3,1,1,1,1,2,2,2,1,1,2,1,2,3,2,2,2,2,1,2,2,2,2,1,2,2,2,1,1,1,2,1,1,1,2,1,2,2,1,2,1,1,2,1,1,2,2,1,2,2,1,1,1,2,2,3,2,2,1,1,1,1,2,2,3,1,2,2,1,1,2,2,2,1,1,1,1,1,1,2,2,1,3,2,1,1,1,2,2,2,1,2,1,1,1,1,1,1,3,1,3,1,2,1,1,1,1,2,1,2,1,1,2,2,2,2,1,1,1,1,1,2,2,1,2,2,1,3,1,1,1,2,2,1,2,2,1,1,2,1,2,1,1,1,2,2,1,2,3,1,2,1,1,1,1,1,2,2,1,1,1,1,3,1,1,3,2,1,1,2,1,2,1,1,2,1,2,2,2,1,2,1,1,1,2,2,1,1,3,2,1,3,1,2,1,1,3,1,2,2,2,1,1,2,1,2,1,2,2,2,2,2,1,1,1,1,2,2,1,1,1,1,1,1,1,1,2,2,1,1,2,1,1,1,2,1,1,2,3,1,2,1,1,2,1,1,2,1,1,1,1,2,1,2,2,2,3,1,1,3,2,3,1,1,2,1,2,1,1,3,1,3,1,3,1,1,1,1,3,1,1,2,1,1,1,1,1,1,1,1,1,1,1,2,1,1,1,1,1,2,3,1,2,1,1,2,3,3,1,2,399.202737
2,1,1,2,1,3,2,1,1,1,1,3,1,2,1,1,2,2,2,1,1,2,2,1,1,2,1,1,1,2,1,3,2,2,1,1,1,1,2,1,1,3,3,1,1,3,1,2,1,2,1,3,1,1,2,1,2,1,2,2,1,1,3,1,2,1,1,1,1,1,2,1,2,3,2,2,1,2,1,2,1,2,1,1,1,1,1,1,3,1,2,2,1,1,1,2,1,1,1,1,1,1,1,1,2,1,1,1,1,1,1,1,1,1,1,1,2,2,1,3,1,1,1,1,3,3,3,2,1,1,2,1,2,2,1,1,1,1,2,3,2,1,1,2,3,1,2,2,1,2,1,1,1,1,2,2,3,2,3,1,1,2,1,1,1,2,1,3,2,2,1,2,1,1,1,2,1,2,1,1,1,1,3,1,1,2,1,1,1,2,1,1,1,2,2,1,1,1,2,3,1,2,2,1,1,1,3,2,2,1,1,1,3,1,2,2,2,3,2,2,2,3,1,1,2,1,1,2,2,1,1,2,1,1,2,1,1,2,2,1,1,2,2,1,2,1,1,1,1,2,2,1,2,1,2,1,1,2,3,1,1,1,2,2,1,3,3,1,2,1,1,2,2,2,3,2,1,1,2,1,2,1,2,1,1,1,2,1,1,1,2,2,1,2,2,1,2,1,1,2,1,1,2,2,1,1,1,1,2,1,3,2,2,2,3,3,1,2,1,1,1,2,1,1,1,2,1,1,1,1,2,2,1,3,3,1,1,1,1,1,2,3,3,1,1,1,1,1,2,2,1,1,1,1,2,1,1,3,1,1,1,1,1,2,1,1,1,1,2,1,1,1,1,1,1,3,1,1,1,2,2,3,1,1,1,1,2,1,2,2,1,1,2,1,2,1,1,1,3,2,2,1,1,1,2,1,2,1,1,1,1,1,1,1,1,1,1,1,1,2,2,2,1,2,1,2,2,1,1,2,1,2,1,1,1,1,1,2,1,1,2,1,2,1,2,2,1,2,1,1,1,2,1,2,2,2,1,1,2,1,1,1,3,2,3,1,1,1,1,1,2,2,1,3,1,2,1,1,1,1,1,1,1,2,2,1,2,2,1,2,2,2,1,1,2,1,1,1,1,2,1,1,1,2,2,1,2,2,2,2,1,396.633827
2,1,2,2,1,1,2,1,2,1,2,1,1,3,3,1,2,2,2,2,2,2,1,2,2,1,1,1,1,2,1,2,1,1,1,1,2,2,2,1,1,2,1,1,2,3,1,1,1,1,1,2,2,1,2,2,1,2,1,1,2,1,3,2,2,1,2,1,2,1,1,2,1,3,2,2,1,3,1,1,3,1,1,1,1,1,2,2,2,1,2,1,2,2,2,2,2,1,3,2,1,1,3,2,1,1,1,2,1,1,2,1,2,2,1,1,1,1,1,3,1,2,1,2,2,2,3,2,1,2,1,2,1,2,2,1,2,1,1,1,2,1,1,1,1,1,1,1,1,2,1,1,1,1,1,1,2,1,2,2,1,1,1,2,1,1,3,2,1,1,1,1,1,1,1,2,1,1,2,1,2,2,2,2,1,1,1,2,2,1,1,1,2,3,1,1,2,2,2,1,1,1,2,1,2,2,2,1,1,1,1,2,1,1,1,2,1,1,2,1,2,1,1,2,1,1,1,1,2,1,2,1,2,1,2,1,1,2,1,1,1,1,2,1,2,1,2,2,2,2,1,1,1,1,1,1,2,1,1,1,2,1,2,2,2,2,1,2,3,2,2,1,2,1,1,2,1,1,2,2,1,1,2,1,1,2,1,1,2,2,2,2,2,2,1,1,1,1,2,1,1,1,2,1,2,1,3,1,1,1,2,1,1,1,1,1,2,2,1,2,2,2,3,2,1,1,1,2,1,1,1,1,1,1,1,2,1,1,1,1,2,1,1,1,1,2,3,3,1,2,1,1,3,1,2,2,2,1,1,1,1,2,3,1,1,1,1,1,1,1,1,1,3,1,1,1,2,2,2,2,1,2,1,1,1,1,1,1,1,1,1,2,2,1,3,1,2,2,1,2,1,2,1,1,2,1,1,2,1,2,1,2,2,1,1,1,2,2,1,1,2,1,1,1,2,2,1,1,2,3,1,2,1,2,1,2,1,1,2,1,3,1,1,2,1,2,1,2,3,1,2,1,3,1,1,2,1,1,2,2,2,1,2,1,2,2,1,1,1,1,1,2,1,2,1,2,2,2,2,1,1,2,2,1,1,1,1,1,1,2,2,1,2,2,3,1,1,1,2,3,1,1,1,1,1,1,2,3,1,1,2,605.893031
2,1,1,2,1,2,1,2,1,2,1,3,1,1,1,2,2,2,1,1,2,2,1,1,3,1,2,2,1,2,1,2,1,1,2,1,1,2,1,2,1,1,1,3,3,2,1,1,1,2,1,2,3,2,2,1,3,2,1,2,1,2,2,1,1,1,2,2,1,1,1,3,1,3,1,2,1,1,1,1,2,1,1,1,1,3,1,2,1,1,1,1,1,1,1,3,1,3,1,2,1,3,1,2,2,2,1,2,1,2,1,2,1,1,2,1,2,2,1,2,1,2,2,1,1,1,1,2,1,2,1,1,1,1,2,1,1,2,1,2,1,1,1,2,2,2,3,1,1,1,1,3,2,1,2,3,2,1,1,2,3,1,1,2,3,1,2,1,1,1,1,2,1,2,1,1,2,2,1,2,1,2,1,1,1,1,1,1,2,2,2,2,2,1,1,2,3,1,1,2,2,2,3,2,1,1,1,1,1,1,2,2,3,2,1,2,1,1,2,2,1,3,2,1,1,1,2,1,2,1,2,1,1,2,2,2,1,2,2,1,1,1,1,2,2,1,2,1,2,1,1,1,1,2,2,2,2,1,2,1,2,2,2,3,1,1,1,1,1,1,1,2,1,2,2,1,1,1,2,1,1,2,1,1,1,3,1,2,1,1,3,2,1,1,3,1,1,1,2,2,1,1,1,1,1,2,2,2,2,1,2,1,2,2,1,1,2,1,1,1,3,2,1,1,1,1,2,1,3,2,2,2,1,2,1,2,2,3,2,1,3,2,1,1,2,2,2,1,1,1,1,3,1,1,1,2,1,3,2,1,2,1,1,3,2,1,1,1,1,1,1,1,1,2,1,1,1,2,1,1,1,1,1,2,2,1,2,1,1,2,3,1,1,2,2,1,1,3,1,3,2,1,1,1,2,1,1,2,2,2,1,2,2,1,1,1,2,1,1,1,1,2,1,1,1,1,2,2,2,1,2,3,1,1,1,1,2,1,2,2,1,1,1,1,1,2,2,1,2,1,1,2,1,2,2,1,1,1,1,2,2,1,3,2,1,1,1,1,1,1,1,1,2,1,1,2,1,1,3,1,2,1,2,2,1,1,1,1,1,2,1,1,3,1,2,1,2,1,1,2,2,2,1,2,1,2,1,1,1,2,1,804.593951
1,1,2,2,1,2,2,2,2,1,3,1,1,2,1,1,2,2,3,2,2,2,2,1,3,2,3,1,2,1,2,3,1,2,2,1,1,1,2,1,1,2,2,1,1,1,1,1,1,2,1,1,1,2,1,1,2,2,1,1,2,1,3,1,2,1,1,2,2,1,1,2,2,3,2,2,2,2,1,2,1,3,2,2,1,1,1,1,1,1,1,2,1,1,1,1,2,2,2,1,1,1,2,2,1,1,1,1,1,1,1,3,1,2,1,1,2,2,1,2,2,2,1,1,2,2,1,3,1,2,2,3,1,1,1,2,1,1,2,1,1,1,2,2,1,1,2,1,1,1,1,1,1,1,1,1,2,2,1,2,1,2,1,2,2,1,1,2,1,2,1,1,2,2,1,1,2,1,1,3,1,2,2,1,1,2,1,1,1,1,1,1,1,1,1,2,1,2,1,1,1,1,1,1,1,1,1,1,1,3,1,2,3,1,1,3,1,1,1,1,1,1,3,2,1,1,1,1,1,1,1,1,1,1,2,1,1,2,2,1,1,2,1,2,2,1,1,1,2,1,1,1,1,1,1,1,3,1,1,1,1,1,1,3,1,2,2,2,2,2,1,1,2,3,1,1,2,3,1,2,2,1,2,1,1,2,1,3,1,1,2,2,1,3,3,2,1,1,2,3,2,2,1,1,3,2,1,1,1,2,1,1,2,2,2,2,3,1,2,2,2,2,1,1,1,1,2,2,1,1,1,2,1,1,1,1,1,1,1,2,3,3,1,1,2,2,1,2,2,1,2,1,2,1,1,1,1,2,2,1,1,1,2,1,1,1,2,2,2,2,1,1,1,2,1,3,2,2,1,3,1,2,1,1,1,1,1,1,2,1,2,2,2,1,1,1,3,2,2,1,1,1,1,1,1,1,2,3,1,2,1,1,2,2,1,1,2,2,2,1,1,2,1,1,2,3,1,1,1,2,1,3,2,1,1,1,1,2,1,1,2,1,1,2,2,1,2,1,1,1,1,2,1,3,1,1,2,2,1,2,2,1,1,3,2,1,3,1,1,2,2,2,1,2,2,1,1,1,1,1,2,1,1,3,1,3,2,2,1,1,1,1,1,1,1,1,1,1,1,1,2,2,1,1,1,2,3,1,1,1,3,-5.310689
1,1,3,2,1,1,1,1,1,2,1,1,2,1,1,2,1,2,1,2,2,1,1,1,1,1,2,1,1,1,2,2,2,1,1,1,1,1,2,3,2,2,1,1,1,1,1,1,2,2,1,1,1,2,1,1,1,2,2,2,2,1,2,3,1,1,1,1,2,1,1,3,3,1,1,2,2,3,1,2,1,1,1,1,1,1,2,2,1,1,2,1,2,1,1,1,1,1,1,2,1,1,2,1,2,1,1,1,2,3,1,2,1,3,1,1,1,1,1,2,2,1,1,2,2,2,1,1,1,1,2,1,1,1,1,3,2,2,3,1,2,2,1,1,2,1,1,2,3,1,1,1,1,1,1,2,2,1,3,2,2,3,1,2,3,1,1,1,2,2,1,1,1,3,1,2,3,1,1,2,1,2,1,1,1,1,1,1,1,1,1,1,2,2,2,2,1,1,1,2,2,2,1,1,2,3,3,1,1,1,1,2,2,1,2,1,1,1,2,1,2,2,3,1,1,1,2,1,1,1,1,1,1,1,2,1,2,2,2,1,3,2,3,2,1,2,1,1,2,2,1,2,2,2,3,1,1,1,1,1,2,1,1,2,1,1,2,3,2,2,1,1,1,2,2,2,1,1,2,1,1,1,1,1,1,1,1,2,2,2,1,2,1,2,2,1,1,1,1,1,1,1,2,1,2,1,1,2,2,1,1,1,3,2,1,3,2,1,2,1,1,2,2,1,1,1,1,1,1,1,1,1,2,1,2,1,2,2,2,2,2,2,1,2,3,1,1,2,2,1,3,1,2,1,2,1,1,1,1,1,1,1,2,1,2,1,1,1,2,1,2,1,1,1,2,2,1,2,1,1,1,1,1,1,2,1,2,1,1,1,2,1,2,2,2,1,2,1,2,1,2,1,1,3,1,1,1,1,1,1,1,3,1,3,2,2,1,2,1,1,1,1,2,1,2,2,2,2,1,1,1,2,2,3,1,2,2,2,1,2,1,2,2,2,2,1,1,1,2,1,2,1,2,1,2,1,2,2,1,1,1,3,3,2,1,1,2,1,2,2,1,1,1,2,2,3,1,2,2,3,2,1,2,2,1,2,1,2,2,1,1,1,1,1,1,1,2,2,1,1,2,1,2,2,2,2,1,2,1,2,2,394.458713
2,1,3,3,1,1,2,2,1,2,2,1,2,2,1,1,1,3,1,1,3,2,1,2,2,2,1,1,1,1,1,1,1,1,1,2,1,2,1,2,1,1,1,2,1,2,1,1,2,1,1,2,2,2,2,1,3,1,1,2,1,1,2,3,3,1,1,1,1,2,1,2,1,1,1,2,2,1,1,1,1,2,1,1,1,3,2,1,1,2,2,1,1,2,1,1,1,1,1,2,1,1,1,1,3,1,1,1,1,1,3,1,1,1,2,1,3,1,2,2,1,1,1,2,2,1,1,2,1,2,1,2,2,2,3,3,2,2,3,2,1,1,1,2,1,1,1,2,1,1,1,1,1,1,1,1,2,3,1,3,1,3,1,1,1,2,1,3,2,2,1,1,1,1,2,1,2,3,2,2,1,1,1,1,1,2,1,2,2,2,2,1,2,2,1,2,1,2,1,1,1,2,1,1,1,1,3,1,1,1,3,3,3,1,1,1,1,2,1,2,2,3,1,1,2,1,2,2,2,1,2,1,1,1,1,1,1,1,2,1,1,1,1,2,1,1,1,2,3,3,3,1,1,2,2,2,1,2,1,1,1,1,1,2,2,1,1,1,1,2,2,2,2,1,2,1,1,1,3,2,1,1,2,2,1,2,1,1,1,1,3,2,1,2,2,1,2,2,1,3,1,1,1,1,1,1,1,1,3,2,1,2,1,1,3,2,2,1,1,1,2,1,2,1,1,2,1,1,2,1,2,2,3,2,1,1,2,3,2,2,1,2,1,2,2,1,2,3,2,2,3,1,2,1,1,1,1,3,1,2,1,2,1,2,1,1,1,1,2,1,2,1,2,1,2,1,1,2,1,1,2,2,1,2,1,3,1,1,1,2,1,1,1,1,2,1,1,2,1,2,1,1,2,1,1,1,1,1,1,2,1,2,1,1,1,2,1,1,1,2,3,2,2,1,1,2,2,2,1,1,1,1,1,2,2,2,1,1,1,2,2,1,1,2,1,2,1,2,2,1,2,1,1,2,1,1,1,1,1,1,3,1,1,2,1,2,1,2,1,1,1,2,1,2,2,3,1,3,2,1,1,1,1,1,2,1,1,2,1,1,3,1,1,1,1,1,2,1,1,2,2,1,1,1,2,2,1,2,2,2,2,604.657007
1,2,1,2,1,2,2,1,1,1,1,1,1,2,2,2,2,3,1,1,2,3,1,1,3,1,2,2,1,2,1,2,1,3,1,1,1,1,1,2,2,2,1,3,2,1,1,2,1,1,1,2,1,1,3,1,1,1,1,2,1,1,1,1,2,1,1,1,2,2,1,1,2,1,1,1,1,2,1,3,1,1,2,1,2,1,1,2,2,1,1,1,1,1,2,1,2,1,1,1,1,1,1,1,1,1,1,2,1,1,1,2,1,2,1,1,1,1,1,2,1,1,1,2,2,1,1,1,1,1,1,2,1,2,2,1,2,3,1,1,1,1,2,1,2,1,1,1,1,2,1,2,1,1,1,1,2,2,2,3,1,3,1,1,2,1,1,1,1,1,1,2,2,1,1,1,2,1,1,2,1,1,1,1,2,2,2,2,1,1,1,1,2,2,2,1,1,2,1,1,1,2,2,1,1,1,3,2,1,1,1,1,2,1,1,1,1,2,1,1,1,2,2,3,1,1,1,1,1,1,2,1,2,1,1,1,1,1,2,1,1,1,2,1,1,2,1,1,1,1,2,1,1,1,1,2,1,2,2,2,1,1,1,2,1,1,1,1,2,2,2,1,2,3,2,2,1,1,2,1,1,2,1,1,1,2,1,2,2,2,2,1,2,1,1,3,1,1,2,2,2,2,1,1,1,1,1,1,1,1,2,1,1,1,1,3,2,1,3,2,2,2,1,2,2,1,2,2,2,1,2,1,1,2,1,2,2,2,1,1,1,2,2,1,2,2,1,1,2,1,2,1,1,2,2,2,1,3,1,1,1,2,2,1,1,1,2,1,3,2,1,1,1,2,1,2,2,1,1,1,1,1,1,1,2,2,1,1,2,3,1,1,2,2,2,1,1,2,1,2,2,2,1,2,2,1,2,1,2,2,1,1,2,2,1,2,1,1,1,1,2,2,2,1,1,1,2,2,1,2,2,1,3,2,1,1,1,1,1,1,1,1,1,3,2,1,1,2,1,2,2,3,2,1,2,1,2,3,1,1,1,1,2,1,1,3,1,1,1,2,2,2,1,1,2,1,2,2,1,3,1,1,3,2,1,3,1,1,1,2,2,2,1,1,2,1,1,1,1,2,1,2,1,2,1,1,1,1,1,1,1,403.416272
1,2,2,2,2,1,2,1,1,1,3,2,2,1,3,2,2,3,3,2,1,1,2,1,1,1,2,1,1,2,1,2,2,1,2,1,2,1,2,2,2,2,2,2,1,1,1,1,1,2,2,1,1,1,2,2,2,3,1,2,3,1,2,2,1,3,1,2,1,2,1,3,1,1,2,1,2,2,2,2,2,2,1,2,1,2,2,1,1,1,1,2,1,2,1,2,1,1,1,3,2,1,2,1,1,2,2,1,1,1,1,1,1,3,2,2,2,2,1,2,3,2,1,2,2,2,2,1,1,1,2,1,1,1,2,1,2,2,1,2,2,1,1,1,1,1,1,1,2,3,2,2,1,1,1,2,2,1,1,3,2,1,1,1,2,1,3,2,1,2,1,2,1,2,1,1,3,1,1,3,1,2,1,2,1,3,1,1,1,1,1,1,1,2,1,2,3,2,1,1,1,1,1,1,1,1,1,1,1,1,1,1,1,1,1,1,1,1,2,2,2,2,1,1,1,1,1,3,2,1,2,1,2,2,2,1,1,1,1,1,1,1,2,2,1,1,2,1,2,2,2,1,2,1,1,2,2,1,2,2,1,1,2,2,1,2,2,2,1,1,2,1,1,1,2,2,1,1,1,3,2,1,1,1,1,1,2,1,1,2,2,2,2,2,2,1,1,1,1,3,2,2,1,1,1,2,2,1,1,2,1,2,1,2,2,2,2,1,1,1,1,2,2,1,2,2,2,2,2,1,1,1,2,1,1,1,1,2,2,2,1,2,2,1,1,2,2,3,2,1,1,2,1,1,1,1,1,2,2,2,1,2,1,2,1,1,1,1,3,1,1,1,2,1,1,2,1,2,2,1,1,2,1,1,2,1,1,1,3,2,1,1,1,1,3,1,2,2,2,3,3,2,2,1,2,1,1,1,1,2,1,2,2,1,1,2,1,2,2,1,2,2,3,1,2,1,2,2,1,1,1,1,1,2,2,2,1,1,2,2,1,1,1,1,2,1,1,2,1,1,1,1,2,2,2,1,1,1,2,1,1,1,2,2,2,3,1,3,1,1,1,2,2,2,2,1,1,1,1,1,1,1,1,1,1,1,3,1,1,1,1,1,1,1,1,2,2,1,2,1,1,3,2,1,2,1,1,3,2,1,1,399.669073
1,2,1,2,2,2,1,2,2,2,1,2,1,2,1,2,2,1,1,2,2,2,1,1,1,1,1,1,1,2,1,2,2,1,1,1,1,1,2,1,1,1,3,3,1,2,1,2,1,1,1,1,3,2,2,1,2,3,1,3,1,1,1,2,1,1,1,1,1,2,1,2,2,1,3,2,1,3,1,1,1,2,2,1,2,1,2,2,1,1,3,2,1,1,2,1,1,2,1,1,2,1,3,2,1,1,1,2,2,1,1,2,1,1,1,1,1,3,2,2,1,1,2,1,3,2,2,1,1,2,1,1,2,1,1,2,1,1,1,2,3,2,1,1,2,1,2,1,2,2,1,2,2,1,2,2,2,1,2,2,1,3,1,1,3,1,1,3,2,3,1,1,2,1,1,1,1,1,2,1,2,2,2,1,1,1,2,1,1,2,1,1,1,2,1,1,1,3,2,1,1,1,3,1,1,1,3,1,1,2,1,3,3,1,1,1,1,1,2,1,1,1,1,1,2,1,2,2,2,1,1,2,2,1,1,1,2,3,2,1,2,2,1,1,1,2,1,2,1,1,2,1,1,2,1,1,2,1,1,1,1,1,2,1,2,1,2,2,1,1,1,2,1,3,2,2,1,2,1,2,1,2,2,2,1,2,1,2,1,3,2,3,2,2,2,1,1,1,2,1,2,2,1,2,2,1,1,2,1,1,1,2,1,3,2,2,2,1,1,1,1,2,1,3,2,2,1,3,1,1,1,1,1,1,1,1,1,3,2,1,1,2,1,1,2,1,2,1,2,1,1,1,1,1,1,1,1,2,1,2,2,1,1,1,3,1,3,1,1,2,1,1,1,1,1,1,1,1,2,3,1,3,2,1,1,3,1,2,2,1,1,1,2,1,1,1,1,1,2,1,1,1,2,1,1,2,1,1,1,2,1,2,1,2,1,1,2,2,1,1,1,3,1,1,1,1,2,2,1,1,1,1,2,2,2,1,1,1,1,1,2,1,1,1,1,2,1,1,1,1,2,2,2,1,2,1,2,2,1,2,1,1,1,1,2,1,1,2,1,3,2,1,1,2,2,1,1,2,2,2,1,1,3,2,1,1,2,1,1,1,1,1,2,2,2,1,3,1,1,3,1,1,1,1,1,1,1,2,1,2,1,194.034651
1,1,2,2,1,1,1,1,1,3,2,3,1,1,2,1,3,1,1,2,2,2,1,2,1,2,2,1,2,1,1,1,1,3,1,3,1,1,1,2,1,1,1,1,1,2,1,1,1,2,1,1,1,2,1,2,1,1,2,2,1,1,2,2,1,1,1,1,2,1,1,1,1,1,2,2,1,3,1,2,1,1,3,2,2,1,2,1,1,1,2,1,1,1,2,1,1,1,1,2,1,1,1,2,1,1,1,2,1,1,1,2,1,1,1,1,2,1,1,2,2,2,1,2,3,2,2,1,2,2,1,1,1,2,3,1,1,1,3,1,1,1,1,1,1,1,2,1,1,1,1,1,1,1,3,1,2,2,1,2,1,1,1,1,3,1,1,3,1,1,1,2,2,1,1,2,2,2,1,2,1,1,2,3,1,1,1,1,2,2,2,1,1,1,1,1,2,1,1,2,3,1,2,1,1,1,2,2,1,2,2,1,2,1,2,1,1,1,2,1,2,1,1,1,1,1,1,1,1,2,1,3,1,1,2,2,2,1,2,3,1,2,1,1,2,1,1,1,1,2,1,2,1,2,1,2,2,1,2,1,2,1,2,1,1,2,2,3,1,2,3,2,2,2,2,2,2,3,2,1,1,2,1,1,2,1,1,2,3,2,1,2,2,2,1,1,2,1,2,3,1,1,1,1,3,1,1,2,2,1,2,1,2,2,2,1,1,1,1,1,1,1,2,1,2,3,2,2,1,1,1,2,1,2,1,1,1,2,2,2,1,1,1,2,2,1,2,2,2,1,1,2,1,1,2,1,1,1,1,3,1,1,2,2,2,1,1,1,3,3,1,1,2,2,1,2,1,3,1,2,1,1,1,2,1,2,1,1,2,2,2,1,2,1,3,1,2,2,1,2,3,1,1,2,1,2,2,1,2,2,1,1,2,1,1,1,2,1,1,2,1,2,1,2,1,1,3,1,2,2,2,3,2,3,2,3,1,1,1,1,1,1,1,2,2,2,1,2,1,1,1,2,3,2,1,2,1,2,1,1,1,1,2,1,1,2,2,1,2,1,1,1,1,2,2,1,2,1,1,1,1,2,2,2,1,1,1,2,1,3,1,1,1,2,2,1,1,1,1,2,1,1,2,2,1,1,1,2,1,1,1,193.880328
1,1,1,2,2,1,3,2,2,2,1,2,1,2,1,2,2,3,2,1,1,3,2,3,3,1,2,1,2,1,3,2,1,1,2,2,1,3,3,1,1,1,1,1,2,2,1,1,1,1,1,1,2,2,2,2,2,2,2,1,2,1,3,2,3,2,2,1,3,1,1,2,1,1,1,3,3,1,2,1,3,1,1,2,1,1,2,1,1,1,2,2,1,3,2,1,1,2,1,1,1,2,1,2,1,1,1,2,2,1,1,2,2,1,2,1,1,1,1,1,1,2,1,1,1,2,2,2,1,1,2,1,2,1,2,3,2,2,1,2,2,1,1,2,2,1,2,3,1,1,2,1,1,1,2,1,1,1,1,2,1,1,1,1,1,1,2,1,2,2,1,2,1,1,1,1,2,1,2,2,2,2,2,1,2,1,1,1,2,1,2,1,1,1,1,1,1,2,1,1,1,1,1,1,2,2,2,2,1,1,2,2,2,2,1,3,1,1,1,2,1,2,1,1,1,2,1,2,1,1,2,1,1,1,1,2,1,2,1,1,1,1,2,2,3,1,2,3,1,2,3,2,2,2,1,1,2,1,1,1,1,2,1,3,1,1,2,2,2,1,2,2,1,1,2,1,1,1,2,2,1,2,2,1,2,1,1,1,2,2,1,1,2,2,2,3,3,2,1,2,1,2,1,1,1,3,1,1,1,1,3,1,1,1,2,1,3,1,2,2,1,2,1,1,2,1,1,1,2,1,1,1,1,2,1,3,2,1,1,1,1,1,1,2,2,3,1,1,1,1,2,2,1,1,1,1,1,1,1,2,1,2,2,1,2,1,2,1,1,2,1,1,2,1,1,2,1,2,3,2,2,2,1,1,1,2,1,2,1,1,1,2,1,1,2,1,3,3,1,2,1,1,1,2,1,1,1,1,1,2,1,1,1,3,1,2,2,3,2,1,1,2,1,1,1,1,2,2,2,1,1,1,2,1,1,1,1,1,2,1,1,1,1,2,3,1,2,2,1,2,2,3,2,2,3,2,2,1,1,1,1,2,2,1,1,2,1,1,2,2,2,2,1,1,1,3,1,2,2,1,1,1,2,2,1,2,3,2,1,2,2,1,1,1,3,1,2,1,1,1,2,2,2,1,1,2,1,3,1,1,3,1098.805774
1,2,3,1,1,1,1,2,2,1,2,1,1,3,2,3,1,2,2,1,1,1,1,2,1,2,2,1,1,1,2,2,1,1,1,1,2,2,2,1,2,2,1,1,2,1,2,2,1,2,1,1,1,1,2,1,2,2,1,1,1,1,2,1,2,1,2,2,2,1,1,1,2,2,2,2,1,1,2,1,1,1,2,1,2,2,2,1,1,1,1,2,1,2,1,2,1,2,1,2,1,2,2,1,1,1,2,2,1,1,1,1,1,1,2,1,1,2,2,1,1,2,2,1,1,1,1,1,1,1,2,2,2,1,1,3,1,2,1,1,2,1,1,1,2,1,2,2,1,2,1,2,1,1,1,1,2,3,2,2,1,1,1,2,2,1,2,1,1,1,1,3,2,1,2,1,2,2,1,2,1,2,1,2,2,1,1,1,3,1,2,1,2,1,1,3,2,2,1,1,1,1,1,2,1,2,1,2,1,1,2,2,2,1,1,2,1,1,2,1,2,2,1,1,1,1,1,1,2,1,2,1,1,2,1,1,1,2,1,2,1,1,2,2,2,1,2,1,2,2,1,1,1,1,3,1,2,1,2,1,1,2,2,2,1,1,1,2,3,1,1,2,1,3,2,1,2,2,1,2,1,2,1,1,1,1,1,2,2,2,1,1,1,2,1,3,2,1,1,1,1,3,1,2,1,1,1,2,1,1,1,1,2,2,3,3,1,1,1,1,2,1,2,1,2,1,1,1,1,1,1,2,1,2,2,1,2,1,1,1,2,2,1,1,3,1,1,2,1,2,2,2,2,1,1,1,1,1,1,1,1,1,1,2,1,1,2,1,2,2,1,1,2,2,1,3,1,1,2,2,1,2,1,1,1,2,1,1,2,1,1,1,2,2,2,1,1,2,2,1,2,1,1,1,1,2,3,1,2,1,1,3,1,3,1,1,2,2,2,1,1,2,1,1,1,2,2,1,1,1,2,1,1,1,2,2,2,1,1,1,1,1,1,1,1,1,1,3,1,1,1,2,2,1,1,3,2,2,1,2,1,1,1,1,2,1,1,1,1,1,1,1,1,1,2,2,3,1,1,2,1,1,2,1,2,1,2,1,1,1,2,1,1,2,1,1,3,1,1,1,1,1,1,2,1,2,1,1,3,2,2,595.004622
1,1,1,2,1,3,1,2,1,2,1,1,1,1,1,1,2,2,3,1,1,1,1,1,2,2,1,1,1,2,1,1,1,1,2,1,2,2,1,2,2,2,1,2,2,2,1,1,1,1,1,1,1,1,2,3,1,1,1,1,1,1,2,1,1,2,1,1,1,1,1,1,1,1,2,2,2,2,1,1,2,2,1,1,1,1,2,2,1,1,1,2,3,2,1,1,2,2,2,2,2,1,2,1,2,1,2,2,1,1,1,2,1,2,1,1,2,1,1,2,2,1,1,2,2,2,1,2,1,3,3,2,1,1,2,3,1,2,2,2,1,1,1,1,2,1,1,1,1,1,1,1,1,2,2,2,1,1,2,1,1,2,2,3,2,2,1,2,1,2,1,2,1,1,2,1,1,1,1,2,2,3,1,1,2,2,1,1,1,1,1,2,1,2,2,1,1,2,1,1,2,2,1,1,2,2,1,1,1,2,1,1,2,1,3,1,2,1,1,1,1,1,1,1,2,2,2,1,2,2,2,1,1,1,2,1,1,1,1,1,2,2,1,1,1,2,2,1,1,2,1,2,1,1,1,2,2,2,1,2,1,1,2,2,2,2,1,1,2,1,1,2,3,1,2,1,1,2,1,1,1,2,3,1,1,1,2,2,2,1,1,2,2,1,1,1,1,1,2,2,2,3,2,1,1,1,2,2,2,1,2,1,1,2,2,2,1,1,2,1,2,2,1,1,1,1,2,1,2,1,2,3,1,2,1,1,2,2,1,1,2,1,2,1,1,2,1,1,1,1,1,2,1,1,2,1,1,1,1,1,1,2,2,2,2,2,3,1,2,1,1,2,2,1,1,1,1,2,2,1,1,2,1,1,2,2,2,1,1,2,1,1,3,2,3,2,1,1,1,1,2,2,2,1,1,2,1,1,1,2,2,1,1,2,1,1,3,1,1,1,1,1,2,1,1,2,1,1,2,1,1,3,2,1,2,2,1,2,1,2,2,1,1,1,2,2,1,1,2,3,2,2,3,1,2,2,3,3,1,3,2,1,2,1,2,2,1,2,1,1,2,1,2,1,1,2,3,1,2,2,1,1,2,2,1,1,2,1,1,1,1,1,1,1,3,1,2,1,2,1,2,2,1,1,1,1,2,1,2,2,1,390.286198
1,1,2,3,1,3,2,1,3,2,1,2,2,2,1,1,2,1,2,2,2,3,2,1,3,2,2,2,1,2,1,2,2,1,3,1,1,1,1,2,2,2,1,2,1,2,2,2,1,1,1,2,3,1,2,1,2,2,2,1,2,2,1,1,2,1,1,1,2,2,1,1,2,2,1,2,3,1,1,1,2,2,1,1,2,2,2,2,1,1,2,1,1,1,2,2,1,2,1,1,1,1,3,2,2,1,2,1,2,2,1,1,2,2,2,2,1,1,1,3,1,2,2,1,2,2,1,3,2,2,1,2,1,1,2,2,1,2,1,1,2,2,1,1,2,1,2,1,1,1,1,1,2,1,2,1,1,3,3,1,2,2,2,2,1,1,1,1,1,2,2,1,1,1,1,2,2,1,2,1,2,1,2,2,2,1,1,1,2,1,2,1,2,1,1,1,1,2,1,2,1,2,2,1,1,1,1,1,2,1,1,1,1,1,1,1,2,1,1,2,1,1,2,2,1,1,1,1,1,1,1,1,1,1,2,2,2,2,1,1,2,1,1,2,3,3,2,2,1,2,2,2,2,3,1,2,1,2,1,1,1,1,1,2,1,1,1,1,2,2,1,1,3,1,1,2,2,2,1,3,3,1,1,1,2,1,2,1,1,2,2,2,2,1,2,1,1,1,2,2,1,1,1,1,1,1,1,3,1,2,1,1,1,1,2,3,2,1,2,1,2,1,1,2,1,1,2,1,1,1,1,2,2,1,2,1,2,3,1,2,1,1,1,1,1,1,1,3,2,1,2,2,2,1,1,1,1,1,2,2,1,1,2,2,1,1,2,1,1,3,2,1,2,2,1,2,2,2,1,1,1,1,1,1,1,1,2,1,2,1,2,1,3,1,1,1,3,2,1,2,3,1,1,2,1,1,1,1,2,1,1,1,2,1,1,1,2,2,1,1,2,2,2,1,1,2,1,2,1,1,1,3,1,1,2,2,1,1,1,1,1,1,1,1,2,2,1,2,1,2,2,2,2,1,2,1,2,2,1,1,1,1,2,1,2,2,1,2,1,1,3,1,3,1,1,2,1,2,2,1,3,2,1,1,1,1,2,3,1,2,1,2,1,2,1,1,1,1,1,2,2,1,2,1,2,2,1,1,2,1,1,205.755652
2,2,1,1,2,1,2,1,2,1,1,2,1,2,1,1,2,3,2,2,2,1,1,1,2,2,1,2,2,2,2,3,2,1,1,2,1,2,1,1,3,1,2,1,1,2,1,2,1,1,2,2,2,2,2,1,2,1,2,2,2,1,2,1,1,1,2,2,1,1,1,1,1,1,1,1,2,2,2,2,2,1,1,2,2,1,1,2,1,2,2,1,1,1,1,2,1,2,2,1,1,1,1,1,2,2,1,1,1,1,1,2,1,3,1,2,1,1,1,2,2,1,2,2,1,1,2,2,1,1,1,2,1,1,2,2,1,2,2,2,2,2,1,1,1,1,2,1,1,1,1,1,1,1,2,1,3,1,1,2,2,1,1,2,1,1,2,1,1,2,1,3,1,2,1,2,3,2,2,2,1,1,2,3,1,1,1,1,1,1,2,2,2,1,1,2,2,3,1,2,1,2,2,1,2,1,2,1,2,1,1,2,1,1,2,2,2,1,2,1,1,2,1,1,1,1,1,1,2,2,2,2,2,1,3,2,2,2,1,1,3,2,3,2,2,2,2,1,2,2,2,1,1,2,2,1,2,1,1,2,1,1,1,2,2,2,2,1,3,2,1,1,1,1,1,1,1,2,2,1,2,1,1,1,1,2,2,1,2,1,2,1,2,2,3,1,2,3,2,2,1,2,2,1,1,1,3,1,2,1,3,1,2,2,2,2,3,1,1,1,2,1,2,3,1,1,1,1,2,1,2,1,1,1,2,2,2,2,2,3,1,2,1,1,2,1,2,2,2,1,1,3,1,1,1,1,1,2,1,2,2,1,1,1,2,2,1,1,1,1,3,1,2,2,1,1,2,2,1,1,2,2,2,1,2,1,1,1,1,2,2,2,2,2,3,1,2,2,2,2,2,2,1,2,1,1,1,1,2,1,1,1,1,2,1,2,2,3,2,2,2,1,2,1,1,2,2,2,3,1,1,2,2,1,1,2,1,1,1,1,1,2,1,1,2,3,1,1,2,1,1,1,2,1,1,1,2,1,1,1,1,1,1,1,1,2,1,2,1,1,1,1,1,1,1,1,2,1,2,3,1,1,1,1,1,2,1,1,1,1,1,1,1,1,2,1,1,1,1,2,1,3,1,1,2,1,1,2,1,1,2,402.783476
1,1,2,2,1,1,1,3,1,1,1,2,2,3,1,2,2,1,2,2,2,2,1,1,1,1,1,1,1,2,1,2,1,2,1,1,1,2,1,2,2,1,1,2,1,2,1,1,1,2,1,2,1,1,1,1,3,1,1,1,3,1,1,2,2,1,1,1,3,1,1,3,1,1,2,1,1,1,2,1,2,1,1,1,1,1,1,2,2,2,2,3,2,2,1,1,1,1,1,1,1,2,2,2,1,1,1,1,1,1,1,2,1,1,2,1,1,1,1,1,1,2,1,1,1,2,1,2,1,1,1,2,1,1,3,1,1,1,1,1,1,1,1,1,1,2,3,1,1,1,1,1,1,2,3,2,2,3,2,2,1,1,1,2,1,1,1,2,2,2,1,1,1,1,1,1,2,1,1,2,2,1,3,1,2,2,1,1,1,2,1,1,2,1,2,3,1,2,1,2,2,1,2,1,1,1,1,2,2,2,1,1,1,1,2,2,2,1,3,2,1,2,1,1,1,2,2,1,3,2,2,2,2,1,2,1,1,2,2,1,1,2,1,1,1,2,1,1,1,2,1,2,1,2,3,1,1,1,1,1,1,1,1,2,1,2,1,1,1,2,1,1,2,3,1,1,3,2,2,1,2,1,2,1,1,2,1,3,1,2,1,2,1,3,2,1,1,1,1,2,1,2,2,1,2,1,1,1,3,1,2,1,3,1,2,2,2,1,2,2,2,1,2,2,1,1,1,1,2,2,1,1,1,2,1,1,1,2,1,2,1,2,1,1,1,1,1,1,1,2,2,2,1,1,2,1,2,3,1,2,1,2,2,2,1,1,1,1,2,1,1,1,2,3,1,2,1,2,2,1,1,1,3,2,1,1,3,1,1,2,1,1,2,1,1,1,1,2,2,1,2,1,1,1,2,1,2,2,2,1,1,3,2,2,1,1,2,1,1,1,2,1,1,1,2,2,1,2,1,1,1,1,2,1,1,3,1,2,1,1,1,1,2,1,1,1,1,3,1,2,1,1,2,1,3,1,1,1,1,2,1,1,2,1,2,2,1,2,2,3,3,2,2,2,3,2,1,1,3,1,1,1,1,2,2,3,1,2,1,2,1,1,2,1,2,2,1,1,1,3,2,2,1,1,1,1,1,3,1,2,2,595.769516
2,1,1,1,1,2,2,1,1,2,1,2,1,1,1,3,1,1,2,2,2,2,1,2,1,1,1,2,1,2,1,2,1,2,2,2,1,1,1,1,2,2,1,2,1,1,1,1,1,2,2,1,2,1,1,2,2,1,2,2,2,1,3,1,3,2,1,2,2,2,2,1,2,2,1,2,2,1,1,1,2,2,2,1,1,1,1,1,1,2,1,3,1,1,2,1,1,3,1,2,1,2,2,2,2,1,2,1,2,2,1,2,1,3,2,1,1,1,2,2,1,1,1,2,2,2,2,1,3,1,1,2,1,2,1,2,2,2,2,2,2,1,2,1,2,2,2,1,1,2,1,1,1,1,1,1,1,1,1,2,1,1,1,1,2,1,1,2,2,3,2,2,2,1,1,1,1,2,2,1,3,1,3,1,2,1,1,1,2,1,1,2,2,1,2,1,2,2,1,2,2,1,2,1,1,1,2,2,1,3,1,1,1,2,1,2,2,1,1,2,2,3,1,1,1,2,2,1,1,3,1,1,2,1,2,1,3,2,1,1,2,1,2,1,2,1,1,1,1,1,2,2,1,1,1,2,2,1,1,1,1,1,1,1,1,1,1,2,2,1,1,1,2,2,3,1,1,1,2,2,2,2,1,1,1,2,1,2,1,1,1,1,1,3,2,1,1,2,2,2,1,2,2,1,2,1,2,1,2,2,2,1,2,2,1,3,2,1,2,1,3,1,2,1,2,1,2,1,1,1,1,3,1,3,2,2,3,2,2,3,2,3,1,1,3,2,2,2,1,2,2,2,2,1,2,1,1,1,2,2,1,2,3,1,1,1,2,1,2,1,1,1,2,3,1,2,1,2,1,3,1,1,1,1,1,2,2,1,1,1,1,1,2,1,1,1,1,2,1,3,2,2,1,1,1,1,2,2,1,1,1,2,1,2,1,2,1,1,2,2,2,1,1,1,2,1,1,1,2,1,1,2,1,3,1,1,1,2,1,2,1,1,1,2,2,1,1,2,1,1,1,1,2,1,3,2,1,1,1,2,1,2,2,1,1,1,1,3,1,3,2,1,1,3,2,3,3,2,2,2,1,3,1,1,1,1,2,1,2,1,1,1,3,2,1,1,2,1,1,1,1,2,3,1,1,1,2,1,2,1,1,798.552676
1,2,2,1,1,1,2,3,1,2,2,1,2,1,1,1,1,2,1,2,2,2,1,1,1,2,2,2,1,1,1,1,1,3,2,1,2,1,2,1,2,1,1,2,1,2,2,1,1,1,1,1,1,1,1,1,2,2,2,1,1,1,2,2,1,1,2,2,3,1,1,3,2,2,2,2,1,3,2,1,1,1,1,1,2,1,1,1,2,1,2,1,1,2,2,2,1,2,1,2,2,2,2,1,1,1,1,1,1,2,1,1,1,1,3,1,1,2,2,1,1,2,1,1,1,1,1,2,1,2,2,1,2,1,1,2,1,1,1,2,2,1,1,2,1,1,1,1,1,1,1,2,1,1,1,2,2,2,1,2,1,2,1,2,1,1,2,2,1,3,1,1,1,1,1,1,2,3,2,1,1,1,2,1,1,2,1,2,2,2,2,1,1,1,1,2,2,1,1,1,2,2,2,1,2,1,3,2,1,2,2,1,3,1,1,2,1,1,1,1,1,2,1,1,1,1,1,2,1,1,2,2,1,1,2,2,2,1,1,1,1,1,1,2,3,1,1,1,2,1,1,1,2,2,1,1,2,2,2,2,1,2,1,2,1,2,1,1,1,2,2,1,2,1,2,1,3,1,1,2,1,1,2,1,1,3,1,2,1,1,2,2,2,1,2,2,2,1,1,2,1,2,3,1,1,2,1,2,1,2,2,2,1,1,1,2,1,1,1,2,1,1,2,1,1,1,1,3,1,1,2,2,1,1,1,1,2,1,1,1,1,1,1,1,2,3,1,2,2,2,1,1,3,1,1,1,1,2,1,3,1,1,3,2,1,1,1,1,2,1,1,1,1,2,1,1,1,1,1,1,1,3,1,2,1,2,1,2,1,2,1,1,2,1,2,1,2,1,1,2,1,2,1,2,1,2,1,1,2,1,2,1,2,1,1,1,3,2,1,1,1,1,2,1,1,1,1,1,2,1,1,2,1,1,2,2,1,1,1,1,1,2,1,1,3,2,1,2,1,1,2,2,2,1,2,2,2,2,1,3,1,1,1,1,1,2,1,3,1,1,1,1,2,1,1,1,1,1,2,1,1,1,1,1,1,1,2,2,2,2,1,1,1,1,2,1,2,1,1,1,1,2,1,2,1,1,3,2,2,2,2,200.847535
1,1,1,2,2,3,2,2,1,1,2,3,2,2,1,2,2,1,1,1,3,1,1,2,2,2,1,2,1,1,1,2,1,2,1,1,1,1,1,2,2,2,2,3,2,3,1,2,1,2,1,1,2,1,3,2,2,1,2,2,1,1,2,2,1,1,1,2,1,3,2,1,1,2,2,1,1,1,1,1,1,2,2,1,2,2,1,1,1,2,2,1,1,2,2,1,2,3,3,1,2,1,3,2,1,2,2,1,1,1,2,2,1,2,1,2,1,2,2,1,2,2,1,1,1,1,2,1,1,3,1,2,1,1,2,3,1,2,2,1,1,1,2,1,2,2,1,1,1,1,1,1,2,1,1,1,2,1,2,2,1,1,1,2,2,1,2,2,2,2,1,2,2,1,1,1,2,2,1,2,1,2,3,1,1,1,1,1,1,1,2,2,1,1,1,2,2,2,1,1,1,1,2,1,1,2,3,1,1,1,1,1,2,1,1,1,1,1,1,2,2,2,2,1,1,2,1,2,2,1,1,1,1,3,1,1,2,2,2,1,2,1,1,1,1,2,2,1,2,2,1,1,2,1,1,2,1,1,2,1,1,2,1,2,1,1,1,3,1,2,1,1,2,1,1,1,1,1,1,1,1,2,2,1,1,2,1,2,2,2,3,2,1,2,1,3,1,1,1,1,1,1,2,1,1,1,1,2,1,1,1,1,2,2,1,1,2,1,2,2,2,1,1,1,1,1,3,2,2,1,2,1,1,1,1,1,2,1,2,2,2,2,1,2,2,2,2,2,1,2,2,1,1,2,2,1,1,2,1,1,2,2,1,1,1,1,2,1,2,1,2,3,2,1,2,2,1,1,2,1,1,2,2,1,1,2,3,1,1,1,1,1,3,1,2,2,2,2,1,2,1,2,1,1,2,1,1,2,1,1,1,1,1,2,2,2,1,1,2,1,3,2,1,1,1,2,1,1,2,1,1,2,1,1,1,1,2,1,1,1,1,1,2,1,3,1,2,1,2,2,1,2,1,1,2,2,1,2,1,3,1,2,2,1,1,1,3,1,1,1,3,2,1,3,2,2,1,1,2,1,3,2,2,2,1,1,1,1,2,3,2,2,1,2,2,1,3,1,3,1,1,3,1,2,1,1,2,2,2,2,2,400.94817
1,2,2,2,2,2,2,2,1,1,1,2,2,2,2,2,2,2,2,2,1,1,1,1,3,1,2,1,1,2,2,1,2,1,1,1,2,1,1,3,2,3,2,2,1,1,2,1,2,1,1,2,3,1,1,1,3,1,2,2,1,1,2,1,1,1,1,2,2,1,1,2,1,3,2,2,3,1,1,1,2,1,2,1,1,2,1,2,2,2,1,1,1,1,1,1,1,3,2,3,1,1,3,2,3,2,2,2,1,2,1,2,1,1,1,1,1,3,1,1,1,2,2,1,2,3,1,1,1,2,1,2,1,2,2,3,2,2,1,1,1,1,2,1,1,1,1,1,2,1,1,1,1,1,2,2,2,1,2,1,2,2,2,1,1,2,1,1,1,3,2,3,2,1,2,1,1,2,2,1,2,2,2,1,1,2,1,1,3,1,1,2,1,2,2,2,2,1,1,1,2,2,1,1,2,1,2,2,1,2,1,1,2,2,3,1,2,1,1,1,2,3,1,1,1,2,1,1,1,1,1,2,1,1,2,2,1,1,2,1,2,2,2,1,3,1,2,1,2,3,2,1,1,1,1,1,2,1,1,2,1,1,2,2,1,2,2,1,1,2,2,1,2,1,2,1,1,3,3,1,1,1,2,1,1,1,1,2,1,2,3,2,2,1,2,1,1,1,2,1,2,2,1,1,1,1,1,1,1,1,1,1,2,1,2,2,3,1,1,1,2,2,1,1,1,2,2,2,2,1,3,2,1,2,2,1,1,1,1,1,2,2,1,1,2,1,1,1,3,1,2,1,1,2,1,2,1,1,1,1,1,1,2,2,1,2,3,1,1,1,1,1,2,1,1,1,2,1,1,2,1,1,1,1,1,2,1,2,2,1,1,3,2,2,1,1,2,2,1,1,1,2,1,1,2,2,2,1,1,1,2,1,2,2,1,1,1,1,1,1,2,2,1,1,1,3,2,2,1,2,1,2,1,3,2,2,2,2,1,1,1,1,1,1,2,1,1,1,2,2,1,2,2,3,2,3,1,2,1,2,1,2,2,1,1,1,3,1,1,1,2,1,1,3,1,1,2,1,2,2,2,2,2,2,1,2,1,1,1,1,2,1,2,2,3,1,1,3,1,1,1,1,1,1,1,1,1,2,2,1,1,197.584263
1,1,1,1,1,1,3,1,2,2,1,1,1,1,1,2,1,2,3,2,1,2,1,1,3,2,2,1,1,1,2,2,1,2,2,1,1,2,2,2,1,1,2,3,1,2,2,1,1,2,1,1,1,2,1,1,1,1,1,3,2,2,2,2,1,1,1,1,1,1,2,1,2,2,1,1,1,2,1,1,2,2,2,3,1,2,2,2,1,1,1,1,2,2,2,2,2,2,2,2,1,2,2,2,2,2,2,1,1,2,1,1,1,2,1,1,1,2,1,2,1,3,1,1,2,2,2,1,2,2,2,3,2,1,1,1,1,2,1,1,1,1,2,2,2,1,2,2,2,1,1,1,1,1,1,1,1,2,2,3,1,2,1,1,1,2,2,2,1,2,1,2,1,1,1,2,2,2,2,1,2,1,3,1,2,1,1,1,2,2,1,2,1,1,1,1,2,1,2,1,2,1,1,1,3,1,3,2,1,1,1,2,2,2,2,1,2,1,1,3,2,2,1,1,2,2,1,1,2,1,1,2,1,1,2,1,1,1,2,1,1,1,2,2,3,1,2,2,1,2,1,1,2,1,1,1,2,1,2,1,2,1,2,3,3,2,2,1,1,1,1,2,2,2,1,1,1,1,2,1,1,2,2,1,1,2,1,1,2,2,2,2,2,2,2,1,1,2,2,2,1,2,2,1,2,2,1,2,1,1,1,1,2,2,2,1,1,1,1,1,1,1,1,1,1,1,1,1,2,1,2,2,1,2,1,3,2,2,1,1,1,2,1,1,2,1,2,1,2,2,1,2,3,1,1,2,1,1,1,3,1,1,2,1,1,1,2,1,3,3,2,2,3,2,3,2,1,1,2,1,2,1,1,1,2,3,2,1,2,2,1,1,2,1,1,1,1,3,2,2,3,3,2,1,1,1,2,1,1,1,1,2,1,1,1,1,1,1,2,1,2,2,1,1,1,2,2,1,2,1,1,2,1,2,2,1,1,2,1,2,1,1,1,2,1,2,2,1,1,2,1,2,2,2,2,1,2,3,1,1,2,1,2,1,2,1,2,1,1,1,2,1,2,3,2,2,1,1,1,1,1,2,1,1,1,1,1,1,2,2,3,1,2,1,3,1,1,1,1,1,1,2,1,1,1,2,2,2,1,2,1,410.105308
2,2,1,3,1,1,1,1,1,1,1,2,1,1,2,1,1,2,2,1,2,2,2,2,3,2,1,3,1,1,2,2,1,2,1,2,3,1,1,1,1,2,1,1,1,1,1,1,2,1,1,1,1,1,1,2,1,1,1,2,1,1,2,2,2,1,2,1,1,1,2,1,2,1,1,2,3,1,2,1,2,1,1,2,3,2,3,1,2,1,1,1,1,1,1,2,2,1,1,2,1,1,2,3,1,1,2,1,2,1,3,2,1,2,1,2,1,2,1,1,1,1,2,1,1,2,2,1,1,2,2,3,1,1,2,1,2,1,1,1,2,2,1,1,1,1,1,1,1,1,2,2,1,1,1,1,1,2,1,1,1,2,1,2,1,1,2,2,1,1,2,2,1,1,1,3,2,2,1,1,1,1,1,1,2,1,2,2,2,2,1,2,2,1,2,1,1,2,3,2,2,2,3,1,1,1,2,1,1,1,1,1,2,2,2,2,2,3,1,1,2,2,2,1,2,2,1,1,2,1,1,2,1,1,1,1,1,1,1,2,1,1,1,1,2,1,1,1,2,2,1,1,2,1,2,1,3,1,1,2,1,2,3,2,1,2,2,3,2,1,1,1,2,1,1,1,1,2,2,2,1,1,2,2,2,2,2,1,3,1,2,1,3,1,1,2,1,2,1,1,1,1,1,1,3,1,1,3,1,1,3,2,1,1,2,1,2,1,1,2,2,2,2,1,1,1,2,1,2,1,1,1,1,1,1,2,1,2,1,3,1,1,1,1,1,1,3,2,2,1,1,3,3,1,1,1,1,2,2,2,2,1,1,1,1,1,1,1,1,2,2,2,2,1,1,1,1,1,3,1,2,2,1,2,1,3,1,1,2,2,2,2,2,2,2,1,1,2,1,1,1,1,2,2,2,1,3,1,1,2,1,2,2,3,1,1,2,1,1,1,2,1,2,1,1,3,1,1,3,2,2,2,1,1,2,2,1,1,1,3,2,1,1,1,2,2,1,2,1,1,1,1,1,2,2,2,2,1,1,2,1,2,3,1,2,2,2,1,1,2,2,1,1,1,1,3,3,1,3,3,1,1,1,1,1,1,1,1,1,1,3,1,1,1,2,1,3,2,1,2,1,3,2,1,1,1,1,1,1,1,2,602.516521
1,2,3,3,1,2,1,1,3,2,1,3,2,2,1,2,2,1,3,2,1,2,1,2,1,3,3,2,1,3,1,2,1,1,3,1,1,1,1,2,2,1,1,2,1,3,1,1,1,3,1,2,1,1,1,1,1,3,1,2,1,1,2,1,1,1,2,1,1,1,1,1,1,1,2,3,2,2,1,1,3,1,2,2,1,2,1,1,1,2,1,3,1,2,1,1,1,1,1,1,2,1,1,1,1,2,3,2,2,1,1,1,2,1,2,1,3,2,2,3,2,1,1,1,1,2,2,2,1,1,2,1,2,1,1,1,1,2,2,2,2,3,1,2,1,1,1,1,3,1,1,2,1,1,2,2,1,2,2,2,2,2,2,1,1,2,1,2,1,2,2,3,1,1,1,1,1,3,2,1,1,2,2,1,2,1,1,1,1,1,2,2,2,1,1,2,1,2,1,1,1,1,1,1,1,1,1,1,1,1,1,1,3,2,3,1,2,2,1,2,2,2,2,1,1,1,1,1,1,1,1,3,2,1,2,1,1,1,1,1,2,2,1,2,2,1,1,1,2,1,1,2,2,1,2,1,3,1,3,1,1,3,1,2,1,2,1,2,2,2,2,2,2,2,2,1,2,1,2,1,2,2,1,1,1,1,1,3,1,2,2,2,3,1,3,2,1,1,2,2,2,1,1,1,3,1,3,1,1,1,2,1,2,2,2,2,1,1,1,1,1,3,2,1,1,1,3,1,2,2,2,2,1,1,2,2,2,1,1,1,2,1,1,2,1,1,2,2,1,1,1,3,1,2,1,1,1,2,1,1,1,2,2,1,1,1,3,1,2,2,1,1,2,1,1,1,2,1,1,1,1,1,1,2,1,2,2,1,1,1,1,1,1,2,1,1,2,2,1,3,2,1,1,1,1,2,2,1,1,1,2,2,2,1,1,2,3,1,1,1,2,1,1,2,1,2,3,2,2,3,1,1,1,2,2,2,1,2,2,1,1,2,1,1,2,2,3,1,1,1,1,1,2,2,2,1,1,1,1,1,3,1,3,1,1,1,1,3,1,1,3,2,1,1,1,2,3,1,1,2,1,1,1,2,1,2,2,1,1,1,2,1,2,2,2,1,2,1,1,2,1,2,1,1,1,2,2,1,2,1,3,201.468051
1,2,2,2,1,2,1,1,2,2,1,1,1,1,1,2,1,1,1,3,2,1,1,2,2,2,2,1,1,1,3,1,1,2,1,2,2,2,3,2,2,3,2,2,2,1,2,1,1,1,2,1,2,2,2,2,3,2,2,1,1,2,1,2,1,2,2,2,2,1,1,2,1,2,1,3,1,3,2,1,2,1,2,1,2,1,1,1,1,1,1,1,1,1,1,2,1,3,1,1,2,1,1,2,2,2,2,1,1,1,1,1,1,1,2,1,1,2,1,2,2,2,1,2,1,2,2,2,2,1,1,2,2,1,2,2,2,3,1,1,3,1,1,1,3,1,1,1,3,2,2,1,2,2,1,1,2,3,2,3,1,1,1,1,2,1,2,2,2,1,1,3,3,1,1,1,2,1,1,2,1,2,3,1,1,1,1,1,2,2,1,1,2,1,1,2,2,2,1,3,2,2,2,2,1,1,1,2,2,2,1,1,1,2,2,1,1,1,2,2,2,1,2,1,1,1,1,2,1,1,2,1,1,1,1,2,2,1,1,1,2,1,2,1,3,2,1,1,1,1,3,1,2,2,1,1,1,1,1,1,1,2,2,2,3,2,2,1,1,1,1,2,2,2,1,1,2,2,2,1,1,2,1,1,1,2,1,1,1,3,1,1,2,2,2,1,1,1,2,3,1,2,1,2,2,2,2,2,1,2,1,1,1,3,2,3,1,1,1,1,1,1,2,1,2,2,1,2,3,1,1,2,1,2,2,2,1,2,2,2,1,1,1,1,2,2,1,2,1,1,2,2,1,1,2,1,1,1,1,1,1,1,2,3,2,2,1,2,1,1,2,1,2,1,2,2,1,1,1,1,1,2,1,1,1,1,3,2,1,1,1,3,2,1,3,1,2,2,1,2,1,3,1,1,2,3,2,1,2,2,2,2,1,3,1,2,2,1,1,1,2,1,1,2,2,2,1,3,2,1,1,3,2,1,1,2,1,2,1,1,2,1,1,3,1,1,2,2,1,1,1,2,2,3,1,1,1,3,1,2,2,1,1,1,1,1,1,1,1,2,2,1,1,2,2,1,1,2,1,2,1,1,1,2,2,2,1,3,2,3,3,1,2,1,1,2,2,1,1,1,2,1,2,1,1,1,2,1,1,2,1,199.866027
1,1,1,2,1,1,2,2,2,2,2,1,1,1,2,1,1,2,2,1,2,2,1,1,2,2,2,1,1,2,1,1,1,1,1,1,1,2,1,1,2,1,1,2,2,3,1,3,1,1,1,1,1,1,3,1,1,2,2,1,1,1,1,1,1,1,1,1,2,1,1,1,3,2,3,3,2,1,2,1,2,1,2,1,1,1,2,2,2,1,2,1,2,2,1,3,1,2,1,1,1,1,3,1,3,2,1,1,2,2,1,2,1,1,1,1,1,1,1,1,2,2,1,3,1,1,2,1,1,2,1,1,1,1,1,1,1,1,2,1,3,3,2,1,1,2,1,1,1,1,1,2,1,1,2,1,2,2,3,2,1,1,1,2,2,1,1,1,2,2,1,1,1,1,1,2,2,1,1,1,1,1,1,2,1,2,2,2,2,1,2,1,2,1,1,3,2,1,1,2,2,2,2,1,1,1,2,1,1,2,2,1,1,2,1,1,2,1,1,2,1,2,1,2,1,2,1,2,2,1,2,2,1,2,1,1,1,1,1,1,1,1,1,2,1,1,3,1,1,1,3,1,1,1,1,2,2,1,1,2,2,1,1,1,1,2,1,1,1,1,1,1,1,3,2,1,2,1,1,1,1,1,1,1,1,1,2,2,1,3,1,2,2,3,1,2,3,2,1,2,1,1,2,1,1,1,1,2,1,1,1,1,3,1,2,1,2,1,1,1,1,1,1,1,1,2,1,2,1,2,2,1,2,2,2,2,1,2,1,2,1,2,1,1,3,1,3,1,3,2,2,1,3,1,1,1,3,2,1,1,1,2,1,2,2,3,2,2,1,2,3,1,1,1,1,1,1,1,2,2,1,1,1,1,1,2,2,2,1,2,1,2,3,2,3,2,2,1,2,2,2,1,2,2,1,1,2,1,1,2,1,2,1,2,1,1,1,1,1,1,1,1,1,3,1,2,1,1,2,1,1,1,2,1,1,1,2,1,1,1,1,1,1,1,2,3,1,3,1,1,2,1,1,1,3,2,2,2,3,2,1,1,1,1,1,1,2,2,1,2,1,1,3,3,2,1,2,2,1,1,1,1,1,2,1,2,1,3,1,2,2,1,2,3,1,2,1,2,3,3,2,3,1,1,1,2,2,1,3,1,1,197.279457
1,1,1,2,2,1,3,1,1,1,1,1,1,2,2,1,1,1,1,1,1,1,2,2,2,1,1,2,1,2,2,1,1,1,2,1,1,1,2,2,1,2,3,3,1,2,2,1,1,2,1,1,1,2,2,1,1,2,1,2,1,1,2,3,1,3,1,1,1,1,1,1,2,2,2,2,1,3,1,2,2,1,2,1,1,1,1,2,1,2,2,3,2,2,1,1,1,1,1,1,2,2,3,2,2,1,1,1,1,2,1,2,1,2,1,2,1,2,1,1,2,1,1,2,3,2,2,1,1,2,2,1,1,2,2,2,2,2,2,1,3,1,1,1,1,2,1,1,1,1,1,1,1,2,1,1,2,2,2,1,2,2,2,2,2,1,1,2,2,2,1,2,1,1,1,2,2,2,1,2,2,1,2,1,1,1,1,1,1,1,2,1,1,2,1,2,1,1,1,1,1,3,1,2,2,1,2,1,1,3,1,1,2,1,2,2,1,1,2,1,1,1,2,3,1,2,3,1,1,1,3,1,2,1,1,2,1,1,2,1,2,1,1,3,1,1,1,1,1,2,1,2,2,2,1,1,1,1,1,1,1,1,1,1,1,1,1,1,1,2,1,1,2,1,2,2,1,2,1,3,2,1,1,1,2,2,1,1,2,2,1,1,2,2,1,1,1,2,2,1,1,1,2,1,2,2,2,1,3,1,1,2,1,1,2,2,1,1,1,3,1,1,2,2,2,2,1,1,1,1,1,2,2,1,1,3,2,2,1,2,1,1,2,1,3,2,2,2,1,1,1,2,1,1,1,3,1,3,1,1,1,1,2,1,2,1,2,1,1,1,1,1,1,2,2,1,1,1,1,2,1,2,2,2,1,1,1,1,2,2,1,1,3,1,2,1,2,2,2,2,3,2,1,2,1,1,1,2,1,1,1,2,2,1,2,1,1,2,1,1,2,2,2,2,2,2,2,3,1,2,2,3,1,1,1,1,1,1,2,1,2,1,1,1,1,2,1,3,2,1,1,1,1,3,1,1,1,1,1,2,1,1,2,2,2,2,2,1,1,3,1,1,3,2,1,2,2,2,2,1,2,1,1,1,2,2,1,2,1,1,1,2,1,2,1,1,1,1,1,1,1,2,1,1,1,2,2,1,1,2,2,198.171035
1,1,2,2,1,1,2,2,2,2,2,1,1,3,1,1,2,2,2,1,2,1,1,2,3,2,1,1,1,1,1,2,2,3,1,1,1,1,1,1,2,1,2,1,1,3,3,1,1,1,1,1,1,1,1,1,1,2,2,2,1,1,1,2,2,1,2,2,3,3,1,2,2,2,3,2,2,2,1,1,2,2,2,1,1,1,1,2,2,1,2,2,1,1,2,2,1,1,1,2,2,1,2,2,2,1,2,1,1,2,1,2,1,2,2,1,2,1,1,2,1,1,1,1,2,2,1,1,2,2,1,2,1,2,2,1,3,3,2,2,1,3,2,1,1,1,2,1,1,1,1,2,1,1,1,2,1,2,2,3,1,3,2,1,2,1,1,1,1,3,1,2,1,1,1,1,1,1,1,1,1,1,1,1,2,1,1,2,1,1,1,1,2,1,1,3,1,3,1,1,1,1,2,2,1,1,1,1,1,2,1,2,2,1,3,1,1,1,2,2,1,2,2,1,1,1,3,1,1,1,1,1,1,1,3,2,1,1,3,1,1,1,1,1,2,1,1,1,1,2,1,1,1,2,2,2,3,1,1,1,1,1,2,1,1,1,2,1,2,1,1,1,2,2,1,2,1,2,2,2,2,3,1,1,1,2,1,1,1,1,1,2,2,1,2,2,1,2,1,2,2,2,1,2,1,2,1,1,1,2,2,1,2,1,1,1,2,1,2,1,2,1,2,2,2,2,1,3,1,1,2,2,1,1,1,1,1,3,1,3,1,2,1,2,1,2,1,2,1,2,1,2,1,1,2,2,2,1,2,2,1,1,2,1,1,1,1,1,1,2,1,1,3,2,1,3,2,2,1,2,1,3,1,3,1,2,1,1,2,1,2,1,1,1,2,1,1,2,1,2,1,1,1,3,1,1,1,1,1,1,1,2,1,1,1,1,2,2,1,1,3,1,2,1,1,3,2,1,2,1,1,1,2,2,2,1,1,2,1,1,1,1,1,1,2,2,1,1,1,1,3,2,2,1,1,2,1,2,1,1,1,1,1,1,2,2,2,2,1,1,1,2,1,1,1,3,2,1,1,1,2,2,1,3,1,1,1,1,2,2,1,2,1,2,3,1,1,2,2,2,3,1,1,1,1,1,2,1,1,1,1,205.217259
1,1,2,2,1,3,2,1,1,2,1,2,1,1,1,2,3,1,3,1,3,1,2,2,2,3,3,1,1,2,1,2,2,2,2,1,1,1,1,2,3,1,2,1,1,1,2,1,3,2,1,1,1,1,1,2,2,1,2,3,2,2,1,3,1,1,1,2,1,2,2,3,2,2,2,2,1,2,1,1,2,1,2,2,1,1,2,1,1,2,2,1,1,1,2,3,1,1,2,1,1,1,2,1,1,1,1,2,1,1,1,1,1,2,1,1,1,2,2,1,1,2,1,1,2,1,1,1,1,2,2,1,2,2,1,1,2,2,2,2,2,2,1,1,1,1,1,2,1,2,1,2,1,2,2,2,2,1,2,2,1,2,1,1,2,1,2,1,1,2,1,1,1,2,1,1,3,3,2,1,1,1,2,2,1,2,2,1,2,1,2,1,1,2,1,2,1,1,1,2,1,2,1,2,2,1,2,1,1,1,1,1,2,2,3,1,2,1,2,1,2,2,1,2,1,1,1,1,1,1,1,2,1,1,2,1,1,2,1,2,1,1,1,2,1,1,1,2,1,3,2,1,1,2,1,1,1,1,1,1,2,1,2,1,1,2,2,2,1,2,1,1,2,2,1,1,1,1,2,1,1,1,1,1,1,1,1,1,2,2,2,1,1,1,2,1,1,1,1,2,2,2,1,2,1,1,1,1,2,2,1,1,1,1,2,2,1,1,3,3,2,2,3,1,1,1,2,1,2,1,2,1,1,1,1,1,2,2,2,1,2,3,1,1,2,3,2,1,1,2,1,1,3,2,1,1,1,2,1,2,2,2,1,2,1,1,2,1,2,2,3,1,1,3,2,1,1,1,3,2,2,2,3,1,1,3,1,1,1,1,1,1,3,2,2,1,2,1,1,2,2,3,1,1,2,1,1,1,1,2,1,1,1,1,1,1,2,2,1,1,1,2,2,2,1,3,2,2,1,1,1,1,1,1,1,2,2,2,1,1,1,2,1,1,1,2,1,1,2,2,2,1,2,3,1,1,2,1,1,1,2,1,1,1,1,1,1,1,2,2,1,1,1,3,1,2,3,2,1,1,1,1,1,1,3,1,1,2,1,1,1,1,2,2,3,1,2,1,1,1,1,3,1,1,1,1,1,2,1,1,1,402.844781
2,2,2,1,1,1,2,1,1,2,2,1,2,2,1,1,1,1,1,2,2,1,1,2,1,2,1,2,1,1,1,1,1,2,1,2,1,1,3,1,2,1,2,1,1,2,2,1,1,1,1,1,3,1,3,1,1,3,2,1,1,1,2,2,1,1,1,2,1,1,1,1,1,1,1,3,2,1,1,1,2,1,1,3,3,2,2,2,1,1,3,2,2,1,1,2,1,2,1,2,1,2,2,3,2,1,3,2,1,1,2,2,1,1,2,2,1,1,2,2,1,2,1,2,2,1,2,1,1,2,1,1,1,2,1,3,2,2,1,3,2,1,1,3,2,1,1,2,1,1,1,1,1,1,1,1,1,2,1,1,2,1,1,2,1,1,1,2,1,1,1,1,1,3,1,1,1,3,2,2,1,1,2,2,1,1,1,3,2,1,1,2,1,3,1,1,2,1,2,1,1,1,1,2,1,1,1,2,1,2,1,1,1,3,1,1,1,1,1,3,1,2,1,1,1,1,2,1,2,1,1,3,1,1,1,2,2,1,1,2,2,1,1,2,2,1,2,2,1,2,2,3,1,1,1,1,3,2,1,1,1,1,1,1,1,1,3,2,1,2,1,1,1,2,3,2,1,1,2,2,2,1,1,2,1,1,1,1,2,2,1,2,2,2,1,1,1,1,2,2,2,2,1,1,3,1,1,1,2,1,1,1,2,2,1,1,3,1,1,2,1,2,2,2,1,1,1,1,1,1,1,1,1,1,1,2,2,1,1,2,3,3,3,1,1,3,1,2,1,2,1,2,1,1,1,1,1,2,2,1,1,2,1,1,1,1,2,1,2,1,2,1,2,1,1,1,2,1,2,1,1,2,2,2,2,1,1,1,1,2,1,1,1,1,2,1,2,1,1,3,2,1,1,1,1,1,1,2,1,1,2,1,2,3,2,1,1,1,2,1,1,1,1,1,1,1,2,2,2,1,1,1,2,2,2,2,1,2,2,1,2,1,1,2,1,3,1,2,2,1,1,1,2,2,1,2,2,2,1,2,2,2,2,1,1,2,2,2,2,1,1,2,1,2,2,2,2,1,2,1,1,1,1,2,1,1,1,2,2,2,2,1,2,2,1,1,1,1,2,2,1,2,2,1,2,1,2,3,2,2,2,403.808788
1,1,2,1,2,1,2,1,1,1,2,3,1,2,1,3,2,2,2,1,1,1,1,1,1,2,1,1,1,1,1,2,1,2,1,1,1,1,1,1,2,2,1,1,1,1,2,1,1,2,1,1,1,2,1,2,2,2,2,2,1,1,3,1,1,1,1,1,3,1,1,2,1,1,2,2,1,2,1,1,1,1,2,1,2,2,2,3,1,1,1,2,1,1,3,2,1,2,1,3,2,1,1,1,2,1,2,1,2,2,1,1,2,1,1,1,1,1,2,2,1,1,1,1,1,2,2,2,1,1,2,3,2,1,1,2,2,2,1,1,1,1,1,1,2,1,2,2,1,2,1,2,1,1,1,1,1,3,1,1,1,2,1,2,2,1,1,1,1,1,1,1,1,1,1,1,3,1,2,2,1,3,2,1,1,2,1,2,1,1,1,1,2,1,2,1,2,2,1,2,1,2,1,1,1,1,1,2,2,1,1,1,3,2,1,1,2,1,2,1,2,2,1,1,1,1,1,1,2,2,2,1,1,1,1,2,1,2,1,1,2,1,2,1,1,1,1,1,2,2,3,1,2,1,2,1,2,1,1,1,1,1,1,2,2,1,1,1,1,1,1,2,2,2,2,2,1,3,3,2,1,1,1,2,1,2,1,2,1,2,2,2,2,1,1,2,2,1,1,1,1,2,2,2,1,2,1,1,1,1,2,1,1,2,2,2,1,2,2,1,1,1,1,3,1,1,1,3,2,1,1,2,1,1,1,2,2,2,1,2,2,2,1,1,1,2,2,1,1,1,1,1,1,1,2,1,1,1,1,1,1,2,2,2,2,1,2,2,2,2,1,1,2,1,1,3,1,1,1,2,2,1,1,2,2,1,1,1,1,1,1,1,2,2,1,1,1,2,3,1,1,3,1,1,2,1,2,1,1,2,1,1,1,2,1,1,2,1,1,1,2,1,1,1,2,1,1,2,2,1,2,2,1,2,1,2,2,1,1,1,2,1,2,2,2,1,1,1,2,1,1,1,2,1,1,2,2,1,1,1,1,1,1,1,2,3,2,1,2,1,1,3,1,2,1,1,1,1,2,3,1,2,1,2,1,1,1,2,2,1,1,1,1,1,1,1,2,2,1,2,2,1,1,1,1,1,1,1,3,1,1,601.169101
1,1,2,1,1,1,2,1,3,1,2,2,1,2,1,2,3,2,1,2,1,1,1,2,2,1,2,1,2,2,1,2,1,1,3,1,1,1,1,1,2,2,1,1,1,2,2,2,1,2,1,1,1,2,1,2,3,1,1,2,1,1,1,2,3,2,1,1,1,2,2,1,2,1,2,2,1,2,1,2,2,3,1,3,1,1,1,1,1,1,2,1,2,1,2,2,2,1,2,1,3,1,2,1,1,1,1,2,1,1,1,2,1,1,1,2,2,3,2,1,1,1,2,2,3,1,2,2,1,1,1,1,1,1,2,1,2,3,1,3,1,2,1,1,2,1,1,2,1,3,1,1,1,1,1,1,2,2,3,2,2,1,1,1,1,1,1,1,1,2,1,1,1,1,3,1,1,3,2,2,1,1,1,1,1,1,2,1,2,1,3,1,3,2,1,2,1,1,2,1,2,2,2,1,1,2,2,1,1,1,1,3,2,2,2,1,2,2,1,1,2,2,1,1,1,1,2,1,2,1,1,1,1,1,2,2,1,2,1,3,2,1,1,1,2,2,1,1,2,2,1,2,1,1,2,1,2,1,1,2,1,1,1,2,2,2,2,1,1,1,1,1,1,1,2,2,1,1,1,1,1,1,1,1,1,1,1,2,1,3,2,2,1,3,1,1,1,1,3,2,1,3,1,1,1,2,1,2,2,1,2,1,1,1,3,1,2,1,1,1,2,2,2,1,2,2,2,2,2,1,1,1,2,1,1,1,2,2,1,2,1,2,1,1,1,2,1,1,1,1,1,1,1,2,1,2,2,1,1,2,1,1,2,1,1,1,2,2,2,1,1,1,2,2,2,2,2,2,2,1,1,2,1,1,1,1,1,1,2,2,1,1,2,1,1,1,1,1,1,2,2,1,1,1,1,1,2,2,1,3,1,2,1,1,1,1,2,2,1,1,3,2,1,1,1,3,1,3,1,2,2,1,2,2,2,2,1,2,2,2,1,1,1,2,2,1,1,2,1,2,1,2,2,1,3,1,1,1,1,2,2,2,1,1,1,1,1,2,1,3,3,2,3,2,2,2,2,1,2,2,3,1,3,1,1,3,1,2,3,1,1,1,2,1,2,2,2,1,1,2,2,1,1,1,2,2,2,1,1,1,2,198.956215
1,1,3,3,1,1,2,1,2,3,2,2,1,2,1,2,2,2,2,2,1,1,1,1,2,2,2,1,2,2,1,2,1,2,2,1,1,1,1,3,1,1,1,1,2,3,1,2,1,2,1,1,2,2,1,1,1,2,3,2,3,1,2,2,1,1,1,1,2,1,1,1,1,1,1,2,2,3,1,2,2,2,1,2,2,1,1,2,1,3,1,2,1,3,1,1,1,3,1,1,2,2,2,2,2,2,2,1,1,1,1,1,1,1,1,1,1,1,1,1,1,2,1,1,2,2,2,3,1,1,1,1,1,1,3,2,3,1,2,1,2,1,1,1,2,1,1,2,1,2,1,2,1,1,2,1,1,1,1,3,1,1,1,1,2,1,1,2,1,1,3,2,1,1,1,2,2,1,3,1,1,2,1,1,1,1,1,1,3,2,2,2,1,1,1,1,3,1,2,1,2,2,3,1,1,1,1,1,1,2,1,1,1,1,2,1,1,1,1,2,2,1,2,3,1,2,1,2,3,2,1,2,2,1,2,1,2,2,2,1,2,2,2,1,2,2,1,1,1,2,2,2,1,1,2,1,2,2,1,1,1,2,1,3,2,1,2,2,2,2,1,1,2,2,1,1,1,2,1,1,2,1,3,1,1,1,1,1,2,1,2,1,2,1,2,2,1,2,1,1,1,1,2,2,2,1,1,2,1,1,1,1,1,1,2,1,1,1,1,1,2,2,2,2,1,1,1,2,1,1,2,2,2,2,1,1,1,1,2,1,2,2,1,1,2,3,2,2,1,1,1,1,1,3,1,2,1,2,1,3,2,1,2,2,1,1,1,1,2,2,2,1,1,2,2,1,1,2,2,3,1,1,1,1,1,2,2,1,3,1,1,2,2,1,3,1,2,2,1,2,2,1,1,1,1,1,1,1,1,1,1,2,1,1,1,2,1,2,1,1,1,2,1,1,1,1,1,2,2,1,1,2,3,1,1,3,1,2,1,3,1,1,2,2,3,1,2,2,1,1,1,2,3,2,2,2,2,2,1,2,2,1,1,1,2,2,2,2,1,2,2,1,2,1,1,1,1,1,3,1,1,2,1,2,1,2,2,3,2,1,1,1,1,2,2,2,1,2,2,2,1,2,1,2,2,2,2,2,2,2,2,197.494933
1,1,1,1,1,2,1,2,2,1,2,2,2,1,2,2,1,1,3,1,2,2,1,1,1,2,1,3,2,1,1,2,3,2,1,1,1,1,1,1,2,3,1,1,2,2,1,2,1,1,1,1,2,1,3,1,2,1,1,1,1,1,2,1,2,1,1,2,2,1,1,3,1,2,1,1,2,2,1,2,1,1,2,1,3,1,2,1,2,1,2,1,1,1,1,1,1,1,1,1,1,1,2,2,1,1,1,2,1,2,1,1,1,2,1,2,1,1,3,3,1,1,1,2,1,1,1,2,1,1,1,1,1,2,1,1,2,1,1,1,3,1,1,1,1,1,2,2,1,1,1,1,1,1,1,1,2,2,3,2,1,2,1,1,3,1,2,1,2,1,2,1,1,1,1,1,2,2,2,3,2,1,2,1,1,1,1,1,1,2,3,2,1,1,2,1,3,3,1,2,2,2,3,1,2,2,2,3,1,1,1,2,1,1,2,3,2,1,3,2,1,2,1,2,1,1,1,1,1,1,1,1,2,1,1,2,1,1,1,1,1,1,1,1,2,2,1,2,1,2,1,2,2,2,1,2,2,1,2,1,1,2,2,2,1,2,1,2,1,1,1,1,2,1,1,2,1,2,1,2,1,1,1,1,1,1,1,2,1,2,1,1,1,2,1,1,1,1,1,2,1,2,2,1,1,1,1,1,1,1,1,1,2,2,1,1,2,2,1,1,1,1,1,1,2,1,1,1,1,1,1,1,1,1,2,1,2,1,1,1,3,1,2,1,3,1,3,2,1,2,1,1,1,1,1,2,2,2,1,1,1,1,2,2,2,1,2,1,1,2,1,1,2,3,1,2,1,2,2,1,1,2,2,1,1,1,1,1,1,2,1,1,2,1,1,1,2,1,2,1,2,2,1,3,1,2,1,1,2,3,1,2,2,2,1,1,1,1,1,1,2,1,1,1,1,1,2,1,2,1,2,2,1,1,1,2,1,2,1,1,1,2,1,2,3,1,1,1,1,1,3,1,3,2,1,2,2,3,1,1,1,1,3,1,2,1,1,1,1,2,2,1,1,1,1,1,2,1,2,2,2,1,2,1,1,1,1,1,1,1,1,1,2,2,1,1,1,1,1,1,2,2,1,2,1,1,2,2,3,2,1,200.847041
1,1,2,2,1,1,2,2,1,2,1,2,1,3,1,2,3,2,3,3,1,1,1,1,3,2,1,1,1,1,1,1,1,1,1,1,1,1,2,2,1,2,2,2,1,3,1,1,2,1,1,1,1,1,2,2,1,2,2,2,1,1,1,2,1,1,1,2,1,1,1,2,2,2,3,2,2,2,1,1,1,1,2,3,1,1,1,2,2,1,2,1,1,1,1,1,2,2,1,3,2,1,3,2,2,1,3,1,3,1,1,2,1,3,1,1,1,1,1,3,1,1,1,2,1,1,2,1,1,2,1,3,1,3,1,3,2,2,1,2,1,1,1,1,1,1,2,2,1,1,1,1,1,1,2,2,1,1,2,1,2,2,1,2,1,2,2,2,1,3,1,2,2,2,1,1,3,2,1,1,1,1,3,1,2,1,1,1,2,1,2,2,1,1,1,2,1,1,1,1,1,1,2,3,1,1,1,1,1,2,2,1,2,1,2,2,2,2,1,1,1,3,1,2,1,1,1,1,3,1,1,2,1,1,1,2,1,2,2,1,2,1,1,2,2,1,1,1,1,1,2,1,2,1,1,1,2,1,1,2,1,2,1,2,1,1,1,2,2,1,1,1,1,1,1,2,1,2,2,2,2,1,1,1,1,2,1,2,3,1,2,3,2,3,2,1,1,1,1,2,2,2,1,1,2,2,2,1,2,1,2,1,1,2,2,2,1,1,1,1,1,3,2,1,1,1,1,1,1,1,1,2,1,1,2,1,1,2,1,1,1,2,1,1,1,2,2,1,2,2,1,1,1,2,1,1,1,1,1,1,1,2,1,1,1,1,2,1,1,3,3,2,3,2,2,2,1,3,2,2,2,2,1,2,2,2,3,1,2,1,2,2,2,1,1,1,2,1,2,1,2,1,1,2,1,1,1,1,1,1,2,1,1,1,1,1,2,1,1,1,2,1,3,1,2,1,1,1,1,2,2,3,2,1,1,2,1,1,1,1,2,1,1,1,1,1,1,2,1,1,2,2,1,1,1,1,2,2,1,2,3,2,2,1,1,2,2,2,2,1,2,1,1,3,1,1,1,2,2,2,1,2,2,1,1,2,1,2,2,1,1,2,2,1,1,2,2,1,2,2,2,1,1,1,2,2,1,1,1,2,2,195.054947
1,2,2,1,1,2,2,1,1,1,2,2,1,2,1,2,2,1,2,2,2,1,1,1,2,1,1,1,1,1,1,1,1,1,1,1,1,1,1,2,2,2,1,2,2,1,1,1,1,2,1,1,2,3,3,2,2,2,2,2,1,1,2,3,1,1,2,1,2,1,1,2,1,1,2,2,2,2,1,1,3,2,2,1,1,3,2,1,1,1,2,1,2,1,1,2,1,3,1,3,2,1,2,1,2,1,2,1,2,1,1,1,1,2,1,1,2,1,2,3,3,1,1,1,1,1,1,1,2,1,2,2,2,2,2,1,1,1,1,1,2,2,1,1,2,2,1,1,3,1,1,1,1,1,2,2,2,1,2,2,1,1,1,1,1,1,1,1,1,1,2,1,1,1,1,1,1,2,2,1,1,1,1,1,1,2,1,3,2,1,2,1,1,2,1,1,2,1,1,1,1,1,3,1,1,1,3,1,1,2,1,1,2,3,3,3,1,1,1,2,1,2,1,1,1,1,2,2,2,1,1,1,1,1,2,2,1,1,1,1,2,1,1,1,1,2,1,2,1,2,1,1,2,1,1,1,1,1,2,1,1,1,2,3,1,2,2,2,1,2,1,1,2,1,1,2,2,3,1,2,1,1,1,1,1,2,1,2,2,3,2,1,1,3,2,1,1,2,1,3,1,1,1,3,2,1,1,2,1,2,2,1,2,2,2,2,1,1,1,1,1,3,2,2,1,1,1,2,1,1,3,2,1,2,1,2,1,2,2,1,1,2,1,1,3,2,1,2,3,1,1,2,1,1,2,1,1,2,1,2,1,1,1,2,1,1,2,1,1,2,1,2,1,1,1,2,1,2,1,2,2,2,1,1,1,1,1,1,1,1,2,1,2,2,3,1,2,3,1,2,2,2,1,1,1,1,1,1,2,2,1,2,2,3,2,1,1,1,2,1,1,1,2,2,1,1,1,2,1,1,2,1,2,2,2,3,2,1,2,1,2,2,1,2,2,1,1,3,1,1,2,3,3,1,2,2,1,2,1,2,1,1,1,1,1,2,2,1,1,2,2,2,1,3,2,1,3,1,2,2,1,2,3,1,2,2,1,1,1,1,2,1,2,1,2,1,1,1,1,1,1,2,1,1,1,1,1,2,1,1,1,195.500748
1,2,3,2,1,2,2,3,2,1,1,2,1,2,2,2,2,1,1,1,2,1,1,1,3,2,1,2,1,1,1,1,1,1,3,2,1,1,1,3,1,3,1,2,1,2,2,1,1,2,1,1,1,1,2,2,2,1,2,1,1,1,2,2,1,2,3,1,2,1,1,1,1,1,1,2,2,2,1,1,1,2,1,2,1,2,1,1,2,1,1,1,3,2,2,1,1,2,2,2,1,1,2,1,1,1,2,1,2,1,1,1,2,1,2,1,1,1,2,2,3,2,1,1,2,3,1,3,2,1,1,3,1,2,1,1,1,1,1,1,1,1,1,1,1,1,2,1,1,1,1,1,1,1,1,1,1,2,2,1,1,1,1,1,2,2,1,2,1,3,1,1,1,1,1,1,2,1,1,3,1,2,2,2,2,1,1,1,2,1,2,1,1,2,2,3,2,1,1,1,1,1,2,1,1,1,2,2,1,1,1,1,2,2,3,2,1,2,1,1,1,1,1,2,1,1,1,1,1,1,1,2,1,2,3,2,1,1,1,1,2,1,1,1,2,1,1,1,1,2,1,2,2,1,1,3,1,1,1,1,2,2,2,2,1,1,1,2,1,2,1,2,1,1,1,1,1,2,2,1,1,2,1,1,1,2,1,2,2,2,1,1,2,2,1,3,1,2,1,1,1,2,1,2,2,1,1,1,1,1,2,1,2,3,1,3,1,2,1,1,1,2,1,1,1,1,1,1,1,2,2,3,2,2,2,1,2,2,2,1,1,2,2,1,2,1,2,3,1,2,2,1,1,1,2,2,1,2,1,2,1,2,1,3,1,2,1,1,3,2,2,2,2,1,1,1,2,1,1,3,2,1,1,2,1,1,1,2,1,3,2,2,2,1,3,1,2,2,2,2,2,2,1,2,2,1,1,1,2,1,1,2,1,1,1,1,2,1,1,2,3,2,1,1,1,1,1,2,2,1,1,1,2,2,1,3,2,1,1,1,2,1,1,3,1,3,1,2,1,1,1,1,1,2,2,2,3,1,1,1,1,1,1,1,2,1,1,2,1,2,1,1,3,2,1,2,1,1,2,2,1,1,1,2,1,1,1,2,2,2,2,1,2,2,1,1,2,1,1,1,1,2,1,1,1,1,2,2,1,1,1,2.204366
1,1,3,2,1,1,2,2,1,2,1,2,2,2,1,1,2,2,2,1,1,1,1,1,2,1,2,1,3,1,1,2,1,2,2,2,2,3,1,2,1,2,2,2,2,1,1,2,2,3,1,1,1,1,1,2,2,1,2,2,1,1,2,2,2,1,1,1,3,1,1,1,2,2,2,1,2,2,2,1,2,2,1,1,1,2,2,2,2,1,1,2,1,1,2,2,1,1,1,1,1,2,2,2,2,1,1,1,1,1,1,1,2,1,1,1,1,2,1,2,2,1,2,2,2,3,1,1,1,2,3,1,3,1,2,1,2,2,2,1,1,1,2,2,1,1,2,2,1,1,1,1,2,1,2,1,1,3,2,1,1,2,1,2,1,1,1,3,1,2,2,2,1,1,1,1,2,1,2,3,1,1,1,1,1,1,1,1,2,2,1,1,1,3,1,2,1,1,1,2,1,2,2,1,3,1,1,2,1,2,1,1,2,2,2,1,2,1,2,1,2,2,2,2,1,1,1,1,2,1,1,1,2,1,1,2,1,1,1,1,1,2,2,1,2,1,2,1,1,1,2,2,1,1,1,1,1,1,1,1,1,2,2,3,1,2,3,1,2,1,1,1,1,2,2,2,1,2,1,1,1,1,1,1,1,1,1,2,1,3,2,2,3,1,2,1,1,1,1,2,1,1,2,2,2,1,1,1,2,2,2,1,1,1,3,2,2,1,1,1,2,2,3,1,1,1,2,1,2,1,2,2,2,2,1,1,2,3,2,3,1,3,1,2,2,2,3,1,3,2,2,2,1,1,1,1,1,2,2,2,1,1,1,1,2,1,2,2,1,1,1,2,2,2,2,3,2,2,2,1,1,2,1,1,3,1,1,1,1,2,1,1,1,1,1,1,2,3,2,1,2,1,1,1,1,1,3,2,1,1,1,2,1,1,1,1,1,2,1,1,3,1,1,1,1,1,1,1,1,1,3,2,2,1,2,1,1,1,1,2,1,1,1,1,1,1,1,2,2,2,2,2,1,1,1,1,1,1,2,1,3,1,1,2,1,2,3,2,1,2,1,1,2,2,1,2,2,1,2,1,1,1,1,2,1,1,1,2,1,2,3,1,1,2,1,2,1,1,1,2,2,1,1,1,2,1,3,1,1,1,3,395.423448
3,1,2,1,1,1,1,2,1,3,1,1,2,1,1,1,2,3,1,1,2,3,1,2,2,2,2,2,1,2,1,2,1,1,1,2,1,1,1,3,2,2,1,3,1,1,1,1,1,1,2,1,1,1,1,2,1,1,1,2,1,1,2,2,2,2,1,1,2,2,1,1,2,1,3,2,2,1,2,1,2,2,1,1,1,1,2,2,1,2,1,3,2,2,1,1,2,2,2,3,2,2,1,1,1,1,1,1,1,1,1,1,1,2,1,2,1,2,2,3,1,2,1,1,2,2,1,2,1,1,1,3,1,1,2,1,2,2,1,1,1,1,1,1,1,1,2,2,2,1,2,2,1,1,2,1,1,1,1,3,1,1,1,1,2,1,1,2,1,3,1,1,1,1,1,1,2,1,2,2,1,2,1,1,1,2,1,1,1,1,1,2,2,2,1,1,2,1,1,1,3,1,1,1,1,1,3,1,1,1,1,1,1,1,2,2,2,1,2,1,1,1,1,1,1,1,1,1,1,1,2,1,1,1,2,1,2,3,2,1,2,1,1,2,1,1,1,2,2,2,2,2,1,1,1,1,2,2,2,1,3,1,2,1,1,1,2,1,2,1,1,1,1,2,3,1,1,2,2,2,1,2,2,1,1,1,3,1,2,2,1,2,1,2,3,1,3,2,2,1,1,2,1,1,2,1,1,1,2,1,1,1,3,1,2,2,2,1,1,1,2,2,1,1,1,2,2,2,1,1,1,1,2,1,1,3,1,3,2,1,2,3,2,1,2,1,2,1,1,1,1,1,1,1,2,1,1,2,1,2,1,1,1,1,2,1,2,1,2,1,1,1,2,1,2,2,1,1,3,2,2,2,2,1,2,1,2,1,1,1,1,2,1,1,1,1,1,2,2,2,2,2,1,1,1,2,2,1,1,1,1,1,1,1,1,1,3,1,1,1,1,1,1,1,1,1,1,1,1,2,2,1,1,1,2,3,1,1,1,3,2,2,2,1,2,1,2,2,1,1,2,3,2,2,2,2,2,1,1,2,1,1,3,1,1,1,2,1,1,2,2,2,3,3,1,2,2,1,1,1,1,1,3,2,1,1,2,1,2,1,1,1,1,1,1,1,2,1,1,1,1,2,2,2,1,1,1,3,1,3,1,410.497526
1,2,1,1,2,1,1,2,1,2,2,2,2,2,1,2,3,2,2,2,2,1,1,2,2,1,2,1,1,3,1,1,2,1,2,1,1,1,1,2,1,2,1,1,1,1,2,1,1,2,1,1,1,3,2,2,1,2,3,3,2,1,1,1,3,2,2,1,3,1,1,1,2,2,1,3,3,3,1,1,1,2,1,2,1,1,1,3,1,2,2,1,1,1,1,1,2,2,2,1,1,1,1,1,1,1,1,2,1,2,1,3,1,2,1,1,1,2,2,2,1,1,1,2,2,1,2,2,1,2,2,1,2,2,2,2,3,1,1,1,1,1,2,1,1,1,2,2,1,1,1,2,2,1,1,1,1,2,1,3,1,3,2,2,2,1,3,2,1,2,1,1,1,2,1,1,1,3,2,1,1,1,1,2,1,1,1,1,2,2,3,1,1,2,2,2,1,2,1,2,1,2,1,1,3,1,1,1,1,1,1,2,1,2,2,1,1,1,1,1,1,3,1,1,2,1,1,1,1,1,3,1,1,1,1,2,1,2,1,1,2,2,2,2,2,2,1,1,1,2,2,1,1,1,1,2,2,2,1,1,1,2,1,2,2,2,2,1,1,1,1,1,2,2,1,1,1,2,1,1,1,2,1,1,1,1,2,1,2,1,1,1,1,3,2,1,1,1,1,1,2,2,2,1,2,1,1,1,2,1,1,1,1,3,1,2,2,1,1,1,1,2,3,2,1,2,1,2,1,1,1,2,1,1,1,1,2,1,2,1,2,1,2,1,2,1,1,3,2,2,1,1,1,1,1,2,1,2,2,2,1,1,1,2,2,1,3,1,1,1,1,1,2,1,1,1,1,3,1,2,1,3,1,2,1,2,3,2,1,1,2,1,2,1,1,1,2,2,1,1,2,2,1,1,2,1,3,2,1,2,2,1,1,1,1,2,2,1,1,1,2,2,1,1,1,2,2,1,2,2,1,2,1,1,2,2,1,2,1,1,2,2,2,1,1,2,2,2,1,1,1,1,2,1,3,1,1,1,1,1,1,2,2,2,1,1,2,3,1,2,1,1,2,1,1,1,2,1,2,2,1,1,3,1,2,2,2,2,1,1,1,1,1,1,1,1,3,1,1,2,1,2,1,1,2,2,1,2,1,1,2,209.049003
1,1,3,1,1,2,2,2,2,1,1,2,1,3,1,2,3,2,1,2,1,2,1,1,3,3,1,1,1,2,2,2,1,3,1,2,1,1,1,1,2,1,2,2,2,2,1,1,1,2,1,1,2,2,2,1,2,2,1,3,1,1,2,2,1,1,1,1,1,1,1,1,2,1,2,1,1,1,1,1,1,2,1,1,1,1,1,1,2,2,2,2,2,2,2,2,2,2,1,1,2,1,1,2,2,2,1,1,1,2,1,2,1,3,1,1,1,2,1,3,1,1,1,1,1,2,2,2,1,1,2,2,1,2,2,3,2,1,1,3,1,1,1,1,1,3,1,1,2,1,1,1,1,1,1,1,2,1,2,2,1,1,2,2,1,2,2,3,2,1,2,3,1,1,2,1,2,1,2,3,2,1,2,1,1,1,1,2,2,1,1,1,1,1,1,1,2,1,1,2,1,2,1,1,1,1,1,2,1,1,1,1,2,1,1,2,2,1,3,2,1,2,1,1,1,1,1,2,3,1,1,1,1,1,3,2,2,2,1,1,2,1,2,2,2,3,1,1,2,2,2,1,2,1,1,1,2,1,1,3,1,1,1,3,1,1,2,3,1,2,2,1,2,2,1,2,2,2,2,1,1,1,3,1,2,2,2,3,2,3,2,2,1,1,2,2,1,1,1,2,2,2,1,1,2,1,1,2,1,1,2,1,2,2,3,2,2,1,1,1,3,1,2,1,2,1,1,2,1,2,2,1,1,2,2,2,3,1,1,2,3,1,2,2,1,1,1,2,1,2,2,1,1,1,1,1,1,2,1,2,2,2,2,1,2,1,2,1,2,2,2,1,1,3,2,2,2,2,1,3,1,2,1,1,1,1,1,1,1,2,2,1,2,1,2,1,1,2,3,1,2,3,1,2,1,1,2,1,1,1,1,2,2,2,1,2,2,1,1,1,3,2,1,1,1,2,1,2,2,1,1,2,2,1,1,2,1,1,1,2,2,2,1,1,1,3,1,1,1,1,2,1,2,1,2,2,2,2,1,2,2,2,1,1,1,1,2,2,1,1,1,2,2,2,2,1,1,1,1,1,3,1,2,1,2,2,2,1,2,1,2,1,2,2,1,1,2,1,2,2,2,1,1,1,1,1,2,1,3,2,1,193.306667
2,1,2,1,2,1,1,2,1,2,2,1,1,2,1,3,2,2,1,1,1,1,2,1,1,2,2,2,1,1,1,1,2,2,2,1,1,1,1,2,1,2,2,2,1,1,1,2,1,2,1,1,2,1,2,1,1,1,1,2,2,1,1,1,1,2,1,1,2,3,1,2,3,2,2,1,3,2,1,1,1,3,1,2,1,1,3,2,1,2,2,2,1,2,2,1,2,2,2,1,1,2,1,1,1,2,2,1,1,2,1,1,1,2,2,1,1,1,2,2,1,1,1,3,3,1,1,1,1,1,2,2,1,1,1,1,1,1,1,2,1,1,1,1,2,1,1,1,2,1,1,1,2,2,1,1,1,1,2,1,1,2,1,2,2,1,2,2,1,1,1,2,1,1,2,1,3,2,1,1,1,3,1,1,1,2,1,2,2,2,1,1,1,1,2,1,1,1,1,1,1,1,2,2,1,1,2,1,2,1,1,1,2,1,1,2,2,1,3,1,1,2,1,1,2,2,1,2,1,1,2,1,2,1,2,1,1,2,2,1,1,1,2,1,2,2,1,2,2,2,2,1,3,1,2,2,1,1,1,1,1,2,1,1,2,1,1,1,2,1,1,1,2,2,2,1,1,1,2,1,1,2,1,1,1,1,3,1,2,2,1,2,1,2,1,2,1,1,1,1,1,2,1,1,3,2,1,1,1,1,1,1,1,2,3,1,2,2,2,1,1,2,2,1,2,1,2,1,1,1,3,1,1,2,2,3,1,3,1,3,1,2,1,1,1,2,3,1,1,1,1,2,2,1,1,1,1,2,1,1,1,1,1,2,1,1,2,2,2,3,2,1,1,2,2,2,1,3,3,2,1,3,1,1,1,1,1,1,2,2,1,1,3,2,2,3,2,2,1,1,1,1,1,1,1,1,2,2,1,2,1,1,1,2,1,2,1,2,1,1,3,1,3,2,1,2,2,2,1,1,3,1,2,1,1,2,2,1,1,1,1,1,1,1,1,1,1,1,2,2,2,1,1,2,2,2,2,2,2,2,1,1,3,2,2,3,2,1,1,1,3,2,3,2,1,2,1,2,2,1,1,3,1,2,1,1,2,2,2,2,1,1,1,1,1,2,1,1,3,1,1,2,1,3,1,2,1,2,1,2,1,598.848658
1,3,3,1,2,2,3,1,1,2,1,1,1,1,1,2,1,1,2,2,1,1,2,1,2,3,3,1,1,1,1,1,2,1,1,1,1,2,3,1,2,2,2,2,1,1,1,1,1,2,1,1,1,1,1,1,1,1,1,2,2,1,2,2,1,1,2,1,3,2,1,2,2,1,1,3,1,2,1,2,1,3,2,2,1,2,2,2,1,1,1,1,3,1,2,2,1,3,1,2,2,2,3,1,1,2,2,1,3,2,2,2,1,1,1,1,1,2,1,2,1,1,1,1,2,2,2,1,1,1,2,1,1,1,3,1,3,2,2,1,2,1,2,1,1,1,2,1,2,2,1,2,1,1,2,1,2,3,2,2,2,1,1,2,1,1,1,2,2,1,1,2,1,3,1,2,1,1,3,2,1,2,2,2,1,2,1,1,1,1,1,1,1,1,1,2,1,2,1,1,1,2,2,2,2,1,2,2,2,2,1,1,3,1,2,3,2,1,1,1,1,2,1,2,1,1,1,1,2,2,3,2,1,1,1,2,1,2,2,2,2,1,2,2,2,1,1,1,2,1,1,2,2,1,1,1,2,1,2,1,1,1,1,2,1,2,2,2,1,2,1,1,2,3,1,1,1,1,1,3,2,2,1,1,1,1,2,1,1,1,2,2,2,2,2,2,1,1,1,1,1,3,2,1,1,2,1,2,1,1,1,1,1,2,2,1,2,2,2,1,1,1,2,2,1,1,2,2,1,1,2,2,2,2,1,2,2,2,1,1,2,2,2,1,2,1,2,2,2,2,1,3,2,1,1,1,1,3,1,2,2,1,1,2,1,2,3,2,2,2,1,2,3,1,1,1,1,1,1,1,1,3,2,2,2,2,1,1,2,3,1,2,2,2,2,1,2,2,2,2,1,1,2,2,2,2,1,1,3,1,1,2,1,1,1,1,2,1,2,1,1,1,1,1,2,1,2,2,3,1,2,1,1,2,1,2,1,2,2,1,1,1,2,2,2,1,1,1,1,1,1,1,2,2,2,1,2,2,1,1,2,2,1,1,1,2,2,1,1,2,1,1,2,2,2,1,1,1,3,1,1,1,1,2,1,2,1,2,2,1,2,1,3,2,1,3,2,1,1,2,1,1,1,1,1,1,2,2,1,3,2,395.440492
1,2,2,2,3,1,2,3,1,1,1,1,1,2,1,1,1,3,1,3,1,3,1,1,1,1,2,2,1,2,2,2,1,2,1,2,1,1,2,2,3,1,2,2,2,2,1,2,1,2,1,1,1,1,1,1,1,2,2,2,1,1,2,3,2,2,1,2,1,1,1,1,2,1,1,2,1,2,2,1,1,1,3,2,1,2,2,1,1,2,2,2,2,3,1,3,1,2,2,1,2,2,2,1,1,1,1,2,1,1,1,2,2,1,2,2,2,1,3,1,1,2,1,1,1,2,1,2,2,1,1,3,1,2,1,1,3,2,2,2,2,2,1,1,2,1,1,1,1,2,1,1,2,1,1,2,3,3,3,2,2,3,2,3,1,1,2,2,1,1,1,1,2,1,1,1,1,2,1,1,2,2,1,1,1,1,1,2,2,1,1,2,2,1,1,3,2,1,1,1,1,3,1,1,2,1,1,1,1,2,1,1,2,2,2,1,1,1,1,1,1,1,1,2,1,2,1,2,2,2,3,2,1,1,2,1,1,2,2,2,2,1,2,2,2,2,1,2,1,2,1,1,2,1,1,2,2,2,3,1,1,1,1,2,2,3,1,1,2,2,1,2,1,1,1,1,2,1,2,2,1,1,2,1,2,1,1,1,1,2,2,1,1,2,2,2,1,1,1,3,1,2,1,1,2,1,1,1,2,2,2,1,2,1,1,1,1,2,1,2,2,3,1,1,1,1,1,2,1,1,2,1,2,1,2,1,2,1,1,1,2,1,1,1,3,1,1,2,2,1,2,2,1,3,2,1,1,2,1,1,2,1,2,2,1,1,2,1,3,1,2,2,1,2,1,1,3,1,1,1,2,2,1,1,1,1,1,1,2,2,1,1,2,1,2,1,2,1,1,2,3,2,1,1,1,1,2,1,1,2,1,1,1,2,1,2,2,1,1,1,1,1,1,1,1,2,2,1,2,2,1,2,1,2,1,2,2,1,1,2,1,1,1,1,2,1,1,1,1,1,1,1,2,2,1,1,1,1,2,1,1,2,1,1,1,1,1,1,2,2,2,1,3,2,2,1,3,2,1,1,1,2,1,2,1,1,1,2,2,1,2,1,3,2,2,1,1,1,1,2,1,2,2,1,1,2,1,2,3,2,2,400.990688
1,2,1,2,1,1,2,2,2,1,1,2,1,1,1,3,1,1,3,2,2,2,1,1,2,2,2,1,1,2,2,2,1,1,2,1,1,3,1,1,2,1,1,2,2,2,2,2,2,1,1,2,1,1,2,1,2,1,2,3,1,1,2,2,1,2,2,1,2,2,2,2,1,3,2,2,1,2,1,1,2,1,1,1,1,1,2,1,1,1,1,2,1,1,2,1,1,1,2,2,2,2,3,1,3,2,1,1,1,2,2,2,1,1,1,1,2,3,1,1,1,1,2,1,3,1,1,1,2,1,3,1,1,1,1,1,1,1,2,1,1,1,1,2,1,1,3,1,2,1,1,1,1,1,1,1,1,1,2,2,2,2,1,1,1,1,1,2,1,1,2,1,2,1,1,1,3,1,1,2,2,1,3,1,2,2,1,2,1,2,1,1,3,1,1,2,2,3,2,1,2,1,1,1,1,1,2,2,1,1,2,1,3,1,2,1,2,1,2,1,1,3,1,2,2,3,2,1,2,2,1,1,1,1,2,1,1,2,2,2,1,1,1,3,2,1,1,2,1,3,3,1,1,1,1,2,2,1,2,1,2,1,2,1,1,2,2,1,1,1,1,1,3,2,3,1,1,1,2,1,1,2,1,1,1,1,1,1,2,1,1,2,1,2,2,2,1,1,1,2,1,2,1,1,1,2,1,1,1,2,2,1,1,1,2,1,3,1,1,1,1,2,2,1,1,1,1,1,1,2,1,2,2,1,1,1,3,3,2,1,1,3,1,1,2,1,2,2,1,1,1,2,1,1,1,2,1,1,1,2,2,1,1,1,1,1,2,1,2,3,3,2,1,2,1,1,3,1,2,1,2,2,1,1,1,2,1,2,1,2,1,1,1,2,3,1,2,2,3,2,3,1,1,1,2,1,1,1,3,1,2,1,2,1,2,1,1,2,1,2,1,2,3,1,1,1,1,2,1,1,2,3,1,2,1,2,1,1,2,2,1,1,1,2,1,2,2,3,1,2,2,2,1,2,3,1,2,2,2,1,1,1,1,1,1,1,1,1,1,1,2,1,1,2,2,1,2,2,2,1,1,3,1,2,1,1,1,1,2,2,1,1,2,1,1,1,1,2,2,2,2,1,1,2,2,1,2,3,2,2,1,396.238685
1,2,3,2,1,1,1,1,1,1,1,1,1,2,1,2,2,2,2,1,1,2,2,2,2,1,2,1,1,2,1,3,2,1,2,2,1,2,2,1,1,2,1,3,2,1,1,2,2,3,1,1,1,3,2,1,2,2,2,3,1,3,1,3,2,2,1,2,1,1,2,2,1,1,1,2,2,1,2,1,1,1,1,2,3,2,2,1,2,1,1,2,1,2,1,2,1,1,1,2,1,2,2,1,1,1,1,1,2,1,1,1,2,2,1,2,1,3,1,3,3,1,2,1,1,3,1,2,1,1,2,1,1,2,2,2,2,1,2,3,2,1,1,1,1,1,1,1,1,1,1,2,2,1,1,1,2,1,2,2,1,3,1,2,2,2,3,1,1,1,1,2,1,1,1,1,3,2,2,1,1,1,2,1,1,2,2,2,1,1,2,1,1,2,2,3,1,2,2,1,1,2,2,2,1,1,2,2,1,1,1,1,2,2,2,1,2,1,1,1,2,1,2,1,1,1,3,1,3,1,1,1,2,1,2,1,1,1,1,1,1,1,1,2,2,1,2,1,2,2,1,1,1,1,1,1,2,1,1,1,1,3,2,2,1,2,1,1,2,2,1,2,2,2,1,1,1,1,2,1,1,3,2,2,1,2,1,1,1,1,1,1,1,1,1,2,1,2,2,1,1,2,2,2,1,1,1,1,2,3,1,1,2,2,1,1,2,1,1,2,1,1,2,1,2,1,1,1,2,1,1,2,1,1,2,1,1,2,1,1,2,2,2,1,1,2,1,2,1,1,1,1,3,2,2,2,1,3,2,1,1,1,1,1,1,1,1,2,1,1,1,1,3,3,2,1,2,1,1,1,1,2,1,1,1,2,1,1,2,1,2,1,1,1,1,1,2,1,3,1,2,1,1,2,1,1,1,1,2,1,1,2,2,1,1,2,1,2,1,1,3,1,2,1,3,2,1,2,1,1,1,2,1,1,1,3,1,1,2,2,1,1,1,1,2,1,1,2,1,2,1,2,2,2,1,2,2,1,2,2,1,1,1,1,2,1,2,1,1,1,1,3,2,3,1,2,2,1,3,1,1,2,1,2,2,1,1,1,2,2,2,2,3,1,2,1,1,1,2,1,1,2,1,1,2,2,1,2,2,1,1,406.243102
3,1,1,1,1,1,3,1,1,2,1,1,2,2,1,1,1,2,1,2,1,2,3,1,1,2,1,1,2,3,2,2,1,2,2,3,1,1,1,2,1,2,1,1,2,2,1,1,2,1,2,2,1,1,1,2,2,1,1,2,2,1,1,2,2,1,1,1,1,1,1,2,2,1,1,2,1,2,1,2,2,1,1,1,1,2,1,2,1,1,2,1,1,1,1,1,1,2,2,1,1,1,3,2,1,2,1,1,3,1,1,2,1,1,2,1,1,2,2,2,2,1,2,2,2,1,2,2,1,2,1,1,1,2,1,1,2,2,1,1,1,1,1,1,2,2,1,2,2,2,1,1,1,1,3,2,1,3,2,1,1,1,1,2,2,2,2,3,1,2,1,2,2,1,1,1,3,1,1,2,1,2,2,2,1,1,1,1,3,1,2,1,1,1,1,2,1,3,1,2,2,1,2,1,1,1,1,1,1,1,1,1,2,1,1,2,1,2,2,2,2,1,1,2,2,1,1,2,2,1,1,1,1,2,1,2,1,1,3,1,2,1,1,1,3,1,3,1,1,1,2,1,2,2,1,1,2,1,1,3,1,1,1,3,1,3,2,2,2,2,1,1,2,3,1,1,1,3,2,1,3,1,3,1,1,2,1,3,1,1,2,1,1,2,1,1,1,3,2,2,1,1,1,1,3,1,2,1,1,1,2,1,2,1,1,2,3,1,2,1,2,2,1,2,1,2,3,2,1,1,2,1,2,2,2,1,2,3,1,1,3,2,2,1,2,2,2,1,1,2,1,2,2,1,2,1,1,1,2,1,1,1,1,1,1,1,1,1,1,1,1,1,2,2,3,1,1,1,1,1,1,1,3,1,1,2,1,2,1,1,1,3,2,2,2,2,2,3,1,2,2,1,3,1,1,1,1,1,3,1,2,2,1,1,1,2,2,2,2,1,2,2,2,1,1,2,2,1,1,2,1,2,3,2,2,1,1,1,2,1,1,2,1,1,2,1,1,2,1,1,1,1,3,1,2,1,3,2,1,2,1,1,1,1,1,2,1,2,1,3,2,1,1,1,2,1,2,1,3,2,1,2,1,2,1,1,3,2,1,2,1,1,3,2,2,1,1,1,1,2,1,2,2,1,2,2,1,1,3,2,1,397.278082
2,2,2,3,1,2,1,3,1,2,3,2,1,1,1,2,1,2,1,1,1,2,2,1,1,1,1,2,1,2,1,2,1,2,3,1,1,2,2,1,1,1,2,1,3,1,2,1,2,2,1,2,1,2,2,2,1,2,1,1,1,2,2,2,2,2,3,1,1,2,1,1,1,1,1,1,1,2,3,1,3,1,1,1,1,2,1,2,1,1,1,2,2,2,1,2,1,2,1,1,1,1,1,1,2,2,2,2,1,1,1,1,1,1,2,2,1,1,2,1,2,1,1,1,2,2,3,2,1,2,2,2,2,1,2,1,1,2,1,2,2,2,1,2,1,2,1,2,1,1,2,2,1,1,1,1,2,3,3,1,1,3,1,1,1,1,2,1,2,3,1,2,1,1,1,1,3,1,2,2,2,2,1,2,1,1,1,1,1,1,1,2,1,2,1,1,1,1,1,1,1,1,1,1,2,1,2,1,1,2,2,1,2,1,2,3,1,1,1,1,2,3,3,2,2,1,1,1,2,1,1,1,1,1,2,1,1,1,1,1,2,3,2,2,2,1,1,2,1,2,1,1,1,1,1,2,1,1,1,1,1,2,1,2,1,3,2,1,1,2,1,1,1,3,1,1,1,1,2,1,1,2,2,1,2,2,3,1,1,2,1,2,1,3,2,1,1,2,1,1,1,1,1,1,1,1,1,1,1,1,2,1,1,1,2,2,2,1,2,1,1,2,1,2,2,1,1,1,1,2,1,2,1,2,2,1,3,2,1,2,1,1,1,1,2,1,1,1,1,1,1,1,1,2,1,1,1,1,3,1,1,2,2,2,1,2,1,2,1,1,1,1,1,1,2,1,3,2,2,1,1,1,1,1,1,1,2,1,2,1,1,1,1,1,2,1,1,2,1,2,3,1,1,2,1,3,3,2,1,2,1,2,1,2,1,2,3,2,1,1,1,1,2,2,1,1,2,2,1,1,1,2,2,2,1,1,1,1,2,1,1,1,1,1,1,1,1,1,2,1,1,2,1,2,3,1,2,3,2,3,1,1,3,1,2,2,3,1,3,1,1,2,2,3,2,3,1,1,1,3,1,1,1,3,1,1,1,2,1,2,1,1,1,2,1,1,1,1,1,2,2,3,2,1,1,1,1,1,2,1,2,799.292608
1,1,1,1,3,1,1,1,2,1,1,2,2,1,2,1,1,1,2,2,1,2,1,1,2,1,2,1,1,1,2,1,1,1,2,1,1,1,2,2,2,2,1,2,1,1,1,2,1,1,1,1,2,2,2,2,3,2,2,2,1,2,2,1,1,1,2,1,1,2,2,2,2,2,1,2,2,2,1,1,2,2,2,2,1,1,1,1,1,1,2,2,1,1,2,1,1,1,1,1,2,1,1,2,2,1,1,1,1,1,1,1,1,2,2,2,1,1,1,2,2,2,1,1,2,3,2,1,1,2,3,2,1,2,1,2,2,2,1,1,2,1,2,1,1,1,2,2,2,1,2,1,1,1,1,1,2,2,3,3,1,1,1,1,1,2,1,1,1,1,2,1,2,1,1,1,3,2,3,1,1,1,1,3,2,2,2,1,1,1,1,2,1,3,1,1,1,1,2,2,1,1,2,1,2,2,1,2,1,1,1,2,2,2,3,1,1,1,2,1,1,2,1,1,1,1,1,1,1,2,2,2,1,1,1,2,2,1,1,1,1,2,2,1,1,1,3,2,2,2,1,2,2,2,3,2,2,1,2,2,1,1,2,2,1,2,1,1,2,1,2,1,1,1,1,1,2,1,1,2,3,2,2,1,2,1,1,1,2,2,2,1,2,1,2,1,2,1,2,3,1,1,1,1,1,1,1,1,1,2,1,1,1,3,2,1,3,2,1,1,2,3,1,1,1,2,1,1,1,1,1,1,1,2,1,2,1,1,1,2,1,2,1,3,1,3,1,2,1,2,2,1,2,1,2,1,1,2,1,1,1,2,1,1,2,1,2,1,2,2,3,2,2,2,1,1,2,1,1,2,1,3,2,2,1,2,1,1,1,2,1,1,1,2,3,1,1,2,1,1,1,1,1,1,3,1,1,2,1,2,1,2,3,1,1,2,1,1,2,1,1,1,1,2,1,2,1,3,2,1,1,2,2,1,1,1,2,2,1,1,1,1,1,3,2,1,1,2,1,1,3,1,2,1,1,1,1,2,1,2,1,1,2,1,1,2,1,1,1,2,1,1,3,2,1,3,3,1,1,2,2,1,1,1,2,2,1,1,1,1,1,1,1,1,2,1,1,1,2,1,1,2,2,2,2,3,3,1,2,1,2,-8.39823
2,2,1,1,1,2,2,2,2,1,1,1,2,2,1,3,2,2,2,1,3,1,1,2,2,2,1,2,2,1,2,1,1,2,2,1,2,1,2,1,1,1,2,1,2,1,1,2,1,3,1,1,1,2,2,3,2,2,1,1,1,1,2,1,1,1,1,1,2,2,1,1,2,2,1,2,2,1,1,1,2,2,2,1,2,1,1,1,2,2,3,2,1,1,1,2,2,1,1,2,1,2,1,2,2,1,2,1,2,1,1,1,1,2,1,1,1,2,1,1,2,1,2,1,3,2,2,2,1,2,2,2,2,2,1,2,2,1,2,3,1,1,1,1,1,1,1,2,2,2,1,2,1,2,1,3,1,1,1,1,1,1,1,2,2,1,3,2,2,2,3,2,2,1,1,2,1,2,1,3,1,1,2,2,1,2,1,1,2,1,1,1,2,2,2,2,1,2,2,2,1,2,1,1,2,2,2,2,1,1,1,1,2,1,2,2,2,1,1,1,1,2,1,2,2,1,1,1,2,1,1,1,1,3,1,1,1,2,2,2,1,1,2,2,2,1,2,1,1,2,1,1,1,1,1,2,2,2,2,1,1,2,2,2,2,2,2,1,1,1,1,1,1,1,2,2,1,1,1,1,1,2,2,1,1,2,1,2,2,2,2,1,2,2,1,1,1,1,1,1,1,1,1,2,2,1,1,1,1,2,1,1,1,1,1,2,1,2,1,1,1,3,2,1,2,1,1,1,2,2,1,3,1,1,2,2,2,2,1,1,2,1,1,1,1,2,1,1,1,2,1,2,1,1,1,1,2,2,2,2,1,1,1,2,1,1,2,2,1,1,1,1,1,2,1,2,2,2,2,1,1,1,1,1,1,2,1,1,3,1,2,1,2,1,2,2,2,1,1,2,1,1,1,1,1,1,1,2,2,1,1,1,1,2,1,1,1,1,1,1,1,1,2,1,1,2,1,2,2,1,1,1,1,2,2,2,2,1,1,2,1,1,1,1,1,1,1,1,1,1,2,2,3,2,3,2,2,1,2,1,1,1,1,2,1,2,2,1,1,2,1,1,1,3,2,2,2,2,2,1,1,3,1,2,1,2,2,1,1,2,1,2,2,1,2,2,2,1,2,1,2,2,1,1,2,2,1,1,1,1,1,397.67667
2,2,1,2,1,2,1,2,2,1,3,2,1,2,2,3,2,1,2,2,1,3,1,1,1,2,2,2,1,1,2,2,1,1,2,2,1,2,1,1,2,3,1,3,1,1,1,2,1,3,1,2,1,1,1,2,1,2,2,3,2,1,3,2,2,1,1,2,2,1,1,1,1,2,1,3,3,2,1,1,2,3,2,1,2,2,1,1,1,1,3,2,2,2,3,1,1,1,3,3,1,1,3,1,2,1,2,1,2,1,1,1,1,1,1,1,2,2,1,1,3,2,2,2,2,2,2,2,2,3,1,2,3,2,1,1,3,1,1,1,1,1,2,1,2,1,1,1,2,1,1,2,1,1,1,1,2,1,2,2,2,3,1,1,2,1,1,3,2,1,2,3,2,1,1,1,1,3,1,2,2,1,2,2,1,2,1,1,2,3,2,1,1,1,1,1,1,1,2,1,1,1,1,1,1,1,3,1,1,1,1,1,2,2,2,2,1,1,1,1,1,2,2,2,1,1,2,1,2,2,1,2,1,2,2,1,2,2,2,1,2,1,2,3,2,2,2,1,2,2,2,2,1,1,2,2,3,2,2,1,1,1,1,2,2,3,2,1,1,1,2,1,2,2,2,1,1,1,3,1,1,1,1,2,1,2,1,2,1,1,2,1,1,3,2,1,2,2,2,1,1,1,2,2,1,1,1,1,1,1,3,1,1,2,1,2,2,1,1,2,3,1,2,1,1,1,1,1,1,1,1,2,1,2,2,2,1,2,1,1,2,1,1,3,2,2,2,2,2,2,1,1,2,1,1,1,1,3,2,1,1,3,1,2,1,1,2,1,2,2,1,1,3,2,1,3,1,1,1,1,1,1,1,1,2,3,1,2,2,1,2,1,1,1,1,2,1,3,1,1,2,2,2,1,1,3,1,2,3,1,2,1,2,2,1,1,2,1,1,1,2,2,2,1,1,2,2,2,1,2,2,2,1,1,2,2,1,1,1,1,2,1,2,2,1,1,2,1,2,1,1,1,1,3,1,1,1,3,2,2,1,1,2,1,1,2,1,1,1,2,3,1,1,2,1,2,3,2,3,1,1,2,1,1,2,1,1,2,2,2,1,1,1,2,1,1,2,1,1,2,2,1,1,2,2,1,2,3,1,2,1,792.493561
2,1,1,1,1,2,1,2,1,1,3,2,2,1,1,2,2,2,1,1,2,1,1,1,1,2,2,1,2,1,2,1,1,1,2,1,2,1,1,1,2,1,2,2,1,2,2,1,3,3,2,1,1,2,2,1,1,2,1,2,2,1,2,1,2,1,1,1,1,2,1,2,1,1,1,2,1,2,2,2,2,2,1,1,1,2,2,3,1,3,1,1,2,1,1,2,1,1,1,2,1,1,2,1,1,1,1,1,1,1,2,2,1,1,1,1,1,2,1,3,1,1,2,1,2,1,3,2,1,3,3,1,2,1,3,1,1,1,3,2,1,2,2,1,1,1,2,2,3,1,1,3,1,1,1,1,2,1,1,2,1,2,2,1,1,2,1,2,1,2,1,2,2,1,1,2,2,2,2,1,2,2,2,1,1,2,1,1,3,1,1,1,2,1,1,2,2,2,2,1,2,2,1,2,2,1,2,1,1,2,2,1,2,2,2,1,1,1,1,2,1,1,2,1,1,1,1,1,1,1,2,1,1,1,1,1,1,2,2,1,3,1,1,2,1,1,2,2,2,2,1,1,2,1,1,1,3,1,1,1,1,1,3,1,2,1,1,1,2,2,2,1,1,2,2,1,1,1,1,1,1,1,1,1,1,1,1,2,2,2,1,1,2,1,2,1,1,1,2,2,1,2,1,1,1,1,1,2,1,1,1,1,1,2,1,2,1,1,1,1,2,2,3,1,2,1,2,1,1,1,2,1,2,1,1,3,1,2,1,3,2,2,1,1,3,2,1,2,2,2,1,1,2,1,1,1,1,2,1,3,2,1,3,1,1,1,2,1,1,1,1,1,1,2,1,1,2,1,2,2,1,1,1,1,1,1,1,2,2,1,1,2,2,1,2,1,1,2,2,1,1,1,1,1,1,1,2,1,1,1,2,1,1,1,1,3,1,2,1,1,2,1,1,1,1,3,1,1,1,1,2,1,1,1,2,2,1,1,1,1,1,2,1,1,2,2,1,3,2,2,2,2,2,2,1,3,2,2,1,1,2,1,1,2,1,2,2,1,2,1,1,1,2,3,1,3,2,2,1,1,1,1,1,1,2,2,2,2,2,2,2,1,2,1,1,2,1,1,2,2,2,1,1,1,1,2,2,1,3,1,1,401.568277
1,2,3,2,1,1,1,2,2,1,1,2,1,3,2,2,1,1,2,2,1,2,1,1,1,2,1,1,1,1,1,1,1,2,1,1,1,1,1,1,1,1,1,1,1,2,1,1,1,1,1,2,2,1,2,1,2,3,2,2,2,2,2,3,1,1,1,2,1,1,1,2,2,3,1,3,2,2,1,1,1,1,2,1,1,2,2,2,3,2,1,2,2,2,3,1,1,2,1,3,1,1,1,1,2,2,2,2,1,2,1,2,1,2,1,1,1,2,1,2,2,1,2,1,2,2,2,3,2,2,2,2,1,1,2,1,2,2,2,1,1,1,1,2,1,1,1,1,2,2,1,1,1,2,2,1,2,1,2,2,1,3,1,2,1,1,1,2,1,2,2,1,1,1,1,1,1,1,2,3,2,2,1,2,1,1,2,1,2,1,1,2,1,3,1,1,1,1,2,2,1,2,1,2,3,1,1,1,1,1,2,1,2,1,2,1,1,1,1,2,2,1,2,2,2,1,1,1,1,2,2,1,2,1,1,2,1,2,1,1,2,1,1,1,2,2,1,1,2,1,1,2,1,2,1,1,2,2,1,1,1,1,1,3,1,2,2,2,2,1,2,1,1,3,1,2,1,1,2,1,1,1,2,1,1,1,1,1,2,2,3,1,2,2,3,2,1,1,2,2,2,2,2,1,1,1,1,1,2,1,1,1,1,2,3,2,2,2,1,2,1,3,3,2,1,2,1,1,2,1,1,1,1,1,2,1,3,2,2,2,2,1,2,1,2,2,2,2,2,2,3,1,1,1,2,1,1,1,1,1,1,2,1,1,1,1,2,2,2,3,1,2,2,3,1,2,1,1,1,2,1,1,1,2,2,1,1,1,1,2,1,3,3,1,2,2,2,1,2,1,3,2,1,2,1,2,1,1,1,2,1,1,1,1,2,2,2,1,1,1,2,2,1,1,1,1,2,1,3,1,1,2,3,2,1,2,1,1,1,2,1,2,1,1,3,2,2,2,1,3,2,1,1,3,2,2,3,2,1,2,2,1,1,1,1,1,1,2,1,2,2,1,1,1,1,2,1,1,2,1,1,2,2,2,1,1,1,1,1,1,1,1,3,2,1,1,2,1,1,1,1,1,2,1,1,2,2,1,2,3,1,4.338036
1,1,1,2,1,2,1,1,1,1,1,1,1,3,2,1,3,1,1,2,1,2,1,1,2,1,2,1,2,1,1,2,1,1,2,2,2,1,2,2,1,1,2,2,2,2,2,2,1,1,1,1,2,2,2,3,1,3,2,1,1,2,1,3,1,1,1,2,2,2,1,3,1,2,1,1,2,2,1,1,3,1,1,2,1,1,1,1,1,1,1,1,2,2,3,1,1,2,2,1,1,2,1,1,3,1,2,2,1,1,1,2,2,1,1,2,2,2,1,1,3,1,2,1,1,1,2,2,1,1,1,1,1,1,2,1,1,1,2,1,1,1,1,1,1,1,2,1,1,1,1,2,2,1,2,1,1,2,2,1,1,2,1,1,2,1,1,1,1,2,2,1,1,1,1,1,2,1,2,2,1,1,1,1,1,2,2,2,2,2,2,1,2,2,1,2,2,2,2,1,3,1,1,2,2,1,2,1,1,1,1,1,2,1,1,1,1,1,1,2,1,1,1,2,1,1,2,1,2,1,2,2,1,1,1,2,1,2,2,1,2,2,1,1,2,1,1,1,1,3,1,1,1,1,2,1,1,1,1,2,1,1,1,2,3,2,2,1,2,2,1,1,1,1,2,1,1,2,2,2,1,1,1,2,1,1,2,1,2,2,2,1,1,3,3,3,1,2,1,2,1,1,2,1,2,3,1,1,1,2,1,1,2,1,2,1,1,1,1,1,1,1,2,2,1,3,1,1,2,2,1,2,1,2,1,1,2,1,2,2,3,3,1,1,1,1,2,3,1,1,1,1,2,1,2,1,1,1,2,1,2,2,2,2,1,1,2,1,1,2,2,1,2,1,2,1,2,1,1,2,1,1,3,1,1,2,2,1,1,1,1,1,3,2,1,1,2,3,2,1,3,1,2,2,1,1,1,3,2,2,1,1,1,2,1,2,3,3,1,1,2,3,1,2,1,1,2,2,3,1,1,3,2,1,2,2,1,1,1,3,1,1,1,2,1,1,1,2,2,2,1,3,1,1,1,1,2,2,1,2,2,1,1,2,1,1,1,2,1,2,2,2,2,1,1,2,2,1,2,1,1,2,1,1,1,2,1,1,2,1,1,1,2,2,1,1,2,1,1,1,1,3,1,1,2,1,1,1,2,2,1,396.784181
1,1,1,2,2,3,2,2,1,1,1,1,1,1,1,1,2,2,2,2,1,1,2,1,1,1,2,1,1,3,1,2,1,3,3,1,1,1,3,1,1,2,1,2,1,1,1,2,1,2,1,1,2,1,2,2,1,2,1,3,1,1,2,2,2,1,1,2,2,1,1,2,1,1,1,3,2,2,1,2,1,1,2,2,1,1,1,1,2,3,1,1,1,1,1,1,1,2,1,2,1,1,1,1,2,1,2,2,1,2,1,1,1,1,1,1,1,2,1,2,2,1,2,1,2,2,2,3,1,3,1,3,1,2,1,2,1,2,2,1,1,1,1,2,2,1,1,2,1,2,1,1,1,1,1,1,1,1,2,2,1,1,1,2,1,1,2,1,1,2,2,2,2,1,2,1,1,2,2,1,1,1,1,1,1,1,1,1,2,1,2,1,1,1,1,2,1,1,2,1,1,1,2,2,1,1,1,2,2,1,2,2,1,1,2,2,2,1,2,2,2,1,1,1,2,1,2,2,2,1,1,1,2,1,2,1,1,3,1,2,2,2,2,2,1,1,1,3,1,2,1,1,1,2,1,1,3,1,2,1,1,2,2,3,1,2,1,2,2,1,1,2,2,1,1,2,1,2,1,1,1,2,1,1,1,2,1,2,1,2,2,2,2,1,1,2,2,1,2,1,1,1,1,1,1,1,1,2,2,1,3,1,2,1,2,3,2,1,1,1,1,1,2,1,1,2,2,2,1,2,1,2,2,1,2,1,1,2,1,3,1,2,1,1,1,1,3,2,1,1,1,1,2,1,1,1,1,2,1,1,2,2,2,1,1,1,1,1,1,2,1,1,2,1,3,1,1,1,2,1,1,1,1,1,1,1,1,2,2,2,2,1,2,1,3,1,1,3,1,2,1,1,2,1,1,1,1,1,1,2,2,2,3,2,2,2,2,1,1,2,3,2,1,1,1,2,2,2,1,1,1,1,3,2,2,2,2,1,1,2,1,1,1,1,1,2,1,1,1,1,1,1,1,1,1,1,2,3,1,1,1,2,2,1,1,3,2,2,1,2,2,1,1,1,2,1,1,1,2,2,1,1,2,1,2,1,2,2,1,2,2,1,1,2,3,1,1,1,1,1,1,1,3,1,2,1,1,1,1,1,1,407.448603
1,2,2,2,1,1,1,2,2,1,1,1,1,2,1,1,2,1,1,2,2,2,1,1,1,3,2,3,1,1,2,3,1,2,1,1,1,1,2,2,3,3,1,2,1,2,1,1,2,1,2,2,2,2,2,2,2,1,2,1,1,1,2,1,2,1,1,2,2,1,2,2,1,1,1,1,2,1,2,1,1,2,1,1,2,1,2,3,1,1,1,1,1,1,2,1,2,1,1,2,2,1,2,1,2,1,1,2,2,1,1,2,1,1,2,1,1,1,2,1,1,2,2,1,2,2,2,1,1,1,2,1,2,1,3,1,3,1,2,2,2,2,1,1,2,2,2,2,2,1,1,1,1,1,2,1,2,2,1,3,1,3,2,2,1,2,1,1,1,3,2,1,1,1,1,2,3,1,1,1,1,2,2,1,2,1,1,2,1,1,1,2,2,2,1,1,2,1,2,1,2,1,1,1,2,1,2,1,1,2,1,1,2,2,2,1,2,1,2,1,2,2,1,1,1,1,2,1,1,1,1,1,2,1,2,1,1,2,2,1,2,3,3,2,1,2,1,2,2,2,1,1,2,2,1,1,2,1,3,1,1,1,2,2,1,2,1,1,2,2,1,2,1,2,1,1,1,2,1,2,1,3,1,1,2,2,2,1,1,1,3,1,2,1,2,1,1,1,1,1,1,2,1,1,1,1,1,2,1,1,2,1,2,2,1,2,2,1,2,1,1,2,1,2,1,1,1,3,1,2,1,1,1,1,2,1,1,1,1,2,2,3,1,2,1,1,2,2,2,1,2,2,2,1,2,1,1,1,1,2,2,2,1,2,1,1,1,1,2,1,2,2,2,2,1,1,2,2,1,1,2,2,1,1,1,2,2,1,3,1,1,2,1,1,1,2,2,1,3,2,3,1,1,1,2,2,1,1,1,1,1,2,1,2,1,1,1,1,2,1,2,1,1,3,1,2,1,2,2,1,1,2,2,1,1,1,1,2,2,2,1,3,1,2,2,1,2,2,1,1,2,1,2,2,2,1,3,1,1,1,2,2,1,1,1,1,2,1,1,2,2,1,1,2,1,2,2,2,1,2,1,3,1,2,1,2,1,1,1,1,1,2,1,1,2,2,2,1,2,3,3,2,1,1,1,2,2,1,2,1,1,-10.587607
1,2,1,2,1,1,2,1,1,2,1,2,1,2,1,1,1,1,2,1,1,1,1,1,1,3,1,1,1,1,1,1,3,1,1,1,2,2,1,2,2,1,2,2,2,2,1,3,1,1,1,1,1,1,2,3,2,1,2,2,2,2,1,1,1,1,3,2,1,1,1,2,2,2,1,2,2,3,2,1,1,1,2,1,1,1,1,1,1,2,2,2,3,1,1,1,1,2,2,2,1,1,3,1,3,2,2,1,1,2,2,1,1,1,2,1,1,2,2,2,2,2,1,1,2,2,2,2,1,1,2,2,3,1,1,2,2,3,1,2,1,1,1,1,1,2,2,1,2,1,1,1,1,1,2,1,3,1,3,3,1,1,1,2,2,1,1,2,2,3,1,1,1,2,1,3,2,1,1,2,1,1,3,1,2,1,1,1,2,1,1,1,1,1,1,2,2,2,2,1,2,2,1,1,1,2,2,1,1,3,2,1,1,2,1,2,1,1,2,3,3,3,1,1,1,1,1,1,2,1,3,1,2,2,2,2,1,1,2,2,1,1,1,1,1,2,1,1,2,2,2,1,2,2,1,1,2,3,1,1,1,1,1,2,2,2,2,1,2,2,1,2,2,1,3,2,1,2,1,1,2,1,1,2,1,2,1,2,3,1,1,2,1,2,2,1,1,2,2,3,1,1,1,1,2,1,2,1,2,1,3,2,2,2,2,2,2,1,2,1,1,3,3,1,1,2,2,1,1,1,3,2,1,1,1,1,2,1,2,3,1,2,1,2,1,1,2,3,2,1,1,2,1,2,2,1,1,2,2,1,1,1,1,1,1,1,2,1,1,1,1,1,1,1,2,1,3,3,1,1,1,1,1,1,1,1,1,1,1,2,1,1,1,2,2,3,3,1,1,3,1,1,1,1,1,2,1,2,1,1,1,2,1,1,1,2,2,1,1,1,1,1,1,2,1,1,2,2,1,1,3,2,2,1,1,2,1,1,2,1,1,1,1,2,2,1,1,1,3,1,2,1,1,3,1,1,2,2,1,2,1,1,1,1,1,2,3,3,1,3,2,1,2,2,1,1,1,1,2,1,1,2,1,2,1,3,2,3,1,2,1,1,2,1,2,1,2,2,1,1,1,2,1,1,2,2,1,2,1,2,2,407.7617
1,1,2,2,1,1,1,1,2,2,2,1,1,1,2,2,1,2,2,1,2,1,2,1,2,2,1,1,1,1,2,2,1,1,2,2,1,1,1,2,1,1,3,1,1,1,1,1,1,2,2,1,1,2,2,3,2,2,1,2,2,2,1,2,1,1,2,1,2,1,1,1,1,3,2,1,1,2,2,1,1,1,1,1,1,1,1,2,1,3,2,2,1,2,1,2,1,3,1,2,1,3,3,1,1,1,2,1,1,1,2,1,1,2,2,1,1,2,1,2,2,2,2,1,2,3,1,2,1,2,1,2,1,2,2,2,1,2,2,1,1,1,1,1,1,1,1,1,2,2,2,1,1,1,1,1,2,1,2,2,1,1,1,1,2,1,1,3,1,2,2,3,1,1,1,1,3,1,1,3,2,2,2,2,2,3,1,2,2,2,1,2,2,1,1,2,1,1,1,1,1,2,2,2,1,2,2,2,2,1,1,2,2,2,1,2,2,1,2,2,2,2,1,1,1,2,1,1,1,1,1,1,1,1,2,1,2,2,2,2,1,1,2,1,2,2,1,1,2,2,1,2,3,2,1,2,3,2,1,1,1,2,1,1,1,2,2,1,2,1,1,2,2,1,2,1,2,1,2,1,2,2,1,1,1,2,1,2,1,2,1,1,1,1,1,2,1,3,1,3,2,1,2,1,3,1,1,1,1,2,1,1,2,2,3,1,1,3,3,2,2,1,2,2,1,1,1,3,1,1,2,2,1,1,2,2,2,2,1,2,2,2,2,1,2,1,1,1,1,2,1,2,1,1,2,1,2,2,1,1,1,1,3,1,1,1,2,2,1,1,2,2,2,1,1,1,3,1,1,2,1,2,1,2,1,1,1,2,1,1,1,1,2,1,2,2,1,2,1,2,2,1,1,1,2,2,2,1,1,1,2,1,2,1,2,1,2,1,2,1,1,1,2,1,2,2,1,2,2,1,2,1,2,2,1,3,1,1,2,2,1,2,1,2,2,2,1,1,1,1,3,1,1,1,2,1,2,3,2,2,2,1,1,1,1,1,1,2,1,1,2,1,1,1,1,2,1,1,2,1,1,2,2,2,1,3,1,1,2,2,3,1,1,2,3,2,1,1,3,2,3,2,1,2,1,2,2,1,1,1,1,400.429438
1,1,2,2,1,1,1,1,1,1,1,2,1,2,1,2,2,2,2,2,1,3,2,1,2,2,2,1,2,1,1,3,2,2,2,2,1,2,2,1,2,1,1,2,1,2,2,1,1,1,1,1,1,2,2,2,1,1,2,2,2,2,1,1,2,2,1,2,2,1,1,1,3,1,2,3,2,1,1,1,1,2,2,1,1,1,1,2,1,1,2,1,1,1,1,2,3,2,2,1,1,2,2,2,2,1,1,1,1,3,1,1,1,2,1,1,2,3,1,2,1,1,1,1,1,2,2,1,1,1,2,1,1,2,3,2,3,2,2,3,1,1,2,2,1,1,1,1,1,1,1,2,1,1,1,1,1,3,2,3,2,2,1,2,2,1,1,1,1,3,1,1,1,1,2,1,2,1,1,2,2,1,1,1,1,1,1,2,2,2,1,2,1,1,1,2,2,2,2,2,2,2,1,2,1,1,3,2,1,1,1,3,1,1,1,1,2,1,1,1,1,2,1,1,1,1,1,2,2,2,1,1,1,1,3,1,2,1,2,1,2,2,2,1,1,1,2,2,3,2,1,1,1,1,2,3,1,1,1,2,1,1,1,1,2,2,1,1,2,1,2,1,2,3,2,3,1,1,1,1,2,2,2,1,1,1,2,2,1,2,1,1,1,1,1,1,1,1,1,1,3,1,2,1,2,2,1,1,2,2,2,1,1,1,2,2,1,1,2,2,1,1,2,2,1,2,2,2,1,2,1,2,1,2,1,1,2,3,1,1,1,2,1,1,3,2,3,1,1,2,1,3,3,1,1,1,2,2,1,1,1,1,1,3,1,1,2,1,1,2,1,1,2,1,2,2,2,3,2,2,1,1,1,1,1,2,2,1,2,1,1,1,1,1,1,1,1,1,2,1,2,1,1,1,2,1,1,1,1,1,1,1,1,1,1,2,2,2,1,1,1,1,2,2,1,2,2,1,1,1,1,1,2,2,1,2,1,3,1,1,2,1,1,3,2,1,1,1,1,1,1,2,1,2,2,1,1,1,1,3,2,1,2,2,1,2,1,1,2,1,1,2,1,2,1,1,1,1,2,3,1,1,2,2,1,1,1,1,2,1,2,1,2,3,2,1,1,1,1,3,1,2,2,2,3,1,2,2,1,2,1,401.722898
1,2,2,2,1,2,1,2,2,2,1,2,1,2,2,3,2,2,2,2,1,3,1,1,3,2,1,1,1,1,1,2,1,2,1,1,1,1,2,3,2,3,1,2,1,1,1,2,1,1,1,1,2,3,2,1,1,1,2,2,1,1,2,3,1,1,2,2,1,1,1,1,3,1,1,1,1,1,2,1,1,3,1,1,2,3,1,2,1,2,2,1,2,1,1,1,1,2,1,1,2,1,2,1,3,1,1,1,2,1,1,1,1,1,1,1,1,2,1,1,1,3,2,2,1,3,2,2,1,2,1,2,2,2,2,1,1,3,2,1,2,1,1,1,1,1,1,1,1,1,2,1,1,2,3,1,2,2,2,2,1,2,2,1,1,1,1,2,1,2,2,2,3,1,1,2,2,2,2,2,1,2,2,1,2,2,1,2,2,1,1,1,1,2,1,2,2,2,1,2,1,1,2,1,2,1,3,2,1,1,2,1,2,2,2,2,3,1,1,1,1,2,1,1,2,1,2,1,2,1,1,2,1,2,3,1,2,1,1,2,1,2,2,2,1,1,1,1,2,1,1,1,1,2,1,2,1,1,1,1,1,1,1,2,2,2,2,1,1,2,1,1,1,2,2,1,1,2,2,1,2,2,2,1,1,2,1,2,1,3,1,1,3,1,1,2,2,3,1,1,1,2,2,1,2,1,1,1,3,2,2,1,1,3,1,2,2,1,2,2,1,1,2,1,1,1,1,3,1,1,1,1,2,2,1,1,1,1,1,2,2,3,1,1,2,1,3,2,2,3,1,1,1,1,1,2,1,2,1,1,1,1,1,1,1,2,3,1,2,1,3,2,3,2,1,2,2,1,1,1,2,3,2,2,1,2,3,1,1,2,1,1,1,2,2,1,1,1,1,2,2,1,1,1,1,1,1,1,1,1,2,2,1,2,1,1,1,2,1,1,1,2,3,2,1,3,2,1,2,1,1,2,2,1,1,2,2,1,1,1,2,1,1,2,1,2,2,2,1,1,1,2,1,1,3,1,1,1,1,2,1,1,1,1,1,2,2,2,1,2,2,1,2,1,1,1,2,1,2,1,1,1,2,1,1,1,2,2,1,1,1,2,2,1,2,1,1,1,1,1,1,2,1,1,1,1,2,3,1,2,2,405.753521
2,1,2,2,1,1,1,1,2,2,1,1,1,1,1,1,2,3,2,1,3,1,2,1,1,2,1,1,1,3,1,2,1,1,2,1,1,2,2,1,2,2,2,1,1,1,2,1,1,1,1,1,1,1,2,1,1,2,2,3,2,1,2,1,1,1,1,2,2,1,2,2,1,1,2,1,2,2,2,1,2,1,2,2,1,1,2,2,2,1,1,2,1,1,1,2,1,3,1,2,2,1,3,2,2,1,1,2,1,1,1,1,1,1,1,1,2,1,1,1,1,1,2,1,1,1,1,1,2,1,2,1,2,2,1,1,2,2,1,2,1,1,1,1,2,2,1,2,1,2,3,1,1,1,3,2,3,2,1,1,2,2,1,2,1,1,2,2,2,1,1,1,2,2,1,2,1,2,3,2,1,2,2,1,1,1,1,2,1,1,2,1,1,3,2,1,2,2,1,1,1,1,2,1,1,2,2,2,1,1,1,1,2,1,2,1,2,1,2,1,2,2,1,2,2,2,2,1,2,2,1,1,1,1,2,1,1,1,1,1,1,1,1,3,2,1,1,1,2,1,2,1,1,1,1,1,2,2,2,1,1,1,3,2,2,1,2,1,2,1,1,1,1,1,1,1,1,1,3,1,2,2,3,1,1,2,1,1,2,1,3,2,1,1,2,2,1,1,1,1,1,2,2,1,2,1,2,1,2,1,2,1,1,2,2,1,1,1,2,1,3,2,1,2,1,1,1,2,1,1,2,2,1,1,2,2,1,3,1,2,1,1,2,1,1,1,1,2,1,1,1,2,2,1,2,1,2,3,2,2,1,1,1,1,1,1,3,1,1,3,2,1,2,1,2,1,1,2,1,3,2,1,1,2,3,1,1,1,1,1,2,2,3,2,1,1,1,1,2,3,3,1,1,1,2,2,1,1,1,1,1,3,2,1,2,1,1,2,1,1,3,1,1,1,1,1,2,1,1,2,2,3,2,1,1,1,1,1,1,1,1,1,2,2,2,1,1,2,1,1,1,1,2,2,2,1,2,2,1,1,1,1,1,1,1,2,2,2,1,2,1,2,1,1,2,1,2,1,1,1,1,1,2,2,1,1,1,1,2,1,2,1,1,1,3,1,2,1,1,1,1,2,1,1,2,2,1,2,2,1,2,604.238947
1,2,2,2,1,1,1,1,1,2,1,1,1,1,1,1,2,1,3,1,2,3,2,1,2,1,1,1,2,3,1,2,1,1,3,2,2,2,1,2,2,2,2,2,1,1,1,1,1,2,1,2,2,1,1,2,1,2,1,1,1,2,2,2,2,2,1,1,2,1,2,1,2,2,1,2,1,1,2,2,2,1,1,1,1,2,1,1,2,2,1,3,1,1,2,1,2,1,2,2,2,1,3,2,1,2,1,1,3,1,1,1,1,1,1,1,1,2,1,2,1,1,1,1,2,2,1,2,1,1,2,1,1,2,2,2,2,1,1,2,2,1,2,2,1,2,3,1,1,1,1,1,3,1,2,1,1,3,3,2,1,1,1,1,3,1,1,1,1,1,1,2,1,1,1,1,1,1,1,1,1,2,2,1,1,1,1,2,2,1,2,1,1,2,1,1,1,2,1,1,1,3,1,1,1,1,3,2,2,1,1,2,2,1,1,2,1,1,2,2,2,2,2,1,1,2,1,1,1,1,2,1,1,1,3,3,1,2,1,1,2,1,2,1,1,3,1,1,1,3,2,1,2,3,1,2,2,1,1,1,1,1,1,2,1,2,1,1,1,3,2,1,1,1,3,2,1,1,2,2,1,1,1,1,1,2,1,2,2,1,2,2,1,2,2,2,2,1,2,2,1,1,1,1,1,2,1,1,1,1,2,1,2,2,2,1,1,1,2,1,2,2,2,2,1,2,1,2,2,2,1,2,1,2,2,2,2,1,2,1,3,2,2,2,2,1,2,1,2,2,2,1,2,1,1,2,1,1,2,2,1,2,1,2,1,1,1,1,1,1,3,1,2,3,2,2,1,1,1,1,1,3,2,1,1,1,1,1,1,2,1,1,2,3,1,1,1,2,2,1,1,1,2,1,1,1,2,2,2,2,1,1,1,2,2,2,2,3,1,1,1,1,2,1,1,2,2,1,1,1,2,1,2,2,1,2,2,3,1,2,1,1,1,2,2,1,1,1,1,2,1,2,2,2,1,1,2,2,1,2,3,1,2,2,1,1,1,1,3,2,1,1,2,2,1,2,1,1,2,2,2,2,2,2,2,1,2,3,2,2,1,1,2,1,2,1,2,3,2,1,3,2,1,2,2,2,2,2,2,1,1,594.058418
1,1,2,1,1,1,1,1,3,1,1,2,1,2,2,1,1,2,1,2,1,2,1,1,1,1,2,1,2,1,1,1,1,2,2,1,1,3,1,2,1,3,1,2,1,1,2,2,1,2,1,2,2,2,3,1,2,1,1,2,1,2,3,2,2,1,1,2,3,1,1,2,2,1,1,2,1,3,1,1,2,1,2,1,2,2,2,2,1,1,2,1,1,1,2,1,1,1,1,1,2,1,1,2,2,1,1,2,2,1,1,1,1,1,1,2,1,2,1,2,2,3,3,1,3,2,1,2,1,2,2,1,1,2,1,2,2,2,1,1,1,1,2,1,1,1,1,1,3,1,1,1,1,2,1,1,2,2,1,2,1,2,1,2,2,1,2,1,2,1,1,2,1,1,3,2,1,3,2,3,1,1,1,1,2,1,1,2,2,2,2,1,1,2,1,2,2,1,1,1,1,3,3,1,2,1,2,1,2,1,1,1,2,1,1,2,1,2,2,1,2,1,1,1,1,1,1,1,2,1,1,1,2,1,3,2,1,1,2,1,3,1,1,2,2,1,1,2,2,2,1,1,1,1,1,2,3,1,1,1,2,2,1,2,1,2,1,1,2,2,2,2,2,2,1,1,1,1,1,2,2,1,2,1,1,2,1,1,2,1,2,2,2,1,2,1,1,2,2,2,2,2,1,1,1,1,1,1,2,1,1,1,1,2,2,1,2,2,1,1,1,1,2,1,2,1,1,2,1,1,2,1,1,2,1,1,1,1,2,1,2,2,1,1,1,1,2,2,1,1,2,1,1,2,1,1,1,2,3,1,1,2,2,1,3,1,2,2,2,2,2,1,2,2,1,1,1,2,2,2,1,1,1,1,1,1,3,2,1,1,1,1,2,1,2,1,1,1,3,1,1,2,1,1,1,1,1,1,2,2,1,2,2,3,1,1,3,1,1,1,3,2,1,2,1,2,1,1,2,1,1,3,2,2,1,2,1,2,2,1,1,1,1,1,1,1,1,2,1,1,2,2,1,1,2,2,1,3,1,1,2,1,2,1,1,2,1,1,1,2,1,1,1,1,2,1,1,1,2,2,1,1,1,2,1,3,3,2,2,1,1,2,2,1,1,1,2,1,1,2,2,2,1,1,2,2,3,2,1,2,2,-1.230961
1,2,2,2,2,2,3,2,1,2,1,1,1,3,1,1,1,1,2,2,2,1,1,1,2,2,2,1,1,2,1,1,1,1,1,2,1,2,2,1,2,1,1,2,2,1,1,1,1,3,1,1,1,1,2,2,2,2,2,1,1,2,2,2,3,1,2,2,2,1,1,1,2,2,3,1,2,1,1,1,3,1,1,2,1,1,1,1,1,1,3,2,1,2,2,2,1,1,2,2,2,1,1,1,2,1,1,1,2,1,2,2,2,1,1,1,2,3,1,2,2,1,2,2,2,1,2,2,1,2,2,2,2,1,1,3,2,2,1,2,3,2,1,2,2,1,1,1,1,2,2,2,1,1,3,2,3,2,2,2,1,3,1,2,1,2,1,2,1,2,2,1,1,1,1,1,1,1,2,1,2,2,1,2,2,3,1,1,2,2,2,1,1,2,1,2,2,2,2,3,1,1,2,1,2,1,3,1,1,3,2,1,2,1,2,2,2,1,2,1,2,1,1,1,2,2,1,1,2,2,2,1,1,1,1,2,1,1,1,2,3,2,1,1,2,1,3,1,1,2,1,1,1,1,1,2,2,2,2,1,1,2,2,2,2,2,1,1,1,2,2,1,3,1,3,1,1,2,3,1,3,2,3,1,1,2,2,2,1,1,2,1,2,2,1,1,1,1,1,2,1,2,1,1,1,2,2,1,1,2,1,2,3,3,1,1,3,2,1,2,1,1,1,1,1,1,1,2,1,2,1,2,1,2,2,2,1,2,1,2,1,2,1,1,2,2,2,1,1,1,2,1,2,1,2,1,1,2,1,1,1,3,2,2,1,1,2,1,1,3,2,1,2,1,1,1,1,1,2,1,1,1,1,1,1,2,1,1,2,1,2,1,2,1,2,1,2,2,2,3,2,1,2,1,2,1,1,1,2,2,1,2,1,2,1,1,2,1,1,1,2,2,2,1,1,2,2,1,2,2,2,2,2,1,2,1,1,1,1,1,2,1,2,2,1,2,2,2,1,2,3,1,1,1,2,1,2,2,2,1,2,1,2,1,2,1,1,3,1,2,1,2,1,2,3,1,1,1,2,1,1,1,1,2,2,1,2,2,1,2,1,1,2,3,3,2,1,1,2,2,1,2,1,1,2,1,2,1,2,1,3,410.248924
1,1,1,2,1,2,1,1,1,1,1,1,1,2,1,2,2,1,1,2,2,2,1,2,1,1,1,1,1,1,1,2,1,2,1,1,2,1,1,2,1,2,1,2,1,2,1,1,1,1,1,1,2,1,1,1,3,1,1,3,2,1,2,2,1,2,1,1,2,1,1,2,1,1,1,1,1,2,2,2,2,1,1,2,3,3,1,2,2,2,1,1,2,1,1,1,1,1,2,2,1,1,2,1,1,2,3,1,1,1,1,2,1,2,3,1,2,2,2,1,1,2,1,1,1,1,3,2,2,2,2,2,2,1,3,1,2,1,1,1,3,1,1,2,1,1,2,1,1,1,1,1,1,1,1,1,1,2,1,1,1,3,2,3,1,2,2,1,1,2,1,2,1,2,1,1,1,3,1,2,1,2,1,1,1,1,1,2,1,2,1,1,2,1,1,1,2,2,1,1,2,2,1,1,1,1,1,1,2,1,2,2,2,3,1,1,1,1,2,2,2,2,1,1,1,1,1,1,2,1,2,2,1,1,2,1,1,2,1,1,1,2,1,1,2,2,1,1,1,2,1,1,2,2,1,2,2,1,2,1,1,1,2,1,2,1,1,1,2,2,1,1,2,2,3,1,1,1,2,1,3,2,1,1,2,1,1,1,2,1,2,1,1,2,2,1,2,1,1,3,1,1,2,1,1,1,1,1,2,2,2,1,1,1,1,2,1,1,2,1,1,2,3,1,1,1,1,1,1,1,1,2,1,1,1,3,3,2,1,3,2,2,1,1,2,1,1,1,1,1,2,1,1,1,1,2,1,1,1,1,1,1,2,1,1,1,1,2,2,1,1,1,3,2,1,2,1,1,1,3,1,2,2,1,1,1,1,1,1,1,1,1,2,2,1,1,2,1,1,2,2,2,1,2,1,2,2,1,1,1,2,1,1,2,1,2,2,2,1,2,1,1,3,1,1,3,1,1,1,1,2,1,3,2,2,1,1,2,1,1,1,1,3,1,1,1,1,2,1,1,3,2,1,1,2,1,2,2,1,1,1,3,2,1,1,1,2,2,2,1,3,2,1,1,1,2,1,1,1,1,1,2,1,3,1,2,1,2,1,2,2,1,2,1,2,1,1,1,1,2,2,2,1,1,1,2,1,3,1,1,2,409.401071
1,1,2,2,2,1,3,1,1,1,1,3,1,2,1,2,2,2,2,2,2,2,1,1,3,1,1,1,1,1,1,3,1,1,2,2,2,2,1,2,1,2,2,2,2,1,1,1,1,3,2,1,1,1,1,1,1,3,2,3,1,1,3,2,2,1,1,1,2,3,1,2,2,2,1,3,2,3,1,2,3,1,1,1,2,2,2,2,1,2,2,2,1,1,1,1,2,1,2,2,1,1,1,2,2,1,2,2,1,3,1,1,1,1,1,1,3,1,1,1,2,1,1,1,2,3,2,2,2,1,1,1,1,1,2,1,2,2,3,3,3,1,2,1,1,1,2,1,1,2,2,2,1,1,1,1,2,3,1,1,2,1,1,1,2,1,2,2,1,1,1,2,2,1,1,2,1,2,1,2,2,1,2,1,1,1,1,1,2,1,3,1,1,2,2,1,2,3,1,1,1,2,1,1,2,2,2,1,1,2,2,1,2,3,2,1,2,2,3,1,1,3,1,1,2,2,1,1,2,1,1,1,2,2,3,1,1,1,1,2,2,1,2,2,3,1,1,1,2,1,2,1,1,2,1,2,2,2,2,1,2,1,2,1,1,2,2,2,2,1,2,1,2,1,1,1,1,2,3,2,1,2,2,1,1,1,1,3,2,2,1,2,2,3,1,1,1,1,2,2,1,1,2,2,2,2,1,1,1,1,1,2,1,1,3,2,1,2,1,1,2,2,1,2,1,1,2,2,2,2,1,2,1,1,1,2,3,2,2,3,2,1,1,1,1,3,3,2,1,1,1,1,2,1,1,1,1,2,1,2,1,2,3,1,2,2,1,1,1,2,1,1,1,1,1,3,1,3,3,2,1,1,2,1,1,1,1,2,2,2,1,2,2,1,1,1,2,1,2,2,2,2,1,2,2,1,2,1,2,2,1,2,1,2,1,1,1,1,1,1,2,1,2,2,1,2,2,3,1,1,2,2,2,1,1,1,2,1,2,2,1,1,2,1,1,1,1,1,1,1,2,2,2,3,2,2,1,1,1,2,1,2,2,1,2,2,1,1,1,1,3,1,2,2,1,2,2,1,2,1,2,1,2,2,1,2,2,2,1,1,2,2,3,2,2,1,2,1,2,1,2,1,1,1,1,1,2,1,2,2,2,403.432551
2,2,1,2,2,2,2,1,1,3,1,3,1,2,1,2,2,1,1,2,1,1,1,1,1,1,2,1,1,2,1,3,1,1,1,1,1,1,3,1,1,2,2,2,1,2,1,1,1,2,1,1,1,1,3,1,2,2,1,3,1,1,2,3,1,1,1,1,2,1,1,2,2,2,1,1,2,2,1,2,2,1,1,2,2,1,1,2,2,3,1,2,2,3,1,2,2,2,2,2,1,3,1,1,3,2,1,2,2,2,1,1,1,1,1,3,2,3,1,1,1,2,1,1,2,1,3,2,2,2,3,1,1,1,1,3,2,1,2,1,2,1,1,1,2,1,1,2,2,1,1,1,1,2,3,2,3,2,1,3,2,1,1,2,1,1,2,2,2,2,2,2,1,1,1,1,2,1,2,1,1,1,1,1,1,1,2,2,1,2,1,1,2,1,1,1,1,1,1,2,1,2,2,2,1,1,2,1,1,1,1,1,2,1,3,2,1,1,1,1,2,1,2,2,2,1,2,1,2,2,2,2,1,1,2,1,2,2,1,1,2,1,1,1,2,1,1,2,1,3,1,1,1,2,1,2,2,1,1,1,2,1,1,2,1,2,1,1,2,1,1,2,1,2,1,1,1,1,2,1,1,2,2,2,1,3,1,1,1,2,1,2,1,1,2,1,1,2,2,2,1,2,1,1,2,1,1,2,1,1,2,1,1,2,2,2,2,1,1,2,1,1,3,1,1,2,1,1,2,1,2,2,1,1,1,2,2,2,1,1,2,3,2,2,2,2,2,2,1,3,1,2,1,1,1,2,3,1,1,2,2,1,2,1,1,1,1,1,2,1,2,1,2,1,1,1,1,2,2,1,1,2,2,1,1,1,2,1,2,1,1,1,1,1,2,1,1,2,1,1,2,2,1,2,2,1,1,1,3,2,1,1,2,1,1,1,2,1,1,1,2,3,3,1,1,1,3,1,1,1,3,2,1,2,1,3,1,1,1,1,3,1,2,2,1,1,1,1,2,1,1,1,2,1,1,1,2,1,1,2,3,1,2,1,2,1,1,1,1,1,3,2,1,1,1,2,2,1,1,1,2,1,1,2,2,1,1,1,1,2,1,1,1,1,2,1,2,1,1,1,1,2,1,2,2,2,1,2,2,1,2,399.298199
1,2,3,1,1,1,2,1,1,1,1,1,1,1,1,2,1,1,1,2,1,1,1,1,2,2,2,1,2,1,1,1,2,1,1,1,1,1,1,2,3,1,2,1,2,2,1,1,2,2,1,2,2,2,2,2,2,2,1,3,1,1,2,2,1,1,1,1,1,1,1,1,1,1,2,2,2,1,1,1,2,1,2,1,2,2,1,2,1,1,1,1,1,2,1,3,1,2,1,1,2,1,1,2,2,1,2,1,2,1,1,3,1,3,1,1,2,2,1,2,1,2,1,1,2,1,2,1,1,1,1,3,1,1,2,2,2,2,2,2,2,1,2,1,1,1,2,1,2,1,2,2,1,1,2,1,2,1,1,2,2,1,1,1,1,2,3,3,1,2,1,1,1,1,1,1,1,1,1,2,2,1,3,1,1,2,2,2,2,2,1,1,1,1,2,1,1,2,1,2,1,3,2,1,1,1,2,1,2,1,1,1,2,2,3,2,1,2,1,1,1,2,1,1,2,1,2,1,2,2,2,1,1,1,2,1,2,2,1,1,1,2,2,2,2,1,2,1,1,2,1,1,1,1,1,2,3,1,1,1,1,2,1,3,1,1,1,2,2,1,2,1,1,2,2,1,1,2,2,2,2,1,2,1,1,2,2,1,1,2,1,1,1,2,1,1,2,2,1,1,1,2,2,1,1,1,1,2,3,2,1,1,2,2,1,1,2,2,1,1,1,1,2,1,1,1,1,1,2,1,2,3,1,2,2,2,2,1,1,1,1,1,1,1,1,3,1,2,3,1,1,1,3,1,2,1,1,2,1,2,1,2,1,1,1,2,1,1,2,1,2,2,2,2,1,2,1,1,2,2,1,2,1,1,1,1,1,1,2,2,1,1,1,3,1,1,1,2,2,2,1,1,1,2,1,1,1,3,2,1,2,1,2,1,1,1,2,2,2,1,2,2,1,1,2,3,3,1,2,1,1,2,1,2,1,1,1,1,1,1,2,1,1,1,1,2,1,3,1,2,3,1,2,2,1,1,1,2,2,2,2,2,2,1,1,2,2,2,1,2,2,1,1,1,1,1,3,1,2,2,1,1,1,2,2,2,1,1,2,1,2,2,1,1,1,1,1,1,1,1,2,2,1,1,1,2,2,2,1,2,2,203.843333
1,1,1,3,2,1,1,2,3,3,3,1,1,2,1,1,2,1,1,1,2,2,1,2,3,1,1,1,1,1,1,1,1,1,1,1,1,1,1,3,1,3,1,1,2,1,1,2,1,2,1,2,2,2,2,2,1,2,2,2,2,1,1,1,1,1,1,1,1,1,1,2,1,1,2,1,1,2,1,1,1,1,2,2,1,1,1,2,1,2,2,1,2,1,3,1,2,1,1,1,2,2,2,2,3,2,3,2,2,1,1,1,1,2,2,1,2,2,2,1,1,1,2,2,2,1,3,1,1,3,2,2,1,2,3,2,2,1,1,1,1,1,1,1,1,1,2,2,3,2,1,1,1,1,1,1,2,2,1,1,1,3,1,2,1,2,1,1,2,1,1,1,2,1,1,2,3,2,1,1,1,2,1,2,1,2,2,2,2,1,1,1,1,2,1,2,3,2,1,1,2,2,2,1,1,1,2,1,1,1,1,2,1,1,3,1,1,1,1,3,1,2,1,1,2,1,1,2,2,1,2,3,2,2,3,1,1,2,1,3,1,1,1,2,2,1,1,2,1,1,2,1,1,2,2,1,2,1,1,1,1,2,2,2,1,2,3,1,2,3,2,1,1,1,2,2,1,2,1,1,1,1,2,1,1,2,3,1,2,2,3,1,3,2,2,1,1,1,1,1,1,2,1,1,2,1,2,1,1,3,1,1,2,2,1,3,2,2,1,1,1,2,2,3,1,2,1,2,1,1,1,1,3,1,1,1,2,2,2,2,1,1,1,1,2,1,1,2,3,2,1,3,1,1,1,2,1,3,2,3,1,2,1,1,1,1,2,1,1,3,2,1,1,2,1,1,1,1,1,1,1,3,1,2,2,2,1,2,1,3,1,2,2,1,3,2,1,3,2,1,2,1,1,1,1,2,1,2,3,1,2,3,1,1,2,3,3,2,2,1,3,1,1,1,1,2,2,2,3,1,2,2,2,3,2,2,1,2,1,2,1,1,2,2,2,2,1,1,1,1,1,3,1,2,1,3,1,3,1,1,1,1,1,1,2,1,2,2,2,3,1,1,1,2,1,2,1,1,2,1,2,2,1,2,2,1,1,1,1,1,2,1,2,1,2,2,1,1,2,1,2,3,1,1,1,1,2,3,1,1,1,0.270593
2,2,1,2,1,1,2,2,2,2,1,1,1,2,2,1,1,1,1,2,3,1,2,2,2,2,3,1,3,2,2,1,2,1,1,1,1,2,1,3,2,2,2,1,2,2,1,1,1,3,1,1,2,1,1,2,2,3,2,1,2,1,1,2,1,2,1,1,1,2,1,3,3,2,2,1,1,1,1,1,1,1,2,2,2,2,1,2,1,2,2,2,2,1,1,3,1,2,1,2,1,1,1,1,2,2,1,1,2,1,1,1,1,1,1,1,2,1,1,1,1,3,1,2,2,2,2,1,1,2,1,1,1,1,2,1,1,3,1,1,1,2,2,2,1,1,1,2,1,1,2,1,1,2,2,1,2,1,1,3,1,1,2,2,1,2,1,2,1,1,1,1,1,1,2,1,2,2,1,1,1,1,1,2,1,1,1,1,3,1,2,1,1,2,1,1,1,1,1,1,1,2,1,1,1,1,1,1,2,2,1,1,1,1,1,1,1,1,2,2,1,3,1,1,1,1,1,1,2,2,2,2,2,1,1,2,1,1,1,2,2,1,1,2,3,1,1,1,1,1,2,2,1,1,1,2,1,2,2,2,1,1,1,1,1,2,2,2,1,2,1,2,1,1,3,1,1,2,2,2,1,2,1,1,3,1,2,2,1,1,2,2,2,2,1,1,1,1,1,1,1,1,1,1,1,1,2,2,3,1,3,1,2,1,1,1,3,1,1,2,1,3,2,2,1,2,2,2,1,1,1,3,1,1,2,3,2,2,1,3,1,2,2,1,2,2,1,1,1,1,1,1,2,1,1,1,1,2,1,1,2,3,2,2,1,1,2,1,2,1,1,1,2,2,2,2,2,1,1,2,1,1,1,1,1,2,1,1,1,1,2,1,3,1,1,1,1,2,2,3,3,2,2,1,1,1,1,1,3,2,1,2,1,1,1,1,1,1,2,2,1,1,2,2,2,3,1,1,2,1,1,2,2,1,2,2,1,1,2,1,2,2,1,2,1,1,2,1,1,1,1,2,1,1,1,2,2,1,2,1,1,1,2,1,1,1,2,1,1,2,2,2,1,3,1,2,1,1,2,2,1,2,1,1,1,1,1,1,1,1,2,1,1,2,2,1,1,1,1,1,1,1,1,1,1,1,1,2,1,1,2,398.33972
3,1,2,1,1,1,2,1,1,1,2,1,1,2,1,1,2,2,2,2,3,1,2,2,1,1,1,1,1,1,2,3,1,2,2,1,1,2,1,1,1,1,1,2,2,1,2,2,1,3,1,1,1,1,2,2,2,3,1,1,1,1,2,2,1,1,2,2,1,1,2,1,2,1,2,2,1,1,1,1,1,2,1,1,1,1,1,1,1,2,2,2,2,3,2,1,1,1,1,1,1,2,1,2,2,1,2,2,1,2,1,3,1,2,2,1,2,2,1,2,1,1,1,1,3,3,1,2,2,1,1,3,2,2,2,2,1,2,2,2,1,1,1,1,1,3,1,2,1,1,1,1,2,1,2,1,3,2,2,1,1,2,1,1,2,1,3,3,2,1,2,2,1,1,1,2,1,1,1,1,2,2,2,1,1,1,1,2,1,2,2,1,1,2,2,2,1,1,2,1,2,1,1,3,1,1,2,1,1,1,1,1,1,1,3,2,2,2,1,1,2,1,1,2,3,1,1,1,2,1,1,1,1,1,2,1,2,2,1,2,2,1,1,1,1,1,1,1,1,2,1,1,1,1,2,2,3,1,2,2,1,1,1,2,2,2,1,1,1,3,1,1,1,1,2,2,1,2,2,1,1,1,1,1,1,1,1,2,1,3,1,1,2,1,2,1,2,2,1,2,1,1,1,1,2,1,1,1,2,1,1,2,1,2,1,1,2,1,1,2,1,2,1,2,2,1,3,2,1,1,1,1,1,1,1,1,3,1,1,2,1,1,1,2,2,2,2,1,2,2,2,2,1,1,2,1,1,1,1,1,2,1,1,1,1,2,1,2,1,1,1,1,2,1,2,2,2,1,1,2,1,2,2,1,2,2,2,1,3,2,1,1,2,1,2,2,2,1,2,1,1,1,2,1,2,1,2,1,2,3,1,1,2,2,2,2,1,1,1,1,2,2,2,3,2,2,2,2,2,2,1,2,2,1,3,2,1,1,1,1,1,2,1,1,1,2,2,2,1,1,2,2,3,1,1,2,1,1,2,1,2,2,1,1,1,2,2,1,1,1,2,1,2,1,2,1,2,1,2,1,2,2,1,1,1,1,2,2,2,2,1,2,1,3,2,1,3,1,1,1,2,1,1,1,1,2,1,2,1,1,2,395.202316
1,1,2,1,2,1,2,2,2,3,2,2,1,1,1,2,2,1,2,2,1,1,1,1,1,2,2,1,1,1,1,1,1,2,1,1,2,2,2,1,1,1,2,1,1,1,1,2,1,2,1,1,2,1,2,2,2,2,2,1,1,1,3,1,1,1,2,1,1,1,1,2,2,1,1,3,1,3,1,2,1,3,1,1,1,2,1,2,1,2,1,1,2,1,2,2,1,2,1,2,2,1,1,1,2,1,1,1,2,2,1,1,1,1,1,2,2,1,1,1,2,2,1,2,1,1,2,1,1,3,2,2,2,1,2,1,2,2,1,1,2,2,1,1,1,1,2,2,1,2,1,2,1,1,2,1,1,2,1,2,1,2,1,1,3,1,2,2,1,1,1,1,2,1,1,1,1,2,1,1,1,2,1,1,1,1,1,1,2,2,2,1,1,1,2,2,2,2,2,1,2,1,2,1,2,1,1,2,1,1,3,1,3,1,1,1,1,1,1,1,1,2,1,2,1,1,3,3,2,1,1,2,1,3,2,2,1,1,1,1,2,2,2,2,2,1,1,1,1,2,1,1,2,2,2,1,2,1,1,1,1,2,1,2,1,2,1,2,2,2,2,1,1,2,2,1,1,3,1,3,2,1,2,1,1,3,2,1,2,1,2,2,2,3,2,2,1,1,1,1,1,2,3,2,2,1,1,1,2,2,1,1,2,1,1,2,2,2,1,1,3,1,3,2,2,1,2,2,2,1,1,2,2,2,1,2,1,1,1,1,2,2,1,1,2,1,2,2,3,1,1,1,2,1,1,1,1,1,1,1,1,2,2,1,1,1,2,1,2,1,1,1,1,2,1,1,1,2,1,2,1,2,2,1,2,1,2,1,1,1,1,1,2,2,3,1,1,1,1,2,3,2,1,2,2,3,1,1,1,2,1,1,1,2,1,1,1,2,1,1,2,1,1,2,1,3,2,2,3,1,2,2,2,2,1,1,1,1,1,1,2,2,2,1,1,2,1,3,2,1,3,3,1,2,2,1,3,2,1,1,3,1,2,1,1,2,2,2,1,3,3,2,1,2,1,3,1,1,1,2,1,1,1,2,1,2,2,2,1,2,1,1,1,2,2,1,2,1,1,1,1,2,1,2,2,1,2,3,1,1,2,201.128819
2,1,1,2,1,2,2,2,1,2,3,1,1,1,2,2,2,1,2,2,2,1,1,1,2,2,2,2,1,1,2,1,1,1,2,1,1,1,1,1,2,3,1,1,1,1,1,2,1,3,1,2,1,1,3,1,1,1,2,1,3,1,2,3,1,1,3,1,2,2,1,1,1,2,2,1,2,3,1,1,2,1,1,1,1,1,2,3,1,1,1,2,1,2,2,2,1,2,1,2,1,1,3,1,1,1,3,2,2,1,1,2,1,2,2,2,2,2,3,1,2,2,1,1,2,2,2,1,2,3,2,2,1,1,2,2,1,1,2,2,1,1,1,1,3,2,1,1,1,1,1,1,1,1,1,1,2,1,1,1,1,2,1,1,2,1,2,2,1,2,1,2,1,1,1,2,1,2,1,1,2,1,1,3,2,1,1,1,1,1,2,1,2,1,1,2,1,3,2,2,1,1,2,1,1,1,2,2,2,1,2,2,2,2,1,2,3,2,1,1,2,2,1,1,1,1,2,1,1,1,1,1,1,2,1,2,2,1,1,1,3,2,3,1,2,1,1,1,1,2,1,2,3,1,1,2,2,2,2,1,2,2,2,2,1,1,3,2,2,3,1,2,3,1,3,2,1,1,1,1,2,1,1,1,2,2,1,2,1,3,1,3,2,1,2,1,1,1,1,2,2,2,1,1,2,1,1,1,1,2,1,1,1,2,2,2,1,1,1,2,3,3,2,2,1,1,1,2,1,1,2,2,1,2,1,1,2,2,2,2,2,2,2,1,2,2,2,1,2,2,2,2,1,1,2,1,1,2,2,2,1,3,1,1,1,1,2,2,1,1,1,1,3,2,1,1,1,1,2,2,1,1,1,1,2,1,1,1,1,1,1,1,2,2,3,1,1,2,2,2,1,1,2,1,1,2,3,1,1,1,1,2,1,1,2,2,2,1,2,2,1,1,1,1,1,1,1,2,2,1,1,3,1,2,1,2,1,1,1,2,1,1,1,2,1,3,1,2,1,1,2,1,1,2,2,2,2,1,3,1,3,1,2,2,3,2,2,2,2,2,1,1,2,2,1,2,2,1,2,1,1,1,1,2,1,1,2,1,2,1,1,2,1,1,1,1,3,1,1,1,1,1,1,1,1,3,1,1,1,1,1,398.894479
1,1,1,2,1,2,2,1,2,1,1,1,1,3,1,1,1,3,3,1,1,2,1,3,1,1,3,1,1,1,1,2,2,1,2,1,1,1,2,3,2,1,2,2,1,1,1,1,1,2,1,2,1,2,1,1,1,1,1,1,1,1,2,2,1,1,2,2,2,1,1,1,1,1,1,1,1,3,2,1,1,1,3,2,1,2,1,1,1,1,3,1,1,2,2,2,1,2,2,1,1,1,1,2,2,1,2,2,1,1,1,1,1,1,1,1,1,1,1,1,2,3,2,1,1,1,1,1,1,2,1,3,1,2,3,3,1,1,2,2,1,1,1,2,1,1,2,1,2,1,1,2,1,1,1,1,1,1,2,2,2,3,1,1,1,1,2,1,1,2,1,1,1,1,1,2,1,2,2,3,2,2,1,1,1,2,1,1,2,1,2,1,2,2,1,2,2,1,1,1,1,2,2,3,1,2,2,1,3,1,2,1,1,3,3,1,1,1,2,2,1,1,1,1,2,2,2,1,1,2,2,2,2,1,2,2,1,2,2,1,2,1,3,1,1,2,2,1,2,1,2,2,2,1,2,3,1,1,2,1,3,1,1,2,3,1,1,2,1,2,1,1,1,2,2,1,2,1,1,1,2,1,2,1,1,3,1,2,1,2,1,1,2,3,1,1,1,1,1,1,1,2,1,1,2,1,1,1,1,1,1,1,2,1,2,1,1,1,1,2,1,2,2,1,1,1,2,2,2,1,1,2,1,1,2,2,1,2,2,3,1,2,2,1,2,2,2,1,1,1,1,1,2,1,2,2,1,2,1,3,1,1,1,1,1,1,1,1,2,2,2,1,2,2,1,1,2,2,1,3,1,3,1,1,2,2,1,2,2,2,1,1,3,1,2,1,2,1,1,3,1,2,1,1,2,1,1,1,2,2,1,1,1,2,1,1,2,1,1,2,1,3,1,2,2,2,2,2,2,1,2,1,2,1,1,2,1,1,2,1,2,1,1,1,1,1,1,3,1,2,2,1,1,1,1,2,3,1,1,1,1,2,1,2,1,1,3,1,1,2,1,1,3,1,2,3,3,1,2,2,1,2,2,3,2,1,2,2,2,2,2,1,1,1,1,1,3,1,1,2,1,3,1,1,1,1,1,1,3,2,2,1100.134083
1,1,2,1,1,2,3,2,2,2,2,1,1,3,2,2,3,3,3,1,1,2,3,1,1,1,2,1,1,1,1,1,2,1,3,2,1,3,1,2,1,1,1,2,1,2,2,1,1,2,1,1,1,2,2,1,1,1,1,2,2,1,2,2,3,2,2,1,1,1,1,1,1,1,1,2,2,1,2,1,2,2,3,2,1,1,2,1,1,1,1,1,2,1,2,2,1,1,1,2,1,1,1,1,1,1,1,1,2,2,1,1,1,3,1,1,1,2,2,1,3,2,1,2,2,1,1,1,1,1,1,1,1,2,1,1,2,2,2,1,1,2,1,1,1,1,1,1,1,1,1,1,1,1,1,1,1,2,2,1,1,1,2,1,2,1,2,2,2,3,1,1,1,2,1,1,3,2,2,2,2,2,1,2,2,1,2,2,2,1,1,1,2,2,1,1,2,2,2,1,2,2,1,1,2,1,1,1,1,1,1,2,3,2,2,2,2,1,2,1,1,2,1,1,1,1,2,1,1,1,3,2,1,1,2,2,1,1,1,1,3,2,1,2,1,2,2,1,2,2,2,1,1,1,2,1,2,1,1,2,1,1,1,2,1,2,1,1,2,3,1,1,1,2,2,2,2,1,1,1,2,1,2,1,1,1,1,3,2,2,1,2,1,1,1,2,1,1,1,1,1,1,1,2,1,1,1,2,1,1,2,1,1,1,2,1,3,2,1,2,1,1,2,2,1,1,1,2,2,2,1,1,2,2,1,1,2,2,1,3,2,2,1,1,2,1,2,1,3,2,1,1,1,2,2,1,1,2,1,2,1,1,1,2,1,1,1,2,3,2,3,1,2,1,1,1,1,3,3,2,1,3,2,1,1,2,1,1,2,1,1,2,2,2,2,2,2,2,1,2,1,2,1,1,1,1,2,1,1,2,2,2,1,2,1,1,1,2,1,2,2,1,2,1,1,2,1,2,1,1,1,2,1,2,2,2,2,2,2,2,1,1,2,1,2,1,2,2,3,1,1,2,2,2,1,2,1,2,3,2,1,2,1,1,1,1,1,3,1,3,2,1,1,3,1,2,3,1,2,2,2,1,1,3,1,1,1,1,2,2,1,2,1,2,2,1,1,1,2,1,2,1,1,1,1,3,2,1,2,1,1,5.990035
1,1,1,3,1,2,2,2,2,2,1,2,1,2,3,2,2,1,1,1,3,1,1,1,3,1,1,2,1,2,1,2,1,1,2,2,1,2,1,1,1,1,1,3,1,1,1,1,2,2,1,1,2,1,2,1,1,3,1,1,2,2,3,2,2,1,2,1,1,3,1,3,2,1,2,2,2,3,1,2,1,1,1,1,2,1,1,1,2,1,2,1,2,3,1,3,1,2,1,1,2,1,1,1,2,1,3,1,1,3,1,2,1,1,1,1,1,1,1,2,1,2,1,1,3,2,3,2,1,2,1,2,2,1,2,1,1,1,2,1,2,1,1,1,1,2,3,1,1,3,1,3,1,1,2,1,1,1,2,1,1,2,2,3,1,1,2,1,1,2,2,3,2,1,1,1,3,1,1,2,2,2,2,2,3,2,2,2,1,1,1,1,1,2,1,3,1,1,2,1,2,2,2,2,1,1,2,2,1,2,2,1,1,1,1,3,2,1,1,1,1,1,1,3,1,1,1,2,3,2,2,1,2,1,2,1,2,1,1,1,2,3,1,2,3,1,2,2,1,2,2,1,1,1,1,2,1,2,2,2,1,1,2,2,1,2,2,2,1,2,1,1,1,1,1,1,1,1,2,2,2,1,1,1,1,2,1,1,1,2,2,1,1,2,1,2,1,1,1,1,1,2,2,1,1,1,2,1,1,2,2,2,2,1,2,2,1,1,1,1,2,1,2,1,2,1,2,3,1,1,1,1,1,1,1,1,1,1,2,1,1,2,2,1,2,1,1,1,1,2,1,1,2,1,1,1,1,1,1,1,2,2,2,2,1,1,3,1,1,1,1,1,1,3,1,1,2,1,1,3,1,3,1,1,1,2,2,1,1,2,1,2,2,1,1,1,1,2,1,2,1,1,1,3,1,1,1,1,1,2,1,3,1,3,1,1,3,2,1,1,1,2,1,2,1,1,1,3,1,1,2,1,1,2,1,1,1,1,2,2,1,2,1,1,2,2,1,1,2,1,2,2,2,1,2,3,2,1,1,3,1,1,2,1,1,2,3,1,1,2,2,1,2,3,1,1,2,1,2,2,1,1,1,1,1,1,1,1,1,2,2,1,3,1,2,1,2,1,3,2,1,1,2,1,1,1,2,2,1,1,2,401.585419
1,2,1,2,1,1,2,2,1,1,1,2,2,3,1,3,2,1,2,2,1,1,1,1,2,1,2,1,1,1,1,2,1,1,1,1,1,2,1,1,2,1,1,1,1,2,1,1,1,1,1,1,2,2,1,1,1,1,1,2,1,1,3,3,2,2,2,2,2,1,1,1,2,1,1,1,1,2,1,1,2,1,1,1,2,2,1,1,1,1,3,3,2,2,2,1,3,2,2,2,2,1,2,1,1,2,2,2,1,2,1,1,1,1,2,1,1,2,1,1,1,1,2,1,3,2,1,2,1,2,2,2,1,1,3,2,2,2,2,1,3,1,1,2,2,1,1,1,3,2,1,1,2,1,1,1,2,2,1,2,1,2,1,1,1,1,1,1,1,1,1,2,1,1,1,1,2,2,1,2,2,2,2,1,3,1,2,2,1,1,2,2,1,2,2,1,2,1,2,1,1,2,2,2,2,2,3,2,2,1,2,2,2,1,1,1,1,1,1,2,2,2,2,2,1,1,1,1,1,2,2,1,1,2,2,2,1,2,2,1,1,1,1,1,2,1,2,1,1,1,1,1,1,2,2,1,2,2,1,1,1,1,1,2,1,2,1,1,2,1,1,1,1,2,2,2,1,2,2,2,1,1,1,2,1,1,1,2,2,2,3,2,2,1,1,1,1,1,2,3,2,3,1,1,2,1,1,1,2,1,1,1,1,2,2,2,1,1,1,1,1,2,3,2,1,1,1,2,2,1,1,1,1,1,1,1,1,1,1,2,1,3,1,1,3,1,3,2,2,1,1,1,1,1,1,2,1,1,1,2,2,2,3,1,1,1,3,1,1,1,1,1,1,2,1,1,1,2,1,1,1,1,2,1,1,2,2,1,2,2,1,2,2,1,2,2,2,1,1,1,1,2,1,2,2,1,2,1,1,2,1,1,1,2,1,1,1,2,1,1,2,1,1,1,1,2,1,2,2,2,1,1,1,1,2,1,1,2,2,1,2,1,1,1,1,2,2,2,1,1,2,1,2,1,2,1,1,1,1,2,1,1,1,1,1,2,2,1,1,1,1,1,1,1,2,2,2,1,1,2,2,1,1,2,2,1,1,2,1,1,2,1,2,2,2,2,1,1,2,3,2,1,2,1,1,1,2,2,1,1,2,794.936217
1,1,2,2,1,1,1,1,1,1,1,1,1,1,1,1,1,2,2,1,2,1,1,2,3,3,2,2,1,2,2,1,1,2,2,1,1,2,1,2,1,1,1,1,1,2,2,1,2,2,2,1,1,1,2,1,1,1,1,2,1,1,3,3,1,1,1,1,2,1,1,1,1,2,3,1,2,2,1,1,1,2,1,1,1,1,2,1,1,2,2,2,2,1,3,2,2,1,2,2,1,1,1,1,1,1,2,2,2,1,1,2,1,1,1,1,1,1,1,1,2,2,1,1,1,2,1,2,1,2,1,2,1,1,2,2,1,1,2,1,2,1,1,1,3,1,1,1,1,1,1,1,1,1,1,2,1,2,1,1,2,1,1,3,2,1,1,2,1,2,1,2,1,1,2,1,2,2,2,1,1,2,2,1,1,2,1,1,2,1,2,2,1,2,1,1,1,1,1,1,1,2,2,1,1,1,1,2,1,1,1,2,1,1,1,1,2,1,1,1,1,2,1,2,1,2,2,1,1,1,1,2,1,1,2,2,1,2,2,1,1,1,1,1,2,1,1,1,1,1,1,2,2,1,1,2,2,1,1,1,1,1,1,2,2,1,1,2,2,1,2,1,1,2,2,1,1,2,2,1,1,1,1,1,2,2,1,1,1,2,2,1,1,2,3,1,1,1,2,2,1,2,1,2,1,2,1,2,1,1,1,3,2,2,2,2,1,1,2,1,1,2,1,2,1,1,1,2,1,2,2,3,1,1,1,1,2,2,1,2,2,1,1,1,2,2,2,3,1,2,2,1,1,1,2,2,1,1,1,1,1,1,2,1,1,2,3,1,2,2,2,1,2,1,1,1,2,2,2,2,1,3,2,1,2,1,2,1,1,2,1,2,1,2,1,1,1,1,1,2,1,2,1,2,1,2,2,1,1,1,2,2,1,2,1,1,2,2,1,1,1,2,1,1,1,2,1,3,2,1,1,2,2,2,2,1,1,1,1,1,1,1,1,1,1,2,2,1,1,1,1,2,3,2,1,2,1,2,1,2,2,1,3,2,1,1,2,1,1,2,1,2,1,2,1,3,2,1,1,1,1,1,1,2,1,3,1,1,1,2,1,1,2,1,1,2,2,2,1,1,1,2,1,2,2,1,1,2,1,2,2,399.234276
1,1,2,2,2,1,1,1,2,1,1,2,2,2,1,1,1,1,2,2,1,2,1,1,2,1,2,1,1,1,2,1,3,2,2,2,1,1,1,2,2,1,1,1,2,3,1,1,1,2,1,1,2,2,1,1,1,3,2,1,1,1,1,3,2,2,1,1,2,1,1,2,1,2,1,1,2,1,1,1,2,1,1,1,2,2,2,1,1,1,1,2,2,2,1,2,3,1,2,2,2,1,1,2,1,1,1,1,1,2,1,1,2,1,1,1,1,1,1,1,2,2,1,2,2,2,1,1,2,1,1,2,1,2,2,1,1,2,1,2,1,1,1,1,2,2,3,1,3,1,1,1,1,2,2,1,2,3,1,1,2,2,2,3,2,1,2,1,2,1,2,2,1,2,2,1,1,2,1,2,1,2,3,2,2,2,1,2,2,1,2,1,1,1,2,2,1,3,2,2,2,1,2,1,1,1,1,1,1,1,1,1,2,1,1,2,1,1,2,1,1,2,1,1,2,1,1,2,1,1,3,1,1,2,2,1,1,1,1,1,3,1,2,1,2,1,1,1,1,2,2,1,1,1,1,2,1,1,1,2,1,1,1,1,2,1,1,1,1,2,1,2,1,3,1,1,2,2,2,2,2,1,1,1,1,1,2,2,2,1,1,1,3,2,2,2,2,2,2,2,2,1,2,1,3,2,1,1,1,2,1,2,1,1,2,2,3,1,1,1,1,1,2,2,1,1,1,2,1,1,1,2,2,2,1,1,1,2,2,2,2,2,2,2,2,1,2,3,1,2,1,2,1,1,1,1,1,1,1,2,1,1,1,1,2,2,1,1,2,2,1,1,3,1,1,1,2,1,3,2,1,1,1,2,3,2,1,1,1,1,1,1,1,1,3,1,2,2,1,2,3,2,1,2,2,1,1,1,1,1,2,1,2,1,1,1,1,1,1,1,2,1,2,1,2,1,1,2,2,1,2,3,1,1,2,1,1,1,1,1,1,1,2,1,1,2,1,1,1,1,1,3,1,2,2,2,1,2,2,2,2,1,1,1,1,1,3,1,2,1,2,1,2,3,1,2,1,2,2,2,1,1,2,2,1,1,1,2,1,1,2,1,2,1,2,1,1,1,2,2,3,2,1,2,2,2,2,3,1,2,1,3.313209
1,1,1,1,1,2,1,1,1,3,2,2,1,1,2,2,2,1,1,1,1,1,1,1,1,1,3,1,1,2,1,2,1,2,1,2,1,1,3,1,1,1,2,2,1,2,1,1,1,1,1,2,1,1,2,2,3,2,2,3,1,2,2,1,2,2,2,1,1,1,1,1,1,1,1,2,1,1,1,1,3,1,2,2,1,1,1,1,2,1,1,2,1,2,3,1,2,1,2,2,2,2,2,1,1,1,1,2,1,1,2,3,2,1,1,1,1,1,1,2,1,1,1,1,2,1,3,2,1,1,1,2,2,2,1,1,1,3,1,2,1,1,1,2,1,1,2,1,1,1,1,2,1,1,1,1,1,3,2,1,1,1,1,2,1,1,1,3,1,1,1,2,1,1,1,1,2,3,3,2,2,1,2,2,2,1,2,1,2,1,1,2,2,1,1,2,1,1,1,3,1,2,1,2,1,1,1,2,1,1,1,1,2,2,2,2,1,1,2,2,2,2,1,1,1,1,1,1,2,1,1,1,1,2,1,1,1,1,1,1,1,1,1,2,3,1,1,2,1,2,2,2,1,1,1,1,2,2,1,1,1,1,1,3,2,1,2,1,1,2,1,2,3,1,2,1,1,1,1,1,1,2,1,1,1,3,1,2,1,2,2,1,2,3,2,1,2,2,1,1,1,2,2,1,2,1,1,1,1,1,2,1,1,1,2,2,1,1,1,1,3,1,1,2,2,2,1,1,1,1,1,1,1,2,1,1,2,2,1,2,1,2,1,1,1,1,2,1,2,2,2,1,1,1,1,3,1,1,2,3,1,1,1,2,1,1,2,1,1,2,1,1,2,1,1,3,1,3,2,1,1,2,2,1,1,2,1,1,2,2,1,1,1,1,2,1,1,2,3,1,3,1,1,1,1,2,2,2,2,1,1,1,1,1,1,1,1,1,1,1,2,2,1,1,1,2,3,2,2,2,1,1,2,1,1,1,1,1,1,2,2,2,2,2,2,3,1,2,1,2,1,3,2,1,1,2,2,1,1,1,2,1,1,1,1,2,1,2,1,2,2,1,2,2,1,2,2,1,1,1,1,1,2,2,1,1,2,1,1,1,2,3,2,1,2,2,1,1,1,2,1,2,1,1,1,2,2,1,2,1,1,409.402331
1,1,3,2,1,2,1,2,1,2,1,2,1,2,2,1,3,3,2,1,2,1,1,3,2,1,1,1,2,1,2,3,1,1,2,2,1,2,1,1,1,2,2,2,2,2,1,2,1,1,1,1,2,2,1,1,2,1,1,1,1,1,1,2,2,1,1,1,2,2,1,1,3,1,1,1,1,2,1,1,1,1,2,3,1,1,1,2,1,2,2,2,1,2,1,1,2,2,1,1,1,1,2,1,2,1,1,1,2,1,1,1,1,3,2,2,2,1,1,1,2,1,2,2,1,2,2,2,1,2,1,2,1,1,2,1,1,2,2,1,2,1,1,1,1,1,1,1,2,3,1,1,1,1,1,1,1,2,1,2,2,2,1,2,3,1,1,1,2,2,1,2,2,1,1,2,2,3,1,2,2,2,3,1,2,1,1,2,1,1,1,3,2,2,1,2,1,3,1,1,1,2,1,1,1,1,3,1,1,1,1,1,1,1,2,1,1,1,1,1,2,2,1,1,1,1,1,1,2,1,1,1,1,1,3,2,1,1,1,1,1,1,2,2,3,1,1,2,1,3,1,1,1,1,1,1,3,2,1,2,1,1,1,2,1,1,2,1,2,3,2,1,1,2,1,3,1,3,2,1,1,2,1,2,1,2,1,1,2,1,1,2,1,1,1,1,1,2,1,1,1,1,3,1,1,1,2,1,1,1,1,1,1,2,1,3,2,2,1,2,1,3,2,3,1,3,1,2,2,1,1,2,1,1,1,2,2,2,2,1,3,1,1,3,1,2,1,3,1,2,1,1,2,1,1,2,1,2,2,1,1,1,1,3,3,1,2,1,1,3,2,2,2,2,1,2,1,2,2,2,2,2,1,2,2,2,1,1,2,2,1,1,1,2,2,1,1,2,3,2,2,1,1,1,1,1,2,2,1,1,1,1,3,3,1,2,2,2,2,1,1,1,1,1,1,1,3,2,2,2,1,2,1,1,1,1,1,1,2,1,1,1,1,1,1,1,2,2,2,1,2,1,1,2,1,1,1,2,1,1,2,2,3,2,1,2,2,1,1,1,2,1,1,2,2,3,1,1,1,2,1,2,1,1,1,2,2,1,1,2,1,2,1,2,1,2,2,1,2,1,1,1,1,1,1,1,3,1,1,2,1,1295.538058
1,1,2,2,1,2,2,1,1,2,1,3,1,1,2,1,1,2,2,2,1,1,1,1,2,1,2,1,1,1,1,3,1,2,2,1,1,1,1,1,1,3,1,1,3,2,2,2,1,2,2,1,1,2,3,1,1,3,1,1,1,1,1,2,1,1,1,1,2,2,1,1,3,2,2,1,3,2,2,2,2,2,1,1,1,1,3,1,1,3,2,2,1,2,2,1,2,1,1,1,2,2,1,2,2,1,2,2,2,2,1,1,1,1,1,1,1,2,1,1,2,2,1,1,2,1,3,2,1,1,1,1,1,3,1,1,1,2,1,2,2,3,2,1,1,1,2,1,2,1,2,2,1,1,1,1,2,1,1,2,1,1,1,2,1,1,2,3,1,2,1,2,1,2,1,1,2,2,2,2,2,2,2,1,1,1,1,2,2,1,2,1,1,2,2,2,1,1,1,1,1,2,1,2,1,1,1,1,2,2,1,1,1,2,2,2,1,1,1,1,1,2,1,2,1,2,1,1,2,2,1,1,1,1,1,1,1,1,1,1,3,2,2,1,1,1,1,1,2,2,2,1,1,1,1,2,1,2,2,1,1,1,1,2,1,1,1,1,2,2,1,2,2,1,2,1,1,2,1,1,1,1,1,1,1,2,1,2,2,3,1,1,2,2,2,1,1,2,1,2,1,1,1,2,1,1,1,1,1,1,1,1,1,2,1,1,1,2,1,2,2,2,1,2,1,1,1,2,2,1,1,2,2,2,1,1,2,2,2,1,1,2,1,1,1,2,1,1,2,2,2,2,3,2,1,1,1,1,1,2,1,2,2,2,2,2,2,1,1,2,1,1,1,2,1,1,2,1,1,1,1,1,2,1,1,1,1,1,2,1,1,1,2,1,2,1,1,2,1,2,1,2,2,1,1,2,1,1,1,2,1,3,1,2,1,1,1,2,2,2,3,1,2,1,1,1,2,1,3,1,2,1,2,2,1,2,1,1,1,1,1,2,1,2,1,1,2,2,1,2,2,1,2,2,1,1,2,2,1,2,1,2,1,1,2,1,1,1,1,2,2,2,2,1,2,1,2,1,1,1,1,1,1,1,2,1,2,1,2,2,2,1,2,1,1,1,3,1,1,1,2,1,1,1,2,1,2,1,2,1,2,198.574596
1,1,1,2,2,1,2,2,1,2,1,2,1,1,3,1,3,1,2,3,1,2,2,1,1,1,2,1,1,1,1,1,2,2,2,1,1,1,1,3,2,3,2,1,1,2,1,1,1,2,2,1,1,3,1,2,2,3,1,1,1,1,2,2,1,2,2,3,1,3,1,2,2,2,2,2,1,1,1,2,2,2,1,2,1,1,2,1,1,2,1,2,1,2,1,2,1,2,1,1,1,1,1,3,1,2,1,1,1,1,1,1,2,2,1,1,2,3,1,2,1,1,1,1,2,2,1,2,1,1,1,1,1,1,1,2,2,1,1,2,1,1,3,1,2,1,2,1,2,1,1,1,1,1,1,2,1,1,1,1,2,2,1,2,2,1,2,2,1,2,1,2,2,2,1,2,2,1,2,1,1,1,1,1,1,1,1,2,1,1,1,1,1,2,1,3,2,2,3,1,2,1,2,1,1,1,1,1,1,1,2,1,1,1,3,1,1,1,1,3,2,2,1,1,1,1,2,1,1,1,2,2,1,2,3,1,1,2,2,1,1,2,1,2,3,1,1,1,2,1,2,1,2,2,2,1,2,2,1,1,1,1,1,3,1,1,2,2,3,1,1,1,1,2,3,2,1,2,1,1,2,1,1,1,1,1,1,2,2,1,1,1,2,3,3,2,3,1,2,3,2,2,2,1,2,2,1,1,3,2,1,1,2,1,1,1,3,1,1,1,2,2,3,2,1,1,2,2,2,1,1,1,1,2,2,1,2,2,1,1,2,2,1,1,2,2,3,1,1,1,1,2,1,1,1,1,1,1,1,1,2,1,1,2,2,1,3,1,1,1,1,1,2,3,1,3,3,2,1,1,1,2,1,2,1,2,2,1,1,1,1,2,1,1,2,2,2,1,1,2,3,2,2,2,1,2,2,2,2,1,1,3,1,2,1,1,1,1,2,2,1,2,1,1,1,2,1,2,2,1,1,1,2,2,1,1,1,2,1,2,1,1,3,1,2,1,1,3,1,1,1,1,2,1,1,1,1,1,1,1,1,1,2,2,1,2,1,1,1,3,3,1,2,1,2,2,2,1,1,2,1,2,1,2,1,1,1,2,1,2,1,1,1,2,1,1,2,2,3,1,2,2,2,1,1,2,1,2,1,2,3,204.377252
1,1,1,1,2,2,2,1,1,1,1,2,2,1,1,2,2,2,2,1,1,1,1,1,1,1,3,1,2,1,1,1,1,1,2,1,1,1,1,2,2,2,1,1,1,1,1,3,1,1,1,1,1,2,2,2,1,1,2,1,3,2,1,1,2,2,2,1,1,1,1,2,2,1,1,1,1,1,1,1,1,1,2,1,2,2,1,1,1,2,2,1,2,1,2,2,1,1,2,2,2,1,2,1,2,1,1,1,1,2,2,1,1,2,2,1,2,1,1,2,1,1,2,3,2,2,1,1,1,1,2,2,2,3,1,2,2,1,1,1,2,1,2,1,1,1,1,1,1,2,1,2,2,2,1,1,2,2,1,2,1,1,1,1,1,1,2,1,1,2,1,1,1,1,1,1,2,2,1,2,1,2,3,1,1,1,2,1,2,2,1,1,2,2,2,1,1,2,1,2,1,2,1,1,2,1,2,1,1,1,1,1,2,1,1,1,1,1,2,2,1,2,1,1,2,2,2,2,2,1,3,1,1,1,2,2,2,1,2,1,1,3,1,1,2,1,1,1,1,2,1,1,1,1,1,3,1,1,2,2,1,2,1,2,1,2,1,1,2,3,1,2,1,1,1,1,2,1,2,2,1,1,2,1,2,1,1,2,2,2,2,1,1,2,1,1,2,1,2,1,1,2,1,2,1,2,1,1,1,1,1,1,2,1,2,2,2,1,2,2,1,1,1,1,1,1,1,2,2,1,2,2,1,2,2,2,1,2,2,2,1,1,2,1,1,2,2,2,2,1,1,2,1,1,1,2,1,2,2,1,2,1,2,2,1,2,1,1,2,2,1,1,2,3,1,2,1,1,1,2,1,3,1,1,2,1,1,2,1,2,1,1,2,3,1,1,1,1,2,3,1,2,2,1,1,2,1,1,1,2,1,1,1,2,1,2,2,2,1,2,3,1,1,2,1,2,1,2,2,1,1,2,3,2,1,1,2,3,2,2,1,3,2,1,2,2,1,3,2,2,1,1,2,2,2,2,3,1,1,1,2,2,1,3,1,1,2,1,1,2,2,2,2,3,2,3,1,1,1,2,1,2,3,2,1,3,2,2,1,1,2,1,2,2,2,1,3,1,1,1,2,2,1,1,1,1,2,2,2,1,2,201.931102
1,1,3,3,1,1,1,1,1,2,2,1,2,2,2,3,1,2,2,2,2,1,1,2,1,2,1,1,1,2,1,1,1,2,2,1,1,2,2,2,1,2,1,1,2,2,2,1,1,3,1,2,1,3,2,2,1,1,3,2,1,1,2,3,1,2,2,2,2,1,1,1,1,2,2,2,3,2,1,2,2,2,1,1,1,2,1,3,1,1,2,2,2,1,2,2,2,1,2,2,1,2,3,1,2,1,1,1,2,1,1,2,1,2,2,2,2,2,1,2,2,1,1,1,2,2,2,2,2,2,1,1,2,1,1,2,1,2,2,1,1,2,1,1,2,1,2,2,1,2,1,3,2,2,1,1,1,2,2,2,2,1,1,2,2,2,1,1,2,2,1,2,1,1,1,2,2,2,1,1,1,1,2,1,1,1,1,3,2,2,3,1,2,1,2,2,1,3,2,1,3,1,1,1,2,1,1,1,1,1,1,1,2,1,2,1,2,1,1,1,2,1,1,2,1,1,1,1,2,2,2,2,2,1,2,2,2,1,1,1,1,2,3,2,2,2,1,1,1,1,1,2,1,1,1,1,1,1,1,1,1,1,1,1,1,2,2,1,1,1,1,3,1,2,2,1,1,1,3,2,3,2,3,1,1,1,2,2,2,2,1,1,1,2,1,1,1,1,3,3,1,2,1,1,2,2,2,1,1,1,2,1,1,3,2,1,2,2,2,2,1,3,3,2,1,1,2,2,3,1,2,1,3,1,1,1,1,1,1,1,2,3,1,1,2,2,3,2,1,1,1,2,2,2,1,1,1,1,2,2,1,2,1,2,1,2,2,1,2,1,1,1,1,2,2,1,1,1,2,1,1,1,1,2,1,2,1,1,2,3,2,1,2,2,1,1,3,1,1,2,1,1,1,1,2,3,1,1,3,3,1,2,3,1,2,1,1,2,1,1,2,1,2,1,2,1,2,1,2,1,1,2,2,1,2,1,2,2,2,2,1,1,1,1,1,1,1,1,2,1,2,1,1,1,2,1,1,3,2,2,1,2,3,2,2,2,2,2,1,2,1,2,2,2,1,2,3,1,1,2,1,2,1,2,1,1,1,1,2,2,2,1,1,1,1,1,2,1,2,2,2,1,1,1,1,1,1,3,2,2,2,601.961573
1,3,2,1,1,1,2,1,1,2,1,2,1,1,1,2,1,1,1,1,2,1,1,1,1,1,2,1,1,1,1,1,2,2,1,1,1,1,1,2,1,1,1,1,3,1,2,1,1,1,1,2,1,1,3,2,3,2,1,1,2,1,1,1,1,1,2,1,2,1,1,2,2,1,1,3,3,2,2,1,1,2,1,1,1,1,2,2,1,1,3,3,1,1,1,2,1,2,2,1,1,2,2,1,1,1,1,1,1,1,1,1,1,2,2,3,1,2,1,2,1,1,3,2,1,2,1,2,1,2,2,1,1,2,2,2,2,1,1,1,2,1,1,2,1,1,1,2,2,1,1,1,2,1,1,1,2,1,3,2,3,2,1,2,1,1,3,2,1,1,1,1,2,2,1,1,2,1,2,1,1,1,1,1,1,1,1,2,1,1,2,1,1,1,1,2,1,1,1,1,1,3,1,1,2,1,2,2,1,1,1,1,2,1,1,1,2,1,1,1,1,2,1,2,2,1,1,1,1,1,1,1,1,1,1,2,1,2,2,1,2,2,1,2,1,1,2,1,1,2,2,1,1,1,1,2,2,1,1,2,2,1,1,1,2,1,1,2,1,2,2,1,2,2,1,3,1,1,2,1,2,1,1,1,1,2,2,1,2,1,1,1,1,1,1,2,1,1,1,2,2,1,2,1,2,2,1,1,1,1,1,1,3,2,3,3,2,1,1,2,3,3,1,1,1,2,2,2,2,1,1,1,1,2,2,2,2,2,2,1,1,2,1,1,3,1,1,3,2,1,2,2,2,1,1,2,1,2,2,2,2,1,1,1,1,1,1,1,1,2,1,1,2,2,1,1,2,1,3,2,1,1,1,2,1,2,1,1,2,2,1,2,3,1,3,2,1,2,2,1,2,1,1,1,2,1,1,1,1,2,1,2,1,2,2,1,1,1,1,1,2,2,1,1,1,1,1,1,2,1,3,1,1,1,3,2,1,1,1,1,2,1,2,1,1,1,1,3,1,1,1,2,2,3,2,1,2,1,1,2,3,1,1,1,1,2,2,1,1,1,2,1,1,2,2,1,1,1,3,1,1,1,2,1,2,1,1,1,1,2,1,1,2,1,2,1,2,2,1,2,2,1,2,1,2,2,2,1,1,1,2,201.425407
2,2,2,2,1,1,2,1,2,2,1,1,1,2,1,1,3,2,2,1,1,2,1,2,2,1,1,1,1,2,2,2,1,2,1,1,1,2,2,2,1,2,1,2,1,1,2,1,1,1,2,1,2,1,3,1,3,1,2,3,1,1,1,2,1,1,1,1,1,2,1,1,2,1,1,1,2,3,1,2,2,1,1,1,1,1,2,2,2,1,3,2,2,2,1,3,1,1,1,3,1,1,1,1,2,1,1,2,1,1,1,1,1,1,1,2,2,2,1,3,1,1,1,1,2,2,3,3,1,1,1,1,2,1,1,2,2,2,1,3,1,1,1,1,1,1,2,3,1,2,1,2,2,2,1,2,1,2,1,2,1,1,2,1,1,1,1,1,1,1,2,1,1,1,1,2,1,2,2,1,2,1,1,1,1,2,3,1,2,1,1,1,3,2,1,2,2,2,1,1,2,2,1,1,1,1,1,1,1,2,1,1,1,2,2,2,3,1,2,1,1,1,2,2,1,1,1,3,3,2,2,1,1,1,2,1,1,2,1,1,1,1,1,2,3,1,1,2,1,1,2,2,1,2,1,1,2,2,1,1,2,1,1,3,2,1,2,1,1,2,1,1,1,1,2,1,1,1,1,2,2,3,1,2,1,1,2,2,1,2,1,1,1,1,2,1,2,1,2,1,1,1,1,2,2,1,1,2,1,1,2,2,2,2,1,1,1,1,2,1,1,2,3,1,1,1,2,1,2,1,1,1,1,2,1,3,1,2,2,1,2,2,2,1,1,1,1,1,2,1,1,2,2,1,1,1,1,2,1,1,1,2,1,2,1,1,1,1,1,2,1,1,1,1,1,2,1,2,2,2,2,2,2,2,1,1,1,2,2,2,1,1,1,3,1,1,2,1,1,1,2,1,1,1,2,1,1,1,2,1,1,2,1,3,1,2,2,1,1,1,2,2,1,1,1,2,2,1,1,2,1,3,2,1,2,1,1,1,1,3,2,1,1,3,1,2,2,2,2,1,1,3,2,3,2,1,1,2,1,2,1,1,2,1,1,1,1,2,3,3,1,2,2,3,1,3,2,1,2,1,1,1,2,1,1,1,1,1,1,1,1,3,2,1,1,2,3,2,2,2,2,2,1,2,1,1,1,2,2,2,1,603.024814
1,2,2,1,1,1,3,1,2,1,1,1,3,1,1,2,1,2,2,1,2,1,1,1,1,2,2,2,1,1,1,2,1,1,3,2,2,2,1,1,2,1,1,1,1,2,1,1,2,2,1,2,1,2,2,1,2,1,2,2,1,1,3,1,2,1,2,1,2,1,1,1,3,2,2,2,2,2,1,1,1,2,2,2,1,2,1,1,2,1,1,1,1,2,1,1,1,1,2,2,1,1,2,1,1,1,1,1,1,1,1,1,1,1,1,1,2,2,2,1,2,1,1,2,2,3,2,1,2,1,2,2,1,2,1,1,2,2,1,1,1,1,1,2,2,1,1,1,1,1,2,1,2,1,1,1,2,2,1,2,1,1,1,1,2,2,3,3,1,1,1,2,2,2,1,3,2,2,1,2,1,2,2,1,2,1,1,1,2,2,2,1,1,1,1,3,2,2,1,1,1,2,2,1,1,1,3,1,1,1,1,1,1,1,3,1,1,1,2,2,2,1,1,3,1,2,1,1,1,1,1,2,1,1,2,1,2,1,2,1,1,2,1,2,2,2,2,1,1,3,1,1,1,1,1,1,2,1,2,1,1,1,2,1,3,2,2,3,2,2,1,1,1,1,2,1,1,2,1,2,1,1,1,1,1,3,1,1,1,1,1,1,1,2,2,1,2,1,1,2,2,2,1,1,1,3,1,2,1,1,1,1,1,1,2,2,1,1,2,1,2,2,2,1,1,1,1,1,1,1,2,1,1,3,1,2,2,1,1,1,2,1,1,1,3,2,2,1,1,2,1,2,1,1,1,1,1,1,1,2,1,2,1,1,1,2,2,1,1,1,1,1,2,1,1,2,1,1,3,1,1,2,1,1,1,2,2,1,2,3,1,1,1,1,1,3,2,2,1,1,1,1,1,1,1,1,2,2,2,1,1,1,1,3,1,2,3,1,1,1,2,2,2,1,1,2,1,1,1,1,1,2,1,2,2,2,1,2,1,1,2,1,1,1,1,1,1,3,2,2,1,1,2,2,1,2,1,3,2,2,2,1,2,1,1,1,2,1,2,1,1,1,2,2,1,3,1,1,3,1,1,1,2,2,1,1,3,2,1,2,1,1,1,1,2,2,2,1,1,2,2,2,2,1,2,3,2,1,2,1,1,403.576831
1,1,1,2,1,1,1,1,2,1,3,2,1,2,2,1,3,1,2,1,1,1,1,1,1,2,1,2,1,1,1,2,1,2,2,1,1,1,1,1,1,2,1,1,1,1,1,2,2,3,1,1,1,1,3,1,2,2,1,3,1,2,1,2,2,1,1,1,3,1,1,2,2,1,2,2,1,2,3,2,1,1,2,2,1,2,2,1,1,1,1,2,1,2,2,2,1,2,2,1,2,1,2,2,2,1,2,2,2,2,1,1,1,2,1,1,1,1,1,3,2,1,2,2,3,2,2,2,2,2,1,3,2,1,2,2,2,2,1,1,1,1,1,1,1,2,2,1,2,1,2,1,1,1,2,2,2,1,2,1,1,2,1,1,1,1,2,3,1,3,1,2,1,2,2,2,2,1,2,2,3,2,2,1,1,1,2,2,1,1,1,1,3,1,1,2,1,2,1,1,1,2,2,2,3,1,2,2,1,1,2,1,3,1,1,2,1,1,2,2,1,1,1,1,2,1,2,1,2,1,1,2,1,1,2,2,1,2,1,1,2,1,1,2,1,3,1,1,1,1,1,1,2,1,1,2,3,1,1,1,1,1,1,1,1,2,3,1,1,1,1,1,1,2,2,2,1,2,2,2,2,2,1,1,1,2,2,1,2,1,2,1,1,1,2,2,1,1,2,1,2,2,1,2,1,2,1,2,1,3,2,2,2,1,1,2,1,1,1,1,2,2,2,3,1,1,2,1,1,1,2,2,1,1,2,1,1,1,2,2,1,3,1,1,1,1,1,2,1,1,1,1,1,1,1,1,1,3,1,2,2,1,1,2,2,1,1,1,1,2,1,2,1,2,1,3,1,1,1,2,1,1,1,1,1,1,1,1,1,1,1,2,2,1,1,1,1,1,1,1,3,1,1,1,1,1,1,1,1,1,1,2,1,2,1,1,2,2,2,1,2,1,2,2,1,2,1,2,2,1,1,2,3,1,1,2,2,1,1,1,2,1,1,3,1,2,1,2,1,1,1,1,1,1,1,2,2,3,1,1,1,2,1,1,2,2,1,1,1,3,3,1,2,1,1,2,3,1,2,1,1,2,1,2,2,1,1,1,1,2,2,1,1,2,2,1,2,1,2,1,2,1,1,1,1,1,2,1,2,2,2,190.478438
1,1,2,3,1,2,1,1,2,2,1,2,1,1,1,2,1,1,1,2,2,1,2,1,3,1,3,2,1,1,1,3,2,1,1,1,1,1,2,2,1,2,1,1,1,3,2,1,1,2,2,2,1,1,2,1,1,1,1,2,1,1,2,2,2,1,1,1,1,1,2,1,1,1,2,1,1,2,1,1,2,1,2,1,2,1,1,2,1,1,1,2,2,1,2,1,1,2,2,2,2,1,3,2,1,1,1,1,1,2,2,1,1,1,2,1,1,2,2,2,1,3,1,2,2,3,1,1,1,1,1,1,2,2,1,3,1,2,2,2,3,1,1,2,1,1,2,2,1,1,1,1,2,2,1,1,3,1,1,1,1,2,1,1,2,1,2,2,1,2,2,2,2,1,2,1,2,1,1,2,1,1,1,2,2,1,2,3,1,2,1,1,1,1,1,2,2,2,1,2,2,3,2,2,3,1,2,1,1,2,1,1,2,1,2,2,1,1,1,1,3,1,2,1,1,1,1,2,1,1,1,1,1,1,2,1,1,1,2,1,2,1,1,1,3,1,1,2,2,1,1,1,2,2,2,3,2,1,1,1,1,1,2,2,1,1,1,1,1,1,1,2,3,3,2,2,1,1,2,1,2,2,3,2,1,1,1,1,2,1,1,2,1,3,2,2,1,2,1,1,1,3,2,1,2,2,1,2,2,1,1,1,2,2,1,3,2,2,2,1,2,1,1,2,2,1,1,3,2,1,2,2,1,3,1,3,2,2,1,1,2,1,2,1,1,2,1,1,2,2,1,2,1,1,3,1,1,2,1,1,2,1,3,1,2,2,1,1,2,2,1,2,1,2,2,2,2,1,2,1,1,1,2,1,1,2,1,1,1,2,1,1,1,1,1,1,1,2,1,3,2,2,2,1,1,1,1,2,2,3,1,3,1,2,1,2,1,1,1,1,3,3,2,2,1,2,3,2,2,1,2,2,2,1,1,2,1,2,1,1,2,1,1,2,2,2,1,2,2,1,1,3,1,1,2,1,1,2,1,2,2,1,2,1,1,2,1,2,2,1,3,1,2,2,2,2,2,2,2,3,1,1,1,3,1,1,2,2,2,1,2,1,1,2,1,1,2,1,1,2,1,2,1,2,1,2,1,2,1,2,1,-4.109445
1,2,2,2,1,1,2,2,1,1,1,2,1,2,2,2,2,2,2,2,1,1,1,1,3,1,1,3,1,2,1,1,3,2,1,2,3,1,1,2,2,2,1,2,1,1,2,2,1,1,1,2,1,1,3,3,1,1,2,1,1,1,1,1,1,1,2,1,3,1,1,3,1,1,2,2,2,1,1,1,2,2,1,1,1,1,2,3,1,3,1,2,1,1,3,2,1,2,1,1,1,1,2,1,1,2,2,1,2,1,1,2,1,1,2,1,1,3,1,1,2,3,1,2,2,3,2,2,1,1,1,1,1,1,2,1,2,2,1,1,2,1,1,1,2,1,2,1,1,1,2,1,2,1,1,1,3,2,1,2,1,3,2,1,2,1,1,3,1,1,2,1,1,2,1,1,1,2,2,1,1,2,2,1,2,3,1,2,2,1,1,1,1,1,1,2,2,1,1,1,1,2,2,1,1,1,2,1,1,1,2,1,1,2,1,1,2,1,2,1,1,3,2,1,2,2,1,2,1,1,1,1,1,1,1,2,1,1,3,1,1,1,1,2,1,1,1,3,1,3,2,1,2,2,1,2,1,2,1,2,2,1,1,2,2,3,2,2,1,2,1,3,1,2,2,1,2,2,3,1,1,2,1,1,3,1,2,1,2,2,2,2,2,2,2,1,1,1,2,1,1,1,1,1,1,1,1,1,1,2,2,1,2,2,2,2,2,1,1,1,1,1,1,1,1,2,2,1,1,2,1,2,1,1,1,2,1,1,2,2,3,1,1,1,1,3,1,1,2,1,1,2,2,2,1,1,1,1,1,1,1,2,2,2,2,1,3,1,1,1,2,1,2,1,1,1,2,1,1,2,2,1,1,2,1,1,2,1,3,2,1,2,2,2,2,1,2,2,1,2,2,1,2,1,2,1,1,1,1,1,1,2,1,2,1,2,2,3,1,1,2,1,2,2,1,1,2,1,2,1,1,2,2,1,1,3,1,2,1,3,2,2,1,2,2,1,1,2,1,1,2,1,1,1,1,2,3,2,1,1,1,1,1,1,1,1,1,1,1,3,2,1,1,1,1,2,2,1,2,2,1,1,1,1,1,1,2,2,1,2,2,1,1,1,3,1,1,1,1,2,1,3,1,1,1,1,1,1,1,2,1,194.451672
1,2,2,1,1,1,2,1,1,1,1,2,1,1,1,1,2,2,1,2,3,2,1,1,2,2,1,1,1,1,1,2,2,3,3,2,2,1,2,2,1,2,1,2,1,2,2,1,1,2,2,1,1,1,3,1,1,1,1,2,1,2,1,1,2,1,3,1,1,1,1,1,1,1,1,2,2,1,2,2,2,1,1,1,1,2,2,3,2,2,1,1,1,1,2,1,3,1,1,2,1,1,2,1,1,1,1,2,2,1,1,1,3,2,1,1,2,1,2,3,1,1,1,1,2,2,2,1,1,2,2,1,1,1,1,1,2,1,3,2,1,1,1,1,1,1,1,2,1,2,1,1,1,2,1,1,2,1,2,3,2,1,2,2,2,1,1,1,1,3,1,1,1,1,2,1,1,1,1,3,1,2,2,1,2,2,2,2,1,1,3,2,2,1,1,1,1,2,1,1,1,1,2,2,1,2,2,1,1,2,1,1,1,2,1,3,1,2,1,1,1,1,3,1,1,1,2,1,1,1,2,2,1,2,1,1,1,1,2,1,1,1,2,1,2,1,1,1,3,2,2,1,2,1,2,1,2,1,2,1,1,2,1,1,1,2,1,2,1,1,3,1,2,1,2,2,2,1,1,2,1,1,1,1,1,1,1,2,1,1,2,1,1,1,2,1,1,2,2,2,1,2,1,2,2,2,1,2,1,1,1,1,2,2,1,1,3,1,2,1,1,2,1,1,1,1,2,2,1,2,1,1,1,1,1,1,1,2,1,2,1,2,1,2,1,2,1,2,1,1,2,1,3,1,1,1,1,1,1,1,1,1,1,1,1,1,1,2,1,1,1,1,1,3,1,2,1,1,2,2,1,3,2,1,1,2,1,1,2,1,1,1,1,2,2,2,2,1,2,2,3,1,1,1,1,1,2,1,2,1,1,1,1,3,1,2,2,2,2,1,2,3,3,3,2,2,1,2,2,1,2,2,2,2,1,3,1,1,1,3,1,1,1,2,2,1,1,1,1,1,1,1,2,1,2,1,1,1,1,1,2,2,2,1,1,1,2,1,1,2,3,2,2,1,2,3,3,2,2,1,1,2,1,2,1,1,2,1,2,2,1,2,1,1,2,1,2,1,1,1,1,1,1,1,2,1,2,2,2,2,2,402.487924
1,1,1,2,1,1,1,1,1,2,1,3,1,3,1,3,2,1,1,1,1,1,2,1,3,1,1,1,1,1,1,2,2,1,2,1,1,2,1,1,1,2,2,1,1,1,1,1,1,1,1,2,1,2,2,2,3,2,1,2,2,2,2,1,1,2,2,1,3,1,1,3,1,1,1,2,3,1,1,2,1,2,2,1,1,3,1,1,1,2,2,2,1,1,2,1,2,1,1,1,1,2,1,1,1,2,1,1,3,1,1,2,1,2,1,2,1,1,2,2,1,3,2,1,2,1,1,1,1,1,2,2,1,1,1,2,1,2,2,2,1,1,1,1,1,2,1,2,1,2,2,2,1,1,3,1,3,3,2,2,1,2,1,2,2,1,1,1,1,1,1,1,1,1,2,1,3,2,3,1,2,3,2,2,2,1,2,1,1,1,2,1,3,1,1,2,1,1,1,1,2,1,1,1,1,1,2,2,2,1,1,1,2,1,1,2,2,1,2,1,1,1,3,2,1,1,1,1,2,2,1,2,2,2,1,1,1,1,2,1,1,2,1,2,1,1,2,1,2,2,1,1,1,1,2,2,2,2,1,2,1,1,2,1,2,2,2,1,2,1,1,1,2,1,3,1,2,1,2,1,2,2,1,1,1,1,1,1,1,1,1,2,2,1,2,1,1,2,3,2,1,1,3,1,1,1,1,1,1,2,1,2,1,1,1,2,2,1,1,1,1,3,2,2,1,2,1,2,1,1,1,2,1,1,1,1,2,2,1,1,3,3,1,1,2,2,1,3,2,1,2,2,1,1,2,1,1,2,1,1,1,1,2,1,2,1,2,1,1,2,1,1,2,1,1,2,1,2,2,2,2,1,1,1,1,1,2,1,1,1,1,1,1,2,2,2,1,2,1,2,1,1,1,2,1,1,1,1,2,1,1,1,2,1,1,1,2,2,2,1,2,1,2,1,2,1,1,3,1,1,1,1,1,1,2,3,1,3,1,1,1,2,2,1,1,1,2,2,1,1,1,1,1,3,2,3,1,2,1,1,1,3,2,1,1,3,1,2,1,2,2,1,1,1,1,2,2,1,2,2,1,2,2,2,1,1,1,1,1,2,1,1,2,3,1,1,2,1,3,1,1,2,1,1,1,1,1,1,2,1,2,800.162333
2,1,3,2,2,1,1,1,1,1,1,2,1,2,1,2,3,1,1,2,2,2,2,1,2,2,1,1,1,1,1,1,1,1,2,1,1,1,1,1,2,1,1,2,1,3,2,2,2,2,1,1,1,1,2,1,1,2,2,2,1,1,2,2,1,1,1,2,1,1,1,2,1,2,1,3,3,1,2,2,3,1,2,1,2,2,2,1,1,3,1,1,1,1,1,1,1,1,1,2,2,1,1,1,2,1,1,2,2,1,1,2,1,1,1,1,1,2,1,1,2,1,1,1,2,3,2,2,1,1,1,1,1,1,2,2,1,2,2,1,1,1,1,1,2,1,2,1,1,2,1,1,1,2,2,1,3,1,2,1,1,3,1,1,2,1,3,1,1,1,1,1,1,3,1,1,2,2,3,1,1,2,1,2,1,1,1,2,2,1,3,1,1,1,1,1,2,1,2,2,2,2,2,1,2,1,2,1,2,1,1,1,1,1,2,1,1,1,2,2,2,1,1,1,3,1,2,1,3,2,1,1,1,1,1,1,1,2,2,1,2,2,2,1,2,2,2,1,1,2,1,1,1,2,1,1,2,1,1,1,1,2,2,2,1,2,1,2,3,2,1,1,2,2,2,2,1,2,2,1,1,2,1,1,2,2,1,2,1,1,2,1,2,2,2,2,1,1,2,2,1,2,2,1,2,1,1,2,1,1,1,1,2,3,2,1,1,1,1,1,2,1,2,1,1,1,2,1,1,1,2,1,1,2,2,1,2,1,1,2,1,1,1,1,1,1,2,3,2,2,1,2,2,1,1,2,1,2,2,2,1,1,3,2,2,1,1,2,1,3,1,2,2,2,1,3,2,1,2,1,1,2,2,1,1,2,1,1,1,1,1,1,1,1,2,1,1,2,2,1,1,1,2,1,2,1,1,1,1,1,1,1,2,3,2,1,1,1,2,3,2,2,2,2,1,1,1,2,1,1,1,2,1,1,1,1,1,1,1,2,2,1,1,2,1,1,2,3,1,2,2,2,2,2,2,1,2,2,1,2,1,2,2,3,1,1,1,1,1,3,1,1,1,2,3,1,1,2,3,2,1,2,2,3,1,1,2,1,1,1,1,2,1,2,2,1,3,2,1,1,1,1,1,1,1,3,1,3,2,2,2,392.8637
2,2,2,1,1,1,1,1,2,2,1,3,1,1,3,1,2,2,3,1,1,2,1,1,1,2,2,1,2,1,1,2,1,1,1,2,1,1,2,2,1,1,1,1,1,1,1,2,1,2,1,1,2,1,2,2,2,1,1,1,2,1,2,1,2,2,2,3,1,2,1,1,1,1,2,1,3,1,1,2,2,1,1,2,1,1,1,1,1,1,2,1,2,2,1,2,2,1,1,2,2,1,1,1,1,1,1,1,1,1,1,1,2,1,2,2,2,2,2,1,2,1,1,1,1,1,1,1,1,2,1,3,1,1,2,2,3,2,2,2,1,2,1,2,1,1,2,1,1,2,1,2,1,1,2,1,2,1,1,1,1,3,1,3,1,1,1,1,1,2,1,2,2,1,1,2,2,1,1,2,1,1,1,3,1,2,1,1,2,2,1,1,2,1,1,2,1,2,2,1,1,2,2,1,1,1,1,2,1,1,1,1,2,1,1,1,3,1,2,2,2,1,1,1,1,2,1,1,1,1,2,1,1,1,2,2,1,1,1,1,3,1,1,1,1,1,1,2,1,3,1,1,2,1,2,3,2,1,3,2,1,1,1,2,1,1,1,2,2,1,1,1,3,3,2,1,1,1,1,2,2,1,1,1,1,3,1,2,2,3,2,1,2,1,1,1,1,3,1,2,1,2,3,1,1,2,2,1,1,3,2,1,2,3,1,2,2,1,2,2,2,1,3,1,1,1,1,1,1,1,1,2,1,2,1,2,1,1,1,2,2,2,1,1,1,2,3,1,2,1,2,2,1,1,2,1,1,1,2,1,1,3,1,2,1,1,2,1,1,1,2,1,1,2,1,2,1,1,1,3,1,3,2,1,1,3,1,1,2,2,2,1,1,1,1,1,1,1,1,1,2,3,1,2,1,2,1,1,2,2,1,1,1,1,2,1,2,1,1,2,2,3,2,2,1,2,1,1,2,2,1,2,2,2,1,2,2,2,1,2,1,2,2,2,2,1,1,2,1,1,1,1,3,2,2,3,1,1,2,2,2,2,1,1,1,2,2,1,1,2,2,1,1,2,1,2,1,1,1,1,1,3,1,2,1,1,3,1,3,3,2,1,1,1,1,1,2,1,1,1,2,2,2,1,1,1,1,2,1,1,3,396.617997
1,1,2,2,2,2,2,2,2,1,1,3,1,1,1,3,3,1,1,1,1,1,1,1,1,1,3,1,1,3,1,2,1,1,3,1,2,1,2,2,2,2,1,2,2,2,1,1,1,3,1,2,2,1,1,1,1,3,1,2,1,1,1,3,1,1,1,1,2,1,1,1,1,1,2,1,1,2,2,1,2,1,1,1,1,1,2,1,1,1,2,1,3,1,1,2,1,2,2,3,2,2,1,1,1,1,2,1,3,1,1,1,1,1,1,1,1,1,3,2,2,2,1,1,1,1,2,1,2,1,2,2,2,1,1,2,2,3,2,2,2,1,2,1,1,2,2,1,3,2,1,2,2,2,1,1,3,3,1,2,1,2,1,3,3,2,1,1,2,2,1,2,2,1,1,2,2,1,1,2,1,3,2,1,1,1,2,2,1,2,2,1,2,2,2,2,2,1,2,1,1,3,2,1,2,1,1,1,1,1,2,2,2,1,3,1,2,1,2,3,1,1,1,2,1,1,1,2,1,1,1,1,1,1,2,2,1,1,1,1,2,2,2,3,1,1,1,1,2,2,2,1,1,2,2,1,2,1,1,1,2,1,2,1,1,1,3,2,1,1,1,1,1,1,2,1,1,3,3,3,2,1,2,1,1,2,2,1,1,1,2,2,1,2,1,2,1,1,1,2,1,1,2,1,2,1,1,1,1,2,1,1,1,2,1,1,2,2,2,1,2,1,1,1,2,1,1,2,1,1,3,2,1,2,2,2,1,1,1,1,3,2,1,1,2,2,2,2,1,1,1,1,2,2,1,1,2,2,1,2,2,1,1,2,1,1,3,2,2,3,2,2,2,2,1,1,3,2,2,2,1,3,2,1,1,1,1,1,2,2,1,1,2,1,1,1,1,3,2,3,2,2,1,1,1,2,1,2,1,3,1,1,1,3,1,1,2,2,2,1,2,2,1,3,1,2,1,1,1,1,1,3,1,2,1,2,1,2,2,2,1,1,1,1,1,3,1,1,1,2,2,2,3,1,2,1,3,1,1,2,2,2,1,1,1,2,1,1,1,1,2,1,3,1,1,2,3,1,3,2,1,2,1,2,1,1,2,1,2,1,1,1,2,1,1,1,2,1,1,2,1,2,1,1,1,2,2,1,1,1,1,406.066238
1,1,2,2,1,1,2,1,2,1,1,2,1,3,1,2,2,2,3,1,1,1,1,1,1,2,2,1,1,1,2,1,2,2,2,1,2,1,2,1,1,1,2,1,3,3,1,2,2,2,1,1,2,1,1,2,2,1,2,2,1,1,2,2,1,2,1,3,2,1,1,2,2,1,2,2,2,2,1,1,1,1,2,2,1,1,2,2,1,1,1,1,1,1,2,1,3,2,1,2,2,1,2,1,2,1,1,1,3,1,2,1,1,2,1,1,1,1,1,1,2,1,2,1,1,2,2,1,1,2,2,1,2,1,1,2,3,2,1,2,1,1,1,1,1,1,2,1,2,1,1,1,1,2,2,1,2,2,2,2,1,1,1,3,3,1,1,3,1,3,1,2,2,2,1,1,1,1,3,3,2,1,2,1,2,2,1,1,2,1,1,2,1,2,2,1,1,2,1,2,1,1,2,1,1,1,3,1,1,2,1,1,2,3,2,1,1,1,1,1,1,2,2,2,1,1,2,1,2,1,1,1,1,1,2,3,1,1,1,1,1,2,2,1,2,3,2,3,1,2,1,3,2,2,2,2,1,2,2,2,1,2,1,2,1,3,2,1,2,1,2,3,2,1,2,2,2,1,2,1,2,1,2,1,1,1,1,3,2,1,2,1,3,1,2,1,1,1,1,2,1,2,2,1,1,2,1,1,2,1,2,1,1,2,2,2,2,1,2,1,1,2,1,2,1,1,1,1,2,1,1,2,1,3,1,2,1,3,2,3,1,1,1,1,2,1,2,3,1,1,1,2,2,1,1,2,1,1,1,2,2,1,1,3,1,1,2,2,2,2,2,2,1,2,2,2,1,1,1,2,1,2,2,3,1,1,1,1,1,2,1,1,2,2,2,1,2,3,1,2,1,1,1,2,2,1,1,1,1,1,1,2,1,1,1,1,2,2,1,1,1,2,2,1,1,3,2,1,2,1,1,1,1,1,3,2,1,2,1,1,1,1,1,2,1,1,2,3,1,1,2,1,1,1,1,1,2,2,1,2,2,1,1,1,1,1,1,2,1,3,1,1,2,1,1,1,1,2,3,2,2,2,1,2,2,1,1,2,2,2,1,2,2,1,1,2,1,1,2,1,2,3,1,1,1,3,3,3,1,3,2,-4.141942
1,1,1,1,2,1,1,1,2,1,1,1,2,1,1,1,1,3,1,2,1,1,1,1,2,1,2,1,1,2,1,2,1,1,1,1,1,1,2,2,1,1,1,1,2,1,1,1,1,1,1,2,2,2,1,1,2,2,1,1,1,1,3,2,2,1,2,1,2,1,2,1,2,1,2,2,2,1,1,2,1,2,1,1,2,1,1,1,2,2,2,1,1,2,1,3,2,1,2,2,2,1,2,1,2,1,1,2,2,1,1,1,1,1,2,2,1,3,1,1,2,2,2,1,2,2,2,2,1,2,1,2,2,2,1,2,2,2,1,2,2,2,2,1,3,1,3,1,1,1,1,2,1,1,3,1,2,2,3,1,1,1,1,1,2,1,2,1,1,2,1,2,1,2,1,2,1,2,2,1,1,1,2,2,2,2,1,1,1,1,1,1,1,1,1,3,1,2,2,1,2,2,3,1,1,1,1,1,1,2,1,1,1,2,2,2,2,1,2,1,2,2,1,2,1,1,1,1,1,2,2,1,2,1,2,1,1,2,1,1,2,2,2,2,3,1,2,1,1,3,1,1,1,1,1,2,2,2,2,1,1,1,3,2,2,3,2,1,3,1,1,1,2,1,1,1,1,2,2,1,2,2,2,1,1,2,2,1,1,2,2,2,1,2,3,1,1,2,1,1,2,1,1,1,2,1,1,1,2,1,1,2,1,3,3,1,2,1,1,1,2,1,1,2,1,3,1,2,2,1,1,2,1,1,1,3,2,2,1,1,1,2,2,2,2,1,1,1,1,1,2,1,1,1,1,1,1,2,1,1,1,1,2,1,2,1,2,1,1,2,1,1,2,1,1,2,2,1,2,2,1,1,1,2,1,2,2,2,2,1,1,1,2,1,2,1,2,3,1,3,2,1,1,1,2,2,2,1,1,1,1,2,2,1,1,2,1,2,1,1,1,2,1,1,2,1,1,1,2,1,1,1,1,2,2,2,1,1,2,2,1,1,1,2,1,1,1,2,1,1,2,2,2,2,1,2,2,2,1,2,2,2,2,1,1,3,2,2,1,1,2,1,2,2,2,2,3,2,1,2,1,3,1,2,1,2,1,1,2,2,2,2,3,1,2,1,2,1,1,2,1,2,2,1,3,3,2,3,2,1,2,197.473346
1,2,2,2,2,1,1,2,1,1,1,2,1,3,1,2,3,2,2,2,1,1,1,2,2,2,1,2,2,1,1,3,1,1,2,1,2,2,1,1,1,2,1,1,1,1,1,1,1,1,1,1,1,1,2,1,2,2,2,2,2,1,3,1,1,2,2,1,2,2,1,1,1,1,2,2,1,1,1,2,2,1,2,1,1,1,1,2,1,2,2,1,3,2,1,2,1,1,1,2,1,1,2,2,2,1,1,1,1,1,1,1,1,1,1,2,2,2,1,3,2,1,2,3,1,2,1,1,1,1,1,1,2,2,2,1,1,2,2,3,1,1,2,1,2,1,2,1,1,1,1,2,1,1,1,1,2,2,1,2,1,3,1,1,1,1,1,2,1,3,2,2,2,1,1,2,2,1,2,1,2,2,2,1,2,1,1,2,2,1,1,1,2,2,1,2,2,2,2,1,1,3,1,1,1,2,1,2,2,1,1,1,2,1,1,1,1,1,1,2,2,1,1,1,1,1,1,1,1,1,1,1,2,2,2,1,1,2,2,2,2,1,2,1,3,1,1,3,1,2,2,2,2,1,1,1,3,2,2,1,1,2,2,3,2,2,2,2,1,1,1,1,2,2,2,2,1,2,3,1,2,2,1,2,1,1,1,1,1,1,1,1,2,2,2,1,1,1,2,2,1,2,2,1,2,3,2,2,2,2,3,1,2,2,1,2,1,1,1,3,3,2,2,1,1,2,1,1,1,1,1,1,1,2,2,3,1,1,1,2,2,2,2,2,2,1,1,1,2,1,1,3,1,1,1,1,1,2,2,1,3,2,1,3,1,1,2,1,1,1,1,1,2,1,1,1,2,2,3,2,1,2,1,2,1,3,1,1,2,1,1,1,2,2,1,1,1,1,2,1,2,1,1,1,2,1,3,1,1,1,1,2,1,2,2,2,1,2,2,1,1,1,2,2,1,2,1,1,2,1,2,1,1,1,1,2,2,1,2,2,2,2,1,1,2,2,2,2,2,3,2,2,1,2,3,2,1,1,1,1,1,1,2,1,1,2,2,1,1,1,1,1,2,1,1,3,1,1,1,2,1,2,3,2,1,2,1,2,1,1,1,1,3,2,1,1,1,1,2,1,2,1,1,1,2,1,1,2,1,3,2,393.154658
1,2,1,2,1,1,3,2,1,2,2,1,2,3,1,3,1,2,1,2,2,1,1,1,2,2,1,1,1,1,1,2,1,1,1,2,1,2,2,2,1,1,1,1,2,2,2,1,2,1,1,2,2,3,1,3,1,2,2,2,1,1,2,2,2,1,1,1,2,2,2,3,1,1,1,2,1,2,1,2,2,1,1,1,1,2,1,3,2,1,2,1,1,2,2,1,1,3,1,2,2,1,3,1,1,2,2,3,2,1,1,2,2,1,1,1,2,1,1,1,1,3,1,1,1,2,1,1,2,1,1,3,1,2,3,1,1,3,1,1,1,2,2,1,2,1,2,2,3,2,1,1,1,1,1,1,2,3,1,3,1,1,1,1,2,1,1,1,2,3,1,1,2,1,1,1,3,2,2,2,2,3,2,1,2,1,1,1,1,1,1,2,1,1,1,2,2,2,2,2,1,2,2,1,2,1,1,1,2,1,1,1,1,2,1,1,2,2,2,2,1,1,2,2,1,1,2,1,3,1,2,2,1,1,2,1,1,2,1,1,1,2,2,2,2,2,1,1,1,1,1,1,2,2,3,1,1,2,2,1,1,1,1,2,1,3,2,1,1,2,1,3,1,1,1,1,1,2,2,1,1,1,2,2,1,1,1,1,1,1,1,2,1,2,2,2,1,2,1,3,1,1,2,1,1,1,1,1,1,2,1,1,2,2,1,1,1,1,1,1,2,2,2,2,1,1,3,2,1,1,2,2,2,2,2,1,1,2,1,2,2,2,2,1,1,1,1,1,1,1,1,2,2,1,1,1,1,2,2,1,1,2,2,3,1,1,1,1,2,1,1,1,2,2,1,1,1,2,1,1,1,3,1,1,2,1,1,1,2,2,1,2,1,1,2,1,1,2,2,2,1,1,1,1,1,1,2,1,1,2,2,1,2,2,1,2,1,2,3,1,2,2,2,1,1,2,2,1,2,1,1,1,1,1,1,2,1,1,2,1,2,1,2,1,2,2,1,1,1,1,2,3,2,2,2,1,3,1,2,1,1,1,1,1,1,1,2,2,2,2,2,1,2,1,1,1,2,1,1,3,1,1,2,2,1,1,1,2,3,1,1,1,2,1,2,1,2,2,1,1,1,1,1,2,1,1,1,1,2,1,2,790.636918
1,1,1,2,1,1,1,2,1,2,2,2,1,3,2,1,2,2,2,2,1,2,1,2,2,2,2,1,2,1,1,1,1,1,1,1,1,2,1,2,1,2,1,2,2,1,2,1,1,2,1,2,2,2,2,1,1,2,2,2,2,1,2,2,1,1,2,1,2,2,1,2,2,2,2,1,2,2,1,1,1,2,2,2,1,1,2,2,1,1,2,1,2,1,1,2,1,2,2,1,2,1,1,1,1,2,1,2,2,1,1,2,1,1,3,1,1,3,1,2,1,1,1,1,1,1,1,1,2,3,1,2,3,1,2,1,2,2,1,2,1,1,2,1,2,2,2,1,1,2,1,1,1,1,1,1,2,2,2,3,2,2,1,2,2,1,3,1,1,2,1,1,1,1,1,1,1,1,2,1,3,1,1,2,1,2,1,2,3,1,1,1,2,2,1,2,2,2,1,2,3,1,1,2,2,1,1,1,1,2,1,1,2,1,1,2,2,1,1,2,2,2,1,2,1,1,1,2,3,3,2,1,1,1,3,1,1,2,1,1,3,1,1,1,2,2,1,1,1,2,1,2,1,1,1,1,2,1,1,1,1,1,2,3,2,1,2,1,2,1,1,1,1,1,2,2,2,2,1,2,2,3,1,1,1,1,2,1,2,3,2,1,2,1,1,1,1,1,1,2,1,2,2,1,2,1,1,2,1,3,1,2,1,3,3,1,3,1,1,2,1,1,2,1,1,1,1,1,2,1,1,1,1,1,1,2,2,2,2,1,2,1,2,2,2,2,1,1,2,3,1,1,2,1,2,1,1,3,1,3,1,1,3,2,2,1,1,1,2,1,1,1,1,1,1,1,2,2,2,1,2,1,1,2,1,1,2,1,3,2,1,2,2,1,1,1,2,2,3,1,1,1,2,1,2,1,2,1,2,1,2,1,2,3,1,1,2,2,2,1,1,2,2,2,1,2,1,2,2,1,2,2,1,2,2,1,1,1,1,1,1,1,1,1,2,3,1,1,2,1,2,2,3,1,1,2,1,2,1,2,1,2,2,1,3,2,1,1,1,2,1,1,1,2,2,1,2,2,2,2,2,1,2,1,1,2,1,3,1,1,1,1,2,2,2,1,2,1,1,1,1,3,1,1,1,1,1,2,2,1,2,396.489364
1,2,2,2,1,3,1,1,1,2,1,3,1,1,3,3,1,2,2,1,1,3,1,1,1,2,2,1,1,1,1,2,1,1,2,2,1,1,2,2,1,3,1,2,1,2,1,1,2,1,1,1,2,1,2,1,2,2,1,2,2,2,2,2,2,1,1,1,2,1,1,2,2,2,3,2,2,3,2,1,1,2,2,2,1,1,2,1,2,3,2,3,2,2,1,2,2,3,1,2,3,1,2,1,2,1,1,2,2,1,1,1,1,1,1,1,1,1,1,2,2,2,2,2,1,1,2,2,2,3,1,3,1,1,2,1,2,3,1,2,1,1,1,1,1,1,1,1,1,1,1,2,3,1,1,1,1,1,2,1,1,2,1,2,1,1,3,2,1,1,1,2,1,1,1,1,2,1,2,2,1,1,1,1,3,1,1,1,2,1,1,1,1,2,1,1,2,1,1,2,1,2,2,1,1,1,2,1,2,1,2,3,2,2,2,2,1,1,1,2,2,3,1,1,1,1,1,2,2,2,2,3,2,1,1,2,1,1,1,1,3,1,1,3,1,1,1,1,1,1,1,2,2,2,2,1,1,2,1,1,1,1,1,1,1,1,1,1,1,1,2,2,1,2,1,2,1,1,2,2,1,1,1,1,1,2,1,3,2,1,2,2,2,1,3,1,1,1,2,1,1,2,1,1,2,2,2,1,1,1,1,1,3,1,3,1,2,1,3,1,2,2,2,1,1,1,1,2,1,1,1,1,1,1,1,1,2,2,1,2,2,1,2,1,1,2,2,2,1,2,1,1,1,2,1,1,1,1,2,1,1,2,1,3,1,1,2,1,2,2,1,2,3,2,2,1,2,2,2,2,1,1,1,2,1,2,2,1,1,3,1,1,1,1,1,1,2,1,1,2,1,1,2,1,2,1,3,1,1,2,1,1,1,2,1,1,1,2,1,1,2,1,1,1,3,2,1,1,2,1,1,2,1,1,1,3,2,1,1,1,1,2,1,1,2,1,1,3,1,1,3,1,2,1,2,1,1,1,1,1,2,2,2,1,1,1,2,3,1,2,1,2,2,1,1,2,1,1,2,1,1,1,1,2,1,1,1,2,1,1,2,1,1,2,2,1,2,1,1,2,1,1,1,1,2,2,1,2,1,1,1,599.296429
2,1,2,1,1,2,1,2,1,2,2,1,1,3,1,3,1,2,1,1,1,2,2,1,1,1,3,2,1,2,1,2,1,1,1,2,1,1,2,2,1,1,2,2,1,1,1,1,1,1,1,1,1,2,1,1,2,2,1,3,3,1,3,1,1,1,1,1,3,1,2,2,2,1,1,2,2,2,1,1,2,2,1,2,1,2,2,3,1,1,3,3,2,1,1,2,1,1,1,1,3,1,3,1,1,1,2,2,2,2,1,2,2,2,1,1,1,2,1,2,1,1,1,1,1,2,3,1,2,1,2,1,2,1,2,1,1,2,2,1,1,2,1,1,1,1,1,1,2,1,1,2,1,1,1,1,2,1,1,2,1,2,1,1,1,1,1,2,1,2,2,2,1,1,1,1,3,1,1,2,1,1,1,1,1,2,1,1,2,1,1,2,2,1,1,1,2,2,3,1,1,3,2,1,2,1,1,2,1,2,1,1,1,1,2,2,3,1,1,2,1,2,1,1,1,1,1,1,2,1,2,1,1,1,1,2,2,3,1,1,3,2,2,1,1,1,1,1,1,1,1,2,2,2,1,2,1,1,2,1,1,1,1,1,1,1,1,1,1,1,1,1,1,1,2,2,2,1,2,1,1,1,1,2,1,1,1,3,1,2,2,2,1,1,1,1,1,1,1,1,1,1,2,1,2,1,1,1,1,1,1,1,1,3,3,3,2,1,1,1,3,1,1,1,1,2,2,2,1,1,1,2,1,1,2,1,1,1,1,2,2,2,2,1,2,2,2,1,1,2,2,2,2,2,2,1,1,2,2,1,1,2,2,3,2,1,1,2,1,2,2,1,1,1,1,3,1,1,2,1,2,2,1,1,2,3,1,1,2,2,1,1,2,1,2,3,2,1,1,2,2,1,1,1,1,2,1,1,1,1,2,1,1,2,1,2,2,2,1,2,2,2,1,1,1,3,2,2,2,1,1,2,2,2,3,2,2,2,1,1,1,1,1,1,1,1,1,2,1,1,2,2,1,2,1,1,1,1,1,2,2,1,2,1,3,1,2,1,2,2,2,1,2,2,2,2,2,1,2,1,1,2,2,2,1,1,1,2,2,1,1,1,1,1,1,2,2,1,1,1,1,2,1,1,1,2,2,1,2,1,2,798.404034
1,1,1,2,1,1,1,2,1,1,2,2,1,1,2,1,3,1,2,1,2,1,1,1,2,1,3,2,2,1,2,2,1,3,2,1,1,2,2,2,2,2,2,1,1,2,2,1,1,2,1,1,1,1,1,2,2,3,1,1,1,1,1,2,1,1,1,1,1,2,2,2,2,1,1,1,2,1,3,1,3,2,2,1,2,1,1,1,1,1,3,1,2,1,1,2,1,3,1,1,1,3,1,1,2,2,2,1,1,1,1,1,1,2,1,1,1,2,1,2,1,1,1,2,1,2,2,1,1,1,1,3,1,1,1,2,1,1,2,2,1,1,1,2,3,1,2,1,2,2,1,1,1,1,2,1,2,2,3,2,1,1,2,2,1,2,1,1,1,3,2,1,1,1,1,3,1,1,2,2,1,1,1,1,1,1,1,2,1,1,1,1,1,1,1,2,2,2,1,1,1,1,2,1,1,2,2,1,2,1,1,1,3,1,2,2,2,1,2,1,2,2,1,2,1,2,2,1,1,2,2,2,1,1,1,2,1,1,1,1,3,3,2,2,2,1,2,1,1,2,1,1,1,2,2,2,1,1,1,1,1,1,1,1,1,1,2,1,1,2,1,2,1,1,1,2,2,1,2,3,1,1,2,1,1,2,2,2,1,1,2,1,2,2,1,3,1,1,2,2,1,1,2,1,1,2,2,1,2,2,1,1,2,2,1,1,1,1,2,2,1,3,1,1,2,1,1,3,1,2,3,2,1,2,2,2,1,2,2,2,1,1,1,3,1,2,3,2,2,1,1,1,2,2,2,1,1,2,1,2,1,1,2,2,1,1,2,1,2,3,2,1,3,1,2,1,1,2,1,1,1,1,1,2,1,1,1,1,2,2,1,1,2,1,2,1,1,3,3,1,2,1,1,1,2,1,2,1,2,1,1,1,1,1,1,2,2,2,2,1,3,1,2,1,1,2,1,1,1,1,1,2,2,1,2,2,1,2,1,2,2,1,2,1,1,2,1,1,3,1,2,3,1,3,2,3,2,2,1,2,1,1,2,2,1,2,3,2,1,3,1,2,2,2,1,2,1,1,3,1,2,2,2,1,1,2,1,2,1,3,1,1,1,1,2,2,2,1,1,1,2,2,1,2,1,2,3,2,2,2,2,599.995094
1,1,2,2,2,3,2,1,2,2,1,1,2,3,1,1,2,2,1,1,2,2,2,1,3,2,1,1,1,2,1,2,1,1,1,2,1,1,1,2,2,2,2,1,1,1,1,2,1,2,1,1,2,1,2,1,1,2,1,2,1,1,2,2,1,2,2,2,2,1,1,1,1,2,1,1,1,2,1,2,1,1,2,2,2,2,1,3,1,2,2,1,1,2,1,2,1,1,1,1,1,1,1,1,3,1,1,1,1,2,1,2,1,1,1,1,1,1,1,1,3,1,1,1,2,3,1,2,1,2,3,2,1,2,2,1,2,1,1,2,1,1,2,2,1,3,2,1,1,1,1,2,1,1,1,2,2,1,1,3,1,1,2,1,1,1,1,3,2,2,1,1,1,1,3,2,2,2,2,1,1,1,1,1,1,1,1,2,2,1,1,1,2,1,2,1,2,1,1,2,2,2,2,1,1,1,1,1,2,1,2,1,2,2,2,2,2,1,1,1,2,2,2,1,2,1,1,1,2,1,2,2,1,2,3,1,1,1,1,1,3,2,3,2,1,1,1,1,1,2,2,2,2,1,1,1,2,1,1,1,1,1,2,1,1,1,2,2,1,2,2,1,2,2,2,1,1,1,1,3,1,3,1,1,1,2,2,1,1,1,2,2,1,1,2,1,1,1,2,2,2,1,2,1,1,2,1,1,1,1,1,1,3,2,2,2,1,1,1,1,2,1,2,3,1,2,1,2,1,1,1,1,1,2,1,1,2,1,1,1,2,2,2,1,1,1,3,1,1,1,1,1,3,1,1,2,1,1,2,3,1,1,1,3,3,1,2,1,3,1,1,1,1,2,1,2,1,1,2,3,1,1,1,1,1,1,1,2,3,1,2,2,2,1,1,1,1,2,1,1,1,2,2,1,1,1,3,2,1,2,1,1,1,2,1,2,1,2,1,1,1,2,3,1,1,1,1,1,2,1,1,2,2,1,1,2,2,1,1,2,2,3,1,3,1,1,1,1,2,2,1,2,2,2,1,2,2,1,1,2,2,1,1,1,2,1,2,1,1,2,1,2,2,1,3,2,1,1,2,1,1,2,1,3,1,2,3,2,2,1,2,1,1,1,1,1,1,1,2,2,1,3,1,1,1,1,2,3,2,1,3,201.711238
3,1,2,2,1,1,3,1,2,3,2,1,1,2,2,1,2,1,2,3,1,3,1,1,2,1,2,1,2,2,2,2,1,1,1,1,1,1,1,2,2,2,1,2,1,1,1,2,1,3,1,1,2,2,2,1,3,1,2,2,3,1,2,2,2,1,2,1,2,1,1,2,1,2,1,1,1,2,1,2,1,1,1,1,1,1,1,1,1,2,2,1,2,1,1,2,1,1,2,2,2,2,2,1,2,1,3,2,1,1,2,3,1,2,1,1,1,2,1,2,1,1,1,1,2,1,2,2,1,1,1,3,1,1,2,2,2,2,1,1,2,1,1,3,1,1,2,1,1,1,1,2,1,2,2,2,1,1,2,1,1,2,1,1,1,2,1,1,1,1,1,1,1,1,1,3,2,1,1,1,1,1,3,2,2,1,1,1,2,1,2,2,2,1,2,3,2,2,1,2,1,2,3,1,1,2,2,2,1,1,1,1,2,1,1,1,2,1,2,3,2,3,1,2,1,1,1,1,1,1,1,1,3,1,3,2,1,1,2,2,2,2,2,1,2,1,1,1,1,1,1,1,1,1,1,2,3,2,2,2,1,1,1,2,1,3,2,1,3,1,2,1,1,1,2,1,1,1,1,1,2,2,1,1,1,2,1,2,3,1,2,1,2,1,1,1,1,2,2,2,1,1,1,2,1,1,1,1,1,1,2,1,3,1,2,2,2,1,1,1,3,1,3,1,1,1,1,1,1,1,3,2,2,2,2,1,1,1,2,2,2,1,1,1,1,1,1,3,2,2,2,2,1,1,1,2,1,1,2,2,1,1,2,2,1,1,2,2,1,1,1,1,1,2,2,2,1,1,1,3,1,1,1,2,1,1,1,2,2,1,2,2,1,1,2,1,1,1,1,3,1,3,1,1,1,1,2,1,1,2,2,1,1,1,2,1,3,1,1,1,1,1,2,2,1,1,2,3,2,1,1,2,2,3,1,1,1,1,1,1,1,2,1,2,1,1,1,2,1,1,2,2,3,2,2,2,2,2,1,2,2,2,2,3,1,1,1,2,1,2,2,2,2,1,2,2,1,2,1,2,1,1,2,2,1,1,2,2,1,2,1,1,1,2,1,1,3,1,1,1,1,1,1,1,1,2,1,2,2,1,1,207.377035
2,2,2,3,2,1,2,3,1,2,1,1,1,2,1,1,1,1,3,3,1,1,1,2,2,2,1,2,1,2,1,1,1,1,1,1,1,2,2,2,1,1,2,2,2,1,1,1,2,3,1,1,2,2,1,3,1,2,1,2,3,1,3,2,1,2,1,2,1,1,2,2,1,1,2,2,2,2,1,2,2,1,1,1,2,1,1,2,2,3,1,1,1,1,2,3,2,2,1,3,1,2,1,1,1,2,2,1,1,1,1,1,1,2,2,1,1,2,1,2,2,2,2,1,1,2,2,3,1,2,1,1,1,1,3,1,2,2,1,3,1,1,1,2,2,1,2,1,2,2,1,2,2,1,2,1,1,1,2,2,1,2,1,1,1,1,1,1,1,2,1,2,1,2,1,1,2,1,2,1,1,1,3,1,1,1,2,1,1,1,1,1,3,1,2,1,1,2,2,1,1,2,1,1,1,1,3,1,1,2,1,1,2,1,2,2,2,1,1,2,1,2,2,2,1,1,1,1,2,2,2,1,1,2,3,1,1,2,1,1,1,1,1,2,2,1,1,1,2,2,2,1,1,1,1,1,2,1,1,2,1,1,1,2,2,2,1,1,2,2,1,1,2,2,2,1,2,2,2,2,1,1,1,2,2,2,2,2,1,2,1,1,1,1,1,2,2,2,1,2,1,3,1,1,1,2,1,1,2,1,2,1,2,1,1,1,3,1,2,1,3,2,2,2,2,2,2,2,2,1,2,2,2,1,1,1,2,2,2,1,3,2,1,1,2,2,3,2,1,1,1,1,2,1,1,2,2,3,2,2,2,3,2,1,1,2,2,2,2,1,1,1,2,1,1,2,2,2,2,1,1,2,1,1,1,2,1,1,2,2,1,1,3,1,1,2,2,1,1,2,3,1,1,1,1,1,2,1,2,2,1,1,2,1,2,1,2,2,1,1,3,2,1,1,1,3,2,3,3,2,1,2,2,1,3,2,1,2,1,1,1,2,1,1,1,2,1,1,1,1,2,1,2,3,2,2,2,2,1,1,2,2,3,1,1,2,1,3,1,1,2,1,2,3,3,1,2,1,2,2,1,1,1,2,1,1,2,1,1,1,1,1,2,1,1,1,2,1,3,1,2,1,1,1,2,2,1,1,1,1,1,604.152385
1,2,2,1,1,3,1,3,2,2,1,2,2,1,1,3,3,2,2,1,1,3,1,2,3,2,1,1,2,2,1,1,1,2,2,1,1,1,2,1,1,2,1,1,1,2,2,1,1,2,1,1,2,2,2,1,1,2,1,1,1,1,2,1,3,1,1,2,2,1,1,3,1,2,2,2,1,2,1,1,2,1,1,1,1,2,2,1,1,1,2,1,1,1,1,2,2,2,1,2,1,1,2,3,2,1,3,1,1,2,2,1,1,2,1,2,2,1,2,2,1,2,2,1,1,1,1,1,1,1,1,2,1,1,2,2,3,2,2,1,1,1,1,2,1,1,1,1,2,2,1,1,1,1,2,2,1,2,1,2,1,2,2,3,1,1,2,1,1,2,2,3,1,2,1,1,3,1,2,1,2,1,1,1,2,1,1,1,1,1,1,1,1,1,2,1,1,2,2,1,1,2,2,1,3,1,1,1,1,1,1,1,3,2,1,2,2,2,1,1,1,2,1,1,1,1,1,2,2,1,1,1,1,2,2,1,1,2,3,1,1,3,1,1,1,2,1,1,1,2,1,1,1,1,3,1,2,1,1,2,1,1,1,1,1,3,1,3,2,1,2,1,1,1,1,1,1,2,2,1,1,3,1,2,1,2,1,1,3,1,2,1,2,1,2,1,1,2,1,1,1,2,2,1,1,2,1,1,3,1,1,1,1,2,2,2,1,1,1,1,2,2,3,2,1,1,1,1,1,1,1,2,1,1,2,1,1,1,2,1,2,2,2,1,3,2,3,2,1,1,1,1,1,1,1,1,1,2,1,2,2,2,1,1,2,1,1,2,2,2,1,1,3,3,1,3,1,3,1,1,1,1,1,1,1,1,3,1,1,1,1,2,2,1,2,1,1,2,2,2,2,3,2,2,1,1,1,2,3,1,1,2,1,2,1,2,3,1,1,1,2,1,1,2,1,2,1,2,2,1,1,2,2,1,3,3,1,1,1,1,1,1,1,1,1,1,1,2,1,1,1,1,3,1,1,2,2,2,2,1,1,1,1,2,1,1,1,2,2,1,2,2,2,2,1,2,1,1,2,1,1,2,2,2,1,2,3,1,1,1,2,1,2,2,2,1,2,2,1,1,2,2,1,1,1,1,1,1,1,2,1,197.978081
1,1,3,2,1,2,2,1,2,2,2,1,1,2,1,3,2,2,2,2,2,2,1,1,2,1,3,1,1,2,2,1,1,2,3,2,1,1,2,3,1,2,1,1,1,2,1,1,1,1,1,1,1,1,3,1,1,3,2,2,1,1,2,2,1,1,1,1,2,1,1,2,2,2,1,2,2,1,1,1,2,1,1,1,1,1,2,2,1,2,1,1,2,1,2,2,1,1,2,1,1,1,2,1,2,1,1,1,1,2,2,2,1,2,1,1,1,2,2,3,1,1,1,1,2,2,3,2,1,1,2,2,1,2,1,3,2,3,2,1,1,1,1,1,1,2,2,1,1,2,3,1,1,2,1,1,2,2,2,1,2,1,1,3,2,1,1,3,1,2,1,1,2,2,2,1,3,1,1,1,1,2,1,1,1,2,1,1,2,1,1,1,2,2,1,1,2,1,1,2,2,2,1,2,1,2,2,1,2,1,2,1,2,2,3,2,1,2,2,2,1,2,1,1,1,1,1,1,1,1,2,1,1,2,1,2,1,1,1,1,1,1,1,1,3,1,1,1,1,1,2,1,2,2,1,1,2,1,2,2,1,2,1,2,1,3,1,1,2,2,1,1,1,2,1,2,2,2,2,1,1,2,2,2,1,2,1,2,1,2,2,1,2,3,3,1,2,2,1,2,1,1,2,1,1,1,2,1,1,1,1,1,2,1,3,1,2,1,1,2,2,2,2,3,1,2,1,2,1,2,2,1,2,1,2,1,2,2,1,2,3,2,2,2,2,1,1,2,3,1,1,2,2,1,2,1,1,2,2,1,1,1,1,2,3,1,2,1,2,1,2,1,2,2,2,2,1,2,2,2,1,2,1,1,2,2,2,1,1,1,3,1,1,2,1,2,2,1,3,3,2,2,1,1,2,2,2,1,1,2,1,2,2,2,1,2,1,2,2,2,1,2,1,2,1,1,3,1,2,1,1,2,1,1,1,2,2,1,1,2,1,1,1,2,1,1,1,2,1,3,1,2,3,2,1,3,2,1,1,2,1,1,2,1,1,2,2,1,1,1,2,2,2,2,2,1,2,1,1,1,2,1,1,2,1,2,2,2,2,2,1,2,3,2,1,2,2,1,1,2,2,1,1,1,1,1,2,2,1,1,1,198.891638
2,1,1,1,1,1,2,2,1,3,1,1,1,2,2,3,2,2,1,2,1,2,2,1,1,1,1,1,1,1,1,2,1,2,1,1,1,1,2,1,1,1,1,2,2,1,1,1,2,1,1,2,2,1,1,2,2,1,2,2,1,1,1,2,1,2,1,1,3,1,1,2,2,3,1,1,1,1,1,1,2,1,1,1,2,1,1,2,1,2,3,1,1,1,3,2,2,1,1,1,2,1,1,2,2,1,1,1,2,1,1,1,1,1,1,1,2,1,1,1,2,3,2,1,1,2,2,2,1,1,1,2,2,2,2,1,2,1,1,3,2,1,2,1,2,1,1,1,2,2,1,2,1,1,1,1,3,2,1,1,1,2,1,1,1,1,1,2,1,2,1,2,1,1,1,2,2,2,2,1,2,1,1,1,1,1,2,2,3,2,1,2,1,1,1,3,1,2,2,1,1,1,1,1,1,2,1,2,2,1,1,1,1,1,1,1,2,1,1,1,2,2,2,1,2,1,1,1,1,1,1,1,1,2,1,2,1,2,1,2,1,3,1,3,2,1,1,1,1,2,2,1,1,3,1,1,1,1,1,1,1,1,1,2,1,2,2,1,2,2,2,1,1,1,2,1,1,1,3,1,1,2,1,2,1,2,1,1,1,1,1,1,1,1,2,1,1,1,3,1,1,1,1,1,2,1,2,1,1,2,2,1,2,1,2,1,1,1,1,1,2,1,1,1,1,2,1,1,1,1,2,1,1,1,1,1,2,1,1,2,2,1,1,1,2,1,3,1,2,2,1,1,1,1,2,1,1,2,1,2,1,1,1,1,1,1,2,1,2,1,3,1,2,1,2,2,1,2,1,1,1,2,1,2,1,1,2,1,1,1,2,2,1,1,1,2,1,2,1,1,1,2,1,2,1,1,2,2,2,1,1,3,1,1,1,2,2,1,1,1,2,2,1,1,2,1,1,2,2,2,2,3,1,1,1,1,3,1,2,1,2,1,3,2,1,1,1,2,1,1,2,1,1,3,2,2,1,1,1,2,1,1,3,1,1,3,1,2,1,3,3,1,2,3,1,1,3,1,3,1,1,1,1,1,1,1,1,1,3,1,1,1,1,3,1,1,2,1,1,2,2,1,2,1,1,2,1,1,1,1,3,799.987347
2,1,1,3,1,1,3,2,1,3,3,1,1,2,1,1,2,2,2,1,2,1,3,1,3,1,2,1,1,3,2,1,1,1,3,1,1,1,1,1,1,2,1,1,1,1,2,1,1,1,1,1,2,1,2,1,1,1,1,1,1,2,2,2,2,1,1,2,1,1,1,2,2,2,1,1,2,2,1,1,2,1,1,1,2,1,1,1,1,1,1,1,1,2,2,1,1,1,1,1,1,1,3,1,1,1,1,2,2,1,1,1,2,2,1,1,2,2,1,1,2,2,2,1,2,1,2,2,1,2,2,3,2,1,3,1,3,3,2,2,1,1,1,2,2,2,3,1,1,2,1,1,1,1,2,1,1,1,1,2,1,2,1,1,3,1,2,2,2,2,1,1,2,1,1,2,3,1,2,2,1,1,1,1,1,1,2,1,3,1,2,1,2,1,1,2,1,2,1,2,1,2,2,1,1,1,1,1,1,1,2,1,2,1,1,2,1,1,2,1,1,2,1,1,1,2,1,1,1,2,2,1,1,1,2,2,1,1,2,1,3,2,2,2,1,2,1,1,1,2,2,2,2,1,1,1,3,1,1,2,2,1,1,1,1,2,1,3,2,2,1,1,1,2,3,1,1,1,1,2,1,1,1,1,1,3,1,2,1,3,1,2,2,2,3,2,1,1,2,1,1,1,1,1,1,1,2,1,1,2,2,1,2,2,2,1,2,1,1,2,2,1,3,1,1,2,2,2,3,1,2,1,1,2,2,1,1,1,1,1,3,2,1,1,1,1,2,2,2,2,1,1,3,1,1,2,1,1,1,1,2,2,2,1,1,1,3,2,1,2,1,2,1,1,1,1,1,1,2,2,1,1,2,1,1,1,1,1,1,1,1,2,1,2,2,1,1,1,3,2,1,2,1,1,1,2,2,1,2,2,2,2,1,2,1,1,2,2,2,1,1,1,2,2,2,2,2,1,1,1,2,3,2,1,1,1,1,3,1,1,3,1,1,1,1,1,2,1,1,1,1,1,1,1,1,2,2,1,1,1,2,2,1,1,1,1,2,2,2,2,2,2,3,1,1,2,1,1,3,1,1,2,1,3,1,1,1,1,2,1,2,2,2,1,1,2,1,2,2,1,2,3,1,2,1,1,2,1,3,2,1,394.642822
1,2,1,3,1,1,2,2,1,3,1,1,1,2,2,1,1,1,1,1,2,1,1,1,2,2,1,1,1,1,2,2,1,1,2,1,1,2,1,1,2,2,1,1,2,1,1,2,1,2,2,1,2,1,2,2,2,1,1,2,1,1,1,1,1,2,2,1,2,2,1,1,2,3,2,2,2,2,2,1,2,1,1,2,2,1,3,1,1,2,3,2,2,3,1,1,2,1,1,2,1,1,2,1,2,1,1,1,2,1,3,2,2,1,1,2,2,1,1,2,2,2,1,1,2,2,2,1,1,1,2,3,1,1,2,2,2,2,1,2,1,1,1,1,2,1,1,1,2,1,2,1,1,2,1,2,3,2,1,1,1,2,1,2,1,2,1,1,1,2,1,1,1,1,1,1,2,1,3,2,1,2,2,1,1,2,1,2,1,1,1,1,1,2,1,1,2,2,1,1,1,3,3,1,1,1,1,1,3,1,2,1,1,1,1,1,1,1,1,2,1,2,1,1,1,1,1,1,2,1,3,1,1,1,2,1,1,1,1,1,3,2,2,2,2,1,2,2,1,2,1,1,1,2,2,1,1,2,1,1,1,1,2,1,1,1,1,1,2,2,1,2,1,3,3,1,2,1,3,1,1,2,1,1,2,2,1,1,1,1,2,2,1,2,1,2,1,1,3,1,2,1,2,1,1,1,2,1,1,1,2,1,1,1,1,3,2,1,1,2,2,1,3,1,2,2,2,1,1,1,2,1,2,2,2,1,1,2,1,3,2,3,1,1,2,2,2,1,1,2,1,1,1,1,2,2,1,1,1,2,1,2,2,2,2,1,2,1,2,1,1,1,1,1,1,2,2,3,2,2,1,2,1,2,1,1,2,1,1,1,2,1,1,1,1,1,1,1,1,1,2,1,1,2,1,1,1,2,2,2,1,1,1,3,1,1,2,2,2,2,2,1,1,1,1,2,2,1,2,1,1,1,2,1,1,1,1,1,1,1,1,1,2,1,1,2,1,2,2,2,2,2,2,2,1,2,2,2,1,1,1,2,1,1,1,1,2,1,2,2,1,1,2,2,2,2,1,1,2,1,1,1,2,3,2,1,2,1,1,1,1,1,2,1,1,1,2,1,2,2,1,1,1,2,1,1,1,1,1,2,1,602.203801
1,1,2,1,1,1,2,1,2,3,1,1,1,2,1,3,2,3,2,2,2,2,2,1,2,2,2,2,1,3,1,2,1,1,1,1,2,2,1,2,1,2,1,2,1,1,1,1,1,1,1,1,2,1,1,1,1,2,1,2,1,1,1,3,3,2,2,1,2,1,2,3,3,3,1,1,2,3,2,1,2,1,1,1,1,1,1,1,1,1,1,3,2,1,2,1,2,2,1,2,2,1,2,1,1,1,2,2,2,1,1,1,1,1,2,2,1,2,1,1,2,2,1,1,1,3,2,1,2,2,1,1,2,2,1,2,2,3,1,1,1,1,1,2,2,1,2,3,1,1,1,1,2,1,1,1,1,1,1,1,1,1,2,2,2,1,2,1,1,2,2,2,1,2,2,1,2,2,2,1,1,1,1,1,2,2,2,1,1,2,1,2,2,2,2,1,1,1,2,1,1,1,2,1,2,1,2,1,1,1,2,1,3,1,2,1,1,1,2,2,1,2,2,1,1,1,1,1,2,1,2,2,1,2,2,1,1,1,1,1,2,2,1,2,2,1,2,1,2,2,1,1,2,1,2,1,3,1,2,1,1,1,2,1,3,1,3,2,1,1,1,1,1,2,2,1,1,1,1,1,1,2,2,2,1,1,1,2,1,1,2,2,2,2,2,2,2,1,1,3,2,3,2,2,2,2,2,1,2,1,2,2,2,1,2,1,2,1,1,2,2,1,2,1,1,2,1,1,2,1,1,1,2,1,1,1,2,1,1,2,2,2,1,1,1,2,1,2,1,1,2,1,2,2,1,2,1,2,1,2,2,2,2,3,1,1,1,1,1,2,2,1,2,3,1,1,1,2,1,2,1,1,1,2,2,1,1,1,2,1,1,1,2,2,2,2,1,1,1,2,2,1,1,1,2,1,2,1,2,1,1,2,1,2,1,1,1,3,2,1,2,1,3,1,1,1,2,1,3,1,2,2,3,1,1,1,1,3,1,1,1,1,1,1,1,2,2,2,2,2,2,2,1,1,2,3,2,1,1,2,2,1,1,3,2,1,1,1,1,1,1,1,2,3,2,1,2,1,2,1,2,1,3,2,2,1,1,2,2,2,1,1,2,1,1,2,1,2,1,1,1,2,1,1,1,1,1,3,2,1,2,595.315552
1,1,3,2,1,2,3,2,2,1,1,1,2,3,1,1,1,2,1,1,2,2,1,2,1,1,1,2,2,1,2,2,1,1,1,1,2,1,1,2,2,2,1,1,3,1,1,1,1,2,1,1,1,2,1,1,2,1,1,2,2,3,3,2,3,1,2,1,1,1,1,1,1,1,1,2,1,2,1,1,1,1,1,1,2,2,1,1,1,1,1,2,1,1,3,2,1,2,1,1,1,1,1,1,1,1,2,1,2,1,1,1,1,1,2,1,1,2,1,2,2,1,2,1,2,1,1,1,1,3,1,1,2,1,2,1,1,1,1,1,2,1,1,1,1,1,1,1,3,2,2,3,1,1,3,1,2,1,2,1,1,3,1,1,2,1,1,2,1,1,1,2,1,1,1,1,1,3,1,2,1,3,3,3,1,2,1,2,1,2,1,1,1,1,2,1,2,2,1,1,1,2,2,2,2,2,3,1,2,1,2,1,2,2,2,1,2,3,2,2,1,1,1,1,1,1,2,1,1,3,3,2,1,1,1,2,2,2,2,1,2,1,2,1,1,1,1,1,1,1,1,2,1,2,1,1,2,1,2,1,1,1,2,1,1,2,3,2,1,2,1,1,3,2,2,1,2,2,2,2,1,1,2,1,1,2,1,1,1,1,1,1,1,3,1,1,2,1,1,2,1,2,1,1,1,1,1,1,2,2,1,1,1,1,1,1,1,1,1,1,1,1,1,2,1,1,2,3,2,2,2,2,1,1,1,2,1,1,1,1,1,2,2,1,2,1,1,1,2,1,1,1,3,1,2,1,1,2,2,1,1,1,2,2,1,1,2,2,2,1,2,1,2,2,1,1,1,2,3,3,1,1,1,3,2,1,1,1,2,3,1,1,2,1,1,1,1,3,1,2,2,1,1,2,2,1,2,1,2,1,1,1,1,1,1,2,2,1,2,1,1,1,2,2,2,1,1,1,1,2,1,3,2,1,1,2,1,1,2,3,1,1,1,2,2,2,1,3,1,2,3,2,1,1,2,2,2,2,1,2,3,1,2,1,1,1,1,2,1,1,3,3,3,1,1,3,2,1,1,1,1,1,1,2,1,1,1,2,2,3,2,2,2,2,1,1,1,1,1,2,3,2,1,2,1,2,2,1,2,3,3,205.643855
1,1,2,2,1,2,1,2,1,1,1,1,2,2,1,2,2,3,1,2,1,1,2,2,2,1,2,1,1,1,1,1,1,1,2,1,1,2,1,2,1,2,1,2,1,1,1,2,2,1,1,1,1,1,3,3,2,2,2,1,1,2,1,2,2,1,1,2,1,1,2,1,1,1,1,2,1,1,2,1,2,1,2,1,2,1,1,2,1,2,2,2,1,2,1,2,1,2,1,3,1,1,2,1,1,1,2,1,1,1,1,2,2,3,2,2,1,2,1,2,1,1,1,2,3,3,1,1,2,1,1,2,1,1,2,1,2,1,1,1,2,2,1,1,1,1,2,1,2,1,1,2,1,1,1,1,3,2,2,2,1,1,1,2,3,1,2,2,2,2,2,1,1,1,1,1,1,2,2,1,1,1,2,2,1,2,1,2,1,1,3,1,1,2,1,2,2,1,2,1,1,2,1,1,1,1,3,2,2,2,1,1,1,1,2,1,1,2,3,1,1,2,1,3,1,1,1,2,2,1,2,1,2,1,2,2,1,3,1,1,1,1,1,1,2,1,1,1,1,2,3,3,1,2,1,2,1,1,2,1,2,1,2,1,1,3,1,2,1,1,1,2,1,1,1,2,2,1,1,1,1,1,2,1,1,2,1,2,2,2,1,2,1,2,1,1,1,1,2,2,1,1,1,2,2,2,1,1,1,2,1,1,1,1,2,2,1,1,1,1,2,2,1,1,1,1,1,1,1,1,2,1,1,2,2,2,2,1,1,1,3,1,1,2,2,2,1,2,1,1,1,2,2,1,2,1,1,1,2,2,1,2,1,2,1,1,1,1,1,1,2,1,2,2,2,1,1,1,2,2,1,2,1,1,1,2,2,1,2,1,1,2,2,2,2,1,3,1,1,3,3,1,2,1,1,1,1,1,2,2,1,2,2,1,1,1,2,1,1,1,1,1,1,1,1,2,2,1,1,1,2,2,2,1,2,3,1,2,2,1,1,1,1,2,1,1,2,3,1,2,3,1,1,2,1,1,1,2,2,1,1,1,1,2,2,1,2,1,3,1,2,1,1,2,1,2,1,1,2,1,1,2,1,2,1,2,1,3,1,3,2,1,2,1,2,2,2,1,1,1,1,2,1,1,2,1,2,1,2,2,2,393.880004
2,1,2,2,1,1,1,3,2,1,3,2,1,1,1,1,3,1,2,1,2,2,1,2,2,2,2,1,2,1,1,3,1,2,2,2,1,2,2,1,1,2,1,2,2,2,1,1,2,2,2,1,1,2,3,3,1,2,1,2,1,1,2,3,2,1,2,2,3,1,1,1,1,2,1,2,1,1,2,2,2,1,2,2,1,1,1,2,1,2,1,1,2,1,2,3,1,1,1,1,2,1,2,2,1,1,1,2,1,1,1,2,2,1,1,1,2,1,1,1,2,3,2,2,2,2,3,2,1,1,1,2,1,2,1,1,1,2,1,2,2,2,1,1,2,1,1,1,1,1,1,2,1,2,2,2,2,1,3,2,1,2,2,2,2,1,2,2,1,2,1,2,1,2,1,1,1,1,2,2,1,1,1,1,2,1,1,3,1,1,1,1,1,2,1,2,1,2,2,1,2,1,3,1,1,1,1,1,1,1,1,2,1,1,3,1,1,1,1,2,2,2,1,1,1,1,1,1,2,2,1,1,1,1,1,2,1,1,2,1,2,2,2,1,2,1,1,1,2,2,1,2,2,1,1,1,1,2,1,1,3,3,1,2,1,2,1,2,2,1,1,1,2,1,1,1,1,2,2,1,2,1,1,1,2,2,1,1,1,2,1,1,1,1,1,1,1,1,2,2,2,2,2,1,1,1,1,1,1,2,1,2,2,1,1,1,1,2,3,1,1,3,2,1,1,1,2,1,1,1,2,1,1,3,1,2,1,3,1,2,1,1,1,1,2,2,2,3,1,2,1,2,2,1,1,2,1,3,2,2,1,3,3,1,1,2,3,1,1,1,1,1,2,1,2,1,2,1,2,2,1,2,1,1,2,1,1,1,1,1,2,1,1,2,2,1,2,2,1,3,2,1,1,2,1,1,1,1,2,1,1,2,1,3,2,3,3,1,1,1,1,1,2,2,1,2,2,1,1,1,1,2,3,1,1,3,1,3,1,1,1,2,2,1,1,1,1,2,1,2,1,2,1,1,2,1,1,2,2,2,1,1,3,1,1,2,3,1,1,3,1,2,3,1,1,1,1,2,2,1,1,3,1,1,1,1,2,2,1,1,1,2,2,1,2,1,1,1,2,2,3,2,1,1,2,2,2,1,2,2,1,405.725818
1,1,1,2,1,1,1,2,1,1,2,2,1,1,1,2,2,1,1,1,1,2,1,1,2,3,2,1,2,1,2,1,2,2,3,1,1,1,1,2,1,2,2,2,1,2,2,1,1,3,1,1,1,2,2,3,3,1,1,1,1,1,2,3,2,3,1,1,2,1,2,1,2,3,1,3,2,3,1,2,3,1,1,1,1,1,2,1,1,1,1,1,1,2,1,3,2,1,1,2,2,2,2,1,2,1,1,1,1,2,1,1,1,1,1,1,2,1,1,1,2,1,1,1,1,2,1,2,1,2,1,2,1,2,1,2,2,2,2,1,1,1,1,1,2,2,2,2,2,2,1,1,1,2,1,1,1,1,2,1,1,2,1,1,2,1,2,1,1,2,1,2,1,1,1,2,3,1,3,2,2,1,2,1,2,1,1,1,2,2,1,3,1,1,1,1,2,1,1,1,2,1,3,1,1,3,2,1,1,1,1,1,2,1,2,1,1,1,2,2,3,1,1,1,1,1,2,1,2,1,1,1,1,1,2,2,1,1,1,2,1,1,2,1,2,1,1,1,1,2,1,1,2,1,2,1,1,2,2,2,1,2,2,3,3,2,3,1,2,1,1,1,2,3,1,2,1,3,1,3,2,1,1,1,2,1,1,3,1,3,2,1,1,1,1,3,2,1,2,2,1,2,2,1,3,1,1,2,1,1,3,1,2,1,2,1,2,1,2,2,1,2,1,3,1,2,1,2,2,1,1,1,1,1,2,3,1,1,1,1,1,2,1,1,3,1,1,2,2,3,2,2,1,1,1,1,1,3,1,1,2,1,2,2,1,1,1,1,2,2,2,2,2,1,1,2,1,1,2,1,1,2,1,1,1,1,1,1,1,2,2,1,1,1,2,1,2,2,1,1,1,1,1,2,1,1,2,1,1,1,1,1,2,2,1,2,2,2,2,1,2,3,1,1,2,2,1,2,3,1,1,1,2,1,1,2,2,2,1,2,1,1,1,1,1,2,1,3,1,2,3,2,1,2,1,1,1,1,1,2,3,1,2,1,1,2,1,1,1,1,1,1,1,1,2,3,2,1,1,1,1,1,1,1,1,1,2,1,1,1,1,1,1,1,3,1,1,2,1,2,1,2,1,2,1,1,3,2,2,2,2,200.920679
1,2,2,2,1,3,2,2,2,1,2,1,1,1,2,2,1,2,2,1,2,2,1,1,1,1,2,2,1,2,1,2,1,1,2,1,1,3,2,2,1,1,1,1,1,1,2,1,1,3,1,1,1,2,2,2,2,3,2,2,1,1,2,1,1,1,2,1,1,2,1,1,2,1,1,1,1,1,1,2,1,1,1,1,1,1,1,1,1,1,3,2,2,1,3,1,1,1,1,2,1,2,1,1,2,1,3,1,2,1,1,2,1,3,2,1,2,1,2,2,1,2,1,1,1,2,1,1,1,1,2,2,2,2,1,2,2,2,1,3,2,1,2,2,1,1,2,1,1,1,1,2,1,1,2,1,2,1,1,3,1,2,2,1,1,1,1,2,2,2,1,1,2,2,2,1,2,2,1,3,1,3,1,1,2,2,1,3,2,2,1,1,1,2,1,1,1,3,1,1,1,1,3,1,1,2,1,1,1,2,1,2,2,2,2,3,1,1,1,1,1,1,1,2,1,1,1,1,1,1,2,2,1,1,2,2,1,1,2,2,2,2,2,2,2,1,1,1,1,2,2,1,2,1,2,2,2,2,2,1,1,1,1,1,2,2,1,2,2,1,1,2,1,1,1,1,1,1,1,1,2,2,1,1,1,2,3,1,1,2,1,1,1,1,1,1,1,1,1,1,1,1,1,1,1,1,2,1,1,2,2,1,1,3,3,2,2,1,2,1,3,2,1,2,1,3,1,2,1,2,1,1,1,2,1,2,3,2,2,1,1,2,1,2,2,3,2,1,2,2,1,1,1,1,1,1,1,3,2,1,2,3,2,1,2,2,3,1,1,2,1,1,2,1,1,3,1,2,3,2,1,2,1,1,2,2,2,1,1,2,1,1,2,2,2,1,1,1,2,3,1,2,1,1,3,2,2,1,1,2,2,2,1,3,1,1,2,1,1,1,2,1,3,1,1,1,3,1,2,2,1,2,2,2,2,3,1,1,1,2,1,2,2,3,2,1,2,1,1,1,2,1,3,1,1,1,1,1,1,1,1,2,1,1,2,1,2,1,1,2,1,1,1,1,1,2,2,1,1,1,1,2,1,1,1,1,1,1,3,2,1,1,2,2,1,2,1,1,2,2,2,2,1,1,1,1,2,2,2,2,3,196.566856
1,3,3,2,1,2,2,1,1,1,1,1,2,1,2,2,2,3,1,2,1,2,1,1,1,2,2,1,1,1,1,1,1,1,1,1,1,2,2,1,1,2,2,1,1,1,1,1,1,1,1,2,1,2,3,2,2,1,2,3,1,1,2,2,1,1,1,2,2,3,2,2,2,2,1,2,2,2,2,1,1,1,1,2,2,1,2,2,2,2,1,2,1,1,1,1,2,1,1,2,1,2,2,1,3,1,1,2,1,1,1,1,3,2,1,2,1,2,1,1,2,1,1,1,2,2,2,2,1,1,2,1,1,2,2,2,2,2,1,2,2,1,2,1,2,1,2,2,1,2,1,2,1,1,2,1,1,1,3,3,1,3,1,1,3,2,1,3,1,2,3,2,2,2,1,2,1,1,1,2,1,2,2,1,1,1,1,2,1,1,1,2,1,2,1,2,2,1,1,1,1,2,1,1,1,1,1,2,1,2,2,3,2,2,3,1,1,1,2,1,1,1,1,1,1,1,2,3,3,2,1,1,1,1,2,1,1,1,1,2,1,2,2,2,1,1,1,2,3,1,2,1,1,1,1,1,2,1,1,1,1,2,2,2,1,1,1,1,1,2,1,1,2,2,2,2,2,2,2,1,2,1,1,1,1,1,1,1,1,2,2,1,2,2,1,1,1,1,2,3,2,1,1,1,1,2,1,1,1,2,2,1,1,2,1,1,1,1,1,1,1,2,2,3,1,1,1,3,2,1,2,2,2,2,1,1,2,1,1,2,2,1,2,1,3,2,3,2,3,2,1,1,1,2,2,1,1,3,1,1,2,2,1,2,3,1,2,1,2,1,1,1,1,2,2,1,1,3,1,1,1,2,1,2,1,2,2,1,1,2,2,1,1,1,1,1,1,2,1,2,2,2,1,1,1,1,1,2,1,2,2,1,1,3,1,2,2,2,2,1,1,1,2,2,1,1,1,1,2,1,2,2,1,1,1,2,1,2,2,1,2,1,1,2,3,2,1,2,1,1,2,3,3,1,2,2,2,3,2,1,1,2,2,1,2,2,2,1,2,3,3,1,1,2,1,1,1,1,2,1,1,1,1,3,1,1,1,1,1,1,1,2,2,1,1,1,1,1,1,3,1,2,2,1,1,1,1,1,3,1,3,401.595286
1,1,1,2,1,2,2,2,1,2,3,1,1,1,2,2,1,3,2,1,1,2,2,1,1,1,2,1,1,1,1,1,1,1,1,1,1,3,2,1,1,2,2,3,1,1,2,1,2,2,1,3,2,3,3,2,1,2,1,1,2,1,2,1,2,1,1,2,2,1,2,1,2,2,3,1,3,1,1,1,1,1,2,1,1,2,1,2,2,1,2,2,2,1,2,2,1,2,1,1,1,1,1,1,1,1,1,1,1,1,1,1,1,2,3,1,1,2,2,1,1,1,1,1,2,2,2,2,1,3,2,2,1,1,1,2,1,2,1,1,1,1,1,1,1,1,3,1,2,2,1,2,1,1,1,2,2,2,1,2,1,2,1,1,2,1,1,2,1,2,1,2,2,2,1,1,2,1,2,2,1,1,1,2,1,2,1,1,2,1,1,2,2,2,2,1,2,1,2,1,2,1,2,1,1,1,2,1,1,1,1,2,2,2,2,1,3,1,1,2,2,1,1,2,1,2,2,1,2,1,2,3,1,1,2,2,1,1,1,1,2,1,3,2,2,2,1,1,1,3,2,1,1,1,2,1,2,2,1,1,1,3,1,1,1,2,3,1,2,3,1,1,2,2,1,2,1,1,2,2,1,1,1,1,1,1,1,1,1,1,2,1,1,1,1,3,2,1,1,3,2,3,1,2,1,1,1,1,2,2,2,1,1,2,2,3,1,2,1,1,2,2,1,1,1,2,2,2,1,1,1,2,1,1,1,2,2,3,1,2,3,1,1,1,1,2,1,1,1,1,2,2,1,1,2,1,1,1,2,2,1,1,1,2,1,1,2,1,1,1,1,2,2,2,1,1,1,2,1,2,1,1,1,3,1,2,2,1,2,2,1,2,1,1,1,1,1,2,1,1,2,1,1,1,1,3,2,2,2,1,1,2,1,2,3,1,2,2,1,1,1,1,2,1,2,1,2,1,1,1,2,2,1,2,2,3,1,1,1,1,1,1,2,2,1,1,1,3,2,1,2,1,2,2,2,3,2,1,1,2,2,2,1,1,3,1,1,1,1,3,2,1,1,2,1,3,1,1,3,2,2,1,1,1,1,1,1,1,1,2,1,1,1,1,1,1,1,1,1,2,2,1,2,2,2,1,2,2,1,1,2,201.997775
1,1,1,2,1,1,3,2,1,1,1,1,1,1,2,1,1,1,1,1,2,2,2,1,1,1,3,1,1,1,1,3,2,1,1,1,2,2,3,3,2,1,2,1,2,2,1,1,1,1,2,1,2,1,1,3,3,2,1,2,2,1,3,2,1,1,2,2,1,1,2,2,1,1,1,2,1,2,2,1,1,1,1,1,1,2,2,1,2,1,1,1,1,2,1,1,2,2,1,2,1,2,2,1,2,2,1,2,2,2,1,2,1,1,2,1,1,2,2,2,1,1,1,1,1,3,2,1,1,2,2,1,1,2,1,2,1,2,1,1,1,1,1,1,1,3,1,2,1,1,1,1,1,3,1,1,2,2,3,1,1,1,1,2,1,2,1,2,1,3,1,1,2,1,1,2,1,2,2,1,1,1,2,2,1,2,1,1,2,1,1,1,2,2,1,1,1,2,1,1,1,2,1,1,2,2,2,1,2,2,1,1,2,1,1,2,3,2,2,1,1,1,1,2,2,2,2,1,2,1,1,1,1,2,2,1,1,2,1,1,1,2,2,2,3,2,3,1,1,1,1,1,2,1,1,2,1,1,1,2,1,2,1,1,2,2,2,1,2,1,1,1,1,1,1,1,2,2,3,2,2,1,1,1,2,3,1,2,2,1,2,2,2,2,3,1,1,1,1,2,1,1,2,1,1,1,1,1,2,1,1,2,1,1,2,3,1,1,2,2,2,2,1,1,2,1,1,2,2,1,1,1,1,1,1,2,2,2,1,2,1,2,1,2,2,1,2,3,1,3,1,2,1,1,1,1,1,1,1,2,2,1,2,2,2,1,2,1,2,2,3,1,2,2,1,2,1,3,1,2,2,2,1,1,2,1,1,1,2,1,2,1,1,2,2,1,1,2,2,1,2,2,2,2,2,1,1,2,1,3,2,3,2,1,1,1,1,2,1,1,1,1,1,1,1,1,1,1,1,2,1,1,1,2,2,1,2,2,1,1,1,1,2,2,2,1,1,2,1,1,3,1,3,2,1,1,1,2,1,2,2,1,3,1,1,1,2,1,1,2,1,1,1,2,1,1,2,1,1,2,1,1,2,2,1,1,1,2,1,2,2,2,1,1,3,1,1,1,1,2,1,1,1,1,1,2,1,2,1,1,3,391.821487
1,1,2,3,1,2,2,1,2,2,1,1,1,2,2,3,1,1,2,3,1,1,2,1,1,1,2,1,1,2,1,2,1,1,1,1,2,1,2,2,2,2,1,1,1,1,3,1,2,2,1,2,1,2,2,2,1,1,2,2,1,1,1,1,2,1,1,1,1,1,1,3,1,1,1,2,1,2,1,1,2,2,1,2,1,2,1,1,1,1,1,2,2,2,2,2,1,1,2,1,2,1,1,1,2,1,1,1,2,1,1,1,1,1,1,1,1,2,2,2,1,1,1,1,2,1,1,1,2,2,1,2,2,1,1,1,2,2,2,1,1,1,1,2,1,1,1,1,1,1,1,2,1,1,1,1,1,1,1,2,2,1,2,1,2,1,1,2,2,3,1,1,1,1,2,1,1,1,1,3,1,1,2,1,1,1,1,3,1,1,2,1,1,1,1,1,1,1,1,1,1,2,1,1,1,1,2,1,1,2,2,1,1,1,3,1,2,1,2,1,1,2,1,2,1,2,1,1,3,2,1,1,1,3,2,1,1,1,1,1,2,1,1,1,1,2,1,1,1,3,1,1,3,1,1,2,2,1,1,1,1,1,1,1,1,2,2,1,2,1,2,2,2,2,2,1,1,3,1,2,1,2,1,2,1,1,2,2,1,2,2,1,3,1,1,2,2,1,2,1,1,1,1,2,2,1,2,2,1,2,1,2,1,2,1,3,1,2,2,1,1,3,1,1,2,1,2,2,1,2,2,2,1,3,2,1,1,2,1,1,1,2,1,1,3,1,1,3,2,1,1,2,1,2,1,1,1,3,1,1,1,1,1,3,2,1,1,2,2,3,1,1,2,2,1,1,1,2,1,2,2,1,1,1,1,2,2,2,1,3,1,2,1,1,2,1,2,1,1,1,3,2,1,2,1,1,1,1,2,2,1,1,1,2,3,1,2,2,2,1,1,1,3,1,1,1,2,2,3,1,1,2,1,2,2,1,1,1,1,1,2,1,1,2,1,2,1,1,1,1,2,1,1,1,2,1,1,1,1,1,2,1,3,1,1,3,1,1,1,3,1,2,1,1,1,2,2,1,2,1,1,1,1,1,1,1,1,3,2,2,2,2,2,2,2,2,2,1,2,3,1,2,1,2,1,1,1,1,2,1,2,406.35895
1,2,3,1,2,3,2,1,1,1,1,2,1,1,1,2,2,1,1,2,2,2,1,2,1,1,1,1,1,1,1,2,1,1,1,1,1,1,2,2,2,2,1,2,1,2,1,1,1,2,3,2,1,1,2,2,1,1,1,2,2,1,2,2,2,1,2,2,1,1,1,2,2,1,1,1,1,2,2,1,1,2,1,3,1,1,1,3,1,2,2,2,2,1,2,1,2,1,1,3,1,1,2,2,2,1,2,1,1,3,1,1,2,1,2,2,1,2,2,2,1,2,2,2,2,3,2,2,2,2,1,2,1,2,1,3,2,1,1,2,1,1,2,2,2,1,1,1,2,1,2,2,1,1,1,2,1,2,1,3,1,2,1,2,1,1,1,2,1,2,1,2,2,2,1,1,3,2,2,1,1,3,3,1,1,1,1,1,2,1,1,1,2,1,1,2,1,3,1,2,1,1,2,2,1,1,2,2,2,2,2,1,2,3,2,2,1,1,1,1,1,1,1,2,2,1,1,1,1,1,1,2,1,1,3,1,1,3,1,1,2,1,2,2,2,1,2,1,3,2,3,1,1,1,1,2,1,1,1,2,1,1,1,2,1,2,1,1,1,3,2,1,1,1,1,2,1,1,3,1,1,1,2,2,1,2,2,1,1,1,1,1,1,2,1,1,3,1,3,1,1,1,2,1,1,2,2,1,2,1,1,1,1,1,2,2,2,2,2,2,1,2,2,1,1,1,1,1,1,1,2,1,1,1,1,1,1,2,1,2,2,2,1,1,2,2,1,2,2,1,1,1,2,2,1,2,2,3,1,2,2,1,1,1,1,1,2,1,1,2,2,1,1,1,1,1,2,2,2,2,1,1,1,1,1,1,3,1,1,1,1,1,2,1,1,1,2,3,2,3,3,1,1,1,2,2,2,2,1,2,2,3,2,2,3,1,2,2,1,1,2,1,1,1,1,1,1,1,2,1,2,3,1,1,1,2,1,1,1,1,2,1,1,1,1,3,1,2,1,1,1,1,2,2,2,1,2,1,2,2,2,1,2,1,2,1,2,2,1,2,2,1,1,1,1,2,1,1,2,2,1,1,3,2,2,1,1,1,1,3,1,1,3,1,1,1,1,1,1,2,1,2,1,1,1,1,1,2,1,1,2,400.238295
2,1,2,3,2,3,1,1,2,2,1,1,2,2,1,2,1,3,2,3,2,1,1,1,1,2,2,1,2,1,2,1,1,1,1,1,2,1,2,3,1,2,1,1,1,3,2,2,1,2,1,1,3,1,3,1,2,1,1,2,1,1,2,2,1,2,2,1,2,1,1,1,2,1,1,3,1,1,1,1,2,2,1,1,2,2,1,1,1,2,1,2,3,1,2,2,1,1,1,1,1,1,2,2,1,1,1,1,1,1,1,1,1,3,1,2,1,2,1,3,2,2,1,1,1,2,1,2,1,2,2,1,1,2,2,1,1,1,1,1,1,1,1,1,2,1,2,1,1,1,1,1,1,1,1,1,3,2,2,1,2,2,2,1,2,1,2,1,2,2,2,1,2,1,1,1,2,1,1,1,1,2,2,2,1,1,1,2,2,1,2,2,2,1,1,1,2,2,1,1,1,2,3,1,1,1,2,2,1,2,1,1,2,1,2,1,2,2,2,1,1,2,1,2,1,2,1,1,2,2,1,2,2,1,2,2,2,2,2,2,1,1,1,3,1,2,1,2,2,2,1,1,1,1,1,1,2,1,2,1,1,2,1,1,1,3,1,2,2,2,1,2,1,1,2,1,1,1,1,1,2,1,1,2,1,1,1,1,2,1,1,1,2,1,1,2,1,1,1,1,1,1,1,2,3,1,1,1,1,1,1,1,1,2,1,2,2,1,1,1,1,2,1,1,2,1,1,2,1,2,2,1,1,1,3,1,1,1,2,2,1,1,2,2,2,1,1,1,2,2,2,1,1,1,1,1,1,1,1,1,1,1,3,2,1,2,1,1,1,2,2,1,1,2,1,1,2,3,1,2,2,1,1,1,2,2,2,1,1,2,1,2,1,1,2,1,1,1,2,1,2,2,2,1,1,2,1,1,1,1,1,1,1,2,1,1,2,2,1,2,2,2,3,2,1,2,2,1,1,1,1,2,2,2,2,3,1,1,1,1,1,2,2,2,1,3,1,2,1,1,1,3,1,1,1,1,2,1,1,1,2,1,2,3,1,1,3,3,1,2,3,1,2,1,1,2,1,1,1,1,1,1,1,2,1,1,1,1,2,2,2,1,2,2,1,1,1,1,1,1,2,1,1,2,1,3,2,2,1,2,2,193.545024
2,3,1,2,1,1,1,2,1,2,2,1,1,2,1,2,1,3,1,1,2,3,2,1,1,1,1,1,2,1,1,2,1,3,2,1,1,2,1,2,1,1,1,1,1,2,2,1,2,3,1,3,1,1,3,1,1,2,2,1,2,1,2,1,1,2,1,2,3,1,1,2,2,2,1,1,2,2,2,1,2,2,1,1,1,1,1,3,1,2,2,2,2,2,1,1,1,1,2,2,1,1,1,2,1,1,2,2,2,2,1,1,1,1,1,2,1,3,1,2,1,3,1,1,2,2,2,2,3,2,3,2,1,3,2,2,1,1,1,1,1,1,1,2,2,1,1,1,1,1,1,1,1,3,2,1,2,2,2,1,1,3,1,2,1,2,1,3,1,1,1,2,1,1,1,1,3,2,1,1,3,2,2,2,1,2,1,1,1,1,1,1,2,1,1,2,2,1,1,1,1,2,1,1,1,1,3,2,2,1,1,1,1,2,1,1,1,1,1,2,2,3,2,1,1,1,2,1,2,1,1,1,1,1,2,2,1,1,1,1,2,2,1,1,1,2,1,1,1,2,1,1,1,1,1,1,1,1,2,1,1,2,1,2,2,1,3,1,3,2,1,1,2,2,2,1,1,2,3,1,1,1,1,1,1,1,1,1,2,2,2,2,1,1,2,1,1,1,2,2,1,3,2,1,1,2,1,1,2,1,2,1,2,2,1,1,2,1,1,2,1,3,2,1,1,1,2,1,1,1,3,3,2,1,1,2,2,1,1,2,1,1,1,1,1,2,3,1,1,1,2,1,2,2,1,1,1,1,1,1,1,2,1,2,1,1,2,1,2,2,1,1,2,1,3,1,1,1,1,1,1,3,1,1,1,2,1,1,1,2,1,2,3,1,1,1,1,3,2,2,1,1,2,2,2,1,1,2,2,2,1,2,1,3,1,2,2,2,2,2,3,1,1,1,1,2,2,2,2,2,1,2,1,1,1,2,1,1,1,2,1,1,2,1,1,2,1,2,3,1,1,1,2,1,1,1,1,2,1,2,1,2,2,1,1,2,2,1,2,1,2,1,2,2,1,3,1,1,2,2,2,1,1,2,1,1,1,2,1,2,1,1,2,1,2,1,2,1,1,2,2,2,1,2,2,2,1,2,2,1,2,999.362912
2,1,1,2,1,2,2,3,1,1,2,1,2,2,1,1,2,3,2,2,1,1,1,2,2,1,2,1,1,1,1,1,1,1,2,2,1,1,1,2,2,1,1,1,1,1,1,1,1,2,1,1,1,2,3,2,1,3,2,2,2,1,3,3,2,1,1,1,2,1,3,1,2,2,2,2,1,2,1,1,1,3,1,2,3,1,3,1,2,2,1,2,1,1,1,2,1,1,1,1,1,1,2,1,2,2,1,1,1,1,1,2,1,1,2,1,1,1,1,1,1,1,1,1,1,2,1,2,3,1,2,1,1,2,2,2,1,3,1,1,1,1,1,2,1,1,2,1,2,1,1,2,2,2,1,2,1,3,1,1,1,2,1,1,3,1,2,1,1,3,1,1,2,1,2,1,3,1,1,2,1,2,1,1,1,1,1,2,3,2,1,1,2,2,2,2,2,1,1,1,1,2,2,2,1,1,1,2,2,1,1,1,3,1,2,1,2,2,1,1,1,2,3,2,1,1,2,1,1,1,2,1,1,3,1,3,2,2,1,1,1,2,1,1,1,1,1,2,1,2,3,1,2,1,1,1,2,2,1,1,1,1,1,1,1,1,1,2,3,1,1,1,3,2,1,1,1,3,1,1,1,1,1,1,1,2,1,3,2,2,2,2,2,2,3,1,2,2,2,1,1,2,1,1,1,1,1,1,1,1,1,1,1,2,1,2,1,1,1,2,1,1,1,2,1,1,1,1,2,1,2,2,1,2,3,2,1,2,2,3,1,3,1,1,1,2,2,2,2,2,1,1,3,2,1,2,2,1,1,2,1,1,2,1,2,1,3,1,2,2,1,1,1,1,1,2,1,2,3,1,1,3,1,1,1,1,2,1,1,2,1,1,1,1,2,1,1,2,3,1,2,1,2,1,2,1,1,1,3,3,1,2,1,1,1,1,1,1,1,1,1,1,1,1,1,2,2,1,3,1,1,2,3,1,1,3,1,1,1,1,1,1,2,1,1,2,1,1,1,1,2,2,1,1,1,3,2,2,2,1,1,1,2,2,2,2,2,1,1,2,1,1,1,1,1,2,2,1,1,2,1,1,2,1,1,1,2,2,1,1,1,2,1,1,1,1,2,1,2,2,1,3,1,1,1,3,2,2,2,1,2,395.302862
1,1,1,1,1,1,1,1,2,2,1,1,1,1,1,2,2,2,3,2,3,1,2,3,3,1,1,1,1,1,1,2,1,1,2,2,1,1,1,1,2,1,1,1,1,2,2,1,1,1,1,1,1,1,2,2,2,2,1,1,1,2,1,1,3,2,1,2,1,1,1,1,1,1,1,1,3,2,1,2,3,2,1,1,1,1,2,1,1,2,2,3,1,2,2,3,2,2,2,1,1,1,1,1,1,2,1,1,1,1,2,2,2,2,1,1,1,1,1,2,2,2,1,1,1,2,1,2,1,2,2,1,1,1,3,1,1,2,1,2,1,1,1,3,1,1,2,1,1,1,2,1,1,1,1,2,3,1,2,2,1,2,1,2,2,1,1,1,1,2,1,2,1,1,1,1,1,2,2,2,1,2,2,1,2,2,1,3,2,2,1,2,1,1,3,1,1,1,1,1,1,1,1,1,2,1,2,1,1,2,3,1,1,1,2,2,1,1,1,2,2,2,1,2,1,1,1,1,2,1,1,1,1,1,1,1,1,2,1,1,2,1,2,1,1,1,1,1,2,2,1,1,1,2,1,2,1,2,2,1,2,2,2,1,1,1,2,1,1,3,1,2,3,2,1,1,1,1,1,1,1,1,2,1,1,1,1,1,2,1,2,1,1,2,2,2,1,2,2,2,2,1,3,1,1,1,1,1,1,1,1,1,1,1,1,2,1,1,1,2,2,1,1,1,2,1,1,1,1,2,1,1,1,2,1,1,1,1,2,1,2,1,1,1,2,1,2,2,2,1,1,1,2,1,1,1,1,2,1,1,1,2,1,1,1,1,3,2,3,2,1,1,2,2,1,2,1,1,2,1,1,2,1,1,1,1,1,1,3,3,2,1,3,1,1,2,2,2,1,3,2,2,1,2,1,2,2,2,1,2,1,1,2,1,1,2,1,2,1,2,2,2,1,1,1,3,1,1,2,1,1,1,2,2,1,3,1,2,1,2,2,1,1,1,1,1,1,2,2,1,2,1,2,1,2,2,1,1,1,1,3,1,1,1,2,2,2,1,1,1,2,3,2,3,1,3,3,1,2,1,1,2,2,1,2,1,2,2,1,2,1,1,2,1,2,1,3,1,1,1,2,2,3,1,3,1,2,2,2,1,2,1099.538104
1,3,2,2,1,2,2,3,1,1,1,1,1,2,1,2,2,2,1,2,2,2,1,1,2,2,1,1,1,1,1,3,1,1,1,1,2,3,1,1,2,2,2,1,1,1,2,3,1,2,2,1,2,1,3,2,2,2,1,1,1,3,1,2,1,2,1,1,2,1,1,3,1,2,1,1,2,2,1,1,1,2,2,2,2,1,1,1,1,1,1,2,2,1,1,2,2,2,1,1,1,1,1,3,1,2,2,1,2,2,1,3,1,1,1,1,3,2,1,2,1,2,1,1,2,3,2,1,1,2,1,2,1,3,3,2,2,2,2,2,1,1,1,1,3,1,1,2,2,1,1,1,1,1,1,1,2,2,1,1,2,2,1,1,1,1,1,2,1,2,2,1,1,1,1,2,2,1,3,1,2,1,2,1,1,1,2,1,2,2,2,1,2,1,2,1,1,2,1,2,1,2,3,1,2,1,2,1,1,1,1,1,3,2,3,1,1,1,2,1,1,3,3,3,1,1,1,2,1,1,1,1,1,2,3,1,2,2,1,2,2,1,2,2,2,1,1,2,1,2,2,1,1,2,1,1,2,1,2,1,3,1,2,2,1,2,1,1,1,1,2,2,2,2,1,1,1,1,1,3,1,3,1,1,1,1,2,1,1,3,1,1,1,2,1,2,1,1,1,1,2,1,1,2,1,1,1,1,2,1,1,1,1,2,1,3,3,2,2,1,2,1,1,2,1,1,1,1,1,1,1,2,2,1,1,2,2,1,1,3,1,2,1,1,1,1,2,1,1,3,1,3,2,1,2,2,1,1,1,1,1,1,1,1,3,1,2,2,1,2,1,2,1,1,1,3,1,1,2,2,1,2,1,1,2,2,3,1,2,1,1,1,3,2,2,2,1,3,1,1,2,1,1,1,1,2,2,1,2,1,1,1,1,2,2,1,2,1,1,2,1,2,2,1,1,2,2,2,3,1,1,2,1,1,2,2,1,1,1,2,3,1,2,2,2,1,2,2,1,1,2,1,3,1,3,1,2,1,1,1,3,2,1,1,2,1,2,2,1,2,2,2,3,3,1,2,2,2,3,3,1,1,2,2,1,1,1,2,2,2,1,1,2,1,1,1,2,1,2,2,2,2,2,2,1,1,2,2,2,1,2,199.630085
1,1,2,2,2,1,1,3,1,1,2,2,1,3,1,3,2,1,1,1,2,2,1,2,1,2,1,1,1,1,1,1,2,1,2,1,1,1,1,1,2,2,1,2,1,2,1,1,1,2,2,2,1,1,2,3,1,1,3,2,2,1,1,2,2,1,2,2,3,1,2,2,2,2,2,3,2,2,2,2,2,2,1,2,2,1,1,2,1,2,3,2,1,2,1,1,1,2,2,2,1,2,1,1,1,1,1,2,1,1,2,2,1,1,1,1,1,2,2,1,1,2,1,1,1,2,2,1,1,1,1,1,2,1,2,1,2,2,2,3,2,1,1,1,2,1,1,1,2,2,1,1,2,1,2,1,1,2,1,2,1,3,1,2,2,1,3,1,2,1,1,3,1,2,1,2,1,2,1,1,2,1,2,1,1,1,1,1,1,2,1,1,3,1,1,2,1,1,2,1,1,2,2,1,1,2,2,1,1,2,2,2,2,2,1,3,2,2,1,1,1,2,2,1,2,1,2,2,1,1,1,2,1,1,2,2,1,2,1,2,1,2,2,3,1,1,1,1,2,1,1,2,1,1,2,1,3,1,1,1,1,1,3,3,2,2,1,2,2,1,1,2,2,2,1,2,2,2,2,2,2,2,1,1,1,2,1,2,1,1,1,1,1,3,3,1,1,1,1,1,2,3,1,2,2,2,2,1,1,3,1,2,1,2,3,2,3,1,1,1,1,2,2,1,1,2,1,2,2,1,2,2,2,2,2,2,1,3,1,2,1,1,1,3,2,2,3,3,1,2,1,1,2,1,2,2,2,2,1,2,1,2,2,3,1,1,3,1,1,1,3,1,2,1,2,2,1,1,1,1,2,2,1,1,1,1,1,1,2,3,1,1,2,1,3,2,1,1,1,1,3,1,1,1,1,1,1,2,1,1,1,2,2,2,1,2,2,3,2,1,2,1,1,2,1,1,1,2,1,1,2,2,2,2,1,3,1,1,1,2,2,2,1,1,2,2,1,2,2,1,2,1,2,1,2,1,2,2,1,2,2,2,1,1,1,3,1,1,1,1,2,1,3,2,1,3,1,1,2,1,1,2,1,2,1,1,1,3,2,1,2,1,1,2,2,1,2,1,1,1,3,1,1,1,3,2,1,2,2,2,3,600.543686
2,1,3,2,1,1,1,1,2,2,1,1,1,1,2,2,3,1,2,1,3,2,1,1,1,1,1,1,1,2,1,2,1,1,1,1,1,2,3,1,2,1,1,1,1,1,1,1,2,1,1,3,2,1,2,2,2,2,1,1,2,1,2,2,2,2,3,1,3,1,1,2,1,2,1,2,2,1,1,1,1,1,2,1,2,1,1,2,1,2,3,2,3,3,1,1,2,2,1,1,1,1,2,1,2,2,2,1,2,1,1,2,1,3,2,2,1,3,1,3,1,2,1,1,3,2,2,1,1,1,1,3,1,1,2,1,1,2,2,2,1,2,1,2,1,1,2,1,1,1,1,2,1,1,1,1,2,1,2,2,1,2,1,3,1,1,1,1,1,1,1,3,1,1,1,1,3,1,2,1,1,1,2,2,1,1,1,1,1,1,1,1,2,1,1,2,2,1,2,2,1,2,1,1,1,1,1,3,1,1,2,1,1,2,1,1,1,1,1,1,1,2,2,2,1,2,2,1,3,1,1,1,1,1,2,2,1,2,2,1,1,2,2,2,1,2,1,1,1,2,2,2,1,1,1,2,2,3,1,2,1,1,1,2,2,2,2,3,1,1,2,1,1,2,3,1,1,1,2,2,1,1,1,1,1,1,1,2,2,1,1,3,3,1,1,2,1,1,2,3,1,1,1,2,1,1,1,2,2,1,2,1,1,3,2,1,3,1,1,2,1,2,2,1,1,1,2,2,3,1,1,1,1,1,1,2,2,1,2,1,1,2,1,1,2,2,3,2,2,1,1,3,1,1,1,2,1,2,3,1,1,2,1,1,1,1,1,2,1,2,1,2,1,1,1,2,1,3,2,1,2,2,2,1,1,2,1,2,1,1,1,1,3,2,2,3,1,1,1,2,1,1,1,1,2,2,1,2,1,1,1,1,1,2,1,2,3,2,2,1,1,2,3,1,1,1,2,1,1,2,1,2,1,1,1,2,2,2,2,1,2,3,1,2,1,2,1,2,1,2,2,2,3,2,3,1,1,1,2,2,1,1,1,1,1,1,1,1,1,2,2,2,1,2,1,1,2,2,2,1,1,1,2,2,1,2,2,2,2,2,1,1,2,2,2,1,2,1,1,2,1,3,1,3,1,2,2,2,1,1,3,598.308762
2,2,2,2,1,1,3,2,1,2,1,1,1,1,1,1,2,2,2,1,1,1,1,1,3,2,2,1,1,2,1,1,2,1,3,3,1,2,1,2,1,1,1,1,2,2,1,2,1,2,2,1,2,1,2,1,2,1,1,2,3,1,1,2,2,2,2,1,1,2,1,1,2,2,1,1,2,2,1,2,2,1,1,2,1,1,2,1,1,1,1,2,2,1,2,2,2,1,1,1,1,2,1,3,1,2,2,1,1,1,1,1,1,2,1,1,1,2,1,1,2,1,2,1,1,2,3,2,2,2,1,2,2,2,2,2,2,2,2,1,1,1,2,1,1,1,1,1,1,1,1,2,1,1,2,2,2,2,1,1,1,2,1,3,2,1,1,1,2,2,1,2,1,1,1,1,2,1,1,1,1,1,1,2,1,1,1,1,1,1,3,1,1,1,1,2,1,2,1,1,1,2,1,1,1,1,2,2,1,1,1,1,2,1,3,1,2,1,2,1,1,1,1,2,2,2,1,2,1,1,1,1,1,1,2,2,1,1,1,1,1,2,2,1,2,2,2,1,1,2,2,1,3,2,1,1,2,1,1,1,1,2,1,2,2,1,1,2,2,2,1,1,2,3,2,1,1,1,3,3,1,2,2,1,1,3,2,2,1,1,1,2,1,1,2,1,1,1,2,1,1,3,2,2,1,2,1,1,1,2,3,1,1,2,1,2,3,1,2,2,2,2,1,1,1,1,2,1,1,1,1,3,1,2,1,2,3,2,1,2,2,2,1,1,2,2,1,2,1,2,1,1,1,1,1,1,1,2,1,1,2,2,2,1,1,1,3,1,1,1,2,1,1,1,1,2,1,2,2,1,2,2,1,1,2,2,3,1,2,1,1,1,1,1,1,1,2,2,2,1,2,1,1,1,1,2,1,2,2,2,1,2,2,2,2,1,1,2,1,1,2,1,1,2,1,1,2,2,1,2,1,2,1,2,1,2,1,1,1,1,2,1,1,1,1,1,2,1,1,1,1,1,1,2,1,1,2,1,1,1,2,1,1,1,1,2,1,1,3,1,1,2,2,1,3,2,2,1,2,1,1,2,1,2,1,2,2,2,3,2,2,2,3,1,1,1,3,1,1,2,2,2,2,2,1,2,2,1,1,1,2,602.571559
1,1,1,1,1,2,1,1,1,1,1,3,1,2,1,2,2,2,2,1,1,2,1,1,2,2,2,1,1,3,2,2,2,2,2,1,1,1,2,1,2,2,1,1,2,2,2,2,1,3,1,2,2,1,1,1,2,2,1,2,2,1,2,2,2,1,2,1,2,2,3,1,2,2,2,2,1,2,1,1,3,2,1,1,1,1,2,2,1,1,2,3,1,2,2,1,2,2,1,1,1,2,2,1,1,1,2,2,2,1,1,1,2,2,2,1,2,1,1,2,2,2,1,1,1,3,2,3,2,2,1,3,1,2,2,3,1,2,2,1,2,1,1,1,1,2,2,1,1,1,2,2,1,1,2,1,1,2,2,2,1,1,1,1,2,1,1,1,1,2,2,3,1,1,1,1,2,2,1,2,2,2,1,2,2,2,1,3,1,2,2,1,1,1,2,2,1,2,1,1,2,2,2,2,1,1,1,1,3,1,2,1,1,1,1,1,2,1,2,1,1,2,2,1,2,2,3,1,2,1,1,1,2,1,2,2,1,3,2,1,1,2,1,2,2,1,1,1,1,2,1,2,2,1,3,1,1,2,1,3,1,2,2,1,2,2,2,1,2,2,1,2,2,1,3,2,3,2,2,1,2,1,1,1,1,2,1,1,1,2,1,2,2,2,2,1,1,1,1,1,1,1,1,2,2,3,1,1,1,1,1,1,1,3,2,3,3,1,1,1,1,1,3,2,1,2,2,1,1,2,1,1,1,1,1,1,1,1,2,1,1,2,1,1,1,1,1,2,2,2,2,2,1,1,1,2,2,2,3,1,1,2,2,2,1,1,2,1,1,1,1,1,1,2,1,2,2,1,1,1,1,1,1,1,1,1,1,1,2,1,1,1,3,1,2,2,2,2,2,2,1,1,2,1,2,2,2,1,2,1,2,1,1,1,1,1,2,2,2,2,2,2,1,2,2,1,1,2,2,2,1,2,1,2,1,2,1,2,1,2,2,1,1,2,3,2,1,2,1,1,1,2,1,1,2,1,2,2,1,1,2,1,1,2,2,1,1,1,1,1,2,1,1,2,2,1,2,1,1,1,1,1,2,1,1,1,1,2,1,2,2,2,2,3,1,1,1,1,1,1,1,2,1,2,2,1,2,2,1,1,1,399.814449
2,2,1,1,2,1,2,2,1,2,1,3,1,1,2,3,2,2,2,1,1,1,1,1,1,2,2,2,2,2,1,1,1,1,1,1,1,1,1,2,1,1,2,2,2,1,2,1,1,2,2,1,2,1,1,1,1,1,2,2,2,1,2,3,2,2,1,1,2,1,1,2,2,2,1,2,2,1,1,1,3,1,1,1,1,2,1,2,1,2,2,1,2,1,1,3,1,2,2,2,3,1,2,1,2,1,2,2,1,1,1,1,1,1,2,1,1,2,1,1,3,1,1,1,3,2,2,1,2,2,2,2,1,1,3,1,1,3,1,1,3,1,1,1,2,1,1,1,2,1,1,1,1,1,2,1,1,1,1,1,2,3,2,2,1,1,2,3,1,1,1,2,1,1,1,2,1,2,2,2,1,2,2,1,1,2,1,1,1,1,2,3,1,1,1,1,1,1,1,1,1,1,2,1,1,2,2,1,1,1,1,2,1,2,2,2,1,1,1,1,2,2,1,1,1,1,3,2,1,1,2,1,1,1,1,1,1,2,1,1,1,1,1,1,1,1,3,2,2,2,1,1,1,1,1,2,3,1,1,1,1,3,1,3,1,2,2,1,1,1,1,1,3,2,1,2,1,2,1,2,1,3,1,1,2,2,2,2,2,1,2,1,1,2,1,1,1,2,2,2,1,2,2,1,2,1,1,1,2,1,1,1,3,1,2,3,1,2,2,1,2,2,2,1,1,1,1,2,1,1,2,1,1,2,1,3,2,1,2,3,3,2,1,1,3,3,1,2,2,1,2,2,1,1,1,1,1,2,1,1,1,1,1,3,1,1,1,1,1,2,2,2,1,1,1,2,3,1,2,1,1,1,2,2,2,2,2,2,2,1,1,1,1,1,1,1,3,2,3,1,2,1,1,1,2,1,2,1,1,2,1,2,1,1,1,2,2,2,2,2,3,1,1,2,1,2,1,2,2,2,2,1,1,1,1,1,2,2,1,1,2,1,2,1,1,3,1,2,1,1,1,2,2,1,2,1,1,1,1,2,1,1,2,2,2,3,1,1,1,1,1,1,2,1,1,2,2,1,2,1,2,2,1,2,2,2,3,1,1,3,2,2,1,2,2,2,2,1,1,1,1,2,1,3,1,2,1,2,2,1,1,598.86496
1,1,2,1,1,1,2,2,2,2,2,2,1,2,1,1,1,2,1,2,1,1,2,2,3,1,2,1,1,1,1,1,1,2,2,1,1,2,2,1,2,1,1,1,1,1,1,1,1,2,1,1,2,2,2,1,2,1,2,2,2,2,2,1,2,1,1,2,2,1,1,3,1,1,2,2,1,1,1,1,1,1,1,2,2,2,1,1,2,2,2,2,1,1,1,1,1,1,1,2,2,2,2,1,1,1,2,1,1,1,2,2,1,2,2,1,1,1,2,1,1,2,1,1,3,1,2,2,1,2,1,2,1,1,3,1,1,1,1,1,1,1,1,1,1,1,2,1,2,2,2,1,1,2,1,2,2,2,2,2,1,2,1,2,1,1,1,3,2,1,1,1,1,2,1,1,1,1,1,2,1,1,1,1,1,2,2,1,2,1,2,1,1,2,1,2,1,2,2,1,2,2,1,1,2,1,1,1,2,1,1,2,2,2,2,2,1,1,2,1,1,2,1,1,1,1,2,1,2,1,1,2,1,1,1,1,1,1,1,1,1,1,1,3,2,1,1,2,1,1,1,1,1,1,2,1,2,1,1,1,3,2,3,2,3,2,1,1,2,2,1,2,1,1,2,3,2,1,1,2,2,2,1,1,1,1,2,1,1,1,2,2,2,1,1,2,1,1,1,2,1,3,1,1,2,1,1,2,1,1,2,2,2,1,2,1,2,1,2,2,1,2,2,1,1,1,1,1,2,1,1,2,1,1,1,2,2,2,2,3,1,3,2,2,2,1,2,1,1,1,2,1,2,2,1,1,1,2,1,1,2,1,3,1,2,3,1,1,1,1,1,1,1,2,1,2,1,2,2,1,1,2,3,1,1,1,1,2,2,2,1,2,1,1,1,1,1,3,1,1,1,1,1,1,2,1,1,1,2,2,1,2,1,1,2,1,1,3,2,1,2,2,1,2,1,1,1,2,1,1,2,1,1,1,2,2,1,1,1,2,1,1,1,2,1,1,1,2,1,1,2,3,2,2,2,1,1,3,2,1,1,1,1,1,1,1,2,2,1,1,2,1,1,2,2,3,2,1,1,2,1,2,2,2,2,1,2,1,3,2,1,1,1,1,2,1,2,1,1,2,2,2,2,1,1,2,1,2,1,1,2,204.800469
1,1,3,2,1,1,2,1,2,3,1,2,1,2,1,3,1,2,1,1,3,2,1,2,2,1,2,2,1,2,1,1,1,2,1,1,1,1,2,1,1,1,2,1,1,1,1,1,1,2,1,1,1,1,2,2,3,2,1,1,1,1,2,2,1,1,2,1,1,1,1,2,2,1,1,2,2,3,1,1,2,1,2,1,1,2,2,1,1,2,1,1,1,1,2,2,1,2,1,1,1,1,1,2,1,2,2,2,2,1,1,1,2,1,2,1,1,1,1,1,2,3,1,1,1,2,1,1,1,1,1,2,1,2,2,2,1,1,1,1,1,1,3,1,1,1,1,2,1,2,1,1,1,1,1,1,2,2,2,3,1,2,1,3,1,1,2,1,1,1,2,1,1,1,1,2,1,1,2,2,1,1,2,1,2,1,1,2,3,1,1,1,1,1,1,1,1,2,1,1,2,1,1,1,2,1,1,2,1,2,1,1,2,1,1,2,1,1,2,2,2,2,1,2,1,1,1,2,3,1,1,2,3,1,1,1,3,2,1,1,1,1,1,3,2,2,1,1,2,2,1,1,1,1,1,2,1,1,2,1,1,1,1,1,1,1,2,1,2,2,1,2,1,2,1,1,1,1,2,1,1,1,1,1,1,3,2,1,3,1,1,2,1,1,1,2,1,1,2,2,2,2,2,2,1,1,1,1,2,1,1,1,3,1,3,2,2,1,1,2,3,3,2,2,2,2,1,3,2,1,1,2,1,1,1,1,2,3,1,2,1,1,1,1,2,3,2,1,1,3,2,2,1,1,1,1,1,3,2,1,1,2,1,1,2,1,1,1,3,2,2,1,1,2,1,2,2,1,2,3,1,2,1,2,1,2,2,1,1,1,1,1,2,1,2,1,3,2,1,1,1,1,1,1,2,2,1,1,1,3,2,1,1,2,1,2,2,2,2,1,2,3,1,1,1,1,1,2,2,1,1,1,2,1,1,2,1,2,2,1,2,1,2,2,1,1,1,2,2,1,2,2,1,1,1,1,2,2,1,1,1,1,2,1,1,1,1,1,1,1,1,1,1,3,2,2,2,1,3,1,2,1,2,2,1,3,1,1,3,2,1,1,1,1,1,1,2,1,2,2,2,2,1,1,2,2,1,3,2,1,2,211.007283
2,3,1,1,1,1,1,3,2,2,3,2,1,1,1,2,2,2,2,2,2,2,2,1,1,2,2,1,2,1,1,1,2,2,1,2,1,1,1,1,1,3,1,1,2,1,2,1,2,1,1,1,3,1,2,1,1,2,2,2,2,1,2,1,1,1,1,2,1,1,1,2,1,2,1,1,1,2,2,1,2,1,1,1,1,1,2,1,2,1,2,1,2,2,1,2,1,1,1,1,1,3,2,3,2,1,1,1,2,2,1,1,1,1,1,1,1,2,1,1,1,1,2,1,2,1,1,1,1,1,1,2,1,2,2,2,3,2,1,1,2,1,1,2,1,2,2,1,1,1,1,1,1,2,1,1,2,2,3,2,1,2,3,3,1,1,2,2,2,3,3,2,1,2,1,2,3,2,1,2,1,3,1,2,1,1,2,1,1,1,1,1,1,1,2,1,2,1,1,2,1,1,3,1,2,1,1,1,1,2,2,1,1,1,1,1,2,2,2,1,1,2,1,1,1,1,1,1,2,2,2,1,1,1,2,1,2,2,1,2,1,1,3,1,2,3,1,1,1,2,1,1,1,2,1,2,2,1,2,2,1,2,2,2,1,2,1,2,1,1,1,2,2,2,3,1,1,1,1,2,2,1,2,1,2,1,1,2,1,1,2,2,1,1,1,2,1,2,1,2,1,1,1,1,1,1,1,1,1,1,1,1,1,3,1,1,1,1,1,1,1,1,1,2,1,1,2,3,1,2,1,1,1,1,2,2,1,2,1,2,2,3,1,1,2,1,2,2,1,2,1,3,1,1,1,3,1,2,1,2,2,1,2,2,1,2,2,3,2,1,2,1,1,2,2,1,1,1,2,2,1,2,2,1,2,1,1,2,1,1,1,2,1,1,2,1,1,2,2,3,2,1,2,1,2,1,2,1,1,1,1,2,1,2,1,1,1,1,1,1,1,2,2,1,1,2,2,1,1,1,1,3,1,1,1,2,1,1,2,1,1,1,1,2,1,1,1,1,1,2,1,2,2,2,1,2,2,3,2,2,2,1,2,1,1,2,2,1,1,2,2,1,1,2,2,1,3,1,3,2,1,1,1,1,1,1,1,1,3,1,2,1,3,1,2,1,1,1,2,1,1,1,1,2,1,1,1,2,1,1,1,203.669833
1,2,2,1,1,1,2,1,2,1,2,2,1,2,2,1,2,2,1,3,1,2,1,2,1,1,1,1,2,2,1,2,1,1,1,1,2,1,2,1,2,1,1,1,1,2,3,2,1,1,2,2,3,2,2,1,3,2,1,1,1,1,2,1,2,1,1,1,1,1,1,2,2,2,3,1,2,2,1,2,2,2,1,1,1,1,1,1,2,1,2,1,1,1,2,2,2,2,1,1,1,1,1,1,1,1,1,1,2,1,1,1,1,1,1,1,1,3,1,2,2,1,1,1,1,3,2,1,2,2,1,1,2,2,1,2,2,1,2,1,2,1,1,1,1,1,3,1,1,1,1,1,2,2,1,2,3,2,2,2,1,1,1,1,1,1,1,1,1,1,1,2,1,2,1,1,2,1,1,1,1,2,1,1,2,2,1,2,1,2,2,1,2,3,2,1,1,2,1,1,1,1,1,2,2,1,2,1,1,1,2,3,1,2,3,2,1,1,2,2,1,3,2,2,1,2,2,1,1,1,3,2,2,2,2,1,2,2,2,2,1,2,1,1,1,1,1,1,2,1,2,1,2,2,1,2,1,2,2,1,1,2,2,2,1,1,1,1,2,1,3,1,1,1,2,1,1,1,1,1,2,1,3,1,1,1,1,2,1,1,1,1,2,1,1,1,2,1,1,1,2,1,2,1,2,1,2,1,2,2,1,1,2,1,3,1,3,1,2,2,2,1,1,1,2,2,2,2,2,1,2,1,1,1,2,1,1,2,1,2,2,3,1,2,1,1,3,3,2,2,1,1,2,1,1,1,1,1,1,3,1,1,2,1,1,1,2,1,1,3,2,2,1,2,1,1,2,2,2,2,1,1,1,2,1,1,2,2,1,2,3,1,3,2,2,1,2,2,2,2,3,2,1,3,2,1,1,1,2,1,1,1,1,1,1,1,2,3,1,1,2,2,2,1,2,1,1,1,1,1,1,2,1,1,1,1,2,1,1,1,1,1,1,1,1,2,1,2,2,1,1,1,2,1,1,1,2,2,1,1,2,1,2,1,1,2,1,1,2,2,2,1,1,2,2,2,3,1,2,1,1,2,1,1,1,1,1,1,1,1,1,2,1,1,2,1,1,1,2,1,2,1,1,1,2,2,1,1,2,2,1,206.264729
1,1,2,3,1,2,3,1,2,1,1,2,1,1,1,3,2,2,2,2,2,1,1,1,1,2,1,2,1,2,2,2,2,2,1,1,1,1,2,1,1,1,2,3,1,1,1,1,1,2,2,2,1,1,2,1,1,1,2,2,1,1,1,1,1,2,1,2,3,1,1,1,2,2,1,1,2,1,1,1,2,3,1,2,1,1,1,2,1,1,2,1,1,1,3,2,2,1,1,1,1,2,1,1,1,1,1,1,1,1,1,1,1,2,1,1,1,1,2,2,2,1,2,2,2,1,2,1,1,1,2,2,1,1,3,2,3,1,1,1,1,1,2,1,1,1,1,1,1,1,1,2,2,1,2,2,1,1,2,2,1,2,1,2,1,2,1,1,1,1,1,1,1,2,1,1,1,1,1,1,2,2,2,2,1,1,2,1,2,1,2,1,1,2,2,2,1,1,2,1,1,1,3,1,3,2,2,1,1,1,1,1,1,2,2,1,3,1,2,2,1,3,1,1,1,1,2,1,1,1,2,1,1,2,2,1,1,2,1,1,2,1,2,2,2,1,3,1,1,2,2,2,1,1,1,1,2,1,2,1,2,1,2,2,1,1,1,1,2,1,1,2,3,1,2,1,1,2,3,1,3,1,2,2,1,3,1,1,1,1,1,2,2,1,2,2,1,1,1,2,1,1,1,1,1,1,2,1,2,2,2,1,1,1,1,2,2,2,2,1,3,2,3,1,1,2,1,1,2,1,1,2,1,2,1,1,2,1,1,2,2,2,1,2,2,1,1,1,1,1,2,1,1,1,2,2,1,1,1,1,2,2,3,2,1,1,3,1,2,2,2,1,2,2,1,2,1,2,2,2,2,2,1,2,1,2,2,1,2,1,1,1,2,1,1,1,2,1,1,2,1,2,1,1,1,2,1,1,3,2,1,2,1,1,1,1,2,2,2,1,2,2,1,1,1,2,1,2,1,2,2,2,2,1,2,2,2,1,1,1,2,1,1,1,1,2,2,2,2,1,2,1,1,2,1,1,1,2,1,2,2,1,2,1,3,2,2,2,1,1,2,1,1,2,1,1,2,1,2,1,1,2,1,3,1,1,1,1,2,1,2,1,2,3,2,1,1,2,2,1,1,2,1,1,1,2,2,1,2,1,2,396.898274
3,1,1,3,1,2,2,2,1,1,1,2,2,2,1,1,1,2,2,1,1,2,2,1,2,2,1,1,1,1,1,1,1,1,2,1,1,1,1,2,2,3,1,1,2,2,1,2,2,1,1,2,1,2,2,1,2,3,2,2,1,1,2,2,1,2,1,1,2,1,1,2,2,2,1,1,2,3,1,1,1,1,2,2,2,2,1,1,2,1,2,1,3,1,2,1,1,3,1,2,2,1,2,2,1,1,1,2,1,3,1,2,1,1,1,1,1,1,1,2,2,3,1,1,1,2,2,2,1,1,1,3,2,1,1,1,2,2,1,2,1,1,2,2,2,2,2,1,1,2,1,1,1,1,2,1,1,3,1,1,1,2,1,1,1,1,2,3,1,1,1,2,1,1,2,2,1,1,2,3,2,2,3,2,1,1,1,1,2,1,2,1,2,1,2,1,2,1,2,1,1,1,2,1,1,2,1,2,2,2,1,2,2,2,2,1,2,1,1,1,2,2,2,1,2,1,1,1,1,1,2,1,1,1,2,1,1,1,1,1,2,1,1,2,1,2,2,2,1,2,2,2,1,2,2,2,3,1,2,2,1,1,1,1,1,1,2,2,1,1,2,1,1,2,1,1,1,2,2,1,1,1,1,1,1,2,2,1,1,1,2,1,2,1,3,2,1,2,1,2,1,1,1,1,1,1,1,1,1,1,1,1,1,2,3,1,3,1,2,2,2,2,1,1,1,2,1,1,2,1,1,1,1,1,2,1,2,1,2,1,2,1,1,2,2,1,2,2,1,2,2,2,1,1,2,1,1,2,1,1,2,2,2,2,1,1,1,1,2,1,2,1,1,1,1,1,2,1,1,2,1,2,1,1,1,1,1,1,1,1,2,2,2,1,2,3,2,2,2,3,1,1,1,1,1,1,1,1,1,1,1,2,2,1,1,2,2,2,1,1,1,3,1,2,2,3,2,1,1,1,3,1,2,2,2,2,1,1,1,1,2,2,1,1,1,2,2,1,1,1,1,2,1,1,2,1,2,2,1,2,1,1,1,1,1,2,1,1,1,2,2,1,2,2,1,2,2,2,1,2,2,1,1,1,1,1,1,1,1,2,2,1,2,1,2,1,2,1,3,2,2,1,1,2,1,1,2,2,3,1,2,204.212177
1,1,3,1,1,2,1,1,2,2,2,2,1,3,1,2,2,1,1,1,2,2,2,1,2,2,2,1,2,1,2,1,1,1,1,1,1,1,1,2,1,3,2,1,2,2,1,1,1,2,1,2,2,1,2,1,1,2,2,2,1,1,2,1,2,1,2,1,2,2,2,1,2,1,1,3,1,2,1,1,2,2,1,2,2,2,1,1,2,1,1,2,1,1,1,2,1,1,1,1,2,1,1,1,2,2,1,1,2,1,1,1,1,1,1,1,1,2,2,1,1,1,1,2,2,1,3,1,1,2,2,3,1,1,2,1,3,1,2,1,3,1,1,1,1,1,2,3,1,1,1,1,1,1,2,1,1,2,3,1,1,2,2,1,1,1,1,1,1,2,1,1,1,1,1,2,1,1,1,1,2,1,1,1,1,1,1,2,2,1,3,1,1,2,1,3,2,2,1,1,2,2,2,2,2,1,2,1,1,1,1,1,2,1,3,1,2,1,2,1,2,1,2,2,1,2,1,1,1,2,3,2,1,1,3,1,1,1,1,2,1,2,1,2,1,2,2,1,2,3,1,2,1,1,1,1,1,1,2,2,2,1,2,3,2,2,1,2,1,2,1,1,3,1,2,1,1,2,1,1,1,1,2,2,1,1,1,1,1,3,1,2,2,1,2,1,1,1,2,3,1,1,2,1,2,1,1,1,1,2,2,1,1,2,2,2,2,2,3,1,1,1,2,1,1,1,2,1,1,1,1,3,1,1,2,1,1,3,1,2,1,2,1,2,2,1,1,1,2,1,1,1,1,1,1,2,1,3,1,2,2,1,1,2,1,2,2,2,2,1,1,1,3,1,1,1,1,1,1,2,1,1,1,1,2,1,2,2,2,1,2,1,1,1,1,1,1,1,2,1,3,1,2,1,2,1,2,2,1,1,1,2,1,2,1,1,1,2,1,1,2,1,2,1,1,2,1,2,1,1,1,2,2,1,2,1,1,1,1,1,1,1,2,1,2,1,1,2,1,2,2,1,2,1,2,2,1,1,1,1,1,1,2,1,1,3,1,1,1,2,1,1,2,1,1,2,1,1,2,3,1,2,1,1,1,1,2,1,1,2,1,2,3,1,1,1,2,1,1,2,1,1,1,1,1,1,3,2,3,1,2,6.566832
1,1,1,1,2,1,1,2,1,3,1,2,1,2,2,3,1,1,2,3,1,2,1,1,1,1,2,2,2,2,2,1,1,1,1,2,3,1,1,1,1,1,2,2,1,2,1,1,1,2,1,1,2,1,1,2,1,3,2,1,1,1,2,1,1,1,2,1,3,1,1,2,2,2,3,2,2,2,1,1,2,2,1,1,2,1,1,3,1,2,1,2,1,1,1,1,1,1,1,1,1,2,2,2,3,2,2,2,1,1,1,2,1,2,1,1,1,1,1,1,2,1,1,1,1,2,2,1,2,3,1,1,1,1,1,3,1,3,1,2,1,1,1,1,2,1,2,1,1,1,1,1,2,1,1,1,2,2,2,1,2,2,1,3,1,1,2,1,1,1,2,3,2,1,1,1,2,2,2,2,2,2,2,1,1,1,1,1,1,2,1,2,2,2,2,2,1,1,1,1,1,3,2,2,2,2,3,1,2,1,1,1,1,2,3,2,1,2,1,1,3,2,2,2,1,1,1,1,2,1,2,1,1,2,2,1,2,1,1,1,1,1,3,1,1,1,1,1,1,2,1,1,2,1,1,3,2,1,1,1,1,1,2,1,1,1,1,1,2,2,1,2,2,2,2,2,1,1,2,1,1,2,2,1,1,3,1,2,1,2,1,1,1,1,2,1,1,2,3,3,1,1,1,1,1,1,2,1,1,1,1,1,1,1,1,2,1,3,1,1,1,1,2,2,1,1,1,1,1,1,2,1,1,1,2,1,1,1,2,2,2,2,1,2,2,2,1,2,3,2,2,2,1,1,2,2,1,2,1,2,1,2,1,2,1,1,1,2,1,2,2,2,2,1,1,1,2,2,2,2,2,1,1,2,1,1,2,1,1,1,1,1,1,1,1,2,1,1,1,1,1,1,1,1,2,2,2,2,3,3,1,1,1,2,1,1,3,1,2,1,3,2,1,2,1,1,2,2,1,1,1,2,1,1,1,3,1,2,2,3,2,1,1,1,1,2,1,2,1,1,3,1,2,2,1,1,1,2,1,1,2,1,1,1,1,1,1,1,1,2,1,2,2,2,2,2,2,1,3,1,1,3,1,2,1,2,1,1,1,2,2,1,2,1,3,1,1,1,1,1,1,2,1,1,1,1,1,2,1,2,2,407.040711
2,1,1,1,1,1,2,1,2,2,1,2,1,2,1,3,1,2,2,2,2,1,1,2,2,2,3,2,1,1,1,2,1,2,1,1,1,1,1,1,1,1,2,1,1,1,1,2,1,3,1,1,2,1,2,3,2,3,2,3,1,1,2,2,1,1,1,1,3,1,1,2,2,2,1,2,1,2,1,1,2,1,2,1,2,1,1,2,1,1,1,2,2,1,1,1,1,2,1,2,1,1,2,1,1,2,3,1,2,1,1,1,1,1,1,1,1,1,2,1,1,3,1,2,2,1,2,2,1,1,1,1,1,2,3,1,1,3,1,3,1,1,1,1,1,1,3,1,1,2,1,1,2,2,2,1,1,1,2,2,2,1,1,3,2,1,2,1,2,2,1,2,2,1,1,1,3,1,2,1,2,3,1,1,2,2,1,2,3,1,2,1,2,2,1,1,1,2,2,2,2,2,2,2,1,1,2,1,1,1,2,1,3,2,2,2,2,1,1,1,1,2,1,1,1,1,1,2,2,1,2,1,1,1,2,1,1,1,2,1,2,2,2,1,2,1,2,1,2,2,1,2,2,1,1,1,2,2,1,1,1,1,2,2,1,2,1,1,1,1,2,1,1,1,2,1,3,2,1,1,1,1,1,2,1,1,3,2,1,1,2,1,2,2,1,1,1,1,2,1,1,1,2,1,1,2,3,2,2,1,1,1,2,1,2,2,1,1,1,2,1,2,1,1,1,1,2,2,3,2,2,2,1,1,1,1,2,2,1,2,2,1,1,1,1,2,3,2,1,1,1,1,1,2,3,1,1,2,2,2,1,1,1,2,1,1,2,1,2,1,2,1,2,1,1,3,1,1,2,2,1,3,2,1,1,2,1,1,2,2,1,1,1,1,2,2,1,1,2,3,2,2,1,1,1,1,2,1,1,2,1,1,2,2,2,1,3,1,1,2,1,2,2,2,1,2,3,2,2,1,3,3,1,1,2,3,1,2,2,3,1,1,1,2,1,1,2,2,1,1,2,3,3,3,1,1,1,2,1,2,2,2,3,1,1,2,1,2,2,2,3,2,2,1,2,1,2,3,1,1,1,1,1,2,1,1,1,1,1,1,2,1,1,2,1,3,3,1,1,2,1,3,2,2,2,2,2,2,2,1,2,615.05973
1,2,2,1,1,1,2,1,1,1,2,1,1,2,1,2,3,2,1,1,1,1,2,1,2,1,2,1,1,1,3,1,2,1,2,1,2,1,2,2,1,1,1,1,1,1,1,2,1,3,1,2,2,1,2,1,2,2,1,1,2,1,1,1,1,1,1,1,1,1,1,1,2,1,2,2,1,3,1,1,1,1,1,1,1,2,1,2,2,1,2,1,1,1,1,1,1,3,2,2,2,1,2,1,1,1,1,2,2,1,1,1,1,1,1,1,1,2,1,2,1,2,1,1,1,2,2,3,2,3,3,2,2,3,2,1,1,2,1,2,2,1,1,1,2,1,3,1,1,1,2,2,1,1,2,1,1,1,2,2,1,1,1,2,2,1,1,2,1,2,1,2,2,1,1,1,1,1,1,1,2,1,3,2,2,2,1,2,1,2,1,1,1,2,1,2,2,2,2,1,1,2,2,1,1,2,1,1,1,1,1,2,1,1,2,2,2,2,1,2,1,2,1,3,1,1,1,1,1,2,1,1,1,2,2,2,1,2,2,1,2,1,1,1,1,1,1,2,2,1,3,1,1,1,2,1,1,1,2,1,3,1,2,2,1,1,1,1,1,1,2,1,2,3,1,1,1,1,2,1,2,1,1,1,1,2,1,1,1,2,1,2,3,3,1,2,2,1,1,1,1,2,3,2,2,1,1,2,2,2,3,1,1,1,1,1,1,1,1,2,2,2,3,1,2,1,1,3,2,1,2,2,2,2,1,1,1,1,2,2,3,2,1,2,1,1,2,2,1,1,1,2,2,2,1,1,1,1,1,2,1,2,3,1,2,1,2,2,1,2,2,2,1,2,1,3,2,1,1,3,1,1,1,1,1,1,2,2,2,2,1,1,2,1,2,1,2,2,1,2,1,2,1,1,2,2,2,1,2,2,1,1,2,2,1,1,2,2,1,1,2,2,2,1,1,2,1,2,1,1,1,3,2,2,3,2,1,2,1,2,3,1,1,1,2,2,1,2,2,1,2,2,1,2,1,2,2,1,1,1,2,1,1,1,1,2,1,2,1,1,3,2,1,3,2,1,1,1,2,2,1,2,2,2,2,2,1,2,2,2,3,1,1,1,3,1,1,1,1,2,1,2,1,2,1,1,1,2,1,1,3,195.35544
1,2,2,2,2,1,1,1,1,1,2,2,2,3,2,1,3,1,1,1,2,1,1,1,1,2,2,2,1,1,1,1,1,2,3,1,1,2,2,2,2,3,1,3,1,2,1,1,1,2,1,1,1,1,1,1,2,2,2,3,1,2,1,2,1,2,1,2,2,1,1,2,1,1,1,2,1,1,1,2,2,2,1,2,1,1,2,2,1,2,1,2,1,2,1,1,2,2,2,2,1,2,3,2,2,2,1,2,1,2,1,1,2,2,3,2,1,3,1,1,1,1,1,1,2,3,2,2,1,2,1,1,1,1,1,3,2,1,1,1,1,1,3,2,1,1,1,1,2,1,1,1,1,2,1,1,1,2,3,3,1,2,2,3,2,1,1,2,1,1,2,2,1,1,1,1,2,3,3,1,2,2,1,1,2,1,1,1,2,1,3,2,1,2,1,1,2,1,2,1,2,1,2,1,1,2,1,3,1,3,1,1,3,1,1,1,1,1,1,1,2,1,3,1,1,2,1,1,1,1,2,3,1,2,2,1,1,1,1,1,2,2,2,3,3,1,2,1,1,3,2,2,2,2,1,2,1,1,1,1,2,3,2,1,1,2,2,1,1,1,1,1,2,1,1,2,2,2,1,2,2,2,1,2,1,2,2,1,2,2,1,2,3,1,1,2,1,1,1,2,1,1,1,1,2,1,1,2,2,1,2,1,2,2,3,1,1,1,1,1,2,2,2,1,1,1,3,1,1,2,2,1,1,1,2,1,1,2,1,2,1,1,3,1,1,1,2,2,1,1,1,1,1,2,2,1,1,2,1,2,1,3,1,2,1,1,1,1,3,1,2,1,1,1,1,2,1,2,2,1,1,1,2,1,1,3,1,1,1,2,1,1,1,1,3,2,2,1,1,3,1,1,2,1,1,1,2,2,2,2,1,1,1,1,1,1,2,1,2,1,2,2,1,2,2,2,1,1,2,1,2,2,1,1,1,1,1,1,2,1,2,1,1,2,1,1,1,1,2,1,1,3,2,1,1,1,2,3,2,2,1,1,2,1,3,1,1,3,1,1,2,1,2,2,2,2,2,1,2,1,1,1,2,1,1,3,1,2,2,2,1,1,3,2,1,1,2,1,1,1,1,1,1,2,1,1,1,3,2,2,2,401.504416
1,1,3,1,1,1,3,1,2,2,1,2,1,1,1,2,3,1,2,1,1,2,1,1,2,1,2,1,1,2,1,1,1,2,1,1,2,1,1,2,2,3,2,1,1,2,3,1,1,1,1,2,2,2,2,2,1,1,2,2,2,1,2,1,2,2,1,2,1,1,1,1,2,2,1,2,2,3,1,2,2,1,2,1,1,2,1,1,1,2,2,2,2,1,2,2,2,2,1,2,2,2,2,1,2,1,2,1,1,1,1,1,1,2,2,1,2,1,2,3,2,2,1,1,1,1,1,1,1,2,1,1,2,2,1,1,2,1,1,1,1,1,1,1,2,1,1,1,2,1,1,1,1,1,1,2,2,1,1,3,2,2,2,1,1,1,1,2,1,3,1,2,2,2,2,1,3,1,1,3,1,1,2,1,1,1,2,1,2,1,1,3,1,2,3,3,2,2,2,2,1,2,2,1,1,1,1,2,1,1,1,1,3,2,3,1,2,1,2,1,1,2,2,3,3,1,1,1,2,1,1,1,1,2,1,2,1,2,1,1,1,1,1,1,1,1,1,2,2,1,3,1,1,1,1,2,2,1,1,1,1,1,1,1,1,2,2,1,2,1,1,1,1,3,1,1,2,1,1,2,2,1,1,1,2,3,1,2,2,3,1,1,2,1,1,2,1,1,1,1,1,1,2,1,3,2,1,1,2,1,1,1,2,3,3,2,1,1,1,1,2,2,2,2,1,1,1,2,2,2,1,2,2,1,2,2,1,1,1,1,2,2,2,1,3,2,1,2,1,3,1,2,2,2,2,1,1,1,1,2,1,1,2,1,1,1,2,2,2,3,1,1,2,1,1,1,1,1,2,2,1,2,1,2,3,1,1,1,1,1,2,1,1,2,2,2,2,1,1,3,2,1,1,1,1,1,1,1,1,1,2,1,1,1,1,2,1,2,1,1,1,2,2,2,2,1,2,2,2,2,1,2,1,3,2,2,1,1,1,2,1,2,1,2,2,1,2,2,1,1,1,2,1,2,2,3,2,1,1,1,1,2,1,1,1,2,3,2,1,2,2,1,1,1,1,1,1,1,1,1,2,1,1,1,1,2,1,1,1,1,1,2,3,1,2,1,2,2,2,1,1,2,1,1,1,1,1,2,2,1,1,4.30454
1,1,2,2,1,2,2,1,2,2,2,2,1,1,1,2,1,2,2,1,2,1,1,1,2,2,1,1,1,1,1,3,2,1,2,1,1,2,2,3,1,1,1,3,1,2,2,1,1,3,1,1,2,1,2,2,3,2,2,2,2,1,2,2,1,2,1,2,1,1,2,3,1,2,1,2,2,1,1,1,2,1,2,1,2,3,2,1,1,1,2,1,1,2,1,3,1,1,2,1,1,3,1,1,1,1,2,1,2,2,1,1,1,1,1,1,1,2,2,3,1,1,1,1,1,2,2,2,1,2,1,1,1,1,2,2,2,2,1,2,1,1,1,2,2,1,1,1,1,1,1,2,1,1,2,1,1,3,2,2,1,2,1,2,3,1,1,1,2,1,1,1,1,2,1,1,1,2,2,2,1,1,3,1,2,1,1,2,2,1,1,1,1,3,2,2,1,2,3,1,3,2,1,1,1,1,2,1,1,1,1,1,1,2,2,2,2,1,2,1,2,1,1,2,1,1,1,2,2,1,2,2,1,1,1,1,2,2,1,2,1,1,1,3,3,1,1,1,1,2,2,1,1,1,2,2,2,1,1,1,2,1,2,2,1,1,1,2,1,2,2,2,2,1,2,2,1,2,2,1,2,1,1,1,1,2,3,1,1,2,3,2,2,2,2,1,1,2,1,3,1,2,1,1,2,1,1,2,1,2,2,1,1,1,3,1,3,1,1,1,2,1,1,1,1,1,1,1,2,1,1,1,1,1,2,1,1,2,1,1,1,2,1,1,2,1,2,2,1,2,1,2,2,1,1,2,1,2,2,2,1,1,1,3,1,1,1,1,2,1,1,1,2,1,1,2,2,1,2,1,1,1,2,1,2,1,2,2,1,1,2,2,1,2,2,1,1,3,1,2,3,2,1,3,2,1,2,1,2,1,2,2,1,2,1,1,2,2,1,2,1,1,1,1,1,2,2,1,1,1,1,2,2,2,1,2,1,1,1,1,1,1,2,2,2,2,1,1,1,2,2,1,1,1,2,2,1,2,1,1,1,1,1,1,1,2,2,2,2,1,2,1,1,1,3,1,1,2,3,1,1,2,1,1,2,1,1,1,1,1,1,2,1,1,2,1,1,1,2,2,2,2,1,1,2,1,1,1,1,2,1,194.491722
1,1,1,1,2,2,1,1,2,2,1,3,1,1,2,2,1,2,1,1,2,2,1,1,3,1,2,1,3,3,1,1,1,1,2,1,1,1,1,1,2,2,1,1,1,1,3,1,2,1,2,1,1,3,2,2,3,1,1,2,1,1,1,1,1,1,2,1,3,1,1,2,1,1,2,1,2,2,1,2,1,1,1,2,2,1,1,2,1,1,2,3,3,1,2,1,1,1,1,2,1,1,1,2,3,1,2,1,1,1,1,1,1,1,1,2,1,2,1,2,1,2,1,2,2,1,1,2,1,1,2,1,2,2,2,1,1,2,3,1,1,1,1,1,1,1,1,1,1,1,1,2,1,1,1,2,2,1,1,1,2,3,1,1,2,2,2,2,1,1,1,1,1,2,1,1,1,2,2,2,1,1,2,1,3,1,1,1,2,1,1,2,1,2,1,2,2,1,1,2,1,2,1,1,1,1,2,2,1,2,2,1,1,1,3,2,3,2,2,1,2,1,1,1,2,1,1,1,2,1,3,2,1,1,2,1,1,1,1,1,2,2,2,1,1,1,3,1,1,2,1,2,1,1,1,2,1,2,3,1,1,2,1,3,2,3,2,1,2,1,1,2,2,2,1,1,2,2,2,1,1,1,1,1,1,1,2,1,1,1,2,2,2,1,1,1,2,1,1,2,1,1,1,1,1,3,1,1,1,1,1,1,2,1,1,2,3,1,2,3,1,1,2,1,1,1,1,2,1,1,1,1,1,1,2,1,1,1,2,2,1,1,2,1,2,2,1,1,1,1,2,1,1,1,2,1,1,2,2,1,1,1,1,3,2,2,2,2,2,1,1,1,2,2,1,1,1,1,1,2,1,1,2,1,1,2,1,1,2,2,2,1,2,2,2,1,1,2,1,2,1,1,1,1,1,2,2,1,1,1,1,1,1,1,1,2,1,1,1,2,1,3,2,2,2,2,1,2,2,1,1,1,2,3,1,2,1,2,1,1,2,1,1,1,2,3,1,1,2,1,1,3,1,1,1,2,1,2,1,1,1,1,2,1,1,1,1,2,2,1,2,1,1,1,1,1,3,1,2,1,1,1,1,1,1,2,2,3,1,1,1,2,3,1,2,1,1,1,1,2,2,1,1,1,1,1,1,2,2,1,1,1.615628
1,2,1,1,1,1,2,1,1,2,2,1,1,2,1,3,2,2,2,1,1,2,1,2,3,2,2,1,1,1,1,1,1,1,1,1,2,1,2,1,2,2,2,1,1,1,1,1,1,2,1,1,1,2,1,1,2,2,3,2,2,1,2,1,2,2,2,1,1,1,1,2,1,2,2,2,1,1,2,2,2,1,2,2,3,2,2,1,1,2,2,3,2,1,2,2,2,2,1,1,1,2,1,1,1,1,1,1,2,1,1,3,1,3,1,1,2,2,2,2,2,1,2,3,1,1,1,1,1,1,1,1,1,1,1,2,2,3,1,1,1,1,1,1,1,1,1,1,2,2,1,2,1,1,1,2,2,2,1,2,1,2,2,2,2,1,2,1,2,2,1,2,1,1,2,1,1,2,3,1,1,1,1,1,1,1,1,1,3,1,1,1,2,1,1,1,1,1,1,3,1,2,2,1,1,1,1,2,1,1,1,2,2,3,2,1,2,1,2,3,1,1,2,1,1,2,1,1,1,1,2,1,1,1,2,1,1,1,2,1,2,1,1,2,1,2,1,1,1,3,2,2,1,2,3,1,1,1,1,2,1,1,2,2,1,1,3,1,1,1,1,2,3,2,3,1,1,2,2,1,2,1,2,1,1,3,1,2,1,2,1,1,2,1,2,1,1,2,2,1,1,2,2,1,2,1,1,1,1,1,1,1,1,1,2,1,1,2,1,2,3,2,1,1,1,1,1,3,1,1,1,2,1,2,2,3,3,2,1,1,2,1,1,1,1,2,3,1,1,1,2,2,1,2,2,1,1,1,1,2,2,2,3,1,1,1,2,2,2,1,1,2,3,2,3,3,1,1,1,2,1,1,2,1,1,2,1,1,1,2,2,1,1,1,1,1,1,1,1,1,1,1,1,1,1,2,3,2,1,1,2,2,1,2,1,2,2,1,1,1,2,1,2,1,1,1,2,2,1,1,1,1,2,1,1,2,1,1,1,1,1,2,1,1,1,2,1,2,1,1,2,1,1,1,2,1,2,1,1,2,2,2,1,1,1,1,2,2,2,2,2,1,1,2,2,1,3,1,2,2,1,2,1,2,1,1,2,1,3,2,1,1,2,1,1,1,1,1,1,1,1,1,1,1,1,1,2,1,1,2,1,403.551372
2,1,3,2,1,2,2,2,2,2,2,2,1,1,2,1,1,2,2,3,1,1,1,1,2,1,2,1,3,1,1,1,1,2,1,1,1,1,1,1,2,1,2,2,1,1,2,1,1,1,1,1,1,1,1,1,3,2,1,2,2,1,1,1,1,1,2,1,3,1,1,1,2,1,1,2,1,2,1,2,2,2,1,1,1,2,1,2,1,2,2,1,1,1,2,1,2,3,1,2,1,1,1,1,1,2,2,1,1,1,2,1,1,2,1,1,1,2,1,2,1,2,1,2,3,2,1,1,1,1,2,2,1,1,1,1,2,2,1,1,2,1,1,1,1,1,2,1,1,1,1,2,1,3,1,1,1,1,2,1,1,2,1,2,2,2,2,1,3,1,2,2,2,1,2,1,2,1,2,1,2,1,3,3,2,1,2,2,3,1,1,1,1,1,1,1,1,3,1,2,1,1,1,1,1,1,1,2,1,2,1,2,1,1,1,2,3,1,2,2,1,3,1,2,1,1,1,1,2,2,1,1,1,2,2,2,1,2,1,1,1,1,1,2,3,1,1,1,1,1,2,2,1,1,1,1,1,1,1,1,1,1,1,2,1,2,2,1,2,1,2,1,2,3,1,2,2,2,1,2,1,1,2,1,1,1,1,1,1,1,2,1,2,1,1,2,2,2,1,1,2,1,1,1,2,2,2,1,1,2,1,2,1,3,3,1,1,1,1,1,2,1,1,1,1,3,3,3,2,2,1,2,1,2,1,2,1,1,1,1,2,1,2,1,1,2,1,3,1,1,1,1,1,1,1,3,2,2,1,1,1,1,2,2,1,1,1,1,2,2,1,1,2,1,1,1,3,3,2,2,2,2,2,1,1,1,2,1,1,2,1,2,1,1,1,1,1,1,1,1,2,2,1,2,1,1,1,1,2,2,1,2,1,3,1,2,2,1,2,1,1,3,1,2,1,2,2,1,1,1,2,1,1,2,1,2,1,2,1,1,2,1,1,2,2,1,1,1,2,1,1,1,1,2,1,2,3,1,2,1,2,1,3,1,1,1,1,3,1,2,1,1,1,2,3,2,2,1,2,1,1,1,2,2,2,3,2,1,1,2,2,1,3,2,3,1,2,1,1,2,1,1,1,2,1,1,1,2,1,3,1,207.194871
1,2,2,2,1,2,2,1,2,1,2,1,1,1,1,2,1,1,1,2,1,2,2,2,2,1,3,1,1,2,1,3,2,1,1,2,1,2,2,1,2,2,1,1,1,1,1,1,2,2,1,1,1,2,3,1,2,2,1,2,1,1,1,2,3,2,3,2,1,1,1,1,1,2,3,3,2,2,1,2,1,2,1,2,2,1,1,1,1,2,3,1,1,2,2,3,1,2,1,1,1,1,3,1,2,2,2,1,2,1,1,2,1,2,1,1,2,2,1,1,1,1,2,2,2,2,2,2,1,2,2,3,1,1,3,3,3,1,1,1,2,2,1,1,2,1,3,2,1,2,1,1,1,1,1,1,1,1,2,1,1,2,1,1,1,1,1,3,1,2,2,2,1,1,1,1,2,2,1,1,2,1,1,2,1,2,1,1,1,2,1,2,2,2,2,1,3,1,2,2,1,3,1,1,1,1,1,1,1,1,1,1,3,1,2,1,1,1,1,1,1,2,2,1,2,1,1,1,2,1,2,1,1,1,1,2,1,1,1,1,2,2,2,1,1,2,1,2,1,2,2,1,2,2,1,2,1,1,1,1,2,3,1,1,2,2,1,1,1,1,1,1,2,2,1,2,2,1,3,2,3,2,1,2,2,1,2,2,2,1,2,1,2,2,2,2,1,1,3,2,1,2,1,1,1,2,1,1,1,2,1,1,1,1,1,3,1,1,1,1,2,1,3,1,1,2,2,2,1,1,1,3,1,1,2,3,1,2,1,1,1,1,1,3,2,1,3,1,2,1,2,1,1,1,3,1,1,1,1,2,2,2,1,1,2,1,2,2,1,1,1,1,2,1,1,1,1,2,2,1,1,1,1,1,1,2,1,1,1,2,2,2,1,2,2,1,1,2,1,3,1,2,1,1,2,1,1,1,1,2,1,2,2,2,1,1,2,2,1,1,2,2,1,1,1,2,1,1,2,1,1,1,1,1,3,2,1,1,1,1,1,2,1,1,2,1,1,1,1,2,1,1,2,1,2,2,2,3,1,1,1,1,2,1,1,1,2,2,1,2,2,1,1,2,1,2,3,1,1,1,1,1,2,1,1,1,1,1,1,1,1,1,2,2,3,1,3,2,1,3,2,1,1,1,2,1,1,3,2,1,1,192.036662
1,1,3,1,1,2,3,1,2,1,3,1,1,2,3,2,3,3,3,1,2,1,2,2,2,1,1,1,1,1,2,1,1,2,2,1,1,2,1,2,2,2,1,1,1,2,1,2,2,2,1,2,1,1,1,2,2,1,2,2,2,1,2,2,1,1,2,2,2,1,1,1,2,1,1,2,2,2,1,2,1,1,2,1,2,1,1,1,1,2,2,3,1,1,1,1,2,1,1,1,2,1,3,1,2,1,1,1,1,1,1,2,2,1,2,2,1,1,2,2,1,2,1,2,1,1,2,1,2,1,3,2,1,2,2,3,1,2,1,1,1,1,1,1,2,1,2,1,1,2,1,2,1,1,2,1,2,2,2,1,1,1,1,2,2,1,1,3,1,1,1,2,1,2,2,1,2,1,2,2,1,3,2,1,1,1,2,1,1,1,2,1,1,2,1,1,1,1,1,2,2,1,1,2,2,1,1,1,1,2,1,1,3,2,3,2,2,1,2,1,1,1,1,1,1,1,2,1,2,1,1,2,1,1,1,2,1,1,1,1,2,1,1,1,2,1,1,1,2,3,1,1,3,1,1,1,1,1,2,1,1,1,1,2,2,1,2,1,3,1,1,3,1,2,3,1,1,2,3,2,2,1,1,1,1,2,1,2,1,2,1,1,1,1,1,1,1,1,2,3,1,1,1,1,2,1,1,1,2,1,1,1,1,2,3,2,2,1,1,1,1,3,1,2,2,2,1,1,2,1,2,1,2,2,1,2,1,2,1,2,1,3,1,2,2,2,2,1,1,1,1,2,1,1,1,2,1,2,2,1,1,1,2,2,1,1,1,2,1,2,1,1,1,2,1,1,1,3,3,1,1,1,1,1,1,1,1,1,1,1,1,1,2,1,2,1,1,2,1,1,2,1,1,2,1,1,1,1,1,1,1,1,3,1,1,1,3,2,1,1,1,2,1,1,1,1,1,1,2,1,1,1,1,1,3,2,1,1,2,1,1,1,1,2,3,2,1,2,1,2,2,1,1,2,2,1,1,3,1,1,2,1,1,2,1,2,2,2,1,2,3,2,1,2,2,3,2,1,1,2,2,1,1,2,1,2,1,2,1,1,2,1,2,1,1,1,2,1,1,1,1,2,1,1,2,1,1,1,2,1,2,197.402408
2,2,1,1,1,2,3,2,1,3,1,1,1,2,1,1,1,2,2,2,1,1,2,1,2,2,1,1,2,1,1,2,1,2,1,1,1,3,2,1,1,2,1,3,1,2,1,1,1,1,1,3,1,1,1,1,2,1,2,2,1,1,2,2,1,1,1,1,2,2,1,3,3,2,3,2,1,1,2,2,3,1,1,1,3,2,1,2,1,1,2,1,1,3,1,3,1,1,1,1,2,2,3,1,1,2,1,1,1,1,1,1,1,1,1,1,1,1,2,1,1,1,1,1,2,3,2,2,1,1,1,1,2,1,2,2,2,1,2,1,1,1,1,1,2,3,2,1,2,1,1,1,2,2,1,1,1,2,2,2,1,1,1,1,2,1,1,1,1,1,1,2,1,1,1,2,1,2,3,2,1,3,1,2,1,1,1,1,1,2,1,2,2,2,2,1,1,2,1,1,1,2,1,2,1,2,2,1,1,1,2,1,1,1,3,2,2,1,2,2,2,2,2,2,1,2,1,1,2,1,1,2,1,1,2,1,1,2,2,1,1,1,2,1,1,2,2,1,1,1,1,2,1,2,2,1,2,1,2,1,1,1,2,1,2,1,1,1,1,2,1,1,2,2,2,2,1,2,2,1,1,1,2,1,1,3,1,1,1,2,2,2,1,2,3,1,1,1,1,2,1,1,1,1,1,2,1,1,1,1,2,2,1,2,3,1,2,1,1,1,2,2,2,1,1,1,1,1,2,1,1,2,2,2,1,2,2,2,2,2,3,2,1,2,1,3,2,3,1,1,1,2,1,1,2,2,1,1,1,1,1,1,2,3,2,1,2,1,1,1,2,1,1,1,2,2,1,1,2,2,1,2,2,2,1,2,1,1,1,2,1,1,3,1,1,1,2,1,1,2,2,2,1,1,2,1,1,3,1,2,1,1,3,1,2,1,3,2,3,1,2,2,2,1,2,1,1,1,1,1,2,1,1,1,1,2,1,2,1,1,2,1,1,2,1,2,1,2,2,2,1,2,2,2,2,1,3,3,1,2,2,2,1,2,1,2,1,1,1,3,1,1,2,1,1,1,2,1,3,1,1,3,1,1,1,1,1,3,3,1,1,2,1,2,1,1,2,1,2,2,1,1,1,1,1,1,3,1,1,1,1,604.03967
1,2,2,1,2,1,1,2,1,1,1,2,2,1,1,1,1,2,2,1,3,2,1,1,2,2,1,1,1,2,2,3,2,1,2,1,1,1,2,2,2,2,1,2,2,2,1,2,1,1,1,1,2,2,2,2,2,1,1,2,2,1,2,3,2,1,1,2,3,1,1,3,2,3,1,3,1,2,2,1,1,1,2,2,1,1,1,2,1,3,3,2,2,2,2,1,1,2,2,3,1,2,2,2,1,1,1,3,2,3,1,1,1,1,1,2,1,2,1,1,2,2,1,1,2,3,1,1,2,1,1,3,1,1,3,1,3,2,1,1,1,1,2,2,2,1,1,2,2,1,1,1,1,2,1,1,1,3,1,2,1,2,1,1,2,1,1,2,1,1,2,1,2,1,2,1,1,1,2,2,1,1,2,1,1,1,1,2,1,1,1,1,3,1,1,1,1,2,1,1,3,1,1,1,1,1,1,1,1,2,1,1,2,2,1,1,2,1,1,1,1,2,2,2,2,1,1,1,2,1,1,2,1,1,1,2,1,1,1,1,2,2,2,3,2,1,2,1,1,1,1,1,2,2,1,2,1,2,2,1,1,2,1,2,1,2,2,1,1,3,1,2,3,2,2,2,1,1,2,2,2,2,2,2,1,2,2,2,2,3,1,1,1,1,1,1,1,2,1,2,2,2,1,1,2,1,1,1,3,1,1,2,1,1,2,3,2,1,2,1,2,2,1,1,1,2,2,2,1,3,1,1,1,2,1,2,1,2,1,2,1,3,2,2,1,1,2,2,2,3,1,2,3,3,3,1,1,2,2,3,1,1,1,1,1,1,1,2,2,1,1,1,2,3,2,3,1,1,1,1,1,1,2,1,2,1,3,1,1,2,1,2,1,2,1,2,2,2,1,1,1,3,2,1,1,1,1,1,1,1,1,2,1,2,1,1,2,2,2,1,2,2,2,1,2,1,2,1,2,2,1,3,2,3,2,2,1,1,2,1,2,1,2,1,2,1,1,3,1,1,2,1,2,2,3,3,1,1,3,1,3,1,1,2,1,1,1,1,1,2,1,2,2,2,2,2,2,1,2,1,1,1,2,1,1,2,2,1,1,1,1,1,2,1,2,1,1,1,1,2,1,2,1,1,1,1,2,1,2,2,1,201.062178
1,1,1,1,1,1,1,1,2,2,2,1,1,1,1,2,1,1,2,3,1,1,2,1,2,1,1,2,2,2,1,2,1,1,2,1,1,2,2,3,1,2,2,2,2,2,2,2,1,3,1,2,1,1,1,1,2,1,1,1,2,1,1,2,1,1,1,1,2,1,1,1,2,1,1,1,2,2,2,1,1,3,1,1,1,1,1,1,1,2,2,1,2,1,1,1,1,2,1,2,2,1,2,1,1,1,1,1,1,2,1,1,1,1,1,1,1,2,1,3,2,1,1,1,1,1,1,1,1,3,2,1,1,2,3,2,2,3,1,2,2,1,2,1,1,1,3,1,3,2,2,2,2,2,1,1,2,1,1,2,2,3,1,1,2,1,1,2,1,2,1,2,1,1,1,2,2,2,2,2,1,1,2,1,1,1,1,2,1,1,1,2,1,1,1,3,1,2,1,1,1,1,2,1,2,1,1,1,1,1,2,1,1,1,1,2,2,1,1,1,3,1,1,1,1,1,1,1,2,1,2,1,2,2,2,2,1,2,3,1,1,2,2,2,2,1,1,1,1,2,1,1,1,1,2,2,1,1,1,1,1,2,1,3,1,1,1,1,1,2,1,1,1,2,2,1,1,1,1,2,2,1,2,1,1,1,2,2,2,1,1,1,1,1,1,1,1,1,2,2,2,2,2,1,1,1,2,2,2,2,1,1,2,1,2,2,2,1,2,1,1,1,1,1,1,1,1,1,1,1,2,2,1,3,2,1,2,1,1,1,2,2,1,2,3,2,2,1,2,2,1,2,1,1,1,2,1,2,1,2,1,2,1,2,1,1,1,2,1,1,1,1,1,1,1,1,2,2,1,3,1,2,2,1,3,1,1,1,1,2,1,1,2,1,1,1,3,1,1,2,1,1,1,2,1,1,1,1,1,2,1,1,1,1,2,3,2,1,1,1,2,2,2,2,1,3,2,2,1,2,2,1,1,1,2,2,2,3,1,2,1,2,1,1,3,2,2,2,2,2,1,2,1,1,2,1,2,2,1,2,1,2,3,1,1,3,1,1,1,2,2,1,1,2,1,1,2,1,1,1,1,2,1,1,1,1,2,1,1,3,1,2,2,1,1,1,1,1,1,1,2,3,2,3,1,3,2,1,2,2,2,397.882269
1,1,2,2,1,2,2,2,2,3,1,2,1,1,1,3,2,2,2,1,2,1,2,1,1,2,1,1,1,2,2,2,1,1,1,1,1,2,2,1,2,3,1,2,1,2,2,1,1,2,1,1,3,1,2,1,2,2,1,1,2,1,3,2,2,2,2,2,1,2,1,1,2,1,1,1,3,1,2,2,1,2,1,1,1,1,1,1,1,2,1,1,2,1,2,2,1,2,2,1,1,2,1,1,2,2,2,2,2,2,2,3,1,1,1,2,1,2,1,2,1,3,1,1,2,1,1,1,1,2,2,2,1,2,3,1,2,1,1,1,2,1,1,2,1,1,2,1,1,1,1,1,1,2,1,1,2,1,2,1,1,2,1,2,1,1,1,1,1,2,2,2,1,1,1,1,1,1,3,1,1,2,1,2,1,2,1,1,2,1,1,1,1,1,1,1,1,3,2,1,1,3,2,1,1,1,1,2,2,1,1,2,2,2,2,2,2,2,2,1,2,1,1,1,1,1,2,1,2,1,1,1,1,1,1,2,2,1,1,1,3,2,1,2,1,1,3,1,2,2,1,3,1,2,2,1,1,1,2,1,1,2,1,1,2,2,1,2,2,1,1,1,1,2,3,1,2,3,1,1,1,2,1,1,1,3,1,1,1,1,1,2,1,1,2,1,1,1,2,1,2,1,1,1,2,2,1,1,2,1,1,1,1,2,2,3,1,2,2,2,1,1,3,1,1,1,2,1,1,1,1,2,1,1,1,1,1,3,2,2,2,3,1,1,2,3,1,1,2,2,1,2,1,1,1,1,2,2,1,1,1,1,1,1,2,1,1,1,2,1,1,1,2,1,2,2,2,2,1,2,1,2,1,3,1,3,2,2,2,2,2,3,2,1,1,1,1,2,2,2,3,1,1,2,1,3,2,2,1,1,2,3,2,3,1,2,2,1,2,1,1,2,1,1,1,3,1,2,1,1,1,2,2,1,1,1,2,1,1,2,1,1,1,2,2,1,1,3,1,1,1,3,2,2,1,1,2,1,1,1,1,1,2,1,1,2,1,1,1,1,3,2,2,1,1,1,2,1,1,1,2,1,1,2,1,1,1,2,2,1,2,1,1,1,2,1,3,1,1,1,1,1,1,1,1,2,1,2,1,2,1,592.682389
3,2,2,1,1,1,2,1,1,1,2,1,1,2,1,2,3,1,2,1,2,3,1,1,1,2,2,1,2,2,1,2,1,2,2,1,1,1,1,1,2,2,2,2,1,1,1,1,1,2,2,1,2,1,2,2,2,1,1,3,1,1,2,2,1,2,1,1,3,1,1,2,3,2,2,2,2,3,1,1,1,1,1,2,2,2,1,2,1,2,1,3,1,2,1,3,2,2,1,2,1,1,2,2,1,2,2,1,3,1,1,1,2,1,1,1,1,2,1,1,2,1,1,1,3,1,2,1,1,2,1,3,1,1,2,1,1,3,1,3,1,2,2,2,2,1,2,1,1,2,1,1,1,1,2,1,1,1,2,3,1,1,1,1,2,1,1,2,1,2,1,1,1,1,2,1,3,2,1,2,1,1,3,2,3,1,1,1,2,1,1,1,2,1,1,3,1,1,1,1,1,2,2,2,1,1,3,1,2,1,1,1,3,2,2,1,2,1,1,1,2,1,1,1,1,1,2,2,1,1,2,2,1,1,2,2,1,1,1,1,3,1,1,1,3,2,2,2,1,1,1,1,2,1,2,1,3,1,2,2,1,1,1,1,1,1,2,2,1,2,2,1,3,3,2,2,2,1,2,2,3,2,2,1,2,3,1,1,1,3,2,2,1,2,2,2,1,1,1,2,1,2,2,2,1,1,2,1,1,1,2,1,2,3,3,2,3,1,2,1,2,1,2,2,1,1,1,3,1,1,1,1,1,2,1,2,1,2,1,2,2,2,2,1,1,1,2,1,1,1,2,1,1,2,2,1,1,1,2,1,1,1,2,1,1,1,2,1,1,3,2,1,2,1,1,2,1,2,2,2,1,3,2,1,1,1,1,1,1,2,2,3,3,3,3,1,1,2,2,3,1,1,1,1,1,3,1,1,2,2,1,2,1,1,1,1,2,1,2,1,1,2,1,1,2,2,3,2,1,1,1,1,2,1,1,2,1,1,2,1,1,2,2,1,2,1,1,1,1,1,2,2,2,1,2,1,1,1,2,1,1,2,1,2,2,2,1,2,2,1,3,1,1,1,1,2,1,1,3,2,1,1,1,2,1,1,1,1,2,1,1,1,2,2,2,2,1,1,1,1,2,1,1,2,3,1,2,1,2,2,1,395.638859
1,1,1,2,2,2,3,1,2,2,2,2,1,1,2,2,2,1,1,1,1,2,2,1,2,3,1,1,1,2,1,2,1,1,2,2,2,1,1,2,1,1,1,1,1,1,1,1,1,1,1,1,1,2,1,1,1,1,2,1,1,1,1,1,1,1,2,2,1,1,1,2,2,1,2,3,2,3,2,1,1,1,1,1,3,1,2,3,2,1,3,1,1,1,2,2,2,1,2,2,1,2,2,2,1,1,2,1,3,1,1,1,1,3,2,1,1,1,1,2,1,1,2,1,2,2,1,1,1,1,1,1,1,2,2,2,2,3,1,1,1,1,1,1,1,1,1,2,1,1,1,3,1,2,1,1,1,1,2,1,1,2,1,1,1,1,1,1,1,2,1,1,1,1,1,1,2,2,2,2,1,1,1,1,2,1,1,1,3,1,1,1,1,1,1,3,1,1,2,1,2,1,2,1,2,2,1,1,1,2,1,1,3,1,3,2,1,1,1,1,2,2,2,2,1,2,1,2,1,2,1,3,2,1,2,1,1,1,1,1,1,1,1,1,2,1,1,1,1,1,1,2,1,1,2,2,2,2,1,1,2,1,3,2,1,1,1,2,2,1,1,1,1,2,2,1,1,3,2,3,2,1,1,1,1,1,2,1,3,1,1,1,2,2,3,2,1,2,2,1,1,2,1,1,1,2,1,2,1,2,1,1,2,2,3,3,3,1,3,3,2,2,2,2,1,1,2,1,2,2,1,3,1,1,1,1,2,1,1,2,2,1,1,2,3,2,2,3,2,1,1,1,2,1,3,1,2,2,2,2,1,1,1,1,1,2,2,1,1,2,1,1,2,1,1,1,2,1,2,2,1,2,1,1,1,1,1,1,2,2,1,1,2,1,1,1,2,2,2,1,2,2,1,2,1,1,1,1,1,1,2,1,1,1,1,1,2,1,1,1,1,2,1,2,2,2,2,1,2,1,1,2,2,1,1,1,1,1,1,1,2,1,1,2,1,2,1,1,1,1,3,1,1,1,2,1,1,2,2,1,2,1,2,1,1,1,2,1,1,3,1,2,1,3,1,1,1,1,2,3,1,1,2,3,1,1,1,2,1,1,1,1,2,2,1,1,1,1,2,3,1,2,1,2,2,1,1,2,1,1,3,201.290233
2,1,3,2,1,2,1,1,1,1,2,1,2,1,1,2,3,1,2,1,3,2,2,2,2,1,2,1,1,1,1,3,2,1,2,2,1,1,1,2,1,2,2,2,1,2,2,1,2,1,1,1,1,2,2,2,1,2,2,2,1,2,2,2,1,2,1,1,2,3,1,1,1,2,2,1,1,2,3,2,1,1,1,1,2,3,2,3,1,1,1,1,2,1,2,2,1,2,1,2,1,1,1,2,3,1,3,2,1,1,2,2,1,1,1,1,1,2,1,3,2,1,2,2,1,2,3,1,1,1,1,2,2,2,2,2,1,2,1,1,1,1,2,2,1,1,2,1,1,1,1,2,1,1,1,1,2,1,2,2,1,2,1,2,2,1,1,1,1,1,2,2,1,2,1,2,1,2,1,1,2,2,2,1,1,2,1,1,2,1,2,2,2,1,1,2,2,3,3,2,2,1,1,1,2,1,1,1,1,1,1,1,1,2,2,2,2,1,1,1,2,2,2,2,2,1,2,1,2,2,1,2,1,1,1,2,2,2,1,1,3,1,1,2,1,1,1,1,1,2,3,2,1,2,1,1,3,2,1,1,1,2,3,2,1,1,1,1,1,2,3,1,2,2,2,2,2,1,2,2,3,2,2,1,1,1,1,1,1,2,1,1,1,2,1,1,1,1,2,1,1,3,2,2,2,1,1,1,1,1,1,2,2,1,2,2,1,1,2,2,3,1,1,1,1,2,2,3,1,1,1,1,1,1,1,2,2,1,1,1,3,3,1,1,3,3,2,1,2,1,1,2,1,1,2,1,1,1,2,1,1,2,2,1,1,1,1,1,1,2,2,1,1,3,1,1,1,1,1,1,1,1,1,1,2,1,1,1,2,1,2,1,2,1,1,1,1,3,1,2,3,2,2,1,3,1,1,1,1,2,1,2,1,1,1,2,2,1,1,1,3,1,1,1,1,2,1,1,2,1,1,2,1,1,2,1,1,1,1,2,1,1,1,1,3,2,1,2,1,2,1,2,3,2,2,3,1,2,1,1,1,1,2,2,2,1,2,1,1,2,1,1,1,1,2,2,1,1,2,1,1,1,2,2,1,1,3,1,3,1,1,1,3,2,2,2,1,1,2,2,2,1,2,2,2,2,1,2,2,1,3,402.154005
1,3,2,1,1,1,2,2,2,3,1,1,1,2,1,1,2,1,2,2,1,1,1,1,3,1,2,1,2,1,2,1,1,2,1,1,2,2,1,1,1,2,1,1,1,3,1,2,1,2,1,1,2,1,1,2,3,1,2,1,2,1,3,1,3,1,1,2,2,1,1,2,1,1,1,2,1,1,2,1,1,3,1,2,3,1,2,1,1,2,3,2,2,2,2,1,2,1,1,2,1,1,1,1,1,1,2,1,2,2,1,1,1,1,1,2,2,3,2,2,1,2,1,1,1,3,2,1,1,1,2,2,1,1,2,1,1,2,1,3,1,1,1,1,1,1,3,1,2,2,1,1,1,1,2,1,2,2,2,1,1,2,1,2,2,2,1,2,1,2,1,2,1,1,2,1,2,2,3,3,3,1,2,2,1,2,1,1,2,1,1,1,1,1,1,3,1,1,1,1,1,1,2,1,1,1,2,2,1,1,1,2,1,1,2,1,1,1,2,2,1,3,1,3,1,1,1,1,2,1,3,1,1,1,1,1,2,2,2,1,1,2,1,1,3,3,1,2,1,2,1,3,2,1,1,1,3,1,3,1,1,2,1,1,2,3,1,2,1,1,1,2,2,1,2,2,2,2,3,1,2,2,1,1,1,1,3,1,2,3,2,2,1,1,1,3,1,1,2,2,2,1,2,2,3,1,3,1,2,1,1,1,2,2,1,2,3,1,3,1,1,1,3,2,1,1,1,1,1,1,3,2,2,1,1,1,2,1,1,1,1,2,1,1,2,1,1,1,1,2,2,2,1,1,1,1,2,3,1,3,1,2,3,1,2,1,2,1,2,2,1,1,1,2,1,2,2,1,1,1,1,1,1,2,1,1,2,1,1,2,1,1,2,2,3,2,1,3,1,2,2,1,1,1,1,1,2,1,2,2,1,1,2,3,1,1,2,1,2,1,1,2,1,2,1,2,1,1,3,1,2,2,3,2,1,1,1,1,1,1,1,1,1,2,2,1,1,3,1,1,2,2,3,2,1,2,2,2,1,2,2,2,1,1,2,1,1,1,1,2,3,1,2,1,2,1,2,1,2,1,1,1,1,2,1,1,1,2,2,2,3,1,1,2,3,1,2,1,2,1,1,1,1,1,1,3,2,1,2,1,1,195.69318
2,1,1,1,1,1,3,2,1,2,1,1,1,2,1,1,3,2,2,2,1,1,1,1,3,2,1,1,1,2,1,1,1,1,2,1,1,2,1,1,1,2,1,3,1,2,1,1,1,3,1,1,2,2,1,1,1,1,1,1,2,1,1,1,2,1,1,2,2,1,2,2,1,2,2,3,1,2,2,2,2,1,3,1,1,1,2,2,2,3,1,1,2,2,1,2,1,1,2,2,3,1,1,1,2,1,2,1,2,1,1,1,1,1,1,2,1,2,1,2,1,1,1,1,1,1,2,2,1,3,2,1,1,1,2,1,3,2,1,2,1,1,1,1,2,1,1,1,1,1,1,1,2,1,2,1,1,2,1,2,1,1,1,2,2,2,1,2,1,1,1,2,2,2,2,1,1,1,2,3,1,1,1,1,1,2,1,2,2,1,2,1,1,2,1,1,3,2,1,2,2,1,1,2,1,1,3,1,1,2,2,2,2,2,1,3,2,1,1,2,1,3,1,1,2,1,1,1,2,1,2,2,1,1,1,2,1,2,2,1,2,1,2,1,1,1,1,2,3,1,1,1,1,2,1,3,2,2,1,1,2,2,1,2,2,3,2,3,2,2,1,1,1,1,2,2,1,2,2,1,1,1,1,1,1,2,1,1,1,1,2,2,2,2,2,2,2,1,2,2,1,2,2,1,2,1,1,1,1,2,1,2,1,3,2,1,1,1,1,1,1,2,2,1,1,1,1,1,2,2,2,3,2,1,1,2,1,2,1,1,3,1,1,1,2,2,3,2,1,2,1,3,1,1,1,2,2,1,2,2,1,1,2,1,1,1,2,1,2,1,2,1,1,1,2,1,1,2,2,2,1,2,2,2,1,1,1,1,2,2,2,1,2,2,1,1,1,1,1,2,1,1,1,1,1,2,2,1,2,2,1,1,2,1,2,1,3,3,2,1,2,1,1,2,1,1,1,1,3,1,1,2,1,1,3,3,1,1,1,1,1,1,1,1,1,1,2,2,1,2,3,1,2,1,2,1,1,3,1,2,1,2,1,2,2,2,1,3,1,1,2,1,1,2,1,2,3,1,1,1,1,3,2,2,1,2,2,1,1,1,2,1,2,1,2,3,2,1,2,2,1,1,1,1,1,1,2,1,2,2,3,601.726402
1,1,3,2,1,2,2,1,1,2,2,1,1,1,2,2,2,2,2,1,1,1,2,1,2,2,1,1,3,1,2,1,1,3,1,1,2,2,2,2,1,3,2,2,1,1,1,2,1,1,1,2,1,2,3,1,2,2,2,2,2,1,1,1,2,1,3,1,3,1,1,2,1,2,1,1,2,2,1,1,2,2,1,1,2,2,2,2,1,2,2,3,1,1,2,2,1,1,1,1,2,1,2,1,1,2,1,1,2,2,1,2,1,1,1,1,1,2,1,2,1,1,1,1,1,1,3,2,1,2,2,1,2,2,2,3,1,1,1,1,1,1,2,1,1,1,2,1,1,1,1,3,1,1,2,2,1,1,1,2,1,3,2,1,1,1,1,1,2,2,3,3,1,1,1,1,1,1,2,3,2,1,2,1,3,2,1,2,2,1,1,2,1,1,1,3,2,2,3,2,1,1,2,1,2,1,2,2,2,1,1,1,2,3,2,2,2,1,2,1,2,2,2,1,1,1,1,1,2,1,2,1,1,1,1,1,1,2,1,1,1,1,3,1,1,1,1,1,1,1,1,2,1,1,1,1,1,3,2,2,1,1,2,2,3,1,3,1,1,1,1,2,2,2,1,1,1,1,2,1,1,2,1,1,1,1,1,2,1,2,1,1,1,1,2,1,1,1,1,1,1,2,3,1,1,2,1,1,3,1,1,1,2,3,1,1,2,1,2,1,2,2,2,1,1,2,2,1,1,2,2,1,1,2,1,1,2,3,1,2,1,2,1,2,1,2,2,1,1,1,1,1,2,1,1,1,1,1,1,2,1,2,1,3,2,1,1,1,2,1,1,1,2,2,2,2,2,1,2,1,1,3,1,2,1,2,3,1,1,2,1,1,1,1,1,1,1,2,2,1,2,1,1,1,1,2,2,1,2,3,1,1,2,1,1,1,1,2,1,1,2,2,2,2,1,1,2,1,1,1,1,2,1,1,1,2,1,1,1,2,1,2,1,1,1,2,1,1,2,1,2,1,1,1,1,1,1,3,1,2,1,1,2,2,2,1,1,1,1,2,1,1,1,1,2,1,2,1,2,1,2,1,2,2,2,1,1,2,1,1,2,1,1,2,2,1,2,2,2,1,1,2,1,2,1,1,1,1,1,1,1,406.081964
1,1,1,2,2,1,1,1,1,2,1,2,1,3,3,2,2,2,3,2,2,1,2,1,2,3,3,1,1,1,1,3,1,2,3,1,2,1,1,2,1,1,1,3,1,2,2,1,1,2,1,2,1,1,2,2,2,3,2,3,1,1,2,1,1,1,1,2,2,2,2,2,2,1,1,2,2,2,2,1,2,1,2,1,2,1,1,1,1,2,1,2,1,2,1,2,2,1,2,2,1,1,2,1,3,1,1,1,3,1,1,2,1,1,1,1,1,1,1,1,1,1,1,2,2,2,1,2,1,1,1,1,1,1,1,1,1,1,2,1,1,1,1,1,1,1,2,1,1,1,1,1,1,1,2,1,1,1,1,2,1,1,1,2,2,1,2,1,1,3,2,2,1,1,1,1,2,3,1,1,2,1,2,1,2,1,2,1,2,1,1,1,1,1,2,2,2,2,1,1,1,1,2,1,3,1,3,2,2,1,1,2,1,1,2,2,1,2,2,1,1,2,1,2,1,1,1,1,2,1,3,2,1,1,2,3,1,2,2,1,2,1,3,2,2,1,1,1,1,1,1,2,1,2,2,1,1,1,2,1,1,2,1,2,2,2,2,1,1,1,1,1,2,1,1,3,1,2,1,1,2,2,1,1,1,2,2,2,2,2,2,2,2,2,2,1,2,2,1,3,2,2,3,2,3,2,1,1,1,1,2,1,1,2,2,1,2,1,3,2,3,1,2,1,2,1,2,3,2,1,1,3,1,2,2,2,2,1,1,2,2,2,1,1,1,1,3,1,3,2,2,2,1,1,1,1,1,2,2,1,2,2,1,1,1,1,3,1,1,1,1,1,2,1,1,1,1,2,2,1,3,1,2,1,2,2,1,1,2,2,1,1,1,1,2,2,1,2,2,1,3,1,2,2,1,1,1,1,1,3,1,2,1,3,2,1,2,1,1,2,1,2,1,2,1,1,1,1,1,1,1,2,1,1,1,2,1,2,1,2,1,1,1,1,1,2,1,3,2,1,2,1,2,1,3,3,1,1,2,2,1,2,2,1,1,1,1,1,1,2,3,1,2,3,2,2,2,2,2,1,3,2,2,1,1,2,1,1,2,2,3,2,1,1,1,1,3,1,2,3,3,2,2,1,1,2,1,2,1,1,2,201.572292
1,2,2,2,1,1,1,1,1,2,2,2,3,1,1,2,1,1,2,2,1,1,1,1,2,3,2,1,1,1,1,3,1,1,2,1,1,1,1,2,2,1,1,3,2,2,2,1,1,2,1,1,1,1,1,1,2,1,1,2,1,1,1,2,1,1,1,2,1,1,1,1,1,2,1,2,2,1,1,2,2,1,2,2,2,1,1,1,2,1,3,1,2,2,1,1,2,2,1,1,1,1,2,1,1,1,1,1,1,2,1,1,1,1,1,3,1,3,2,2,1,2,1,2,2,3,1,1,1,1,2,1,1,1,1,1,2,3,3,1,2,1,2,1,1,1,2,1,2,1,2,2,1,1,2,1,2,2,2,1,1,1,2,2,2,2,3,2,1,2,3,1,1,3,1,3,1,1,1,3,1,1,3,1,2,1,1,2,1,1,1,3,1,1,3,2,1,2,2,1,2,2,1,2,2,1,3,1,1,1,1,1,1,2,1,1,1,1,2,1,1,3,2,2,1,1,1,1,1,1,1,2,2,1,2,2,1,2,2,1,1,1,1,2,1,1,2,1,1,2,1,2,2,1,1,1,2,2,2,1,1,1,3,2,1,2,1,1,2,3,2,2,2,2,1,2,1,1,2,2,2,1,1,1,1,1,1,2,1,1,2,1,1,1,2,2,1,1,2,2,1,2,1,1,1,1,1,1,2,2,1,2,2,2,1,2,3,1,1,1,3,2,2,1,1,2,1,3,1,1,2,3,1,1,2,3,2,3,2,1,2,2,1,1,1,1,1,2,1,1,3,1,1,1,1,2,1,2,1,1,1,2,2,2,1,1,2,1,1,1,2,1,2,2,1,2,1,2,1,2,1,1,1,1,2,2,2,2,1,2,1,1,2,1,1,1,1,2,1,2,1,1,2,2,2,1,2,1,2,2,1,3,2,3,1,2,2,1,2,1,1,1,1,1,1,3,2,1,2,1,1,2,3,3,2,3,1,1,2,2,2,1,2,2,1,1,1,2,2,1,1,3,3,1,1,2,2,2,1,1,1,1,1,1,1,1,3,1,2,2,2,1,2,1,1,2,1,1,3,1,1,1,1,2,1,1,1,1,1,1,2,3,1,1,1,1,1,1,2,2,1,1,2,1,1,3,2,1,3,1,2,193.184143
1,2,2,3,1,2,1,1,1,3,2,1,1,2,1,1,3,1,2,1,1,2,2,1,2,1,2,1,1,3,1,2,1,1,1,2,1,2,1,2,1,2,2,2,2,1,2,1,2,1,1,2,1,2,2,1,3,3,2,2,1,1,1,3,1,1,1,1,2,1,1,2,2,1,2,1,2,1,1,1,1,1,1,2,2,1,2,2,1,1,3,1,2,2,2,2,1,2,1,2,1,1,2,1,1,2,1,1,3,2,1,2,1,3,1,1,2,2,1,1,1,1,1,1,1,1,3,3,3,2,1,2,1,2,3,3,2,1,1,2,2,1,1,1,2,1,1,2,1,1,1,1,1,1,1,1,1,1,2,1,1,3,1,2,1,3,2,1,1,2,2,2,1,1,1,2,1,1,3,1,1,2,3,1,1,1,2,2,2,1,2,2,3,1,1,1,1,2,1,1,2,1,1,1,1,2,2,1,1,1,1,1,2,1,2,3,3,2,2,2,3,2,1,1,1,2,1,2,2,1,1,1,1,2,2,1,1,2,1,1,1,2,1,1,1,1,3,1,1,1,3,1,1,2,1,1,1,2,1,3,1,1,1,3,1,1,2,2,1,2,1,2,1,1,2,1,2,1,1,2,1,1,1,2,1,1,2,1,1,1,2,3,2,1,2,2,2,1,1,2,2,1,2,1,1,2,1,1,1,1,1,1,2,2,3,2,3,1,3,1,2,2,2,1,1,1,1,2,1,2,2,3,1,2,2,2,2,2,1,2,1,2,1,2,2,2,2,2,2,1,2,2,2,2,1,1,1,1,2,3,1,2,1,1,1,1,3,2,3,2,2,1,3,1,1,2,1,2,2,1,1,2,1,1,1,2,2,2,1,1,1,1,1,1,2,1,1,2,1,3,3,3,1,1,1,2,1,1,2,2,1,2,1,2,2,1,2,3,1,2,2,2,2,1,1,2,1,2,1,1,1,2,2,1,3,2,1,2,1,2,2,2,1,3,2,2,1,2,2,1,1,1,1,2,1,1,2,1,2,2,1,1,2,1,2,1,2,2,1,2,2,1,1,1,2,2,1,1,2,1,2,1,2,2,1,1,2,1,2,1,2,1,1,1,2,2,2,1,2,1,2,2,2,2,2,1,2,3,1,1,1,602.321414
1,1,2,3,1,1,2,1,2,2,2,2,1,1,1,1,3,2,3,2,1,2,1,1,2,2,3,2,1,1,1,3,2,1,2,1,1,1,1,2,2,1,1,2,1,1,1,1,1,2,1,1,1,3,2,3,2,1,2,1,1,1,2,2,1,1,1,1,1,1,1,2,1,1,2,2,2,2,1,1,1,1,2,1,2,1,1,2,1,2,2,2,1,1,1,2,1,2,2,1,1,1,3,1,1,2,1,1,1,1,1,2,1,2,1,2,1,2,1,2,2,1,2,2,1,2,2,2,1,2,3,2,1,1,1,1,2,2,1,1,1,2,1,1,1,1,1,1,2,2,1,2,2,1,1,2,2,1,2,1,2,1,2,2,1,1,1,1,1,2,1,1,1,2,1,1,1,1,1,2,1,1,1,2,2,1,1,2,1,1,1,1,1,1,1,2,1,1,1,1,2,1,2,2,2,2,1,2,1,1,1,1,1,2,2,2,2,1,1,2,3,1,2,2,1,1,1,1,1,2,3,2,1,2,3,1,1,1,2,1,1,2,2,1,2,2,1,1,2,3,2,1,1,2,1,1,2,2,1,2,1,1,1,2,2,1,1,1,1,1,2,1,2,1,2,2,2,2,1,2,1,2,1,2,1,2,2,1,2,1,1,2,1,2,3,2,1,3,1,2,1,2,2,1,1,2,1,1,2,3,2,1,2,2,2,2,2,1,1,1,1,1,2,1,1,2,1,1,3,2,1,1,2,2,1,2,2,1,1,2,2,2,2,1,1,1,1,3,2,2,2,2,1,1,2,2,2,1,1,1,1,1,3,1,1,1,3,2,2,2,1,2,2,2,1,2,2,2,3,2,1,1,1,1,2,1,1,1,2,2,1,1,1,1,2,2,1,1,2,1,2,2,1,1,2,1,1,1,1,3,1,1,1,2,1,2,2,2,1,1,1,2,1,1,2,1,1,1,2,2,2,2,2,2,1,2,1,1,1,3,2,1,1,2,1,1,2,1,1,1,2,3,2,2,1,2,1,2,1,1,1,1,2,1,3,1,1,1,1,2,2,2,1,2,1,1,1,1,2,2,1,1,2,1,1,1,1,2,2,2,1,2,1,2,3,1,2,1,2,2,3,2,1,1,1,2,2,2,2,1,1,-3.333584
1,2,2,1,1,1,3,1,1,1,2,1,1,1,1,1,1,2,1,2,3,2,1,1,2,1,2,1,1,3,3,1,2,2,2,1,1,1,2,2,1,2,2,1,2,1,1,2,1,2,2,3,1,2,1,1,2,1,1,3,1,1,2,1,2,1,1,1,1,1,1,1,1,2,1,1,3,1,1,1,2,1,1,1,1,1,1,2,2,1,2,2,2,1,1,3,2,2,2,2,2,1,1,1,2,1,2,1,2,1,1,2,1,2,1,1,1,2,1,3,1,2,1,2,1,2,1,1,1,1,1,2,2,1,1,2,2,1,1,2,1,1,1,1,1,1,1,1,1,2,1,1,1,1,2,1,1,3,2,3,1,1,1,1,2,1,1,1,1,2,1,1,1,1,1,2,2,3,1,2,1,3,3,1,2,2,1,1,1,1,1,1,1,3,1,3,3,2,1,1,1,2,1,1,2,1,3,2,2,1,2,1,2,1,2,1,1,1,2,1,1,2,1,1,2,1,2,1,2,2,3,2,1,1,2,1,2,1,1,1,1,1,2,2,2,1,1,2,1,2,2,1,1,2,1,2,2,1,1,2,1,1,1,3,1,2,1,1,1,2,2,2,2,3,3,1,1,2,2,1,1,1,1,1,1,1,1,3,2,1,2,1,3,2,3,1,1,1,1,1,1,1,2,1,1,1,1,1,3,1,1,1,3,1,1,1,2,2,1,2,2,2,1,2,1,2,1,2,1,2,1,1,2,2,2,2,2,1,2,1,1,2,1,1,1,2,2,2,1,2,1,1,1,1,1,1,2,2,2,1,1,2,2,1,2,1,2,2,2,2,1,2,1,1,2,2,1,1,1,1,1,1,2,2,1,1,2,1,1,2,1,1,2,1,1,2,2,1,2,2,2,1,1,2,2,1,2,2,1,1,2,2,3,2,2,2,1,3,1,1,1,1,1,1,1,1,2,1,3,1,1,3,1,2,1,2,1,2,2,1,1,1,1,3,2,1,2,2,2,1,1,2,3,2,2,2,2,1,1,2,2,1,2,1,1,1,1,2,1,1,2,1,3,2,1,2,2,1,3,1,1,1,2,2,1,1,1,1,2,2,1,1,1,2,1,1,2,2,1,1,1,1,1,1,1,1,2,1,1,1,2,200.919299
1,1,2,2,2,1,1,1,2,2,2,1,1,2,1,1,1,1,3,3,1,3,3,1,2,2,2,1,2,2,3,1,1,2,2,2,1,2,2,2,3,1,1,1,1,1,1,1,1,2,2,1,2,2,3,2,1,2,2,2,1,1,1,3,2,2,1,1,1,2,1,2,1,1,2,1,2,1,1,1,2,1,1,1,2,2,2,1,3,2,1,1,2,1,1,2,1,1,1,1,1,2,2,1,3,1,1,1,2,1,1,2,2,1,2,1,1,2,2,1,1,1,1,1,1,2,1,1,1,3,2,1,1,1,1,2,2,1,2,2,3,2,2,1,1,1,1,1,1,1,1,1,1,1,1,1,1,2,1,2,1,2,1,2,1,1,1,1,1,3,1,1,1,1,1,1,2,2,1,2,1,2,2,1,2,2,1,1,2,1,1,1,2,2,1,1,2,1,1,1,1,1,1,2,1,2,2,1,2,2,1,1,1,1,1,1,1,2,1,2,1,2,1,1,1,1,2,1,2,1,1,2,1,1,3,1,1,3,1,2,2,1,1,3,1,1,1,2,2,1,1,1,2,1,1,1,2,1,1,2,2,1,1,3,2,3,1,2,3,1,2,1,1,2,3,1,1,2,1,1,3,1,2,1,1,1,1,1,1,2,2,1,2,1,2,2,2,1,3,2,1,2,1,1,2,1,2,1,1,1,2,1,2,1,3,2,1,1,2,1,2,3,1,2,1,1,1,2,3,1,1,2,1,1,1,1,3,1,1,2,1,3,2,1,2,1,2,1,2,1,1,1,2,2,1,3,1,2,1,2,1,2,2,2,2,2,1,1,2,1,1,1,1,2,1,2,1,1,2,1,1,1,1,1,1,2,1,2,1,1,1,1,2,1,1,1,3,1,1,1,2,1,1,2,2,2,2,1,1,2,1,1,1,2,2,2,1,2,1,1,1,3,2,1,2,2,2,1,2,1,1,3,1,2,2,2,1,2,1,1,1,2,2,2,1,1,1,3,1,1,2,1,1,2,1,1,2,2,1,2,1,1,1,1,1,1,1,1,2,1,2,1,3,1,2,3,2,1,2,1,2,1,1,1,1,1,2,1,2,2,1,1,1,1,2,1,2,1,2,3,2,2,1,1,1,1,2,1,1,1,1,205.716867
2,1,2,1,2,2,2,2,1,1,2,1,1,3,1,1,2,2,2,1,1,1,2,1,1,2,1,1,1,2,2,2,1,1,2,1,2,1,1,1,1,2,3,2,1,1,1,1,1,1,1,2,2,1,2,2,3,1,2,1,3,2,3,2,2,1,2,1,2,2,1,2,2,2,2,2,2,1,1,3,1,1,2,1,1,2,2,1,2,1,1,1,1,2,2,1,1,2,2,2,1,2,1,3,2,1,2,1,1,2,2,1,2,1,1,1,2,1,1,1,1,1,1,1,2,2,3,1,2,1,2,3,1,1,2,2,1,1,1,1,1,1,1,1,1,1,1,1,1,2,1,1,1,1,2,1,1,2,1,1,1,2,1,2,2,1,1,1,1,2,2,1,2,1,1,1,3,1,1,1,2,3,1,1,2,2,1,2,2,1,2,1,1,2,1,3,1,3,2,1,1,1,1,1,1,1,1,1,1,1,1,2,1,2,2,1,1,1,1,1,1,3,1,1,1,1,2,1,1,1,2,1,2,1,1,1,1,1,2,1,1,2,2,3,2,2,1,2,1,2,2,1,1,1,3,2,2,1,2,1,1,1,3,1,2,2,2,1,2,2,1,1,1,3,1,2,3,1,1,3,1,2,1,1,1,2,2,1,1,2,2,2,3,1,1,1,3,1,1,3,2,1,2,2,2,2,2,1,1,1,1,1,2,1,2,2,1,2,1,2,1,2,3,1,1,1,1,1,1,1,2,1,1,2,2,1,3,2,1,1,3,1,1,1,1,2,1,2,1,2,1,1,2,2,1,2,1,1,2,2,2,2,1,2,2,1,2,1,1,1,2,1,1,1,1,2,1,2,2,3,1,2,1,1,1,2,2,1,1,2,1,1,1,1,1,2,1,2,1,2,2,2,1,2,1,2,1,1,1,1,1,1,2,2,1,2,3,3,1,1,2,2,1,1,1,2,2,2,1,1,2,3,1,2,2,2,1,1,2,2,2,1,1,1,2,2,2,2,3,2,1,1,3,2,1,1,2,1,1,1,1,2,3,1,1,2,1,2,1,2,3,1,2,1,1,1,1,1,2,1,1,1,1,1,2,3,1,2,1,1,1,1,2,1,1,1,1,1,1,1,1,2,1,1,1,1,1,3,1,1,1,607.017671
2,1,1,1,1,1,1,1,1,3,1,1,1,2,1,1,1,2,3,3,1,2,1,1,1,3,2,2,2,2,2,2,1,1,3,1,1,2,2,3,1,2,1,1,2,2,1,2,1,1,1,3,2,2,3,2,2,1,1,2,1,1,1,1,3,1,3,1,1,1,1,2,1,2,2,2,3,2,1,1,1,2,2,1,1,1,1,1,2,3,1,2,1,2,2,2,3,1,1,1,1,1,2,1,2,2,2,1,1,1,1,2,2,2,2,2,1,3,1,3,2,2,2,1,2,2,1,2,1,1,3,2,2,1,2,3,2,2,1,2,1,1,2,1,1,1,1,1,1,1,1,2,1,1,2,1,1,1,2,1,1,3,1,1,3,1,3,1,1,2,1,2,1,1,1,2,2,2,1,2,2,2,1,2,1,1,1,1,1,1,1,1,1,2,1,1,1,1,1,1,1,1,1,2,1,2,1,2,1,1,1,2,1,1,2,2,2,1,1,1,2,1,1,1,1,1,3,1,2,2,2,1,2,1,2,2,2,1,1,1,1,2,1,3,2,1,1,1,2,2,1,1,1,1,2,1,1,1,2,1,1,1,2,2,2,1,2,1,1,2,1,1,2,1,2,1,1,2,2,1,2,1,2,1,1,2,1,2,1,2,1,2,1,1,1,1,2,1,1,3,2,2,1,1,1,1,1,1,2,2,2,2,3,3,1,1,2,1,2,2,1,2,1,2,1,1,3,2,1,1,2,1,2,2,1,1,1,1,1,2,2,3,1,1,1,1,2,1,1,1,1,1,1,1,2,2,1,1,1,1,2,2,1,2,1,2,2,1,2,1,1,2,1,1,1,2,1,1,2,2,1,3,1,1,1,2,1,1,2,2,1,1,2,1,2,1,2,1,1,3,2,1,1,1,2,1,1,1,2,1,1,1,1,2,1,2,1,2,2,1,1,2,2,2,1,1,1,2,2,2,2,2,2,1,1,1,1,2,1,1,2,1,1,1,1,1,2,1,1,2,2,1,2,3,1,1,2,3,2,2,1,1,2,1,2,2,2,2,1,2,3,1,3,2,2,2,2,1,1,3,1,1,1,2,1,2,1,2,1,1,2,2,1,2,2,1,2,1,1,2,2,1,1,1,1,1,1,1,2,1,2,801.911017
1,2,1,1,1,2,1,2,1,3,1,1,1,1,1,3,2,1,2,2,1,3,2,1,2,3,1,1,2,1,1,2,1,2,2,1,1,2,1,1,1,1,1,2,1,2,2,1,3,2,2,1,3,1,1,1,1,1,1,3,2,2,3,2,2,1,1,3,2,1,1,1,3,2,2,1,2,1,2,2,2,1,1,1,2,2,2,2,1,2,2,1,1,1,1,2,1,3,3,1,2,1,2,1,2,1,2,1,1,2,1,1,1,1,1,1,2,2,1,2,2,1,1,2,2,1,2,3,2,1,1,1,1,2,3,2,2,2,1,1,1,1,1,1,2,1,2,1,1,1,1,2,2,1,1,1,1,2,1,3,2,2,1,2,2,1,1,1,2,1,1,3,1,2,1,2,2,2,2,2,1,2,1,1,1,3,1,2,2,2,1,2,1,1,1,2,1,2,3,1,1,2,2,1,2,1,2,2,1,1,1,1,3,1,1,1,1,1,1,1,1,1,2,1,1,2,1,1,2,1,1,1,1,1,1,2,1,1,1,2,2,1,3,1,2,1,1,1,1,2,1,1,1,2,1,2,1,1,1,2,1,2,3,1,1,1,2,1,3,2,1,1,1,2,1,1,2,1,3,2,2,2,1,1,1,1,1,3,2,2,1,2,2,1,1,1,2,2,1,2,2,2,1,1,1,2,1,1,2,2,1,1,1,2,2,1,1,1,1,2,3,1,2,1,1,1,2,2,2,1,3,2,1,2,2,2,2,2,1,2,1,1,1,1,1,1,1,3,1,1,1,1,2,2,1,1,1,1,1,1,1,1,1,1,1,1,1,1,2,1,2,1,2,1,2,2,1,2,1,2,2,1,1,1,1,1,1,1,1,1,1,1,2,1,2,1,2,2,1,2,2,2,1,1,1,1,2,2,1,1,1,2,1,2,1,1,2,1,1,1,1,1,2,2,2,1,3,2,1,1,2,2,1,2,2,1,1,1,1,1,1,2,1,1,1,1,2,1,2,1,2,1,2,3,2,1,3,1,1,1,1,2,1,1,1,1,2,1,1,1,1,1,2,2,2,1,1,1,1,2,1,1,1,2,2,1,1,2,1,1,2,1,1,3,1,1,2,3,1,1,1,2,2,2,1,1,2,2,2,2,2,811.694326
1,1,3,2,2,1,1,1,2,1,2,2,1,3,1,1,2,1,2,3,2,2,1,1,1,3,1,1,1,1,1,1,1,1,2,2,2,1,2,1,2,1,1,2,1,1,1,1,1,2,1,1,2,1,3,1,2,3,1,2,1,1,2,2,1,1,1,3,1,1,1,1,1,2,2,2,2,1,1,1,2,1,2,2,2,1,2,1,1,3,2,2,2,1,2,1,2,3,1,1,1,1,2,1,2,1,1,1,2,2,1,2,1,1,1,1,1,1,1,2,2,2,1,2,2,2,3,1,1,2,2,1,2,1,2,1,2,1,1,2,2,1,1,1,1,2,1,1,2,1,1,1,1,2,1,1,2,1,1,1,2,2,2,1,2,1,1,1,1,1,1,2,2,1,1,2,1,2,1,2,1,1,2,1,2,2,1,1,2,1,2,2,1,2,1,3,1,1,2,1,1,2,2,2,2,1,2,2,1,1,1,1,1,2,1,1,1,1,1,1,1,3,1,1,1,1,2,1,1,1,1,1,2,1,2,2,1,1,2,1,2,1,2,1,1,2,1,1,1,3,2,2,1,2,2,3,3,2,2,2,2,2,2,1,1,1,1,2,2,1,1,1,1,2,3,2,1,3,2,1,1,1,1,1,2,1,1,2,2,2,2,3,3,3,1,1,1,1,2,2,1,2,2,2,1,1,1,1,2,2,2,1,1,2,2,2,1,1,1,1,1,2,1,2,1,1,1,2,1,1,2,3,2,2,1,3,2,1,1,3,2,2,2,1,2,3,1,1,2,1,1,1,3,1,2,1,1,3,1,2,1,1,1,1,2,2,1,2,1,1,1,1,2,1,1,1,1,2,1,3,1,3,2,1,1,3,1,1,1,1,1,1,2,1,3,1,1,1,2,1,3,2,1,1,2,1,1,1,2,1,1,2,1,2,1,1,1,2,1,1,1,2,1,1,1,1,2,1,1,1,2,2,1,1,1,2,1,1,1,2,1,2,1,2,2,2,1,2,2,1,1,1,2,2,1,1,2,2,1,1,1,1,2,2,3,2,2,3,1,2,2,1,3,3,1,2,2,1,3,2,1,2,1,2,1,1,1,1,1,1,1,1,2,1,2,1,2,2,2,2,2,2,1,1,1,1,2,3,2,1,3,-5.290592
3,1,1,2,2,2,1,1,1,2,1,2,2,3,1,2,2,1,2,3,2,1,1,1,2,2,2,2,1,1,2,2,1,2,1,1,1,1,1,2,1,1,1,2,1,1,1,1,1,2,1,1,2,2,2,1,2,2,1,1,3,1,2,2,2,2,1,1,1,1,1,1,1,2,1,1,1,1,2,1,2,1,2,1,2,1,2,1,1,1,2,2,1,1,2,1,3,2,1,2,1,2,2,1,1,2,1,2,3,1,1,1,1,1,1,1,1,3,1,3,1,1,2,1,2,2,3,3,1,1,1,3,2,2,1,1,3,2,2,1,1,1,1,1,1,2,2,1,1,2,1,1,2,2,1,1,3,2,1,2,2,1,1,2,3,1,1,1,1,1,1,1,1,1,1,2,1,2,2,1,2,2,2,1,1,1,1,2,1,1,1,1,1,2,1,1,1,1,2,2,1,1,2,1,2,1,3,1,2,1,1,1,2,1,1,1,1,2,2,2,1,2,3,1,1,1,2,1,2,1,1,2,1,1,2,2,2,1,1,1,2,2,1,1,1,1,1,1,1,3,1,3,2,2,1,1,2,1,1,2,1,1,2,3,1,1,2,1,1,1,2,1,2,1,1,1,1,3,3,1,2,2,1,1,1,1,1,2,2,3,2,2,1,1,1,2,2,1,1,1,1,1,1,1,1,2,1,1,2,1,1,2,3,2,2,2,2,1,2,3,2,1,2,1,2,1,2,1,1,1,3,1,1,2,2,1,3,1,1,2,1,2,2,1,1,3,1,1,1,1,1,2,1,1,1,1,1,2,2,1,1,1,1,1,2,1,1,2,2,2,1,1,1,2,2,2,1,2,2,2,2,1,1,1,2,1,1,1,3,2,1,1,3,2,2,2,1,1,1,3,1,1,1,1,2,1,1,1,1,1,1,1,3,2,1,2,1,2,1,1,2,1,2,1,1,2,1,1,1,1,2,2,2,2,1,3,1,2,1,2,2,1,1,2,2,1,1,2,1,1,2,2,1,2,1,1,1,1,1,2,2,1,2,1,1,1,1,2,2,2,2,1,1,1,1,3,2,1,2,1,1,1,1,3,1,1,2,2,2,1,1,1,1,1,1,2,1,1,1,2,1,1,1,1,1,1,2,1,1,1,2,406.657513
1,2,2,1,2,1,1,1,1,3,1,2,2,1,2,1,2,2,1,1,2,1,2,1,2,2,2,2,1,1,2,1,1,2,1,2,1,1,1,2,2,1,2,1,2,1,1,2,1,1,1,1,2,1,1,1,2,2,2,2,2,2,2,2,1,1,2,2,2,1,1,1,3,1,1,1,2,3,1,1,2,1,1,1,2,2,1,1,1,1,1,2,1,1,1,2,1,2,1,1,2,1,1,1,1,1,1,1,2,2,1,2,1,2,1,1,1,2,1,2,2,1,2,1,1,1,1,2,1,1,1,2,1,1,2,1,2,1,1,1,1,1,1,1,1,1,3,1,1,1,1,1,1,1,2,1,1,1,1,1,1,1,1,2,1,1,2,1,1,1,1,1,3,2,1,1,1,2,2,2,1,2,2,1,2,3,1,2,2,1,1,1,2,1,1,1,1,2,1,2,1,1,1,1,1,2,1,1,2,1,1,1,1,2,1,1,2,1,2,2,1,1,1,1,1,1,1,1,1,1,2,1,1,1,1,3,1,2,1,2,2,2,3,1,1,1,2,1,2,1,2,2,1,1,1,2,2,1,1,2,2,1,2,2,1,2,1,1,1,1,1,1,1,1,2,1,1,1,1,1,1,2,1,1,1,3,1,2,1,2,2,1,1,1,1,1,2,1,2,1,2,1,1,1,2,1,1,2,3,2,2,2,2,3,3,2,3,1,1,1,2,2,2,2,2,2,1,2,2,1,2,2,1,1,2,2,1,1,3,2,2,1,1,2,1,2,2,2,2,2,2,2,1,2,1,1,1,2,1,2,2,1,2,2,2,3,2,1,1,2,1,1,3,2,1,1,2,2,1,2,1,2,1,1,1,1,1,1,2,1,2,1,2,1,2,1,1,1,2,1,3,2,1,1,1,1,2,2,1,1,1,1,1,2,1,1,3,3,1,1,1,2,2,2,2,1,1,1,2,1,1,3,2,1,1,1,1,1,1,1,1,1,2,3,1,2,1,2,2,1,2,2,2,2,2,2,1,1,2,1,1,2,2,1,1,2,2,2,1,1,1,3,2,3,1,2,1,1,1,1,2,1,1,2,1,2,1,1,1,1,2,1,2,3,1,1,2,1,1,1,1,2,1,2,1,1,1,2,2,1,1,204.741356
1,1,1,1,1,2,2,2,2,1,1,3,1,2,1,1,1,1,1,2,1,2,1,1,2,2,2,1,1,1,1,2,1,2,2,1,1,1,2,1,1,1,2,2,2,1,2,1,1,1,1,1,2,1,1,2,2,1,2,1,1,2,3,2,1,1,2,1,2,1,1,1,1,2,1,1,1,2,1,2,2,1,1,1,3,1,1,3,3,1,2,1,1,2,1,2,1,3,2,1,1,1,2,2,2,1,3,1,3,1,1,3,1,2,1,1,2,2,1,1,1,2,1,2,2,1,3,3,1,2,1,1,1,2,3,2,2,1,1,1,2,1,1,2,2,1,2,1,1,3,1,1,2,1,1,2,2,2,2,1,1,1,1,2,1,1,2,2,2,2,1,2,1,1,1,1,1,2,2,2,2,1,3,2,1,2,2,2,3,1,2,2,1,1,1,3,2,2,1,1,1,2,2,2,1,2,1,1,2,2,1,2,1,2,2,1,2,1,2,1,2,2,1,1,1,1,1,1,1,2,2,1,1,1,2,1,1,1,2,1,1,3,2,2,2,1,1,1,1,2,1,1,2,1,1,2,3,2,1,1,2,1,1,2,1,1,1,1,1,2,2,2,2,2,2,1,2,1,1,2,2,2,1,2,2,2,3,1,1,2,1,2,1,1,1,1,1,1,1,2,1,1,1,1,2,1,1,1,2,2,3,1,1,2,2,1,2,1,1,2,2,2,1,3,2,1,1,1,2,2,1,1,1,2,1,2,2,1,1,1,2,1,1,2,3,2,2,3,1,2,1,2,1,1,1,2,2,3,1,1,1,1,2,1,1,1,1,1,1,1,3,2,1,2,1,1,1,2,1,1,1,2,1,2,1,1,3,1,1,2,1,1,3,2,1,1,1,2,2,1,2,1,2,1,2,1,2,2,2,2,2,3,1,1,2,1,2,1,1,1,1,1,3,1,1,1,2,1,2,1,1,3,1,2,1,1,1,1,1,2,1,1,2,2,1,2,1,3,1,2,1,1,2,2,1,2,2,1,1,1,1,1,1,1,1,2,2,2,1,3,1,1,1,2,1,2,2,1,1,2,1,1,2,2,1,2,1,1,2,1,1,2,2,2,2,1,2,1,2,1,1,2,2,1,1,1,1,2,2,1,3,206.071576
1,1,2,3,3,2,1,1,3,2,2,3,1,1,1,3,3,1,2,1,2,2,2,1,1,3,2,2,2,1,1,1,1,2,2,1,1,1,2,2,1,1,1,1,2,1,2,1,1,2,1,1,1,3,1,2,1,1,2,2,1,1,1,1,1,1,3,1,1,1,2,2,1,1,1,1,1,1,2,1,2,2,2,1,1,2,2,1,1,2,2,2,1,2,1,2,1,2,1,1,1,2,1,1,1,2,1,1,1,1,1,1,1,1,1,1,2,2,1,2,1,2,1,1,1,1,2,1,1,2,2,2,1,1,2,2,2,1,1,2,1,1,1,1,1,2,1,1,2,1,2,1,1,1,1,1,2,2,1,1,1,2,2,3,1,1,1,2,1,2,1,2,1,1,1,1,2,1,1,3,1,1,1,1,1,1,1,1,2,1,1,2,2,1,2,2,2,2,1,2,1,2,3,1,3,1,1,2,1,2,2,1,1,2,1,1,3,1,1,1,1,1,1,2,1,1,2,1,1,1,1,1,1,1,1,1,2,1,1,1,1,2,1,2,3,2,1,2,2,1,1,1,2,1,1,3,2,1,3,1,1,1,1,3,2,2,2,1,2,1,1,2,1,2,2,1,1,1,1,2,1,1,2,1,1,1,1,1,1,3,1,1,1,2,3,2,2,2,3,1,1,1,1,1,2,2,1,2,2,1,3,1,2,2,3,2,1,1,1,2,2,2,2,1,1,2,2,2,2,1,1,3,1,1,1,2,1,1,3,1,1,2,1,1,2,2,1,2,1,1,1,2,2,3,2,1,1,2,1,1,1,1,1,1,1,1,1,1,1,2,1,1,1,1,1,1,1,2,2,1,1,2,1,2,1,2,2,2,2,1,1,1,2,1,2,1,3,2,1,1,2,2,1,2,1,1,1,1,2,2,1,1,1,1,2,1,3,1,1,1,2,1,1,1,1,3,1,2,2,1,1,3,2,1,1,1,1,1,1,2,3,1,1,1,2,1,1,2,1,1,1,2,1,2,1,1,1,2,2,1,2,1,2,1,2,1,2,1,1,3,3,2,1,1,3,3,2,1,2,1,1,2,2,3,1,2,1,2,1,3,1,2,2,1,2,1,2,1,1,2,1,1,2,2,1,1,2,2,2,1,1,198.561986
2,3,3,2,1,1,2,1,2,2,1,1,1,1,1,1,2,1,2,1,1,1,1,1,2,1,1,2,2,1,2,1,2,3,3,1,1,1,1,2,2,2,2,2,1,2,2,2,1,3,2,1,1,1,2,1,3,1,2,1,3,1,2,2,2,1,1,1,2,1,1,2,1,2,1,1,2,2,1,1,2,2,1,1,2,1,1,1,1,2,2,2,2,1,1,2,1,2,1,1,1,1,1,1,1,1,1,1,3,2,1,1,1,1,1,1,1,2,1,2,1,1,2,1,1,3,1,1,1,2,1,1,1,1,3,2,1,2,1,2,2,1,1,2,2,1,2,1,1,1,1,1,1,1,2,1,1,3,2,2,3,2,1,3,1,1,1,1,2,2,1,2,2,1,2,1,2,3,1,1,3,1,1,1,2,1,2,2,2,1,1,1,1,2,2,2,2,1,1,2,1,2,1,2,1,2,2,2,2,1,1,1,1,1,2,1,2,1,1,2,2,3,1,3,1,1,1,1,1,1,3,2,1,1,1,1,1,1,1,1,2,2,1,2,2,1,1,1,1,3,1,1,1,2,1,2,2,1,1,2,1,1,1,1,1,2,2,1,2,1,2,2,2,3,3,1,1,2,1,1,2,1,2,1,1,3,3,2,2,2,1,1,2,2,1,2,1,1,1,1,1,2,2,1,2,1,1,1,1,1,1,2,1,1,3,2,2,1,1,1,2,1,1,2,1,1,1,2,3,1,2,2,1,2,3,1,1,2,1,1,2,2,1,1,2,1,2,1,2,1,1,1,1,1,1,1,2,1,2,1,2,1,2,1,1,1,3,2,2,2,2,2,1,1,1,2,2,2,1,1,1,2,1,1,1,2,1,1,1,1,1,1,2,1,2,1,1,2,1,2,2,2,1,1,2,1,1,2,1,2,1,2,1,2,1,1,2,1,2,2,2,1,1,1,1,1,1,1,2,1,1,2,3,1,1,2,1,1,1,2,2,1,1,1,1,2,1,1,1,2,3,1,1,1,2,2,2,2,1,1,1,1,1,1,1,1,2,1,1,3,2,2,1,3,2,3,1,1,2,1,1,1,1,2,1,1,2,2,2,1,2,1,2,1,3,1,3,1,2,1,1,1,1,1,2,1,1,2,1,1,1,207.889857
2,1,2,2,1,2,2,2,2,2,1,1,2,2,1,1,1,3,2,1,1,1,2,2,1,2,3,1,2,2,1,1,2,1,1,1,2,2,1,2,1,1,1,2,2,3,1,2,1,2,1,2,1,1,1,1,2,2,2,2,2,1,2,2,1,1,1,1,3,1,1,2,2,1,1,2,2,1,1,1,2,1,2,1,2,1,1,1,2,1,2,1,2,2,1,1,3,2,1,1,1,2,2,2,2,1,3,1,1,1,1,2,1,1,1,1,1,1,1,2,1,1,1,1,1,3,2,2,1,2,2,2,1,2,1,1,3,1,1,3,1,2,1,1,2,1,2,1,2,1,1,1,1,1,1,1,2,1,2,2,1,2,1,2,2,1,2,1,1,2,1,2,1,1,1,1,1,2,2,1,2,2,2,2,1,2,1,2,2,2,1,1,1,1,1,2,2,2,1,1,2,1,2,2,1,2,2,1,1,1,1,2,2,2,1,1,1,1,2,2,1,2,1,2,1,1,1,1,1,2,1,1,1,1,1,1,1,1,2,1,1,1,2,1,1,1,1,1,2,2,1,1,1,1,2,1,1,1,1,2,2,1,2,1,1,2,3,3,1,3,1,1,1,2,2,1,1,1,3,3,1,1,1,1,1,2,2,1,1,3,2,2,1,1,1,2,1,1,2,2,1,3,1,1,1,2,1,1,2,2,1,1,1,1,2,1,1,1,1,2,2,3,1,1,1,1,2,1,2,1,2,1,1,3,1,3,3,2,2,2,1,2,2,2,1,1,2,2,1,2,1,2,2,1,1,2,2,3,1,1,1,2,1,2,1,1,2,1,2,1,2,1,1,1,2,2,1,2,2,3,1,2,1,2,1,2,2,1,1,1,1,1,1,1,2,1,1,3,1,2,3,2,1,2,1,1,1,1,2,1,1,2,2,1,1,1,1,1,1,1,2,1,1,1,2,2,3,2,1,1,2,3,1,1,1,3,1,1,1,2,1,1,1,2,1,2,2,2,2,3,2,1,1,3,2,1,1,2,1,1,1,2,1,1,1,1,1,2,1,3,2,1,2,3,2,1,1,1,1,2,2,1,1,1,2,2,1,1,3,2,1,1,1,1,1,1,2,1,1,2,1,1,2,2,2,1,1,2,2,1,1,407.157149
1,2,2,3,1,1,2,1,1,2,2,2,2,3,1,1,1,1,2,2,1,2,1,1,1,1,1,2,1,2,2,1,1,1,1,1,1,2,1,1,2,2,2,1,2,2,1,1,1,3,1,2,1,1,1,1,2,2,2,1,1,2,2,2,1,1,1,1,2,1,1,2,1,1,1,2,1,2,2,1,1,2,2,1,1,1,2,1,1,1,1,2,1,1,2,2,1,2,2,1,1,1,1,1,2,1,1,2,1,1,1,1,1,2,1,1,2,2,1,2,1,2,2,1,1,3,2,2,1,1,1,2,1,1,1,2,1,1,2,1,1,2,1,2,1,2,1,1,1,2,1,1,1,2,2,1,2,1,1,2,1,2,1,1,2,2,1,1,2,1,1,2,2,1,1,1,2,1,2,3,1,2,1,1,1,2,2,1,1,2,1,1,1,2,1,2,2,1,1,1,2,1,1,2,1,1,2,2,1,1,1,2,3,1,2,2,1,1,2,2,2,2,2,2,2,1,1,1,1,2,2,2,1,2,3,1,2,1,2,2,3,1,1,1,2,1,2,1,1,2,1,1,1,1,1,2,3,3,1,1,1,1,2,3,2,1,2,2,1,1,2,1,2,1,1,1,1,2,1,1,1,2,2,1,1,2,2,2,2,1,2,1,2,2,2,1,1,2,1,2,1,3,1,1,3,1,3,2,1,2,3,2,1,2,2,2,2,2,1,1,1,3,2,1,1,2,2,1,2,2,1,1,1,2,1,1,1,2,1,3,1,2,1,2,1,1,2,2,2,2,1,1,1,2,2,1,1,2,1,1,1,3,2,1,1,1,2,2,1,2,1,1,1,1,3,2,1,2,1,1,2,2,2,1,1,1,2,1,1,2,1,2,2,3,1,1,2,2,2,2,1,1,1,1,1,2,1,1,3,1,1,1,2,2,2,2,1,2,2,1,1,2,2,2,1,2,1,1,2,2,1,1,2,2,1,3,2,1,1,2,2,1,1,1,1,2,1,2,1,1,1,2,1,2,2,2,2,2,1,2,1,1,2,2,1,1,3,1,2,1,1,2,1,3,2,2,1,2,1,1,1,2,1,2,1,1,2,1,2,2,3,1,2,1,2,1,1,1,2,2,1,1,2,1,1,2,1,1,1,1,1,390.20309
2,3,1,1,1,2,1,1,1,1,2,1,1,2,1,3,2,2,3,1,2,1,1,1,2,1,2,1,1,2,1,1,1,1,1,1,1,2,2,2,1,1,2,2,2,1,1,1,1,2,1,1,1,1,1,1,2,2,1,1,1,2,1,3,2,2,1,1,1,1,1,1,1,1,1,2,2,2,1,1,1,1,2,2,1,1,1,1,2,2,2,1,1,1,2,1,2,2,1,2,1,1,2,2,2,2,3,1,1,1,1,2,1,1,2,2,1,1,1,1,1,2,2,1,2,1,2,1,1,1,1,2,1,1,1,1,2,1,1,2,1,1,1,1,1,1,1,2,1,1,1,1,2,2,1,2,2,2,1,1,1,3,2,1,2,2,1,2,2,2,1,2,1,2,1,1,1,1,1,2,2,2,3,2,1,1,1,2,1,1,1,2,1,2,2,1,2,1,1,1,1,2,1,1,1,1,1,1,3,2,2,1,2,1,1,2,2,2,2,1,1,1,1,1,2,2,1,2,2,1,1,1,1,1,1,1,2,2,1,1,2,1,2,2,2,1,1,1,2,2,1,1,1,2,2,1,3,2,1,1,1,1,2,2,2,1,2,1,2,2,2,1,2,2,1,1,1,1,1,2,1,1,2,1,1,2,2,2,1,1,2,2,1,2,1,1,2,2,2,2,1,1,1,2,3,3,1,2,1,1,2,1,1,1,2,2,2,1,1,1,2,1,2,2,1,1,1,2,2,2,3,1,1,2,1,1,1,2,1,1,1,1,2,2,2,1,2,2,1,1,1,1,2,2,1,1,2,2,1,1,1,1,1,1,2,1,2,1,3,1,2,1,1,3,1,2,1,1,1,1,3,2,1,2,1,1,1,3,1,1,1,1,1,1,1,1,2,2,1,3,1,1,1,1,1,1,2,1,2,1,1,1,1,1,1,1,2,1,1,2,2,2,1,1,1,1,1,2,1,2,1,2,2,2,1,2,2,1,1,1,1,1,1,2,1,2,1,1,2,1,2,2,1,1,3,2,1,1,1,2,2,2,2,1,2,1,2,1,1,1,2,1,2,1,2,2,2,1,1,1,1,1,1,2,2,1,2,1,2,1,2,2,2,2,2,2,3,2,2,2,1,2,1,1,1,1,1,2,1,1,3,795.627513
1,1,1,2,2,1,1,2,1,1,2,1,1,2,1,1,2,1,1,1,2,1,1,1,1,2,3,2,2,1,2,1,2,1,1,1,1,3,1,2,1,1,1,2,1,1,2,2,1,2,1,1,2,1,3,1,2,2,3,3,1,1,2,3,1,2,1,3,2,1,1,3,1,3,1,1,2,2,1,2,3,2,1,1,1,1,1,1,1,2,2,2,1,1,2,1,1,3,1,1,1,2,3,3,1,2,1,1,1,2,1,1,1,1,2,1,2,2,2,1,2,1,1,1,2,1,1,2,2,3,2,2,1,1,2,2,1,2,1,2,2,2,1,1,1,1,1,1,1,1,1,1,1,1,3,2,1,3,1,2,2,2,2,1,1,2,1,3,2,2,3,1,2,2,1,1,1,1,2,1,1,1,2,1,1,1,1,1,2,1,2,2,2,3,1,3,2,3,1,1,2,3,2,2,1,1,2,2,1,1,1,1,2,1,1,1,1,1,1,1,2,1,2,1,1,1,1,2,1,1,2,1,1,2,3,1,1,1,1,1,1,2,2,1,1,2,1,2,1,2,3,1,1,1,1,1,2,1,1,1,1,1,1,1,1,2,1,2,1,1,1,2,2,3,1,1,1,1,1,2,2,1,2,1,1,1,2,2,1,1,2,2,3,3,2,1,2,2,1,1,1,1,2,2,1,1,1,1,1,1,3,1,3,3,2,1,1,1,2,1,2,2,2,1,2,2,2,2,1,1,2,2,1,1,2,2,1,2,2,2,2,3,2,1,2,1,2,3,1,1,1,1,1,1,1,2,1,3,2,1,2,2,2,2,1,2,2,1,2,1,2,1,3,2,1,2,1,2,2,1,1,2,1,1,1,2,1,2,1,1,1,1,1,1,1,1,2,2,2,2,2,2,2,1,2,1,1,2,1,1,3,1,2,1,1,1,3,2,1,1,2,1,2,1,1,1,2,1,1,1,1,3,2,1,3,2,1,1,1,1,1,2,1,1,2,1,2,1,3,1,1,1,1,1,2,2,3,2,1,2,2,1,1,1,2,2,2,1,3,1,1,2,1,2,1,1,2,1,1,2,2,1,1,2,1,2,2,1,1,2,1,1,2,2,1,1,2,1,2,3,1,3,1,1,1,1,1,2,3,1,2,201.085875
1,1,2,1,1,2,2,2,1,2,1,1,1,1,1,1,1,2,1,2,1,1,2,1,2,3,2,2,1,2,2,1,2,1,2,1,1,1,2,1,1,1,1,2,1,2,1,1,1,2,1,1,3,2,2,2,1,1,1,1,2,1,1,3,1,1,1,2,1,1,1,2,2,2,1,2,2,2,1,1,2,2,1,2,1,2,1,1,1,1,3,2,2,1,3,1,1,2,1,1,1,1,2,3,2,1,2,1,1,1,1,2,1,2,2,2,1,2,2,1,1,1,1,1,2,2,2,2,1,2,2,2,1,2,3,1,2,3,1,2,3,2,1,1,1,2,1,1,2,1,1,2,1,1,1,1,2,2,2,1,1,2,1,3,1,1,1,2,1,2,1,2,2,1,2,1,2,1,2,3,1,2,1,1,1,2,1,1,2,2,2,1,1,2,1,1,1,1,2,1,1,1,2,2,1,1,3,1,1,1,1,1,1,1,1,1,1,1,1,1,1,2,1,2,2,1,1,1,2,1,1,1,1,1,2,2,1,1,3,1,2,2,1,1,2,1,2,1,1,2,1,2,1,1,1,1,2,2,1,1,2,1,1,1,1,3,1,2,1,2,2,1,3,2,2,2,1,2,2,1,3,2,1,1,1,2,3,1,1,1,1,2,1,1,2,1,1,1,1,3,1,1,1,1,1,1,1,1,1,1,1,1,2,1,2,1,1,1,2,1,1,2,2,2,1,1,2,2,1,2,1,3,1,1,3,2,2,1,2,2,1,1,2,1,3,2,3,1,1,2,2,2,2,1,2,1,1,1,2,2,1,1,2,3,1,2,1,1,2,1,2,1,1,1,1,1,1,2,2,2,1,2,1,1,1,1,2,1,2,1,1,1,1,1,1,1,2,2,3,2,1,1,2,2,2,1,1,2,2,2,2,2,3,2,2,1,2,2,1,1,1,3,2,1,1,1,2,2,2,2,1,2,1,1,1,2,1,1,1,1,1,1,1,3,2,2,1,1,2,2,2,1,1,1,2,3,2,2,1,1,2,2,1,1,1,1,1,2,2,2,1,3,1,2,2,1,2,2,1,1,1,1,1,2,1,1,2,1,2,1,1,1,2,2,2,1,3,2,1,3,2,2,1,1,2,2,1,3,2,2,1,202.32796
2,1,2,2,1,2,3,1,1,2,1,3,1,2,1,3,1,1,2,1,2,2,1,1,1,2,1,2,1,2,1,3,1,1,2,1,1,1,1,1,1,2,1,2,3,1,1,1,1,1,2,2,2,2,2,1,2,3,2,2,1,1,1,1,3,2,1,1,2,1,1,2,1,1,1,1,2,1,3,2,2,2,1,2,1,1,2,2,2,3,2,2,1,1,1,2,1,1,2,1,1,1,2,1,1,1,2,1,1,2,1,1,1,3,1,1,1,1,1,2,2,1,1,1,1,1,3,1,1,1,1,2,2,1,2,1,2,3,2,2,1,1,1,1,2,2,3,1,1,2,1,2,1,1,1,1,1,1,2,2,1,1,1,1,1,1,2,1,1,1,2,1,1,1,1,1,1,1,1,1,1,2,1,2,1,3,1,1,2,1,1,2,1,1,2,2,1,2,1,1,1,2,1,2,2,1,3,1,2,1,2,1,1,2,1,1,1,1,1,1,1,3,1,1,1,2,2,1,1,1,2,1,1,1,1,2,1,1,1,2,1,1,2,2,1,1,2,1,2,2,1,1,1,2,2,1,2,1,3,1,1,1,1,2,2,1,1,2,2,1,1,1,1,2,1,1,1,1,2,1,1,3,3,1,1,1,1,1,2,2,2,1,1,2,2,1,1,1,1,1,2,2,1,2,2,1,1,1,1,1,2,1,1,1,1,2,3,1,1,1,3,2,3,1,1,3,3,1,1,1,2,3,1,2,1,3,1,3,2,1,1,1,1,1,1,1,3,2,2,2,1,1,1,2,2,2,2,2,1,1,1,1,3,2,2,1,2,2,1,1,1,1,2,2,1,1,2,2,1,2,2,1,1,1,1,2,2,2,2,1,2,1,2,1,3,1,1,2,1,1,2,2,1,2,1,2,1,1,1,2,1,3,3,2,1,1,1,2,2,1,1,1,1,2,1,2,1,2,2,3,2,2,1,2,1,3,1,2,1,3,1,1,1,1,1,2,3,3,2,2,2,2,3,2,3,1,1,1,1,1,1,1,3,2,1,2,2,2,1,1,2,1,2,1,1,2,1,1,1,1,1,1,2,1,1,2,1,1,2,1,2,1,1,1,2,2,1,1,1,2,3,1,2,2,1,1,2,2,1,1,2,606.609003
1,1,2,1,1,1,2,2,2,2,2,1,1,2,1,2,2,2,1,1,1,1,1,1,2,1,2,1,2,2,1,1,2,2,1,1,1,2,2,1,1,1,1,1,1,1,2,1,2,1,2,1,1,2,1,1,1,2,2,1,1,1,2,3,2,2,2,1,3,1,1,3,2,1,2,1,1,1,1,1,2,1,1,2,1,1,1,1,1,1,3,1,2,1,2,2,2,1,1,2,1,2,2,2,3,2,2,1,1,1,1,2,2,1,2,1,1,2,1,1,2,1,1,1,2,1,1,1,1,2,2,1,1,2,2,2,1,1,1,1,1,1,2,2,1,2,1,1,2,1,1,2,1,1,2,1,3,2,2,3,1,2,2,2,2,1,2,1,1,1,2,1,1,2,1,2,1,1,1,2,1,1,2,2,2,1,1,1,2,1,1,1,1,2,1,1,3,3,1,2,2,2,2,1,1,1,2,1,1,2,1,2,2,1,1,1,1,2,2,1,2,2,1,1,2,1,1,2,2,1,2,1,1,1,2,1,1,1,1,1,1,1,2,1,1,1,1,1,2,1,1,2,2,1,1,2,1,1,1,1,2,2,1,2,1,1,1,1,2,1,1,2,3,2,2,2,1,1,2,2,2,1,1,2,1,1,1,1,1,1,1,3,2,2,2,1,1,1,3,3,1,1,1,1,1,2,1,1,2,2,2,2,1,1,1,1,3,1,2,1,1,2,1,1,1,1,1,2,3,1,3,2,2,1,1,2,1,2,1,1,2,1,1,1,2,2,1,2,1,2,2,1,1,1,1,1,1,2,2,1,2,2,3,2,1,1,3,3,2,2,2,1,1,1,2,2,2,1,2,2,2,2,1,2,1,2,2,1,1,1,1,1,1,1,1,2,2,1,1,1,2,2,2,1,1,1,1,1,2,1,2,2,1,2,1,1,1,1,2,1,1,1,1,2,1,1,1,2,1,1,1,2,2,3,1,1,1,1,1,1,1,1,1,1,1,1,1,1,2,1,1,2,2,1,2,1,2,2,1,2,1,1,1,1,1,2,1,2,2,2,2,2,2,2,2,2,1,1,3,1,1,1,1,1,1,1,1,2,1,2,3,1,2,2,1,1,2,2,1,2,1,2,2,2,1,1,2,2,2,1,2,197.944254
1,1,2,2,1,1,2,2,2,3,1,1,1,1,2,2,2,1,2,1,2,1,2,2,2,2,1,1,2,2,2,3,1,1,2,2,2,2,1,2,1,2,1,1,3,2,1,1,1,2,1,1,1,1,1,1,3,2,1,1,1,1,1,1,2,1,2,1,1,2,1,1,2,1,3,3,1,2,3,1,1,1,1,2,1,1,2,1,1,1,2,2,3,1,2,3,1,1,1,2,2,2,3,2,1,1,2,1,1,1,2,3,2,1,1,2,2,1,1,2,2,2,1,2,1,1,3,2,2,2,2,2,1,1,3,1,2,2,1,2,1,2,1,1,1,2,2,1,1,1,1,1,1,2,1,2,2,2,2,3,2,3,2,1,1,1,3,1,1,2,2,1,1,2,1,1,3,1,1,2,1,3,1,2,1,1,2,1,1,1,2,2,2,1,2,2,2,1,1,2,2,2,1,2,2,1,1,1,1,2,1,1,2,1,2,1,1,1,2,1,2,1,1,2,2,2,1,1,1,1,2,2,2,1,1,1,1,1,2,2,1,2,2,3,2,1,1,2,1,2,1,2,1,1,1,1,2,1,2,1,1,1,1,2,2,1,2,1,1,1,1,1,2,3,2,1,1,1,1,3,1,1,2,1,1,1,1,2,2,2,1,2,1,1,3,1,1,1,3,3,1,1,2,2,2,3,2,1,2,1,1,1,2,2,2,2,2,1,1,1,3,1,3,1,1,1,1,2,1,1,3,2,1,2,1,1,2,1,1,1,2,1,2,2,1,2,2,1,1,2,1,2,2,1,2,1,1,1,1,2,2,1,1,1,2,1,2,2,1,1,2,1,2,1,1,3,2,2,1,1,1,2,2,1,1,1,1,1,1,1,1,1,1,1,1,1,1,1,2,2,2,1,1,1,2,1,1,1,1,1,1,1,2,1,1,1,2,2,2,1,1,2,1,2,1,2,2,2,2,1,3,2,1,1,2,1,1,1,1,1,2,1,1,1,2,2,1,1,1,1,1,1,2,1,1,1,2,1,1,2,1,2,2,2,1,2,1,1,1,1,2,1,2,2,1,2,1,1,1,1,2,2,1,1,2,2,2,1,1,1,2,1,1,1,3,1,2,3,1,2,1,1,1,1,1,2,1,1,2,2,2,203.146567
1,2,1,2,1,1,3,3,1,2,1,1,1,2,1,1,2,1,1,1,1,1,1,1,1,1,2,1,2,1,1,2,1,1,1,1,1,2,1,2,1,1,1,2,1,2,1,2,2,2,1,1,1,1,1,2,2,1,3,2,2,1,2,2,3,1,1,1,1,1,2,2,1,1,2,2,3,1,3,2,1,1,1,1,1,1,3,2,1,1,2,2,1,2,2,2,1,2,1,2,2,1,2,2,1,1,1,1,1,2,2,1,2,1,2,1,1,3,2,2,1,1,1,2,2,1,1,1,2,2,2,2,2,1,2,1,2,2,2,2,1,1,1,1,1,1,2,1,2,3,1,1,2,1,2,1,2,2,2,1,1,2,1,2,1,1,2,2,1,2,1,2,1,1,1,2,1,2,2,1,1,2,2,1,1,1,1,1,1,2,1,1,3,2,1,1,1,2,1,1,1,1,2,2,1,2,1,1,1,1,1,1,2,1,1,3,1,1,2,1,2,2,1,1,1,1,2,2,1,1,1,2,2,1,2,2,1,2,3,1,2,1,1,1,1,1,1,1,1,1,1,3,1,1,1,2,3,2,1,1,1,1,2,1,1,2,1,1,2,2,1,1,1,2,3,1,1,1,1,1,1,3,2,1,1,2,2,2,2,1,1,3,1,1,1,1,2,2,1,1,1,3,2,1,1,2,1,2,1,2,2,1,1,1,1,1,1,2,2,1,3,2,2,1,1,1,3,1,2,1,1,2,1,1,1,1,1,2,2,2,2,1,1,1,2,2,1,2,2,1,1,1,2,1,1,2,1,3,1,1,1,1,2,1,2,1,2,1,1,1,1,1,2,2,2,2,1,2,2,1,1,1,2,1,1,1,1,1,3,1,1,1,1,1,1,1,1,2,1,2,2,2,1,1,2,1,2,2,3,1,1,2,1,3,2,2,1,2,1,1,2,1,1,1,1,2,1,2,2,1,2,3,1,2,1,1,1,3,1,1,1,1,1,1,2,2,1,2,1,1,2,3,1,2,1,1,2,1,2,2,2,1,3,2,1,1,1,3,1,1,3,1,2,2,1,1,1,1,2,1,1,1,2,1,1,1,1,2,1,1,2,1,2,1,1,1,3,1,2,1,2,2,1,2,1,1,1,2,1,1,2,606.105133
2,1,2,2,2,1,2,2,1,1,1,2,1,3,1,2,2,1,2,1,2,2,1,1,3,1,1,1,1,2,3,2,1,1,1,1,1,1,2,1,1,1,1,2,1,3,1,2,1,2,1,2,3,1,3,1,1,1,1,1,1,2,1,1,1,1,1,1,2,1,1,1,1,2,2,1,1,1,1,2,1,2,1,1,1,1,1,2,2,1,1,2,1,1,1,2,2,1,2,2,2,1,2,1,1,2,2,1,1,3,1,2,1,1,1,1,1,1,1,1,2,1,1,1,2,3,1,2,2,1,1,2,2,1,3,3,2,1,1,1,1,1,1,1,2,1,2,1,2,1,1,1,1,1,2,1,2,1,2,2,1,2,1,1,1,1,2,1,1,2,2,2,3,1,2,1,2,2,2,1,2,2,2,1,1,1,1,1,2,1,1,1,1,2,1,2,1,2,1,1,1,1,2,1,1,1,2,1,3,1,1,1,1,2,3,1,2,1,2,1,1,3,2,1,1,1,1,1,2,2,2,2,1,1,3,1,1,2,2,1,1,2,1,2,1,2,1,1,1,1,1,1,1,1,1,1,2,1,2,1,2,2,1,2,2,1,2,2,2,1,1,1,1,1,2,2,1,3,2,1,2,2,1,2,1,2,1,1,3,2,2,2,3,2,2,1,1,1,1,2,1,2,1,1,2,2,1,1,1,1,1,1,1,2,2,3,2,1,1,2,2,2,2,2,1,1,3,2,1,1,2,2,1,2,1,2,2,2,1,1,1,2,1,1,3,2,1,1,1,2,1,1,1,1,3,2,2,3,2,2,1,2,1,2,1,1,3,1,2,1,2,1,2,1,1,3,1,1,1,2,2,2,2,2,1,2,1,2,2,1,1,1,2,1,2,2,1,2,1,1,1,1,1,1,1,1,1,1,1,2,2,2,2,2,1,2,3,2,1,2,2,3,1,1,1,1,2,1,1,1,1,2,1,1,2,2,1,2,2,2,3,2,1,1,2,2,1,2,2,1,2,2,1,1,2,1,1,3,2,1,1,3,1,2,2,1,2,1,2,1,3,2,2,2,1,2,1,1,3,2,1,1,1,2,2,1,1,1,2,3,1,1,1,2,1,1,2,1,2,1,1,2,1,2,1,2,2,2,2,1,2,596.50858
1,1,1,1,1,2,1,2,1,2,1,2,2,1,1,2,2,2,2,1,2,1,1,2,2,2,1,3,1,1,2,1,1,2,1,1,1,1,2,1,1,1,3,2,1,1,1,1,1,2,1,1,2,2,2,1,2,1,2,1,1,1,2,2,1,1,1,2,2,2,1,2,2,3,1,2,2,2,2,1,2,1,1,1,2,1,2,1,1,2,2,1,2,2,2,2,1,2,1,2,2,1,3,2,1,1,1,1,1,2,2,1,2,2,2,1,1,2,1,1,3,1,1,2,1,1,2,3,1,2,2,1,1,1,3,1,2,3,1,2,1,1,1,1,3,1,2,1,2,1,1,1,1,1,1,1,2,2,2,2,2,1,1,1,2,1,2,1,1,2,1,3,1,1,1,1,2,1,1,2,2,1,1,1,1,2,1,1,3,1,1,1,2,1,1,2,1,2,1,2,2,1,1,2,2,1,1,1,2,2,1,1,2,2,1,1,1,1,2,1,1,2,1,1,2,1,1,1,1,1,1,1,1,1,1,1,1,2,1,1,2,2,1,2,1,1,1,1,2,3,1,2,1,2,1,1,3,1,1,1,1,1,1,2,1,1,2,2,3,1,1,2,2,2,2,1,1,1,2,1,2,1,3,1,1,2,2,1,2,2,2,2,3,2,1,2,1,1,1,3,1,3,1,1,1,2,1,1,1,1,1,1,2,1,2,2,2,1,1,1,1,1,3,1,2,1,2,2,1,2,1,2,2,3,1,3,2,2,2,2,3,2,1,1,2,2,3,1,1,2,1,2,2,1,2,1,1,2,1,2,1,3,2,2,2,1,1,1,1,1,2,1,1,2,1,2,1,2,1,1,1,2,2,2,1,2,2,1,1,1,1,1,2,1,1,1,1,2,1,2,2,2,2,2,1,2,1,1,2,2,1,2,1,1,2,1,1,2,1,1,1,2,1,1,1,2,1,2,2,1,1,2,1,1,2,2,1,1,1,1,2,1,2,1,2,1,1,1,1,2,1,3,1,2,2,2,1,2,1,2,2,2,3,1,1,2,2,1,1,2,1,2,1,1,2,2,1,1,1,1,2,1,1,1,1,1,1,2,1,3,1,1,1,1,3,1,2,1,1,2,3,2,1,1,2,2,1,1,2,1,2,195.955427
1,2,2,2,1,2,1,2,2,2,1,2,1,1,1,1,2,2,1,1,2,1,2,1,2,2,1,3,1,2,1,2,1,1,1,1,1,1,1,3,2,1,1,2,2,2,1,1,1,1,1,2,2,1,1,1,2,2,2,2,2,2,2,2,1,1,1,1,1,3,2,1,1,3,1,1,2,1,2,2,2,1,1,1,1,1,1,1,1,2,1,1,2,1,1,2,1,2,1,1,1,1,2,2,1,1,1,1,1,1,1,2,1,1,2,1,2,2,1,3,2,2,1,1,2,2,2,3,2,3,1,1,1,1,1,2,3,2,2,1,1,2,1,1,1,1,1,2,2,1,1,1,2,1,2,2,2,2,2,2,1,1,2,2,1,1,2,1,1,1,1,2,2,1,1,1,2,3,1,1,1,2,3,1,2,1,1,1,2,1,2,1,2,1,3,3,2,3,1,1,1,3,2,2,2,1,2,1,1,1,1,1,1,1,2,2,2,1,3,1,1,1,1,1,1,2,2,1,2,1,3,1,1,1,2,3,1,3,1,1,2,2,1,1,2,1,1,1,2,2,2,1,1,2,1,1,2,1,1,1,1,2,1,2,1,1,2,1,1,1,2,1,1,1,2,2,2,1,1,1,1,2,1,1,1,2,2,1,2,1,1,2,1,1,1,1,2,2,1,2,1,3,1,1,2,2,2,2,1,1,1,1,2,1,2,2,1,1,1,1,2,2,2,1,1,2,1,2,1,1,1,2,1,1,2,1,2,2,1,2,1,1,1,2,1,1,3,1,2,2,1,1,1,1,1,2,1,1,1,2,2,1,1,1,1,1,3,1,3,2,3,1,2,1,2,2,1,1,2,2,1,2,1,1,1,1,2,1,1,1,1,2,3,1,3,2,1,2,2,1,2,1,1,1,2,1,1,1,2,1,1,2,1,1,3,1,2,1,2,1,1,2,1,1,2,2,2,2,1,1,1,2,1,2,1,1,1,1,2,2,1,2,2,3,2,2,1,2,1,1,1,2,2,1,2,1,2,1,2,1,2,1,2,1,1,2,1,2,1,3,1,1,2,2,1,2,1,1,3,2,2,2,2,1,2,1,2,2,2,2,2,1,2,2,1,1,1,1,1,1,2,1,1,1,1,3,1,1,1,1,1,198.63906
1,1,1,1,1,1,1,3,3,2,1,2,1,2,1,2,3,1,1,1,1,1,1,1,3,2,1,1,2,2,2,1,2,2,2,2,1,1,2,2,3,2,1,2,1,2,1,3,1,2,1,1,2,1,1,1,2,3,2,2,1,1,1,1,1,1,2,2,1,1,1,1,1,1,2,2,3,1,1,2,2,3,1,2,1,2,1,2,1,2,1,2,1,1,2,2,1,1,1,2,2,1,2,2,2,2,1,2,1,1,1,3,1,2,2,1,2,1,2,1,1,1,1,2,1,2,3,2,1,1,1,2,2,1,2,3,2,1,1,1,2,1,1,1,2,1,1,1,1,2,1,2,2,1,1,1,1,2,1,2,2,2,1,1,2,1,2,1,1,1,1,1,1,2,1,2,2,1,1,3,1,1,1,1,2,1,1,1,3,1,2,1,1,1,1,2,3,2,1,1,1,3,1,2,1,1,3,1,1,1,1,1,2,1,1,2,2,1,3,1,1,1,1,3,2,2,1,3,1,2,2,1,1,1,2,1,2,1,1,1,3,2,2,1,1,1,1,2,1,2,1,2,2,1,1,1,1,1,1,1,1,2,3,1,1,1,1,2,1,2,2,2,2,2,1,1,1,1,1,1,1,2,1,1,1,2,1,1,1,3,2,1,1,2,2,1,1,2,2,2,1,1,3,1,1,2,2,1,2,1,1,1,2,3,2,2,2,1,1,1,1,1,1,2,2,1,2,2,1,2,1,2,1,1,2,3,2,1,1,2,2,1,2,1,3,2,3,1,1,2,1,2,1,1,1,1,1,3,1,1,1,1,1,2,1,1,2,1,1,1,1,1,1,2,1,3,1,2,2,1,1,2,1,2,2,2,1,1,2,1,1,1,2,2,3,1,1,2,1,2,3,2,1,2,1,1,1,1,2,1,2,2,1,1,2,1,1,1,1,1,2,1,3,1,1,1,2,1,2,3,2,1,3,2,2,2,1,2,1,1,1,1,2,1,2,1,1,1,2,1,2,1,1,1,1,1,2,1,1,1,1,1,2,2,1,2,2,2,1,1,1,1,1,2,1,2,2,1,1,1,1,1,1,3,1,3,2,2,2,2,1,2,2,3,3,2,1,2,1,3,2,1,1,2,1,1,3,2,1,1,1,2.102805
1,1,2,3,1,1,1,1,1,1,1,2,1,2,1,1,2,3,3,1,1,1,2,1,2,3,1,1,1,2,1,1,2,2,1,1,1,1,1,2,2,3,1,2,1,1,2,1,1,2,1,1,2,2,2,1,2,3,1,1,1,1,3,2,2,1,1,2,2,1,3,1,1,2,1,2,1,1,2,1,1,1,1,2,1,2,2,2,1,3,2,1,1,1,1,1,1,1,1,1,1,1,2,1,2,2,3,1,1,2,1,2,1,1,1,1,2,3,1,2,2,1,2,1,1,1,2,3,1,1,1,3,1,2,1,3,1,2,1,1,1,3,1,1,1,1,2,2,3,1,1,1,2,2,3,2,2,2,1,2,1,1,1,1,1,2,1,1,2,3,1,2,2,2,1,1,1,1,2,2,1,2,2,1,1,1,1,1,3,3,2,1,1,3,1,1,1,3,1,2,1,1,2,2,1,1,1,2,1,1,1,1,1,1,2,1,1,2,1,2,2,1,1,3,1,1,3,2,1,1,1,2,1,1,2,2,1,1,1,1,1,1,2,1,3,2,2,1,2,2,1,1,1,1,1,2,1,2,2,1,1,2,1,1,2,1,2,3,1,1,1,1,1,2,2,2,2,1,2,2,2,1,1,1,1,3,2,2,2,2,2,1,1,2,1,2,1,1,2,3,1,2,1,1,3,1,1,1,3,2,1,1,1,2,3,2,1,1,1,3,2,2,1,1,1,1,1,2,2,1,1,2,2,1,2,2,1,2,1,1,1,2,2,3,2,2,2,3,3,1,1,1,2,1,2,1,2,1,2,1,1,1,1,1,2,1,1,1,1,2,2,1,2,1,1,2,1,1,1,1,2,1,1,1,2,2,2,1,2,3,2,1,1,2,1,1,1,2,1,2,2,2,1,2,1,2,2,1,1,3,1,1,2,3,1,1,2,1,1,1,2,2,1,1,2,2,2,1,2,1,1,3,1,1,1,2,2,1,1,1,2,1,1,2,2,3,2,3,1,2,2,2,1,1,2,1,2,2,1,1,1,1,1,2,1,2,2,2,1,2,3,3,1,2,1,1,2,1,2,1,1,1,2,3,1,3,1,1,2,2,2,2,2,1,1,1,3,2,2,1,2,1,1,1,1,2,1,1,1,1,2,203.544136
1,1,1,1,1,2,1,1,1,2,1,1,1,1,1,3,2,3,2,1,1,3,1,1,1,1,1,2,1,3,1,2,1,1,1,1,1,1,2,1,1,1,1,1,2,1,1,1,1,1,1,2,1,1,2,2,2,3,1,1,2,2,2,2,2,1,2,1,3,1,1,2,1,1,1,1,2,2,2,1,1,2,1,1,1,2,1,2,1,2,1,3,1,2,1,3,2,2,2,1,1,1,2,2,3,1,1,1,3,1,1,1,1,1,1,1,1,2,1,1,2,1,1,1,2,1,2,1,1,2,1,3,2,1,2,1,3,2,1,2,1,1,1,1,2,1,2,1,2,1,1,2,1,1,1,1,1,1,2,3,2,1,2,1,2,1,1,2,1,3,1,2,2,1,1,2,2,2,2,2,1,1,1,1,1,1,1,1,2,1,1,1,2,1,2,1,1,3,1,1,2,1,2,1,3,1,2,2,1,1,1,1,1,1,1,2,1,1,1,2,3,3,1,1,1,1,1,2,2,1,2,2,1,1,1,1,1,1,1,2,2,1,1,1,2,1,1,1,2,1,1,2,1,1,1,2,2,1,1,1,1,1,2,1,1,3,1,2,2,2,2,2,3,3,1,2,1,1,1,2,1,2,2,1,1,2,1,3,2,1,2,1,1,1,2,2,2,1,3,1,2,2,2,2,2,2,2,1,1,1,2,2,1,1,1,1,1,1,1,1,2,2,2,3,1,1,1,2,2,1,1,1,1,1,1,3,1,2,1,2,1,3,1,1,1,1,2,3,2,1,1,1,2,1,1,1,1,2,1,2,1,1,2,3,1,1,2,1,1,1,1,1,2,1,1,1,2,2,2,2,2,1,2,1,1,2,2,1,1,1,1,1,3,2,2,1,1,2,1,1,1,2,1,1,1,1,3,1,2,2,2,2,2,2,1,3,2,1,2,1,2,1,1,2,1,3,2,1,2,1,2,3,2,1,2,2,1,1,2,1,2,1,1,1,2,1,1,1,2,2,1,2,1,2,1,2,1,1,1,1,1,1,2,1,1,2,1,1,2,2,2,2,3,1,1,1,2,1,2,1,2,1,1,2,1,1,1,1,1,1,1,1,1,1,2,1,2,1,1,2,1,3,2,2,1,2,2,2,1,2,2,599.105027
1,2,1,2,1,2,1,2,1,3,1,2,2,2,2,2,1,1,2,1,1,1,1,1,1,2,2,1,1,2,1,1,1,2,2,1,1,1,1,1,2,1,1,2,1,2,1,1,1,2,2,1,2,2,2,1,1,2,2,3,2,1,2,3,1,1,1,1,1,1,1,1,2,1,2,2,1,1,2,1,2,2,1,1,2,1,1,1,1,1,2,3,2,2,1,2,2,2,1,1,2,1,2,1,2,1,2,1,2,1,1,2,1,1,2,1,1,1,1,2,1,1,1,3,1,1,2,1,1,2,1,2,2,3,2,3,1,2,2,1,1,1,1,2,1,1,1,1,1,1,1,1,2,1,1,1,3,1,1,3,2,2,1,1,1,1,1,1,1,2,2,1,2,1,1,1,3,1,1,3,2,1,2,1,2,1,1,1,2,1,2,1,1,2,1,1,3,2,1,1,1,1,2,1,2,1,1,2,1,1,1,1,1,3,2,2,1,1,1,1,1,1,1,1,1,1,1,1,2,1,1,1,1,1,2,2,1,3,1,1,3,2,2,1,1,2,2,1,1,2,2,2,1,1,1,1,1,2,2,2,1,2,1,1,1,2,1,1,1,2,2,2,2,3,1,2,1,1,1,2,2,2,2,1,1,2,1,1,2,2,1,1,2,2,2,1,2,1,1,2,1,2,2,1,2,2,1,1,2,1,2,1,2,1,2,3,2,1,2,1,1,2,2,1,1,1,2,1,2,1,3,2,2,3,1,3,2,2,2,1,1,1,1,1,2,3,2,3,1,2,1,1,1,1,2,1,1,2,1,1,1,2,1,1,1,2,1,1,1,2,1,1,2,2,1,2,3,1,1,1,1,1,1,1,2,1,1,1,1,2,1,1,2,2,2,1,2,2,2,3,2,2,1,2,2,1,2,2,1,2,1,2,1,2,2,1,3,1,2,2,3,3,2,1,1,1,1,1,1,1,2,2,1,1,1,2,1,1,1,2,1,2,1,1,1,1,1,2,1,1,1,3,1,1,3,1,2,1,1,2,1,2,3,1,1,1,1,2,1,1,2,1,2,3,3,1,1,1,2,1,2,2,1,1,1,1,1,1,1,1,1,1,2,1,1,2,1,1,1,3,1,2,1,1,1,1,1,2,2,3,1,191.457514
1,2,2,2,1,1,2,1,2,1,1,2,1,1,2,2,1,1,1,2,2,1,1,3,3,2,1,1,1,1,2,1,2,1,2,1,1,1,2,2,1,2,2,2,1,1,1,2,2,2,1,1,1,1,1,1,1,1,2,1,2,2,3,2,2,1,1,2,2,2,2,2,2,3,1,3,2,1,2,2,1,1,1,1,1,2,1,1,1,2,1,1,1,1,3,2,1,3,1,2,1,2,1,1,1,2,2,1,1,1,1,1,1,1,1,1,1,1,2,2,1,2,2,1,2,1,1,2,1,2,1,1,1,2,2,1,2,1,1,1,1,1,1,1,1,1,1,1,1,2,1,1,1,1,1,1,2,1,2,1,1,3,1,2,1,1,2,2,1,1,1,1,1,2,1,1,1,2,1,1,2,1,1,1,1,2,1,2,2,1,1,1,1,1,1,2,1,3,1,1,2,2,2,1,1,1,1,1,1,1,1,1,2,1,2,1,2,1,1,1,1,2,3,1,1,1,3,1,1,2,2,2,1,1,2,2,1,3,1,2,3,1,1,2,1,1,1,3,1,3,3,1,1,1,1,1,2,1,2,1,1,1,2,2,2,1,1,2,2,3,1,1,1,2,3,2,2,1,1,2,1,1,2,2,1,1,1,2,2,2,1,1,1,1,1,2,1,1,2,1,1,2,2,1,1,2,1,1,2,1,2,1,2,3,3,1,2,2,1,2,1,1,1,1,1,1,1,1,1,1,1,1,1,1,1,2,2,2,2,2,2,1,1,1,3,3,2,2,2,2,1,1,1,1,2,1,1,2,1,1,2,1,2,3,1,1,2,1,1,1,1,1,1,1,1,2,3,1,1,2,1,2,1,1,1,2,1,1,2,1,2,2,3,2,1,2,1,3,1,3,3,1,2,1,2,1,1,2,2,1,2,2,1,1,1,2,1,2,1,2,2,1,2,1,1,1,1,1,1,1,1,2,1,2,1,2,2,3,1,1,1,2,1,2,2,1,1,1,1,2,2,1,3,1,3,2,1,1,2,2,1,2,3,1,2,2,2,1,1,1,2,2,3,1,1,2,1,1,1,2,1,1,2,1,1,2,3,3,3,1,2,2,2,2,1,1,2,1,1,1,1,1,1,1,1,3,1,2,1,1,1,900.65291
1,3,3,2,1,1,2,3,1,2,1,1,2,1,1,3,2,1,2,2,2,1,1,1,3,1,1,1,2,1,1,2,2,3,1,1,1,1,2,2,1,3,1,3,3,3,1,1,1,1,1,1,3,1,2,2,1,1,1,2,1,1,1,2,2,1,1,1,2,1,1,2,2,1,3,3,2,3,1,1,2,2,1,1,1,2,2,1,2,1,2,1,1,1,2,2,1,2,1,1,2,1,2,2,3,1,2,1,1,2,1,1,2,1,1,2,1,1,1,3,2,2,1,1,2,2,2,3,2,2,1,3,1,1,3,1,2,1,2,1,1,1,2,1,1,2,2,2,2,1,1,2,1,3,2,1,1,1,1,3,1,2,1,2,1,1,1,1,2,2,2,1,1,1,1,2,2,2,1,2,1,1,2,2,1,1,1,2,3,1,1,2,2,2,1,1,2,3,2,2,3,2,1,1,3,1,3,1,2,2,2,1,1,1,2,1,1,1,1,2,1,2,3,2,1,1,1,1,2,1,2,1,2,1,3,1,1,2,1,1,2,2,2,3,1,2,1,1,1,1,3,2,1,2,2,2,2,2,1,3,2,1,1,1,2,2,1,2,2,1,1,2,1,1,2,1,2,1,1,1,2,2,1,1,1,2,1,2,2,3,2,2,1,1,1,1,1,2,1,1,1,2,1,1,2,2,1,1,1,1,1,1,1,1,2,2,2,1,1,2,1,2,1,1,1,2,2,1,1,2,2,1,1,1,2,1,2,2,1,2,1,3,2,2,1,1,2,1,2,3,1,2,1,1,1,1,1,1,1,1,1,2,2,2,1,1,2,1,1,1,3,2,1,1,1,2,1,1,1,2,1,3,2,2,2,2,1,1,1,1,1,1,2,1,1,1,2,3,2,1,2,2,1,1,3,1,1,1,1,2,1,2,3,2,1,1,1,2,1,1,1,3,2,1,1,3,1,1,3,1,1,2,3,1,1,2,1,3,1,3,1,1,1,1,1,2,1,2,1,2,2,2,1,2,1,2,2,2,2,1,1,1,1,2,2,1,2,1,1,1,2,2,2,2,2,3,2,2,2,1,1,1,1,2,1,1,1,1,3,2,1,1,1,1,1,1,3,2,1,2,2,2,1,1,3,1,2,2,1,1,2,603.984733
2,1,1,1,2,2,1,1,1,2,3,1,1,1,1,3,2,1,1,2,2,1,1,1,1,2,2,1,1,1,1,1,2,2,1,2,2,1,2,2,2,1,3,2,2,1,2,1,1,3,1,1,2,1,1,1,2,2,1,2,1,1,1,2,2,2,1,1,1,2,1,2,1,1,1,1,2,2,1,2,2,1,1,1,1,2,2,1,1,2,2,2,1,2,1,3,1,2,1,2,1,1,1,2,1,1,1,1,2,1,1,1,1,2,2,2,1,2,1,2,1,1,1,2,1,1,2,1,1,1,3,2,1,1,1,2,1,2,2,2,1,1,1,1,1,1,1,1,1,1,1,1,2,1,1,1,2,2,2,2,2,2,1,2,2,1,2,2,1,3,1,1,2,1,2,1,1,2,2,1,2,1,2,2,1,1,2,1,1,1,1,1,2,3,1,2,1,1,2,2,2,2,2,2,2,1,2,1,1,1,1,3,2,3,3,2,2,2,1,1,2,3,1,2,1,1,1,2,1,1,2,1,1,1,1,1,1,3,1,1,1,1,3,2,1,1,2,2,1,2,1,2,2,1,1,2,2,1,1,1,1,1,2,2,3,2,2,1,1,2,1,2,2,2,2,2,1,2,2,1,1,3,2,1,1,2,1,2,1,2,1,2,1,1,3,1,1,2,2,3,1,1,1,1,1,1,1,2,2,1,2,1,2,1,2,2,2,1,1,2,2,2,1,1,1,3,1,2,1,1,1,2,1,2,2,3,1,2,2,2,3,1,1,2,2,3,3,1,2,1,3,1,1,2,1,1,1,1,1,1,1,2,2,1,1,1,1,1,3,3,1,2,3,1,1,2,1,3,1,3,1,2,1,1,1,2,1,1,2,2,1,1,2,2,1,2,1,1,1,1,1,2,1,1,1,1,2,2,2,1,2,2,1,2,1,1,3,1,2,1,2,1,1,1,1,2,2,1,3,1,2,2,2,1,2,1,2,2,1,2,1,3,2,1,2,1,1,2,1,2,1,1,1,2,2,2,1,1,2,2,1,1,1,1,2,2,3,1,2,2,1,1,1,2,3,2,1,1,3,1,1,3,2,2,1,2,1,2,2,2,1,1,1,1,3,1,2,2,1,1,1,2,2,2,1,1,1,2,2,1,2,596.482128
1,1,3,1,2,2,1,2,1,2,1,2,1,2,2,2,3,1,3,1,2,2,1,1,2,2,1,1,1,1,2,1,2,3,2,1,2,1,1,1,1,2,2,2,1,1,1,1,1,1,2,2,2,1,3,1,1,2,2,2,1,1,2,1,1,2,2,2,2,1,1,1,1,1,1,2,1,2,2,2,2,2,2,2,1,1,1,2,2,3,1,1,2,1,3,1,1,1,1,1,1,2,2,3,2,1,1,1,3,2,1,2,1,1,2,1,1,3,2,1,2,2,1,1,3,2,3,1,1,1,2,3,1,1,1,2,2,1,2,1,1,1,1,1,1,1,1,2,1,1,1,1,2,1,1,1,3,1,1,1,1,2,1,1,2,1,2,2,1,2,1,2,2,1,1,2,3,1,2,3,1,3,2,1,1,1,1,2,2,1,1,1,1,1,2,2,2,3,1,1,1,1,1,1,1,1,2,1,1,1,1,1,1,1,2,1,2,1,2,1,1,1,1,2,1,2,1,2,2,1,2,1,1,2,2,2,2,2,2,1,1,1,2,2,3,2,1,2,1,2,2,2,1,2,2,1,2,1,2,1,1,1,2,3,1,3,1,2,1,1,1,1,1,1,2,1,1,2,2,2,2,1,2,2,1,2,2,3,2,2,1,1,1,2,1,2,1,1,1,1,2,2,2,1,2,1,1,1,1,2,2,1,1,1,2,2,2,1,2,1,2,2,2,1,1,1,1,3,1,1,2,2,1,2,2,3,1,1,2,2,2,1,1,1,1,1,1,1,1,1,1,3,1,2,2,3,1,1,1,1,2,2,1,1,1,1,1,1,2,1,2,1,1,1,1,2,2,1,1,1,1,2,2,1,1,1,2,1,2,3,1,1,2,2,1,1,2,3,1,1,3,2,1,1,2,2,1,1,1,1,2,1,2,2,1,1,2,1,2,1,1,1,2,2,1,3,1,3,2,2,2,2,1,1,1,2,1,1,1,1,1,2,1,1,2,2,1,1,2,1,2,1,2,2,1,1,2,2,1,1,1,2,2,2,1,1,3,2,1,2,2,1,3,2,1,1,1,1,2,2,1,1,1,2,1,2,2,1,2,1,1,1,1,1,2,1,3,1,1,1,2,1,1,1,1,1,2,1,2,1,3,203.488989
2,1,1,2,1,1,1,2,2,2,1,2,1,2,1,2,2,3,2,2,2,1,1,3,2,1,1,1,1,1,1,1,1,2,3,1,1,1,1,2,2,2,2,1,2,2,1,1,1,2,2,1,2,1,1,3,2,2,2,2,1,1,3,2,2,1,2,1,2,1,2,1,2,2,2,1,2,2,1,1,1,1,2,1,1,1,1,3,1,2,2,2,2,2,2,3,2,2,2,2,2,2,2,1,2,1,1,1,1,2,1,2,2,2,1,1,3,2,1,1,2,1,1,3,2,2,3,2,1,1,2,2,2,1,1,2,2,1,2,2,2,1,1,1,1,1,2,1,2,1,2,2,1,1,1,1,1,1,2,3,1,2,1,1,3,1,1,3,1,2,2,3,2,1,1,2,3,2,1,3,2,1,1,2,1,2,1,2,2,1,2,2,1,1,1,1,2,2,1,1,1,1,3,1,1,1,3,1,2,1,2,2,2,2,2,1,2,1,2,2,1,2,1,1,1,2,1,1,1,1,2,1,1,2,2,1,1,1,1,1,1,1,3,2,2,1,1,1,1,2,1,1,2,2,1,2,2,2,1,1,1,1,1,1,1,2,2,2,2,1,1,2,2,2,2,1,2,2,2,1,2,1,2,1,1,3,2,1,1,1,2,1,2,1,1,1,3,1,2,1,1,2,1,1,1,2,1,1,1,1,1,1,2,2,2,1,2,2,1,1,2,1,1,1,1,2,1,2,1,1,1,3,1,2,1,2,2,2,2,1,2,1,1,1,3,3,1,2,1,1,1,2,3,2,1,3,1,1,2,1,1,1,1,1,1,1,3,1,2,1,2,1,3,2,1,2,2,1,1,3,1,3,2,1,2,2,2,1,2,1,1,2,2,1,3,1,1,1,2,1,1,1,1,2,3,1,1,1,2,1,1,2,2,3,1,1,2,2,2,1,2,1,2,1,1,1,2,3,2,1,1,1,3,2,1,2,1,3,2,2,2,1,1,1,1,1,1,1,1,2,1,2,2,1,1,2,1,1,2,3,1,1,2,1,2,1,2,2,1,1,3,1,2,2,2,1,3,1,3,1,1,2,1,2,1,2,2,1,1,1,2,1,1,1,3,1,2,1,3,2,1,2,1,2,1,2,1,1,1,1,1,1101.768207
1,1,2,1,1,1,2,2,2,3,2,2,1,1,1,2,2,1,2,1,2,1,1,1,3,2,2,2,1,1,1,3,1,2,2,1,2,2,1,1,1,1,1,2,1,1,1,1,1,1,1,1,1,1,2,2,1,1,2,1,2,1,2,2,2,1,1,1,2,1,1,2,1,3,1,1,2,1,2,2,3,2,1,1,2,1,2,1,2,1,2,1,2,1,1,1,1,1,1,1,1,1,1,2,1,2,1,1,3,2,1,2,1,1,1,2,2,1,2,1,1,1,1,2,2,1,2,2,1,1,1,1,1,2,1,2,1,3,2,2,2,2,2,1,2,1,2,1,3,2,1,1,2,2,1,2,2,2,2,2,1,2,1,2,1,1,1,1,2,1,3,2,1,1,1,2,2,2,2,2,1,1,1,2,2,1,1,1,1,1,1,1,2,1,1,2,1,3,1,2,1,3,1,1,2,1,2,2,1,1,2,1,2,2,2,2,2,1,1,2,1,2,1,2,1,2,1,1,1,1,1,2,1,2,3,1,2,1,2,2,2,1,2,1,2,2,1,2,2,2,2,1,1,1,2,1,3,1,2,2,1,1,1,2,1,2,2,1,2,2,1,1,1,1,2,1,1,2,2,2,1,1,1,1,2,1,2,1,1,2,2,1,2,2,2,2,2,1,2,1,2,1,2,2,2,2,1,1,1,2,1,1,1,3,2,2,1,2,1,1,2,2,2,1,1,1,2,2,1,1,2,2,1,3,1,1,1,3,1,1,2,3,1,1,1,2,2,1,2,2,1,1,3,2,2,1,1,1,2,1,1,2,1,1,1,1,2,1,1,2,1,1,3,1,3,2,2,1,2,1,1,1,1,1,1,2,1,1,2,1,1,1,1,1,1,2,2,3,1,2,2,3,1,1,2,2,2,2,1,1,1,2,1,2,1,2,2,2,2,1,1,1,3,1,1,3,2,1,2,1,1,2,1,1,1,2,1,1,1,2,3,1,2,2,1,1,1,2,2,2,1,2,1,1,2,2,2,1,2,1,1,1,1,1,2,3,3,2,1,1,1,2,1,2,3,2,1,1,1,1,1,1,1,2,1,1,1,1,2,1,1,2,2,2,1,2,2,1,1,2,2,1,1,1,1,1,1,2,1,3,1,202.8385
2,3,1,1,1,1,2,3,1,2,2,1,1,1,1,3,1,3,2,1,2,3,1,1,1,1,2,3,1,1,1,2,2,1,1,1,1,1,2,1,1,2,1,2,1,1,1,1,3,1,2,1,1,2,2,2,2,1,1,3,1,1,2,3,1,1,2,1,3,1,2,3,1,1,1,3,1,2,2,2,2,2,1,1,2,1,2,1,1,3,1,2,2,1,1,1,1,2,3,2,1,2,2,1,2,1,1,2,2,2,1,1,1,2,1,2,1,1,1,2,1,1,1,1,1,2,2,2,1,1,3,2,1,2,1,1,1,3,1,3,2,2,2,2,2,1,2,2,2,1,1,2,1,1,1,1,2,2,2,1,1,2,1,2,2,1,2,3,2,1,1,2,2,1,2,2,1,2,2,1,1,1,2,2,2,1,2,1,2,1,1,1,2,1,1,1,1,2,2,1,2,1,1,1,1,1,3,1,1,1,1,1,3,1,1,2,1,1,2,1,1,3,2,1,1,1,1,1,2,2,1,1,1,1,2,1,1,2,2,1,1,1,2,2,1,1,1,1,2,1,1,1,2,1,2,1,2,1,1,1,1,2,3,1,1,2,2,2,2,2,1,1,1,1,1,1,3,2,1,1,2,1,3,2,1,1,3,1,1,1,1,1,1,2,2,1,1,1,2,1,1,2,3,1,1,2,1,1,1,2,3,1,1,1,3,2,3,1,1,2,2,2,1,1,2,2,1,2,3,1,1,1,1,1,2,3,1,1,1,2,2,2,1,1,2,2,1,1,1,2,1,1,1,3,2,1,1,2,1,3,1,2,1,2,2,1,1,2,1,2,3,1,1,1,1,1,2,1,3,1,1,2,1,1,2,1,1,1,1,1,1,1,2,1,2,1,2,2,1,2,1,1,2,1,2,1,1,1,2,1,1,2,2,1,1,2,2,2,1,2,2,3,2,1,2,1,1,2,1,1,3,1,1,1,1,2,1,1,1,2,2,1,1,3,1,2,1,3,1,1,1,2,1,1,2,1,2,2,1,2,1,2,2,2,1,3,1,1,1,1,1,2,1,1,2,1,2,1,2,3,1,1,1,1,1,2,2,1,2,2,1,1,1,1,2,1,2,1,3,1,1,2,2,2,2,2,1,1,1,1,2,807.694298
2,1,2,1,2,1,2,1,1,1,2,2,1,2,1,2,3,2,2,1,1,1,1,2,2,1,1,1,1,2,2,2,2,1,2,1,1,2,1,3,2,1,1,2,1,3,2,2,2,2,1,2,1,2,3,2,3,3,2,1,2,1,3,1,1,1,2,1,1,1,1,2,2,2,3,1,2,1,3,2,3,2,1,1,1,3,1,1,2,1,1,2,1,2,1,1,1,2,1,2,1,2,1,1,1,1,2,1,2,1,2,1,2,3,1,1,2,2,1,1,2,1,1,3,1,3,1,1,1,1,2,1,1,1,2,2,1,2,2,1,1,1,2,2,1,1,2,1,2,1,1,2,2,1,1,2,1,1,1,1,1,1,1,2,2,1,1,1,1,1,2,2,1,1,2,1,1,2,1,1,1,2,2,1,1,1,2,1,2,2,1,1,2,1,1,2,2,2,2,2,2,1,2,1,1,1,2,1,2,1,2,2,1,2,1,2,1,1,1,1,3,1,2,1,3,1,2,1,1,1,3,2,1,2,2,1,1,3,1,2,2,1,2,1,2,1,1,1,1,2,1,1,1,3,1,2,1,3,1,1,1,1,2,3,1,2,2,1,1,1,1,1,2,3,2,1,2,1,2,1,1,2,1,1,1,3,1,2,3,3,1,1,1,2,2,1,1,2,1,2,1,2,1,1,1,2,2,1,2,2,1,1,1,2,1,2,2,2,1,1,2,2,2,3,1,1,1,3,3,2,2,1,1,1,1,3,1,2,1,3,2,1,2,2,2,2,3,2,1,1,1,2,1,1,1,2,1,3,1,2,2,1,1,2,1,1,3,1,1,2,1,1,2,1,1,3,1,1,1,1,1,2,1,1,1,2,1,1,2,2,1,2,1,1,1,1,2,1,2,1,2,2,2,1,1,1,2,2,2,1,1,2,1,2,1,1,2,1,1,1,2,2,2,1,1,1,1,1,2,1,2,1,1,2,1,1,1,1,1,1,1,1,1,1,1,2,1,1,2,1,1,2,1,2,2,2,2,2,1,2,2,1,1,1,1,2,1,2,2,2,2,1,1,2,2,1,2,1,2,2,1,3,1,3,1,1,2,2,2,2,1,2,1,2,1,1,1,1,1,1,2,2,1,1,2,2,1,1,1,1,1,804.968762
1,2,2,2,2,2,2,1,2,2,3,2,2,2,2,1,2,1,2,2,1,3,1,2,2,2,2,1,1,2,1,1,1,1,2,2,2,1,1,2,2,2,2,2,1,2,2,1,2,1,3,1,1,1,2,1,1,2,1,1,1,1,3,1,1,2,1,3,2,1,2,2,1,1,1,1,1,2,2,1,2,1,1,1,2,1,1,2,1,2,1,1,2,1,1,1,2,1,2,1,1,1,2,1,3,2,1,1,2,2,1,2,1,3,1,1,1,2,2,2,1,2,2,1,1,1,2,1,1,1,1,2,1,2,1,2,1,2,1,1,2,1,1,1,1,1,1,1,1,1,1,1,1,1,1,1,1,1,3,2,2,1,1,1,1,3,1,1,2,1,1,1,1,1,1,1,2,1,1,2,1,1,2,2,1,1,1,1,1,2,1,1,1,3,2,2,1,1,1,1,1,2,2,2,1,1,1,1,1,2,1,1,1,1,2,1,1,1,2,1,3,2,1,2,1,1,1,1,1,3,2,1,2,1,2,2,1,1,2,1,2,1,2,1,2,1,1,1,1,2,1,2,2,1,1,1,2,1,2,2,1,2,1,2,2,1,1,1,2,1,1,1,1,1,1,1,1,1,2,1,1,2,2,1,2,3,1,1,2,3,1,1,2,1,2,1,1,1,1,2,1,2,1,1,2,1,1,1,2,2,2,1,1,3,2,2,1,2,1,2,1,1,2,1,1,2,1,2,1,2,2,1,2,1,2,3,3,1,1,1,2,1,2,2,1,1,3,1,2,2,1,2,2,1,1,1,1,2,1,2,1,2,1,2,1,1,1,1,3,1,2,1,1,2,2,2,1,1,1,1,2,3,1,1,1,2,1,1,1,2,1,1,3,1,3,1,1,1,1,2,1,2,1,2,2,1,1,3,1,1,1,2,2,2,2,1,2,2,1,1,3,1,2,1,1,2,1,1,1,1,2,3,1,2,2,3,2,1,1,1,1,1,2,1,3,2,1,2,1,1,1,2,2,1,1,1,2,3,1,2,1,1,2,1,1,1,1,1,1,3,2,2,1,1,1,1,2,1,3,2,1,1,2,2,1,1,2,1,1,2,1,3,2,1,2,1,3,1,2,3,1,2,1,1,1,2,1,2,3,2,1,-7.349086
1,1,1,1,1,1,2,2,1,2,1,3,1,2,2,2,2,1,1,1,2,1,1,2,2,1,1,1,2,1,1,2,1,1,2,1,1,1,2,1,1,2,1,2,1,2,1,1,1,3,1,1,1,1,3,1,2,3,2,1,2,1,3,1,1,2,1,2,2,2,2,1,2,1,2,3,1,2,1,1,2,1,2,1,1,2,2,1,2,1,2,3,1,1,1,1,1,1,1,2,2,2,1,2,2,2,2,1,1,1,2,1,1,2,2,1,1,3,1,1,2,1,1,1,1,1,2,1,2,1,2,3,2,1,1,2,2,2,1,1,1,1,1,1,1,2,2,1,2,1,1,3,1,1,1,1,1,3,2,2,1,2,1,2,2,1,1,3,1,1,1,1,1,2,1,3,2,3,1,2,1,2,1,2,1,2,1,1,1,1,1,1,2,1,2,2,1,1,1,1,2,2,2,1,1,1,2,1,1,1,1,1,3,2,2,2,1,1,2,2,2,2,2,2,1,1,2,1,1,1,1,1,2,2,2,1,2,1,1,1,2,2,1,1,2,1,1,1,2,2,1,1,2,3,1,2,3,1,2,2,1,2,1,2,2,1,1,1,2,1,2,1,1,2,2,2,1,1,2,2,1,2,2,1,1,1,1,1,2,2,3,2,2,2,2,2,1,2,1,2,1,1,3,1,3,1,1,1,2,1,2,1,2,2,2,1,1,1,2,2,1,2,2,1,1,2,1,1,1,1,1,2,1,2,1,2,2,2,2,2,2,2,1,1,2,1,2,2,1,1,1,1,3,1,2,2,1,1,1,1,1,2,1,2,1,1,1,1,1,1,1,1,2,2,1,2,1,2,1,2,2,2,2,1,1,2,1,2,1,1,2,1,1,1,2,1,2,3,2,2,1,2,1,1,1,1,1,1,1,2,1,2,3,2,1,1,1,2,1,1,2,2,3,1,1,3,1,1,2,1,2,1,1,1,1,3,2,2,1,2,1,2,1,2,3,2,1,2,2,1,1,2,1,2,1,2,3,1,2,1,1,1,2,2,1,3,2,2,1,2,1,2,1,2,1,2,1,1,2,1,1,2,2,2,1,3,1,2,2,1,2,1,1,1,1,1,2,1,2,2,1,2,1,1,1,2,1,1,1,1,2,396.884314
1,2,1,1,2,2,1,1,1,2,1,1,1,2,1,1,2,2,2,2,1,1,2,2,1,1,2,1,1,1,1,1,1,1,1,1,1,1,2,2,1,3,1,2,2,1,1,2,2,2,1,1,2,1,3,2,2,2,1,2,1,2,2,2,2,1,1,1,2,1,1,1,2,1,1,1,1,2,1,2,1,2,1,2,1,1,2,2,2,2,2,2,1,2,1,1,1,2,1,2,1,1,2,2,1,1,2,1,1,1,1,2,1,1,2,1,1,2,1,3,3,1,1,1,2,1,2,1,1,1,1,3,1,1,1,3,2,2,1,1,2,1,1,1,2,1,2,1,1,1,2,2,2,1,1,1,2,2,2,3,2,1,1,1,1,1,1,1,1,2,1,1,1,2,1,1,1,1,1,2,2,1,1,1,1,1,1,1,1,1,1,1,1,1,2,1,2,2,2,3,1,2,2,1,2,1,1,1,1,1,1,1,2,3,1,1,2,1,3,1,1,2,1,2,1,1,1,2,3,1,3,2,1,1,1,1,1,2,1,2,2,2,2,2,2,2,2,1,2,3,2,2,1,1,1,1,2,1,2,1,1,1,2,1,1,3,1,2,1,2,2,1,3,1,2,1,2,1,2,2,1,1,1,2,1,2,1,1,2,2,2,2,2,1,1,1,1,1,2,1,2,2,1,2,1,2,1,2,1,1,1,1,2,2,2,2,2,1,3,1,1,1,3,1,1,2,1,1,3,1,1,2,1,1,1,3,2,1,1,2,1,1,1,1,1,3,3,1,1,1,1,2,1,1,1,1,1,3,2,3,1,1,1,2,1,1,3,1,2,3,1,1,1,2,1,1,1,1,2,2,1,2,1,2,1,1,1,1,2,1,1,2,1,2,1,1,2,1,2,3,1,3,1,2,1,1,2,1,3,1,1,1,2,1,1,2,2,3,2,1,1,1,3,2,1,1,2,2,1,1,3,2,2,3,1,1,2,1,1,1,1,1,1,2,2,3,1,3,1,1,2,3,3,1,1,2,2,1,1,2,2,2,1,2,1,2,2,2,1,1,2,1,2,2,1,2,2,1,3,2,1,2,1,3,1,3,3,1,1,2,2,1,1,2,1,1,3,2,1,2,2,3,1,1,2,2,1,3,1,1,1,396.307946
2,2,3,1,1,1,2,1,3,1,2,2,2,2,1,1,1,1,2,3,1,1,1,1,2,2,3,1,1,1,2,2,1,1,2,2,1,3,2,1,2,2,1,2,1,2,2,1,1,3,1,1,1,1,2,1,2,1,1,2,1,1,1,3,1,1,1,1,3,2,1,1,1,1,2,1,2,2,2,1,1,1,2,2,1,2,1,2,1,2,2,2,2,1,2,1,1,2,1,2,1,1,3,1,1,2,2,1,2,1,1,1,2,1,2,1,2,1,3,1,2,1,2,1,2,3,2,2,2,1,2,2,1,1,3,2,1,2,1,2,1,2,2,1,1,1,2,2,1,1,1,1,2,2,2,1,2,1,3,1,1,3,1,2,1,1,2,2,1,3,1,1,2,2,2,1,1,1,1,1,1,3,1,1,2,1,1,1,3,2,1,1,1,1,1,2,3,2,2,1,1,2,1,1,2,1,2,2,2,2,1,1,2,1,1,1,2,1,1,1,2,1,1,2,2,1,1,1,2,2,2,1,1,2,2,1,2,2,1,1,1,2,1,2,3,2,1,2,1,2,1,1,2,1,2,1,2,1,1,1,1,2,2,2,1,1,3,2,1,1,1,1,2,1,1,1,1,1,3,1,1,2,1,1,1,2,1,2,1,2,2,2,1,2,1,2,1,2,1,2,1,2,2,1,2,1,2,1,1,2,1,1,2,1,2,1,1,2,1,2,2,1,2,3,1,1,2,2,1,1,2,2,1,2,1,2,2,2,1,1,2,1,1,1,2,2,1,2,1,1,1,2,3,1,1,1,1,1,1,2,2,2,2,1,1,1,2,2,1,1,1,1,3,1,2,2,1,1,1,1,1,1,1,1,1,1,2,1,1,1,1,1,2,1,1,1,1,3,1,2,2,2,2,2,1,2,2,1,2,1,1,1,1,2,1,1,3,2,1,1,2,1,1,1,1,2,2,1,1,2,1,2,1,1,1,2,1,1,2,1,1,1,1,3,2,2,3,2,1,1,2,1,1,1,1,2,3,3,1,2,2,1,2,1,1,2,1,2,1,1,3,1,1,3,1,2,3,1,3,1,2,1,1,1,1,1,3,2,1,2,1,1,1,2,1,1,2,1,1,1,1,2,1,1,2,1,1,2,1,1,2,403.975161
1,1,2,1,1,1,1,2,3,1,1,1,2,2,2,1,3,3,3,1,2,2,1,1,3,1,1,1,1,1,1,1,1,1,2,1,1,1,1,1,3,3,2,1,1,2,1,1,1,2,1,1,1,2,2,2,1,1,2,2,2,2,1,1,2,2,1,1,1,1,1,1,2,2,1,1,1,2,1,1,2,1,1,1,1,2,1,2,1,1,1,2,1,1,3,1,1,2,1,2,1,1,1,1,2,1,1,2,1,1,1,1,1,1,1,1,1,1,1,2,1,1,1,1,1,3,1,1,3,1,2,1,1,1,2,2,3,1,1,2,1,2,1,1,1,1,1,1,1,2,2,3,2,2,2,1,1,2,1,1,1,1,1,2,1,1,1,3,1,1,1,2,1,2,1,2,2,3,1,1,1,1,1,2,1,1,1,1,3,1,1,1,2,1,2,1,1,2,2,1,1,1,2,1,2,1,1,1,1,1,1,1,2,2,2,2,1,2,2,1,2,2,1,1,1,2,1,2,2,1,2,2,1,1,3,1,2,2,1,1,1,1,1,1,2,1,1,1,1,1,1,2,2,1,1,2,2,1,2,2,1,2,1,2,1,1,3,1,1,1,1,1,2,3,2,2,1,1,2,1,1,1,3,2,1,1,1,3,2,2,2,2,2,1,1,1,1,1,3,1,1,2,2,1,1,2,2,1,1,1,2,2,2,2,1,2,2,1,1,1,2,1,1,1,3,1,2,2,2,1,2,2,1,1,1,1,1,1,2,2,1,2,1,2,2,2,2,1,1,2,2,3,1,1,1,1,1,1,1,2,3,1,2,1,1,1,2,1,1,2,1,1,1,1,2,1,2,1,1,1,1,3,1,2,2,1,2,1,1,1,2,1,1,1,1,1,2,1,1,2,1,2,2,1,2,1,1,1,1,1,2,1,1,1,1,1,2,1,3,1,1,2,1,3,3,3,1,1,2,1,3,1,2,1,1,1,2,2,1,2,2,2,2,2,2,2,1,3,1,1,2,2,2,1,1,1,2,2,1,1,2,1,1,2,1,2,2,2,2,2,2,1,2,2,1,2,2,2,1,2,1,1,1,1,1,2,1,2,2,1,1,1,2,2,2,1,1,2,1,2,2,2,2,1,1,2,1,2,1,3,1,-2.000492
1,1,3,2,1,2,2,2,2,3,2,2,1,1,2,1,2,1,1,2,1,1,2,1,2,2,3,1,1,1,1,2,1,1,2,1,1,1,2,2,1,2,1,1,1,1,1,2,1,1,1,1,3,1,1,2,2,1,2,1,2,1,1,2,2,1,1,1,1,2,1,2,1,1,1,2,2,1,1,1,1,1,1,1,1,2,2,1,1,1,3,2,1,1,2,2,1,2,3,1,1,3,1,1,2,1,2,1,1,1,1,2,1,1,3,1,1,1,1,2,1,2,1,1,2,2,1,1,1,2,2,2,1,1,1,2,2,1,1,2,1,1,1,2,2,2,1,1,1,1,2,1,2,2,1,1,1,1,2,3,1,1,1,2,1,1,3,2,2,2,2,2,1,2,2,1,3,2,1,1,2,1,1,2,3,1,2,1,2,1,1,1,1,1,1,2,1,2,1,1,1,1,2,1,2,1,1,2,1,1,2,1,2,2,2,1,1,1,2,2,2,3,2,2,2,1,1,1,1,1,1,1,1,1,2,1,2,2,2,2,1,1,1,2,2,1,1,1,1,2,1,1,1,2,1,1,2,1,1,2,1,1,2,1,1,1,1,2,3,1,1,1,2,1,2,1,1,2,2,2,2,2,1,1,1,1,1,1,2,3,2,3,1,1,1,1,1,1,1,2,2,1,1,1,2,2,1,1,1,1,2,1,2,1,3,2,1,2,1,2,2,2,1,1,1,2,2,2,1,1,1,1,1,1,1,3,1,1,2,1,1,2,1,1,2,1,2,1,2,1,2,1,2,1,2,1,1,2,2,1,1,1,3,2,1,2,2,2,1,2,2,2,1,1,1,2,1,2,2,2,1,2,1,1,2,2,1,3,2,1,1,1,2,1,1,1,2,1,1,1,1,2,1,1,1,1,1,1,2,1,2,2,1,1,2,1,1,1,1,1,1,2,1,2,1,2,1,2,1,1,1,3,1,2,1,1,1,1,1,1,2,2,1,2,1,2,2,2,1,1,3,1,1,2,2,2,1,3,1,2,2,1,1,1,2,3,1,2,1,1,3,2,1,1,1,1,1,1,1,2,1,1,1,2,1,1,2,2,1,2,3,1,1,3,1,1,1,1,2,2,3,1,2,1,2,1,2,1,2,2,1,203.667551
2,1,2,1,1,1,3,1,3,2,2,2,1,2,2,2,2,1,1,1,2,1,1,2,1,1,1,1,1,2,1,1,1,1,2,2,1,2,1,2,1,1,2,3,2,1,2,2,1,1,2,1,1,1,2,1,1,1,1,2,2,1,3,3,2,1,1,1,1,1,1,2,3,1,2,2,1,2,2,1,2,1,1,1,3,1,2,1,1,3,3,1,1,1,2,2,2,3,2,2,1,1,1,2,2,1,3,1,1,1,1,2,2,1,1,2,1,2,2,2,1,1,1,1,2,1,1,2,2,1,1,1,1,1,1,3,1,3,3,1,2,1,2,1,3,1,2,1,3,2,1,1,1,2,1,1,2,2,1,2,1,3,1,2,2,1,1,2,1,2,1,1,1,2,2,2,1,2,1,2,1,1,2,2,1,2,1,2,1,2,1,3,1,2,1,3,1,2,1,2,1,2,1,1,2,1,2,1,1,1,1,1,2,2,1,1,2,1,1,2,2,1,1,1,1,1,1,2,1,1,2,1,1,1,3,2,1,2,1,2,2,1,1,1,1,2,1,1,2,2,2,1,1,1,2,1,2,1,1,1,1,1,1,2,1,2,1,2,1,1,1,2,2,3,2,1,1,1,2,2,2,2,1,1,1,1,1,1,1,1,1,1,2,2,3,1,1,2,3,2,2,2,2,2,2,1,1,1,2,2,2,1,1,2,2,1,1,1,1,2,2,2,3,2,1,1,1,2,1,1,1,1,2,2,1,1,1,2,1,2,2,2,1,2,2,2,2,1,1,2,1,2,1,1,1,2,1,3,2,2,3,2,1,1,2,1,1,1,1,1,3,2,2,1,1,2,1,2,2,2,1,2,2,2,1,2,1,1,1,3,3,1,2,1,2,2,2,1,1,2,1,2,1,1,2,1,2,1,2,1,1,2,2,1,1,1,2,2,1,2,2,2,1,1,1,1,2,1,3,1,1,2,2,1,1,2,2,2,1,1,1,1,2,2,3,1,1,1,1,1,2,3,1,1,2,2,2,1,1,2,2,1,2,2,1,2,2,1,1,2,2,1,1,3,3,1,2,1,2,1,2,1,3,2,1,2,2,2,1,1,1,2,1,1,1,1,1,1,1,1,2,3,1,2,1,1,1,2,1,1,1,403.631238
1,1,1,1,1,1,2,1,1,2,1,2,1,2,1,2,2,1,2,2,2,1,2,1,2,2,2,1,1,1,1,1,1,1,1,2,2,2,1,3,1,1,1,2,1,2,2,1,1,2,1,1,1,2,1,2,1,2,2,2,1,1,2,1,2,2,1,1,1,1,1,1,1,2,1,1,2,2,2,1,3,2,2,1,1,1,2,2,1,2,3,2,1,2,2,3,1,1,1,2,1,1,3,1,1,1,2,1,2,2,1,1,1,1,2,1,1,1,1,2,1,2,1,1,1,2,1,2,3,2,1,1,2,2,1,1,1,1,1,2,1,1,1,2,1,1,1,2,1,1,1,2,2,1,2,1,1,1,1,1,1,1,1,3,3,1,1,1,2,3,1,1,1,1,1,2,2,1,3,2,1,1,3,2,1,2,1,1,1,1,1,1,1,1,1,2,1,1,1,1,1,2,1,1,1,1,1,1,2,3,2,1,2,1,1,1,2,1,2,2,1,2,1,2,1,1,1,1,2,1,2,1,1,1,2,2,1,1,2,1,2,1,2,3,3,2,1,1,2,1,1,2,1,1,1,1,2,2,3,1,2,1,2,2,1,2,1,2,1,1,2,3,1,2,1,1,1,3,2,1,2,1,1,1,2,2,1,1,1,1,2,3,1,2,2,2,1,1,2,2,1,1,2,2,3,3,1,1,1,1,1,1,1,2,2,3,1,1,1,1,1,2,1,1,2,1,2,2,2,1,1,2,1,1,1,1,1,2,2,2,2,1,2,1,1,2,2,2,1,2,1,3,1,1,2,2,1,1,1,2,2,2,1,2,1,1,1,1,2,2,1,1,1,2,1,1,1,1,1,1,1,2,2,2,1,1,2,1,2,1,2,2,1,1,1,1,2,1,1,2,2,2,1,1,1,1,1,2,1,2,1,1,2,2,1,2,1,1,1,1,1,2,1,1,1,2,2,1,2,1,1,2,1,2,3,2,1,1,2,2,1,2,1,1,1,2,1,1,2,2,3,1,1,1,2,1,2,1,2,2,2,1,2,1,1,3,2,1,3,2,3,1,1,1,1,2,2,1,3,2,1,2,2,2,2,2,1,2,1,1,1,1,1,2,2,1,3,2,2,1,1,2,2,2,1,1,1,2,1,3,2,399.226483
2,1,3,2,1,1,3,3,2,2,1,2,1,2,1,1,2,2,1,2,2,3,1,1,1,1,1,1,1,2,1,1,1,2,2,1,1,2,1,1,1,1,2,2,1,1,2,1,1,2,1,1,1,2,1,1,2,3,1,2,1,1,2,1,2,1,1,1,3,1,2,1,1,2,1,1,3,2,2,1,1,1,1,1,1,1,1,1,2,3,2,1,1,2,1,2,1,2,1,1,1,1,2,1,2,1,1,1,1,2,2,2,1,1,2,1,1,1,1,1,2,2,1,1,2,3,2,2,1,3,1,2,1,1,1,2,1,2,1,1,2,1,1,1,3,1,1,1,1,1,2,1,1,1,2,2,2,3,3,1,2,1,1,3,1,2,2,2,2,2,1,2,1,2,1,1,2,2,1,1,1,1,1,1,1,1,1,2,1,1,2,3,1,1,2,2,1,3,3,1,2,1,1,1,2,1,2,2,1,1,1,1,2,1,2,2,1,1,1,1,3,2,1,1,1,2,1,1,2,1,2,1,1,1,1,2,1,2,2,1,2,2,2,1,2,2,1,1,2,1,1,2,1,1,2,1,1,2,1,1,1,2,1,1,2,1,1,1,1,3,2,1,1,2,1,1,1,1,2,3,1,2,2,1,1,1,1,2,2,1,2,2,2,2,2,2,1,2,2,1,1,2,2,2,1,2,1,1,2,1,2,1,2,3,2,3,2,1,1,1,2,2,2,2,1,1,2,1,2,2,3,3,2,3,2,1,3,3,1,1,2,1,1,1,1,2,3,1,2,2,1,1,1,1,2,1,1,2,2,2,1,2,1,1,2,2,1,1,1,1,1,2,3,2,1,3,1,2,1,1,1,2,2,1,1,1,3,1,2,2,1,1,2,1,2,1,2,1,1,1,1,1,1,1,1,1,1,1,2,1,1,3,2,1,2,3,2,2,2,1,2,1,1,2,1,2,1,1,2,1,2,2,2,1,1,3,1,1,1,2,1,1,2,1,2,2,1,2,2,1,1,1,1,1,1,2,2,1,2,1,2,1,1,1,2,3,2,1,2,3,1,1,1,1,1,1,1,1,2,2,1,2,1,1,1,2,1,1,2,2,2,1,1,1,2,1,2,1,1,2,2,1,1,2,1,1,1,2,2,1,2,402.206602
2,1,1,2,1,2,2,1,1,2,1,1,1,2,1,3,2,1,2,3,3,2,2,1,1,2,2,1,1,1,1,2,1,1,1,2,1,1,2,1,2,1,2,1,1,2,2,1,1,1,1,2,1,2,1,2,1,1,2,3,1,1,3,2,3,1,2,1,2,1,2,1,3,2,1,1,2,2,1,2,1,1,1,1,1,2,2,2,1,2,1,2,2,2,2,2,2,2,2,2,1,2,2,2,1,1,2,1,2,1,1,2,1,2,3,2,1,3,1,1,1,3,2,1,1,1,1,3,1,1,2,1,1,1,3,1,2,1,2,2,1,1,2,1,2,1,2,1,1,1,1,2,1,1,1,1,2,1,1,2,1,2,1,1,2,2,2,2,1,3,1,1,1,2,1,2,1,1,2,2,2,3,1,2,1,1,1,2,1,1,1,1,1,1,1,3,1,1,2,1,1,2,1,1,1,2,1,1,2,2,1,1,3,3,1,2,1,2,2,1,2,1,1,1,2,2,1,1,2,1,1,2,1,1,3,1,1,2,1,1,1,1,1,2,2,1,3,1,1,1,1,1,2,2,1,1,2,1,1,1,1,2,1,2,1,2,2,1,1,2,3,2,2,3,1,2,1,2,1,1,1,3,1,1,2,1,2,2,1,2,1,2,1,1,1,2,3,2,1,1,1,3,1,1,1,1,1,1,2,2,1,1,2,1,2,3,3,2,1,2,2,1,2,2,1,1,1,1,1,1,2,2,1,1,1,1,1,1,1,2,3,2,2,1,3,2,1,1,1,2,1,1,2,1,2,1,1,2,1,1,1,2,1,2,2,1,1,1,1,1,2,1,2,1,1,1,2,3,2,2,1,1,2,1,1,3,1,1,1,1,1,1,2,1,1,1,3,1,2,2,1,1,1,2,1,1,1,1,1,2,2,1,1,1,2,2,1,2,2,1,1,2,1,2,1,1,1,2,3,1,1,2,1,1,1,1,2,2,2,2,2,1,1,2,2,1,1,2,1,2,3,1,1,2,1,1,1,2,1,2,1,1,1,2,2,2,1,2,2,2,1,1,2,1,1,1,2,1,3,1,1,2,1,1,1,1,1,1,2,1,1,1,3,1,2,1,1,1,1,1,2,2,1,1,1,1,1,2,2,2,1,801.020617
1,2,2,2,3,1,2,2,2,2,1,1,1,3,1,2,2,1,1,1,1,1,2,2,2,1,3,1,1,1,1,2,2,3,2,1,1,1,1,1,1,1,1,1,1,1,2,2,2,2,1,2,1,2,1,2,1,3,2,2,1,1,1,2,3,2,1,3,1,1,1,1,1,2,2,2,2,1,2,1,1,1,1,1,1,1,1,1,1,1,1,2,1,2,2,1,1,1,1,3,1,1,1,1,1,1,1,1,1,1,1,1,1,1,1,1,2,2,1,2,1,3,2,1,2,1,1,1,2,1,1,2,2,1,1,2,1,1,1,2,2,1,1,1,1,1,2,1,1,1,1,2,2,2,1,1,2,3,1,1,1,2,1,2,2,1,1,2,2,2,1,2,1,1,1,1,1,2,2,1,1,3,2,2,1,1,1,1,1,1,1,2,1,1,1,1,2,2,1,1,1,2,1,1,1,1,3,1,1,1,1,1,2,1,1,2,1,2,1,1,2,3,1,2,2,2,1,1,2,2,2,2,2,1,1,2,1,2,1,1,1,1,2,2,2,1,1,1,2,1,1,2,1,1,1,1,1,1,2,1,1,1,1,2,2,1,1,1,1,1,1,2,1,1,2,2,1,1,3,2,1,1,1,1,1,1,2,2,2,2,2,2,1,2,2,2,1,2,1,1,1,1,2,1,1,1,1,2,1,1,3,2,1,1,2,1,2,1,1,1,2,2,2,1,1,2,1,1,1,2,1,1,2,2,1,2,1,2,2,1,1,1,1,1,2,2,3,2,1,3,1,3,1,1,1,1,1,2,1,1,1,1,2,3,2,1,1,2,1,1,1,1,2,1,1,2,1,1,1,2,2,1,1,1,1,1,1,1,1,2,1,1,2,1,2,1,1,3,1,2,2,2,2,1,2,1,3,1,1,2,1,2,1,1,1,1,2,2,1,2,1,1,2,1,1,2,2,2,2,1,2,2,3,3,2,2,2,1,1,2,1,1,2,2,2,2,1,1,1,1,2,2,3,1,2,2,2,1,1,2,2,1,3,1,2,3,1,3,1,2,2,1,1,2,1,1,2,1,2,1,2,2,1,2,1,3,1,1,2,1,2,2,2,2,1,1,2,1,3,1,2,2,1,1,1,3,2,1,1,1,2,205.86287
1,1,1,2,1,1,1,1,2,3,2,1,1,1,2,1,3,3,2,1,2,2,1,1,2,1,1,1,1,1,1,2,1,1,1,1,1,2,1,1,1,2,1,1,1,1,1,1,1,2,2,1,1,2,1,1,2,1,2,3,1,1,3,1,3,2,1,2,3,2,1,3,1,1,1,1,3,2,1,1,1,1,1,1,2,1,1,3,2,2,3,1,1,2,3,3,1,2,1,2,1,1,1,1,1,3,2,2,2,1,1,1,1,2,2,1,2,1,1,1,2,1,1,1,1,2,1,1,1,2,2,2,2,1,2,2,1,2,1,2,1,1,1,2,2,1,3,1,1,2,2,1,1,1,1,1,1,2,2,1,1,1,1,1,1,1,2,2,1,1,1,2,1,1,1,1,2,2,1,3,2,2,1,1,1,2,1,1,1,1,2,1,2,1,2,2,1,1,1,1,1,1,1,1,1,1,3,2,1,1,1,1,1,2,2,1,2,1,2,1,3,2,2,1,1,2,1,1,3,1,2,1,1,1,1,2,1,1,1,1,2,1,2,1,1,1,1,1,1,2,1,2,2,2,2,1,1,2,3,1,1,1,2,2,2,2,1,1,1,2,1,1,3,3,1,1,1,2,3,1,2,2,1,1,2,2,1,1,3,3,3,2,3,2,2,2,2,1,1,1,2,2,1,1,1,1,2,1,1,2,3,1,1,1,1,1,2,2,1,1,3,2,2,2,2,1,2,1,1,1,2,2,1,2,1,2,1,2,2,1,2,2,1,1,2,2,1,2,2,1,1,1,2,2,1,1,1,2,1,1,2,1,2,1,1,1,3,2,1,2,1,2,2,2,2,2,2,2,3,2,1,1,1,2,1,1,1,1,1,2,1,1,1,1,1,1,2,2,2,3,2,1,2,1,1,1,2,1,2,2,1,1,1,2,1,1,2,3,1,1,1,2,2,1,1,2,2,2,2,1,1,2,1,1,2,2,1,1,1,2,2,1,1,2,2,1,1,2,1,1,3,2,2,2,2,1,3,2,2,2,1,2,1,1,1,2,2,1,2,2,2,1,1,2,2,2,2,2,2,1,1,2,2,1,1,2,1,2,1,3,3,1,1,1,2,1,2,2,1,1,2,1,1,2,2,1,1,1,2,1,2,403.690442
1,1,2,3,1,2,1,2,2,1,1,1,1,1,1,3,1,1,2,1,1,1,2,1,3,1,2,1,1,1,1,1,2,1,3,1,1,1,2,2,2,2,1,1,1,2,1,1,2,3,1,2,1,2,2,1,2,1,1,2,2,1,2,1,1,1,1,2,1,1,1,2,2,1,1,1,3,2,2,1,1,2,2,2,1,1,2,1,1,2,2,1,2,3,2,1,2,2,2,1,1,1,2,1,1,1,2,1,1,2,1,1,1,2,2,1,1,2,1,2,1,2,1,1,1,3,2,1,2,2,1,1,2,2,2,1,3,1,2,3,1,1,1,2,2,1,3,2,2,2,1,2,2,1,2,1,2,2,1,2,1,1,1,1,1,1,1,1,1,2,2,1,2,1,1,1,2,2,2,2,1,1,3,2,1,1,1,1,1,1,2,1,1,1,1,1,1,2,1,1,2,2,1,1,1,1,2,1,1,1,1,1,2,1,2,1,1,1,1,1,2,1,2,2,1,1,2,1,2,1,1,1,1,1,3,1,2,2,2,1,1,2,2,2,2,1,2,2,1,2,2,3,2,1,1,2,1,2,2,2,1,2,3,2,3,1,2,1,2,1,1,1,2,1,1,1,2,2,2,1,1,2,2,1,2,2,2,2,1,3,2,2,2,1,1,2,1,1,1,1,1,2,2,1,1,1,1,1,1,1,1,1,2,1,3,2,2,1,3,1,1,2,2,1,2,1,1,1,1,2,2,3,1,2,1,1,2,1,3,1,1,1,1,1,2,2,2,2,1,2,1,2,2,1,2,1,1,2,2,2,1,1,1,1,1,2,1,1,2,2,1,1,2,1,2,2,2,1,2,2,1,1,1,2,2,3,1,1,2,1,1,1,2,1,1,1,3,3,2,2,1,2,2,2,1,2,2,1,2,1,2,3,1,1,1,1,2,1,2,2,1,1,2,2,1,2,1,2,2,1,2,2,2,1,1,2,3,1,1,3,1,1,1,3,2,1,1,1,2,2,2,2,1,2,1,1,3,2,1,3,1,1,1,1,1,2,2,1,2,3,2,1,2,1,1,2,3,1,1,1,1,1,2,2,1,1,1,3,2,3,1,1,2,2,2,1,1,1,1,1,1,3,1,1,2,1,3,2,2,1,3,201.299522
2,1,2,2,1,2,1,1,1,3,2,3,1,3,2,2,1,2,1,1,3,2,2,2,2,1,2,1,1,1,3,2,1,2,1,1,1,1,1,2,1,1,1,1,2,1,1,2,1,1,1,2,1,1,2,1,1,1,2,2,1,1,2,2,1,2,2,1,1,1,1,3,2,2,1,3,2,1,1,2,2,1,1,1,1,1,3,1,1,3,2,1,1,1,1,2,3,2,1,1,1,2,2,1,1,1,2,1,1,3,1,1,2,1,2,3,1,2,1,1,2,1,3,2,1,3,3,3,1,1,1,1,1,1,2,2,1,1,2,2,1,1,1,1,1,3,1,2,1,1,2,1,1,1,2,1,3,2,3,3,1,1,2,2,2,1,2,1,1,2,1,1,1,1,1,2,2,1,2,2,2,3,1,2,2,1,1,2,1,2,1,2,1,1,1,1,1,1,1,1,1,1,2,1,2,1,2,1,1,1,1,1,2,1,2,2,2,1,1,1,1,1,2,2,1,1,1,1,1,1,2,2,2,2,2,2,1,2,2,1,1,2,1,2,1,1,1,1,1,1,1,2,3,2,1,1,2,1,1,1,1,1,1,2,3,2,1,1,3,2,2,2,1,1,1,2,1,1,2,1,2,3,1,1,1,2,2,3,2,2,2,2,1,1,2,1,2,1,1,2,1,3,1,2,1,1,1,1,2,1,1,1,1,2,2,3,2,3,2,1,3,3,2,1,1,1,1,2,2,1,3,1,1,1,2,2,3,2,3,2,3,1,1,1,1,1,2,2,1,1,1,2,1,2,1,1,1,2,1,2,1,2,1,2,1,2,3,1,2,1,2,1,3,1,1,1,1,2,1,3,2,1,1,1,1,2,1,2,2,1,1,1,2,1,3,1,1,2,2,2,1,2,1,1,2,2,1,2,1,1,1,1,2,3,1,1,1,2,1,2,2,3,2,1,1,2,2,1,3,1,1,2,2,2,2,2,2,1,1,1,1,1,2,2,2,2,1,2,1,2,2,3,1,2,1,1,1,1,2,1,1,1,3,2,1,1,1,1,1,1,2,1,3,1,1,1,1,1,2,1,1,1,1,2,1,2,1,1,1,1,2,1,1,2,3,1,2,1,1,1,2,2,1,1,1,2,2,2,1,1,2,602.549172
2,1,2,3,1,2,1,1,1,1,1,2,1,1,1,2,2,2,2,1,2,1,2,1,2,3,2,1,2,2,1,2,1,1,1,1,1,1,1,1,1,2,1,2,1,1,1,1,2,2,1,2,1,2,2,1,2,2,1,1,1,2,1,1,1,2,2,1,2,1,2,1,1,2,2,1,2,1,1,1,2,2,2,1,2,1,1,2,1,2,1,2,1,1,1,2,2,2,1,2,1,1,2,2,1,1,2,2,1,3,1,2,1,1,1,1,3,2,1,1,1,1,1,1,2,1,2,1,1,2,1,1,1,1,2,1,3,2,3,1,2,1,3,1,2,1,2,2,1,1,1,1,1,1,1,1,2,2,2,3,2,1,1,2,3,1,2,1,2,2,2,1,1,1,1,2,2,1,2,3,3,2,1,1,2,3,2,2,1,2,1,1,1,1,1,2,1,2,1,1,1,1,1,1,1,1,1,1,3,1,2,1,1,3,1,1,3,1,2,1,2,2,1,1,1,1,1,1,1,2,2,2,1,1,2,2,1,2,1,1,2,1,1,2,1,3,1,1,2,2,1,1,2,1,1,2,1,2,1,2,1,1,2,1,1,2,1,1,2,1,2,3,1,2,2,1,1,2,2,2,2,2,2,1,2,3,1,2,2,3,1,1,1,2,2,1,1,1,1,2,1,2,3,1,1,1,1,2,1,2,2,1,2,1,3,1,1,1,1,1,2,2,1,1,2,1,1,3,3,1,3,1,1,3,1,1,1,2,1,1,2,1,2,1,1,1,1,3,2,1,1,2,2,1,1,1,1,2,1,3,1,1,1,2,2,2,1,1,1,1,1,1,1,1,2,1,2,1,1,1,1,1,1,1,1,1,1,1,2,1,1,1,3,1,3,1,1,2,1,3,2,2,1,2,1,3,1,1,2,2,1,1,1,2,1,1,1,2,1,1,1,1,1,1,1,1,1,1,1,1,1,2,2,1,1,3,1,2,1,3,1,2,2,2,1,1,1,1,2,1,2,1,1,1,3,1,1,2,1,2,2,1,2,1,2,2,2,2,1,1,1,1,1,1,2,2,2,1,2,2,1,1,1,2,1,1,1,2,2,2,1,1,2,1,1,2,3,1,3,2,2,2,1,1,2,1,2,1,2,1,2,603.63633
1,1,1,1,2,1,1,2,2,3,1,2,1,1,1,2,1,1,2,2,2,2,1,1,2,3,1,2,1,1,1,1,1,2,2,1,2,1,1,1,1,3,1,1,1,2,1,1,1,2,1,1,2,2,1,1,2,2,2,3,1,1,1,2,1,1,1,1,2,1,1,1,2,1,1,2,1,1,1,1,1,2,1,1,1,1,2,1,1,2,1,2,2,1,1,3,2,1,1,2,2,1,2,1,2,1,1,1,2,1,1,2,2,1,1,1,1,2,2,2,1,2,1,2,2,3,1,1,1,2,2,1,1,2,1,2,2,1,1,1,2,1,1,2,1,1,2,1,2,1,1,2,1,2,2,1,3,2,1,2,2,1,2,1,1,2,1,2,1,2,2,1,1,1,2,1,1,1,2,2,2,2,2,2,1,1,2,2,2,1,1,3,2,2,1,2,1,2,1,1,1,3,1,2,1,1,2,2,1,1,2,1,2,1,3,1,1,2,1,2,2,2,2,2,1,2,1,2,2,1,1,1,1,1,2,2,1,2,1,1,3,2,1,2,2,1,1,2,1,2,2,1,2,2,1,2,2,1,1,1,1,2,1,1,1,2,2,1,2,3,1,1,2,2,3,2,2,2,1,3,1,1,2,2,1,2,1,2,1,1,1,1,2,2,1,2,2,1,1,1,1,2,2,1,1,2,2,1,1,2,2,1,2,2,2,1,3,2,1,2,2,1,1,1,2,2,1,2,2,2,2,1,1,2,2,1,1,2,1,3,2,2,2,2,3,2,2,1,2,2,2,2,1,1,3,1,1,2,1,1,2,2,2,2,1,1,2,1,2,2,3,1,3,2,2,2,2,2,2,1,1,2,1,2,1,1,1,1,2,1,2,1,3,2,1,1,2,2,3,2,1,1,1,2,1,1,1,1,3,1,1,2,1,2,1,1,1,1,1,1,3,1,2,1,1,1,1,1,1,1,1,2,1,3,1,1,2,1,1,2,2,1,1,2,1,2,1,3,1,1,1,2,2,2,2,2,2,1,1,1,1,2,2,2,2,1,2,3,1,2,1,1,1,3,1,2,1,1,2,1,1,1,1,2,2,3,1,1,1,1,1,2,2,2,1,1,2,1,1,1,1,1,1,1,2,2,1,1,2,2,2,0.275371
1,1,2,2,1,1,1,2,1,2,1,1,1,1,1,2,2,1,2,2,2,1,1,1,3,1,1,1,1,1,1,1,1,2,2,1,1,1,2,1,2,1,1,1,1,2,1,2,1,1,1,2,2,2,1,1,2,1,1,3,1,1,3,2,2,2,1,2,2,1,1,2,1,2,2,2,1,1,1,1,2,1,2,2,2,3,1,2,2,2,2,2,1,1,2,2,1,2,1,1,2,1,1,1,1,1,3,1,1,2,1,1,2,1,1,1,1,1,1,2,1,1,2,1,3,2,2,2,1,1,2,1,1,1,3,2,1,1,2,2,2,2,2,1,1,1,2,1,1,2,1,1,1,3,2,1,2,1,1,1,1,2,1,1,2,1,1,2,1,2,1,2,1,1,1,1,1,2,2,2,3,3,2,1,2,1,1,1,2,1,1,1,1,1,2,2,1,1,2,1,2,1,1,2,3,1,1,1,1,1,1,2,2,1,1,2,2,2,1,2,2,2,1,1,1,1,1,1,2,1,2,1,1,1,2,3,1,2,2,1,1,2,1,2,2,1,3,1,1,3,2,1,1,1,2,1,1,2,2,2,2,1,1,2,1,1,2,2,1,2,1,1,1,2,2,2,1,1,3,1,1,1,1,1,1,1,1,2,1,3,2,2,1,2,1,1,1,2,2,1,1,2,1,2,2,1,1,1,1,2,1,1,1,2,3,1,2,1,2,2,1,1,1,1,1,1,2,2,3,1,1,1,1,2,1,1,2,2,2,1,1,2,2,1,2,2,1,3,1,2,1,1,1,1,2,2,1,2,1,2,1,1,1,2,1,1,2,1,2,1,1,1,1,1,1,1,2,1,2,1,1,2,2,1,1,1,2,1,1,1,1,1,3,1,2,1,2,2,2,1,3,1,1,2,1,1,1,2,2,1,1,1,2,2,2,1,1,2,1,1,2,3,3,1,2,1,1,2,2,1,1,3,1,1,1,2,1,1,1,1,1,1,2,3,1,3,1,3,2,1,3,2,2,1,1,2,3,2,1,3,1,1,2,1,1,3,1,2,1,2,1,1,1,2,1,2,1,1,2,1,1,2,2,2,1,1,1,1,1,1,2,2,1,1,1,3,2,1,1,2,2,2,1,2,2,2,2,2,2,2,1,198.172858
2,1,1,1,1,2,2,3,2,2,1,2,1,1,2,3,1,1,2,1,2,1,1,2,1,2,1,1,1,2,1,2,1,1,1,1,2,1,1,2,1,2,1,2,1,2,1,3,1,2,1,1,1,2,2,1,1,1,1,1,1,1,1,2,2,2,1,2,1,1,1,1,2,1,1,3,1,2,2,2,1,1,1,2,1,1,1,2,1,1,1,2,1,2,1,2,1,3,2,1,1,2,1,1,2,1,1,1,1,1,2,2,2,1,1,2,1,1,1,1,1,2,2,2,1,1,3,2,1,1,1,2,1,2,1,2,1,2,1,1,3,1,1,1,1,1,1,2,1,1,1,2,1,1,1,1,2,1,3,1,1,2,1,2,1,1,1,2,1,2,1,1,3,1,1,1,1,1,2,2,1,3,1,1,2,1,1,3,2,1,1,2,3,1,1,2,2,2,2,2,2,1,2,1,2,1,3,2,1,1,1,1,1,2,2,2,2,2,1,3,2,2,1,1,1,1,2,1,3,1,2,1,1,2,1,1,2,1,1,2,1,2,3,1,2,2,1,1,1,1,1,1,1,1,1,1,3,1,2,1,1,1,2,1,2,2,3,1,3,1,1,1,3,3,1,1,1,3,1,1,2,2,2,1,1,3,1,3,3,2,1,1,2,1,1,3,1,1,2,1,1,1,2,1,3,2,3,2,1,1,1,1,2,2,2,1,3,3,1,1,1,3,1,1,2,2,2,1,1,2,1,2,1,2,1,3,2,1,1,1,1,1,1,1,1,1,1,1,1,2,2,1,3,1,1,1,1,1,2,1,1,2,2,2,2,1,2,1,2,1,2,2,1,2,1,2,1,2,2,3,1,2,2,1,1,2,1,1,2,2,2,1,2,1,1,1,2,2,1,1,2,2,1,1,2,1,1,1,1,3,1,1,2,2,2,1,2,1,1,1,1,3,2,2,2,2,1,1,1,2,2,3,2,3,1,2,1,1,1,1,1,1,3,1,1,2,1,1,3,1,3,1,2,1,2,1,1,2,1,2,1,2,2,1,1,1,1,1,1,2,1,1,1,2,2,1,2,1,2,1,1,2,1,2,1,2,1,1,1,1,3,1,2,3,1,1,2,1,1,1,3,2,1,1,2,1,2,1,2,3,1,599.609357
1,1,3,2,1,2,3,2,1,2,1,2,1,1,1,1,2,2,2,2,2,2,1,1,3,1,2,2,2,1,3,2,1,2,2,2,1,2,2,2,2,2,2,2,1,1,1,1,2,2,1,1,1,2,2,2,2,2,2,1,1,1,2,2,2,2,1,1,1,1,1,1,1,3,1,2,1,1,1,3,2,1,1,2,1,3,1,1,1,2,2,2,2,1,1,2,2,1,2,2,1,1,1,2,1,1,3,2,1,1,2,1,1,2,1,2,1,2,1,3,1,1,1,2,3,1,3,3,1,2,2,1,1,1,1,1,1,1,1,2,1,1,1,1,2,1,2,2,2,1,1,1,3,1,2,1,1,2,2,1,1,2,3,3,1,1,1,2,1,1,1,1,2,1,1,1,1,1,2,3,2,1,2,2,1,1,1,1,2,3,2,1,1,1,2,2,3,2,1,3,1,1,1,2,1,1,2,1,1,2,1,1,1,2,2,2,1,1,3,2,1,2,2,1,1,1,1,1,2,2,2,1,1,1,1,2,1,1,1,2,1,2,2,2,2,1,1,1,2,1,2,1,1,2,1,3,2,2,1,1,1,1,1,2,1,1,2,1,2,2,1,2,1,2,3,2,1,2,1,2,2,2,1,1,2,1,1,1,2,3,1,1,2,3,2,2,1,1,1,1,2,3,2,1,2,1,2,1,1,1,1,1,2,1,1,1,2,1,2,2,2,2,2,2,1,1,2,2,2,1,2,1,1,1,1,1,1,2,2,1,3,2,2,2,1,1,2,2,1,1,1,1,1,1,1,2,1,2,1,2,1,1,1,2,1,1,1,1,1,1,2,2,2,1,2,1,2,2,1,1,1,2,1,1,1,1,2,1,1,1,1,2,1,1,2,1,2,2,2,1,2,2,2,2,1,1,2,1,2,1,1,2,2,3,1,3,2,1,2,1,2,2,2,1,1,1,1,2,1,2,1,1,1,2,2,2,1,1,1,2,1,1,2,2,2,3,1,1,1,1,2,2,2,1,2,1,2,2,1,1,1,1,1,1,1,1,1,2,1,3,3,1,2,3,1,2,1,1,2,1,2,1,1,1,1,2,2,1,2,1,2,1,1,1,2,2,2,1,2,1,3,2,1,1,1,2,1,2,1,1,2,596.58471
1,1,1,1,2,1,1,1,2,1,1,2,1,1,2,1,2,1,1,2,2,1,1,1,2,1,2,1,1,1,1,1,1,2,1,2,1,1,1,3,3,1,1,2,1,1,1,2,2,2,2,2,2,1,1,1,2,3,1,1,1,1,2,1,1,1,1,1,2,1,1,2,2,2,1,2,2,2,1,1,2,2,1,1,1,2,1,2,1,1,1,1,1,1,2,1,2,1,1,2,1,1,1,1,1,1,1,1,1,1,2,1,1,2,3,1,1,3,1,2,3,2,1,1,1,2,2,1,1,2,1,2,2,2,2,2,2,2,1,2,1,1,1,1,1,2,1,1,1,1,1,1,1,1,1,1,2,2,2,1,2,2,1,1,2,2,1,1,1,1,1,2,2,1,1,2,3,1,2,2,1,1,1,1,1,2,1,1,3,1,3,1,1,2,2,1,2,1,1,1,1,2,2,2,1,1,3,1,1,1,3,1,2,1,3,2,3,2,1,1,2,2,1,2,2,1,1,2,1,3,2,1,1,1,2,2,2,1,2,1,1,2,1,1,2,2,1,2,1,3,2,3,1,1,1,3,2,2,1,1,1,1,1,3,1,2,1,1,3,1,1,2,2,2,2,1,1,2,1,2,2,3,3,2,1,2,1,1,1,2,1,2,2,2,1,1,1,1,2,2,2,2,1,2,2,1,1,2,2,1,1,2,1,2,1,1,1,1,1,1,1,2,2,2,1,1,2,2,1,1,1,2,2,1,1,1,1,2,1,1,1,3,2,1,2,2,1,1,2,1,1,1,3,1,1,3,1,2,1,2,1,1,2,1,2,2,2,3,2,1,1,1,1,1,2,2,2,2,1,2,2,2,1,1,1,1,2,2,2,1,1,1,2,1,1,2,2,2,1,1,3,2,1,1,1,1,1,1,2,1,1,2,1,2,2,2,1,1,1,1,1,3,3,2,2,1,2,2,1,1,1,2,2,1,3,2,1,1,1,1,1,1,2,2,2,3,1,2,2,1,1,2,1,2,1,2,1,2,2,2,1,1,1,1,1,1,2,2,1,2,2,2,1,2,1,3,2,1,1,1,1,2,1,3,2,2,1,1,2,1,1,1,1,2,2,1,3,2,2,1,2,2,1,1,1,1,1,2,2,1,1,-2.644274
1,2,1,3,1,1,3,2,1,1,1,3,1,1,1,2,2,3,2,1,1,2,1,1,2,1,2,1,1,2,1,2,1,1,3,2,1,3,2,1,1,2,2,2,1,1,2,1,1,1,1,1,2,1,1,1,1,1,2,1,2,1,3,2,1,1,1,3,3,1,1,2,1,2,1,1,2,2,1,1,2,3,1,1,2,1,1,3,2,2,2,1,2,1,2,3,1,1,1,1,1,1,3,2,3,1,2,1,2,2,2,2,1,2,2,1,1,2,2,1,1,1,1,1,1,1,3,1,1,3,1,1,2,1,1,1,1,2,1,1,1,1,1,1,2,2,2,2,2,2,1,1,2,1,1,1,2,2,1,1,2,1,1,2,2,1,1,2,1,1,2,2,1,1,1,1,2,1,2,2,1,1,1,1,2,1,1,2,1,2,1,2,1,1,2,1,1,1,2,1,2,2,2,1,2,1,3,1,2,1,1,1,1,1,3,2,2,2,1,2,1,1,1,1,1,1,2,2,3,1,1,1,1,1,3,2,1,1,2,1,2,1,1,1,2,1,1,1,2,2,1,1,1,1,1,1,2,1,1,1,2,1,1,2,2,1,2,2,2,1,1,2,3,3,1,1,1,3,2,1,1,1,1,2,1,2,1,1,1,1,1,2,2,3,2,2,1,1,2,3,1,1,1,1,3,1,2,1,1,1,2,1,1,1,2,2,3,1,1,1,1,2,1,1,1,1,1,1,1,1,1,2,1,3,1,1,2,2,2,2,2,1,1,1,2,2,2,1,1,1,1,2,1,2,3,2,1,2,2,3,1,1,2,2,1,1,1,1,1,1,1,1,1,2,2,1,2,1,1,1,2,2,1,1,1,3,1,1,2,3,1,1,1,1,1,1,1,2,2,1,2,2,1,1,1,1,1,1,1,3,1,1,1,1,1,1,2,1,2,1,1,1,1,1,1,1,2,1,2,1,1,1,2,1,1,1,1,1,1,2,1,1,1,1,1,2,3,2,1,1,1,2,1,1,1,3,1,3,1,1,3,2,1,1,1,2,2,1,1,2,1,3,1,1,3,1,2,1,2,2,2,2,2,1,1,1,2,1,2,3,1,3,3,3,2,1,2,2,1,1,1,3,1,1,2,1,1,3,1,2,2,400.20474
2,1,2,2,2,1,2,2,1,3,2,1,1,3,2,1,2,1,3,2,1,1,1,2,3,1,1,1,1,3,1,2,3,1,2,1,1,1,1,2,1,1,1,1,1,1,1,1,2,2,1,1,2,2,1,2,1,1,2,2,1,1,1,1,3,1,1,1,3,1,2,1,2,2,1,1,1,1,1,1,2,2,2,1,1,1,2,2,1,1,3,2,1,1,1,2,2,2,1,2,1,1,2,2,1,1,2,2,1,1,1,1,1,1,1,1,1,2,1,1,1,2,1,2,1,1,2,1,2,1,1,2,1,1,3,2,1,2,1,1,2,1,1,1,2,1,2,2,3,2,1,3,1,1,2,1,2,1,2,3,1,2,1,2,2,1,2,3,1,2,1,1,1,2,1,1,2,2,1,1,1,2,1,1,3,1,1,2,2,1,1,1,2,1,1,1,2,1,1,1,2,2,2,2,2,1,2,2,2,1,1,1,3,2,1,1,2,1,2,1,1,2,1,1,1,1,1,1,1,1,2,2,1,1,1,1,2,1,1,1,2,1,1,3,2,2,1,1,1,2,2,1,2,1,1,2,2,1,2,1,1,1,2,3,2,2,2,1,1,1,1,1,3,2,1,2,1,1,2,1,2,1,1,1,1,1,1,1,1,1,1,2,1,1,1,2,1,2,2,2,1,3,1,1,2,1,1,1,2,1,1,1,1,3,3,2,2,1,2,2,3,2,2,2,1,2,1,1,1,1,1,2,1,2,2,1,3,2,1,3,2,1,1,1,2,2,2,2,3,2,1,1,2,1,1,1,1,2,1,1,1,1,1,2,1,1,2,1,1,1,3,1,2,2,1,1,1,1,1,2,1,1,2,2,1,1,3,1,1,2,1,1,1,1,1,2,1,2,1,2,2,2,1,3,1,1,1,1,2,2,1,1,2,1,1,1,3,3,3,1,2,1,1,1,1,3,1,1,1,1,2,1,1,1,3,2,1,2,1,3,1,1,1,2,1,1,1,1,1,2,3,3,1,2,1,1,1,3,1,2,1,1,1,1,1,2,2,2,2,1,1,1,2,1,1,2,2,1,2,2,1,1,1,2,1,1,2,1,2,1,1,1,2,1,1,2,2,1,1,2,1,2,1,1,2,2,1,1,2,1,2,596.568157
2,2,2,2,2,2,2,2,2,1,1,1,1,1,1,3,3,2,1,1,2,1,1,2,3,2,1,1,1,2,3,3,1,2,2,1,1,3,2,1,1,1,2,3,1,2,1,1,1,1,2,2,1,2,1,2,2,3,2,2,1,1,2,1,2,1,1,1,3,2,2,2,1,2,2,1,1,2,2,1,1,1,1,2,2,3,1,2,1,1,1,2,3,1,2,2,2,2,1,2,1,2,2,1,1,2,1,1,2,1,2,1,1,1,2,1,2,1,2,3,3,2,1,2,1,1,1,3,2,1,1,3,2,1,1,2,1,2,2,2,1,1,1,1,2,1,3,2,1,1,1,1,1,2,1,1,1,2,1,2,1,2,1,1,2,1,1,2,1,2,1,2,1,1,1,1,1,1,1,2,1,1,1,1,1,1,2,2,2,1,2,1,1,1,1,3,1,1,1,2,1,2,1,2,1,1,2,1,1,1,1,1,2,1,2,1,1,2,2,2,2,1,2,1,1,2,1,1,1,1,2,2,1,1,1,2,2,1,1,1,2,1,1,2,2,2,1,2,1,1,1,1,1,1,1,2,2,1,1,1,1,1,1,2,2,3,1,1,2,1,1,2,2,1,1,2,1,3,1,1,1,1,1,1,2,3,2,3,2,1,1,1,1,3,2,2,1,1,2,2,1,1,1,3,2,1,1,1,1,2,3,1,2,2,2,2,2,2,2,2,2,2,1,2,1,1,2,1,1,1,1,1,1,1,2,1,3,1,1,2,2,1,1,1,2,2,2,2,3,2,2,2,2,1,2,1,1,2,1,2,2,1,1,2,1,1,1,1,1,2,3,2,2,1,1,1,2,1,1,2,1,1,2,1,1,1,2,1,2,1,1,1,1,1,3,1,1,1,1,2,3,2,1,2,1,1,1,1,2,1,2,2,1,2,1,1,1,3,1,1,3,1,2,1,1,2,2,3,1,2,1,2,1,3,2,1,1,1,1,1,2,1,1,2,1,2,2,2,1,2,3,1,2,2,2,2,2,1,1,1,2,2,3,1,3,2,3,2,1,1,2,1,3,3,1,1,1,1,2,2,1,1,2,1,1,1,2,1,1,1,1,1,2,2,1,2,1,2,3,2,1,1,1,1,1,1,2,1,1,2,2,398.609022
1,1,2,3,1,1,3,1,1,2,2,3,1,3,1,2,1,2,1,2,2,2,1,1,2,2,1,2,1,2,1,3,1,2,1,1,1,2,1,3,2,2,1,1,1,2,1,1,1,1,1,1,2,1,2,1,2,1,1,1,1,1,1,2,1,1,1,1,1,1,1,3,1,1,2,1,2,1,1,1,2,1,1,1,1,1,1,1,1,1,2,2,3,1,1,2,2,3,1,1,1,1,3,2,1,1,1,1,1,2,1,1,2,2,3,2,1,1,1,1,2,1,1,1,1,2,1,2,1,2,1,2,1,1,2,2,2,1,1,1,2,1,1,1,1,1,2,1,1,1,1,1,1,1,2,1,3,1,1,3,1,1,2,2,1,1,2,1,1,1,1,1,2,1,1,1,2,2,2,3,2,2,2,1,1,1,1,3,1,1,1,1,2,2,1,1,1,3,1,1,1,1,1,1,1,1,3,1,1,2,1,2,2,1,1,1,2,1,1,2,1,1,2,3,1,1,2,1,1,2,2,2,1,1,1,1,1,3,1,1,3,2,2,1,1,1,1,2,1,3,1,2,2,1,1,1,1,1,1,1,2,1,1,2,1,1,2,1,2,2,1,1,3,2,2,3,2,2,2,1,1,2,2,1,1,1,1,1,2,1,2,1,1,1,1,1,1,1,2,1,1,1,1,1,3,2,2,1,1,1,2,1,1,1,2,2,1,1,2,1,1,3,2,2,1,1,1,2,1,1,2,2,1,2,1,2,1,1,2,2,1,2,1,2,2,3,2,2,1,1,1,1,1,1,1,1,1,1,2,1,1,2,1,1,1,1,3,2,3,1,2,1,1,1,1,2,2,2,2,1,1,2,2,1,1,1,1,1,1,2,1,2,1,1,2,1,1,1,3,1,1,2,1,1,3,1,2,1,2,1,2,2,2,1,1,3,1,2,1,1,1,1,1,2,1,1,2,2,3,1,2,2,1,2,2,2,1,1,2,2,1,2,1,1,1,1,1,2,2,2,2,2,1,1,2,1,1,1,2,2,2,1,3,1,2,1,1,1,2,2,1,2,1,3,2,3,1,1,2,1,1,1,1,2,1,1,2,1,1,1,1,2,1,1,1,1,1,1,1,2,3,1,2,1,2,1,1,1,1,2,1,402.028758
1,1,3,1,1,1,1,1,2,2,2,1,1,2,1,1,1,1,2,1,3,1,1,1,2,1,2,1,1,2,1,2,1,1,2,1,1,1,1,1,1,2,1,1,1,1,1,1,1,1,1,1,2,1,1,2,2,3,3,2,3,1,2,2,1,1,1,1,3,2,2,2,2,2,1,3,1,1,1,1,2,1,1,2,1,2,2,1,1,1,1,1,1,2,2,2,1,2,2,2,2,1,2,2,2,1,3,1,1,2,1,1,1,2,1,1,1,2,1,1,1,2,1,1,2,2,1,1,2,1,2,2,1,1,1,1,1,3,2,2,1,1,1,1,1,1,2,1,1,1,1,3,1,1,2,1,2,1,1,1,1,3,1,3,2,1,1,2,1,1,1,1,1,1,1,1,1,2,1,2,2,2,3,3,2,2,1,2,2,1,3,1,2,2,1,1,2,2,2,1,2,2,2,2,1,2,2,1,1,1,1,1,2,2,2,2,1,1,2,2,2,2,1,1,1,2,1,1,2,1,1,1,1,1,2,1,1,1,1,2,2,1,2,3,2,1,3,2,2,1,2,2,3,1,1,2,1,1,2,1,1,1,3,2,2,3,1,2,2,2,2,3,2,1,1,1,3,2,2,1,2,2,2,1,1,2,2,2,3,1,2,2,2,2,1,1,2,2,1,1,1,2,1,1,2,3,1,1,1,2,2,1,1,1,2,2,2,1,1,1,1,1,1,2,1,2,1,2,2,1,1,3,1,1,1,1,1,1,2,2,2,2,1,1,2,1,2,2,2,1,1,1,1,1,1,2,1,2,1,1,1,2,1,2,1,1,1,1,2,1,1,1,2,1,1,1,3,2,1,2,1,2,3,2,1,2,1,1,1,3,1,1,1,1,2,1,2,2,1,1,1,2,1,1,2,1,1,1,1,2,1,1,2,2,1,1,2,1,1,1,1,1,1,1,1,1,1,1,2,2,1,2,2,1,2,1,1,1,1,1,1,1,1,1,1,2,1,2,2,1,2,2,3,2,2,2,1,2,1,1,2,2,2,2,2,2,1,1,1,1,1,1,2,2,1,3,2,2,2,2,1,1,1,3,2,2,1,1,2,2,1,1,1,1,1,1,1,1,2,2,2,2,2,1,1,1,2,2,2,1,1,206.990058
2,1,1,2,2,1,2,3,1,3,3,1,1,1,1,1,1,2,1,2,1,1,1,1,1,1,2,1,1,2,1,2,1,1,2,2,1,1,1,2,2,2,1,2,1,2,2,1,2,2,2,1,1,1,2,1,1,2,3,1,1,1,2,1,1,2,1,1,1,2,1,3,1,1,1,1,2,1,1,1,1,1,1,2,2,1,2,1,2,2,3,1,1,1,1,3,1,1,1,2,1,1,1,1,1,1,3,1,1,1,1,2,1,1,1,1,2,3,1,3,1,2,1,1,2,1,2,1,1,1,2,1,1,1,1,2,2,1,1,2,1,1,1,1,2,2,1,1,2,1,1,1,2,1,1,1,1,1,1,1,1,2,1,1,2,2,2,2,2,1,1,2,1,1,1,1,1,3,1,1,1,2,1,2,1,1,1,1,3,2,1,1,1,1,1,2,3,2,1,1,3,2,1,1,1,1,2,1,1,1,1,1,3,1,1,1,1,1,1,1,2,3,3,2,1,3,1,1,2,1,1,1,1,2,3,1,2,2,1,1,1,1,3,2,2,2,2,2,2,2,2,1,1,1,2,1,1,1,1,2,1,1,1,2,2,3,1,1,2,1,1,1,1,2,1,1,2,1,1,1,2,3,1,1,2,1,1,1,1,2,1,2,1,1,1,1,1,1,2,2,1,2,2,1,2,2,2,1,1,2,2,1,1,2,1,2,2,1,1,2,2,2,2,2,1,2,1,1,1,1,1,1,2,3,3,1,1,1,2,2,2,1,2,1,1,2,2,2,2,2,1,3,2,1,1,2,1,3,2,1,1,2,3,1,2,1,3,1,1,1,1,2,2,2,1,1,1,2,2,2,2,3,1,1,1,2,1,1,2,2,1,2,3,1,3,1,2,2,2,2,2,2,1,2,2,1,2,1,2,1,1,1,2,1,1,1,3,2,1,1,1,2,1,1,1,3,2,1,1,1,1,1,2,2,1,3,1,1,1,2,1,2,1,3,1,3,1,2,1,2,1,1,1,1,1,1,1,1,1,1,1,2,2,1,1,2,2,3,2,3,1,2,2,1,1,1,1,1,2,1,1,1,1,1,1,2,1,1,1,1,1,2,2,2,1,2,2,1,1,3,2,2,1,2,2,1,1,1,1,1,1,599.422472
3,3,2,2,2,2,1,1,1,2,1,1,1,2,2,1,2,1,1,2,3,1,1,1,2,3,2,1,1,1,2,3,1,1,2,1,1,1,2,2,1,2,2,1,1,1,1,1,1,3,1,1,1,1,2,1,2,2,1,3,1,1,1,1,2,1,1,2,1,1,2,1,1,2,2,1,1,1,2,2,3,2,2,1,1,1,1,2,2,1,2,2,2,1,1,2,1,2,1,2,1,2,1,2,2,1,1,1,1,1,1,2,1,2,2,1,2,2,1,2,2,2,1,1,1,2,3,1,1,1,2,2,2,2,3,1,2,3,1,2,1,1,1,1,2,1,2,2,2,1,1,2,1,1,1,1,2,2,2,1,1,1,1,1,3,1,2,1,2,1,2,1,1,1,2,2,2,1,2,1,1,2,1,3,1,2,2,1,2,1,2,1,2,1,1,1,1,2,2,1,1,2,1,2,1,1,1,2,1,2,1,2,1,1,2,1,2,1,2,2,1,1,2,1,1,1,2,1,2,1,1,2,1,1,2,1,2,2,3,1,3,1,1,2,2,2,1,1,1,2,1,1,1,1,1,1,1,1,1,2,2,1,1,2,1,3,1,1,2,1,2,2,2,3,2,1,1,2,3,1,2,1,1,1,2,1,2,2,1,3,2,1,2,1,1,2,1,1,3,3,3,1,3,2,1,2,3,1,1,2,3,1,1,3,3,1,2,1,1,1,2,2,2,1,1,1,1,1,1,1,1,1,3,1,1,2,1,1,2,3,3,3,2,1,3,1,1,3,2,1,2,3,2,1,2,2,1,1,2,2,1,1,2,1,2,1,1,1,1,2,1,1,2,1,1,1,1,2,2,2,2,2,1,2,2,2,1,2,2,1,1,1,2,1,2,1,1,3,2,1,1,2,1,1,1,2,1,1,1,1,1,1,3,1,2,1,2,3,1,1,2,1,1,1,1,1,1,1,2,1,1,2,1,1,1,2,1,2,1,1,2,1,1,2,1,3,1,3,2,1,1,2,2,1,2,1,1,2,1,1,2,3,1,2,2,2,2,2,1,2,1,1,2,3,1,3,2,1,1,1,2,1,1,1,1,1,2,1,1,2,1,1,2,1,3,2,1,1,1,1,1,2,2,1,1,1,2,2,2,1,1,199.301444
2,1,1,2,1,1,2,1,2,2,1,1,1,2,1,2,2,1,2,2,2,3,1,1,2,1,1,2,1,1,1,2,2,1,1,1,1,1,1,1,1,1,1,1,1,2,2,2,2,2,1,2,2,1,2,2,2,1,1,1,1,2,2,2,1,1,1,1,2,2,1,2,1,2,1,2,2,1,1,1,3,1,1,1,1,2,1,1,1,2,1,3,2,1,1,1,2,2,1,1,2,1,2,2,1,1,3,1,2,2,3,1,2,1,1,1,1,3,2,1,2,2,3,2,2,2,3,1,1,1,2,3,1,1,1,2,3,2,2,2,1,1,2,3,1,1,1,1,1,2,1,1,1,1,1,2,2,1,2,2,1,3,1,3,2,1,2,1,1,1,1,1,1,2,1,1,2,1,1,3,1,1,2,1,2,1,1,1,2,1,2,1,1,2,1,2,1,1,2,1,1,2,3,1,2,1,3,3,2,1,1,1,2,1,2,2,2,1,1,2,2,1,1,1,1,1,2,1,3,1,2,1,1,1,2,3,1,1,2,1,1,1,2,2,2,2,1,1,2,1,2,1,1,1,2,1,1,2,1,1,1,2,1,1,1,1,1,1,3,1,1,2,1,1,1,1,2,1,1,2,2,2,2,1,1,2,1,3,1,2,2,2,2,1,2,1,1,1,1,1,2,1,1,1,1,1,1,1,1,1,1,2,2,2,2,2,1,2,1,1,3,1,2,2,1,3,2,3,1,1,1,2,1,2,1,2,3,3,3,2,2,3,1,1,2,2,3,1,1,2,1,1,3,1,1,1,1,2,1,2,1,2,2,1,1,1,2,1,2,3,1,2,1,3,1,2,1,2,1,3,1,1,1,2,1,2,1,1,1,1,1,1,1,1,2,2,2,1,2,1,1,1,1,2,1,1,1,2,1,3,3,1,1,3,1,2,2,3,1,1,1,2,1,1,1,1,2,1,1,1,2,3,1,2,2,2,2,1,1,1,1,1,2,2,1,1,1,3,1,1,3,2,2,1,2,1,2,1,1,1,2,2,1,1,2,1,2,1,1,2,1,1,3,1,1,3,1,1,1,1,2,1,1,1,3,1,2,1,1,2,2,1,3,2,2,1,2,1,1,1,1,1,1,1,2,1,1,1,1,3,1,407.257504
1,2,2,1,1,1,2,2,2,1,2,2,1,1,1,1,1,2,3,1,2,2,1,2,2,1,2,2,1,2,1,2,2,3,1,2,1,1,2,3,2,1,2,1,1,1,1,1,1,3,1,2,1,1,3,1,2,3,1,1,2,1,1,2,1,1,1,1,1,2,2,2,1,1,1,2,1,2,2,2,1,3,1,2,1,1,1,2,1,1,2,1,1,1,3,1,1,2,2,1,2,1,1,2,1,1,2,1,1,1,1,2,1,2,1,1,1,2,2,2,1,2,1,2,1,2,1,2,1,2,1,2,1,1,1,1,1,1,2,1,2,1,1,1,1,1,2,1,1,1,1,2,1,1,1,1,1,2,2,2,2,2,1,1,2,1,1,1,1,1,1,1,1,2,1,1,2,1,2,1,2,1,2,1,1,2,1,1,2,1,1,1,1,1,2,1,2,3,2,1,2,1,2,1,1,1,1,1,1,1,1,1,1,1,1,1,1,2,2,1,1,1,1,2,2,1,1,1,1,2,1,1,1,1,2,1,1,2,1,1,2,1,1,2,2,3,1,1,1,2,1,1,1,3,1,1,2,1,1,1,3,2,1,1,2,1,2,1,3,1,1,2,1,2,1,1,2,3,2,1,1,2,1,1,1,2,1,1,1,2,1,1,1,3,2,1,1,1,3,2,1,2,2,2,3,2,2,2,2,1,3,1,1,2,1,2,1,1,1,1,1,2,2,2,1,1,2,3,1,1,1,2,1,2,1,2,2,2,1,1,1,2,1,1,2,2,1,1,1,1,2,1,1,1,2,2,1,1,1,1,2,1,3,2,2,1,2,2,1,1,1,2,2,1,1,1,2,1,1,2,2,1,1,1,1,1,1,1,2,1,2,1,1,1,1,1,3,2,2,1,1,1,1,1,2,2,1,1,1,2,2,1,3,2,2,1,2,1,1,1,2,3,2,1,2,3,3,2,1,1,2,3,1,2,1,1,1,2,1,2,1,1,2,1,1,1,1,3,1,1,1,1,1,1,3,2,1,1,1,1,3,1,2,1,2,1,2,2,1,2,1,1,1,1,2,1,1,1,1,1,2,1,1,2,1,1,3,1,2,1,2,1,2,1,3,1,1,1,2,1,2,1,2,2,1,2,3,1,1,1,1,203.166322
1,2,2,2,1,1,2,1,1,2,2,1,1,2,2,2,1,1,3,2,1,2,1,1,2,2,1,2,1,1,1,3,1,1,2,1,1,2,1,2,1,1,1,3,2,1,2,2,1,2,1,1,2,3,3,2,2,1,2,2,1,1,1,3,1,1,2,1,1,1,1,2,2,2,1,3,2,2,2,1,2,1,2,2,1,1,1,2,1,1,1,2,2,2,2,1,1,2,1,1,1,1,1,1,3,1,1,1,2,2,1,1,1,2,1,2,1,1,1,2,2,2,1,1,1,2,1,3,1,1,2,3,1,2,1,1,2,2,1,1,2,1,1,1,2,1,2,1,1,1,2,1,1,1,1,1,2,1,1,2,1,2,1,3,2,1,2,1,2,1,1,3,1,2,1,1,2,2,1,2,1,1,2,1,1,2,1,2,3,1,1,1,1,2,1,2,2,2,1,1,1,1,1,2,2,1,2,1,1,1,2,1,1,1,2,1,2,1,2,1,2,1,1,1,2,1,1,1,1,1,1,1,1,1,2,1,2,2,1,1,1,1,1,1,2,2,3,2,1,1,2,1,2,2,1,2,1,1,1,2,1,1,3,2,1,3,1,1,1,1,1,2,2,2,1,2,2,1,1,1,1,2,3,1,1,1,2,3,3,1,2,1,1,3,2,1,1,3,1,2,3,1,2,1,1,1,1,1,2,1,2,1,1,2,2,1,1,2,3,1,1,1,1,1,1,1,2,1,1,2,1,1,1,2,1,1,3,2,2,1,2,2,1,1,2,1,2,3,1,1,2,1,3,1,1,2,1,2,1,1,1,1,1,2,2,1,2,1,2,1,3,1,1,2,1,1,3,2,1,1,1,1,1,1,1,1,2,1,2,1,1,1,2,1,2,1,1,1,1,2,1,1,1,1,1,3,1,1,2,1,1,2,1,2,1,1,1,1,2,1,1,2,1,1,1,1,3,1,2,1,2,2,2,1,1,1,1,1,2,1,1,1,3,2,2,3,1,2,2,1,1,2,1,2,3,1,2,2,1,1,1,1,1,1,1,2,2,1,2,1,3,1,1,2,2,1,2,1,1,1,2,2,1,2,1,2,1,2,2,3,2,2,2,2,3,1,1,1,1,1,2,2,1,2,2,2,3,1,3,1,1,396.886101
2,2,2,1,1,1,2,2,1,1,1,2,1,2,2,1,1,1,2,1,2,2,1,1,1,1,1,1,1,1,1,1,2,2,2,1,1,2,1,1,2,2,2,1,2,2,2,2,2,2,1,1,1,1,1,1,1,2,2,2,1,2,2,1,2,1,2,1,1,1,1,2,2,2,1,1,2,1,1,1,2,3,2,2,2,2,2,1,1,1,1,1,2,2,2,2,1,1,1,1,1,1,1,2,1,1,2,1,1,1,1,1,1,1,1,1,1,2,1,1,1,1,1,2,3,2,1,2,1,1,1,1,1,1,2,1,3,2,2,2,1,2,1,1,2,1,2,1,1,1,2,2,1,1,2,1,2,2,1,1,2,1,1,2,2,1,1,1,1,1,1,2,3,1,1,3,1,1,2,2,2,3,2,2,1,2,1,1,2,1,1,1,1,1,2,3,1,1,1,1,1,2,2,1,1,2,1,1,2,2,2,2,2,1,2,2,2,1,1,1,3,3,1,2,1,1,1,2,3,1,2,3,1,2,1,1,2,3,2,2,1,1,3,1,2,2,1,2,2,1,1,1,2,1,1,1,1,2,1,1,1,1,1,1,1,1,2,2,1,1,1,2,1,1,1,1,1,1,1,1,1,1,1,2,1,1,1,2,2,1,1,1,1,2,2,1,3,2,2,3,1,2,1,1,2,1,2,1,2,2,1,1,1,1,2,1,3,2,2,2,1,1,2,1,1,1,2,1,1,1,2,2,1,2,2,1,2,3,2,1,2,1,1,1,1,1,2,2,1,1,1,1,2,1,1,1,1,2,1,1,1,1,2,2,1,1,2,1,1,2,1,1,1,1,1,2,1,1,2,3,1,2,2,1,1,1,3,1,2,2,1,1,1,1,2,1,2,2,1,1,2,2,1,3,1,2,1,1,1,1,2,2,2,1,1,2,3,1,2,1,3,2,2,1,1,1,2,1,2,2,1,1,1,2,1,2,2,1,1,1,1,1,1,2,1,1,1,2,2,1,1,2,1,1,1,1,3,1,1,2,1,2,3,1,1,1,1,2,2,1,2,3,1,3,2,3,2,1,2,1,1,2,1,3,1,1,1,2,1,1,2,1,2,1,1,2,1,1,2,1,3,2,1,2,1,1,2,1,1,1,2,597.865386
2,1,1,1,1,3,2,2,1,1,1,1,2,1,2,1,2,2,1,1,2,2,2,1,1,1,2,1,2,2,2,2,2,1,2,1,2,1,1,2,1,2,1,1,2,2,2,2,1,2,1,1,1,2,1,2,3,3,2,1,1,1,3,1,1,2,1,1,2,1,2,2,2,3,2,2,1,2,1,1,1,1,1,1,2,1,2,1,3,1,2,1,1,2,1,2,2,2,1,2,2,2,3,2,1,1,1,2,1,3,1,1,1,1,1,2,2,1,1,1,1,1,2,1,2,1,2,1,2,2,1,2,1,2,3,1,2,2,1,1,1,1,2,2,1,1,1,1,2,1,1,1,1,2,1,1,3,2,1,2,1,3,1,2,3,1,1,1,1,2,2,1,1,1,1,1,2,2,2,1,1,2,2,1,1,1,1,1,2,1,1,2,2,2,1,2,2,1,2,1,2,3,2,1,3,2,2,2,1,1,1,1,1,1,2,1,1,2,3,1,1,1,1,1,1,2,2,1,1,1,1,1,1,2,1,2,2,2,1,2,2,1,3,2,2,1,1,2,2,1,1,1,2,3,2,1,2,1,2,2,1,1,1,2,3,2,2,2,1,1,1,1,2,1,1,3,1,2,2,3,3,1,2,1,1,2,1,1,2,1,2,2,2,2,1,1,1,1,1,3,2,1,1,1,2,1,1,1,2,1,1,1,1,1,2,3,1,2,1,1,2,3,1,1,1,1,2,1,1,1,1,1,1,1,2,2,3,1,3,2,3,2,1,2,1,2,2,3,1,2,2,2,1,1,1,1,1,1,2,1,1,1,2,1,2,2,2,1,2,1,2,1,1,2,2,2,2,1,1,3,1,3,1,2,2,1,2,2,1,3,1,1,1,1,2,1,2,2,1,2,2,1,1,1,1,1,1,2,2,1,1,2,2,2,1,1,2,3,2,1,2,1,1,1,2,3,2,1,2,2,1,1,1,2,1,2,2,1,1,1,2,1,1,1,1,2,1,2,1,1,3,1,3,1,2,1,2,2,1,2,1,3,2,1,1,2,1,2,1,1,1,1,2,1,1,1,2,1,2,2,1,1,1,2,2,1,2,3,2,1,2,1,3,1,2,1,2,1,2,1,1,3,1,1,2,1,2,1,1,2,1,593.7151
2,2,2,2,1,1,1,1,1,1,1,2,1,2,1,1,2,1,1,2,2,2,3,2,2,2,2,1,1,1,2,1,1,2,2,1,1,1,1,1,2,1,1,1,1,1,2,2,3,1,2,1,2,1,3,2,3,1,2,2,2,1,2,1,3,1,1,1,2,1,1,2,2,1,2,1,2,2,1,1,2,2,1,1,1,1,2,1,1,2,2,1,1,1,2,1,2,1,1,2,2,1,1,1,2,1,1,1,1,1,1,1,2,1,2,1,2,2,2,2,1,2,1,1,1,3,1,2,1,1,1,2,2,1,3,2,3,1,2,1,3,1,1,1,1,1,2,2,2,1,1,2,2,1,1,1,2,1,1,2,1,2,1,1,1,1,1,2,1,1,1,2,1,1,1,3,1,1,1,1,1,2,2,1,1,1,1,2,2,1,1,1,3,2,1,1,1,2,1,2,1,1,2,1,3,1,1,1,2,1,2,2,2,1,1,1,1,2,1,2,3,3,1,1,3,1,1,2,1,1,2,3,2,1,2,2,2,1,1,2,2,1,1,3,1,1,2,1,1,2,1,1,2,1,2,2,2,3,2,1,1,2,1,2,1,2,2,1,2,2,2,1,2,2,2,3,1,2,2,1,1,1,2,1,1,2,1,2,2,1,1,2,2,2,2,1,1,1,1,2,1,1,2,1,1,1,1,1,1,1,1,1,2,1,3,2,1,3,1,1,2,3,2,1,2,2,1,3,1,1,2,1,1,2,2,2,2,3,1,3,1,1,2,2,2,1,2,2,1,1,2,1,2,1,1,1,1,1,2,1,1,2,3,1,1,1,3,2,2,3,2,1,1,2,1,1,1,2,2,2,1,2,2,1,1,2,1,2,2,1,2,1,1,1,1,1,2,1,1,2,2,1,1,1,2,1,1,1,1,3,2,2,1,2,1,1,2,2,2,1,1,1,1,1,1,3,1,2,3,1,2,3,2,1,1,2,2,2,1,2,2,1,2,2,1,1,1,1,2,2,2,2,1,2,2,2,1,2,1,1,2,3,1,1,3,2,2,2,1,1,2,1,2,2,2,2,3,2,2,2,2,2,2,3,1,2,1,1,1,2,3,2,1,2,3,1,1,1,1,1,2,1,1,2,1,1,1,1,1,1,3,404.703024
1,1,2,1,3,1,2,1,3,3,2,3,1,2,1,1,1,2,3,3,2,1,1,1,1,1,2,1,1,2,1,2,1,1,2,1,1,2,1,1,1,1,1,2,1,1,1,2,1,2,1,1,2,3,1,1,2,2,1,2,1,2,3,2,2,1,1,1,1,2,1,2,1,2,2,2,1,2,1,1,2,1,1,2,1,2,3,1,1,2,2,1,1,2,1,2,2,2,1,1,1,1,2,2,1,2,2,1,1,2,1,2,2,1,2,1,1,2,1,1,2,1,1,1,1,2,2,1,1,1,1,1,1,1,1,1,2,2,1,2,1,2,1,1,2,1,3,1,1,1,1,1,2,1,1,2,1,1,2,2,3,2,1,1,1,1,1,2,1,1,1,2,1,1,1,1,3,1,2,1,1,2,2,2,1,1,2,1,2,1,2,2,2,2,2,1,2,2,1,1,1,2,2,1,1,1,1,1,1,2,1,1,1,2,2,1,1,1,2,2,3,3,2,1,1,2,1,2,1,1,1,2,1,1,1,1,1,1,1,1,2,3,2,2,1,2,2,1,2,2,1,3,1,2,1,1,2,1,2,2,1,1,2,1,2,2,1,3,3,1,1,2,2,1,2,2,1,1,1,1,1,2,1,1,1,1,1,1,2,3,2,1,2,1,2,1,1,1,1,1,1,1,2,2,1,2,2,1,1,1,3,1,1,1,2,2,1,1,1,1,3,1,3,2,1,1,2,2,1,1,2,2,2,1,1,1,2,2,1,1,3,2,2,1,1,1,2,3,1,2,2,1,1,1,1,1,1,1,2,3,3,1,1,1,1,1,1,1,1,3,3,1,1,2,1,2,1,1,1,2,2,1,1,2,1,1,1,1,2,2,1,1,1,1,2,1,2,1,1,1,2,1,1,1,1,1,1,1,1,3,1,1,1,2,1,1,2,2,1,1,1,1,2,2,1,3,1,2,2,1,2,1,2,1,1,3,1,1,1,1,1,2,1,1,2,1,2,2,2,1,1,1,2,2,2,1,1,1,1,1,1,1,2,1,2,1,1,1,1,2,1,1,2,3,1,1,3,2,3,1,1,2,1,3,1,2,2,1,3,1,2,2,2,1,1,2,2,1,1,2,2,2,1,1,2,2,2,3,2,1,1,398.225901
1,2,3,3,2,1,3,3,2,1,3,1,1,2,1,3,1,3,2,2,1,3,2,1,1,1,1,2,1,1,1,2,1,1,1,1,1,2,3,2,1,2,1,1,1,1,1,2,2,2,1,1,1,2,2,2,1,2,1,1,1,1,2,2,1,2,1,2,1,2,2,2,3,2,2,2,1,3,1,2,1,1,2,2,2,2,1,1,1,1,3,2,3,2,1,2,1,2,1,1,1,2,1,1,3,1,1,1,2,1,2,1,1,1,1,1,1,2,1,2,1,1,2,1,1,2,2,1,1,3,1,3,2,1,2,1,2,3,3,1,1,1,1,2,2,1,1,2,1,1,1,1,1,1,1,1,3,2,2,1,1,1,1,3,3,2,1,1,2,2,1,1,1,1,2,1,1,1,2,2,1,1,3,1,2,1,2,1,3,1,1,1,1,1,1,1,2,2,2,1,1,1,2,1,1,1,1,2,1,1,1,2,1,1,1,2,2,1,1,2,3,1,2,2,1,1,2,1,1,1,3,2,1,1,2,1,1,1,1,2,1,1,1,1,1,2,1,1,2,1,1,1,3,1,1,2,2,1,1,1,1,2,2,2,1,1,2,2,1,2,2,2,2,2,2,3,1,2,2,2,1,2,2,1,1,2,2,2,1,1,2,1,1,2,1,2,1,2,1,2,1,2,2,1,2,1,2,1,1,2,2,1,1,2,3,1,1,1,1,1,1,1,2,1,1,1,2,1,2,2,1,1,1,2,3,2,1,1,1,1,2,2,1,2,2,2,2,1,2,1,1,1,1,2,2,2,1,2,1,1,2,2,2,2,2,1,2,2,2,1,2,1,2,1,2,2,1,1,2,1,2,2,1,1,1,1,1,1,2,2,1,1,1,1,2,1,2,1,2,2,1,2,2,1,1,1,2,2,2,2,1,1,1,3,2,1,3,1,2,1,1,2,2,2,1,3,2,1,2,1,1,3,2,2,2,2,2,2,2,2,2,2,1,2,1,1,1,3,3,1,2,1,2,1,1,2,1,1,1,2,2,2,2,1,2,2,1,1,2,2,1,1,2,2,1,1,1,1,1,2,2,2,1,1,1,2,2,1,2,1,2,2,1,1,1,1,2,1,1,3,1,3,2,1,1,2,1,1,2,2,2,599.734113
1,1,2,2,1,1,2,1,1,2,2,2,1,1,1,2,1,2,1,2,1,2,1,1,3,1,2,1,1,1,2,2,2,1,2,1,1,1,2,2,3,1,1,2,2,2,2,2,2,1,3,1,1,1,1,2,2,2,1,2,1,1,1,2,1,3,2,1,1,1,1,3,2,1,1,1,2,1,1,2,1,1,1,1,2,1,2,1,1,2,1,2,1,2,1,2,2,1,1,2,1,2,2,2,3,1,1,1,1,1,1,3,1,2,1,1,1,2,1,2,2,3,2,2,2,2,2,2,2,2,1,2,1,1,1,3,2,2,1,1,1,1,1,1,2,1,3,1,2,1,1,2,1,1,1,2,3,1,2,2,2,3,1,3,2,1,2,2,1,1,1,2,1,1,1,2,3,1,3,1,1,2,2,1,2,2,2,1,1,1,1,2,2,1,2,2,3,2,1,1,1,2,1,2,1,1,2,1,1,1,1,1,2,1,2,2,1,1,1,1,1,2,1,1,2,1,1,1,3,1,1,2,1,2,2,2,1,2,1,1,1,1,2,2,1,2,1,2,1,1,1,2,2,2,1,2,2,1,2,2,1,2,1,1,2,2,1,1,2,1,2,2,2,2,2,1,1,1,3,2,2,2,2,1,1,3,2,1,1,2,2,1,1,1,2,2,1,1,1,2,2,2,1,1,2,1,1,1,2,1,2,1,2,1,1,2,2,1,2,1,1,2,3,2,1,1,1,1,2,1,1,3,1,1,1,1,1,1,2,2,2,2,1,1,2,1,3,2,1,1,1,1,1,1,2,1,2,2,1,1,2,1,2,3,1,1,1,1,2,1,2,2,1,1,2,2,1,1,1,2,1,1,2,2,1,1,1,1,1,2,1,1,1,2,1,1,1,2,1,1,2,2,2,2,2,1,1,1,1,2,1,1,2,1,2,1,1,1,1,1,3,3,2,1,1,2,1,3,1,2,1,2,1,1,1,1,2,3,1,2,2,1,1,2,1,1,1,1,1,2,1,1,2,3,3,1,2,2,1,2,2,2,1,1,3,3,3,2,1,3,2,1,1,1,2,1,1,1,3,1,1,1,2,1,1,1,1,1,1,1,1,1,1,3,2,2,1,1,2,1,2,2,1,1,1,1,1,1,2,1,2,401.201169
2,1,2,2,2,1,1,1,1,1,1,2,1,1,1,2,1,2,1,2,2,2,2,1,3,2,1,1,1,1,1,1,1,2,1,2,1,1,1,2,1,2,2,2,2,1,1,1,1,3,1,1,2,1,3,1,1,1,2,3,2,2,2,2,2,1,2,1,1,2,1,1,3,2,1,1,1,3,2,1,1,2,1,1,1,1,1,2,1,3,2,1,2,1,2,2,1,1,2,1,1,2,2,2,1,1,1,1,2,1,1,2,1,1,2,1,1,2,1,1,2,1,2,2,2,3,1,1,2,1,1,2,1,1,2,2,2,1,2,1,3,1,2,2,1,1,2,2,1,1,1,1,1,1,1,1,1,3,1,1,1,2,1,1,1,2,1,1,1,1,2,1,2,2,1,2,1,1,3,2,1,2,3,1,1,1,2,1,2,2,2,1,1,1,1,3,1,2,1,1,1,2,3,1,1,2,3,1,2,2,2,1,2,2,2,1,2,1,3,2,1,2,1,2,1,2,2,1,1,2,2,1,2,2,1,3,1,1,1,1,2,1,2,2,1,1,3,1,1,2,1,1,2,1,2,1,1,1,1,2,1,2,2,1,1,2,2,1,2,1,1,1,2,3,3,1,1,2,2,2,2,1,1,1,1,2,1,2,1,1,1,1,1,1,1,2,2,1,1,2,1,3,2,2,1,1,1,1,1,1,3,1,1,2,1,1,1,1,1,1,1,2,2,1,1,3,2,3,2,2,2,2,2,1,1,1,2,1,1,2,2,2,1,2,1,2,2,2,2,2,1,2,3,1,1,1,1,1,1,2,1,1,2,1,1,1,1,1,2,1,2,1,3,1,1,2,2,1,1,2,2,3,3,1,1,1,2,1,1,1,1,1,2,1,2,1,2,1,1,2,2,1,1,1,1,1,2,1,2,2,1,1,2,3,1,1,2,1,1,1,1,3,3,1,1,1,1,2,1,2,2,1,2,1,1,2,1,1,1,1,1,1,1,2,2,2,1,1,1,1,1,1,1,1,1,1,1,2,1,2,2,2,2,1,2,3,3,1,1,2,3,1,1,1,1,2,2,2,3,1,1,2,2,2,1,1,1,1,2,1,1,1,1,2,2,1,1,2,1,1,2,1,1,1,1,2,1,2,1,1,1,399.075263
2,2,3,3,1,1,2,1,1,2,1,1,1,2,2,1,2,1,1,1,1,1,1,1,2,3,3,1,1,2,2,2,1,1,1,1,3,2,1,1,1,2,2,1,1,2,1,1,2,3,2,2,1,2,1,1,2,3,1,3,1,1,3,2,2,2,2,2,2,2,2,2,1,1,1,3,2,1,1,1,1,1,1,1,1,1,2,2,3,2,2,2,1,2,1,3,2,3,1,2,1,1,1,1,1,2,1,2,1,1,1,1,2,2,2,2,1,2,1,1,1,1,1,1,1,2,2,2,1,1,1,1,1,2,3,2,1,2,2,1,1,1,1,2,2,1,1,2,2,1,1,1,1,1,1,1,3,1,1,2,2,2,1,3,2,1,2,1,1,2,1,2,1,1,1,2,2,1,2,1,1,1,1,1,2,2,1,1,2,1,2,1,3,1,2,1,1,2,1,3,2,1,2,1,1,1,1,3,1,2,1,1,2,2,2,3,1,1,1,1,2,3,1,1,1,2,1,1,2,2,2,1,1,2,3,2,1,2,2,1,1,1,1,3,1,2,1,1,2,1,2,2,1,2,1,1,1,1,1,1,1,1,1,2,2,1,2,1,3,1,1,1,1,2,1,2,1,1,2,1,1,2,2,1,1,2,1,1,2,2,2,2,1,2,2,1,1,2,1,1,1,3,2,2,1,1,1,1,1,2,2,2,2,2,3,2,1,1,1,1,1,1,1,1,1,1,1,1,2,1,2,2,1,1,1,1,1,1,1,1,2,1,1,1,2,3,2,1,1,1,1,1,1,1,2,2,1,1,2,2,1,1,2,2,1,1,2,3,2,1,1,1,1,2,2,1,1,2,1,1,1,1,1,1,1,1,2,2,1,2,1,1,1,1,1,1,1,1,2,1,1,1,1,2,1,1,3,1,1,2,1,3,1,2,1,1,1,1,2,2,1,1,2,1,2,2,1,2,1,1,1,3,2,2,1,1,1,1,1,2,1,1,1,1,1,2,1,2,1,1,2,2,1,1,2,2,1,1,2,2,2,3,1,1,1,1,1,1,1,2,2,1,3,2,2,2,1,1,1,1,2,1,1,1,1,2,3,2,1,1,3,1,2,1,2,1,2,1,1,1,1,3,1,1,1,1,1,1,1,1,3,805.433491
1,1,1,1,1,1,2,2,3,2,1,1,1,1,1,2,1,2,1,3,1,1,1,1,2,3,2,1,2,1,2,1,1,1,1,1,1,1,1,1,1,2,1,1,1,2,2,1,1,2,1,1,1,1,2,1,3,2,3,2,2,2,2,2,2,1,1,1,1,1,1,2,1,1,2,3,1,2,1,1,1,2,2,2,3,2,1,1,1,2,2,1,2,2,1,1,2,2,2,1,1,2,3,2,1,2,2,1,1,2,1,2,1,1,1,1,1,3,2,1,1,2,1,1,2,2,1,2,1,2,1,2,1,1,3,1,2,2,1,1,1,1,1,1,2,1,1,1,1,1,1,2,2,1,2,1,1,2,3,2,1,1,1,2,1,2,2,1,1,1,1,2,3,1,1,1,1,1,1,1,1,1,2,1,2,1,1,2,1,1,2,1,2,3,2,2,1,1,1,1,1,2,2,1,1,2,1,1,3,1,1,1,2,2,2,1,2,2,2,1,1,3,1,2,1,1,1,2,2,2,1,2,2,2,1,2,2,3,1,1,1,1,1,1,2,2,2,1,1,1,2,1,2,2,2,2,1,2,3,1,1,2,1,2,3,2,1,1,1,1,1,1,1,3,2,2,3,1,2,1,2,1,1,1,1,2,2,2,1,1,1,3,3,2,3,3,1,2,1,2,1,2,2,1,1,1,1,1,1,1,2,1,2,1,2,2,3,1,1,1,2,2,3,1,2,1,1,1,1,1,1,1,1,1,1,1,1,1,1,2,2,1,1,1,2,1,3,2,2,1,1,2,1,1,1,1,1,1,1,1,1,1,3,2,1,1,1,2,3,1,2,1,2,1,1,1,1,1,1,1,1,2,1,1,1,1,1,1,1,1,2,2,1,1,2,2,1,3,1,1,2,2,2,1,1,1,2,1,1,2,2,1,2,1,1,2,1,2,2,1,1,3,1,1,2,1,2,1,3,2,1,2,2,2,2,3,1,1,1,1,1,1,1,2,1,2,1,1,2,2,1,2,1,3,1,1,1,1,2,1,1,1,1,1,1,2,1,2,2,2,1,1,2,1,1,1,2,2,1,2,1,1,1,3,1,2,3,2,1,1,1,2,2,2,3,2,1,1,3,2,2,2,1,2,1,1,3,1,2,1,1,5.035571
1,1,1,1,1,2,1,2,1,2,1,1,2,2,1,2,2,2,2,1,1,2,1,1,2,1,1,1,1,2,2,3,1,1,2,2,1,1,2,2,2,2,1,2,2,3,2,1,1,3,1,1,2,3,2,2,1,1,2,2,1,1,3,1,1,2,1,1,2,1,1,1,1,2,2,3,2,3,1,2,1,1,1,1,1,2,1,3,1,3,3,2,2,1,1,1,1,1,1,2,1,2,2,1,2,1,1,2,2,1,1,1,2,2,2,1,1,1,1,1,1,2,1,2,1,2,1,1,2,1,1,2,1,2,2,2,3,3,1,2,1,1,1,3,2,1,3,1,2,1,1,1,1,1,1,2,1,1,1,1,2,2,1,2,2,1,2,1,1,1,1,1,1,1,1,2,3,2,1,2,1,2,1,1,1,1,1,1,2,1,1,1,2,1,1,2,2,1,1,1,2,2,2,1,1,1,1,1,1,1,1,1,1,1,2,1,2,1,1,1,3,3,1,1,1,2,2,1,1,1,2,3,3,1,2,1,1,2,1,1,2,1,1,2,2,1,2,1,1,3,3,1,1,1,1,2,3,1,2,1,2,1,1,2,1,2,2,2,1,2,2,1,2,2,2,1,1,1,1,3,2,2,1,1,1,1,1,1,3,3,1,1,1,1,2,1,3,1,1,1,2,1,2,1,2,1,2,1,2,2,1,1,2,2,2,1,2,1,2,1,1,2,2,2,1,2,1,1,1,1,2,1,2,2,3,1,1,1,2,1,1,1,2,1,2,3,2,1,1,1,3,1,1,1,1,1,1,1,2,2,2,2,1,2,1,2,2,1,3,1,1,1,2,1,2,1,1,1,1,2,1,3,1,1,1,2,1,1,1,1,2,1,2,1,2,1,1,2,1,1,2,1,1,1,2,2,2,1,3,1,1,1,1,1,1,2,2,1,3,1,2,1,1,1,1,1,1,1,3,1,1,2,2,2,3,1,1,2,1,1,1,1,2,2,2,1,1,1,1,2,2,2,2,2,2,1,2,3,1,2,1,1,2,1,2,1,1,1,1,2,2,2,2,1,1,2,2,1,3,3,1,1,1,2,1,1,1,1,1,3,1,1,2,2,2,1,2,1,2,2,2,1,1,1,1,1,1,1,3,1,2,187.12774
2,1,2,2,2,1,2,1,1,3,1,1,1,1,2,2,2,1,3,1,2,2,1,1,3,1,2,2,1,1,2,2,1,2,1,2,2,1,2,2,2,2,2,1,2,1,1,2,1,2,1,1,2,2,3,2,2,1,1,2,2,2,2,3,2,1,1,1,1,1,1,2,1,2,2,2,3,2,1,1,2,1,1,1,1,1,2,1,1,2,1,1,1,1,1,1,2,2,1,2,3,1,3,1,1,2,1,2,1,3,1,2,2,1,1,1,2,2,2,2,1,2,1,1,2,3,1,3,1,1,1,1,1,2,2,3,2,2,1,1,2,1,2,1,2,1,2,1,1,2,1,1,1,1,1,1,1,1,3,2,1,1,2,1,2,1,1,1,3,1,2,3,2,2,1,1,2,3,2,2,2,1,2,2,1,1,1,2,2,1,1,3,1,2,2,2,1,1,1,2,2,3,1,1,1,1,2,1,2,2,2,2,2,1,3,3,1,2,2,1,1,2,1,1,2,1,2,1,1,1,1,1,1,1,3,2,1,1,1,1,1,1,1,1,1,2,1,1,1,1,2,2,2,1,2,1,2,2,1,2,1,1,1,2,1,2,1,1,2,3,1,2,3,1,2,1,1,2,1,1,1,1,2,1,1,3,1,1,2,2,2,1,1,1,2,2,2,1,3,3,1,1,2,2,2,1,2,1,1,1,2,2,1,3,2,2,2,1,1,2,1,3,1,1,1,1,2,1,1,1,2,1,1,1,1,2,2,2,1,1,1,1,2,1,2,2,2,2,2,2,2,2,1,3,1,2,1,2,1,2,1,1,1,2,3,2,2,1,1,2,1,1,2,2,2,2,1,3,1,2,1,2,2,1,2,1,2,1,1,1,1,1,1,2,1,2,3,2,2,1,2,2,1,1,1,1,2,3,1,1,1,1,1,3,1,2,3,2,2,1,2,1,1,2,1,2,1,1,1,1,1,1,2,1,1,2,2,2,1,2,1,2,2,1,1,1,1,2,1,2,2,1,2,1,1,2,1,1,1,3,1,1,3,1,2,1,1,2,2,1,2,2,2,2,2,2,1,1,2,1,1,2,1,1,2,2,1,1,2,1,1,1,2,1,1,1,3,2,2,1,1,1,2,1,2,1,2,1,1,1,1,605.993906
1,3,1,3,2,1,3,1,1,1,2,1,1,1,2,2,2,1,1,2,2,1,1,1,2,1,2,1,1,2,1,1,2,1,1,1,1,1,2,1,1,1,2,2,1,2,2,1,1,2,1,1,1,1,1,2,2,1,3,1,1,1,2,1,1,2,2,1,3,1,1,1,1,2,1,2,1,2,1,1,1,1,2,1,1,2,2,1,2,2,1,1,1,1,2,2,1,1,2,1,1,1,2,2,3,1,1,1,2,2,1,2,1,1,2,1,1,1,1,2,2,1,1,1,2,1,1,1,1,2,1,2,1,1,2,1,1,3,1,2,2,1,1,1,1,1,1,1,1,1,1,2,1,2,1,2,2,2,1,1,2,2,1,2,1,1,2,1,1,2,1,2,1,2,1,1,1,2,1,1,1,3,1,2,1,1,1,1,2,1,1,1,2,1,2,2,2,2,1,2,1,2,2,2,1,1,2,2,1,1,2,1,1,1,1,2,1,1,1,2,1,3,1,1,1,1,2,1,2,1,2,2,1,2,3,1,1,3,2,1,1,2,1,2,1,3,1,1,2,2,2,1,1,1,1,1,1,1,1,2,1,2,3,2,1,1,1,1,2,1,2,1,2,2,2,2,3,2,2,2,2,2,2,1,1,2,2,2,1,2,2,2,1,2,2,2,1,3,1,1,1,1,1,1,1,1,2,1,1,2,1,1,3,1,3,2,2,1,1,2,3,1,1,1,2,3,2,1,1,2,1,1,1,2,2,1,1,2,1,3,2,2,1,2,2,2,2,1,3,2,1,2,1,1,1,2,1,1,1,1,2,1,2,1,3,1,1,1,2,2,1,1,2,1,2,2,3,3,2,2,1,2,1,1,1,1,2,1,1,2,1,1,1,1,1,1,2,2,1,2,2,3,2,1,2,1,3,1,2,2,1,1,2,1,1,1,2,1,1,1,2,2,1,1,1,2,2,2,2,2,1,3,1,2,1,2,1,1,1,1,2,1,1,2,1,1,1,2,1,1,2,1,2,1,2,2,1,2,1,2,1,1,2,1,2,1,2,1,2,1,2,1,3,1,1,1,2,2,1,1,2,1,1,2,1,2,2,1,2,2,1,1,1,2,1,1,2,1,1,2,1,2,1,1,1,2,1,2,1,2,1,202.250867
1,2,3,2,1,2,1,2,1,3,1,1,1,3,1,1,2,1,1,1,1,2,1,1,2,1,2,1,1,1,1,1,2,2,3,1,1,2,1,1,1,1,2,1,2,2,1,1,1,1,2,1,2,1,1,1,1,2,1,2,1,1,2,1,3,2,1,2,2,1,1,1,3,2,2,2,1,2,2,1,1,1,1,1,2,2,1,3,2,1,2,1,2,1,3,1,1,3,1,3,2,1,1,2,1,1,1,2,1,1,1,3,2,1,1,1,1,1,2,3,2,2,2,1,1,3,1,2,2,2,1,1,1,1,2,3,1,1,2,3,2,1,1,2,1,1,1,1,1,1,2,1,1,1,1,1,2,2,1,2,1,3,2,1,2,2,1,2,2,1,2,2,1,1,2,2,2,1,1,2,2,1,3,1,1,3,1,1,1,1,1,1,1,2,1,1,1,2,1,1,1,1,2,1,2,2,2,2,1,2,1,1,1,2,1,2,2,1,2,1,1,3,2,2,1,1,1,2,2,1,2,1,1,2,1,1,2,1,1,2,2,2,1,1,2,2,1,1,1,2,2,2,1,1,1,1,1,1,1,1,2,1,2,1,1,2,1,1,3,1,1,1,2,2,1,1,2,1,3,1,2,2,1,1,2,2,1,2,2,2,2,2,2,2,1,1,1,2,2,3,1,2,1,1,2,2,1,1,1,1,1,1,2,2,2,2,3,2,2,1,2,2,2,2,1,1,2,1,2,1,1,2,1,2,1,1,1,1,1,2,1,2,1,3,1,1,2,3,1,2,2,2,2,2,1,1,1,1,1,2,1,1,2,2,1,1,1,1,1,2,1,1,2,2,2,2,1,2,2,2,1,2,1,2,1,2,2,1,1,1,1,2,2,1,1,1,2,1,1,2,1,1,1,1,1,1,2,1,1,1,1,2,1,3,1,1,1,2,1,1,2,1,1,2,1,3,2,1,2,1,1,2,3,2,1,1,1,1,1,1,1,1,1,3,2,1,1,2,1,1,1,2,1,1,1,1,1,2,1,1,1,2,2,1,1,1,3,1,1,2,2,1,2,2,2,2,3,1,2,3,1,2,2,2,2,1,1,2,2,1,1,1,1,2,3,2,1,1,1,2,2,1,1,1,3,1,2,1,2,1,3,605.267469
1,3,2,3,1,1,2,1,2,3,1,1,2,1,1,1,2,2,2,1,1,1,1,1,3,1,2,1,1,3,2,1,1,1,2,1,2,1,2,2,1,1,1,2,2,1,2,1,2,1,2,1,2,1,3,2,1,2,1,2,1,2,2,2,2,2,1,1,2,1,1,1,1,2,1,2,2,2,1,1,2,1,1,1,1,1,1,2,1,2,1,2,1,2,1,1,1,2,2,2,1,1,2,1,2,1,1,1,2,1,1,2,2,3,1,1,1,2,2,2,2,2,1,1,2,1,2,1,2,3,2,1,1,1,1,3,2,1,1,1,1,1,1,1,1,1,2,1,2,1,1,1,1,2,1,2,3,1,2,1,1,1,1,1,3,1,1,2,1,3,2,3,1,1,1,1,1,3,1,1,1,1,2,1,2,2,1,1,2,1,2,1,1,2,2,1,2,1,2,1,1,2,1,1,2,1,3,1,1,1,1,1,2,1,2,2,2,1,1,2,1,1,2,2,1,2,1,3,1,1,2,3,1,1,3,1,1,3,1,2,2,1,1,1,1,2,1,1,2,1,1,1,1,2,1,1,2,2,1,2,1,1,1,1,1,1,2,1,1,1,1,1,2,2,1,1,1,1,2,1,1,2,1,1,1,3,1,2,1,2,2,1,1,3,2,2,1,1,1,2,1,2,1,1,1,1,1,1,2,1,2,1,3,1,2,1,2,2,1,1,1,1,2,1,1,2,1,1,1,1,1,1,1,1,1,1,1,2,1,2,2,2,1,1,3,2,2,1,1,2,1,1,1,1,1,1,1,1,1,1,1,2,2,2,1,1,1,1,1,1,1,1,1,2,2,1,1,1,2,2,1,2,2,2,2,2,1,1,1,1,1,1,1,1,1,1,3,2,1,1,2,1,1,1,1,1,2,1,2,1,2,1,3,2,2,2,3,2,2,2,2,2,2,1,1,1,1,1,1,2,2,1,2,1,2,2,1,2,1,1,1,1,2,2,2,2,1,2,2,1,1,1,2,1,3,1,2,2,1,3,2,1,2,1,1,1,3,2,1,1,3,2,2,2,1,2,2,1,2,2,2,1,1,3,1,3,1,1,2,2,1,1,2,2,2,1,1,1,2,2,1,2,1,1,1,1,2,1,1,2,1,-1.150366
2,2,2,3,1,2,3,2,2,1,2,2,1,2,2,1,3,1,1,1,1,2,1,1,2,1,1,2,1,2,1,1,1,1,1,2,2,2,2,2,1,2,1,1,1,2,1,2,1,2,2,2,1,1,1,2,2,3,2,1,2,1,2,1,2,1,1,2,2,1,2,1,1,1,1,2,2,2,3,1,3,1,1,2,1,1,2,2,1,2,2,2,2,1,1,1,1,1,3,1,2,1,3,3,1,3,2,2,2,1,2,1,1,2,1,1,1,3,1,1,2,2,1,1,2,2,1,1,2,2,2,2,1,1,3,2,1,1,1,2,1,1,1,1,2,1,1,1,1,1,2,3,2,1,1,1,1,2,1,2,2,2,1,1,1,1,1,2,2,1,1,1,1,2,1,1,1,1,2,1,2,1,2,1,1,1,1,3,1,2,1,1,3,2,2,1,3,2,1,2,2,2,2,2,1,2,2,1,1,1,1,1,1,2,2,1,1,2,3,2,2,1,1,1,2,1,2,2,2,1,1,2,1,1,3,1,1,2,1,2,3,2,2,2,1,2,2,1,1,2,1,1,1,2,2,1,1,1,2,1,1,2,2,3,1,2,2,3,1,1,1,1,1,2,1,2,1,1,1,1,1,1,1,1,2,1,1,1,1,1,1,1,1,2,2,2,1,1,1,1,1,3,1,1,3,3,1,1,1,2,2,1,2,1,1,3,2,1,1,1,2,1,2,2,1,2,1,1,1,1,1,2,1,2,2,1,2,1,2,1,1,1,1,1,2,1,2,1,2,1,2,2,3,2,1,2,2,2,1,1,1,1,2,1,1,2,2,2,2,1,1,1,2,1,2,3,1,1,1,1,1,1,1,1,1,2,1,1,1,1,1,1,2,2,2,1,2,2,1,2,2,2,1,1,1,1,2,1,1,1,1,1,2,1,1,1,1,1,2,2,2,2,2,1,1,3,1,3,2,1,1,3,3,2,2,2,1,1,1,1,2,1,1,1,1,3,1,2,2,2,2,1,2,1,1,1,1,2,1,1,2,2,1,1,1,2,3,2,2,2,2,1,2,3,1,1,2,1,3,1,2,1,2,1,1,2,2,1,1,1,2,1,2,1,3,1,2,1,1,2,1,2,1,2,1,2,2,3,3,1,2,400.553987
1,2,1,2,1,1,1,1,2,1,1,1,1,3,2,1,3,1,1,2,2,1,1,1,2,2,3,1,1,1,1,3,1,1,2,1,2,2,2,1,2,1,3,1,1,2,1,2,1,1,1,1,1,1,2,2,2,1,1,1,2,1,2,2,1,2,1,2,1,1,3,1,2,2,2,1,1,2,1,1,2,1,2,2,2,1,3,1,1,1,2,2,2,1,1,1,2,1,1,1,2,1,2,2,1,2,1,1,2,1,1,1,1,1,2,1,1,3,1,3,1,1,1,1,1,1,1,1,1,1,1,3,1,1,2,2,2,2,1,1,1,1,1,2,2,1,2,1,3,2,2,1,1,1,1,2,2,1,3,2,1,3,1,3,1,1,2,1,1,3,1,2,1,1,1,1,1,2,1,2,2,3,2,2,1,1,1,1,1,1,1,1,3,1,2,2,1,1,1,1,1,1,2,1,1,1,1,3,1,1,1,1,1,1,3,2,1,1,2,2,1,2,2,1,1,1,1,1,1,1,2,1,2,2,3,2,1,1,1,2,2,2,1,2,2,2,3,1,1,1,1,2,1,1,2,1,2,2,2,1,1,1,2,2,1,2,2,1,2,2,2,3,1,1,1,1,1,2,2,1,2,1,1,1,1,2,2,2,1,1,3,2,1,2,2,1,2,2,2,2,1,2,3,1,3,1,1,3,1,1,2,1,1,3,1,3,1,1,1,2,2,2,1,1,1,1,1,1,1,2,1,1,1,1,1,2,1,1,3,1,1,2,1,1,1,2,2,1,2,1,1,2,1,1,2,1,1,1,1,1,1,1,2,1,1,1,1,1,2,1,1,2,1,1,1,2,1,2,1,2,1,2,1,3,3,1,1,2,1,2,2,1,2,1,1,1,1,2,2,1,2,2,1,1,2,1,1,2,1,1,1,2,1,2,1,2,2,1,2,1,1,1,2,2,1,1,2,2,1,1,1,2,1,1,2,1,2,3,2,1,1,2,1,1,2,1,1,1,1,2,2,3,1,1,2,2,1,1,1,2,2,3,1,2,1,1,2,1,1,3,2,1,2,2,2,2,1,1,1,2,1,3,1,1,1,1,1,1,2,1,2,2,3,2,2,1,2,1,2,2,2,1,2,1,2,3,2,2,1,2,2,209.531586
1,1,1,1,1,2,2,1,2,3,2,3,1,1,2,1,2,2,1,1,2,1,2,1,1,1,1,1,2,1,1,3,1,2,2,1,1,1,1,2,1,1,1,1,2,2,1,1,1,3,1,1,2,1,1,1,1,1,1,1,1,1,1,1,1,1,2,2,2,2,1,2,2,1,1,3,2,1,1,1,2,1,1,2,3,3,1,2,2,2,1,2,2,1,2,2,1,2,1,1,1,2,3,1,3,1,2,1,1,3,2,1,1,1,2,1,1,3,1,1,1,1,1,1,1,2,2,2,1,1,2,2,1,1,1,2,2,3,2,3,1,2,1,1,1,2,2,2,2,1,1,1,1,1,1,1,3,2,2,1,1,2,1,1,1,1,1,3,1,1,1,2,1,2,1,2,3,2,2,1,2,2,3,2,1,1,2,1,3,2,2,3,2,1,2,3,2,2,2,3,2,2,2,1,2,1,2,1,2,2,2,2,2,1,1,1,1,1,1,1,1,2,1,1,2,2,1,1,2,1,1,2,2,1,1,3,1,3,2,1,1,1,1,2,1,3,1,1,2,2,2,2,2,2,1,1,2,1,1,1,2,2,1,1,1,2,2,1,2,1,1,2,3,3,1,1,2,3,2,2,1,1,1,1,1,3,2,1,1,1,1,1,1,3,1,2,2,2,1,3,1,1,1,2,2,1,1,1,2,2,1,1,3,2,1,2,2,1,1,1,2,1,2,2,1,1,1,1,2,1,1,2,1,1,1,1,1,2,1,1,2,2,2,1,1,1,2,2,2,1,1,2,1,1,2,1,1,1,2,2,2,1,2,1,1,1,1,1,3,1,1,1,2,2,1,3,2,1,2,2,2,1,1,1,1,1,2,1,1,2,2,3,2,2,1,1,2,2,2,1,1,2,1,1,2,2,1,1,1,1,1,1,1,3,1,1,3,2,1,2,1,2,2,2,2,1,1,1,1,1,1,3,1,2,2,3,1,1,1,2,1,1,1,2,2,2,1,1,2,2,1,2,2,1,2,1,2,2,2,1,2,1,3,1,1,1,2,2,1,2,2,1,3,2,1,3,1,1,2,3,2,2,1,1,1,2,1,1,2,2,2,2,2,1,1,1,1,1,1,2,2,2,1,2,1,2,2,2,1,2,2,-12.604913
1,1,2,2,1,2,2,1,2,1,1,2,1,3,2,1,2,1,2,2,1,1,1,2,1,2,3,1,1,2,2,1,1,1,1,1,2,2,1,2,2,2,1,2,1,1,2,1,3,2,1,1,1,2,1,1,1,3,1,2,2,2,1,1,2,1,1,1,2,1,2,1,1,1,1,3,1,2,1,1,3,2,2,1,1,2,3,1,2,2,2,2,1,1,2,1,1,1,1,2,1,1,1,1,1,1,1,2,2,2,1,2,1,1,2,1,1,1,2,2,1,2,1,1,2,1,1,2,2,2,1,2,2,1,2,2,1,3,1,1,1,1,1,1,2,2,2,2,2,2,1,1,1,2,1,1,1,2,2,2,1,2,3,1,2,1,1,2,1,2,1,2,1,2,1,3,2,3,1,3,2,2,3,1,2,1,1,1,2,1,1,1,1,1,2,2,1,3,2,1,1,1,2,3,1,2,2,1,2,1,2,2,1,3,2,1,2,1,1,1,2,1,1,2,2,1,1,1,1,1,1,1,2,1,1,1,1,1,1,1,1,2,1,1,2,2,1,1,2,2,1,2,1,2,1,1,2,2,2,2,1,1,2,1,3,2,1,2,3,2,1,1,2,2,2,1,1,2,2,1,3,1,1,1,2,1,1,1,2,1,3,2,1,2,1,2,1,1,1,3,1,1,1,1,1,1,1,1,1,2,1,1,1,2,2,1,2,1,1,2,1,1,2,1,1,1,1,2,2,1,1,2,1,2,1,2,2,2,2,1,2,1,1,1,1,3,1,1,2,2,1,1,2,1,1,1,1,2,1,3,1,3,1,2,2,1,2,2,2,2,2,1,2,2,2,1,1,1,1,2,1,2,1,1,1,1,2,1,2,1,1,1,2,1,2,1,2,1,1,1,3,1,1,1,1,1,1,1,1,2,1,1,1,2,1,2,2,3,1,1,1,1,2,1,2,2,2,2,3,1,1,1,2,2,1,2,1,1,1,2,1,1,1,3,1,2,1,1,1,1,1,1,1,2,2,2,2,2,1,2,1,1,3,1,3,2,2,1,1,2,2,1,1,1,1,1,2,3,2,1,3,1,1,2,1,1,2,1,2,1,2,1,2,1,2,1,1,1,1,2,1,1,1,2,1,2,2,2,2,2,2,200.759844
