# Supplementary material for: SNPs selection using support vector regression and genetic algorithms in GWAS
Source: BMC Genomics. 2014 Oct 27;15(Suppl 7):S4. doi: 10.1186/1471-2164-15-S7-S4 (PMC4243330; doi:10.1186/1471-2164-15-S7-S4)
Supplement: Sup file 2 — Databases after the first selection of markers first selection in the simulations 1 and 2. Format: RAR Size: 6,92 MB [file 1471-2164-15-S7-S4-S2.zip › data_s_0.80_sim2_without_Bonferroni.arff]

@relation R_data_frame

@attribute SNP1 numeric
@attribute SNP2 numeric
@attribute SNP3 numeric
@attribute SNP4 numeric
@attribute SNP5 numeric
@attribute SNP6 numeric
@attribute SNP7 numeric
@attribute SNP8 numeric
@attribute SNP9 numeric
@attribute SNP12 numeric
@attribute SNP15 numeric
@attribute SNP18 numeric
@attribute SNP19 numeric
@attribute SNP20 numeric
@attribute SNP21 numeric
@attribute SNP22 numeric
@attribute SNP23 numeric
@attribute SNP24 numeric
@attribute SNP26 numeric
@attribute SNP27 numeric
@attribute SNP30 numeric
@attribute SNP31 numeric
@attribute SNP32 numeric
@attribute SNP33 numeric
@attribute SNP34 numeric
@attribute SNP35 numeric
@attribute SNP36 numeric
@attribute SNP37 numeric
@attribute SNP38 numeric
@attribute SNP39 numeric
@attribute SNP40 numeric
@attribute SNP41 numeric
@attribute SNP42 numeric
@attribute SNP43 numeric
@attribute SNP44 numeric
@attribute SNP45 numeric
@attribute SNP48 numeric
@attribute SNP49 numeric
@attribute SNP50 numeric
@attribute SNP51 numeric
@attribute SNP53 numeric
@attribute SNP54 numeric
@attribute SNP55 numeric
@attribute SNP56 numeric
@attribute SNP58 numeric
@attribute SNP59 numeric
@attribute SNP61 numeric
@attribute SNP62 numeric
@attribute SNP64 numeric
@attribute SNP65 numeric
@attribute SNP66 numeric
@attribute SNP67 numeric
@attribute SNP68 numeric
@attribute SNP69 numeric
@attribute SNP70 numeric
@attribute SNP71 numeric
@attribute SNP73 numeric
@attribute SNP74 numeric
@attribute SNP75 numeric
@attribute SNP76 numeric
@attribute SNP77 numeric
@attribute SNP78 numeric
@attribute SNP79 numeric
@attribute SNP80 numeric
@attribute SNP81 numeric
@attribute SNP85 numeric
@attribute SNP87 numeric
@attribute SNP89 numeric
@attribute SNP90 numeric
@attribute SNP92 numeric
@attribute SNP93 numeric
@attribute SNP94 numeric
@attribute SNP95 numeric
@attribute SNP96 numeric
@attribute SNP98 numeric
@attribute SNP99 numeric
@attribute SNP100 numeric
@attribute SNP102 numeric
@attribute SNP103 numeric
@attribute SNP104 numeric
@attribute SNP105 numeric
@attribute SNP106 numeric
@attribute SNP107 numeric
@attribute SNP108 numeric
@attribute SNP109 numeric
@attribute SNP110 numeric
@attribute SNP111 numeric
@attribute SNP112 numeric
@attribute SNP113 numeric
@attribute SNP114 numeric
@attribute SNP115 numeric
@attribute SNP116 numeric
@attribute SNP117 numeric
@attribute SNP118 numeric
@attribute SNP119 numeric
@attribute SNP120 numeric
@attribute SNP122 numeric
@attribute SNP123 numeric
@attribute SNP124 numeric
@attribute SNP125 numeric
@attribute SNP126 numeric
@attribute SNP127 numeric
@attribute SNP128 numeric
@attribute SNP129 numeric
@attribute SNP130 numeric
@attribute SNP131 numeric
@attribute SNP132 numeric
@attribute SNP133 numeric
@attribute SNP134 numeric
@attribute SNP135 numeric
@attribute SNP136 numeric
@attribute SNP137 numeric
@attribute SNP138 numeric
@attribute SNP140 numeric
@attribute SNP141 numeric
@attribute SNP142 numeric
@attribute SNP143 numeric
@attribute SNP144 numeric
@attribute SNP145 numeric
@attribute SNP146 numeric
@attribute SNP150 numeric
@attribute SNP151 numeric
@attribute SNP152 numeric
@attribute SNP153 numeric
@attribute SNP154 numeric
@attribute SNP155 numeric
@attribute SNP157 numeric
@attribute SNP158 numeric
@attribute SNP159 numeric
@attribute SNP160 numeric
@attribute SNP161 numeric
@attribute SNP162 numeric
@attribute SNP163 numeric
@attribute SNP164 numeric
@attribute SNP165 numeric
@attribute SNP166 numeric
@attribute SNP167 numeric
@attribute SNP168 numeric
@attribute SNP169 numeric
@attribute SNP170 numeric
@attribute SNP171 numeric
@attribute SNP172 numeric
@attribute SNP175 numeric
@attribute SNP179 numeric
@attribute SNP180 numeric
@attribute SNP182 numeric
@attribute SNP183 numeric
@attribute SNP184 numeric
@attribute SNP185 numeric
@attribute SNP186 numeric
@attribute SNP187 numeric
@attribute SNP188 numeric
@attribute SNP189 numeric
@attribute SNP191 numeric
@attribute SNP192 numeric
@attribute SNP193 numeric
@attribute SNP194 numeric
@attribute SNP195 numeric
@attribute SNP196 numeric
@attribute SNP197 numeric
@attribute SNP198 numeric
@attribute SNP199 numeric
@attribute SNP200 numeric
@attribute SNP201 numeric
@attribute SNP202 numeric
@attribute SNP204 numeric
@attribute SNP205 numeric
@attribute SNP206 numeric
@attribute SNP207 numeric
@attribute SNP208 numeric
@attribute SNP209 numeric
@attribute SNP211 numeric
@attribute SNP212 numeric
@attribute SNP213 numeric
@attribute SNP214 numeric
@attribute SNP215 numeric
@attribute SNP216 numeric
@attribute SNP217 numeric
@attribute SNP218 numeric
@attribute SNP220 numeric
@attribute SNP221 numeric
@attribute SNP222 numeric
@attribute SNP223 numeric
@attribute SNP226 numeric
@attribute SNP227 numeric
@attribute SNP228 numeric
@attribute SNP229 numeric
@attribute SNP230 numeric
@attribute SNP231 numeric
@attribute SNP232 numeric
@attribute SNP233 numeric
@attribute SNP234 numeric
@attribute SNP235 numeric
@attribute SNP236 numeric
@attribute SNP237 numeric
@attribute SNP238 numeric
@attribute SNP239 numeric
@attribute SNP240 numeric
@attribute SNP241 numeric
@attribute SNP242 numeric
@attribute SNP243 numeric
@attribute SNP244 numeric
@attribute SNP245 numeric
@attribute SNP246 numeric
@attribute SNP247 numeric
@attribute SNP248 numeric
@attribute SNP249 numeric
@attribute SNP250 numeric
@attribute SNP252 numeric
@attribute SNP255 numeric
@attribute SNP257 numeric
@attribute SNP258 numeric
@attribute SNP259 numeric
@attribute SNP260 numeric
@attribute SNP261 numeric
@attribute SNP262 numeric
@attribute SNP263 numeric
@attribute SNP264 numeric
@attribute SNP266 numeric
@attribute SNP267 numeric
@attribute SNP268 numeric
@attribute SNP269 numeric
@attribute SNP270 numeric
@attribute SNP271 numeric
@attribute SNP272 numeric
@attribute SNP273 numeric
@attribute SNP274 numeric
@attribute SNP275 numeric
@attribute SNP276 numeric
@attribute SNP277 numeric
@attribute SNP278 numeric
@attribute SNP280 numeric
@attribute SNP282 numeric
@attribute SNP283 numeric
@attribute SNP284 numeric
@attribute SNP285 numeric
@attribute SNP286 numeric
@attribute SNP288 numeric
@attribute SNP290 numeric
@attribute SNP291 numeric
@attribute SNP293 numeric
@attribute SNP294 numeric
@attribute SNP295 numeric
@attribute SNP296 numeric
@attribute SNP297 numeric
@attribute SNP298 numeric
@attribute SNP299 numeric
@attribute SNP300 numeric
@attribute SNP301 numeric
@attribute SNP302 numeric
@attribute SNP303 numeric
@attribute SNP304 numeric
@attribute SNP305 numeric
@attribute SNP306 numeric
@attribute SNP307 numeric
@attribute SNP308 numeric
@attribute SNP309 numeric
@attribute SNP310 numeric
@attribute SNP311 numeric
@attribute SNP312 numeric
@attribute SNP313 numeric
@attribute SNP314 numeric
@attribute SNP317 numeric
@attribute SNP319 numeric
@attribute SNP320 numeric
@attribute SNP322 numeric
@attribute SNP323 numeric
@attribute SNP324 numeric
@attribute SNP325 numeric
@attribute SNP326 numeric
@attribute SNP327 numeric
@attribute SNP328 numeric
@attribute SNP329 numeric
@attribute SNP330 numeric
@attribute SNP331 numeric
@attribute SNP332 numeric
@attribute SNP334 numeric
@attribute SNP335 numeric
@attribute SNP336 numeric
@attribute SNP337 numeric
@attribute SNP338 numeric
@attribute SNP339 numeric
@attribute SNP340 numeric
@attribute SNP341 numeric
@attribute SNP342 numeric
@attribute SNP343 numeric
@attribute SNP344 numeric
@attribute SNP346 numeric
@attribute SNP347 numeric
@attribute SNP348 numeric
@attribute SNP350 numeric
@attribute SNP351 numeric
@attribute SNP353 numeric
@attribute SNP356 numeric
@attribute SNP357 numeric
@attribute SNP358 numeric
@attribute SNP359 numeric
@attribute SNP360 numeric
@attribute SNP361 numeric
@attribute SNP362 numeric
@attribute SNP363 numeric
@attribute SNP364 numeric
@attribute SNP365 numeric
@attribute SNP366 numeric
@attribute SNP367 numeric
@attribute SNP368 numeric
@attribute SNP371 numeric
@attribute SNP372 numeric
@attribute SNP374 numeric
@attribute SNP376 numeric
@attribute SNP377 numeric
@attribute SNP378 numeric
@attribute SNP379 numeric
@attribute SNP380 numeric
@attribute SNP381 numeric
@attribute SNP382 numeric
@attribute SNP383 numeric
@attribute SNP384 numeric
@attribute SNP385 numeric
@attribute SNP386 numeric
@attribute SNP387 numeric
@attribute SNP388 numeric
@attribute SNP389 numeric
@attribute SNP390 numeric
@attribute SNP391 numeric
@attribute SNP393 numeric
@attribute SNP394 numeric
@attribute SNP398 numeric
@attribute SNP400 numeric
@attribute SNP401 numeric
@attribute SNP402 numeric
@attribute SNP403 numeric
@attribute SNP404 numeric
@attribute SNP405 numeric
@attribute SNP406 numeric
@attribute SNP407 numeric
@attribute SNP408 numeric
@attribute SNP409 numeric
@attribute SNP411 numeric
@attribute SNP412 numeric
@attribute SNP413 numeric
@attribute SNP414 numeric
@attribute SNP416 numeric
@attribute SNP417 numeric
@attribute SNP418 numeric
@attribute SNP419 numeric
@attribute SNP421 numeric
@attribute SNP422 numeric
@attribute SNP424 numeric
@attribute SNP425 numeric
@attribute SNP426 numeric
@attribute SNP427 numeric
@attribute SNP429 numeric
@attribute SNP430 numeric
@attribute SNP431 numeric
@attribute SNP432 numeric
@attribute SNP433 numeric
@attribute SNP434 numeric
@attribute SNP435 numeric
@attribute SNP437 numeric
@attribute SNP439 numeric
@attribute SNP441 numeric
@attribute SNP442 numeric
@attribute SNP443 numeric
@attribute SNP444 numeric
@attribute SNP445 numeric
@attribute SNP446 numeric
@attribute SNP447 numeric
@attribute SNP448 numeric
@attribute SNP449 numeric
@attribute SNP451 numeric
@attribute SNP453 numeric
@attribute SNP454 numeric
@attribute SNP456 numeric
@attribute SNP457 numeric
@attribute SNP458 numeric
@attribute SNP460 numeric
@attribute SNP461 numeric
@attribute SNP465 numeric
@attribute SNP466 numeric
@attribute SNP467 numeric
@attribute SNP468 numeric
@attribute SNP469 numeric
@attribute SNP470 numeric
@attribute SNP471 numeric
@attribute SNP473 numeric
@attribute SNP474 numeric
@attribute SNP475 numeric
@attribute SNP476 numeric
@attribute SNP477 numeric
@attribute SNP478 numeric
@attribute SNP480 numeric
@attribute SNP482 numeric
@attribute SNP483 numeric
@attribute SNP484 numeric
@attribute SNP485 numeric
@attribute SNP486 numeric
@attribute SNP487 numeric
@attribute SNP488 numeric
@attribute SNP489 numeric
@attribute SNP490 numeric
@attribute SNP491 numeric
@attribute SNP492 numeric
@attribute SNP493 numeric
@attribute SNP495 numeric
@attribute SNP496 numeric
@attribute SNP497 numeric
@attribute SNP498 numeric
@attribute SNP499 numeric
@attribute SNP500 numeric
@attribute SNP501 numeric
@attribute SNP502 numeric
@attribute SNP503 numeric
@attribute SNP504 numeric
@attribute SNP505 numeric
@attribute SNP506 numeric
@attribute SNP507 numeric
@attribute SNP509 numeric
@attribute SNP510 numeric
@attribute SNP512 numeric
@attribute SNP514 numeric
@attribute SNP515 numeric
@attribute SNP516 numeric
@attribute SNP517 numeric
@attribute SNP518 numeric
@attribute SNP519 numeric
@attribute SNP520 numeric
@attribute SNP521 numeric
@attribute SNP522 numeric
@attribute SNP523 numeric
@attribute SNP524 numeric
@attribute SNP526 numeric
@attribute SNP527 numeric
@attribute SNP528 numeric
@attribute SNP529 numeric
@attribute SNP530 numeric
@attribute SNP531 numeric
@attribute SNP532 numeric
@attribute SNP533 numeric
@attribute SNP534 numeric
@attribute SNP535 numeric
@attribute SNP536 numeric
@attribute SNP537 numeric
@attribute SNP538 numeric
@attribute SNP539 numeric
@attribute SNP541 numeric
@attribute SNP542 numeric
@attribute SNP543 numeric
@attribute SNP545 numeric
@attribute SNP546 numeric
@attribute SNP547 numeric
@attribute SNP548 numeric
@attribute SNP549 numeric
@attribute SNP550 numeric
@attribute SNP551 numeric
@attribute SNP552 numeric
@attribute SNP553 numeric
@attribute SNP555 numeric
@attribute SNP556 numeric
@attribute SNP557 numeric
@attribute SNP559 numeric
@attribute SNP560 numeric
@attribute SNP561 numeric
@attribute SNP562 numeric
@attribute SNP563 numeric
@attribute SNP564 numeric
@attribute SNP565 numeric
@attribute SNP566 numeric
@attribute SNP567 numeric
@attribute SNP569 numeric
@attribute SNP570 numeric
@attribute SNP571 numeric
@attribute SNP572 numeric
@attribute SNP573 numeric
@attribute SNP574 numeric
@attribute SNP575 numeric
@attribute SNP576 numeric
@attribute SNP577 numeric
@attribute SNP580 numeric
@attribute SNP581 numeric
@attribute SNP582 numeric
@attribute SNP583 numeric
@attribute SNP584 numeric
@attribute SNP586 numeric
@attribute SNP589 numeric
@attribute SNP590 numeric
@attribute SNP591 numeric
@attribute SNP593 numeric
@attribute SNP594 numeric
@attribute SNP595 numeric
@attribute SNP596 numeric
@attribute SNP597 numeric
@attribute SNP600 numeric
@attribute SNP601 numeric
@attribute SNP602 numeric
@attribute SNP603 numeric
@attribute SNP604 numeric
@attribute SNP605 numeric
@attribute SNP606 numeric
@attribute SNP607 numeric
@attribute SNP608 numeric
@attribute SNP609 numeric
@attribute SNP610 numeric
@attribute SNP612 numeric
@attribute SNP613 numeric
@attribute SNP615 numeric
@attribute SNP616 numeric
@attribute SNP617 numeric
@attribute SNP618 numeric
@attribute SNP620 numeric
@attribute SNP621 numeric
@attribute SNP622 numeric
@attribute SNP626 numeric
@attribute SNP627 numeric
@attribute SNP628 numeric
@attribute SNP629 numeric
@attribute SNP632 numeric
@attribute SNP633 numeric
@attribute SNP634 numeric
@attribute SNP635 numeric
@attribute SNP636 numeric
@attribute SNP637 numeric
@attribute SNP638 numeric
@attribute SNP640 numeric
@attribute SNP641 numeric
@attribute SNP642 numeric
@attribute SNP643 numeric
@attribute SNP644 numeric
@attribute SNP646 numeric
@attribute SNP647 numeric
@attribute SNP649 numeric
@attribute SNP650 numeric
@attribute SNP651 numeric
@attribute SNP652 numeric
@attribute SNP653 numeric
@attribute SNP654 numeric
@attribute SNP655 numeric
@attribute SNP656 numeric
@attribute SNP657 numeric
@attribute SNP658 numeric
@attribute SNP659 numeric
@attribute SNP660 numeric
@attribute SNP661 numeric
@attribute SNP663 numeric
@attribute SNP664 numeric
@attribute SNP665 numeric
@attribute SNP667 numeric
@attribute SNP668 numeric
@attribute SNP669 numeric
@attribute SNP670 numeric
@attribute SNP673 numeric
@attribute SNP674 numeric
@attribute SNP675 numeric
@attribute SNP676 numeric
@attribute SNP677 numeric
@attribute SNP678 numeric
@attribute SNP680 numeric
@attribute SNP681 numeric
@attribute SNP682 numeric
@attribute SNP683 numeric
@attribute SNP687 numeric
@attribute SNP688 numeric
@attribute SNP689 numeric
@attribute SNP691 numeric
@attribute SNP692 numeric
@attribute SNP694 numeric
@attribute SNP695 numeric
@attribute SNP696 numeric
@attribute SNP697 numeric
@attribute SNP698 numeric
@attribute SNP699 numeric
@attribute SNP700 numeric
@attribute SNP702 numeric
@attribute SNP703 numeric
@attribute SNP704 numeric
@attribute SNP705 numeric
@attribute SNP708 numeric
@attribute SNP709 numeric
@attribute SNP711 numeric
@attribute SNP712 numeric
@attribute SNP713 numeric
@attribute SNP714 numeric
@attribute SNP715 numeric
@attribute SNP717 numeric
@attribute SNP718 numeric
@attribute SNP719 numeric
@attribute SNP721 numeric
@attribute SNP722 numeric
@attribute SNP723 numeric
@attribute SNP725 numeric
@attribute SNP726 numeric
@attribute SNP727 numeric
@attribute SNP729 numeric
@attribute SNP730 numeric
@attribute SNP731 numeric
@attribute SNP732 numeric
@attribute SNP733 numeric
@attribute SNP734 numeric
@attribute SNP735 numeric
@attribute SNP736 numeric
@attribute SNP737 numeric
@attribute SNP738 numeric
@attribute SNP739 numeric
@attribute SNP740 numeric
@attribute SNP742 numeric
@attribute SNP743 numeric
@attribute SNP744 numeric
@attribute SNP745 numeric
@attribute SNP747 numeric
@attribute SNP748 numeric
@attribute SNP749 numeric
@attribute SNP750 numeric
@attribute SNP751 numeric
@attribute SNP752 numeric
@attribute SNP754 numeric
@attribute SNP757 numeric
@attribute SNP758 numeric
@attribute SNP760 numeric
@attribute SNP762 numeric
@attribute SNP763 numeric
@attribute SNP764 numeric
@attribute SNP767 numeric
@attribute SNP768 numeric
@attribute SNP769 numeric
@attribute SNP771 numeric
@attribute SNP772 numeric
@attribute SNP773 numeric
@attribute SNP774 numeric
@attribute SNP775 numeric
@attribute SNP776 numeric
@attribute SNP777 numeric
@attribute SNP778 numeric
@attribute SNP779 numeric
@attribute SNP780 numeric
@attribute SNP781 numeric
@attribute SNP782 numeric
@attribute SNP784 numeric
@attribute SNP786 numeric
@attribute SNP787 numeric
@attribute SNP788 numeric
@attribute SNP789 numeric
@attribute SNP791 numeric
@attribute SNP793 numeric
@attribute SNP795 numeric
@attribute SNP797 numeric
@attribute SNP798 numeric
@attribute SNP799 numeric
@attribute SNP801 numeric
@attribute SNP802 numeric
@attribute SNP804 numeric
@attribute SNP805 numeric
@attribute SNP806 numeric
@attribute SNP807 numeric
@attribute SNP808 numeric
@attribute SNP809 numeric
@attribute SNP810 numeric
@attribute SNP811 numeric
@attribute SNP812 numeric
@attribute SNP813 numeric
@attribute SNP814 numeric
@attribute SNP816 numeric
@attribute SNP817 numeric
@attribute SNP818 numeric
@attribute SNP819 numeric
@attribute SNP820 numeric
@attribute SNP821 numeric
@attribute SNP823 numeric
@attribute SNP824 numeric
@attribute SNP825 numeric
@attribute SNP826 numeric
@attribute SNP827 numeric
@attribute SNP829 numeric
@attribute SNP830 numeric
@attribute SNP832 numeric
@attribute SNP833 numeric
@attribute SNP834 numeric
@attribute SNP837 numeric
@attribute SNP840 numeric
@attribute SNP841 numeric
@attribute SNP842 numeric
@attribute SNP843 numeric
@attribute SNP844 numeric
@attribute SNP847 numeric
@attribute SNP848 numeric
@attribute SNP849 numeric
@attribute SNP850 numeric
@attribute SNP853 numeric
@attribute SNP855 numeric
@attribute SNP856 numeric
@attribute SNP858 numeric
@attribute SNP859 numeric
@attribute SNP860 numeric
@attribute SNP861 numeric
@attribute SNP862 numeric
@attribute SNP863 numeric
@attribute SNP864 numeric
@attribute SNP867 numeric
@attribute SNP868 numeric
@attribute SNP869 numeric
@attribute SNP870 numeric
@attribute SNP872 numeric
@attribute SNP873 numeric
@attribute SNP874 numeric
@attribute SNP875 numeric
@attribute SNP876 numeric
@attribute SNP877 numeric
@attribute SNP879 numeric
@attribute SNP881 numeric
@attribute SNP882 numeric
@attribute SNP883 numeric
@attribute SNP885 numeric
@attribute SNP886 numeric
@attribute SNP887 numeric
@attribute SNP888 numeric
@attribute SNP889 numeric
@attribute SNP890 numeric
@attribute SNP891 numeric
@attribute SNP893 numeric
@attribute SNP894 numeric
@attribute SNP896 numeric
@attribute SNP897 numeric
@attribute SNP898 numeric
@attribute SNP899 numeric
@attribute SNP900 numeric
@attribute SNP901 numeric
@attribute SNP902 numeric
@attribute SNP904 numeric
@attribute SNP905 numeric
@attribute SNP907 numeric
@attribute SNP908 numeric
@attribute SNP909 numeric
@attribute SNP910 numeric
@attribute SNP911 numeric
@attribute SNP912 numeric
@attribute SNP913 numeric
@attribute SNP914 numeric
@attribute SNP915 numeric
@attribute SNP916 numeric
@attribute SNP917 numeric
@attribute SNP918 numeric
@attribute SNP919 numeric
@attribute SNP920 numeric
@attribute SNP921 numeric
@attribute SNP922 numeric
@attribute SNP923 numeric
@attribute SNP926 numeric
@attribute SNP927 numeric
@attribute SNP928 numeric
@attribute SNP929 numeric
@attribute SNP930 numeric
@attribute SNP931 numeric
@attribute SNP933 numeric
@attribute SNP934 numeric
@attribute SNP935 numeric
@attribute SNP936 numeric
@attribute SNP937 numeric
@attribute SNP938 numeric
@attribute SNP940 numeric
@attribute SNP941 numeric
@attribute SNP942 numeric
@attribute SNP944 numeric
@attribute SNP946 numeric
@attribute SNP947 numeric
@attribute SNP948 numeric
@attribute SNP949 numeric
@attribute SNP950 numeric
@attribute SNP951 numeric
@attribute SNP953 numeric
@attribute SNP954 numeric
@attribute SNP955 numeric
@attribute SNP956 numeric
@attribute SNP957 numeric
@attribute SNP958 numeric
@attribute SNP959 numeric
@attribute SNP960 numeric
@attribute SNP961 numeric
@attribute SNP962 numeric
@attribute SNP965 numeric
@attribute SNP966 numeric
@attribute SNP967 numeric
@attribute SNP968 numeric
@attribute SNP970 numeric
@attribute SNP971 numeric
@attribute SNP972 numeric
@attribute SNP973 numeric
@attribute SNP975 numeric
@attribute SNP976 numeric
@attribute SNP977 numeric
@attribute SNP978 numeric
@attribute SNP979 numeric
@attribute SNP980 numeric
@attribute SNP981 numeric
@attribute SNP982 numeric
@attribute SNP983 numeric
@attribute SNP984 numeric
@attribute SNP985 numeric
@attribute SNP986 numeric
@attribute SNP987 numeric
@attribute SNP988 numeric
@attribute SNP989 numeric
@attribute SNP990 numeric
@attribute SNP991 numeric
@attribute SNP992 numeric
@attribute SNP993 numeric
@attribute SNP994 numeric
@attribute SNP995 numeric
@attribute SNP996 numeric
@attribute SNP997 numeric
@attribute SNP999 numeric
@attribute SNP1002 numeric
@attribute SNP1003 numeric
@attribute SNP1005 numeric
@attribute SNP1006 numeric
@attribute SNP1007 numeric
@attribute SNP1008 numeric
@attribute SNP1010 numeric
@attribute SNP1011 numeric
@attribute SNP1012 numeric
@attribute SNP1013 numeric
@attribute SNP1014 numeric
@attribute SNP1017 numeric
@attribute SNP1018 numeric
@attribute SNP1019 numeric
@attribute SNP1021 numeric
@attribute SNP1022 numeric
@attribute SNP1025 numeric
@attribute SNP1026 numeric
@attribute SNP1027 numeric
@attribute SNP1028 numeric
@attribute SNP1029 numeric
@attribute SNP1030 numeric
@attribute SNP1031 numeric
@attribute SNP1032 numeric
@attribute SNP1033 numeric
@attribute SNP1034 numeric
@attribute SNP1035 numeric
@attribute SNP1036 numeric
@attribute SNP1037 numeric
@attribute SNP1038 numeric
@attribute SNP1039 numeric
@attribute SNP1041 numeric
@attribute SNP1044 numeric
@attribute SNP1045 numeric
@attribute SNP1046 numeric
@attribute SNP1047 numeric
@attribute SNP1048 numeric
@attribute SNP1049 numeric
@attribute SNP1050 numeric
@attribute SNP1051 numeric
@attribute SNP1052 numeric
@attribute SNP1053 numeric
@attribute SNP1054 numeric
@attribute SNP1055 numeric
@attribute SNP1056 numeric
@attribute SNP1057 numeric
@attribute SNP1059 numeric
@attribute SNP1060 numeric
@attribute SNP1062 numeric
@attribute SNP1063 numeric
@attribute SNP1064 numeric
@attribute SNP1065 numeric
@attribute SNP1067 numeric
@attribute SNP1068 numeric
@attribute SNP1069 numeric
@attribute SNP1070 numeric
@attribute SNP1071 numeric
@attribute SNP1072 numeric
@attribute SNP1074 numeric
@attribute SNP1076 numeric
@attribute SNP1077 numeric
@attribute SNP1079 numeric
@attribute SNP1081 numeric
@attribute SNP1082 numeric
@attribute SNP1083 numeric
@attribute SNP1084 numeric
@attribute SNP1085 numeric
@attribute SNP1086 numeric
@attribute SNP1089 numeric
@attribute SNP1090 numeric
@attribute SNP1092 numeric
@attribute SNP1093 numeric
@attribute SNP1095 numeric
@attribute SNP1096 numeric
@attribute SNP1097 numeric
@attribute SNP1098 numeric
@attribute SNP1099 numeric
@attribute SNP1100 numeric
@attribute SNP1101 numeric
@attribute SNP1102 numeric
@attribute SNP1103 numeric
@attribute SNP1104 numeric
@attribute SNP1105 numeric
@attribute SNP1106 numeric
@attribute SNP1107 numeric
@attribute SNP1109 numeric
@attribute SNP1112 numeric
@attribute SNP1114 numeric
@attribute SNP1117 numeric
@attribute SNP1118 numeric
@attribute SNP1119 numeric
@attribute SNP1120 numeric
@attribute SNP1122 numeric
@attribute SNP1123 numeric
@attribute SNP1125 numeric
@attribute SNP1126 numeric
@attribute SNP1127 numeric
@attribute SNP1128 numeric
@attribute SNP1129 numeric
@attribute SNP1130 numeric
@attribute SNP1132 numeric
@attribute SNP1133 numeric
@attribute SNP1134 numeric
@attribute SNP1135 numeric
@attribute SNP1136 numeric
@attribute SNP1137 numeric
@attribute SNP1138 numeric
@attribute SNP1139 numeric
@attribute SNP1142 numeric
@attribute SNP1143 numeric
@attribute SNP1144 numeric
@attribute SNP1145 numeric
@attribute SNP1147 numeric
@attribute SNP1149 numeric
@attribute SNP1150 numeric
@attribute SNP1151 numeric
@attribute SNP1152 numeric
@attribute SNP1153 numeric
@attribute SNP1154 numeric
@attribute SNP1155 numeric
@attribute SNP1156 numeric
@attribute SNP1157 numeric
@attribute SNP1158 numeric
@attribute SNP1159 numeric
@attribute SNP1160 numeric
@attribute SNP1161 numeric
@attribute SNP1162 numeric
@attribute SNP1164 numeric
@attribute SNP1165 numeric
@attribute SNP1166 numeric
@attribute SNP1168 numeric
@attribute SNP1169 numeric
@attribute SNP1170 numeric
@attribute SNP1171 numeric
@attribute SNP1172 numeric
@attribute SNP1173 numeric
@attribute SNP1174 numeric
@attribute SNP1176 numeric
@attribute SNP1177 numeric
@attribute SNP1178 numeric
@attribute SNP1180 numeric
@attribute SNP1181 numeric
@attribute SNP1182 numeric
@attribute SNP1183 numeric
@attribute SNP1184 numeric
@attribute SNP1185 numeric
@attribute SNP1187 numeric
@attribute SNP1188 numeric
@attribute SNP1189 numeric
@attribute SNP1190 numeric
@attribute SNP1191 numeric
@attribute SNP1192 numeric
@attribute SNP1193 numeric
@attribute SNP1194 numeric
@attribute SNP1195 numeric
@attribute SNP1196 numeric
@attribute SNP1197 numeric
@attribute SNP1198 numeric
@attribute SNP1199 numeric
@attribute SNP1201 numeric
@attribute SNP1202 numeric
@attribute SNP1204 numeric
@attribute SNP1205 numeric
@attribute SNP1206 numeric
@attribute SNP1208 numeric
@attribute SNP1209 numeric
@attribute SNP1211 numeric
@attribute SNP1212 numeric
@attribute SNP1213 numeric
@attribute SNP1214 numeric
@attribute SNP1215 numeric
@attribute SNP1216 numeric
@attribute SNP1217 numeric
@attribute SNP1218 numeric
@attribute SNP1219 numeric
@attribute SNP1220 numeric
@attribute SNP1221 numeric
@attribute SNP1222 numeric
@attribute SNP1223 numeric
@attribute SNP1224 numeric
@attribute SNP1225 numeric
@attribute SNP1228 numeric
@attribute SNP1229 numeric
@attribute SNP1230 numeric
@attribute SNP1231 numeric
@attribute SNP1232 numeric
@attribute SNP1233 numeric
@attribute SNP1234 numeric
@attribute SNP1235 numeric
@attribute SNP1236 numeric
@attribute SNP1237 numeric
@attribute SNP1238 numeric
@attribute SNP1239 numeric
@attribute SNP1240 numeric
@attribute SNP1241 numeric
@attribute SNP1242 numeric
@attribute SNP1243 numeric
@attribute SNP1244 numeric
@attribute SNP1245 numeric
@attribute SNP1246 numeric
@attribute SNP1248 numeric
@attribute SNP1249 numeric
@attribute SNP1251 numeric
@attribute SNP1252 numeric
@attribute SNP1254 numeric
@attribute SNP1255 numeric
@attribute SNP1256 numeric
@attribute SNP1257 numeric
@attribute SNP1258 numeric
@attribute SNP1259 numeric
@attribute SNP1261 numeric
@attribute SNP1262 numeric
@attribute SNP1263 numeric
@attribute SNP1266 numeric
@attribute SNP1267 numeric
@attribute SNP1268 numeric
@attribute SNP1269 numeric
@attribute SNP1270 numeric
@attribute SNP1271 numeric
@attribute SNP1272 numeric
@attribute SNP1273 numeric
@attribute SNP1274 numeric
@attribute SNP1275 numeric
@attribute SNP1277 numeric
@attribute SNP1278 numeric
@attribute SNP1279 numeric
@attribute SNP1280 numeric
@attribute SNP1281 numeric
@attribute SNP1282 numeric
@attribute SNP1284 numeric
@attribute SNP1285 numeric
@attribute SNP1286 numeric
@attribute SNP1287 numeric
@attribute SNP1288 numeric
@attribute SNP1289 numeric
@attribute SNP1290 numeric
@attribute SNP1291 numeric
@attribute SNP1292 numeric
@attribute SNP1293 numeric
@attribute SNP1294 numeric
@attribute SNP1295 numeric
@attribute SNP1297 numeric
@attribute SNP1298 numeric
@attribute SNP1299 numeric
@attribute SNP1300 numeric
@attribute SNP1301 numeric
@attribute SNP1302 numeric
@attribute SNP1303 numeric
@attribute SNP1304 numeric
@attribute SNP1305 numeric
@attribute SNP1306 numeric
@attribute SNP1307 numeric
@attribute SNP1308 numeric
@attribute SNP1310 numeric
@attribute SNP1311 numeric
@attribute SNP1312 numeric
@attribute SNP1313 numeric
@attribute SNP1314 numeric
@attribute SNP1315 numeric
@attribute SNP1316 numeric
@attribute SNP1317 numeric
@attribute SNP1319 numeric
@attribute SNP1320 numeric
@attribute SNP1322 numeric
@attribute SNP1323 numeric
@attribute SNP1324 numeric
@attribute SNP1325 numeric
@attribute SNP1327 numeric
@attribute SNP1328 numeric
@attribute SNP1329 numeric
@attribute SNP1330 numeric
@attribute SNP1331 numeric
@attribute SNP1332 numeric
@attribute SNP1333 numeric
@attribute SNP1335 numeric
@attribute SNP1337 numeric
@attribute SNP1338 numeric
@attribute SNP1339 numeric
@attribute SNP1340 numeric
@attribute SNP1341 numeric
@attribute SNP1342 numeric
@attribute SNP1343 numeric
@attribute SNP1344 numeric
@attribute SNP1347 numeric
@attribute SNP1348 numeric
@attribute SNP1350 numeric
@attribute SNP1355 numeric
@attribute SNP1357 numeric
@attribute SNP1358 numeric
@attribute SNP1359 numeric
@attribute SNP1360 numeric
@attribute SNP1362 numeric
@attribute SNP1363 numeric
@attribute SNP1364 numeric
@attribute SNP1365 numeric
@attribute SNP1367 numeric
@attribute SNP1368 numeric
@attribute SNP1369 numeric
@attribute SNP1370 numeric
@attribute SNP1371 numeric
@attribute SNP1372 numeric
@attribute SNP1373 numeric
@attribute SNP1374 numeric
@attribute SNP1375 numeric
@attribute SNP1376 numeric
@attribute SNP1377 numeric
@attribute SNP1378 numeric
@attribute SNP1380 numeric
@attribute SNP1382 numeric
@attribute SNP1383 numeric
@attribute SNP1384 numeric
@attribute SNP1386 numeric
@attribute SNP1388 numeric
@attribute SNP1389 numeric
@attribute SNP1390 numeric
@attribute SNP1391 numeric
@attribute SNP1392 numeric
@attribute SNP1393 numeric
@attribute SNP1394 numeric
@attribute SNP1395 numeric
@attribute SNP1397 numeric
@attribute SNP1398 numeric
@attribute SNP1399 numeric
@attribute SNP1400 numeric
@attribute SNP1401 numeric
@attribute SNP1402 numeric
@attribute SNP1404 numeric
@attribute SNP1405 numeric
@attribute SNP1407 numeric
@attribute SNP1408 numeric
@attribute SNP1409 numeric
@attribute SNP1410 numeric
@attribute SNP1411 numeric
@attribute SNP1412 numeric
@attribute SNP1413 numeric
@attribute SNP1414 numeric
@attribute SNP1415 numeric
@attribute SNP1417 numeric
@attribute SNP1418 numeric
@attribute SNP1419 numeric
@attribute SNP1420 numeric
@attribute SNP1421 numeric
@attribute SNP1422 numeric
@attribute SNP1424 numeric
@attribute SNP1425 numeric
@attribute SNP1427 numeric
@attribute SNP1429 numeric
@attribute SNP1431 numeric
@attribute SNP1432 numeric
@attribute SNP1433 numeric
@attribute SNP1434 numeric
@attribute SNP1436 numeric
@attribute SNP1437 numeric
@attribute SNP1438 numeric
@attribute SNP1439 numeric
@attribute SNP1440 numeric
@attribute SNP1441 numeric
@attribute SNP1442 numeric
@attribute SNP1443 numeric
@attribute SNP1445 numeric
@attribute SNP1446 numeric
@attribute SNP1447 numeric
@attribute SNP1448 numeric
@attribute SNP1450 numeric
@attribute SNP1451 numeric
@attribute SNP1452 numeric
@attribute SNP1453 numeric
@attribute SNP1455 numeric
@attribute SNP1457 numeric
@attribute SNP1459 numeric
@attribute SNP1461 numeric
@attribute SNP1462 numeric
@attribute SNP1463 numeric
@attribute SNP1464 numeric
@attribute SNP1465 numeric
@attribute SNP1466 numeric
@attribute SNP1467 numeric
@attribute SNP1468 numeric
@attribute SNP1469 numeric
@attribute SNP1470 numeric
@attribute SNP1471 numeric
@attribute SNP1472 numeric
@attribute SNP1473 numeric
@attribute SNP1474 numeric
@attribute SNP1475 numeric
@attribute SNP1476 numeric
@attribute SNP1477 numeric
@attribute SNP1478 numeric
@attribute SNP1480 numeric
@attribute SNP1481 numeric
@attribute SNP1482 numeric
@attribute SNP1483 numeric
@attribute SNP1485 numeric
@attribute SNP1486 numeric
@attribute SNP1487 numeric
@attribute SNP1488 numeric
@attribute SNP1489 numeric
@attribute SNP1492 numeric
@attribute SNP1493 numeric
@attribute SNP1494 numeric
@attribute SNP1495 numeric
@attribute SNP1496 numeric
@attribute SNP1497 numeric
@attribute SNP1498 numeric
@attribute SNP1499 numeric
@attribute SNP1500 numeric
@attribute SNP1501 numeric
@attribute SNP1502 numeric
@attribute SNP1503 numeric
@attribute SNP1504 numeric
@attribute SNP1505 numeric
@attribute SNP1507 numeric
@attribute SNP1511 numeric
@attribute SNP1512 numeric
@attribute SNP1513 numeric
@attribute SNP1514 numeric
@attribute SNP1515 numeric
@attribute SNP1516 numeric
@attribute SNP1518 numeric
@attribute SNP1519 numeric
@attribute SNP1520 numeric
@attribute SNP1521 numeric
@attribute SNP1523 numeric
@attribute SNP1524 numeric
@attribute SNP1525 numeric
@attribute SNP1527 numeric
@attribute SNP1528 numeric
@attribute SNP1530 numeric
@attribute SNP1531 numeric
@attribute SNP1532 numeric
@attribute SNP1533 numeric
@attribute SNP1534 numeric
@attribute SNP1535 numeric
@attribute SNP1539 numeric
@attribute SNP1540 numeric
@attribute SNP1542 numeric
@attribute SNP1543 numeric
@attribute SNP1544 numeric
@attribute SNP1545 numeric
@attribute SNP1546 numeric
@attribute SNP1547 numeric
@attribute SNP1549 numeric
@attribute SNP1550 numeric
@attribute SNP1553 numeric
@attribute SNP1554 numeric
@attribute SNP1555 numeric
@attribute SNP1556 numeric
@attribute SNP1557 numeric
@attribute SNP1558 numeric
@attribute SNP1559 numeric
@attribute SNP1560 numeric
@attribute SNP1562 numeric
@attribute SNP1563 numeric
@attribute SNP1564 numeric
@attribute SNP1565 numeric
@attribute SNP1569 numeric
@attribute SNP1570 numeric
@attribute SNP1571 numeric
@attribute SNP1573 numeric
@attribute SNP1574 numeric
@attribute SNP1575 numeric
@attribute SNP1577 numeric
@attribute SNP1578 numeric
@attribute SNP1580 numeric
@attribute SNP1582 numeric
@attribute SNP1583 numeric
@attribute SNP1584 numeric
@attribute SNP1585 numeric
@attribute SNP1586 numeric
@attribute SNP1588 numeric
@attribute SNP1589 numeric
@attribute SNP1591 numeric
@attribute SNP1592 numeric
@attribute SNP1593 numeric
@attribute SNP1594 numeric
@attribute SNP1595 numeric
@attribute SNP1596 numeric
@attribute SNP1597 numeric
@attribute SNP1598 numeric
@attribute SNP1600 numeric
@attribute SNP1601 numeric
@attribute SNP1602 numeric
@attribute SNP1603 numeric
@attribute SNP1604 numeric
@attribute SNP1605 numeric
@attribute SNP1607 numeric
@attribute SNP1608 numeric
@attribute SNP1609 numeric
@attribute SNP1610 numeric
@attribute SNP1611 numeric
@attribute SNP1612 numeric
@attribute SNP1613 numeric
@attribute SNP1614 numeric
@attribute SNP1615 numeric
@attribute SNP1616 numeric
@attribute SNP1617 numeric
@attribute SNP1618 numeric
@attribute SNP1619 numeric
@attribute SNP1621 numeric
@attribute SNP1623 numeric
@attribute SNP1624 numeric
@attribute SNP1626 numeric
@attribute SNP1629 numeric
@attribute SNP1630 numeric
@attribute SNP1631 numeric
@attribute SNP1632 numeric
@attribute SNP1633 numeric
@attribute SNP1634 numeric
@attribute SNP1635 numeric
@attribute SNP1636 numeric
@attribute SNP1637 numeric
@attribute SNP1640 numeric
@attribute SNP1641 numeric
@attribute SNP1643 numeric
@attribute SNP1644 numeric
@attribute SNP1645 numeric
@attribute SNP1647 numeric
@attribute SNP1648 numeric
@attribute SNP1649 numeric
@attribute SNP1654 numeric
@attribute SNP1655 numeric
@attribute SNP1656 numeric
@attribute SNP1657 numeric
@attribute SNP1658 numeric
@attribute SNP1659 numeric
@attribute SNP1660 numeric
@attribute SNP1662 numeric
@attribute SNP1663 numeric
@attribute SNP1665 numeric
@attribute SNP1666 numeric
@attribute SNP1667 numeric
@attribute SNP1668 numeric
@attribute SNP1669 numeric
@attribute SNP1670 numeric
@attribute SNP1674 numeric
@attribute SNP1675 numeric
@attribute SNP1676 numeric
@attribute SNP1677 numeric
@attribute SNP1678 numeric
@attribute SNP1679 numeric
@attribute SNP1680 numeric
@attribute SNP1683 numeric
@attribute SNP1684 numeric
@attribute SNP1686 numeric
@attribute SNP1687 numeric
@attribute SNP1688 numeric
@attribute SNP1689 numeric
@attribute SNP1690 numeric
@attribute SNP1691 numeric
@attribute SNP1692 numeric
@attribute SNP1693 numeric
@attribute SNP1694 numeric
@attribute SNP1695 numeric
@attribute SNP1696 numeric
@attribute SNP1697 numeric
@attribute SNP1698 numeric
@attribute SNP1699 numeric
@attribute SNP1700 numeric
@attribute SNP1701 numeric
@attribute SNP1702 numeric
@attribute SNP1704 numeric
@attribute SNP1705 numeric
@attribute SNP1706 numeric
@attribute SNP1707 numeric
@attribute SNP1710 numeric
@attribute SNP1711 numeric
@attribute SNP1712 numeric
@attribute SNP1713 numeric
@attribute SNP1714 numeric
@attribute SNP1715 numeric
@attribute SNP1716 numeric
@attribute SNP1718 numeric
@attribute SNP1719 numeric
@attribute SNP1720 numeric
@attribute SNP1721 numeric
@attribute SNP1722 numeric
@attribute SNP1726 numeric
@attribute SNP1727 numeric
@attribute SNP1728 numeric
@attribute SNP1729 numeric
@attribute SNP1730 numeric
@attribute SNP1731 numeric
@attribute SNP1732 numeric
@attribute SNP1733 numeric
@attribute SNP1734 numeric
@attribute SNP1735 numeric
@attribute SNP1736 numeric
@attribute SNP1737 numeric
@attribute SNP1739 numeric
@attribute SNP1740 numeric
@attribute SNP1741 numeric
@attribute SNP1742 numeric
@attribute SNP1743 numeric
@attribute SNP1744 numeric
@attribute SNP1745 numeric
@attribute SNP1746 numeric
@attribute SNP1748 numeric
@attribute SNP1750 numeric
@attribute SNP1751 numeric
@attribute SNP1752 numeric
@attribute SNP1754 numeric
@attribute SNP1755 numeric
@attribute SNP1756 numeric
@attribute SNP1757 numeric
@attribute SNP1758 numeric
@attribute SNP1759 numeric
@attribute SNP1760 numeric
@attribute SNP1762 numeric
@attribute SNP1763 numeric
@attribute SNP1764 numeric
@attribute SNP1765 numeric
@attribute SNP1766 numeric
@attribute SNP1767 numeric
@attribute SNP1769 numeric
@attribute SNP1771 numeric
@attribute SNP1773 numeric
@attribute SNP1774 numeric
@attribute SNP1775 numeric
@attribute SNP1776 numeric
@attribute SNP1777 numeric
@attribute SNP1778 numeric
@attribute SNP1779 numeric
@attribute SNP1780 numeric
@attribute SNP1781 numeric
@attribute SNP1783 numeric
@attribute SNP1785 numeric
@attribute SNP1787 numeric
@attribute SNP1788 numeric
@attribute SNP1789 numeric
@attribute SNP1790 numeric
@attribute SNP1792 numeric
@attribute SNP1793 numeric
@attribute SNP1794 numeric
@attribute SNP1795 numeric
@attribute SNP1796 numeric
@attribute SNP1798 numeric
@attribute SNP1799 numeric
@attribute SNP1800 numeric
@attribute SNP1801 numeric
@attribute SNP1802 numeric
@attribute SNP1803 numeric
@attribute SNP1804 numeric
@attribute SNP1805 numeric
@attribute SNP1806 numeric
@attribute SNP1807 numeric
@attribute SNP1809 numeric
@attribute SNP1810 numeric
@attribute SNP1814 numeric
@attribute SNP1815 numeric
@attribute SNP1817 numeric
@attribute SNP1818 numeric
@attribute SNP1819 numeric
@attribute SNP1821 numeric
@attribute SNP1822 numeric
@attribute SNP1823 numeric
@attribute SNP1824 numeric
@attribute SNP1825 numeric
@attribute SNP1826 numeric
@attribute SNP1827 numeric
@attribute SNP1828 numeric
@attribute SNP1830 numeric
@attribute SNP1832 numeric
@attribute SNP1833 numeric
@attribute SNP1834 numeric
@attribute SNP1835 numeric
@attribute SNP1836 numeric
@attribute SNP1837 numeric
@attribute SNP1838 numeric
@attribute SNP1840 numeric
@attribute SNP1841 numeric
@attribute SNP1843 numeric
@attribute SNP1844 numeric
@attribute SNP1845 numeric
@attribute SNP1846 numeric
@attribute SNP1848 numeric
@attribute SNP1851 numeric
@attribute SNP1852 numeric
@attribute SNP1853 numeric
@attribute SNP1854 numeric
@attribute SNP1855 numeric
@attribute SNP1856 numeric
@attribute SNP1858 numeric
@attribute SNP1859 numeric
@attribute SNP1860 numeric
@attribute SNP1861 numeric
@attribute SNP1862 numeric
@attribute SNP1863 numeric
@attribute SNP1865 numeric
@attribute SNP1866 numeric
@attribute SNP1867 numeric
@attribute SNP1868 numeric
@attribute SNP1869 numeric
@attribute SNP1871 numeric
@attribute SNP1872 numeric
@attribute SNP1874 numeric
@attribute SNP1875 numeric
@attribute SNP1876 numeric
@attribute SNP1880 numeric
@attribute SNP1881 numeric
@attribute SNP1882 numeric
@attribute SNP1883 numeric
@attribute SNP1884 numeric
@attribute SNP1885 numeric
@attribute SNP1886 numeric
@attribute SNP1887 numeric
@attribute SNP1888 numeric
@attribute SNP1889 numeric
@attribute SNP1890 numeric
@attribute SNP1891 numeric
@attribute SNP1892 numeric
@attribute SNP1893 numeric
@attribute SNP1894 numeric
@attribute SNP1895 numeric
@attribute SNP1896 numeric
@attribute SNP1898 numeric
@attribute SNP1899 numeric
@attribute SNP1900 numeric
@attribute SNP1901 numeric
@attribute SNP1902 numeric
@attribute SNP1905 numeric
@attribute SNP1906 numeric
@attribute SNP1907 numeric
@attribute SNP1908 numeric
@attribute SNP1910 numeric
@attribute SNP1911 numeric
@attribute SNP1912 numeric
@attribute SNP1913 numeric
@attribute SNP1914 numeric
@attribute SNP1915 numeric
@attribute SNP1916 numeric
@attribute SNP1917 numeric
@attribute SNP1919 numeric
@attribute SNP1920 numeric
@attribute SNP1921 numeric
@attribute SNP1922 numeric
@attribute SNP1923 numeric
@attribute SNP1924 numeric
@attribute SNP1925 numeric
@attribute SNP1928 numeric
@attribute SNP1930 numeric
@attribute SNP1933 numeric
@attribute SNP1936 numeric
@attribute SNP1937 numeric
@attribute SNP1938 numeric
@attribute SNP1939 numeric
@attribute SNP1940 numeric
@attribute SNP1941 numeric
@attribute SNP1943 numeric
@attribute SNP1944 numeric
@attribute SNP1946 numeric
@attribute SNP1947 numeric
@attribute SNP1948 numeric
@attribute SNP1949 numeric
@attribute SNP1950 numeric
@attribute SNP1951 numeric
@attribute SNP1952 numeric
@attribute SNP1953 numeric
@attribute SNP1954 numeric
@attribute SNP1957 numeric
@attribute SNP1958 numeric
@attribute SNP1959 numeric
@attribute SNP1960 numeric
@attribute SNP1961 numeric
@attribute SNP1962 numeric
@attribute SNP1963 numeric
@attribute SNP1964 numeric
@attribute SNP1965 numeric
@attribute SNP1966 numeric
@attribute SNP1967 numeric
@attribute SNP1969 numeric
@attribute SNP1970 numeric
@attribute SNP1972 numeric
@attribute SNP1973 numeric
@attribute SNP1974 numeric
@attribute SNP1976 numeric
@attribute SNP1977 numeric
@attribute SNP1978 numeric
@attribute SNP1979 numeric
@attribute SNP1981 numeric
@attribute SNP1982 numeric
@attribute SNP1983 numeric
@attribute SNP1984 numeric
@attribute SNP1985 numeric
@attribute SNP1986 numeric
@attribute SNP1987 numeric
@attribute SNP1988 numeric
@attribute SNP1989 numeric
@attribute SNP1990 numeric
@attribute SNP1991 numeric
@attribute SNP1992 numeric
@attribute SNP1993 numeric
@attribute SNP1994 numeric
@attribute SNP1995 numeric
@attribute SNP1996 numeric
@attribute SNP1998 numeric
@attribute SNP1999 numeric
@attribute SNP2000 numeric
@attribute SNP2001 numeric
@attribute SNP2002 numeric
@attribute SNP2003 numeric
@attribute SNP2006 numeric
@attribute SNP2008 numeric
@attribute SNP2011 numeric
@attribute SNP2013 numeric
@attribute SNP2014 numeric
@attribute SNP2015 numeric
@attribute SNP2017 numeric
@attribute SNP2018 numeric
@attribute SNP2019 numeric
@attribute SNP2020 numeric
@attribute SNP2022 numeric
@attribute SNP2023 numeric
@attribute SNP2024 numeric
@attribute SNP2027 numeric
@attribute SNP2029 numeric
@attribute SNP2030 numeric
@attribute SNP2031 numeric
@attribute SNP2033 numeric
@attribute SNP2034 numeric
@attribute SNP2035 numeric
@attribute SNP2037 numeric
@attribute SNP2039 numeric
@attribute SNP2040 numeric
@attribute SNP2041 numeric
@attribute SNP2042 numeric
@attribute SNP2043 numeric
@attribute SNP2044 numeric
@attribute SNP2046 numeric
@attribute SNP2047 numeric
@attribute SNP2048 numeric
@attribute SNP2049 numeric
@attribute SNP2050 numeric
@attribute SNP2051 numeric
@attribute SNP2052 numeric
@attribute SNP2053 numeric
@attribute SNP2054 numeric
@attribute SNP2056 numeric
@attribute SNP2057 numeric
@attribute SNP2058 numeric
@attribute SNP2059 numeric
@attribute SNP2060 numeric
@attribute SNP2061 numeric
@attribute SNP2062 numeric
@attribute SNP2063 numeric
@attribute SNP2064 numeric
@attribute SNP2065 numeric
@attribute SNP2066 numeric
@attribute SNP2067 numeric
@attribute SNP2068 numeric
@attribute SNP2069 numeric
@attribute SNP2070 numeric
@attribute SNP2072 numeric
@attribute SNP2073 numeric
@attribute SNP2074 numeric
@attribute SNP2076 numeric
@attribute SNP2077 numeric
@attribute SNP2078 numeric
@attribute SNP2079 numeric
@attribute SNP2080 numeric
@attribute SNP2081 numeric
@attribute SNP2082 numeric
@attribute SNP2083 numeric
@attribute SNP2084 numeric
@attribute SNP2085 numeric
@attribute SNP2086 numeric
@attribute SNP2087 numeric
@attribute SNP2088 numeric
@attribute SNP2089 numeric
@attribute SNP2090 numeric
@attribute SNP2092 numeric
@attribute SNP2093 numeric
@attribute SNP2094 numeric
@attribute SNP2095 numeric
@attribute SNP2096 numeric
@attribute SNP2097 numeric
@attribute SNP2099 numeric
@attribute SNP2100 numeric
@attribute SNP2101 numeric
@attribute SNP2102 numeric
@attribute SNP2103 numeric
@attribute SNP2104 numeric
@attribute SNP2105 numeric
@attribute SNP2107 numeric
@attribute SNP2109 numeric
@attribute SNP2110 numeric
@attribute SNP2111 numeric
@attribute SNP2112 numeric
@attribute SNP2113 numeric
@attribute SNP2114 numeric
@attribute SNP2116 numeric
@attribute SNP2117 numeric
@attribute SNP2118 numeric
@attribute SNP2121 numeric
@attribute SNP2123 numeric
@attribute SNP2124 numeric
@attribute SNP2125 numeric
@attribute SNP2126 numeric
@attribute SNP2127 numeric
@attribute SNP2128 numeric
@attribute SNP2129 numeric
@attribute SNP2130 numeric
@attribute SNP2131 numeric
@attribute SNP2133 numeric
@attribute SNP2134 numeric
@attribute SNP2135 numeric
@attribute SNP2136 numeric
@attribute SNP2137 numeric
@attribute SNP2138 numeric
@attribute SNP2140 numeric
@attribute SNP2141 numeric
@attribute SNP2142 numeric
@attribute SNP2143 numeric
@attribute SNP2144 numeric
@attribute SNP2145 numeric
@attribute SNP2146 numeric
@attribute SNP2147 numeric
@attribute SNP2148 numeric
@attribute SNP2149 numeric
@attribute SNP2150 numeric
@attribute SNP2152 numeric
@attribute SNP2153 numeric
@attribute SNP2154 numeric
@attribute SNP2155 numeric
@attribute SNP2156 numeric
@attribute SNP2157 numeric
@attribute SNP2158 numeric
@attribute SNP2159 numeric
@attribute SNP2161 numeric
@attribute SNP2162 numeric
@attribute SNP2163 numeric
@attribute SNP2164 numeric
@attribute SNP2165 numeric
@attribute SNP2166 numeric
@attribute SNP2167 numeric
@attribute SNP2168 numeric
@attribute SNP2169 numeric
@attribute SNP2171 numeric
@attribute SNP2172 numeric
@attribute SNP2174 numeric
@attribute SNP2175 numeric
@attribute SNP2177 numeric
@attribute SNP2178 numeric
@attribute SNP2179 numeric
@attribute SNP2180 numeric
@attribute SNP2181 numeric
@attribute SNP2183 numeric
@attribute SNP2184 numeric
@attribute SNP2185 numeric
@attribute SNP2186 numeric
@attribute SNP2188 numeric
@attribute SNP2190 numeric
@attribute SNP2191 numeric
@attribute SNP2192 numeric
@attribute SNP2194 numeric
@attribute SNP2195 numeric
@attribute SNP2196 numeric
@attribute SNP2198 numeric
@attribute SNP2200 numeric
@attribute SNP2203 numeric
@attribute SNP2204 numeric
@attribute SNP2205 numeric
@attribute SNP2206 numeric
@attribute SNP2208 numeric
@attribute SNP2210 numeric
@attribute SNP2211 numeric
@attribute SNP2212 numeric
@attribute SNP2213 numeric
@attribute SNP2214 numeric
@attribute SNP2215 numeric
@attribute SNP2216 numeric
@attribute SNP2217 numeric
@attribute SNP2218 numeric
@attribute SNP2219 numeric
@attribute SNP2220 numeric
@attribute SNP2222 numeric
@attribute SNP2223 numeric
@attribute SNP2224 numeric
@attribute SNP2227 numeric
@attribute SNP2228 numeric
@attribute SNP2229 numeric
@attribute SNP2230 numeric
@attribute SNP2231 numeric
@attribute SNP2232 numeric
@attribute SNP2233 numeric
@attribute SNP2234 numeric
@attribute SNP2235 numeric
@attribute SNP2236 numeric
@attribute SNP2238 numeric
@attribute SNP2239 numeric
@attribute SNP2240 numeric
@attribute SNP2241 numeric
@attribute SNP2242 numeric
@attribute SNP2243 numeric
@attribute SNP2245 numeric
@attribute SNP2246 numeric
@attribute SNP2248 numeric
@attribute SNP2249 numeric
@attribute SNP2250 numeric
@attribute SNP2251 numeric
@attribute SNP2252 numeric
@attribute SNP2253 numeric
@attribute SNP2254 numeric
@attribute SNP2256 numeric
@attribute SNP2257 numeric
@attribute SNP2258 numeric
@attribute SNP2259 numeric
@attribute SNP2260 numeric
@attribute SNP2262 numeric
@attribute SNP2266 numeric
@attribute SNP2267 numeric
@attribute SNP2268 numeric
@attribute SNP2269 numeric
@attribute SNP2270 numeric
@attribute SNP2272 numeric
@attribute SNP2273 numeric
@attribute SNP2274 numeric
@attribute SNP2275 numeric
@attribute SNP2276 numeric
@attribute SNP2277 numeric
@attribute SNP2279 numeric
@attribute SNP2280 numeric
@attribute SNP2282 numeric
@attribute SNP2283 numeric
@attribute SNP2284 numeric
@attribute SNP2285 numeric
@attribute SNP2286 numeric
@attribute SNP2288 numeric
@attribute SNP2289 numeric
@attribute SNP2290 numeric
@attribute SNP2291 numeric
@attribute SNP2292 numeric
@attribute SNP2293 numeric
@attribute SNP2294 numeric
@attribute SNP2295 numeric
@attribute SNP2296 numeric
@attribute SNP2297 numeric
@attribute SNP2298 numeric
@attribute SNP2299 numeric
@attribute SNP2300 numeric
@attribute SNP2301 numeric
@attribute SNP2302 numeric
@attribute SNP2303 numeric
@attribute SNP2304 numeric
@attribute SNP2305 numeric
@attribute SNP2306 numeric
@attribute SNP2308 numeric
@attribute SNP2309 numeric
@attribute SNP2311 numeric
@attribute SNP2312 numeric
@attribute SNP2313 numeric
@attribute SNP2314 numeric
@attribute SNP2315 numeric
@attribute SNP2316 numeric
@attribute SNP2317 numeric
@attribute SNP2318 numeric
@attribute SNP2319 numeric
@attribute SNP2320 numeric
@attribute SNP2321 numeric
@attribute SNP2322 numeric
@attribute SNP2323 numeric
@attribute SNP2324 numeric
@attribute SNP2325 numeric
@attribute SNP2326 numeric
@attribute SNP2327 numeric
@attribute SNP2328 numeric
@attribute SNP2329 numeric
@attribute SNP2330 numeric
@attribute SNP2331 numeric
@attribute SNP2332 numeric
@attribute SNP2333 numeric
@attribute SNP2334 numeric
@attribute SNP2335 numeric
@attribute SNP2337 numeric
@attribute SNP2338 numeric
@attribute SNP2339 numeric
@attribute SNP2340 numeric
@attribute SNP2341 numeric
@attribute SNP2342 numeric
@attribute SNP2343 numeric
@attribute SNP2345 numeric
@attribute SNP2348 numeric
@attribute SNP2349 numeric
@attribute SNP2350 numeric
@attribute SNP2351 numeric
@attribute SNP2352 numeric
@attribute SNP2354 numeric
@attribute SNP2355 numeric
@attribute SNP2356 numeric
@attribute SNP2357 numeric
@attribute SNP2358 numeric
@attribute SNP2359 numeric
@attribute SNP2360 numeric
@attribute SNP2361 numeric
@attribute SNP2362 numeric
@attribute SNP2363 numeric
@attribute SNP2364 numeric
@attribute SNP2365 numeric
@attribute SNP2366 numeric
@attribute SNP2367 numeric
@attribute SNP2368 numeric
@attribute SNP2370 numeric
@attribute SNP2371 numeric
@attribute SNP2372 numeric
@attribute SNP2373 numeric
@attribute SNP2374 numeric
@attribute SNP2375 numeric
@attribute SNP2377 numeric
@attribute SNP2378 numeric
@attribute SNP2379 numeric
@attribute SNP2380 numeric
@attribute SNP2381 numeric
@attribute SNP2382 numeric
@attribute SNP2383 numeric
@attribute SNP2384 numeric
@attribute SNP2385 numeric
@attribute SNP2387 numeric
@attribute SNP2389 numeric
@attribute SNP2390 numeric
@attribute SNP2391 numeric
@attribute SNP2392 numeric
@attribute SNP2393 numeric
@attribute SNP2394 numeric
@attribute SNP2395 numeric
@attribute SNP2397 numeric
@attribute SNP2398 numeric
@attribute SNP2399 numeric
@attribute SNP2402 numeric
@attribute SNP2403 numeric
@attribute SNP2404 numeric
@attribute SNP2405 numeric
@attribute SNP2406 numeric
@attribute SNP2407 numeric
@attribute SNP2408 numeric
@attribute SNP2409 numeric
@attribute SNP2411 numeric
@attribute SNP2412 numeric
@attribute SNP2413 numeric
@attribute SNP2415 numeric
@attribute SNP2416 numeric
@attribute SNP2417 numeric
@attribute SNP2419 numeric
@attribute SNP2421 numeric
@attribute SNP2422 numeric
@attribute SNP2423 numeric
@attribute SNP2424 numeric
@attribute SNP2426 numeric
@attribute SNP2427 numeric
@attribute SNP2428 numeric
@attribute SNP2430 numeric
@attribute SNP2431 numeric
@attribute SNP2432 numeric
@attribute SNP2434 numeric
@attribute SNP2436 numeric
@attribute SNP2437 numeric
@attribute SNP2438 numeric
@attribute SNP2439 numeric
@attribute SNP2440 numeric
@attribute SNP2441 numeric
@attribute SNP2444 numeric
@attribute SNP2446 numeric
@attribute SNP2447 numeric
@attribute SNP2448 numeric
@attribute SNP2449 numeric
@attribute SNP2450 numeric
@attribute SNP2452 numeric
@attribute SNP2453 numeric
@attribute SNP2454 numeric
@attribute SNP2455 numeric
@attribute SNP2457 numeric
@attribute SNP2458 numeric
@attribute SNP2459 numeric
@attribute SNP2460 numeric
@attribute SNP2461 numeric
@attribute SNP2463 numeric
@attribute SNP2464 numeric
@attribute SNP2465 numeric
@attribute SNP2468 numeric
@attribute SNP2469 numeric
@attribute SNP2471 numeric
@attribute SNP2472 numeric
@attribute SNP2473 numeric
@attribute SNP2474 numeric
@attribute SNP2475 numeric
@attribute SNP2476 numeric
@attribute SNP2478 numeric
@attribute SNP2480 numeric
@attribute SNP2481 numeric
@attribute SNP2482 numeric
@attribute SNP2483 numeric
@attribute SNP2484 numeric
@attribute SNP2485 numeric
@attribute SNP2486 numeric
@attribute SNP2487 numeric
@attribute SNP2488 numeric
@attribute SNP2489 numeric
@attribute SNP2490 numeric
@attribute SNP2491 numeric
@attribute SNP2492 numeric
@attribute SNP2493 numeric
@attribute SNP2494 numeric
@attribute SNP2496 numeric
@attribute SNP2498 numeric
@attribute SNP2499 numeric
@attribute SNP2500 numeric
@attribute SNP2502 numeric
@attribute SNP2503 numeric
@attribute SNP2505 numeric
@attribute SNP2506 numeric
@attribute SNP2507 numeric
@attribute SNP2508 numeric
@attribute SNP2509 numeric
@attribute SNP2510 numeric
@attribute SNP2512 numeric
@attribute SNP2513 numeric
@attribute SNP2517 numeric
@attribute SNP2518 numeric
@attribute SNP2519 numeric
@attribute SNP2520 numeric
@attribute SNP2521 numeric
@attribute SNP2524 numeric
@attribute SNP2525 numeric
@attribute SNP2526 numeric
@attribute SNP2527 numeric
@attribute SNP2528 numeric
@attribute SNP2529 numeric
@attribute SNP2530 numeric
@attribute SNP2531 numeric
@attribute SNP2532 numeric
@attribute SNP2533 numeric
@attribute SNP2535 numeric
@attribute SNP2536 numeric
@attribute SNP2538 numeric
@attribute SNP2539 numeric
@attribute SNP2540 numeric
@attribute SNP2542 numeric
@attribute SNP2543 numeric
@attribute SNP2544 numeric
@attribute SNP2545 numeric
@attribute SNP2546 numeric
@attribute SNP2547 numeric
@attribute SNP2548 numeric
@attribute SNP2549 numeric
@attribute SNP2550 numeric
@attribute SNP2552 numeric
@attribute SNP2553 numeric
@attribute SNP2554 numeric
@attribute SNP2555 numeric
@attribute SNP2556 numeric
@attribute SNP2557 numeric
@attribute SNP2558 numeric
@attribute SNP2559 numeric
@attribute SNP2560 numeric
@attribute SNP2561 numeric
@attribute SNP2562 numeric
@attribute SNP2563 numeric
@attribute SNP2565 numeric
@attribute SNP2566 numeric
@attribute SNP2567 numeric
@attribute SNP2568 numeric
@attribute SNP2570 numeric
@attribute SNP2571 numeric
@attribute SNP2572 numeric
@attribute SNP2573 numeric
@attribute SNP2574 numeric
@attribute SNP2575 numeric
@attribute SNP2576 numeric
@attribute SNP2578 numeric
@attribute SNP2579 numeric
@attribute SNP2581 numeric
@attribute SNP2582 numeric
@attribute SNP2584 numeric
@attribute SNP2585 numeric
@attribute SNP2586 numeric
@attribute SNP2587 numeric
@attribute SNP2588 numeric
@attribute SNP2590 numeric
@attribute SNP2591 numeric
@attribute SNP2592 numeric
@attribute SNP2593 numeric
@attribute SNP2595 numeric
@attribute SNP2596 numeric
@attribute SNP2597 numeric
@attribute SNP2598 numeric
@attribute SNP2599 numeric
@attribute SNP2600 numeric
@attribute SNP2601 numeric
@attribute SNP2602 numeric
@attribute SNP2603 numeric
@attribute SNP2605 numeric
@attribute SNP2606 numeric
@attribute SNP2607 numeric
@attribute SNP2609 numeric
@attribute SNP2610 numeric
@attribute SNP2611 numeric
@attribute SNP2613 numeric
@attribute SNP2614 numeric
@attribute SNP2615 numeric
@attribute SNP2617 numeric
@attribute SNP2619 numeric
@attribute SNP2620 numeric
@attribute SNP2622 numeric
@attribute SNP2623 numeric
@attribute SNP2624 numeric
@attribute SNP2625 numeric
@attribute SNP2627 numeric
@attribute SNP2628 numeric
@attribute SNP2630 numeric
@attribute SNP2631 numeric
@attribute SNP2633 numeric
@attribute SNP2634 numeric
@attribute SNP2635 numeric
@attribute SNP2636 numeric
@attribute SNP2639 numeric
@attribute SNP2640 numeric
@attribute SNP2641 numeric
@attribute SNP2642 numeric
@attribute SNP2643 numeric
@attribute SNP2644 numeric
@attribute SNP2646 numeric
@attribute SNP2647 numeric
@attribute SNP2650 numeric
@attribute SNP2651 numeric
@attribute SNP2652 numeric
@attribute SNP2653 numeric
@attribute SNP2654 numeric
@attribute SNP2655 numeric
@attribute SNP2656 numeric
@attribute SNP2657 numeric
@attribute SNP2658 numeric
@attribute SNP2659 numeric
@attribute SNP2660 numeric
@attribute SNP2663 numeric
@attribute SNP2664 numeric
@attribute SNP2665 numeric
@attribute SNP2666 numeric
@attribute SNP2667 numeric
@attribute SNP2668 numeric
@attribute SNP2669 numeric
@attribute SNP2670 numeric
@attribute SNP2671 numeric
@attribute SNP2672 numeric
@attribute SNP2673 numeric
@attribute SNP2674 numeric
@attribute SNP2675 numeric
@attribute SNP2676 numeric
@attribute SNP2677 numeric
@attribute SNP2678 numeric
@attribute SNP2679 numeric
@attribute SNP2680 numeric
@attribute SNP2682 numeric
@attribute SNP2684 numeric
@attribute SNP2685 numeric
@attribute SNP2686 numeric
@attribute SNP2687 numeric
@attribute SNP2688 numeric
@attribute SNP2689 numeric
@attribute SNP2690 numeric
@attribute SNP2691 numeric
@attribute SNP2693 numeric
@attribute SNP2694 numeric
@attribute SNP2696 numeric
@attribute SNP2698 numeric
@attribute SNP2699 numeric
@attribute SNP2700 numeric
@attribute SNP2702 numeric
@attribute SNP2704 numeric
@attribute SNP2705 numeric
@attribute SNP2707 numeric
@attribute SNP2708 numeric
@attribute SNP2709 numeric
@attribute SNP2710 numeric
@attribute SNP2711 numeric
@attribute SNP2712 numeric
@attribute SNP2713 numeric
@attribute SNP2714 numeric
@attribute SNP2716 numeric
@attribute SNP2717 numeric
@attribute SNP2718 numeric
@attribute SNP2719 numeric
@attribute SNP2720 numeric
@attribute SNP2721 numeric
@attribute SNP2722 numeric
@attribute SNP2723 numeric
@attribute SNP2724 numeric
@attribute SNP2725 numeric
@attribute SNP2727 numeric
@attribute SNP2728 numeric
@attribute SNP2729 numeric
@attribute SNP2730 numeric
@attribute SNP2732 numeric
@attribute SNP2733 numeric
@attribute SNP2734 numeric
@attribute SNP2735 numeric
@attribute SNP2736 numeric
@attribute SNP2737 numeric
@attribute SNP2741 numeric
@attribute SNP2742 numeric
@attribute SNP2743 numeric
@attribute SNP2744 numeric
@attribute SNP2745 numeric
@attribute SNP2746 numeric
@attribute SNP2747 numeric
@attribute SNP2748 numeric
@attribute SNP2749 numeric
@attribute SNP2750 numeric
@attribute SNP2753 numeric
@attribute SNP2758 numeric
@attribute SNP2759 numeric
@attribute SNP2761 numeric
@attribute SNP2764 numeric
@attribute SNP2765 numeric
@attribute SNP2767 numeric
@attribute SNP2768 numeric
@attribute SNP2769 numeric
@attribute SNP2771 numeric
@attribute SNP2772 numeric
@attribute SNP2773 numeric
@attribute SNP2774 numeric
@attribute SNP2775 numeric
@attribute SNP2776 numeric
@attribute SNP2777 numeric
@attribute SNP2778 numeric
@attribute SNP2779 numeric
@attribute SNP2780 numeric
@attribute SNP2781 numeric
@attribute SNP2782 numeric
@attribute SNP2783 numeric
@attribute SNP2784 numeric
@attribute SNP2785 numeric
@attribute SNP2786 numeric
@attribute SNP2787 numeric
@attribute SNP2789 numeric
@attribute SNP2790 numeric
@attribute SNP2791 numeric
@attribute SNP2793 numeric
@attribute SNP2795 numeric
@attribute SNP2796 numeric
@attribute SNP2797 numeric
@attribute SNP2798 numeric
@attribute SNP2799 numeric
@attribute SNP2801 numeric
@attribute SNP2802 numeric
@attribute SNP2803 numeric
@attribute SNP2804 numeric
@attribute SNP2805 numeric
@attribute SNP2806 numeric
@attribute SNP2807 numeric
@attribute SNP2808 numeric
@attribute SNP2809 numeric
@attribute SNP2810 numeric
@attribute SNP2811 numeric
@attribute SNP2813 numeric
@attribute SNP2814 numeric
@attribute SNP2816 numeric
@attribute SNP2818 numeric
@attribute SNP2819 numeric
@attribute SNP2820 numeric
@attribute SNP2821 numeric
@attribute SNP2823 numeric
@attribute SNP2824 numeric
@attribute SNP2825 numeric
@attribute SNP2826 numeric
@attribute SNP2827 numeric
@attribute SNP2829 numeric
@attribute SNP2830 numeric
@attribute SNP2831 numeric
@attribute SNP2832 numeric
@attribute SNP2833 numeric
@attribute SNP2834 numeric
@attribute SNP2835 numeric
@attribute SNP2836 numeric
@attribute SNP2838 numeric
@attribute SNP2840 numeric
@attribute SNP2841 numeric
@attribute SNP2842 numeric
@attribute SNP2843 numeric
@attribute SNP2845 numeric
@attribute SNP2846 numeric
@attribute SNP2847 numeric
@attribute SNP2848 numeric
@attribute SNP2849 numeric
@attribute SNP2850 numeric
@attribute SNP2851 numeric
@attribute SNP2853 numeric
@attribute SNP2855 numeric
@attribute SNP2856 numeric
@attribute SNP2857 numeric
@attribute SNP2858 numeric
@attribute SNP2860 numeric
@attribute SNP2861 numeric
@attribute SNP2862 numeric
@attribute SNP2863 numeric
@attribute SNP2865 numeric
@attribute SNP2866 numeric
@attribute SNP2867 numeric
@attribute SNP2868 numeric
@attribute SNP2870 numeric
@attribute SNP2872 numeric
@attribute SNP2873 numeric
@attribute SNP2874 numeric
@attribute SNP2877 numeric
@attribute SNP2878 numeric
@attribute SNP2879 numeric
@attribute SNP2880 numeric
@attribute SNP2881 numeric
@attribute SNP2882 numeric
@attribute SNP2883 numeric
@attribute SNP2884 numeric
@attribute SNP2885 numeric
@attribute SNP2888 numeric
@attribute SNP2889 numeric
@attribute SNP2890 numeric
@attribute SNP2892 numeric
@attribute SNP2896 numeric
@attribute SNP2897 numeric
@attribute SNP2900 numeric
@attribute SNP2901 numeric
@attribute SNP2902 numeric
@attribute SNP2904 numeric
@attribute SNP2905 numeric
@attribute SNP2906 numeric
@attribute SNP2907 numeric
@attribute SNP2908 numeric
@attribute SNP2910 numeric
@attribute SNP2911 numeric
@attribute SNP2912 numeric
@attribute SNP2913 numeric
@attribute SNP2915 numeric
@attribute SNP2916 numeric
@attribute SNP2917 numeric
@attribute SNP2918 numeric
@attribute SNP2920 numeric
@attribute SNP2921 numeric
@attribute SNP2922 numeric
@attribute SNP2924 numeric
@attribute SNP2925 numeric
@attribute SNP2927 numeric
@attribute SNP2928 numeric
@attribute SNP2930 numeric
@attribute SNP2931 numeric
@attribute SNP2932 numeric
@attribute SNP2933 numeric
@attribute SNP2934 numeric
@attribute SNP2935 numeric
@attribute SNP2936 numeric
@attribute SNP2937 numeric
@attribute SNP2940 numeric
@attribute SNP2941 numeric
@attribute SNP2942 numeric
@attribute SNP2943 numeric
@attribute SNP2944 numeric
@attribute SNP2945 numeric
@attribute SNP2947 numeric
@attribute SNP2949 numeric
@attribute SNP2950 numeric
@attribute SNP2951 numeric
@attribute SNP2952 numeric
@attribute SNP2953 numeric
@attribute SNP2954 numeric
@attribute SNP2955 numeric
@attribute SNP2957 numeric
@attribute SNP2958 numeric
@attribute SNP2960 numeric
@attribute SNP2961 numeric
@attribute SNP2963 numeric
@attribute SNP2964 numeric
@attribute SNP2965 numeric
@attribute SNP2967 numeric
@attribute SNP2968 numeric
@attribute SNP2969 numeric
@attribute SNP2970 numeric
@attribute SNP2971 numeric
@attribute SNP2972 numeric
@attribute SNP2973 numeric
@attribute SNP2974 numeric
@attribute SNP2975 numeric
@attribute SNP2976 numeric
@attribute SNP2977 numeric
@attribute SNP2978 numeric
@attribute SNP2979 numeric
@attribute SNP2981 numeric
@attribute SNP2982 numeric
@attribute SNP2983 numeric
@attribute SNP2984 numeric
@attribute SNP2985 numeric
@attribute SNP2987 numeric
@attribute SNP2988 numeric
@attribute SNP2990 numeric
@attribute SNP2991 numeric
@attribute SNP2993 numeric
@attribute SNP2994 numeric
@attribute SNP2995 numeric
@attribute SNP2997 numeric
@attribute SNP2998 numeric
@attribute SNP2999 numeric
@attribute SNP3000 numeric
@attribute SNP3001 numeric
@attribute SNP3002 numeric
@attribute SNP3003 numeric
@attribute SNP3004 numeric
@attribute SNP3005 numeric
@attribute SNP3006 numeric
@attribute SNP3007 numeric
@attribute SNP3009 numeric
@attribute SNP3010 numeric
@attribute SNP3011 numeric
@attribute SNP3012 numeric
@attribute SNP3013 numeric
@attribute SNP3014 numeric
@attribute SNP3015 numeric
@attribute SNP3016 numeric
@attribute SNP3018 numeric
@attribute SNP3020 numeric
@attribute SNP3021 numeric
@attribute SNP3022 numeric
@attribute SNP3023 numeric
@attribute SNP3024 numeric
@attribute SNP3025 numeric
@attribute SNP3027 numeric
@attribute SNP3028 numeric
@attribute SNP3029 numeric
@attribute SNP3030 numeric
@attribute SNP3031 numeric
@attribute SNP3032 numeric
@attribute SNP3033 numeric
@attribute SNP3036 numeric
@attribute SNP3037 numeric
@attribute SNP3038 numeric
@attribute SNP3039 numeric
@attribute SNP3040 numeric
@attribute SNP3041 numeric
@attribute SNP3042 numeric
@attribute SNP3044 numeric
@attribute SNP3045 numeric
@attribute SNP3046 numeric
@attribute SNP3047 numeric
@attribute SNP3048 numeric
@attribute SNP3049 numeric
@attribute SNP3050 numeric
@attribute SNP3051 numeric
@attribute SNP3052 numeric
@attribute SNP3053 numeric
@attribute SNP3055 numeric
@attribute SNP3057 numeric
@attribute SNP3060 numeric
@attribute SNP3061 numeric
@attribute SNP3062 numeric
@attribute SNP3063 numeric
@attribute SNP3065 numeric
@attribute SNP3067 numeric
@attribute SNP3068 numeric
@attribute SNP3069 numeric
@attribute SNP3070 numeric
@attribute SNP3071 numeric
@attribute SNP3072 numeric
@attribute SNP3073 numeric
@attribute SNP3074 numeric
@attribute SNP3075 numeric
@attribute SNP3076 numeric
@attribute SNP3077 numeric
@attribute SNP3078 numeric
@attribute SNP3079 numeric
@attribute SNP3080 numeric
@attribute SNP3081 numeric
@attribute SNP3082 numeric
@attribute SNP3083 numeric
@attribute SNP3084 numeric
@attribute SNP3085 numeric
@attribute SNP3087 numeric
@attribute SNP3089 numeric
@attribute SNP3090 numeric
@attribute SNP3091 numeric
@attribute SNP3093 numeric
@attribute SNP3094 numeric
@attribute SNP3095 numeric
@attribute SNP3096 numeric
@attribute SNP3098 numeric
@attribute SNP3100 numeric
@attribute SNP3101 numeric
@attribute SNP3102 numeric
@attribute SNP3106 numeric
@attribute SNP3108 numeric
@attribute SNP3109 numeric
@attribute SNP3110 numeric
@attribute SNP3112 numeric
@attribute SNP3113 numeric
@attribute SNP3114 numeric
@attribute SNP3115 numeric
@attribute SNP3117 numeric
@attribute SNP3118 numeric
@attribute SNP3120 numeric
@attribute SNP3121 numeric
@attribute SNP3122 numeric
@attribute SNP3124 numeric
@attribute SNP3126 numeric
@attribute SNP3128 numeric
@attribute SNP3129 numeric
@attribute SNP3131 numeric
@attribute SNP3132 numeric
@attribute SNP3133 numeric
@attribute SNP3134 numeric
@attribute SNP3135 numeric
@attribute SNP3137 numeric
@attribute SNP3139 numeric
@attribute SNP3140 numeric
@attribute SNP3141 numeric
@attribute SNP3142 numeric
@attribute SNP3143 numeric
@attribute SNP3144 numeric
@attribute SNP3145 numeric
@attribute SNP3146 numeric
@attribute SNP3147 numeric
@attribute SNP3148 numeric
@attribute SNP3149 numeric
@attribute SNP3150 numeric
@attribute SNP3151 numeric
@attribute SNP3152 numeric
@attribute SNP3153 numeric
@attribute SNP3154 numeric
@attribute SNP3155 numeric
@attribute SNP3156 numeric
@attribute SNP3157 numeric
@attribute SNP3159 numeric
@attribute SNP3160 numeric
@attribute SNP3161 numeric
@attribute SNP3162 numeric
@attribute SNP3163 numeric
@attribute SNP3164 numeric
@attribute SNP3165 numeric
@attribute SNP3166 numeric
@attribute SNP3167 numeric
@attribute SNP3168 numeric
@attribute SNP3169 numeric
@attribute SNP3170 numeric
@attribute SNP3171 numeric
@attribute SNP3172 numeric
@attribute SNP3173 numeric
@attribute SNP3174 numeric
@attribute SNP3175 numeric
@attribute SNP3176 numeric
@attribute SNP3177 numeric
@attribute SNP3178 numeric
@attribute SNP3179 numeric
@attribute SNP3180 numeric
@attribute SNP3182 numeric
@attribute SNP3183 numeric
@attribute SNP3187 numeric
@attribute SNP3189 numeric
@attribute SNP3190 numeric
@attribute SNP3191 numeric
@attribute SNP3192 numeric
@attribute SNP3193 numeric
@attribute SNP3194 numeric
@attribute SNP3195 numeric
@attribute SNP3196 numeric
@attribute SNP3198 numeric
@attribute SNP3199 numeric
@attribute SNP3200 numeric
@attribute SNP3201 numeric
@attribute SNP3202 numeric
@attribute SNP3203 numeric
@attribute SNP3204 numeric
@attribute SNP3206 numeric
@attribute SNP3207 numeric
@attribute SNP3208 numeric
@attribute SNP3209 numeric
@attribute SNP3210 numeric
@attribute SNP3211 numeric
@attribute SNP3214 numeric
@attribute SNP3215 numeric
@attribute SNP3216 numeric
@attribute SNP3217 numeric
@attribute SNP3218 numeric
@attribute SNP3220 numeric
@attribute SNP3221 numeric
@attribute SNP3223 numeric
@attribute SNP3224 numeric
@attribute SNP3225 numeric
@attribute SNP3227 numeric
@attribute SNP3228 numeric
@attribute SNP3230 numeric
@attribute SNP3231 numeric
@attribute SNP3232 numeric
@attribute SNP3233 numeric
@attribute SNP3234 numeric
@attribute SNP3235 numeric
@attribute SNP3238 numeric
@attribute SNP3239 numeric
@attribute SNP3240 numeric
@attribute SNP3241 numeric
@attribute SNP3242 numeric
@attribute SNP3243 numeric
@attribute SNP3244 numeric
@attribute SNP3245 numeric
@attribute SNP3248 numeric
@attribute SNP3249 numeric
@attribute SNP3251 numeric
@attribute SNP3252 numeric
@attribute SNP3254 numeric
@attribute SNP3255 numeric
@attribute SNP3257 numeric
@attribute SNP3259 numeric
@attribute SNP3260 numeric
@attribute SNP3261 numeric
@attribute SNP3263 numeric
@attribute SNP3264 numeric
@attribute SNP3265 numeric
@attribute SNP3266 numeric
@attribute SNP3267 numeric
@attribute SNP3268 numeric
@attribute SNP3269 numeric
@attribute SNP3270 numeric
@attribute SNP3272 numeric
@attribute SNP3273 numeric
@attribute SNP3274 numeric
@attribute SNP3275 numeric
@attribute SNP3276 numeric
@attribute SNP3277 numeric
@attribute SNP3278 numeric
@attribute SNP3279 numeric
@attribute SNP3280 numeric
@attribute SNP3282 numeric
@attribute SNP3283 numeric
@attribute SNP3285 numeric
@attribute SNP3287 numeric
@attribute SNP3288 numeric
@attribute SNP3289 numeric
@attribute SNP3290 numeric
@attribute SNP3291 numeric
@attribute SNP3292 numeric
@attribute SNP3293 numeric
@attribute SNP3297 numeric
@attribute SNP3298 numeric
@attribute SNP3299 numeric
@attribute SNP3300 numeric
@attribute SNP3301 numeric
@attribute SNP3302 numeric
@attribute SNP3303 numeric
@attribute SNP3304 numeric
@attribute SNP3305 numeric
@attribute SNP3306 numeric
@attribute SNP3307 numeric
@attribute SNP3308 numeric
@attribute SNP3309 numeric
@attribute SNP3310 numeric
@attribute SNP3311 numeric
@attribute SNP3312 numeric
@attribute SNP3313 numeric
@attribute SNP3314 numeric
@attribute SNP3315 numeric
@attribute SNP3316 numeric
@attribute SNP3317 numeric
@attribute SNP3319 numeric
@attribute SNP3321 numeric
@attribute SNP3322 numeric
@attribute SNP3323 numeric
@attribute SNP3324 numeric
@attribute SNP3325 numeric
@attribute SNP3326 numeric
@attribute SNP3327 numeric
@attribute SNP3328 numeric
@attribute SNP3331 numeric
@attribute SNP3332 numeric
@attribute SNP3333 numeric
@attribute SNP3334 numeric
@attribute SNP3335 numeric
@attribute SNP3336 numeric
@attribute SNP3337 numeric
@attribute SNP3338 numeric
@attribute SNP3339 numeric
@attribute SNP3340 numeric
@attribute SNP3341 numeric
@attribute SNP3344 numeric
@attribute SNP3345 numeric
@attribute SNP3346 numeric
@attribute SNP3349 numeric
@attribute SNP3350 numeric
@attribute SNP3351 numeric
@attribute SNP3352 numeric
@attribute SNP3355 numeric
@attribute SNP3356 numeric
@attribute SNP3357 numeric
@attribute SNP3358 numeric
@attribute SNP3359 numeric
@attribute SNP3360 numeric
@attribute SNP3361 numeric
@attribute SNP3362 numeric
@attribute SNP3363 numeric
@attribute SNP3367 numeric
@attribute SNP3368 numeric
@attribute SNP3369 numeric
@attribute SNP3371 numeric
@attribute SNP3372 numeric
@attribute SNP3373 numeric
@attribute SNP3374 numeric
@attribute SNP3375 numeric
@attribute SNP3376 numeric
@attribute SNP3378 numeric
@attribute SNP3380 numeric
@attribute SNP3382 numeric
@attribute SNP3383 numeric
@attribute SNP3385 numeric
@attribute SNP3387 numeric
@attribute SNP3388 numeric
@attribute SNP3390 numeric
@attribute SNP3391 numeric
@attribute SNP3392 numeric
@attribute SNP3393 numeric
@attribute SNP3395 numeric
@attribute SNP3396 numeric
@attribute SNP3397 numeric
@attribute SNP3398 numeric
@attribute SNP3401 numeric
@attribute SNP3402 numeric
@attribute SNP3403 numeric
@attribute SNP3405 numeric
@attribute SNP3406 numeric
@attribute SNP3408 numeric
@attribute SNP3409 numeric
@attribute SNP3410 numeric
@attribute SNP3412 numeric
@attribute SNP3413 numeric
@attribute SNP3414 numeric
@attribute SNP3415 numeric
@attribute SNP3416 numeric
@attribute SNP3417 numeric
@attribute SNP3418 numeric
@attribute SNP3419 numeric
@attribute SNP3420 numeric
@attribute SNP3421 numeric
@attribute SNP3422 numeric
@attribute SNP3423 numeric
@attribute SNP3424 numeric
@attribute SNP3425 numeric
@attribute SNP3426 numeric
@attribute SNP3427 numeric
@attribute SNP3428 numeric
@attribute SNP3429 numeric
@attribute SNP3430 numeric
@attribute SNP3431 numeric
@attribute SNP3432 numeric
@attribute SNP3435 numeric
@attribute SNP3436 numeric
@attribute SNP3437 numeric
@attribute SNP3438 numeric
@attribute SNP3439 numeric
@attribute SNP3442 numeric
@attribute SNP3443 numeric
@attribute SNP3445 numeric
@attribute SNP3449 numeric
@attribute SNP3450 numeric
@attribute SNP3451 numeric
@attribute SNP3452 numeric
@attribute SNP3454 numeric
@attribute SNP3455 numeric
@attribute SNP3456 numeric
@attribute SNP3460 numeric
@attribute SNP3463 numeric
@attribute SNP3464 numeric
@attribute SNP3466 numeric
@attribute SNP3467 numeric
@attribute SNP3468 numeric
@attribute SNP3469 numeric
@attribute SNP3470 numeric
@attribute SNP3471 numeric
@attribute SNP3472 numeric
@attribute SNP3473 numeric
@attribute SNP3474 numeric
@attribute SNP3475 numeric
@attribute SNP3476 numeric
@attribute SNP3478 numeric
@attribute SNP3480 numeric
@attribute SNP3481 numeric
@attribute SNP3482 numeric
@attribute SNP3484 numeric
@attribute SNP3485 numeric
@attribute SNP3486 numeric
@attribute SNP3487 numeric
@attribute SNP3488 numeric
@attribute SNP3489 numeric
@attribute SNP3490 numeric
@attribute SNP3491 numeric
@attribute SNP3492 numeric
@attribute SNP3493 numeric
@attribute SNP3494 numeric
@attribute SNP3497 numeric
@attribute SNP3498 numeric
@attribute SNP3499 numeric
@attribute SNP3500 numeric
@attribute SNP3501 numeric
@attribute SNP3502 numeric
@attribute SNP3503 numeric
@attribute SNP3505 numeric
@attribute SNP3506 numeric
@attribute SNP3507 numeric
@attribute SNP3511 numeric
@attribute SNP3512 numeric
@attribute SNP3513 numeric
@attribute SNP3514 numeric
@attribute SNP3515 numeric
@attribute SNP3516 numeric
@attribute SNP3517 numeric
@attribute SNP3518 numeric
@attribute SNP3519 numeric
@attribute SNP3521 numeric
@attribute SNP3523 numeric
@attribute SNP3524 numeric
@attribute SNP3526 numeric
@attribute SNP3528 numeric
@attribute SNP3529 numeric
@attribute SNP3530 numeric
@attribute SNP3531 numeric
@attribute SNP3532 numeric
@attribute SNP3533 numeric
@attribute SNP3534 numeric
@attribute SNP3537 numeric
@attribute SNP3538 numeric
@attribute SNP3540 numeric
@attribute SNP3541 numeric
@attribute SNP3543 numeric
@attribute SNP3544 numeric
@attribute SNP3545 numeric
@attribute SNP3547 numeric
@attribute SNP3548 numeric
@attribute SNP3549 numeric
@attribute SNP3551 numeric
@attribute SNP3553 numeric
@attribute SNP3555 numeric
@attribute SNP3557 numeric
@attribute SNP3558 numeric
@attribute SNP3559 numeric
@attribute SNP3560 numeric
@attribute SNP3564 numeric
@attribute SNP3565 numeric
@attribute SNP3567 numeric
@attribute SNP3568 numeric
@attribute SNP3569 numeric
@attribute SNP3570 numeric
@attribute SNP3571 numeric
@attribute SNP3572 numeric
@attribute SNP3573 numeric
@attribute SNP3574 numeric
@attribute SNP3575 numeric
@attribute SNP3576 numeric
@attribute SNP3577 numeric
@attribute SNP3578 numeric
@attribute SNP3579 numeric
@attribute SNP3580 numeric
@attribute SNP3581 numeric
@attribute SNP3582 numeric
@attribute SNP3583 numeric
@attribute SNP3584 numeric
@attribute SNP3586 numeric
@attribute SNP3587 numeric
@attribute SNP3588 numeric
@attribute SNP3589 numeric
@attribute SNP3590 numeric
@attribute SNP3595 numeric
@attribute SNP3596 numeric
@attribute SNP3597 numeric
@attribute SNP3598 numeric
@attribute SNP3600 numeric
@attribute SNP3601 numeric
@attribute SNP3602 numeric
@attribute SNP3604 numeric
@attribute SNP3605 numeric
@attribute SNP3606 numeric
@attribute SNP3607 numeric
@attribute SNP3608 numeric
@attribute SNP3609 numeric
@attribute SNP3610 numeric
@attribute SNP3611 numeric
@attribute SNP3612 numeric
@attribute SNP3614 numeric
@attribute SNP3615 numeric
@attribute SNP3616 numeric
@attribute SNP3617 numeric
@attribute SNP3618 numeric
@attribute SNP3619 numeric
@attribute SNP3620 numeric
@attribute SNP3623 numeric
@attribute SNP3624 numeric
@attribute SNP3625 numeric
@attribute SNP3626 numeric
@attribute SNP3628 numeric
@attribute SNP3629 numeric
@attribute SNP3630 numeric
@attribute SNP3631 numeric
@attribute SNP3633 numeric
@attribute SNP3634 numeric
@attribute SNP3635 numeric
@attribute SNP3638 numeric
@attribute SNP3640 numeric
@attribute SNP3641 numeric
@attribute SNP3642 numeric
@attribute SNP3643 numeric
@attribute SNP3644 numeric
@attribute SNP3645 numeric
@attribute SNP3646 numeric
@attribute SNP3647 numeric
@attribute SNP3648 numeric
@attribute SNP3649 numeric
@attribute SNP3650 numeric
@attribute SNP3651 numeric
@attribute SNP3652 numeric
@attribute SNP3653 numeric
@attribute SNP3655 numeric
@attribute SNP3656 numeric
@attribute SNP3657 numeric
@attribute SNP3658 numeric
@attribute SNP3659 numeric
@attribute SNP3660 numeric
@attribute SNP3661 numeric
@attribute SNP3663 numeric
@attribute SNP3664 numeric
@attribute SNP3667 numeric
@attribute SNP3668 numeric
@attribute SNP3669 numeric
@attribute SNP3670 numeric
@attribute SNP3671 numeric
@attribute SNP3672 numeric
@attribute SNP3674 numeric
@attribute SNP3675 numeric
@attribute SNP3676 numeric
@attribute SNP3678 numeric
@attribute SNP3679 numeric
@attribute SNP3680 numeric
@attribute SNP3681 numeric
@attribute SNP3682 numeric
@attribute SNP3683 numeric
@attribute SNP3684 numeric
@attribute SNP3685 numeric
@attribute SNP3686 numeric
@attribute SNP3687 numeric
@attribute SNP3688 numeric
@attribute SNP3689 numeric
@attribute SNP3691 numeric
@attribute SNP3692 numeric
@attribute SNP3693 numeric
@attribute SNP3694 numeric
@attribute SNP3695 numeric
@attribute SNP3696 numeric
@attribute SNP3698 numeric
@attribute SNP3699 numeric
@attribute SNP3700 numeric
@attribute SNP3701 numeric
@attribute SNP3702 numeric
@attribute SNP3703 numeric
@attribute SNP3705 numeric
@attribute SNP3706 numeric
@attribute SNP3708 numeric
@attribute SNP3709 numeric
@attribute SNP3711 numeric
@attribute SNP3713 numeric
@attribute SNP3714 numeric
@attribute SNP3715 numeric
@attribute SNP3717 numeric
@attribute SNP3718 numeric
@attribute SNP3719 numeric
@attribute SNP3720 numeric
@attribute SNP3721 numeric
@attribute SNP3722 numeric
@attribute SNP3723 numeric
@attribute SNP3724 numeric
@attribute SNP3725 numeric
@attribute SNP3726 numeric
@attribute SNP3728 numeric
@attribute SNP3729 numeric
@attribute SNP3730 numeric
@attribute SNP3732 numeric
@attribute SNP3733 numeric
@attribute SNP3734 numeric
@attribute SNP3736 numeric
@attribute SNP3737 numeric
@attribute SNP3738 numeric
@attribute SNP3739 numeric
@attribute SNP3740 numeric
@attribute SNP3741 numeric
@attribute SNP3744 numeric
@attribute SNP3745 numeric
@attribute SNP3746 numeric
@attribute SNP3747 numeric
@attribute SNP3749 numeric
@attribute SNP3750 numeric
@attribute SNP3751 numeric
@attribute SNP3752 numeric
@attribute SNP3753 numeric
@attribute SNP3755 numeric
@attribute SNP3756 numeric
@attribute SNP3757 numeric
@attribute SNP3758 numeric
@attribute SNP3760 numeric
@attribute SNP3761 numeric
@attribute SNP3762 numeric
@attribute SNP3763 numeric
@attribute SNP3764 numeric
@attribute SNP3766 numeric
@attribute SNP3767 numeric
@attribute SNP3768 numeric
@attribute SNP3769 numeric
@attribute SNP3770 numeric
@attribute SNP3771 numeric
@attribute SNP3772 numeric
@attribute SNP3773 numeric
@attribute SNP3774 numeric
@attribute SNP3775 numeric
@attribute SNP3776 numeric
@attribute SNP3777 numeric
@attribute SNP3778 numeric
@attribute SNP3780 numeric
@attribute SNP3781 numeric
@attribute SNP3782 numeric
@attribute SNP3783 numeric
@attribute SNP3784 numeric
@attribute SNP3785 numeric
@attribute SNP3786 numeric
@attribute SNP3787 numeric
@attribute SNP3788 numeric
@attribute SNP3789 numeric
@attribute SNP3790 numeric
@attribute SNP3791 numeric
@attribute SNP3792 numeric
@attribute SNP3793 numeric
@attribute SNP3795 numeric
@attribute SNP3797 numeric
@attribute SNP3798 numeric
@attribute SNP3799 numeric
@attribute SNP3800 numeric
@attribute SNP3801 numeric
@attribute SNP3802 numeric
@attribute SNP3804 numeric
@attribute SNP3805 numeric
@attribute SNP3806 numeric
@attribute SNP3808 numeric
@attribute SNP3810 numeric
@attribute SNP3812 numeric
@attribute SNP3814 numeric
@attribute SNP3815 numeric
@attribute SNP3817 numeric
@attribute SNP3818 numeric
@attribute SNP3819 numeric
@attribute SNP3820 numeric
@attribute SNP3821 numeric
@attribute SNP3822 numeric
@attribute SNP3823 numeric
@attribute SNP3824 numeric
@attribute SNP3826 numeric
@attribute SNP3827 numeric
@attribute SNP3828 numeric
@attribute SNP3830 numeric
@attribute SNP3831 numeric
@attribute SNP3832 numeric
@attribute SNP3834 numeric
@attribute SNP3836 numeric
@attribute SNP3837 numeric
@attribute SNP3838 numeric
@attribute SNP3841 numeric
@attribute SNP3842 numeric
@attribute SNP3843 numeric
@attribute SNP3844 numeric
@attribute SNP3845 numeric
@attribute SNP3846 numeric
@attribute SNP3847 numeric
@attribute SNP3848 numeric
@attribute SNP3850 numeric
@attribute SNP3851 numeric
@attribute SNP3852 numeric
@attribute SNP3853 numeric
@attribute SNP3854 numeric
@attribute SNP3856 numeric
@attribute SNP3857 numeric
@attribute SNP3858 numeric
@attribute SNP3859 numeric
@attribute SNP3860 numeric
@attribute SNP3861 numeric
@attribute SNP3862 numeric
@attribute SNP3863 numeric
@attribute SNP3864 numeric
@attribute SNP3865 numeric
@attribute SNP3866 numeric
@attribute SNP3868 numeric
@attribute SNP3869 numeric
@attribute SNP3871 numeric
@attribute SNP3872 numeric
@attribute SNP3873 numeric
@attribute SNP3874 numeric
@attribute SNP3875 numeric
@attribute SNP3876 numeric
@attribute SNP3879 numeric
@attribute SNP3881 numeric
@attribute SNP3882 numeric
@attribute SNP3883 numeric
@attribute SNP3884 numeric
@attribute SNP3885 numeric
@attribute SNP3886 numeric
@attribute SNP3888 numeric
@attribute SNP3889 numeric
@attribute SNP3890 numeric
@attribute SNP3892 numeric
@attribute SNP3893 numeric
@attribute SNP3894 numeric
@attribute SNP3895 numeric
@attribute SNP3896 numeric
@attribute SNP3897 numeric
@attribute SNP3898 numeric
@attribute SNP3901 numeric
@attribute SNP3902 numeric
@attribute SNP3903 numeric
@attribute SNP3904 numeric
@attribute SNP3905 numeric
@attribute SNP3907 numeric
@attribute SNP3910 numeric
@attribute SNP3911 numeric
@attribute SNP3912 numeric
@attribute SNP3913 numeric
@attribute SNP3914 numeric
@attribute SNP3915 numeric
@attribute SNP3916 numeric
@attribute SNP3917 numeric
@attribute SNP3919 numeric
@attribute SNP3920 numeric
@attribute SNP3921 numeric
@attribute SNP3923 numeric
@attribute SNP3925 numeric
@attribute SNP3927 numeric
@attribute SNP3928 numeric
@attribute SNP3930 numeric
@attribute SNP3932 numeric
@attribute SNP3933 numeric
@attribute SNP3934 numeric
@attribute SNP3935 numeric
@attribute SNP3936 numeric
@attribute SNP3938 numeric
@attribute SNP3939 numeric
@attribute SNP3940 numeric
@attribute SNP3942 numeric
@attribute SNP3943 numeric
@attribute SNP3945 numeric
@attribute SNP3946 numeric
@attribute SNP3947 numeric
@attribute SNP3948 numeric
@attribute SNP3949 numeric
@attribute SNP3952 numeric
@attribute SNP3953 numeric
@attribute SNP3954 numeric
@attribute SNP3955 numeric
@attribute SNP3956 numeric
@attribute SNP3958 numeric
@attribute SNP3959 numeric
@attribute SNP3960 numeric
@attribute SNP3961 numeric
@attribute SNP3962 numeric
@attribute SNP3963 numeric
@attribute SNP3964 numeric
@attribute SNP3966 numeric
@attribute SNP3967 numeric
@attribute SNP3968 numeric
@attribute SNP3969 numeric
@attribute SNP3970 numeric
@attribute SNP3971 numeric
@attribute SNP3972 numeric
@attribute SNP3973 numeric
@attribute SNP3974 numeric
@attribute SNP3975 numeric
@attribute SNP3976 numeric
@attribute SNP3977 numeric
@attribute SNP3978 numeric
@attribute SNP3980 numeric
@attribute SNP3981 numeric
@attribute SNP3982 numeric
@attribute SNP3983 numeric
@attribute SNP3984 numeric
@attribute SNP3985 numeric
@attribute SNP3986 numeric
@attribute SNP3987 numeric
@attribute SNP3988 numeric
@attribute SNP3990 numeric
@attribute SNP3991 numeric
@attribute SNP3993 numeric
@attribute SNP3994 numeric
@attribute SNP3995 numeric
@attribute SNP3996 numeric
@attribute SNP3997 numeric
@attribute SNP3999 numeric
@attribute SNP4000 numeric
@attribute SNP4001 numeric
@attribute SNP4002 numeric
@attribute SNP4003 numeric
@attribute SNP4004 numeric
@attribute SNP4005 numeric
@attribute SNP4006 numeric
@attribute SNP4007 numeric
@attribute SNP4009 numeric
@attribute SNP4010 numeric
@attribute SNP4012 numeric
@attribute SNP4013 numeric
@attribute SNP4014 numeric
@attribute SNP4015 numeric
@attribute SNP4016 numeric
@attribute SNP4017 numeric
@attribute SNP4018 numeric
@attribute SNP4019 numeric
@attribute SNP4020 numeric
@attribute SNP4021 numeric
@attribute SNP4022 numeric
@attribute SNP4023 numeric
@attribute SNP4024 numeric
@attribute SNP4025 numeric
@attribute SNP4026 numeric
@attribute SNP4027 numeric
@attribute SNP4028 numeric
@attribute SNP4030 numeric
@attribute SNP4032 numeric
@attribute SNP4033 numeric
@attribute SNP4034 numeric
@attribute SNP4035 numeric
@attribute SNP4036 numeric
@attribute SNP4037 numeric
@attribute SNP4038 numeric
@attribute SNP4039 numeric
@attribute SNP4040 numeric
@attribute SNP4041 numeric
@attribute SNP4042 numeric
@attribute SNP4043 numeric
@attribute SNP4045 numeric
@attribute SNP4049 numeric
@attribute SNP4050 numeric
@attribute SNP4051 numeric
@attribute SNP4052 numeric
@attribute SNP4054 numeric
@attribute SNP4055 numeric
@attribute SNP4056 numeric
@attribute SNP4058 numeric
@attribute SNP4059 numeric
@attribute SNP4060 numeric
@attribute SNP4062 numeric
@attribute SNP4063 numeric
@attribute SNP4066 numeric
@attribute SNP4067 numeric
@attribute SNP4069 numeric
@attribute SNP4070 numeric
@attribute SNP4071 numeric
@attribute SNP4072 numeric
@attribute SNP4073 numeric
@attribute SNP4074 numeric
@attribute SNP4075 numeric
@attribute SNP4076 numeric
@attribute SNP4077 numeric
@attribute SNP4078 numeric
@attribute SNP4079 numeric
@attribute SNP4080 numeric
@attribute SNP4081 numeric
@attribute SNP4082 numeric
@attribute SNP4083 numeric
@attribute SNP4084 numeric
@attribute SNP4085 numeric
@attribute SNP4086 numeric
@attribute SNP4088 numeric
@attribute SNP4089 numeric
@attribute SNP4091 numeric
@attribute SNP4092 numeric
@attribute SNP4093 numeric
@attribute SNP4095 numeric
@attribute SNP4097 numeric
@attribute SNP4098 numeric
@attribute SNP4099 numeric
@attribute SNP4102 numeric
@attribute SNP4103 numeric
@attribute SNP4104 numeric
@attribute SNP4105 numeric
@attribute SNP4107 numeric
@attribute SNP4108 numeric
@attribute SNP4109 numeric
@attribute SNP4110 numeric
@attribute SNP4111 numeric
@attribute SNP4112 numeric
@attribute SNP4113 numeric
@attribute SNP4115 numeric
@attribute SNP4116 numeric
@attribute SNP4117 numeric
@attribute SNP4118 numeric
@attribute SNP4119 numeric
@attribute SNP4120 numeric
@attribute SNP4121 numeric
@attribute SNP4122 numeric
@attribute SNP4123 numeric
@attribute SNP4124 numeric
@attribute SNP4125 numeric
@attribute SNP4126 numeric
@attribute SNP4127 numeric
@attribute SNP4128 numeric
@attribute SNP4130 numeric
@attribute SNP4131 numeric
@attribute SNP4133 numeric
@attribute SNP4134 numeric
@attribute SNP4136 numeric
@attribute SNP4137 numeric
@attribute SNP4138 numeric
@attribute SNP4140 numeric
@attribute SNP4141 numeric
@attribute SNP4142 numeric
@attribute SNP4143 numeric
@attribute SNP4144 numeric
@attribute SNP4145 numeric
@attribute SNP4146 numeric
@attribute SNP4147 numeric
@attribute SNP4148 numeric
@attribute SNP4149 numeric
@attribute SNP4151 numeric
@attribute SNP4153 numeric
@attribute SNP4154 numeric
@attribute SNP4155 numeric
@attribute SNP4156 numeric
@attribute SNP4157 numeric
@attribute SNP4159 numeric
@attribute SNP4160 numeric
@attribute SNP4161 numeric
@attribute SNP4162 numeric
@attribute SNP4163 numeric
@attribute SNP4164 numeric
@attribute SNP4165 numeric
@attribute SNP4166 numeric
@attribute SNP4167 numeric
@attribute SNP4168 numeric
@attribute SNP4169 numeric
@attribute SNP4170 numeric
@attribute SNP4171 numeric
@attribute SNP4173 numeric
@attribute SNP4174 numeric
@attribute SNP4175 numeric
@attribute SNP4177 numeric
@attribute SNP4178 numeric
@attribute SNP4179 numeric
@attribute SNP4180 numeric
@attribute SNP4181 numeric
@attribute SNP4182 numeric
@attribute SNP4183 numeric
@attribute SNP4184 numeric
@attribute SNP4185 numeric
@attribute SNP4186 numeric
@attribute SNP4190 numeric
@attribute SNP4191 numeric
@attribute SNP4193 numeric
@attribute SNP4194 numeric
@attribute SNP4196 numeric
@attribute SNP4197 numeric
@attribute SNP4198 numeric
@attribute SNP4200 numeric
@attribute SNP4201 numeric
@attribute SNP4202 numeric
@attribute SNP4203 numeric
@attribute SNP4204 numeric
@attribute SNP4205 numeric
@attribute SNP4206 numeric
@attribute SNP4208 numeric
@attribute SNP4209 numeric
@attribute SNP4210 numeric
@attribute SNP4211 numeric
@attribute SNP4212 numeric
@attribute SNP4214 numeric
@attribute SNP4215 numeric
@attribute SNP4216 numeric
@attribute SNP4217 numeric
@attribute SNP4218 numeric
@attribute SNP4220 numeric
@attribute SNP4221 numeric
@attribute SNP4222 numeric
@attribute SNP4224 numeric
@attribute SNP4225 numeric
@attribute SNP4226 numeric
@attribute SNP4228 numeric
@attribute SNP4230 numeric
@attribute SNP4231 numeric
@attribute SNP4232 numeric
@attribute SNP4233 numeric
@attribute SNP4234 numeric
@attribute SNP4235 numeric
@attribute SNP4236 numeric
@attribute SNP4237 numeric
@attribute SNP4238 numeric
@attribute SNP4239 numeric
@attribute SNP4241 numeric
@attribute SNP4242 numeric
@attribute SNP4243 numeric
@attribute SNP4244 numeric
@attribute SNP4247 numeric
@attribute SNP4248 numeric
@attribute SNP4250 numeric
@attribute SNP4251 numeric
@attribute SNP4252 numeric
@attribute SNP4253 numeric
@attribute SNP4254 numeric
@attribute SNP4256 numeric
@attribute SNP4257 numeric
@attribute SNP4258 numeric
@attribute SNP4259 numeric
@attribute SNP4260 numeric
@attribute SNP4261 numeric
@attribute SNP4264 numeric
@attribute SNP4265 numeric
@attribute SNP4267 numeric
@attribute SNP4269 numeric
@attribute SNP4270 numeric
@attribute SNP4271 numeric
@attribute SNP4272 numeric
@attribute SNP4273 numeric
@attribute SNP4274 numeric
@attribute SNP4275 numeric
@attribute SNP4276 numeric
@attribute SNP4277 numeric
@attribute SNP4279 numeric
@attribute SNP4280 numeric
@attribute SNP4282 numeric
@attribute SNP4283 numeric
@attribute SNP4284 numeric
@attribute SNP4285 numeric
@attribute SNP4286 numeric
@attribute SNP4287 numeric
@attribute SNP4288 numeric
@attribute SNP4291 numeric
@attribute SNP4292 numeric
@attribute SNP4293 numeric
@attribute SNP4294 numeric
@attribute SNP4295 numeric
@attribute SNP4297 numeric
@attribute SNP4298 numeric
@attribute SNP4300 numeric
@attribute SNP4301 numeric
@attribute SNP4304 numeric
@attribute SNP4305 numeric
@attribute SNP4306 numeric
@attribute SNP4307 numeric
@attribute SNP4308 numeric
@attribute SNP4310 numeric
@attribute SNP4311 numeric
@attribute SNP4312 numeric
@attribute SNP4313 numeric
@attribute SNP4314 numeric
@attribute SNP4315 numeric
@attribute SNP4316 numeric
@attribute SNP4318 numeric
@attribute SNP4321 numeric
@attribute SNP4323 numeric
@attribute SNP4326 numeric
@attribute SNP4327 numeric
@attribute SNP4328 numeric
@attribute SNP4329 numeric
@attribute SNP4331 numeric
@attribute SNP4333 numeric
@attribute SNP4334 numeric
@attribute SNP4335 numeric
@attribute SNP4336 numeric
@attribute SNP4338 numeric
@attribute SNP4339 numeric
@attribute SNP4341 numeric
@attribute SNP4343 numeric
@attribute SNP4344 numeric
@attribute SNP4345 numeric
@attribute SNP4346 numeric
@attribute SNP4347 numeric
@attribute SNP4348 numeric
@attribute SNP4352 numeric
@attribute SNP4353 numeric
@attribute SNP4354 numeric
@attribute SNP4355 numeric
@attribute SNP4358 numeric
@attribute SNP4359 numeric
@attribute SNP4361 numeric
@attribute SNP4362 numeric
@attribute SNP4363 numeric
@attribute SNP4364 numeric
@attribute SNP4365 numeric
@attribute SNP4366 numeric
@attribute SNP4367 numeric
@attribute SNP4368 numeric
@attribute SNP4369 numeric
@attribute SNP4373 numeric
@attribute SNP4375 numeric
@attribute SNP4376 numeric
@attribute SNP4377 numeric
@attribute SNP4378 numeric
@attribute SNP4379 numeric
@attribute SNP4380 numeric
@attribute SNP4383 numeric
@attribute SNP4384 numeric
@attribute SNP4385 numeric
@attribute SNP4386 numeric
@attribute SNP4387 numeric
@attribute SNP4388 numeric
@attribute SNP4389 numeric
@attribute SNP4390 numeric
@attribute SNP4391 numeric
@attribute SNP4392 numeric
@attribute SNP4393 numeric
@attribute SNP4394 numeric
@attribute SNP4395 numeric
@attribute SNP4396 numeric
@attribute SNP4397 numeric
@attribute SNP4398 numeric
@attribute SNP4400 numeric
@attribute SNP4402 numeric
@attribute SNP4403 numeric
@attribute SNP4404 numeric
@attribute SNP4406 numeric
@attribute SNP4407 numeric
@attribute SNP4409 numeric
@attribute SNP4410 numeric
@attribute SNP4411 numeric
@attribute SNP4412 numeric
@attribute SNP4413 numeric
@attribute SNP4414 numeric
@attribute SNP4417 numeric
@attribute SNP4418 numeric
@attribute SNP4419 numeric
@attribute SNP4421 numeric
@attribute SNP4422 numeric
@attribute SNP4423 numeric
@attribute SNP4424 numeric
@attribute SNP4427 numeric
@attribute SNP4428 numeric
@attribute SNP4429 numeric
@attribute SNP4431 numeric
@attribute SNP4432 numeric
@attribute SNP4433 numeric
@attribute SNP4434 numeric
@attribute SNP4435 numeric
@attribute SNP4436 numeric
@attribute SNP4437 numeric
@attribute SNP4438 numeric
@attribute SNP4439 numeric
@attribute SNP4440 numeric
@attribute SNP4441 numeric
@attribute SNP4442 numeric
@attribute SNP4444 numeric
@attribute SNP4445 numeric
@attribute SNP4446 numeric
@attribute SNP4448 numeric
@attribute SNP4450 numeric
@attribute SNP4452 numeric
@attribute SNP4454 numeric
@attribute SNP4456 numeric
@attribute SNP4457 numeric
@attribute SNP4458 numeric
@attribute SNP4459 numeric
@attribute SNP4461 numeric
@attribute SNP4462 numeric
@attribute SNP4463 numeric
@attribute SNP4464 numeric
@attribute SNP4465 numeric
@attribute SNP4466 numeric
@attribute SNP4467 numeric
@attribute SNP4468 numeric
@attribute SNP4470 numeric
@attribute SNP4471 numeric
@attribute SNP4472 numeric
@attribute SNP4474 numeric
@attribute SNP4475 numeric
@attribute SNP4476 numeric
@attribute SNP4477 numeric
@attribute SNP4478 numeric
@attribute SNP4479 numeric
@attribute SNP4480 numeric
@attribute SNP4482 numeric
@attribute SNP4483 numeric
@attribute SNP4484 numeric
@attribute SNP4485 numeric
@attribute SNP4487 numeric
@attribute SNP4488 numeric
@attribute SNP4489 numeric
@attribute SNP4490 numeric
@attribute SNP4491 numeric
@attribute SNP4493 numeric
@attribute SNP4494 numeric
@attribute SNP4495 numeric
@attribute SNP4496 numeric
@attribute SNP4497 numeric
@attribute SNP4498 numeric
@attribute SNP4500 numeric
@attribute SNP4503 numeric
@attribute SNP4504 numeric
@attribute SNP4505 numeric
@attribute SNP4506 numeric
@attribute SNP4507 numeric
@attribute SNP4508 numeric
@attribute SNP4509 numeric
@attribute SNP4510 numeric
@attribute SNP4511 numeric
@attribute SNP4512 numeric
@attribute SNP4513 numeric
@attribute SNP4514 numeric
@attribute SNP4515 numeric
@attribute SNP4516 numeric
@attribute SNP4517 numeric
@attribute SNP4518 numeric
@attribute SNP4520 numeric
@attribute SNP4521 numeric
@attribute SNP4522 numeric
@attribute SNP4523 numeric
@attribute SNP4527 numeric
@attribute SNP4528 numeric
@attribute SNP4530 numeric
@attribute SNP4533 numeric
@attribute SNP4535 numeric
@attribute SNP4536 numeric
@attribute SNP4538 numeric
@attribute SNP4539 numeric
@attribute SNP4540 numeric
@attribute SNP4541 numeric
@attribute SNP4543 numeric
@attribute SNP4544 numeric
@attribute SNP4547 numeric
@attribute SNP4548 numeric
@attribute SNP4550 numeric
@attribute SNP4552 numeric
@attribute SNP4553 numeric
@attribute SNP4554 numeric
@attribute SNP4555 numeric
@attribute SNP4557 numeric
@attribute SNP4558 numeric
@attribute SNP4559 numeric
@attribute SNP4560 numeric
@attribute SNP4561 numeric
@attribute SNP4562 numeric
@attribute SNP4564 numeric
@attribute SNP4567 numeric
@attribute SNP4568 numeric
@attribute SNP4569 numeric
@attribute SNP4570 numeric
@attribute SNP4571 numeric
@attribute SNP4573 numeric
@attribute SNP4575 numeric
@attribute SNP4576 numeric
@attribute SNP4578 numeric
@attribute SNP4579 numeric
@attribute SNP4581 numeric
@attribute SNP4583 numeric
@attribute SNP4585 numeric
@attribute SNP4586 numeric
@attribute SNP4587 numeric
@attribute SNP4588 numeric
@attribute SNP4589 numeric
@attribute SNP4590 numeric
@attribute SNP4591 numeric
@attribute SNP4592 numeric
@attribute SNP4593 numeric
@attribute SNP4596 numeric
@attribute SNP4598 numeric
@attribute SNP4599 numeric
@attribute SNP4600 numeric
@attribute SNP4601 numeric
@attribute SNP4602 numeric
@attribute SNP4603 numeric
@attribute SNP4604 numeric
@attribute SNP4605 numeric
@attribute SNP4607 numeric
@attribute SNP4608 numeric
@attribute SNP4609 numeric
@attribute SNP4610 numeric
@attribute SNP4611 numeric
@attribute SNP4612 numeric
@attribute SNP4613 numeric
@attribute SNP4614 numeric
@attribute SNP4615 numeric
@attribute SNP4616 numeric
@attribute SNP4617 numeric
@attribute SNP4618 numeric
@attribute SNP4620 numeric
@attribute SNP4621 numeric
@attribute SNP4623 numeric
@attribute SNP4624 numeric
@attribute SNP4625 numeric
@attribute SNP4626 numeric
@attribute SNP4627 numeric
@attribute SNP4628 numeric
@attribute SNP4629 numeric
@attribute SNP4630 numeric
@attribute SNP4631 numeric
@attribute SNP4632 numeric
@attribute SNP4633 numeric
@attribute SNP4636 numeric
@attribute SNP4637 numeric
@attribute SNP4638 numeric
@attribute SNP4639 numeric
@attribute SNP4640 numeric
@attribute SNP4641 numeric
@attribute SNP4642 numeric
@attribute SNP4643 numeric
@attribute SNP4644 numeric
@attribute SNP4645 numeric
@attribute SNP4646 numeric
@attribute SNP4647 numeric
@attribute SNP4648 numeric
@attribute SNP4649 numeric
@attribute SNP4653 numeric
@attribute SNP4654 numeric
@attribute SNP4655 numeric
@attribute SNP4656 numeric
@attribute SNP4658 numeric
@attribute SNP4659 numeric
@attribute SNP4661 numeric
@attribute SNP4662 numeric
@attribute SNP4663 numeric
@attribute SNP4664 numeric
@attribute SNP4665 numeric
@attribute SNP4666 numeric
@attribute SNP4667 numeric
@attribute SNP4669 numeric
@attribute SNP4670 numeric
@attribute SNP4671 numeric
@attribute SNP4672 numeric
@attribute SNP4674 numeric
@attribute SNP4675 numeric
@attribute SNP4676 numeric
@attribute SNP4677 numeric
@attribute SNP4678 numeric
@attribute SNP4680 numeric
@attribute SNP4681 numeric
@attribute SNP4682 numeric
@attribute SNP4684 numeric
@attribute SNP4685 numeric
@attribute SNP4687 numeric
@attribute SNP4688 numeric
@attribute SNP4690 numeric
@attribute SNP4691 numeric
@attribute SNP4692 numeric
@attribute SNP4693 numeric
@attribute SNP4695 numeric
@attribute SNP4699 numeric
@attribute SNP4700 numeric
@attribute SNP4701 numeric
@attribute SNP4702 numeric
@attribute SNP4704 numeric
@attribute SNP4705 numeric
@attribute SNP4706 numeric
@attribute SNP4707 numeric
@attribute SNP4708 numeric
@attribute SNP4709 numeric
@attribute SNP4710 numeric
@attribute SNP4711 numeric
@attribute SNP4712 numeric
@attribute SNP4713 numeric
@attribute SNP4714 numeric
@attribute SNP4715 numeric
@attribute SNP4717 numeric
@attribute SNP4718 numeric
@attribute SNP4719 numeric
@attribute SNP4720 numeric
@attribute SNP4721 numeric
@attribute SNP4722 numeric
@attribute SNP4724 numeric
@attribute SNP4725 numeric
@attribute SNP4727 numeric
@attribute SNP4729 numeric
@attribute SNP4730 numeric
@attribute SNP4731 numeric
@attribute SNP4732 numeric
@attribute SNP4733 numeric
@attribute SNP4734 numeric
@attribute SNP4735 numeric
@attribute SNP4736 numeric
@attribute SNP4737 numeric
@attribute SNP4739 numeric
@attribute SNP4740 numeric
@attribute SNP4741 numeric
@attribute SNP4742 numeric
@attribute SNP4743 numeric
@attribute SNP4744 numeric
@attribute SNP4745 numeric
@attribute SNP4746 numeric
@attribute SNP4747 numeric
@attribute SNP4749 numeric
@attribute SNP4750 numeric
@attribute SNP4751 numeric
@attribute SNP4752 numeric
@attribute SNP4754 numeric
@attribute SNP4755 numeric
@attribute SNP4756 numeric
@attribute SNP4757 numeric
@attribute SNP4759 numeric
@attribute SNP4760 numeric
@attribute SNP4761 numeric
@attribute SNP4762 numeric
@attribute SNP4763 numeric
@attribute SNP4764 numeric
@attribute SNP4767 numeric
@attribute SNP4768 numeric
@attribute SNP4769 numeric
@attribute SNP4770 numeric
@attribute SNP4771 numeric
@attribute SNP4772 numeric
@attribute SNP4773 numeric
@attribute SNP4774 numeric
@attribute SNP4775 numeric
@attribute SNP4776 numeric
@attribute SNP4777 numeric
@attribute SNP4778 numeric
@attribute SNP4779 numeric
@attribute SNP4780 numeric
@attribute SNP4781 numeric
@attribute SNP4783 numeric
@attribute SNP4784 numeric
@attribute SNP4785 numeric
@attribute SNP4787 numeric
@attribute SNP4788 numeric
@attribute SNP4789 numeric
@attribute SNP4792 numeric
@attribute SNP4793 numeric
@attribute SNP4795 numeric
@attribute SNP4796 numeric
@attribute SNP4797 numeric
@attribute SNP4798 numeric
@attribute SNP4799 numeric
@attribute SNP4800 numeric
@attribute SNP4802 numeric
@attribute SNP4804 numeric
@attribute SNP4805 numeric
@attribute SNP4806 numeric
@attribute SNP4807 numeric
@attribute SNP4808 numeric
@attribute SNP4809 numeric
@attribute SNP4810 numeric
@attribute SNP4811 numeric
@attribute SNP4812 numeric
@attribute SNP4813 numeric
@attribute SNP4814 numeric
@attribute SNP4815 numeric
@attribute SNP4816 numeric
@attribute SNP4818 numeric
@attribute SNP4819 numeric
@attribute SNP4821 numeric
@attribute SNP4822 numeric
@attribute SNP4823 numeric
@attribute SNP4825 numeric
@attribute SNP4826 numeric
@attribute SNP4827 numeric
@attribute SNP4828 numeric
@attribute SNP4829 numeric
@attribute SNP4830 numeric
@attribute SNP4831 numeric
@attribute SNP4835 numeric
@attribute SNP4836 numeric
@attribute SNP4837 numeric
@attribute SNP4838 numeric
@attribute SNP4841 numeric
@attribute SNP4842 numeric
@attribute SNP4843 numeric
@attribute SNP4845 numeric
@attribute SNP4846 numeric
@attribute SNP4847 numeric
@attribute SNP4849 numeric
@attribute SNP4850 numeric
@attribute SNP4851 numeric
@attribute SNP4853 numeric
@attribute SNP4854 numeric
@attribute SNP4856 numeric
@attribute SNP4857 numeric
@attribute SNP4858 numeric
@attribute SNP4859 numeric
@attribute SNP4860 numeric
@attribute SNP4861 numeric
@attribute SNP4862 numeric
@attribute SNP4863 numeric
@attribute SNP4864 numeric
@attribute SNP4865 numeric
@attribute SNP4867 numeric
@attribute SNP4868 numeric
@attribute SNP4869 numeric
@attribute SNP4870 numeric
@attribute SNP4871 numeric
@attribute SNP4872 numeric
@attribute SNP4874 numeric
@attribute SNP4875 numeric
@attribute SNP4876 numeric
@attribute SNP4877 numeric
@attribute SNP4878 numeric
@attribute SNP4879 numeric
@attribute SNP4880 numeric
@attribute SNP4882 numeric
@attribute SNP4883 numeric
@attribute SNP4884 numeric
@attribute SNP4885 numeric
@attribute SNP4886 numeric
@attribute SNP4887 numeric
@attribute SNP4889 numeric
@attribute SNP4890 numeric
@attribute SNP4891 numeric
@attribute SNP4892 numeric
@attribute SNP4894 numeric
@attribute SNP4895 numeric
@attribute SNP4896 numeric
@attribute SNP4897 numeric
@attribute SNP4898 numeric
@attribute SNP4899 numeric
@attribute SNP4900 numeric
@attribute SNP4902 numeric
@attribute SNP4903 numeric
@attribute SNP4905 numeric
@attribute SNP4906 numeric
@attribute SNP4907 numeric
@attribute SNP4908 numeric
@attribute SNP4909 numeric
@attribute SNP4910 numeric
@attribute SNP4911 numeric
@attribute SNP4912 numeric
@attribute SNP4913 numeric
@attribute SNP4914 numeric
@attribute SNP4915 numeric
@attribute SNP4916 numeric
@attribute SNP4918 numeric
@attribute SNP4919 numeric
@attribute SNP4920 numeric
@attribute SNP4921 numeric
@attribute SNP4922 numeric
@attribute SNP4923 numeric
@attribute SNP4924 numeric
@attribute SNP4925 numeric
@attribute SNP4927 numeric
@attribute SNP4929 numeric
@attribute SNP4930 numeric
@attribute SNP4931 numeric
@attribute SNP4933 numeric
@attribute SNP4934 numeric
@attribute SNP4935 numeric
@attribute SNP4937 numeric
@attribute SNP4938 numeric
@attribute SNP4940 numeric
@attribute SNP4941 numeric
@attribute SNP4942 numeric
@attribute SNP4943 numeric
@attribute SNP4945 numeric
@attribute SNP4947 numeric
@attribute SNP4948 numeric
@attribute SNP4949 numeric
@attribute SNP4950 numeric
@attribute SNP4951 numeric
@attribute SNP4953 numeric
@attribute SNP4954 numeric
@attribute SNP4955 numeric
@attribute SNP4956 numeric
@attribute SNP4957 numeric
@attribute SNP4958 numeric
@attribute SNP4959 numeric
@attribute SNP4961 numeric
@attribute SNP4962 numeric
@attribute SNP4963 numeric
@attribute SNP4964 numeric
@attribute SNP4966 numeric
@attribute SNP4967 numeric
@attribute SNP4968 numeric
@attribute SNP4969 numeric
@attribute SNP4970 numeric
@attribute SNP4971 numeric
@attribute SNP4972 numeric
@attribute SNP4973 numeric
@attribute SNP4974 numeric
@attribute SNP4975 numeric
@attribute SNP4977 numeric
@attribute SNP4979 numeric
@attribute SNP4980 numeric
@attribute SNP4981 numeric
@attribute SNP4982 numeric
@attribute SNP4983 numeric
@attribute SNP4984 numeric
@attribute SNP4987 numeric
@attribute SNP4988 numeric
@attribute SNP4989 numeric
@attribute SNP4990 numeric
@attribute SNP4991 numeric
@attribute SNP4992 numeric
@attribute SNP4994 numeric
@attribute SNP4995 numeric
@attribute SNP4996 numeric
@attribute SNP4998 numeric
@attribute SNP5000 numeric
@attribute SNP5001 numeric
@attribute SNP5002 numeric
@attribute SNP5003 numeric
@attribute SNP5006 numeric
@attribute SNP5008 numeric
@attribute SNP5009 numeric
@attribute SNP5010 numeric
@attribute SNP5011 numeric
@attribute SNP5012 numeric
@attribute SNP5013 numeric
@attribute SNP5015 numeric
@attribute SNP5016 numeric
@attribute SNP5017 numeric
@attribute SNP5018 numeric
@attribute SNP5020 numeric
@attribute SNP5021 numeric
@attribute SNP5024 numeric
@attribute SNP5025 numeric
@attribute SNP5027 numeric
@attribute SNP5028 numeric
@attribute SNP5029 numeric
@attribute SNP5031 numeric
@attribute SNP5032 numeric
@attribute SNP5033 numeric
@attribute SNP5034 numeric
@attribute SNP5035 numeric
@attribute SNP5036 numeric
@attribute SNP5037 numeric
@attribute SNP5038 numeric
@attribute SNP5040 numeric
@attribute SNP5041 numeric
@attribute SNP5042 numeric
@attribute SNP5043 numeric
@attribute SNP5044 numeric
@attribute SNP5045 numeric
@attribute SNP5046 numeric
@attribute SNP5047 numeric
@attribute SNP5048 numeric
@attribute SNP5049 numeric
@attribute SNP5050 numeric
@attribute SNP5051 numeric
@attribute SNP5052 numeric
@attribute SNP5054 numeric
@attribute SNP5055 numeric
@attribute SNP5057 numeric
@attribute SNP5058 numeric
@attribute SNP5059 numeric
@attribute SNP5060 numeric
@attribute SNP5061 numeric
@attribute SNP5062 numeric
@attribute SNP5063 numeric
@attribute SNP5064 numeric
@attribute SNP5065 numeric
@attribute SNP5066 numeric
@attribute SNP5067 numeric
@attribute SNP5068 numeric
@attribute SNP5069 numeric
@attribute SNP5070 numeric
@attribute SNP5071 numeric
@attribute SNP5072 numeric
@attribute SNP5073 numeric
@attribute SNP5074 numeric
@attribute SNP5076 numeric
@attribute SNP5077 numeric
@attribute SNP5078 numeric
@attribute SNP5080 numeric
@attribute SNP5081 numeric
@attribute SNP5082 numeric
@attribute SNP5084 numeric
@attribute SNP5085 numeric
@attribute SNP5086 numeric
@attribute SNP5088 numeric
@attribute SNP5089 numeric
@attribute SNP5090 numeric
@attribute SNP5091 numeric
@attribute SNP5092 numeric
@attribute SNP5093 numeric
@attribute SNP5094 numeric
@attribute SNP5095 numeric
@attribute SNP5096 numeric
@attribute SNP5097 numeric
@attribute SNP5098 numeric
@attribute SNP5100 numeric
@attribute SNP5101 numeric
@attribute SNP5102 numeric
@attribute SNP5103 numeric
@attribute SNP5104 numeric
@attribute SNP5105 numeric
@attribute SNP5106 numeric
@attribute SNP5109 numeric
@attribute SNP5111 numeric
@attribute SNP5112 numeric
@attribute SNP5113 numeric
@attribute SNP5117 numeric
@attribute SNP5118 numeric
@attribute SNP5119 numeric
@attribute SNP5120 numeric
@attribute SNP5121 numeric
@attribute SNP5122 numeric
@attribute SNP5124 numeric
@attribute SNP5127 numeric
@attribute SNP5128 numeric
@attribute SNP5129 numeric
@attribute SNP5130 numeric
@attribute SNP5131 numeric
@attribute SNP5134 numeric
@attribute SNP5135 numeric
@attribute SNP5136 numeric
@attribute SNP5137 numeric
@attribute SNP5138 numeric
@attribute SNP5139 numeric
@attribute SNP5140 numeric
@attribute SNP5141 numeric
@attribute SNP5142 numeric
@attribute SNP5143 numeric
@attribute SNP5144 numeric
@attribute SNP5145 numeric
@attribute SNP5146 numeric
@attribute SNP5147 numeric
@attribute SNP5148 numeric
@attribute SNP5149 numeric
@attribute SNP5150 numeric
@attribute SNP5151 numeric
@attribute SNP5153 numeric
@attribute SNP5156 numeric
@attribute SNP5157 numeric
@attribute SNP5158 numeric
@attribute SNP5159 numeric
@attribute SNP5160 numeric
@attribute SNP5161 numeric
@attribute SNP5162 numeric
@attribute SNP5163 numeric
@attribute SNP5164 numeric
@attribute SNP5166 numeric
@attribute SNP5167 numeric
@attribute SNP5168 numeric
@attribute SNP5169 numeric
@attribute SNP5170 numeric
@attribute SNP5171 numeric
@attribute SNP5173 numeric
@attribute SNP5174 numeric
@attribute SNP5175 numeric
@attribute SNP5178 numeric
@attribute SNP5179 numeric
@attribute SNP5183 numeric
@attribute SNP5184 numeric
@attribute SNP5185 numeric
@attribute SNP5186 numeric
@attribute SNP5187 numeric
@attribute SNP5188 numeric
@attribute SNP5189 numeric
@attribute SNP5190 numeric
@attribute SNP5191 numeric
@attribute SNP5192 numeric
@attribute SNP5193 numeric
@attribute SNP5194 numeric
@attribute SNP5195 numeric
@attribute SNP5196 numeric
@attribute SNP5197 numeric
@attribute SNP5199 numeric
@attribute SNP5201 numeric
@attribute SNP5202 numeric
@attribute SNP5204 numeric
@attribute SNP5206 numeric
@attribute SNP5207 numeric
@attribute SNP5208 numeric
@attribute SNP5209 numeric
@attribute SNP5211 numeric
@attribute SNP5213 numeric
@attribute SNP5214 numeric
@attribute SNP5215 numeric
@attribute SNP5216 numeric
@attribute SNP5217 numeric
@attribute SNP5218 numeric
@attribute SNP5219 numeric
@attribute SNP5220 numeric
@attribute SNP5221 numeric
@attribute SNP5222 numeric
@attribute SNP5223 numeric
@attribute SNP5224 numeric
@attribute SNP5225 numeric
@attribute SNP5226 numeric
@attribute SNP5227 numeric
@attribute SNP5228 numeric
@attribute SNP5230 numeric
@attribute SNP5231 numeric
@attribute SNP5232 numeric
@attribute SNP5233 numeric
@attribute SNP5234 numeric
@attribute SNP5237 numeric
@attribute SNP5238 numeric
@attribute SNP5239 numeric
@attribute SNP5240 numeric
@attribute SNP5241 numeric
@attribute SNP5243 numeric
@attribute SNP5244 numeric
@attribute SNP5247 numeric
@attribute SNP5248 numeric
@attribute SNP5250 numeric
@attribute SNP5251 numeric
@attribute SNP5253 numeric
@attribute SNP5255 numeric
@attribute SNP5256 numeric
@attribute SNP5257 numeric
@attribute SNP5258 numeric
@attribute SNP5260 numeric
@attribute SNP5261 numeric
@attribute SNP5262 numeric
@attribute SNP5263 numeric
@attribute SNP5264 numeric
@attribute SNP5268 numeric
@attribute SNP5270 numeric
@attribute SNP5271 numeric
@attribute SNP5272 numeric
@attribute SNP5273 numeric
@attribute SNP5274 numeric
@attribute SNP5275 numeric
@attribute SNP5276 numeric
@attribute SNP5277 numeric
@attribute SNP5278 numeric
@attribute SNP5279 numeric
@attribute SNP5282 numeric
@attribute SNP5283 numeric
@attribute SNP5284 numeric
@attribute SNP5285 numeric
@attribute SNP5286 numeric
@attribute SNP5287 numeric
@attribute SNP5288 numeric
@attribute SNP5290 numeric
@attribute SNP5291 numeric
@attribute SNP5292 numeric
@attribute SNP5293 numeric
@attribute SNP5294 numeric
@attribute SNP5296 numeric
@attribute SNP5297 numeric
@attribute SNP5298 numeric
@attribute SNP5299 numeric
@attribute SNP5300 numeric
@attribute SNP5301 numeric
@attribute SNP5302 numeric
@attribute SNP5303 numeric
@attribute SNP5304 numeric
@attribute SNP5306 numeric
@attribute SNP5307 numeric
@attribute SNP5310 numeric
@attribute SNP5312 numeric
@attribute SNP5314 numeric
@attribute SNP5315 numeric
@attribute SNP5316 numeric
@attribute SNP5317 numeric
@attribute SNP5318 numeric
@attribute SNP5319 numeric
@attribute SNP5320 numeric
@attribute SNP5321 numeric
@attribute SNP5322 numeric
@attribute SNP5323 numeric
@attribute SNP5324 numeric
@attribute SNP5325 numeric
@attribute SNP5327 numeric
@attribute SNP5328 numeric
@attribute SNP5330 numeric
@attribute SNP5331 numeric
@attribute SNP5332 numeric
@attribute SNP5333 numeric
@attribute SNP5334 numeric
@attribute SNP5335 numeric
@attribute SNP5336 numeric
@attribute SNP5337 numeric
@attribute SNP5338 numeric
@attribute SNP5339 numeric
@attribute SNP5340 numeric
@attribute SNP5341 numeric
@attribute SNP5342 numeric
@attribute SNP5344 numeric
@attribute SNP5345 numeric
@attribute SNP5346 numeric
@attribute SNP5347 numeric
@attribute SNP5348 numeric
@attribute SNP5349 numeric
@attribute SNP5351 numeric
@attribute SNP5352 numeric
@attribute SNP5353 numeric
@attribute SNP5354 numeric
@attribute SNP5355 numeric
@attribute SNP5358 numeric
@attribute SNP5359 numeric
@attribute SNP5360 numeric
@attribute SNP5362 numeric
@attribute SNP5363 numeric
@attribute SNP5364 numeric
@attribute SNP5365 numeric
@attribute SNP5366 numeric
@attribute SNP5367 numeric
@attribute SNP5368 numeric
@attribute SNP5369 numeric
@attribute SNP5370 numeric
@attribute SNP5371 numeric
@attribute SNP5373 numeric
@attribute SNP5374 numeric
@attribute SNP5375 numeric
@attribute SNP5377 numeric
@attribute SNP5378 numeric
@attribute SNP5380 numeric
@attribute SNP5382 numeric
@attribute SNP5384 numeric
@attribute SNP5385 numeric
@attribute SNP5386 numeric
@attribute SNP5387 numeric
@attribute SNP5388 numeric
@attribute SNP5390 numeric
@attribute SNP5391 numeric
@attribute SNP5392 numeric
@attribute SNP5393 numeric
@attribute SNP5394 numeric
@attribute SNP5395 numeric
@attribute SNP5396 numeric
@attribute SNP5397 numeric
@attribute SNP5398 numeric
@attribute SNP5399 numeric
@attribute SNP5400 numeric
@attribute SNP5401 numeric
@attribute SNP5403 numeric
@attribute SNP5405 numeric
@attribute SNP5406 numeric
@attribute SNP5407 numeric
@attribute SNP5408 numeric
@attribute SNP5409 numeric
@attribute SNP5410 numeric
@attribute SNP5411 numeric
@attribute SNP5412 numeric
@attribute SNP5413 numeric
@attribute SNP5414 numeric
@attribute SNP5415 numeric
@attribute SNP5416 numeric
@attribute SNP5417 numeric
@attribute SNP5419 numeric
@attribute SNP5420 numeric
@attribute SNP5421 numeric
@attribute SNP5422 numeric
@attribute SNP5423 numeric
@attribute SNP5424 numeric
@attribute SNP5425 numeric
@attribute SNP5426 numeric
@attribute SNP5427 numeric
@attribute SNP5429 numeric
@attribute SNP5430 numeric
@attribute SNP5431 numeric
@attribute SNP5433 numeric
@attribute SNP5434 numeric
@attribute SNP5435 numeric
@attribute SNP5436 numeric
@attribute SNP5437 numeric
@attribute SNP5438 numeric
@attribute SNP5440 numeric
@attribute SNP5442 numeric
@attribute SNP5443 numeric
@attribute SNP5444 numeric
@attribute SNP5445 numeric
@attribute SNP5446 numeric
@attribute SNP5448 numeric
@attribute SNP5449 numeric
@attribute SNP5451 numeric
@attribute SNP5452 numeric
@attribute SNP5453 numeric
@attribute SNP5454 numeric
@attribute SNP5455 numeric
@attribute SNP5456 numeric
@attribute SNP5457 numeric
@attribute SNP5458 numeric
@attribute SNP5459 numeric
@attribute SNP5461 numeric
@attribute SNP5465 numeric
@attribute SNP5466 numeric
@attribute SNP5467 numeric
@attribute SNP5468 numeric
@attribute SNP5469 numeric
@attribute SNP5470 numeric
@attribute SNP5471 numeric
@attribute SNP5473 numeric
@attribute SNP5474 numeric
@attribute SNP5475 numeric
@attribute SNP5476 numeric
@attribute SNP5477 numeric
@attribute SNP5478 numeric
@attribute SNP5481 numeric
@attribute SNP5482 numeric
@attribute SNP5484 numeric
@attribute SNP5485 numeric
@attribute SNP5486 numeric
@attribute SNP5489 numeric
@attribute SNP5490 numeric
@attribute SNP5491 numeric
@attribute SNP5492 numeric
@attribute SNP5493 numeric
@attribute SNP5494 numeric
@attribute SNP5495 numeric
@attribute SNP5497 numeric
@attribute SNP5498 numeric
@attribute SNP5500 numeric
@attribute SNP5502 numeric
@attribute SNP5503 numeric
@attribute SNP5504 numeric
@attribute SNP5505 numeric
@attribute SNP5506 numeric
@attribute SNP5507 numeric
@attribute SNP5508 numeric
@attribute SNP5511 numeric
@attribute SNP5512 numeric
@attribute SNP5513 numeric
@attribute SNP5515 numeric
@attribute SNP5516 numeric
@attribute SNP5517 numeric
@attribute SNP5518 numeric
@attribute SNP5519 numeric
@attribute SNP5520 numeric
@attribute SNP5522 numeric
@attribute SNP5523 numeric
@attribute SNP5525 numeric
@attribute SNP5526 numeric
@attribute SNP5528 numeric
@attribute SNP5529 numeric
@attribute SNP5530 numeric
@attribute SNP5531 numeric
@attribute SNP5532 numeric
@attribute SNP5533 numeric
@attribute SNP5535 numeric
@attribute SNP5536 numeric
@attribute SNP5537 numeric
@attribute SNP5539 numeric
@attribute SNP5540 numeric
@attribute SNP5542 numeric
@attribute SNP5545 numeric
@attribute SNP5546 numeric
@attribute SNP5548 numeric
@attribute SNP5549 numeric
@attribute SNP5550 numeric
@attribute SNP5552 numeric
@attribute SNP5554 numeric
@attribute SNP5555 numeric
@attribute SNP5558 numeric
@attribute SNP5559 numeric
@attribute SNP5560 numeric
@attribute SNP5562 numeric
@attribute SNP5563 numeric
@attribute SNP5565 numeric
@attribute SNP5566 numeric
@attribute SNP5567 numeric
@attribute SNP5568 numeric
@attribute SNP5569 numeric
@attribute SNP5570 numeric
@attribute SNP5571 numeric
@attribute SNP5572 numeric
@attribute SNP5573 numeric
@attribute SNP5574 numeric
@attribute SNP5575 numeric
@attribute SNP5576 numeric
@attribute SNP5577 numeric
@attribute SNP5578 numeric
@attribute SNP5579 numeric
@attribute SNP5580 numeric
@attribute SNP5582 numeric
@attribute SNP5583 numeric
@attribute SNP5584 numeric
@attribute SNP5585 numeric
@attribute SNP5586 numeric
@attribute SNP5587 numeric
@attribute SNP5589 numeric
@attribute SNP5591 numeric
@attribute SNP5593 numeric
@attribute SNP5594 numeric
@attribute SNP5595 numeric
@attribute SNP5596 numeric
@attribute SNP5597 numeric
@attribute SNP5598 numeric
@attribute SNP5599 numeric
@attribute SNP5600 numeric
@attribute SNP5601 numeric
@attribute SNP5602 numeric
@attribute SNP5603 numeric
@attribute SNP5604 numeric
@attribute SNP5605 numeric
@attribute SNP5606 numeric
@attribute SNP5608 numeric
@attribute SNP5609 numeric
@attribute SNP5610 numeric
@attribute SNP5611 numeric
@attribute SNP5612 numeric
@attribute SNP5613 numeric
@attribute SNP5614 numeric
@attribute SNP5615 numeric
@attribute SNP5616 numeric
@attribute SNP5617 numeric
@attribute SNP5618 numeric
@attribute SNP5619 numeric
@attribute SNP5621 numeric
@attribute SNP5622 numeric
@attribute SNP5623 numeric
@attribute SNP5624 numeric
@attribute SNP5625 numeric
@attribute SNP5627 numeric
@attribute SNP5629 numeric
@attribute SNP5630 numeric
@attribute SNP5631 numeric
@attribute SNP5633 numeric
@attribute SNP5634 numeric
@attribute SNP5638 numeric
@attribute SNP5640 numeric
@attribute SNP5641 numeric
@attribute SNP5642 numeric
@attribute SNP5643 numeric
@attribute SNP5644 numeric
@attribute SNP5645 numeric
@attribute SNP5646 numeric
@attribute SNP5647 numeric
@attribute SNP5648 numeric
@attribute SNP5650 numeric
@attribute SNP5651 numeric
@attribute SNP5653 numeric
@attribute SNP5654 numeric
@attribute SNP5655 numeric
@attribute SNP5656 numeric
@attribute SNP5657 numeric
@attribute SNP5658 numeric
@attribute SNP5660 numeric
@attribute SNP5661 numeric
@attribute SNP5662 numeric
@attribute SNP5663 numeric
@attribute SNP5664 numeric
@attribute SNP5666 numeric
@attribute SNP5667 numeric
@attribute SNP5668 numeric
@attribute SNP5670 numeric
@attribute SNP5671 numeric
@attribute SNP5672 numeric
@attribute SNP5673 numeric
@attribute SNP5674 numeric
@attribute SNP5675 numeric
@attribute SNP5676 numeric
@attribute SNP5677 numeric
@attribute SNP5678 numeric
@attribute SNP5679 numeric
@attribute SNP5680 numeric
@attribute SNP5681 numeric
@attribute SNP5682 numeric
@attribute SNP5683 numeric
@attribute SNP5685 numeric
@attribute SNP5686 numeric
@attribute SNP5687 numeric
@attribute SNP5688 numeric
@attribute SNP5691 numeric
@attribute SNP5692 numeric
@attribute SNP5694 numeric
@attribute SNP5695 numeric
@attribute SNP5696 numeric
@attribute SNP5697 numeric
@attribute SNP5698 numeric
@attribute SNP5699 numeric
@attribute SNP5700 numeric
@attribute SNP5702 numeric
@attribute SNP5703 numeric
@attribute SNP5704 numeric
@attribute SNP5705 numeric
@attribute SNP5706 numeric
@attribute SNP5709 numeric
@attribute SNP5711 numeric
@attribute SNP5712 numeric
@attribute SNP5714 numeric
@attribute SNP5715 numeric
@attribute SNP5716 numeric
@attribute SNP5717 numeric
@attribute SNP5718 numeric
@attribute SNP5719 numeric
@attribute SNP5720 numeric
@attribute SNP5722 numeric
@attribute SNP5724 numeric
@attribute SNP5725 numeric
@attribute SNP5726 numeric
@attribute SNP5727 numeric
@attribute SNP5728 numeric
@attribute SNP5729 numeric
@attribute SNP5730 numeric
@attribute SNP5731 numeric
@attribute SNP5732 numeric
@attribute SNP5734 numeric
@attribute SNP5735 numeric
@attribute SNP5737 numeric
@attribute SNP5739 numeric
@attribute SNP5740 numeric
@attribute SNP5741 numeric
@attribute SNP5742 numeric
@attribute SNP5743 numeric
@attribute SNP5744 numeric
@attribute SNP5745 numeric
@attribute SNP5746 numeric
@attribute SNP5747 numeric
@attribute SNP5748 numeric
@attribute SNP5750 numeric
@attribute SNP5751 numeric
@attribute SNP5752 numeric
@attribute SNP5753 numeric
@attribute SNP5754 numeric
@attribute SNP5756 numeric
@attribute SNP5758 numeric
@attribute SNP5759 numeric
@attribute SNP5760 numeric
@attribute SNP5761 numeric
@attribute SNP5762 numeric
@attribute SNP5763 numeric
@attribute SNP5764 numeric
@attribute SNP5765 numeric
@attribute SNP5766 numeric
@attribute SNP5767 numeric
@attribute SNP5768 numeric
@attribute SNP5769 numeric
@attribute SNP5770 numeric
@attribute SNP5771 numeric
@attribute SNP5772 numeric
@attribute SNP5773 numeric
@attribute SNP5774 numeric
@attribute SNP5775 numeric
@attribute SNP5776 numeric
@attribute SNP5777 numeric
@attribute SNP5779 numeric
@attribute SNP5780 numeric
@attribute SNP5781 numeric
@attribute SNP5782 numeric
@attribute SNP5784 numeric
@attribute SNP5785 numeric
@attribute SNP5787 numeric
@attribute SNP5788 numeric
@attribute SNP5790 numeric
@attribute SNP5791 numeric
@attribute SNP5793 numeric
@attribute SNP5794 numeric
@attribute SNP5795 numeric
@attribute SNP5797 numeric
@attribute SNP5798 numeric
@attribute SNP5800 numeric
@attribute SNP5801 numeric
@attribute SNP5802 numeric
@attribute SNP5803 numeric
@attribute SNP5804 numeric
@attribute SNP5805 numeric
@attribute SNP5806 numeric
@attribute SNP5807 numeric
@attribute SNP5808 numeric
@attribute SNP5809 numeric
@attribute SNP5810 numeric
@attribute SNP5811 numeric
@attribute SNP5812 numeric
@attribute SNP5813 numeric
@attribute SNP5814 numeric
@attribute SNP5815 numeric
@attribute SNP5816 numeric
@attribute SNP5818 numeric
@attribute SNP5819 numeric
@attribute SNP5821 numeric
@attribute SNP5822 numeric
@attribute SNP5824 numeric
@attribute SNP5826 numeric
@attribute SNP5827 numeric
@attribute SNP5828 numeric
@attribute SNP5831 numeric
@attribute SNP5832 numeric
@attribute SNP5834 numeric
@attribute SNP5835 numeric
@attribute SNP5836 numeric
@attribute SNP5837 numeric
@attribute SNP5838 numeric
@attribute SNP5839 numeric
@attribute SNP5841 numeric
@attribute SNP5842 numeric
@attribute SNP5843 numeric
@attribute SNP5844 numeric
@attribute SNP5845 numeric
@attribute SNP5846 numeric
@attribute SNP5848 numeric
@attribute SNP5849 numeric
@attribute SNP5851 numeric
@attribute SNP5852 numeric
@attribute SNP5853 numeric
@attribute SNP5854 numeric
@attribute SNP5855 numeric
@attribute SNP5857 numeric
@attribute SNP5858 numeric
@attribute SNP5859 numeric
@attribute SNP5860 numeric
@attribute SNP5861 numeric
@attribute SNP5862 numeric
@attribute SNP5864 numeric
@attribute SNP5865 numeric
@attribute SNP5866 numeric
@attribute SNP5867 numeric
@attribute SNP5868 numeric
@attribute SNP5869 numeric
@attribute SNP5870 numeric
@attribute SNP5871 numeric
@attribute SNP5872 numeric
@attribute SNP5875 numeric
@attribute SNP5876 numeric
@attribute SNP5877 numeric
@attribute SNP5878 numeric
@attribute SNP5880 numeric
@attribute SNP5883 numeric
@attribute SNP5884 numeric
@attribute SNP5886 numeric
@attribute SNP5887 numeric
@attribute SNP5888 numeric
@attribute SNP5889 numeric
@attribute SNP5892 numeric
@attribute SNP5895 numeric
@attribute SNP5896 numeric
@attribute SNP5897 numeric
@attribute SNP5898 numeric
@attribute SNP5899 numeric
@attribute SNP5900 numeric
@attribute SNP5902 numeric
@attribute SNP5903 numeric
@attribute SNP5904 numeric
@attribute SNP5905 numeric
@attribute SNP5907 numeric
@attribute SNP5908 numeric
@attribute SNP5909 numeric
@attribute SNP5910 numeric
@attribute SNP5911 numeric
@attribute SNP5913 numeric
@attribute SNP5915 numeric
@attribute SNP5919 numeric
@attribute SNP5921 numeric
@attribute SNP5922 numeric
@attribute SNP5923 numeric
@attribute SNP5925 numeric
@attribute SNP5927 numeric
@attribute SNP5929 numeric
@attribute SNP5930 numeric
@attribute SNP5932 numeric
@attribute SNP5933 numeric
@attribute SNP5934 numeric
@attribute SNP5936 numeric
@attribute SNP5937 numeric
@attribute SNP5938 numeric
@attribute SNP5939 numeric
@attribute SNP5940 numeric
@attribute SNP5941 numeric
@attribute SNP5942 numeric
@attribute SNP5944 numeric
@attribute SNP5945 numeric
@attribute SNP5946 numeric
@attribute SNP5947 numeric
@attribute SNP5949 numeric
@attribute SNP5951 numeric
@attribute SNP5952 numeric
@attribute SNP5953 numeric
@attribute SNP5954 numeric
@attribute SNP5955 numeric
@attribute SNP5956 numeric
@attribute SNP5958 numeric
@attribute SNP5959 numeric
@attribute SNP5960 numeric
@attribute SNP5961 numeric
@attribute SNP5963 numeric
@attribute SNP5964 numeric
@attribute SNP5965 numeric
@attribute SNP5966 numeric
@attribute SNP5968 numeric
@attribute SNP5969 numeric
@attribute SNP5971 numeric
@attribute SNP5972 numeric
@attribute SNP5973 numeric
@attribute SNP5976 numeric
@attribute SNP5977 numeric
@attribute SNP5978 numeric
@attribute SNP5979 numeric
@attribute SNP5980 numeric
@attribute SNP5981 numeric
@attribute SNP5983 numeric
@attribute SNP5984 numeric
@attribute SNP5985 numeric
@attribute SNP5986 numeric
@attribute SNP5987 numeric
@attribute SNP5988 numeric
@attribute SNP5989 numeric
@attribute SNP5990 numeric
@attribute SNP5991 numeric
@attribute SNP5992 numeric
@attribute SNP5993 numeric
@attribute SNP5994 numeric
@attribute SNP5995 numeric
@attribute SNP5996 numeric
@attribute SNP5997 numeric
@attribute SNP5998 numeric
@attribute SNP5999 numeric
@attribute SNP6000 numeric
@attribute SNP6001 numeric
@attribute SNP6002 numeric
@attribute SNP6003 numeric
@attribute SNP6004 numeric
@attribute SNP6005 numeric
@attribute SNP6006 numeric
@attribute SNP6007 numeric
@attribute SNP6008 numeric
@attribute SNP6009 numeric
@attribute SNP6010 numeric
@attribute SNP6011 numeric
@attribute SNP6012 numeric
@attribute SNP6013 numeric
@attribute SNP6014 numeric
@attribute SNP6015 numeric
@attribute SNP6016 numeric
@attribute SNP6017 numeric
@attribute SNP6018 numeric
@attribute SNP6019 numeric
@attribute SNP6020 numeric
@attribute SNP6021 numeric
@attribute SNP6022 numeric
@attribute SNP6023 numeric
@attribute SNP6024 numeric
@attribute SNP6025 numeric
@attribute SNP6026 numeric
@attribute SNP6027 numeric
@attribute SNP6028 numeric
@attribute SNP6029 numeric
@attribute SNP6030 numeric
@attribute SNP6032 numeric
@attribute SNP6033 numeric
@attribute SNP6035 numeric
@attribute SNP6036 numeric
@attribute SNP6037 numeric
@attribute SNP6038 numeric
@attribute SNP6040 numeric
@attribute SNP6041 numeric
@attribute SNP6042 numeric
@attribute SNP6044 numeric
@attribute SNP6045 numeric
@attribute SNP6046 numeric
@attribute SNP6047 numeric
@attribute SNP6048 numeric
@attribute SNP6049 numeric
@attribute SNP6050 numeric
@attribute SNP6052 numeric
@attribute SNP6053 numeric
@attribute SNP6054 numeric
@attribute SNP6055 numeric
@attribute SNP6056 numeric
@attribute SNP6057 numeric
@attribute SNP6058 numeric
@attribute SNP6059 numeric
@attribute SNP6060 numeric
@attribute SNP6061 numeric
@attribute SNP6062 numeric
@attribute SNP6063 numeric
@attribute SNP6065 numeric
@attribute SNP6066 numeric
@attribute SNP6067 numeric
@attribute SNP6069 numeric
@attribute SNP6070 numeric
@attribute SNP6071 numeric
@attribute SNP6072 numeric
@attribute SNP6073 numeric
@attribute SNP6075 numeric
@attribute SNP6076 numeric
@attribute SNP6079 numeric
@attribute SNP6080 numeric
@attribute SNP6082 numeric
@attribute SNP6085 numeric
@attribute SNP6086 numeric
@attribute SNP6087 numeric
@attribute SNP6088 numeric
@attribute SNP6089 numeric
@attribute SNP6090 numeric
@attribute SNP6091 numeric
@attribute SNP6093 numeric
@attribute SNP6094 numeric
@attribute SNP6095 numeric
@attribute SNP6098 numeric
@attribute SNP6100 numeric
@attribute SNP6102 numeric
@attribute SNP6105 numeric
@attribute SNP6107 numeric
@attribute SNP6108 numeric
@attribute SNP6109 numeric
@attribute SNP6110 numeric
@attribute SNP6111 numeric
@attribute SNP6112 numeric
@attribute SNP6113 numeric
@attribute SNP6114 numeric
@attribute SNP6120 numeric
@attribute SNP6121 numeric
@attribute SNP6125 numeric
@attribute SNP6126 numeric
@attribute SNP6127 numeric
@attribute SNP6128 numeric
@attribute SNP6129 numeric
@attribute SNP6130 numeric
@attribute SNP6132 numeric
@attribute SNP6134 numeric
@attribute SNP6135 numeric
@attribute SNP6136 numeric
@attribute SNP6137 numeric
@attribute SNP6138 numeric
@attribute SNP6139 numeric
@attribute SNP6140 numeric
@attribute SNP6142 numeric
@attribute SNP6143 numeric
@attribute SNP6144 numeric
@attribute SNP6145 numeric
@attribute SNP6146 numeric
@attribute SNP6147 numeric
@attribute SNP6148 numeric
@attribute SNP6149 numeric
@attribute SNP6150 numeric
@attribute SNP6153 numeric
@attribute SNP6154 numeric
@attribute SNP6156 numeric
@attribute SNP6158 numeric
@attribute SNP6159 numeric
@attribute SNP6160 numeric
@attribute SNP6161 numeric
@attribute SNP6162 numeric
@attribute SNP6163 numeric
@attribute SNP6164 numeric
@attribute SNP6165 numeric
@attribute SNP6166 numeric
@attribute SNP6167 numeric
@attribute SNP6169 numeric
@attribute SNP6170 numeric
@attribute SNP6171 numeric
@attribute SNP6172 numeric
@attribute SNP6174 numeric
@attribute SNP6175 numeric
@attribute SNP6176 numeric
@attribute SNP6177 numeric
@attribute SNP6178 numeric
@attribute SNP6179 numeric
@attribute SNP6181 numeric
@attribute SNP6182 numeric
@attribute SNP6183 numeric
@attribute SNP6184 numeric
@attribute SNP6185 numeric
@attribute SNP6186 numeric
@attribute SNP6188 numeric
@attribute SNP6189 numeric
@attribute SNP6191 numeric
@attribute SNP6192 numeric
@attribute SNP6194 numeric
@attribute SNP6195 numeric
@attribute SNP6197 numeric
@attribute SNP6199 numeric
@attribute SNP6200 numeric
@attribute SNP6201 numeric
@attribute SNP6202 numeric
@attribute SNP6203 numeric
@attribute SNP6204 numeric
@attribute SNP6205 numeric
@attribute SNP6206 numeric
@attribute SNP6207 numeric
@attribute SNP6208 numeric
@attribute SNP6209 numeric
@attribute SNP6210 numeric
@attribute SNP6212 numeric
@attribute SNP6213 numeric
@attribute SNP6214 numeric
@attribute SNP6215 numeric
@attribute SNP6216 numeric
@attribute SNP6217 numeric
@attribute SNP6219 numeric
@attribute SNP6220 numeric
@attribute SNP6221 numeric
@attribute SNP6222 numeric
@attribute SNP6223 numeric
@attribute SNP6224 numeric
@attribute SNP6225 numeric
@attribute SNP6226 numeric
@attribute SNP6227 numeric
@attribute SNP6228 numeric
@attribute SNP6229 numeric
@attribute SNP6230 numeric
@attribute SNP6231 numeric
@attribute SNP6232 numeric
@attribute SNP6233 numeric
@attribute SNP6236 numeric
@attribute SNP6237 numeric
@attribute SNP6240 numeric
@attribute SNP6241 numeric
@attribute SNP6243 numeric
@attribute SNP6244 numeric
@attribute SNP6245 numeric
@attribute SNP6246 numeric
@attribute SNP6247 numeric
@attribute SNP6248 numeric
@attribute SNP6249 numeric
@attribute SNP6250 numeric
@attribute SNP6252 numeric
@attribute SNP6253 numeric
@attribute SNP6255 numeric
@attribute SNP6256 numeric
@attribute SNP6257 numeric
@attribute SNP6258 numeric
@attribute SNP6259 numeric
@attribute SNP6261 numeric
@attribute SNP6262 numeric
@attribute SNP6263 numeric
@attribute SNP6264 numeric
@attribute SNP6265 numeric
@attribute SNP6267 numeric
@attribute SNP6268 numeric
@attribute SNP6270 numeric
@attribute SNP6271 numeric
@attribute SNP6273 numeric
@attribute SNP6275 numeric
@attribute SNP6276 numeric
@attribute SNP6277 numeric
@attribute SNP6278 numeric
@attribute SNP6279 numeric
@attribute SNP6280 numeric
@attribute SNP6282 numeric
@attribute SNP6283 numeric
@attribute SNP6284 numeric
@attribute SNP6285 numeric
@attribute SNP6286 numeric
@attribute SNP6287 numeric
@attribute SNP6289 numeric
@attribute SNP6290 numeric
@attribute SNP6291 numeric
@attribute SNP6292 numeric
@attribute SNP6294 numeric
@attribute SNP6295 numeric
@attribute SNP6296 numeric
@attribute SNP6298 numeric
@attribute SNP6299 numeric
@attribute SNP6300 numeric
@attribute SNP6301 numeric
@attribute SNP6303 numeric
@attribute SNP6304 numeric
@attribute SNP6305 numeric
@attribute SNP6307 numeric
@attribute SNP6308 numeric
@attribute SNP6309 numeric
@attribute SNP6310 numeric
@attribute SNP6312 numeric
@attribute SNP6313 numeric
@attribute SNP6314 numeric
@attribute SNP6315 numeric
@attribute SNP6316 numeric
@attribute SNP6317 numeric
@attribute SNP6319 numeric
@attribute SNP6320 numeric
@attribute SNP6321 numeric
@attribute SNP6322 numeric
@attribute SNP6323 numeric
@attribute SNP6324 numeric
@attribute SNP6325 numeric
@attribute SNP6326 numeric
@attribute SNP6327 numeric
@attribute SNP6328 numeric
@attribute SNP6329 numeric
@attribute SNP6331 numeric
@attribute SNP6332 numeric
@attribute SNP6333 numeric
@attribute SNP6334 numeric
@attribute SNP6335 numeric
@attribute SNP6336 numeric
@attribute SNP6337 numeric
@attribute SNP6338 numeric
@attribute SNP6339 numeric
@attribute SNP6341 numeric
@attribute SNP6342 numeric
@attribute SNP6343 numeric
@attribute SNP6344 numeric
@attribute SNP6345 numeric
@attribute SNP6346 numeric
@attribute SNP6347 numeric
@attribute SNP6348 numeric
@attribute SNP6349 numeric
@attribute SNP6350 numeric
@attribute SNP6351 numeric
@attribute SNP6352 numeric
@attribute SNP6353 numeric
@attribute SNP6355 numeric
@attribute SNP6356 numeric
@attribute SNP6357 numeric
@attribute SNP6358 numeric
@attribute SNP6359 numeric
@attribute SNP6360 numeric
@attribute SNP6361 numeric
@attribute SNP6362 numeric
@attribute SNP6363 numeric
@attribute SNP6364 numeric
@attribute SNP6365 numeric
@attribute SNP6366 numeric
@attribute SNP6368 numeric
@attribute SNP6369 numeric
@attribute SNP6370 numeric
@attribute SNP6371 numeric
@attribute SNP6372 numeric
@attribute SNP6374 numeric
@attribute SNP6375 numeric
@attribute SNP6376 numeric
@attribute SNP6377 numeric
@attribute SNP6378 numeric
@attribute SNP6379 numeric
@attribute SNP6381 numeric
@attribute SNP6382 numeric
@attribute SNP6383 numeric
@attribute SNP6384 numeric
@attribute SNP6386 numeric
@attribute SNP6388 numeric
@attribute SNP6389 numeric
@attribute SNP6390 numeric
@attribute SNP6394 numeric
@attribute SNP6395 numeric
@attribute SNP6397 numeric
@attribute SNP6399 numeric
@attribute SNP6401 numeric
@attribute SNP6402 numeric
@attribute SNP6403 numeric
@attribute SNP6404 numeric
@attribute SNP6405 numeric
@attribute SNP6406 numeric
@attribute SNP6407 numeric
@attribute SNP6408 numeric
@attribute SNP6409 numeric
@attribute SNP6410 numeric
@attribute SNP6411 numeric
@attribute SNP6412 numeric
@attribute SNP6414 numeric
@attribute SNP6417 numeric
@attribute SNP6418 numeric
@attribute SNP6419 numeric
@attribute SNP6420 numeric
@attribute SNP6421 numeric
@attribute SNP6422 numeric
@attribute SNP6423 numeric
@attribute SNP6424 numeric
@attribute SNP6425 numeric
@attribute SNP6426 numeric
@attribute SNP6428 numeric
@attribute SNP6429 numeric
@attribute SNP6431 numeric
@attribute SNP6432 numeric
@attribute SNP6433 numeric
@attribute SNP6434 numeric
@attribute SNP6436 numeric
@attribute SNP6437 numeric
@attribute SNP6438 numeric
@attribute SNP6440 numeric
@attribute SNP6441 numeric
@attribute SNP6442 numeric
@attribute SNP6443 numeric
@attribute SNP6444 numeric
@attribute SNP6445 numeric
@attribute SNP6446 numeric
@attribute SNP6447 numeric
@attribute SNP6448 numeric
@attribute SNP6449 numeric
@attribute SNP6450 numeric
@attribute SNP6451 numeric
@attribute SNP6452 numeric
@attribute SNP6453 numeric
@attribute SNP6454 numeric
@attribute SNP6455 numeric
@attribute SNP6456 numeric
@attribute SNP6458 numeric
@attribute SNP6459 numeric
@attribute SNP6460 numeric
@attribute SNP6461 numeric
@attribute SNP6462 numeric
@attribute SNP6463 numeric
@attribute SNP6464 numeric
@attribute SNP6467 numeric
@attribute SNP6469 numeric
@attribute SNP6470 numeric
@attribute SNP6471 numeric
@attribute SNP6472 numeric
@attribute SNP6473 numeric
@attribute SNP6476 numeric
@attribute SNP6477 numeric
@attribute SNP6478 numeric
@attribute SNP6479 numeric
@attribute SNP6481 numeric
@attribute SNP6482 numeric
@attribute SNP6483 numeric
@attribute SNP6484 numeric
@attribute SNP6487 numeric
@attribute SNP6488 numeric
@attribute SNP6489 numeric
@attribute SNP6490 numeric
@attribute SNP6491 numeric
@attribute SNP6492 numeric
@attribute SNP6493 numeric
@attribute SNP6494 numeric
@attribute SNP6495 numeric
@attribute SNP6496 numeric
@attribute SNP6498 numeric
@attribute SNP6499 numeric
@attribute SNP6500 numeric
@attribute SNP6501 numeric
@attribute SNP6502 numeric
@attribute SNP6503 numeric
@attribute SNP6504 numeric
@attribute SNP6505 numeric
@attribute SNP6506 numeric
@attribute SNP6507 numeric
@attribute SNP6508 numeric
@attribute SNP6509 numeric
@attribute SNP6510 numeric
@attribute SNP6511 numeric
@attribute SNP6512 numeric
@attribute SNP6513 numeric
@attribute SNP6514 numeric
@attribute SNP6515 numeric
@attribute SNP6516 numeric
@attribute SNP6517 numeric
@attribute SNP6518 numeric
@attribute SNP6519 numeric
@attribute SNP6520 numeric
@attribute SNP6522 numeric
@attribute SNP6523 numeric
@attribute SNP6524 numeric
@attribute SNP6525 numeric
@attribute SNP6526 numeric
@attribute SNP6527 numeric
@attribute SNP6528 numeric
@attribute SNP6529 numeric
@attribute SNP6530 numeric
@attribute SNP6531 numeric
@attribute SNP6532 numeric
@attribute SNP6533 numeric
@attribute SNP6534 numeric
@attribute SNP6535 numeric
@attribute SNP6536 numeric
@attribute SNP6537 numeric
@attribute SNP6538 numeric
@attribute SNP6540 numeric
@attribute SNP6541 numeric
@attribute SNP6543 numeric
@attribute SNP6544 numeric
@attribute SNP6546 numeric
@attribute SNP6547 numeric
@attribute SNP6548 numeric
@attribute SNP6549 numeric
@attribute SNP6551 numeric
@attribute SNP6552 numeric
@attribute SNP6554 numeric
@attribute SNP6555 numeric
@attribute SNP6556 numeric
@attribute SNP6557 numeric
@attribute SNP6558 numeric
@attribute SNP6559 numeric
@attribute SNP6561 numeric
@attribute SNP6563 numeric
@attribute SNP6564 numeric
@attribute SNP6565 numeric
@attribute SNP6566 numeric
@attribute SNP6567 numeric
@attribute SNP6568 numeric
@attribute SNP6569 numeric
@attribute SNP6570 numeric
@attribute SNP6571 numeric
@attribute SNP6572 numeric
@attribute SNP6573 numeric
@attribute SNP6574 numeric
@attribute SNP6575 numeric
@attribute SNP6576 numeric
@attribute SNP6577 numeric
@attribute SNP6578 numeric
@attribute SNP6579 numeric
@attribute SNP6581 numeric
@attribute SNP6582 numeric
@attribute SNP6583 numeric
@attribute SNP6584 numeric
@attribute SNP6585 numeric
@attribute SNP6586 numeric
@attribute SNP6588 numeric
@attribute SNP6590 numeric
@attribute SNP6591 numeric
@attribute SNP6593 numeric
@attribute SNP6594 numeric
@attribute SNP6595 numeric
@attribute SNP6596 numeric
@attribute SNP6597 numeric
@attribute SNP6598 numeric
@attribute SNP6600 numeric
@attribute SNP6601 numeric
@attribute SNP6602 numeric
@attribute SNP6604 numeric
@attribute SNP6608 numeric
@attribute SNP6609 numeric
@attribute SNP6611 numeric
@attribute SNP6612 numeric
@attribute SNP6613 numeric
@attribute SNP6614 numeric
@attribute SNP6615 numeric
@attribute SNP6616 numeric
@attribute SNP6617 numeric
@attribute SNP6618 numeric
@attribute SNP6620 numeric
@attribute SNP6621 numeric
@attribute SNP6622 numeric
@attribute SNP6623 numeric
@attribute SNP6624 numeric
@attribute SNP6625 numeric
@attribute SNP6627 numeric
@attribute SNP6628 numeric
@attribute SNP6629 numeric
@attribute SNP6631 numeric
@attribute SNP6632 numeric
@attribute SNP6633 numeric
@attribute SNP6636 numeric
@attribute SNP6637 numeric
@attribute SNP6638 numeric
@attribute SNP6640 numeric
@attribute SNP6641 numeric
@attribute SNP6642 numeric
@attribute SNP6643 numeric
@attribute SNP6644 numeric
@attribute SNP6645 numeric
@attribute SNP6646 numeric
@attribute SNP6648 numeric
@attribute SNP6649 numeric
@attribute SNP6650 numeric
@attribute SNP6651 numeric
@attribute SNP6652 numeric
@attribute SNP6653 numeric
@attribute SNP6654 numeric
@attribute SNP6656 numeric
@attribute SNP6657 numeric
@attribute SNP6659 numeric
@attribute SNP6660 numeric
@attribute SNP6661 numeric
@attribute SNP6662 numeric
@attribute SNP6663 numeric
@attribute SNP6664 numeric
@attribute SNP6665 numeric
@attribute SNP6666 numeric
@attribute SNP6667 numeric
@attribute SNP6668 numeric
@attribute SNP6669 numeric
@attribute SNP6670 numeric
@attribute SNP6671 numeric
@attribute SNP6672 numeric
@attribute SNP6673 numeric
@attribute SNP6674 numeric
@attribute SNP6676 numeric
@attribute SNP6677 numeric
@attribute SNP6678 numeric
@attribute SNP6679 numeric
@attribute SNP6680 numeric
@attribute SNP6681 numeric
@attribute SNP6682 numeric
@attribute SNP6683 numeric
@attribute SNP6685 numeric
@attribute SNP6686 numeric
@attribute SNP6687 numeric
@attribute SNP6688 numeric
@attribute SNP6689 numeric
@attribute SNP6691 numeric
@attribute SNP6693 numeric
@attribute SNP6694 numeric
@attribute SNP6695 numeric
@attribute SNP6697 numeric
@attribute SNP6698 numeric
@attribute SNP6699 numeric
@attribute SNP6700 numeric
@attribute SNP6701 numeric
@attribute SNP6702 numeric
@attribute SNP6703 numeric
@attribute SNP6704 numeric
@attribute SNP6706 numeric
@attribute SNP6707 numeric
@attribute SNP6708 numeric
@attribute SNP6710 numeric
@attribute SNP6711 numeric
@attribute SNP6713 numeric
@attribute SNP6714 numeric
@attribute SNP6715 numeric
@attribute SNP6716 numeric
@attribute SNP6718 numeric
@attribute SNP6722 numeric
@attribute SNP6724 numeric
@attribute SNP6725 numeric
@attribute SNP6726 numeric
@attribute SNP6727 numeric
@attribute SNP6728 numeric
@attribute SNP6729 numeric
@attribute SNP6731 numeric
@attribute SNP6733 numeric
@attribute SNP6735 numeric
@attribute SNP6737 numeric
@attribute SNP6738 numeric
@attribute SNP6739 numeric
@attribute SNP6740 numeric
@attribute SNP6741 numeric
@attribute SNP6742 numeric
@attribute SNP6743 numeric
@attribute SNP6744 numeric
@attribute SNP6745 numeric
@attribute SNP6746 numeric
@attribute SNP6748 numeric
@attribute SNP6749 numeric
@attribute SNP6750 numeric
@attribute SNP6751 numeric
@attribute SNP6752 numeric
@attribute SNP6753 numeric
@attribute SNP6754 numeric
@attribute SNP6756 numeric
@attribute SNP6757 numeric
@attribute SNP6759 numeric
@attribute SNP6760 numeric
@attribute SNP6763 numeric
@attribute SNP6764 numeric
@attribute SNP6766 numeric
@attribute SNP6768 numeric
@attribute SNP6770 numeric
@attribute SNP6771 numeric
@attribute SNP6773 numeric
@attribute SNP6774 numeric
@attribute SNP6775 numeric
@attribute SNP6776 numeric
@attribute SNP6777 numeric
@attribute SNP6778 numeric
@attribute SNP6779 numeric
@attribute SNP6780 numeric
@attribute SNP6781 numeric
@attribute SNP6783 numeric
@attribute SNP6784 numeric
@attribute SNP6785 numeric
@attribute SNP6786 numeric
@attribute SNP6787 numeric
@attribute SNP6788 numeric
@attribute SNP6789 numeric
@attribute SNP6791 numeric
@attribute SNP6792 numeric
@attribute SNP6793 numeric
@attribute SNP6795 numeric
@attribute SNP6798 numeric
@attribute SNP6799 numeric
@attribute SNP6800 numeric
@attribute SNP6801 numeric
@attribute SNP6802 numeric
@attribute SNP6803 numeric
@attribute SNP6804 numeric
@attribute SNP6806 numeric
@attribute SNP6807 numeric
@attribute SNP6809 numeric
@attribute SNP6810 numeric
@attribute SNP6811 numeric
@attribute SNP6812 numeric
@attribute SNP6813 numeric
@attribute SNP6814 numeric
@attribute SNP6816 numeric
@attribute SNP6817 numeric
@attribute SNP6818 numeric
@attribute SNP6819 numeric
@attribute SNP6822 numeric
@attribute SNP6823 numeric
@attribute SNP6824 numeric
@attribute SNP6825 numeric
@attribute SNP6826 numeric
@attribute SNP6828 numeric
@attribute SNP6829 numeric
@attribute SNP6830 numeric
@attribute SNP6831 numeric
@attribute SNP6832 numeric
@attribute SNP6833 numeric
@attribute SNP6834 numeric
@attribute SNP6835 numeric
@attribute SNP6836 numeric
@attribute SNP6837 numeric
@attribute SNP6839 numeric
@attribute SNP6840 numeric
@attribute SNP6841 numeric
@attribute SNP6842 numeric
@attribute SNP6843 numeric
@attribute SNP6844 numeric
@attribute SNP6845 numeric
@attribute SNP6847 numeric
@attribute SNP6848 numeric
@attribute SNP6849 numeric
@attribute SNP6851 numeric
@attribute SNP6852 numeric
@attribute SNP6853 numeric
@attribute SNP6854 numeric
@attribute SNP6855 numeric
@attribute SNP6856 numeric
@attribute SNP6857 numeric
@attribute SNP6858 numeric
@attribute SNP6859 numeric
@attribute SNP6860 numeric
@attribute SNP6862 numeric
@attribute SNP6864 numeric
@attribute SNP6865 numeric
@attribute SNP6866 numeric
@attribute SNP6868 numeric
@attribute SNP6869 numeric
@attribute SNP6870 numeric
@attribute SNP6872 numeric
@attribute SNP6873 numeric
@attribute SNP6874 numeric
@attribute SNP6875 numeric
@attribute SNP6876 numeric
@attribute SNP6877 numeric
@attribute SNP6878 numeric
@attribute SNP6879 numeric
@attribute SNP6882 numeric
@attribute SNP6883 numeric
@attribute SNP6884 numeric
@attribute SNP6886 numeric
@attribute SNP6888 numeric
@attribute SNP6889 numeric
@attribute SNP6893 numeric
@attribute SNP6894 numeric
@attribute SNP6895 numeric
@attribute SNP6897 numeric
@attribute SNP6898 numeric
@attribute SNP6900 numeric
@attribute SNP6901 numeric
@attribute SNP6902 numeric
@attribute SNP6904 numeric
@attribute SNP6905 numeric
@attribute SNP6907 numeric
@attribute SNP6908 numeric
@attribute SNP6909 numeric
@attribute SNP6910 numeric
@attribute SNP6911 numeric
@attribute SNP6912 numeric
@attribute SNP6913 numeric
@attribute SNP6914 numeric
@attribute SNP6915 numeric
@attribute SNP6918 numeric
@attribute SNP6919 numeric
@attribute SNP6920 numeric
@attribute SNP6921 numeric
@attribute SNP6922 numeric
@attribute SNP6923 numeric
@attribute SNP6924 numeric
@attribute SNP6925 numeric
@attribute SNP6926 numeric
@attribute SNP6927 numeric
@attribute SNP6928 numeric
@attribute SNP6929 numeric
@attribute SNP6930 numeric
@attribute SNP6931 numeric
@attribute SNP6932 numeric
@attribute SNP6933 numeric
@attribute SNP6935 numeric
@attribute SNP6937 numeric
@attribute SNP6938 numeric
@attribute SNP6939 numeric
@attribute SNP6940 numeric
@attribute SNP6941 numeric
@attribute SNP6942 numeric
@attribute SNP6943 numeric
@attribute SNP6944 numeric
@attribute SNP6946 numeric
@attribute SNP6947 numeric
@attribute SNP6948 numeric
@attribute SNP6949 numeric
@attribute SNP6950 numeric
@attribute SNP6951 numeric
@attribute SNP6952 numeric
@attribute SNP6953 numeric
@attribute SNP6954 numeric
@attribute SNP6955 numeric
@attribute SNP6956 numeric
@attribute SNP6957 numeric
@attribute SNP6959 numeric
@attribute SNP6963 numeric
@attribute SNP6966 numeric
@attribute SNP6967 numeric
@attribute SNP6968 numeric
@attribute SNP6969 numeric
@attribute SNP6970 numeric
@attribute SNP6971 numeric
@attribute SNP6972 numeric
@attribute SNP6973 numeric
@attribute SNP6975 numeric
@attribute SNP6976 numeric
@attribute SNP6977 numeric
@attribute SNP6978 numeric
@attribute SNP6979 numeric
@attribute SNP6980 numeric
@attribute SNP6981 numeric
@attribute SNP6982 numeric
@attribute SNP6984 numeric
@attribute SNP6985 numeric
@attribute SNP6986 numeric
@attribute SNP6987 numeric
@attribute SNP6988 numeric
@attribute SNP6989 numeric
@attribute SNP6990 numeric
@attribute SNP6991 numeric
@attribute SNP6992 numeric
@attribute SNP6994 numeric
@attribute SNP6995 numeric
@attribute SNP6997 numeric
@attribute SNP6998 numeric
@attribute SNP7000 numeric
@attribute SNP7001 numeric
@attribute SNP7002 numeric
@attribute SNP7003 numeric
@attribute SNP7004 numeric
@attribute SNP7005 numeric
@attribute SNP7007 numeric
@attribute SNP7008 numeric
@attribute SNP7009 numeric
@attribute SNP7010 numeric
@attribute SNP7011 numeric
@attribute SNP7012 numeric
@attribute SNP7013 numeric
@attribute SNP7014 numeric
@attribute SNP7015 numeric
@attribute SNP7016 numeric
@attribute SNP7017 numeric
@attribute SNP7018 numeric
@attribute SNP7020 numeric
@attribute SNP7021 numeric
@attribute SNP7023 numeric
@attribute SNP7024 numeric
@attribute SNP7025 numeric
@attribute SNP7026 numeric
@attribute SNP7027 numeric
@attribute SNP7029 numeric
@attribute SNP7030 numeric
@attribute SNP7031 numeric
@attribute SNP7032 numeric
@attribute SNP7033 numeric
@attribute SNP7034 numeric
@attribute SNP7035 numeric
@attribute SNP7036 numeric
@attribute SNP7037 numeric
@attribute SNP7038 numeric
@attribute SNP7039 numeric
@attribute SNP7040 numeric
@attribute SNP7041 numeric
@attribute SNP7042 numeric
@attribute SNP7043 numeric
@attribute SNP7044 numeric
@attribute SNP7045 numeric
@attribute SNP7046 numeric
@attribute SNP7047 numeric
@attribute SNP7048 numeric
@attribute SNP7051 numeric
@attribute SNP7053 numeric
@attribute SNP7054 numeric
@attribute SNP7055 numeric
@attribute SNP7056 numeric
@attribute SNP7057 numeric
@attribute SNP7058 numeric
@attribute SNP7060 numeric
@attribute SNP7062 numeric
@attribute SNP7063 numeric
@attribute SNP7064 numeric
@attribute SNP7066 numeric
@attribute SNP7067 numeric
@attribute SNP7069 numeric
@attribute SNP7070 numeric
@attribute SNP7071 numeric
@attribute SNP7072 numeric
@attribute SNP7073 numeric
@attribute SNP7074 numeric
@attribute SNP7075 numeric
@attribute SNP7078 numeric
@attribute SNP7080 numeric
@attribute SNP7081 numeric
@attribute SNP7082 numeric
@attribute SNP7083 numeric
@attribute SNP7084 numeric
@attribute SNP7085 numeric
@attribute SNP7087 numeric
@attribute SNP7088 numeric
@attribute SNP7090 numeric
@attribute SNP7092 numeric
@attribute SNP7093 numeric
@attribute SNP7094 numeric
@attribute SNP7095 numeric
@attribute SNP7096 numeric
@attribute SNP7097 numeric
@attribute SNP7098 numeric
@attribute SNP7099 numeric
@attribute SNP7100 numeric
@attribute SNP7101 numeric
@attribute SNP7103 numeric
@attribute SNP7104 numeric
@attribute SNP7105 numeric
@attribute SNP7106 numeric
@attribute SNP7107 numeric
@attribute SNP7108 numeric
@attribute SNP7109 numeric
@attribute SNP7110 numeric
@attribute SNP7111 numeric
@attribute SNP7114 numeric
@attribute SNP7116 numeric
@attribute SNP7117 numeric
@attribute SNP7119 numeric
@attribute SNP7120 numeric
@attribute SNP7122 numeric
@attribute SNP7123 numeric
@attribute SNP7124 numeric
@attribute SNP7125 numeric
@attribute SNP7126 numeric
@attribute SNP7127 numeric
@attribute SNP7128 numeric
@attribute SNP7130 numeric
@attribute SNP7131 numeric
@attribute SNP7133 numeric
@attribute SNP7134 numeric
@attribute SNP7135 numeric
@attribute SNP7136 numeric
@attribute SNP7137 numeric
@attribute SNP7138 numeric
@attribute SNP7139 numeric
@attribute SNP7140 numeric
@attribute SNP7141 numeric
@attribute SNP7143 numeric
@attribute SNP7145 numeric
@attribute SNP7146 numeric
@attribute SNP7149 numeric
@attribute SNP7150 numeric
@attribute SNP7151 numeric
@attribute SNP7152 numeric
@attribute SNP7153 numeric
@attribute SNP7154 numeric
@attribute SNP7155 numeric
@attribute SNP7159 numeric
@attribute SNP7160 numeric
@attribute SNP7161 numeric
@attribute SNP7162 numeric
@attribute SNP7163 numeric
@attribute SNP7164 numeric
@attribute SNP7165 numeric
@attribute SNP7166 numeric
@attribute SNP7168 numeric
@attribute SNP7169 numeric
@attribute SNP7170 numeric
@attribute SNP7174 numeric
@attribute SNP7175 numeric
@attribute SNP7176 numeric
@attribute SNP7177 numeric
@attribute SNP7178 numeric
@attribute SNP7179 numeric
@attribute SNP7180 numeric
@attribute SNP7181 numeric
@attribute SNP7182 numeric
@attribute SNP7183 numeric
@attribute SNP7184 numeric
@attribute SNP7185 numeric
@attribute SNP7186 numeric
@attribute SNP7188 numeric
@attribute SNP7189 numeric
@attribute SNP7190 numeric
@attribute SNP7192 numeric
@attribute SNP7193 numeric
@attribute SNP7194 numeric
@attribute SNP7195 numeric
@attribute SNP7196 numeric
@attribute SNP7197 numeric
@attribute SNP7198 numeric
@attribute SNP7199 numeric
@attribute SNP7200 numeric
@attribute SNP7201 numeric
@attribute SNP7202 numeric
@attribute SNP7203 numeric
@attribute SNP7204 numeric
@attribute SNP7205 numeric
@attribute SNP7206 numeric
@attribute SNP7208 numeric
@attribute SNP7209 numeric
@attribute SNP7210 numeric
@attribute SNP7211 numeric
@attribute SNP7212 numeric
@attribute SNP7213 numeric
@attribute SNP7214 numeric
@attribute SNP7215 numeric
@attribute SNP7216 numeric
@attribute SNP7217 numeric
@attribute SNP7218 numeric
@attribute SNP7219 numeric
@attribute SNP7220 numeric
@attribute SNP7221 numeric
@attribute SNP7223 numeric
@attribute SNP7224 numeric
@attribute SNP7225 numeric
@attribute SNP7226 numeric
@attribute SNP7227 numeric
@attribute SNP7228 numeric
@attribute SNP7230 numeric
@attribute SNP7231 numeric
@attribute SNP7232 numeric
@attribute SNP7233 numeric
@attribute SNP7234 numeric
@attribute SNP7236 numeric
@attribute SNP7237 numeric
@attribute SNP7238 numeric
@attribute SNP7240 numeric
@attribute SNP7241 numeric
@attribute SNP7242 numeric
@attribute SNP7243 numeric
@attribute SNP7245 numeric
@attribute SNP7246 numeric
@attribute SNP7247 numeric
@attribute SNP7248 numeric
@attribute SNP7249 numeric
@attribute SNP7250 numeric
@attribute SNP7251 numeric
@attribute SNP7253 numeric
@attribute SNP7255 numeric
@attribute SNP7256 numeric
@attribute SNP7257 numeric
@attribute SNP7258 numeric
@attribute SNP7260 numeric
@attribute SNP7261 numeric
@attribute SNP7262 numeric
@attribute SNP7265 numeric
@attribute SNP7266 numeric
@attribute SNP7267 numeric
@attribute SNP7268 numeric
@attribute SNP7269 numeric
@attribute SNP7270 numeric
@attribute SNP7271 numeric
@attribute SNP7272 numeric
@attribute SNP7273 numeric
@attribute SNP7274 numeric
@attribute SNP7276 numeric
@attribute SNP7277 numeric
@attribute SNP7280 numeric
@attribute SNP7282 numeric
@attribute SNP7285 numeric
@attribute SNP7286 numeric
@attribute SNP7288 numeric
@attribute SNP7289 numeric
@attribute SNP7291 numeric
@attribute SNP7292 numeric
@attribute SNP7294 numeric
@attribute SNP7295 numeric
@attribute SNP7296 numeric
@attribute SNP7297 numeric
@attribute SNP7298 numeric
@attribute SNP7299 numeric
@attribute SNP7300 numeric
@attribute SNP7301 numeric
@attribute SNP7302 numeric
@attribute SNP7305 numeric
@attribute SNP7307 numeric
@attribute SNP7309 numeric
@attribute SNP7310 numeric
@attribute SNP7311 numeric
@attribute SNP7313 numeric
@attribute SNP7314 numeric
@attribute SNP7315 numeric
@attribute SNP7316 numeric
@attribute SNP7317 numeric
@attribute SNP7318 numeric
@attribute SNP7319 numeric
@attribute SNP7320 numeric
@attribute SNP7321 numeric
@attribute SNP7323 numeric
@attribute SNP7324 numeric
@attribute SNP7325 numeric
@attribute SNP7326 numeric
@attribute SNP7328 numeric
@attribute SNP7329 numeric
@attribute SNP7331 numeric
@attribute SNP7332 numeric
@attribute SNP7333 numeric
@attribute SNP7334 numeric
@attribute SNP7335 numeric
@attribute SNP7336 numeric
@attribute SNP7337 numeric
@attribute SNP7338 numeric
@attribute SNP7339 numeric
@attribute SNP7340 numeric
@attribute SNP7341 numeric
@attribute SNP7342 numeric
@attribute SNP7343 numeric
@attribute SNP7344 numeric
@attribute SNP7345 numeric
@attribute SNP7346 numeric
@attribute SNP7347 numeric
@attribute SNP7348 numeric
@attribute SNP7349 numeric
@attribute SNP7350 numeric
@attribute SNP7352 numeric
@attribute SNP7353 numeric
@attribute SNP7354 numeric
@attribute SNP7355 numeric
@attribute SNP7356 numeric
@attribute SNP7357 numeric
@attribute SNP7359 numeric
@attribute SNP7360 numeric
@attribute SNP7362 numeric
@attribute SNP7363 numeric
@attribute SNP7364 numeric
@attribute SNP7365 numeric
@attribute SNP7366 numeric
@attribute SNP7368 numeric
@attribute SNP7370 numeric
@attribute SNP7371 numeric
@attribute SNP7372 numeric
@attribute SNP7373 numeric
@attribute SNP7375 numeric
@attribute SNP7376 numeric
@attribute SNP7377 numeric
@attribute SNP7378 numeric
@attribute SNP7379 numeric
@attribute SNP7380 numeric
@attribute SNP7381 numeric
@attribute SNP7382 numeric
@attribute SNP7383 numeric
@attribute SNP7384 numeric
@attribute SNP7386 numeric
@attribute SNP7387 numeric
@attribute SNP7389 numeric
@attribute SNP7391 numeric
@attribute SNP7393 numeric
@attribute SNP7394 numeric
@attribute SNP7395 numeric
@attribute SNP7397 numeric
@attribute SNP7398 numeric
@attribute SNP7399 numeric
@attribute SNP7400 numeric
@attribute SNP7401 numeric
@attribute SNP7402 numeric
@attribute SNP7405 numeric
@attribute SNP7406 numeric
@attribute SNP7408 numeric
@attribute SNP7409 numeric
@attribute SNP7413 numeric
@attribute SNP7414 numeric
@attribute SNP7415 numeric
@attribute SNP7416 numeric
@attribute SNP7417 numeric
@attribute SNP7419 numeric
@attribute SNP7420 numeric
@attribute SNP7421 numeric
@attribute SNP7424 numeric
@attribute SNP7425 numeric
@attribute SNP7427 numeric
@attribute SNP7428 numeric
@attribute SNP7430 numeric
@attribute SNP7431 numeric
@attribute SNP7432 numeric
@attribute SNP7433 numeric
@attribute SNP7434 numeric
@attribute SNP7436 numeric
@attribute SNP7437 numeric
@attribute SNP7438 numeric
@attribute SNP7440 numeric
@attribute SNP7441 numeric
@attribute SNP7442 numeric
@attribute SNP7443 numeric
@attribute SNP7444 numeric
@attribute SNP7445 numeric
@attribute SNP7446 numeric
@attribute SNP7447 numeric
@attribute SNP7448 numeric
@attribute SNP7449 numeric
@attribute SNP7450 numeric
@attribute SNP7451 numeric
@attribute SNP7453 numeric
@attribute SNP7455 numeric
@attribute SNP7456 numeric
@attribute SNP7457 numeric
@attribute SNP7459 numeric
@attribute SNP7461 numeric
@attribute SNP7462 numeric
@attribute SNP7463 numeric
@attribute SNP7464 numeric
@attribute SNP7465 numeric
@attribute SNP7466 numeric
@attribute SNP7467 numeric
@attribute SNP7468 numeric
@attribute SNP7469 numeric
@attribute SNP7470 numeric
@attribute SNP7471 numeric
@attribute SNP7472 numeric
@attribute SNP7473 numeric
@attribute SNP7474 numeric
@attribute SNP7475 numeric
@attribute SNP7476 numeric
@attribute SNP7477 numeric
@attribute SNP7479 numeric
@attribute SNP7480 numeric
@attribute SNP7482 numeric
@attribute SNP7483 numeric
@attribute SNP7485 numeric
@attribute SNP7487 numeric
@attribute SNP7488 numeric
@attribute SNP7489 numeric
@attribute SNP7490 numeric
@attribute SNP7492 numeric
@attribute SNP7493 numeric
@attribute SNP7494 numeric
@attribute SNP7496 numeric
@attribute SNP7499 numeric
@attribute SNP7501 numeric
@attribute SNP7502 numeric
@attribute SNP7503 numeric
@attribute SNP7504 numeric
@attribute SNP7505 numeric
@attribute SNP7506 numeric
@attribute SNP7507 numeric
@attribute SNP7508 numeric
@attribute SNP7509 numeric
@attribute SNP7510 numeric
@attribute SNP7511 numeric
@attribute SNP7516 numeric
@attribute SNP7517 numeric
@attribute SNP7518 numeric
@attribute SNP7520 numeric
@attribute SNP7521 numeric
@attribute SNP7522 numeric
@attribute SNP7523 numeric
@attribute SNP7524 numeric
@attribute SNP7525 numeric
@attribute SNP7526 numeric
@attribute SNP7527 numeric
@attribute SNP7528 numeric
@attribute SNP7529 numeric
@attribute SNP7530 numeric
@attribute SNP7531 numeric
@attribute SNP7532 numeric
@attribute SNP7533 numeric
@attribute SNP7534 numeric
@attribute SNP7535 numeric
@attribute SNP7536 numeric
@attribute SNP7537 numeric
@attribute SNP7538 numeric
@attribute SNP7539 numeric
@attribute SNP7540 numeric
@attribute SNP7541 numeric
@attribute SNP7542 numeric
@attribute SNP7545 numeric
@attribute SNP7546 numeric
@attribute SNP7547 numeric
@attribute SNP7548 numeric
@attribute SNP7549 numeric
@attribute SNP7550 numeric
@attribute SNP7551 numeric
@attribute SNP7553 numeric
@attribute SNP7555 numeric
@attribute SNP7557 numeric
@attribute SNP7558 numeric
@attribute SNP7559 numeric
@attribute SNP7560 numeric
@attribute SNP7561 numeric
@attribute SNP7562 numeric
@attribute SNP7563 numeric
@attribute SNP7564 numeric
@attribute SNP7565 numeric
@attribute SNP7566 numeric
@attribute SNP7568 numeric
@attribute SNP7569 numeric
@attribute SNP7570 numeric
@attribute SNP7571 numeric
@attribute SNP7573 numeric
@attribute SNP7575 numeric
@attribute SNP7576 numeric
@attribute SNP7578 numeric
@attribute SNP7579 numeric
@attribute SNP7580 numeric
@attribute SNP7581 numeric
@attribute SNP7582 numeric
@attribute SNP7584 numeric
@attribute SNP7586 numeric
@attribute SNP7588 numeric
@attribute SNP7589 numeric
@attribute SNP7591 numeric
@attribute SNP7592 numeric
@attribute SNP7593 numeric
@attribute SNP7594 numeric
@attribute SNP7595 numeric
@attribute SNP7596 numeric
@attribute SNP7597 numeric
@attribute SNP7599 numeric
@attribute SNP7601 numeric
@attribute SNP7602 numeric
@attribute SNP7603 numeric
@attribute SNP7604 numeric
@attribute SNP7605 numeric
@attribute SNP7606 numeric
@attribute SNP7607 numeric
@attribute SNP7608 numeric
@attribute SNP7609 numeric
@attribute SNP7610 numeric
@attribute SNP7611 numeric
@attribute SNP7612 numeric
@attribute SNP7614 numeric
@attribute SNP7616 numeric
@attribute SNP7618 numeric
@attribute SNP7619 numeric
@attribute SNP7620 numeric
@attribute SNP7622 numeric
@attribute SNP7623 numeric
@attribute SNP7624 numeric
@attribute SNP7625 numeric
@attribute SNP7626 numeric
@attribute SNP7627 numeric
@attribute SNP7628 numeric
@attribute SNP7629 numeric
@attribute SNP7630 numeric
@attribute SNP7631 numeric
@attribute SNP7632 numeric
@attribute SNP7634 numeric
@attribute SNP7635 numeric
@attribute SNP7636 numeric
@attribute SNP7638 numeric
@attribute SNP7640 numeric
@attribute SNP7641 numeric
@attribute SNP7642 numeric
@attribute SNP7643 numeric
@attribute SNP7644 numeric
@attribute SNP7646 numeric
@attribute SNP7647 numeric
@attribute SNP7649 numeric
@attribute SNP7650 numeric
@attribute SNP7651 numeric
@attribute SNP7652 numeric
@attribute SNP7653 numeric
@attribute SNP7655 numeric
@attribute SNP7656 numeric
@attribute SNP7657 numeric
@attribute SNP7658 numeric
@attribute SNP7659 numeric
@attribute SNP7660 numeric
@attribute SNP7662 numeric
@attribute SNP7663 numeric
@attribute SNP7664 numeric
@attribute SNP7665 numeric
@attribute SNP7666 numeric
@attribute SNP7667 numeric
@attribute SNP7668 numeric
@attribute SNP7669 numeric
@attribute SNP7670 numeric
@attribute SNP7671 numeric
@attribute SNP7672 numeric
@attribute SNP7674 numeric
@attribute SNP7675 numeric
@attribute SNP7676 numeric
@attribute SNP7677 numeric
@attribute SNP7678 numeric
@attribute SNP7682 numeric
@attribute SNP7683 numeric
@attribute SNP7685 numeric
@attribute SNP7686 numeric
@attribute SNP7688 numeric
@attribute SNP7690 numeric
@attribute SNP7691 numeric
@attribute SNP7692 numeric
@attribute SNP7693 numeric
@attribute SNP7694 numeric
@attribute SNP7696 numeric
@attribute SNP7698 numeric
@attribute SNP7700 numeric
@attribute SNP7701 numeric
@attribute SNP7702 numeric
@attribute SNP7703 numeric
@attribute SNP7705 numeric
@attribute SNP7706 numeric
@attribute SNP7707 numeric
@attribute SNP7708 numeric
@attribute SNP7709 numeric
@attribute SNP7710 numeric
@attribute SNP7711 numeric
@attribute SNP7713 numeric
@attribute SNP7714 numeric
@attribute SNP7716 numeric
@attribute SNP7718 numeric
@attribute SNP7719 numeric
@attribute SNP7720 numeric
@attribute SNP7722 numeric
@attribute SNP7723 numeric
@attribute SNP7724 numeric
@attribute SNP7726 numeric
@attribute SNP7727 numeric
@attribute SNP7728 numeric
@attribute SNP7729 numeric
@attribute SNP7730 numeric
@attribute SNP7731 numeric
@attribute SNP7733 numeric
@attribute SNP7734 numeric
@attribute SNP7735 numeric
@attribute SNP7736 numeric
@attribute SNP7740 numeric
@attribute SNP7741 numeric
@attribute SNP7742 numeric
@attribute SNP7743 numeric
@attribute SNP7744 numeric
@attribute SNP7745 numeric
@attribute SNP7746 numeric
@attribute SNP7747 numeric
@attribute SNP7749 numeric
@attribute SNP7750 numeric
@attribute SNP7751 numeric
@attribute SNP7752 numeric
@attribute SNP7755 numeric
@attribute SNP7756 numeric
@attribute SNP7757 numeric
@attribute SNP7758 numeric
@attribute SNP7759 numeric
@attribute SNP7760 numeric
@attribute SNP7761 numeric
@attribute SNP7762 numeric
@attribute SNP7763 numeric
@attribute SNP7766 numeric
@attribute SNP7767 numeric
@attribute SNP7768 numeric
@attribute SNP7770 numeric
@attribute SNP7771 numeric
@attribute SNP7772 numeric
@attribute SNP7773 numeric
@attribute SNP7774 numeric
@attribute SNP7775 numeric
@attribute SNP7776 numeric
@attribute SNP7777 numeric
@attribute SNP7778 numeric
@attribute SNP7779 numeric
@attribute SNP7780 numeric
@attribute SNP7781 numeric
@attribute SNP7782 numeric
@attribute SNP7783 numeric
@attribute SNP7785 numeric
@attribute SNP7787 numeric
@attribute SNP7788 numeric
@attribute SNP7789 numeric
@attribute SNP7790 numeric
@attribute SNP7791 numeric
@attribute SNP7793 numeric
@attribute SNP7794 numeric
@attribute SNP7795 numeric
@attribute SNP7796 numeric
@attribute SNP7797 numeric
@attribute SNP7798 numeric
@attribute SNP7799 numeric
@attribute SNP7800 numeric
@attribute SNP7801 numeric
@attribute SNP7802 numeric
@attribute SNP7803 numeric
@attribute SNP7805 numeric
@attribute SNP7806 numeric
@attribute SNP7807 numeric
@attribute SNP7810 numeric
@attribute SNP7811 numeric
@attribute SNP7813 numeric
@attribute SNP7814 numeric
@attribute SNP7815 numeric
@attribute SNP7821 numeric
@attribute SNP7822 numeric
@attribute SNP7823 numeric
@attribute SNP7824 numeric
@attribute SNP7827 numeric
@attribute SNP7828 numeric
@attribute SNP7829 numeric
@attribute SNP7830 numeric
@attribute SNP7831 numeric
@attribute SNP7832 numeric
@attribute SNP7833 numeric
@attribute SNP7834 numeric
@attribute SNP7835 numeric
@attribute SNP7836 numeric
@attribute SNP7838 numeric
@attribute SNP7839 numeric
@attribute SNP7840 numeric
@attribute SNP7841 numeric
@attribute SNP7844 numeric
@attribute SNP7845 numeric
@attribute SNP7846 numeric
@attribute SNP7847 numeric
@attribute SNP7848 numeric
@attribute SNP7849 numeric
@attribute SNP7850 numeric
@attribute SNP7851 numeric
@attribute SNP7852 numeric
@attribute SNP7853 numeric
@attribute SNP7854 numeric
@attribute SNP7855 numeric
@attribute SNP7857 numeric
@attribute SNP7858 numeric
@attribute SNP7859 numeric
@attribute SNP7861 numeric
@attribute SNP7863 numeric
@attribute SNP7864 numeric
@attribute SNP7865 numeric
@attribute SNP7866 numeric
@attribute SNP7867 numeric
@attribute SNP7869 numeric
@attribute SNP7870 numeric
@attribute SNP7871 numeric
@attribute SNP7872 numeric
@attribute SNP7874 numeric
@attribute SNP7875 numeric
@attribute SNP7876 numeric
@attribute SNP7877 numeric
@attribute SNP7879 numeric
@attribute SNP7880 numeric
@attribute SNP7881 numeric
@attribute SNP7882 numeric
@attribute SNP7883 numeric
@attribute SNP7884 numeric
@attribute SNP7885 numeric
@attribute SNP7886 numeric
@attribute SNP7887 numeric
@attribute SNP7888 numeric
@attribute SNP7889 numeric
@attribute SNP7890 numeric
@attribute SNP7891 numeric
@attribute SNP7892 numeric
@attribute SNP7893 numeric
@attribute SNP7894 numeric
@attribute SNP7896 numeric
@attribute SNP7897 numeric
@attribute SNP7898 numeric
@attribute SNP7899 numeric
@attribute SNP7900 numeric
@attribute SNP7902 numeric
@attribute SNP7903 numeric
@attribute SNP7904 numeric
@attribute SNP7905 numeric
@attribute SNP7907 numeric
@attribute SNP7908 numeric
@attribute SNP7909 numeric
@attribute SNP7911 numeric
@attribute SNP7912 numeric
@attribute SNP7913 numeric
@attribute SNP7914 numeric
@attribute SNP7915 numeric
@attribute SNP7917 numeric
@attribute SNP7918 numeric
@attribute SNP7919 numeric
@attribute SNP7920 numeric
@attribute SNP7921 numeric
@attribute SNP7922 numeric
@attribute SNP7923 numeric
@attribute SNP7924 numeric
@attribute SNP7925 numeric
@attribute SNP7927 numeric
@attribute SNP7928 numeric
@attribute SNP7929 numeric
@attribute SNP7930 numeric
@attribute SNP7931 numeric
@attribute SNP7933 numeric
@attribute SNP7935 numeric
@attribute SNP7936 numeric
@attribute SNP7937 numeric
@attribute SNP7938 numeric
@attribute SNP7939 numeric
@attribute SNP7940 numeric
@attribute SNP7944 numeric
@attribute SNP7945 numeric
@attribute SNP7946 numeric
@attribute SNP7950 numeric
@attribute SNP7951 numeric
@attribute SNP7952 numeric
@attribute SNP7953 numeric
@attribute SNP7954 numeric
@attribute SNP7956 numeric
@attribute SNP7957 numeric
@attribute SNP7958 numeric
@attribute SNP7959 numeric
@attribute SNP7960 numeric
@attribute SNP7961 numeric
@attribute SNP7963 numeric
@attribute SNP7965 numeric
@attribute SNP7966 numeric
@attribute SNP7967 numeric
@attribute SNP7968 numeric
@attribute SNP7969 numeric
@attribute SNP7971 numeric
@attribute SNP7972 numeric
@attribute SNP7974 numeric
@attribute SNP7975 numeric
@attribute SNP7976 numeric
@attribute SNP7977 numeric
@attribute SNP7978 numeric
@attribute SNP7979 numeric
@attribute SNP7982 numeric
@attribute SNP7983 numeric
@attribute SNP7984 numeric
@attribute SNP7985 numeric
@attribute SNP7986 numeric
@attribute SNP7987 numeric
@attribute SNP7988 numeric
@attribute SNP7989 numeric
@attribute SNP7990 numeric
@attribute SNP7991 numeric
@attribute SNP7992 numeric
@attribute SNP7993 numeric
@attribute SNP7994 numeric
@attribute SNP7996 numeric
@attribute SNP7997 numeric
@attribute SNP7998 numeric
@attribute SNP8001 numeric
@attribute SNP8002 numeric
@attribute SNP8003 numeric
@attribute SNP8005 numeric
@attribute SNP8006 numeric
@attribute SNP8007 numeric
@attribute SNP8008 numeric
@attribute SNP8009 numeric
@attribute SNP8010 numeric
@attribute SNP8011 numeric
@attribute SNP8013 numeric
@attribute SNP8015 numeric
@attribute SNP8016 numeric
@attribute SNP8018 numeric
@attribute SNP8019 numeric
@attribute SNP8020 numeric
@attribute SNP8021 numeric
@attribute SNP8022 numeric
@attribute SNP8023 numeric
@attribute SNP8025 numeric
@attribute SNP8026 numeric
@attribute SNP8027 numeric
@attribute SNP8029 numeric
@attribute SNP8031 numeric
@attribute SNP8032 numeric
@attribute SNP8033 numeric
@attribute SNP8034 numeric
@attribute SNP8035 numeric
@attribute SNP8037 numeric
@attribute SNP8038 numeric
@attribute SNP8039 numeric
@attribute SNP8040 numeric
@attribute SNP8041 numeric
@attribute SNP8042 numeric
@attribute SNP8043 numeric
@attribute SNP8044 numeric
@attribute SNP8045 numeric
@attribute SNP8046 numeric
@attribute SNP8047 numeric
@attribute SNP8048 numeric
@attribute SNP8051 numeric
@attribute SNP8052 numeric
@attribute SNP8053 numeric
@attribute SNP8055 numeric
@attribute SNP8056 numeric
@attribute SNP8057 numeric
@attribute SNP8058 numeric
@attribute SNP8059 numeric
@attribute SNP8060 numeric
@attribute SNP8061 numeric
@attribute SNP8062 numeric
@attribute SNP8063 numeric
@attribute SNP8064 numeric
@attribute SNP8065 numeric
@attribute SNP8066 numeric
@attribute SNP8067 numeric
@attribute SNP8068 numeric
@attribute SNP8070 numeric
@attribute SNP8071 numeric
@attribute SNP8072 numeric
@attribute SNP8073 numeric
@attribute SNP8074 numeric
@attribute SNP8076 numeric
@attribute SNP8077 numeric
@attribute SNP8078 numeric
@attribute SNP8079 numeric
@attribute SNP8081 numeric
@attribute SNP8082 numeric
@attribute SNP8083 numeric
@attribute SNP8084 numeric
@attribute SNP8085 numeric
@attribute SNP8086 numeric
@attribute SNP8088 numeric
@attribute SNP8089 numeric
@attribute SNP8090 numeric
@attribute SNP8091 numeric
@attribute SNP8092 numeric
@attribute SNP8093 numeric
@attribute SNP8094 numeric
@attribute SNP8095 numeric
@attribute SNP8096 numeric
@attribute SNP8097 numeric
@attribute SNP8098 numeric
@attribute SNP8099 numeric
@attribute SNP8100 numeric
@attribute SNP8101 numeric
@attribute SNP8102 numeric
@attribute SNP8104 numeric
@attribute SNP8105 numeric
@attribute SNP8106 numeric
@attribute SNP8107 numeric
@attribute SNP8108 numeric
@attribute SNP8109 numeric
@attribute SNP8110 numeric
@attribute SNP8111 numeric
@attribute SNP8114 numeric
@attribute SNP8115 numeric
@attribute SNP8116 numeric
@attribute SNP8117 numeric
@attribute SNP8118 numeric
@attribute SNP8119 numeric
@attribute SNP8121 numeric
@attribute SNP8122 numeric
@attribute SNP8123 numeric
@attribute SNP8124 numeric
@attribute SNP8126 numeric
@attribute SNP8127 numeric
@attribute SNP8128 numeric
@attribute SNP8131 numeric
@attribute SNP8132 numeric
@attribute SNP8133 numeric
@attribute SNP8134 numeric
@attribute SNP8135 numeric
@attribute SNP8136 numeric
@attribute SNP8137 numeric
@attribute SNP8140 numeric
@attribute SNP8141 numeric
@attribute SNP8142 numeric
@attribute SNP8144 numeric
@attribute SNP8145 numeric
@attribute SNP8146 numeric
@attribute SNP8148 numeric
@attribute SNP8149 numeric
@attribute SNP8150 numeric
@attribute SNP8152 numeric
@attribute SNP8153 numeric
@attribute SNP8154 numeric
@attribute SNP8155 numeric
@attribute SNP8157 numeric
@attribute SNP8158 numeric
@attribute SNP8159 numeric
@attribute SNP8160 numeric
@attribute SNP8161 numeric
@attribute SNP8162 numeric
@attribute SNP8163 numeric
@attribute SNP8164 numeric
@attribute SNP8166 numeric
@attribute SNP8168 numeric
@attribute SNP8171 numeric
@attribute SNP8172 numeric
@attribute SNP8173 numeric
@attribute SNP8174 numeric
@attribute SNP8175 numeric
@attribute SNP8176 numeric
@attribute SNP8177 numeric
@attribute SNP8178 numeric
@attribute SNP8179 numeric
@attribute SNP8180 numeric
@attribute SNP8181 numeric
@attribute SNP8182 numeric
@attribute SNP8183 numeric
@attribute SNP8184 numeric
@attribute SNP8185 numeric
@attribute SNP8186 numeric
@attribute SNP8187 numeric
@attribute SNP8188 numeric
@attribute SNP8189 numeric
@attribute SNP8190 numeric
@attribute SNP8192 numeric
@attribute SNP8193 numeric
@attribute SNP8194 numeric
@attribute SNP8195 numeric
@attribute SNP8196 numeric
@attribute SNP8197 numeric
@attribute SNP8199 numeric
@attribute SNP8200 numeric
@attribute SNP8201 numeric
@attribute SNP8202 numeric
@attribute SNP8203 numeric
@attribute SNP8204 numeric
@attribute SNP8205 numeric
@attribute SNP8206 numeric
@attribute SNP8207 numeric
@attribute SNP8208 numeric
@attribute SNP8210 numeric
@attribute SNP8211 numeric
@attribute SNP8213 numeric
@attribute SNP8214 numeric
@attribute SNP8215 numeric
@attribute SNP8216 numeric
@attribute SNP8217 numeric
@attribute SNP8218 numeric
@attribute SNP8219 numeric
@attribute SNP8222 numeric
@attribute SNP8223 numeric
@attribute SNP8224 numeric
@attribute SNP8225 numeric
@attribute SNP8226 numeric
@attribute SNP8227 numeric
@attribute SNP8228 numeric
@attribute SNP8229 numeric
@attribute SNP8233 numeric
@attribute SNP8234 numeric
@attribute SNP8235 numeric
@attribute SNP8238 numeric
@attribute SNP8239 numeric
@attribute SNP8240 numeric
@attribute SNP8241 numeric
@attribute SNP8242 numeric
@attribute SNP8243 numeric
@attribute SNP8245 numeric
@attribute SNP8246 numeric
@attribute SNP8247 numeric
@attribute SNP8248 numeric
@attribute SNP8249 numeric
@attribute SNP8250 numeric
@attribute SNP8251 numeric
@attribute SNP8254 numeric
@attribute SNP8255 numeric
@attribute SNP8256 numeric
@attribute SNP8257 numeric
@attribute SNP8258 numeric
@attribute SNP8259 numeric
@attribute SNP8261 numeric
@attribute SNP8262 numeric
@attribute SNP8263 numeric
@attribute SNP8265 numeric
@attribute SNP8266 numeric
@attribute SNP8267 numeric
@attribute SNP8268 numeric
@attribute SNP8269 numeric
@attribute SNP8271 numeric
@attribute SNP8272 numeric
@attribute SNP8273 numeric
@attribute SNP8274 numeric
@attribute SNP8275 numeric
@attribute SNP8277 numeric
@attribute SNP8278 numeric
@attribute SNP8279 numeric
@attribute SNP8281 numeric
@attribute SNP8283 numeric
@attribute SNP8284 numeric
@attribute SNP8285 numeric
@attribute SNP8288 numeric
@attribute SNP8289 numeric
@attribute SNP8290 numeric
@attribute SNP8291 numeric
@attribute SNP8292 numeric
@attribute SNP8293 numeric
@attribute SNP8294 numeric
@attribute SNP8295 numeric
@attribute SNP8296 numeric
@attribute SNP8297 numeric
@attribute SNP8298 numeric
@attribute SNP8299 numeric
@attribute SNP8300 numeric
@attribute SNP8302 numeric
@attribute SNP8304 numeric
@attribute SNP8306 numeric
@attribute SNP8307 numeric
@attribute SNP8308 numeric
@attribute SNP8310 numeric
@attribute SNP8311 numeric
@attribute SNP8312 numeric
@attribute SNP8313 numeric
@attribute SNP8314 numeric
@attribute SNP8315 numeric
@attribute SNP8316 numeric
@attribute SNP8317 numeric
@attribute SNP8318 numeric
@attribute SNP8321 numeric
@attribute SNP8322 numeric
@attribute SNP8323 numeric
@attribute SNP8324 numeric
@attribute SNP8325 numeric
@attribute SNP8326 numeric
@attribute SNP8327 numeric
@attribute SNP8328 numeric
@attribute SNP8329 numeric
@attribute SNP8332 numeric
@attribute SNP8333 numeric
@attribute SNP8335 numeric
@attribute SNP8336 numeric
@attribute SNP8337 numeric
@attribute SNP8338 numeric
@attribute SNP8339 numeric
@attribute SNP8340 numeric
@attribute SNP8343 numeric
@attribute SNP8344 numeric
@attribute SNP8346 numeric
@attribute SNP8347 numeric
@attribute SNP8350 numeric
@attribute SNP8352 numeric
@attribute SNP8353 numeric
@attribute SNP8354 numeric
@attribute SNP8356 numeric
@attribute SNP8357 numeric
@attribute SNP8358 numeric
@attribute SNP8359 numeric
@attribute SNP8360 numeric
@attribute SNP8362 numeric
@attribute SNP8363 numeric
@attribute SNP8364 numeric
@attribute SNP8365 numeric
@attribute SNP8366 numeric
@attribute SNP8368 numeric
@attribute SNP8369 numeric
@attribute SNP8372 numeric
@attribute SNP8373 numeric
@attribute SNP8374 numeric
@attribute SNP8377 numeric
@attribute SNP8380 numeric
@attribute SNP8381 numeric
@attribute SNP8382 numeric
@attribute SNP8383 numeric
@attribute SNP8384 numeric
@attribute SNP8385 numeric
@attribute SNP8388 numeric
@attribute SNP8389 numeric
@attribute SNP8390 numeric
@attribute SNP8391 numeric
@attribute SNP8392 numeric
@attribute SNP8393 numeric
@attribute SNP8394 numeric
@attribute SNP8397 numeric
@attribute SNP8400 numeric
@attribute SNP8401 numeric
@attribute SNP8402 numeric
@attribute SNP8404 numeric
@attribute SNP8405 numeric
@attribute SNP8406 numeric
@attribute SNP8408 numeric
@attribute SNP8409 numeric
@attribute SNP8411 numeric
@attribute SNP8412 numeric
@attribute SNP8413 numeric
@attribute SNP8414 numeric
@attribute SNP8416 numeric
@attribute SNP8417 numeric
@attribute SNP8419 numeric
@attribute SNP8422 numeric
@attribute SNP8424 numeric
@attribute SNP8427 numeric
@attribute SNP8428 numeric
@attribute SNP8429 numeric
@attribute SNP8430 numeric
@attribute SNP8431 numeric
@attribute SNP8432 numeric
@attribute SNP8435 numeric
@attribute SNP8437 numeric
@attribute SNP8438 numeric
@attribute SNP8439 numeric
@attribute SNP8440 numeric
@attribute SNP8441 numeric
@attribute SNP8442 numeric
@attribute SNP8443 numeric
@attribute SNP8444 numeric
@attribute SNP8446 numeric
@attribute SNP8447 numeric
@attribute SNP8448 numeric
@attribute SNP8449 numeric
@attribute SNP8450 numeric
@attribute SNP8451 numeric
@attribute SNP8452 numeric
@attribute SNP8454 numeric
@attribute SNP8455 numeric
@attribute SNP8456 numeric
@attribute SNP8457 numeric
@attribute SNP8459 numeric
@attribute SNP8460 numeric
@attribute SNP8461 numeric
@attribute SNP8463 numeric
@attribute SNP8464 numeric
@attribute SNP8465 numeric
@attribute SNP8466 numeric
@attribute SNP8468 numeric
@attribute SNP8470 numeric
@attribute SNP8471 numeric
@attribute SNP8473 numeric
@attribute SNP8474 numeric
@attribute SNP8475 numeric
@attribute SNP8476 numeric
@attribute SNP8477 numeric
@attribute SNP8478 numeric
@attribute SNP8479 numeric
@attribute SNP8480 numeric
@attribute SNP8481 numeric
@attribute SNP8482 numeric
@attribute SNP8483 numeric
@attribute SNP8484 numeric
@attribute SNP8485 numeric
@attribute SNP8486 numeric
@attribute SNP8487 numeric
@attribute SNP8488 numeric
@attribute SNP8490 numeric
@attribute SNP8491 numeric
@attribute SNP8492 numeric
@attribute SNP8493 numeric
@attribute SNP8494 numeric
@attribute SNP8495 numeric
@attribute SNP8496 numeric
@attribute SNP8497 numeric
@attribute SNP8500 numeric
@attribute SNP8501 numeric
@attribute SNP8502 numeric
@attribute SNP8503 numeric
@attribute SNP8506 numeric
@attribute SNP8507 numeric
@attribute SNP8508 numeric
@attribute SNP8509 numeric
@attribute SNP8510 numeric
@attribute SNP8511 numeric
@attribute SNP8512 numeric
@attribute SNP8513 numeric
@attribute SNP8514 numeric
@attribute SNP8515 numeric
@attribute SNP8516 numeric
@attribute SNP8517 numeric
@attribute SNP8518 numeric
@attribute SNP8520 numeric
@attribute SNP8521 numeric
@attribute SNP8522 numeric
@attribute SNP8524 numeric
@attribute SNP8525 numeric
@attribute SNP8526 numeric
@attribute SNP8527 numeric
@attribute SNP8528 numeric
@attribute SNP8529 numeric
@attribute SNP8530 numeric
@attribute SNP8531 numeric
@attribute SNP8532 numeric
@attribute SNP8533 numeric
@attribute SNP8534 numeric
@attribute SNP8535 numeric
@attribute SNP8536 numeric
@attribute SNP8537 numeric
@attribute SNP8538 numeric
@attribute SNP8539 numeric
@attribute SNP8540 numeric
@attribute SNP8541 numeric
@attribute SNP8542 numeric
@attribute SNP8543 numeric
@attribute SNP8545 numeric
@attribute SNP8546 numeric
@attribute SNP8547 numeric
@attribute SNP8548 numeric
@attribute SNP8550 numeric
@attribute SNP8552 numeric
@attribute SNP8554 numeric
@attribute SNP8556 numeric
@attribute SNP8557 numeric
@attribute SNP8558 numeric
@attribute SNP8559 numeric
@attribute SNP8560 numeric
@attribute SNP8561 numeric
@attribute SNP8562 numeric
@attribute SNP8563 numeric
@attribute SNP8564 numeric
@attribute SNP8566 numeric
@attribute SNP8567 numeric
@attribute SNP8568 numeric
@attribute SNP8569 numeric
@attribute SNP8570 numeric
@attribute SNP8572 numeric
@attribute SNP8573 numeric
@attribute SNP8574 numeric
@attribute SNP8575 numeric
@attribute SNP8576 numeric
@attribute SNP8577 numeric
@attribute SNP8578 numeric
@attribute SNP8583 numeric
@attribute SNP8584 numeric
@attribute SNP8585 numeric
@attribute SNP8587 numeric
@attribute SNP8588 numeric
@attribute SNP8589 numeric
@attribute SNP8591 numeric
@attribute SNP8593 numeric
@attribute SNP8595 numeric
@attribute SNP8596 numeric
@attribute SNP8597 numeric
@attribute SNP8598 numeric
@attribute SNP8599 numeric
@attribute SNP8600 numeric
@attribute SNP8601 numeric
@attribute SNP8602 numeric
@attribute SNP8603 numeric
@attribute SNP8604 numeric
@attribute SNP8605 numeric
@attribute SNP8606 numeric
@attribute SNP8607 numeric
@attribute SNP8608 numeric
@attribute SNP8609 numeric
@attribute SNP8610 numeric
@attribute SNP8611 numeric
@attribute SNP8612 numeric
@attribute SNP8614 numeric
@attribute SNP8615 numeric
@attribute SNP8616 numeric
@attribute SNP8617 numeric
@attribute SNP8618 numeric
@attribute SNP8621 numeric
@attribute SNP8622 numeric
@attribute SNP8623 numeric
@attribute SNP8624 numeric
@attribute SNP8625 numeric
@attribute SNP8627 numeric
@attribute SNP8628 numeric
@attribute SNP8629 numeric
@attribute SNP8630 numeric
@attribute SNP8631 numeric
@attribute SNP8633 numeric
@attribute SNP8634 numeric
@attribute SNP8635 numeric
@attribute SNP8638 numeric
@attribute SNP8639 numeric
@attribute SNP8640 numeric
@attribute SNP8641 numeric
@attribute SNP8643 numeric
@attribute SNP8644 numeric
@attribute SNP8645 numeric
@attribute SNP8647 numeric
@attribute SNP8648 numeric
@attribute SNP8651 numeric
@attribute SNP8652 numeric
@attribute SNP8653 numeric
@attribute SNP8654 numeric
@attribute SNP8655 numeric
@attribute SNP8656 numeric
@attribute SNP8657 numeric
@attribute SNP8658 numeric
@attribute SNP8659 numeric
@attribute SNP8660 numeric
@attribute SNP8661 numeric
@attribute SNP8662 numeric
@attribute SNP8663 numeric
@attribute SNP8664 numeric
@attribute SNP8665 numeric
@attribute SNP8667 numeric
@attribute SNP8669 numeric
@attribute SNP8670 numeric
@attribute SNP8671 numeric
@attribute SNP8672 numeric
@attribute SNP8674 numeric
@attribute SNP8676 numeric
@attribute SNP8677 numeric
@attribute SNP8679 numeric
@attribute SNP8680 numeric
@attribute SNP8682 numeric
@attribute SNP8684 numeric
@attribute SNP8685 numeric
@attribute SNP8686 numeric
@attribute SNP8688 numeric
@attribute SNP8689 numeric
@attribute SNP8690 numeric
@attribute SNP8691 numeric
@attribute SNP8692 numeric
@attribute SNP8693 numeric
@attribute SNP8694 numeric
@attribute SNP8695 numeric
@attribute SNP8697 numeric
@attribute SNP8699 numeric
@attribute SNP8700 numeric
@attribute SNP8703 numeric
@attribute SNP8704 numeric
@attribute SNP8705 numeric
@attribute SNP8707 numeric
@attribute SNP8708 numeric
@attribute SNP8710 numeric
@attribute SNP8711 numeric
@attribute SNP8713 numeric
@attribute SNP8714 numeric
@attribute SNP8715 numeric
@attribute SNP8716 numeric
@attribute SNP8718 numeric
@attribute SNP8719 numeric
@attribute SNP8721 numeric
@attribute SNP8723 numeric
@attribute SNP8725 numeric
@attribute SNP8726 numeric
@attribute SNP8727 numeric
@attribute SNP8728 numeric
@attribute SNP8729 numeric
@attribute SNP8731 numeric
@attribute SNP8732 numeric
@attribute SNP8734 numeric
@attribute SNP8735 numeric
@attribute SNP8737 numeric
@attribute SNP8738 numeric
@attribute SNP8739 numeric
@attribute SNP8740 numeric
@attribute SNP8741 numeric
@attribute SNP8742 numeric
@attribute SNP8743 numeric
@attribute SNP8744 numeric
@attribute SNP8745 numeric
@attribute SNP8747 numeric
@attribute SNP8749 numeric
@attribute SNP8750 numeric
@attribute SNP8751 numeric
@attribute SNP8752 numeric
@attribute SNP8753 numeric
@attribute SNP8754 numeric
@attribute SNP8756 numeric
@attribute SNP8757 numeric
@attribute SNP8758 numeric
@attribute SNP8761 numeric
@attribute SNP8762 numeric
@attribute SNP8763 numeric
@attribute SNP8764 numeric
@attribute SNP8765 numeric
@attribute SNP8766 numeric
@attribute SNP8767 numeric
@attribute SNP8771 numeric
@attribute SNP8773 numeric
@attribute SNP8774 numeric
@attribute SNP8775 numeric
@attribute SNP8777 numeric
@attribute SNP8778 numeric
@attribute SNP8779 numeric
@attribute SNP8780 numeric
@attribute SNP8781 numeric
@attribute SNP8782 numeric
@attribute SNP8783 numeric
@attribute SNP8784 numeric
@attribute SNP8786 numeric
@attribute SNP8787 numeric
@attribute SNP8788 numeric
@attribute SNP8789 numeric
@attribute SNP8790 numeric
@attribute SNP8792 numeric
@attribute SNP8794 numeric
@attribute SNP8796 numeric
@attribute SNP8797 numeric
@attribute SNP8798 numeric
@attribute SNP8799 numeric
@attribute SNP8800 numeric
@attribute SNP8803 numeric
@attribute SNP8805 numeric
@attribute SNP8806 numeric
@attribute SNP8807 numeric
@attribute SNP8808 numeric
@attribute SNP8809 numeric
@attribute SNP8810 numeric
@attribute SNP8811 numeric
@attribute SNP8812 numeric
@attribute SNP8813 numeric
@attribute SNP8814 numeric
@attribute SNP8816 numeric
@attribute SNP8817 numeric
@attribute SNP8818 numeric
@attribute SNP8819 numeric
@attribute SNP8821 numeric
@attribute SNP8822 numeric
@attribute SNP8823 numeric
@attribute SNP8825 numeric
@attribute SNP8827 numeric
@attribute SNP8828 numeric
@attribute SNP8829 numeric
@attribute SNP8830 numeric
@attribute SNP8831 numeric
@attribute SNP8832 numeric
@attribute SNP8833 numeric
@attribute SNP8834 numeric
@attribute SNP8835 numeric
@attribute SNP8836 numeric
@attribute SNP8838 numeric
@attribute SNP8840 numeric
@attribute SNP8841 numeric
@attribute SNP8843 numeric
@attribute SNP8844 numeric
@attribute SNP8845 numeric
@attribute SNP8846 numeric
@attribute SNP8847 numeric
@attribute SNP8848 numeric
@attribute SNP8849 numeric
@attribute SNP8851 numeric
@attribute SNP8853 numeric
@attribute SNP8854 numeric
@attribute SNP8855 numeric
@attribute SNP8856 numeric
@attribute SNP8859 numeric
@attribute SNP8860 numeric
@attribute SNP8862 numeric
@attribute SNP8863 numeric
@attribute SNP8864 numeric
@attribute SNP8865 numeric
@attribute SNP8866 numeric
@attribute SNP8867 numeric
@attribute SNP8868 numeric
@attribute SNP8869 numeric
@attribute SNP8870 numeric
@attribute SNP8872 numeric
@attribute SNP8873 numeric
@attribute SNP8874 numeric
@attribute SNP8875 numeric
@attribute SNP8876 numeric
@attribute SNP8878 numeric
@attribute SNP8879 numeric
@attribute SNP8880 numeric
@attribute SNP8881 numeric
@attribute SNP8882 numeric
@attribute SNP8883 numeric
@attribute SNP8886 numeric
@attribute SNP8887 numeric
@attribute SNP8888 numeric
@attribute SNP8889 numeric
@attribute SNP8890 numeric
@attribute SNP8891 numeric
@attribute SNP8892 numeric
@attribute SNP8893 numeric
@attribute SNP8894 numeric
@attribute SNP8895 numeric
@attribute SNP8896 numeric
@attribute SNP8897 numeric
@attribute SNP8899 numeric
@attribute SNP8900 numeric
@attribute SNP8901 numeric
@attribute SNP8902 numeric
@attribute SNP8903 numeric
@attribute SNP8905 numeric
@attribute SNP8906 numeric
@attribute SNP8909 numeric
@attribute SNP8910 numeric
@attribute SNP8911 numeric
@attribute SNP8912 numeric
@attribute SNP8913 numeric
@attribute SNP8914 numeric
@attribute SNP8916 numeric
@attribute SNP8917 numeric
@attribute SNP8918 numeric
@attribute SNP8919 numeric
@attribute SNP8920 numeric
@attribute SNP8922 numeric
@attribute SNP8924 numeric
@attribute SNP8925 numeric
@attribute SNP8926 numeric
@attribute SNP8927 numeric
@attribute SNP8929 numeric
@attribute SNP8930 numeric
@attribute SNP8931 numeric
@attribute SNP8932 numeric
@attribute SNP8933 numeric
@attribute SNP8934 numeric
@attribute SNP8936 numeric
@attribute SNP8937 numeric
@attribute SNP8938 numeric
@attribute SNP8939 numeric
@attribute SNP8940 numeric
@attribute SNP8942 numeric
@attribute SNP8943 numeric
@attribute SNP8945 numeric
@attribute SNP8946 numeric
@attribute SNP8947 numeric
@attribute SNP8948 numeric
@attribute SNP8949 numeric
@attribute SNP8950 numeric
@attribute SNP8951 numeric
@attribute SNP8952 numeric
@attribute SNP8953 numeric
@attribute SNP8954 numeric
@attribute SNP8956 numeric
@attribute SNP8957 numeric
@attribute SNP8958 numeric
@attribute SNP8959 numeric
@attribute SNP8960 numeric
@attribute SNP8961 numeric
@attribute SNP8962 numeric
@attribute SNP8963 numeric
@attribute SNP8964 numeric
@attribute SNP8966 numeric
@attribute SNP8967 numeric
@attribute SNP8968 numeric
@attribute SNP8971 numeric
@attribute SNP8972 numeric
@attribute SNP8973 numeric
@attribute SNP8974 numeric
@attribute SNP8976 numeric
@attribute SNP8978 numeric
@attribute SNP8979 numeric
@attribute SNP8980 numeric
@attribute SNP8981 numeric
@attribute SNP8982 numeric
@attribute SNP8983 numeric
@attribute SNP8985 numeric
@attribute SNP8987 numeric
@attribute SNP8988 numeric
@attribute SNP8990 numeric
@attribute SNP8991 numeric
@attribute SNP8992 numeric
@attribute SNP8993 numeric
@attribute SNP8995 numeric
@attribute SNP8997 numeric
@attribute SNP8998 numeric
@attribute SNP8999 numeric
@attribute SNP9001 numeric
@attribute SNP9004 numeric
@attribute SNP9005 numeric
@attribute SNP9006 numeric
@attribute SNP9007 numeric
@attribute SNP9008 numeric
@attribute SNP9009 numeric
@attribute SNP9010 numeric
@attribute SNP9011 numeric
@attribute SNP9012 numeric
@attribute SNP9013 numeric
@attribute SNP9017 numeric
@attribute SNP9018 numeric
@attribute SNP9019 numeric
@attribute SNP9020 numeric
@attribute SNP9021 numeric
@attribute SNP9022 numeric
@attribute SNP9023 numeric
@attribute SNP9025 numeric
@attribute SNP9026 numeric
@attribute SNP9027 numeric
@attribute SNP9028 numeric
@attribute SNP9029 numeric
@attribute SNP9031 numeric
@attribute SNP9033 numeric
@attribute SNP9036 numeric
@attribute SNP9037 numeric
@attribute SNP9038 numeric
@attribute SNP9039 numeric
@attribute SNP9040 numeric
@attribute SNP9041 numeric
@attribute SNP9044 numeric
@attribute SNP9045 numeric
@attribute SNP9046 numeric
@attribute SNP9047 numeric
@attribute SNP9048 numeric
@attribute SNP9050 numeric
@attribute SNP9051 numeric
@attribute SNP9052 numeric
@attribute SNP9053 numeric
@attribute SNP9054 numeric
@attribute SNP9056 numeric
@attribute SNP9057 numeric
@attribute SNP9058 numeric
@attribute SNP9059 numeric
@attribute SNP9060 numeric
@attribute SNP9061 numeric
@attribute SNP9062 numeric
@attribute SNP9064 numeric
@attribute SNP9065 numeric
@attribute SNP9066 numeric
@attribute SNP9067 numeric
@attribute SNP9068 numeric
@attribute SNP9070 numeric
@attribute SNP9071 numeric
@attribute SNP9073 numeric
@attribute SNP9075 numeric
@attribute SNP9076 numeric
@attribute SNP9077 numeric
@attribute SNP9078 numeric
@attribute SNP9079 numeric
@attribute SNP9081 numeric
@attribute SNP9082 numeric
@attribute SNP9083 numeric
@attribute SNP9084 numeric
@attribute SNP9085 numeric
@attribute SNP9087 numeric
@attribute SNP9089 numeric
@attribute SNP9090 numeric
@attribute SNP9091 numeric
@attribute SNP9092 numeric
@attribute SNP9094 numeric
@attribute SNP9095 numeric
@attribute SNP9096 numeric
@attribute SNP9098 numeric
@attribute SNP9099 numeric
@attribute SNP9100 numeric
@attribute SNP9101 numeric
@attribute SNP9103 numeric
@attribute SNP9105 numeric
@attribute SNP9106 numeric
@attribute SNP9107 numeric
@attribute SNP9108 numeric
@attribute SNP9111 numeric
@attribute SNP9112 numeric
@attribute SNP9113 numeric
@attribute SNP9114 numeric
@attribute SNP9115 numeric
@attribute SNP9116 numeric
@attribute SNP9117 numeric
@attribute SNP9118 numeric
@attribute SNP9119 numeric
@attribute SNP9120 numeric
@attribute SNP9121 numeric
@attribute SNP9124 numeric
@attribute SNP9125 numeric
@attribute SNP9126 numeric
@attribute SNP9128 numeric
@attribute SNP9129 numeric
@attribute SNP9131 numeric
@attribute SNP9133 numeric
@attribute SNP9134 numeric
@attribute SNP9135 numeric
@attribute SNP9138 numeric
@attribute SNP9139 numeric
@attribute SNP9140 numeric
@attribute SNP9141 numeric
@attribute SNP9142 numeric
@attribute SNP9143 numeric
@attribute SNP9144 numeric
@attribute SNP9145 numeric
@attribute SNP9147 numeric
@attribute SNP9149 numeric
@attribute SNP9150 numeric
@attribute SNP9151 numeric
@attribute SNP9152 numeric
@attribute SNP9153 numeric
@attribute SNP9154 numeric
@attribute SNP9155 numeric
@attribute SNP9158 numeric
@attribute SNP9159 numeric
@attribute SNP9160 numeric
@attribute SNP9161 numeric
@attribute SNP9164 numeric
@attribute SNP9166 numeric
@attribute SNP9167 numeric
@attribute SNP9168 numeric
@attribute SNP9169 numeric
@attribute SNP9170 numeric
@attribute SNP9173 numeric
@attribute SNP9175 numeric
@attribute SNP9176 numeric
@attribute SNP9177 numeric
@attribute SNP9178 numeric
@attribute SNP9180 numeric
@attribute SNP9182 numeric
@attribute SNP9184 numeric
@attribute SNP9185 numeric
@attribute SNP9186 numeric
@attribute SNP9187 numeric
@attribute SNP9189 numeric
@attribute SNP9191 numeric
@attribute SNP9192 numeric
@attribute SNP9194 numeric
@attribute SNP9195 numeric
@attribute SNP9197 numeric
@attribute SNP9198 numeric
@attribute SNP9199 numeric
@attribute SNP9200 numeric
@attribute SNP9202 numeric
@attribute SNP9203 numeric
@attribute SNP9204 numeric
@attribute SNP9206 numeric
@attribute SNP9208 numeric
@attribute SNP9209 numeric
@attribute SNP9211 numeric
@attribute SNP9212 numeric
@attribute SNP9213 numeric
@attribute SNP9214 numeric
@attribute SNP9215 numeric
@attribute SNP9217 numeric
@attribute SNP9218 numeric
@attribute SNP9219 numeric
@attribute SNP9220 numeric
@attribute SNP9222 numeric
@attribute SNP9223 numeric
@attribute SNP9224 numeric
@attribute SNP9225 numeric
@attribute SNP9227 numeric
@attribute SNP9229 numeric
@attribute SNP9230 numeric
@attribute SNP9231 numeric
@attribute SNP9232 numeric
@attribute SNP9233 numeric
@attribute SNP9235 numeric
@attribute SNP9236 numeric
@attribute SNP9237 numeric
@attribute SNP9239 numeric
@attribute SNP9240 numeric
@attribute SNP9241 numeric
@attribute SNP9242 numeric
@attribute SNP9244 numeric
@attribute SNP9246 numeric
@attribute SNP9247 numeric
@attribute SNP9248 numeric
@attribute SNP9250 numeric
@attribute SNP9251 numeric
@attribute SNP9252 numeric
@attribute SNP9253 numeric
@attribute SNP9255 numeric
@attribute SNP9256 numeric
@attribute SNP9259 numeric
@attribute SNP9260 numeric
@attribute SNP9261 numeric
@attribute SNP9262 numeric
@attribute SNP9263 numeric
@attribute SNP9264 numeric
@attribute SNP9267 numeric
@attribute SNP9268 numeric
@attribute SNP9269 numeric
@attribute SNP9270 numeric
@attribute SNP9271 numeric
@attribute SNP9272 numeric
@attribute SNP9273 numeric
@attribute SNP9275 numeric
@attribute SNP9276 numeric
@attribute SNP9278 numeric
@attribute SNP9279 numeric
@attribute SNP9280 numeric
@attribute SNP9281 numeric
@attribute SNP9282 numeric
@attribute SNP9283 numeric
@attribute SNP9284 numeric
@attribute SNP9285 numeric
@attribute SNP9287 numeric
@attribute SNP9288 numeric
@attribute SNP9289 numeric
@attribute SNP9290 numeric
@attribute SNP9292 numeric
@attribute SNP9293 numeric
@attribute SNP9294 numeric
@attribute SNP9295 numeric
@attribute SNP9297 numeric
@attribute SNP9298 numeric
@attribute SNP9299 numeric
@attribute SNP9301 numeric
@attribute SNP9302 numeric
@attribute SNP9304 numeric
@attribute SNP9305 numeric
@attribute SNP9306 numeric
@attribute SNP9307 numeric
@attribute SNP9308 numeric
@attribute SNP9309 numeric
@attribute SNP9310 numeric
@attribute SNP9313 numeric
@attribute SNP9315 numeric
@attribute SNP9316 numeric
@attribute SNP9317 numeric
@attribute SNP9319 numeric
@attribute SNP9320 numeric
@attribute SNP9321 numeric
@attribute SNP9322 numeric
@attribute SNP9323 numeric
@attribute SNP9324 numeric
@attribute SNP9326 numeric
@attribute SNP9327 numeric
@attribute SNP9328 numeric
@attribute SNP9329 numeric
@attribute SNP9331 numeric
@attribute SNP9332 numeric
@attribute SNP9333 numeric
@attribute SNP9336 numeric
@attribute SNP9338 numeric
@attribute SNP9339 numeric
@attribute SNP9340 numeric
@attribute SNP9341 numeric
@attribute SNP9342 numeric
@attribute SNP9344 numeric
@attribute SNP9345 numeric
@attribute SNP9346 numeric
@attribute SNP9347 numeric
@attribute SNP9348 numeric
@attribute SNP9349 numeric
@attribute SNP9350 numeric
@attribute SNP9352 numeric
@attribute SNP9354 numeric
@attribute SNP9355 numeric
@attribute SNP9356 numeric
@attribute SNP9357 numeric
@attribute SNP9358 numeric
@attribute SNP9359 numeric
@attribute SNP9360 numeric
@attribute SNP9361 numeric
@attribute SNP9363 numeric
@attribute SNP9365 numeric
@attribute SNP9366 numeric
@attribute SNP9371 numeric
@attribute SNP9373 numeric
@attribute SNP9374 numeric
@attribute SNP9375 numeric
@attribute SNP9376 numeric
@attribute SNP9378 numeric
@attribute SNP9379 numeric
@attribute SNP9381 numeric
@attribute SNP9382 numeric
@attribute SNP9383 numeric
@attribute SNP9384 numeric
@attribute SNP9385 numeric
@attribute SNP9386 numeric
@attribute SNP9388 numeric
@attribute SNP9390 numeric
@attribute SNP9392 numeric
@attribute SNP9393 numeric
@attribute SNP9395 numeric
@attribute SNP9397 numeric
@attribute SNP9398 numeric
@attribute SNP9399 numeric
@attribute SNP9400 numeric
@attribute SNP9401 numeric
@attribute SNP9402 numeric
@attribute SNP9403 numeric
@attribute SNP9405 numeric
@attribute SNP9407 numeric
@attribute SNP9408 numeric
@attribute SNP9409 numeric
@attribute SNP9410 numeric
@attribute SNP9411 numeric
@attribute SNP9412 numeric
@attribute SNP9413 numeric
@attribute SNP9414 numeric
@attribute SNP9415 numeric
@attribute SNP9417 numeric
@attribute SNP9418 numeric
@attribute SNP9419 numeric
@attribute SNP9420 numeric
@attribute SNP9421 numeric
@attribute SNP9424 numeric
@attribute SNP9425 numeric
@attribute SNP9427 numeric
@attribute SNP9428 numeric
@attribute SNP9429 numeric
@attribute SNP9430 numeric
@attribute SNP9431 numeric
@attribute SNP9432 numeric
@attribute SNP9433 numeric
@attribute SNP9434 numeric
@attribute SNP9435 numeric
@attribute SNP9436 numeric
@attribute SNP9438 numeric
@attribute SNP9440 numeric
@attribute SNP9443 numeric
@attribute SNP9445 numeric
@attribute SNP9446 numeric
@attribute SNP9447 numeric
@attribute SNP9448 numeric
@attribute SNP9449 numeric
@attribute SNP9450 numeric
@attribute SNP9451 numeric
@attribute SNP9452 numeric
@attribute SNP9453 numeric
@attribute SNP9454 numeric
@attribute SNP9456 numeric
@attribute SNP9457 numeric
@attribute SNP9458 numeric
@attribute SNP9459 numeric
@attribute SNP9460 numeric
@attribute SNP9461 numeric
@attribute SNP9462 numeric
@attribute SNP9463 numeric
@attribute SNP9464 numeric
@attribute SNP9465 numeric
@attribute SNP9466 numeric
@attribute SNP9467 numeric
@attribute SNP9468 numeric
@attribute SNP9469 numeric
@attribute SNP9470 numeric
@attribute SNP9472 numeric
@attribute SNP9473 numeric
@attribute SNP9474 numeric
@attribute SNP9475 numeric
@attribute SNP9476 numeric
@attribute SNP9477 numeric
@attribute SNP9479 numeric
@attribute SNP9480 numeric
@attribute SNP9481 numeric
@attribute SNP9484 numeric
@attribute SNP9485 numeric
@attribute SNP9486 numeric
@attribute SNP9487 numeric
@attribute SNP9488 numeric
@attribute SNP9489 numeric
@attribute SNP9490 numeric
@attribute SNP9491 numeric
@attribute SNP9492 numeric
@attribute SNP9493 numeric
@attribute SNP9494 numeric
@attribute SNP9495 numeric
@attribute SNP9496 numeric
@attribute SNP9497 numeric
@attribute SNP9498 numeric
@attribute SNP9499 numeric
@attribute SNP9500 numeric
@attribute SNP9502 numeric
@attribute SNP9503 numeric
@attribute SNP9504 numeric
@attribute SNP9507 numeric
@attribute SNP9508 numeric
@attribute SNP9510 numeric
@attribute SNP9511 numeric
@attribute SNP9512 numeric
@attribute SNP9513 numeric
@attribute SNP9514 numeric
@attribute SNP9515 numeric
@attribute SNP9516 numeric
@attribute SNP9517 numeric
@attribute SNP9518 numeric
@attribute SNP9519 numeric
@attribute SNP9521 numeric
@attribute SNP9522 numeric
@attribute SNP9523 numeric
@attribute SNP9524 numeric
@attribute SNP9525 numeric
@attribute SNP9526 numeric
@attribute SNP9528 numeric
@attribute SNP9529 numeric
@attribute SNP9530 numeric
@attribute SNP9531 numeric
@attribute SNP9533 numeric
@attribute SNP9534 numeric
@attribute SNP9535 numeric
@attribute SNP9536 numeric
@attribute SNP9537 numeric
@attribute SNP9538 numeric
@attribute SNP9539 numeric
@attribute SNP9540 numeric
@attribute SNP9541 numeric
@attribute SNP9542 numeric
@attribute SNP9543 numeric
@attribute SNP9544 numeric
@attribute SNP9545 numeric
@attribute SNP9546 numeric
@attribute SNP9547 numeric
@attribute SNP9548 numeric
@attribute SNP9549 numeric
@attribute SNP9550 numeric
@attribute SNP9552 numeric
@attribute SNP9553 numeric
@attribute SNP9554 numeric
@attribute SNP9555 numeric
@attribute SNP9557 numeric
@attribute SNP9558 numeric
@attribute SNP9560 numeric
@attribute SNP9561 numeric
@attribute SNP9564 numeric
@attribute SNP9565 numeric
@attribute SNP9566 numeric
@attribute SNP9567 numeric
@attribute SNP9569 numeric
@attribute SNP9570 numeric
@attribute SNP9571 numeric
@attribute SNP9573 numeric
@attribute SNP9574 numeric
@attribute SNP9575 numeric
@attribute SNP9576 numeric
@attribute SNP9577 numeric
@attribute SNP9578 numeric
@attribute SNP9580 numeric
@attribute SNP9582 numeric
@attribute SNP9583 numeric
@attribute SNP9586 numeric
@attribute SNP9587 numeric
@attribute SNP9588 numeric
@attribute SNP9591 numeric
@attribute SNP9592 numeric
@attribute SNP9593 numeric
@attribute SNP9594 numeric
@attribute SNP9595 numeric
@attribute SNP9596 numeric
@attribute SNP9598 numeric
@attribute SNP9600 numeric
@attribute SNP9601 numeric
@attribute SNP9602 numeric
@attribute SNP9603 numeric
@attribute SNP9604 numeric
@attribute SNP9605 numeric
@attribute SNP9606 numeric
@attribute SNP9607 numeric
@attribute SNP9608 numeric
@attribute SNP9609 numeric
@attribute SNP9610 numeric
@attribute SNP9611 numeric
@attribute SNP9612 numeric
@attribute SNP9613 numeric
@attribute SNP9614 numeric
@attribute SNP9616 numeric
@attribute SNP9617 numeric
@attribute SNP9618 numeric
@attribute SNP9619 numeric
@attribute SNP9620 numeric
@attribute SNP9621 numeric
@attribute SNP9622 numeric
@attribute SNP9623 numeric
@attribute SNP9624 numeric
@attribute SNP9626 numeric
@attribute SNP9628 numeric
@attribute SNP9629 numeric
@attribute SNP9630 numeric
@attribute SNP9632 numeric
@attribute SNP9633 numeric
@attribute SNP9635 numeric
@attribute SNP9636 numeric
@attribute SNP9637 numeric
@attribute SNP9638 numeric
@attribute SNP9640 numeric
@attribute SNP9641 numeric
@attribute SNP9643 numeric
@attribute SNP9646 numeric
@attribute SNP9648 numeric
@attribute SNP9650 numeric
@attribute SNP9653 numeric
@attribute SNP9654 numeric
@attribute SNP9655 numeric
@attribute SNP9656 numeric
@attribute SNP9659 numeric
@attribute SNP9661 numeric
@attribute SNP9662 numeric
@attribute SNP9663 numeric
@attribute SNP9665 numeric
@attribute SNP9666 numeric
@attribute SNP9667 numeric
@attribute SNP9668 numeric
@attribute SNP9670 numeric
@attribute SNP9672 numeric
@attribute SNP9674 numeric
@attribute SNP9675 numeric
@attribute SNP9676 numeric
@attribute SNP9677 numeric
@attribute SNP9679 numeric
@attribute SNP9680 numeric
@attribute SNP9682 numeric
@attribute SNP9683 numeric
@attribute SNP9685 numeric
@attribute SNP9687 numeric
@attribute SNP9688 numeric
@attribute SNP9689 numeric
@attribute SNP9690 numeric
@attribute SNP9691 numeric
@attribute SNP9692 numeric
@attribute SNP9693 numeric
@attribute SNP9694 numeric
@attribute SNP9695 numeric
@attribute SNP9696 numeric
@attribute SNP9697 numeric
@attribute SNP9698 numeric
@attribute SNP9699 numeric
@attribute SNP9700 numeric
@attribute SNP9701 numeric
@attribute SNP9702 numeric
@attribute SNP9703 numeric
@attribute SNP9704 numeric
@attribute SNP9705 numeric
@attribute SNP9706 numeric
@attribute SNP9707 numeric
@attribute SNP9709 numeric
@attribute SNP9711 numeric
@attribute SNP9712 numeric
@attribute SNP9713 numeric
@attribute SNP9714 numeric
@attribute SNP9716 numeric
@attribute SNP9717 numeric
@attribute SNP9718 numeric
@attribute SNP9719 numeric
@attribute SNP9720 numeric
@attribute SNP9721 numeric
@attribute SNP9722 numeric
@attribute SNP9723 numeric
@attribute SNP9724 numeric
@attribute SNP9726 numeric
@attribute SNP9727 numeric
@attribute SNP9728 numeric
@attribute SNP9731 numeric
@attribute SNP9732 numeric
@attribute SNP9733 numeric
@attribute SNP9735 numeric
@attribute SNP9736 numeric
@attribute SNP9737 numeric
@attribute SNP9739 numeric
@attribute SNP9741 numeric
@attribute SNP9742 numeric
@attribute SNP9743 numeric
@attribute SNP9745 numeric
@attribute SNP9746 numeric
@attribute SNP9747 numeric
@attribute SNP9748 numeric
@attribute SNP9749 numeric
@attribute SNP9751 numeric
@attribute SNP9753 numeric
@attribute SNP9755 numeric
@attribute SNP9756 numeric
@attribute SNP9757 numeric
@attribute SNP9759 numeric
@attribute SNP9760 numeric
@attribute SNP9761 numeric
@attribute SNP9762 numeric
@attribute SNP9764 numeric
@attribute SNP9765 numeric
@attribute SNP9766 numeric
@attribute SNP9770 numeric
@attribute SNP9771 numeric
@attribute SNP9772 numeric
@attribute SNP9773 numeric
@attribute SNP9775 numeric
@attribute SNP9777 numeric
@attribute SNP9780 numeric
@attribute SNP9782 numeric
@attribute SNP9783 numeric
@attribute SNP9785 numeric
@attribute SNP9786 numeric
@attribute SNP9787 numeric
@attribute SNP9788 numeric
@attribute SNP9789 numeric
@attribute SNP9790 numeric
@attribute SNP9792 numeric
@attribute SNP9793 numeric
@attribute SNP9794 numeric
@attribute SNP9795 numeric
@attribute SNP9797 numeric
@attribute SNP9798 numeric
@attribute SNP9799 numeric
@attribute SNP9800 numeric
@attribute SNP9801 numeric
@attribute SNP9803 numeric
@attribute SNP9804 numeric
@attribute SNP9805 numeric
@attribute SNP9806 numeric
@attribute SNP9807 numeric
@attribute SNP9808 numeric
@attribute SNP9809 numeric
@attribute SNP9810 numeric
@attribute SNP9811 numeric
@attribute SNP9813 numeric
@attribute SNP9814 numeric
@attribute SNP9815 numeric
@attribute SNP9816 numeric
@attribute SNP9817 numeric
@attribute SNP9818 numeric
@attribute SNP9819 numeric
@attribute SNP9821 numeric
@attribute SNP9822 numeric
@attribute SNP9825 numeric
@attribute SNP9826 numeric
@attribute SNP9827 numeric
@attribute SNP9828 numeric
@attribute SNP9829 numeric
@attribute SNP9830 numeric
@attribute SNP9831 numeric
@attribute SNP9832 numeric
@attribute SNP9833 numeric
@attribute SNP9835 numeric
@attribute SNP9836 numeric
@attribute SNP9837 numeric
@attribute SNP9839 numeric
@attribute SNP9840 numeric
@attribute SNP9841 numeric
@attribute SNP9842 numeric
@attribute SNP9843 numeric
@attribute SNP9844 numeric
@attribute SNP9846 numeric
@attribute SNP9847 numeric
@attribute SNP9848 numeric
@attribute SNP9849 numeric
@attribute SNP9850 numeric
@attribute SNP9851 numeric
@attribute SNP9852 numeric
@attribute SNP9853 numeric
@attribute SNP9854 numeric
@attribute SNP9855 numeric
@attribute SNP9856 numeric
@attribute SNP9858 numeric
@attribute SNP9859 numeric
@attribute SNP9860 numeric
@attribute SNP9861 numeric
@attribute SNP9862 numeric
@attribute SNP9863 numeric
@attribute SNP9864 numeric
@attribute SNP9865 numeric
@attribute SNP9866 numeric
@attribute SNP9867 numeric
@attribute SNP9869 numeric
@attribute SNP9870 numeric
@attribute SNP9871 numeric
@attribute SNP9872 numeric
@attribute SNP9873 numeric
@attribute SNP9874 numeric
@attribute SNP9875 numeric
@attribute SNP9876 numeric
@attribute SNP9877 numeric
@attribute SNP9878 numeric
@attribute SNP9879 numeric
@attribute SNP9880 numeric
@attribute SNP9881 numeric
@attribute SNP9883 numeric
@attribute SNP9886 numeric
@attribute SNP9887 numeric
@attribute SNP9888 numeric
@attribute SNP9889 numeric
@attribute SNP9890 numeric
@attribute SNP9891 numeric
@attribute SNP9892 numeric
@attribute SNP9893 numeric
@attribute SNP9894 numeric
@attribute SNP9895 numeric
@attribute SNP9896 numeric
@attribute SNP9897 numeric
@attribute SNP9898 numeric
@attribute SNP9899 numeric
@attribute SNP9900 numeric
@attribute SNP9901 numeric
@attribute SNP9902 numeric
@attribute SNP9904 numeric
@attribute SNP9905 numeric
@attribute SNP9906 numeric
@attribute SNP9908 numeric
@attribute SNP9909 numeric
@attribute SNP9911 numeric
@attribute SNP9912 numeric
@attribute SNP9913 numeric
@attribute SNP9914 numeric
@attribute SNP9915 numeric
@attribute SNP9917 numeric
@attribute SNP9919 numeric
@attribute SNP9920 numeric
@attribute SNP9921 numeric
@attribute SNP9924 numeric
@attribute SNP9925 numeric
@attribute SNP9926 numeric
@attribute SNP9927 numeric
@attribute SNP9928 numeric
@attribute SNP9930 numeric
@attribute SNP9932 numeric
@attribute SNP9933 numeric
@attribute SNP9934 numeric
@attribute SNP9935 numeric
@attribute SNP9936 numeric
@attribute SNP9937 numeric
@attribute SNP9938 numeric
@attribute SNP9939 numeric
@attribute SNP9940 numeric
@attribute SNP9942 numeric
@attribute SNP9943 numeric
@attribute SNP9944 numeric
@attribute SNP9945 numeric
@attribute SNP9947 numeric
@attribute SNP9948 numeric
@attribute SNP9949 numeric
@attribute SNP9950 numeric
@attribute SNP9951 numeric
@attribute SNP9952 numeric
@attribute SNP9953 numeric
@attribute SNP9954 numeric
@attribute SNP9955 numeric
@attribute SNP9956 numeric
@attribute SNP9957 numeric
@attribute SNP9958 numeric
@attribute SNP9960 numeric
@attribute SNP9961 numeric
@attribute SNP9963 numeric
@attribute SNP9964 numeric
@attribute SNP9965 numeric
@attribute SNP9966 numeric
@attribute SNP9968 numeric
@attribute SNP9970 numeric
@attribute SNP9971 numeric
@attribute SNP9973 numeric
@attribute SNP9974 numeric
@attribute SNP9976 numeric
@attribute SNP9977 numeric
@attribute SNP9978 numeric
@attribute SNP9980 numeric
@attribute SNP9981 numeric
@attribute SNP9982 numeric
@attribute SNP9983 numeric
@attribute SNP9984 numeric
@attribute SNP9985 numeric
@attribute SNP9986 numeric
@attribute SNP9988 numeric
@attribute SNP9989 numeric
@attribute SNP9990 numeric
@attribute SNP9992 numeric
@attribute SNP9993 numeric
@attribute SNP9996 numeric
@attribute SNP9997 numeric
@attribute SNP9998 numeric
@attribute SNP9999 numeric
@attribute SNP10000 numeric
@attribute fenotipo_sim numeric

@data
1,1,2,1,2,1,1,1,2,2,1,1,1,1,2,1,1,3,1,1,1,2,2,2,2,1,2,3,1,2,1,1,1,1,1,2,2,1,2,1,2,1,1,1,1,2,1,1,1,1,2,2,2,1,1,2,1,1,1,1,1,2,1,1,2,2,3,1,2,2,2,2,2,1,2,3,1,2,1,3,1,1,1,2,1,1,2,1,1,2,1,1,1,2,3,1,1,1,2,1,3,1,2,1,2,1,2,1,1,1,1,2,2,1,1,1,1,1,1,2,1,1,1,1,1,2,1,1,1,1,1,1,1,1,1,1,2,2,1,2,2,2,2,1,3,1,1,3,1,1,2,1,1,1,1,2,2,2,2,1,1,1,2,2,3,1,2,2,2,1,1,3,1,2,3,1,1,1,2,1,1,1,1,2,1,1,1,1,1,3,3,1,2,1,2,2,1,2,2,2,1,1,1,1,2,1,2,2,2,2,1,2,3,2,2,2,1,3,1,2,1,1,1,2,1,1,2,1,1,1,2,3,1,1,2,1,2,1,2,1,1,1,1,2,2,1,1,1,2,2,2,2,1,1,1,1,2,2,1,1,2,2,3,1,2,1,1,1,1,1,1,1,2,2,1,1,2,2,1,2,1,2,2,1,2,2,1,1,1,1,1,1,1,3,3,1,1,2,1,1,1,3,2,2,2,2,2,1,1,2,2,1,1,1,2,1,1,1,1,3,1,1,3,1,2,2,1,2,2,2,1,2,1,2,2,2,1,3,1,1,1,2,1,2,1,2,1,2,1,1,1,2,1,2,1,2,1,3,1,2,2,1,2,2,2,2,1,1,1,1,1,1,1,2,3,1,2,3,1,1,1,1,1,2,1,1,2,1,1,3,1,3,2,2,1,3,1,2,1,2,2,2,1,1,1,1,2,1,2,1,1,1,1,1,1,1,3,2,1,1,1,2,1,2,3,1,2,1,1,1,2,1,2,1,3,2,3,2,2,2,1,2,1,1,1,1,1,1,1,3,3,2,2,1,1,1,2,1,1,1,2,1,1,1,2,1,2,2,1,2,2,2,2,1,2,2,2,2,2,1,2,1,2,1,1,1,1,2,1,1,1,1,1,1,2,1,2,2,1,1,2,1,1,1,2,2,1,1,1,2,2,1,1,1,2,1,1,1,1,1,1,2,1,2,1,2,2,1,2,1,1,3,2,2,1,2,2,1,2,2,3,2,1,1,1,1,1,2,2,1,1,2,1,2,1,1,2,2,1,2,1,2,1,1,1,1,1,3,1,1,1,1,1,1,2,1,1,1,2,1,1,3,2,1,2,1,1,1,2,1,1,1,2,1,2,1,1,2,1,1,2,2,1,2,1,2,1,1,3,2,2,1,2,2,1,2,2,2,1,1,2,1,1,1,2,3,2,1,1,3,1,1,2,2,1,1,1,1,1,2,2,2,3,2,2,3,1,1,1,1,3,2,1,1,2,1,2,2,1,1,1,2,1,2,2,2,1,3,2,1,1,1,3,3,2,3,2,1,1,1,2,1,2,1,1,1,2,1,1,1,1,1,1,1,1,2,1,1,1,2,1,2,1,1,1,1,1,1,3,2,2,2,1,1,1,1,2,1,2,2,1,1,1,2,1,2,1,1,2,1,1,1,1,2,1,2,1,3,1,2,1,3,1,1,1,1,1,1,1,2,1,2,1,3,1,2,2,2,1,1,1,2,1,2,1,1,1,2,2,2,2,1,1,2,2,1,1,2,1,1,1,1,2,1,3,1,2,2,1,1,1,1,1,2,2,2,2,1,2,2,1,2,1,2,1,1,2,1,2,3,1,1,1,1,1,2,2,1,2,1,2,1,1,1,1,1,1,1,3,2,2,2,2,1,1,2,1,1,1,1,1,1,2,1,1,2,2,2,3,2,2,3,2,1,1,1,1,2,1,2,1,1,1,2,2,2,2,1,1,2,1,1,1,1,1,1,1,1,2,1,1,1,2,2,2,1,1,2,2,1,2,3,1,1,1,1,3,1,2,1,2,1,1,1,1,1,1,1,2,1,1,2,1,2,2,2,1,1,1,1,1,1,1,1,2,2,1,3,1,2,2,2,2,1,1,1,1,1,1,1,1,2,2,1,3,1,3,1,2,1,1,2,1,1,2,2,3,2,1,1,2,1,2,1,1,2,2,1,1,2,1,1,1,1,1,1,2,1,2,2,1,2,1,1,2,2,1,1,1,1,1,2,1,1,1,2,1,1,1,1,2,2,3,1,2,1,3,1,1,1,2,2,1,1,1,2,1,1,2,1,2,1,2,2,2,1,1,1,1,2,1,2,1,1,1,1,2,1,1,1,1,2,2,2,2,3,2,2,2,1,2,1,1,1,1,2,3,2,2,1,1,2,2,1,2,3,3,2,1,2,1,2,3,2,1,3,2,2,1,1,2,1,2,2,2,1,1,1,1,1,1,1,2,2,1,1,2,3,1,2,2,2,1,1,1,2,1,1,1,2,1,1,1,2,1,3,1,1,1,2,1,2,1,1,3,1,1,1,1,1,1,2,2,1,1,3,1,1,1,2,2,1,2,1,1,1,2,1,2,1,2,1,2,1,1,2,2,1,2,2,1,1,1,2,2,1,2,1,1,1,1,1,1,1,1,1,3,1,1,1,2,2,2,2,2,1,1,2,3,1,1,1,3,1,2,2,2,2,3,1,3,2,1,1,1,1,1,1,3,1,2,2,1,2,1,1,3,1,1,1,2,1,1,3,1,1,1,1,2,2,2,2,1,2,1,1,1,1,2,2,2,1,3,1,1,1,1,2,1,1,1,1,1,1,2,2,1,2,1,3,1,1,3,2,2,2,2,2,2,1,1,2,1,1,1,1,1,2,3,1,1,1,1,1,1,1,2,1,1,2,1,1,2,3,1,2,2,1,2,2,1,3,1,2,3,2,1,1,1,2,2,1,2,2,1,1,2,1,1,1,2,1,2,1,1,2,1,1,2,2,2,1,3,3,2,1,1,1,2,2,3,2,1,1,1,1,2,2,2,2,1,1,1,1,2,2,2,2,1,1,2,2,2,1,2,2,2,1,1,3,1,2,1,2,2,1,1,2,1,1,2,2,2,3,2,2,1,1,2,2,1,2,1,2,2,1,1,2,3,1,3,2,1,1,1,2,2,2,2,3,2,1,1,2,1,3,1,2,3,1,2,2,1,3,1,2,1,1,1,1,1,2,1,1,1,2,2,2,2,1,2,1,1,2,2,1,1,1,1,2,3,2,1,2,1,1,1,2,2,1,1,2,1,2,1,2,2,1,1,1,1,2,1,1,1,2,2,3,3,1,1,3,1,1,1,2,1,2,1,1,1,1,2,1,1,1,1,1,1,2,1,1,2,1,1,1,3,2,1,1,1,2,1,1,1,1,3,2,3,1,2,2,1,2,1,2,1,2,1,3,1,1,2,1,2,1,1,2,1,2,2,2,1,1,3,1,2,1,1,2,2,1,3,3,1,2,1,2,1,1,2,1,2,1,2,1,1,1,1,1,1,2,1,1,1,2,1,1,2,1,1,3,1,2,2,1,1,2,2,2,1,3,3,1,1,2,1,1,1,2,1,2,2,1,1,2,1,1,1,1,1,3,1,1,1,2,1,1,1,1,1,1,2,2,1,2,1,2,1,1,1,1,1,1,3,1,2,1,1,1,1,2,1,3,2,2,3,2,1,1,2,2,1,1,3,1,1,1,2,1,2,1,2,1,1,1,1,1,1,1,1,1,2,1,1,2,1,1,1,1,1,2,2,1,1,1,1,2,3,1,1,2,3,2,2,1,1,1,1,1,1,2,1,2,3,1,1,1,1,2,1,2,1,2,1,1,1,1,1,1,1,1,1,1,2,1,2,2,2,2,1,1,2,1,3,1,1,1,1,2,2,3,2,2,3,1,3,1,2,3,1,1,2,1,1,2,2,1,1,2,1,2,1,2,2,2,2,1,2,2,1,1,1,1,3,1,1,2,2,1,1,2,1,3,3,1,1,1,1,2,2,2,2,1,1,2,1,1,1,1,1,1,2,2,3,2,2,3,1,1,2,3,1,1,1,1,2,1,1,2,1,1,1,1,2,1,1,3,3,1,2,1,1,1,2,1,1,2,1,1,1,1,1,1,1,1,2,1,2,2,1,1,3,2,2,2,3,1,2,2,2,2,1,2,2,2,2,2,2,1,3,1,1,2,1,1,2,2,2,1,1,1,2,1,1,2,1,2,2,2,1,2,2,2,1,2,1,2,1,1,2,2,2,1,2,1,1,2,1,2,1,2,1,1,1,1,1,1,2,1,1,1,1,2,2,1,1,2,2,1,2,1,1,2,1,2,1,1,1,2,1,1,1,2,2,1,1,2,1,1,2,2,1,1,2,2,1,2,2,3,2,1,2,2,1,3,1,2,1,1,1,1,1,1,1,2,1,3,1,2,1,1,2,1,1,2,2,1,1,1,1,2,2,1,1,1,1,2,1,3,1,1,3,2,3,2,1,3,1,1,1,2,1,2,2,2,1,1,2,1,2,1,1,1,2,1,2,2,2,1,2,1,1,2,2,1,1,2,2,2,2,2,1,1,2,2,1,2,1,2,1,1,1,1,1,1,1,2,1,2,1,1,2,2,1,1,1,1,1,2,3,1,2,3,1,1,1,2,1,1,1,1,3,1,1,2,1,1,1,2,1,1,2,1,2,3,2,1,2,1,1,1,1,1,2,1,1,1,2,2,2,1,2,1,1,2,1,1,1,2,1,1,2,1,2,1,2,3,1,1,1,1,1,1,1,1,1,1,1,1,1,1,3,1,1,1,1,1,1,1,2,2,1,1,1,2,1,1,3,1,1,2,1,2,1,2,1,1,2,1,2,1,1,1,1,1,1,1,3,1,3,1,1,1,3,1,2,2,2,2,1,2,2,2,1,2,2,3,2,3,2,2,1,2,1,1,1,1,2,1,1,1,1,2,1,1,2,3,1,1,2,1,2,1,1,3,1,1,2,2,1,1,1,2,1,1,1,1,1,1,2,1,1,2,2,1,1,2,1,1,1,1,1,1,1,2,2,1,2,2,1,1,1,3,3,1,1,1,1,2,1,2,1,1,1,2,2,1,3,1,2,1,2,1,3,2,1,1,2,1,1,2,1,2,1,2,3,2,1,1,1,2,2,2,3,1,1,1,1,2,1,2,1,2,1,1,1,1,1,2,2,2,2,1,1,2,3,2,1,2,1,2,1,2,1,1,2,3,2,2,1,1,1,1,1,1,3,2,1,1,2,1,2,1,1,2,2,1,2,2,1,1,1,2,1,1,1,1,3,2,1,1,2,1,1,1,2,1,1,1,2,2,1,1,1,1,3,2,2,1,1,2,1,1,2,1,2,1,2,1,2,1,1,2,1,1,1,2,1,1,3,2,1,2,1,1,1,1,2,1,2,2,1,3,2,2,1,2,2,1,2,3,1,2,1,1,1,1,2,1,1,1,1,2,2,1,2,1,2,1,2,1,1,2,2,1,2,1,1,2,1,1,2,1,1,2,2,3,2,1,1,1,2,1,2,1,2,2,2,1,2,1,1,3,1,1,2,2,2,1,1,1,2,1,2,3,1,1,2,1,2,2,2,2,1,1,1,1,3,2,3,1,2,1,2,1,2,1,2,1,1,2,2,2,2,1,1,1,1,3,2,2,1,1,1,1,1,2,1,1,3,1,2,2,1,2,3,1,1,1,1,1,1,2,2,2,2,2,1,2,1,1,1,2,1,2,2,1,1,2,2,2,2,2,1,2,1,1,1,1,1,1,1,1,2,2,2,1,1,2,2,2,2,2,3,1,1,3,1,2,2,2,2,2,1,2,1,2,2,2,2,1,1,2,2,2,2,1,3,2,1,1,1,1,2,1,2,1,1,2,1,1,2,3,1,1,2,1,1,1,3,1,2,2,1,1,1,1,2,1,3,1,2,1,2,1,2,1,2,2,1,2,2,3,1,1,1,1,2,1,1,1,1,1,3,2,1,2,2,1,1,1,2,2,1,1,1,1,1,1,2,2,2,2,2,2,1,2,1,1,2,1,2,2,1,1,2,1,1,1,1,1,2,2,2,1,1,1,2,3,2,1,1,1,1,1,3,1,3,2,2,2,3,1,1,1,2,1,1,2,2,2,1,2,2,2,1,1,2,1,1,1,3,2,1,1,1,2,2,1,1,2,2,2,1,2,2,1,2,1,2,2,1,1,2,1,2,1,2,2,2,1,2,2,1,1,1,3,3,2,1,1,1,3,2,2,3,1,1,3,2,1,1,2,1,2,2,1,1,1,1,2,2,1,2,1,2,2,2,3,1,2,2,3,1,1,1,2,1,1,1,1,2,2,2,1,2,1,1,2,2,2,1,3,1,1,1,1,2,2,3,1,2,1,1,1,1,2,1,1,1,1,1,2,1,1,1,1,1,1,1,1,2,1,1,2,3,1,1,2,2,2,2,2,1,2,1,1,2,2,1,1,2,3,2,1,1,1,1,1,2,2,1,3,2,2,1,1,2,2,2,2,1,1,1,2,2,2,1,1,2,1,1,2,1,2,2,2,1,2,1,1,1,1,1,2,2,2,1,2,2,1,2,2,2,1,2,1,1,2,2,2,1,2,1,2,2,1,3,1,1,1,1,3,3,1,1,1,2,3,1,3,2,2,1,2,1,2,2,1,1,2,2,1,2,1,3,1,1,1,2,1,1,1,2,3,1,2,3,2,1,2,2,1,1,2,1,2,1,1,1,1,2,2,1,1,2,1,1,1,1,2,2,1,1,1,1,1,2,2,2,2,2,1,1,1,1,1,1,1,1,1,2,1,1,1,1,1,1,1,2,1,1,1,1,1,1,1,1,2,1,2,3,1,1,1,1,1,1,2,2,3,1,1,2,1,2,1,1,2,1,2,1,1,1,1,2,1,1,2,1,2,3,1,1,2,2,1,1,2,1,1,1,1,1,1,1,2,1,1,2,1,1,1,1,1,3,2,1,1,2,1,1,1,1,2,3,1,2,2,2,1,2,2,2,2,1,1,1,1,2,2,1,1,1,2,1,1,1,1,1,1,1,2,3,1,2,2,1,1,1,1,1,3,1,1,1,2,2,1,1,2,2,3,2,1,2,2,1,1,1,1,2,1,2,1,2,1,3,2,1,2,3,2,2,2,1,2,1,1,1,1,3,1,1,2,1,1,2,2,2,1,1,1,2,1,2,1,1,1,2,1,2,2,1,3,1,1,2,2,1,1,2,2,1,1,1,1,2,2,1,1,1,1,1,1,1,2,1,1,1,1,1,2,1,1,2,1,1,2,1,1,1,1,1,1,2,1,1,3,2,2,1,1,2,2,2,2,1,3,1,1,1,2,2,1,1,1,1,2,3,1,2,1,2,2,1,1,2,3,1,1,1,2,1,1,1,2,2,1,1,1,1,2,1,2,1,2,2,3,1,1,1,2,2,1,1,1,1,1,1,1,3,1,1,2,1,1,1,2,2,2,1,1,1,2,2,3,1,3,1,1,2,1,1,1,1,1,1,1,1,1,2,2,2,1,1,2,1,1,2,1,1,2,1,1,2,1,2,1,1,1,3,1,2,3,2,1,1,1,1,2,1,2,2,1,2,2,1,2,1,1,1,1,1,2,1,1,1,1,1,1,1,1,1,1,1,1,1,1,1,1,1,2,1,1,1,1,1,1,1,1,2,1,1,1,1,3,2,1,2,2,1,1,3,1,1,1,2,1,1,1,2,1,2,1,2,2,2,2,2,1,1,1,1,2,2,1,1,2,1,1,2,1,1,2,1,1,2,2,1,2,2,1,2,1,2,3,2,1,1,1,2,1,1,2,2,2,1,3,1,1,2,2,2,1,2,2,2,1,2,1,1,2,3,2,1,1,3,2,1,1,1,1,1,1,1,3,1,1,2,1,1,1,2,1,2,1,2,3,1,1,1,2,1,2,2,1,2,1,1,1,2,1,2,1,2,1,2,1,1,1,2,1,2,2,1,2,2,3,2,2,2,2,1,2,1,1,2,1,1,1,2,1,1,2,1,1,2,1,2,1,1,2,1,2,1,1,2,2,2,1,1,1,2,1,1,2,2,1,1,1,1,2,2,2,1,1,2,1,1,1,2,2,1,1,2,2,1,2,1,1,1,1,3,2,1,1,2,1,2,2,2,1,2,1,1,1,2,2,2,1,1,3,1,1,1,1,1,2,1,1,1,1,2,1,1,1,1,1,2,2,2,2,1,1,1,3,3,2,1,2,1,1,1,2,2,2,1,2,1,2,1,1,1,1,1,2,1,2,2,2,1,2,1,1,1,2,2,1,2,1,2,1,1,1,2,1,1,2,1,2,1,2,1,1,1,2,1,2,1,1,1,2,1,1,1,2,1,2,1,1,2,1,2,1,3,1,1,1,2,1,1,1,1,1,2,2,2,1,1,1,2,1,1,3,1,2,1,3,2,1,1,1,1,1,2,2,1,1,2,2,3,2,1,1,1,1,1,1,2,1,1,1,2,1,2,1,2,2,1,1,1,1,2,1,2,2,1,1,2,2,2,1,1,1,2,1,1,3,3,1,1,1,1,2,2,2,2,2,1,2,1,2,2,2,1,2,2,2,1,3,2,3,1,2,1,2,1,1,1,1,1,3,1,1,2,1,3,1,1,1,1,2,1,2,2,2,1,1,1,1,1,2,1,2,2,1,2,1,1,1,1,2,1,3,1,1,2,1,2,1,2,2,1,1,1,2,1,2,2,2,1,2,2,1,1,1,1,2,1,1,2,2,1,2,2,1,2,1,2,2,1,2,1,1,2,1,1,2,1,1,1,2,1,2,2,1,3,1,1,1,3,3,1,2,1,1,1,1,3,1,1,1,2,2,1,2,2,1,2,3,1,2,3,1,1,2,1,1,1,1,1,1,2,1,2,1,1,1,2,1,1,2,1,2,1,1,2,1,1,2,3,1,1,1,1,1,1,1,2,3,1,2,1,2,1,2,3,2,2,2,2,2,1,1,1,1,2,2,1,2,3,1,1,2,1,2,2,1,1,2,1,1,1,1,1,1,1,1,1,2,2,1,3,1,3,2,2,1,2,1,1,1,1,1,1,2,1,1,2,1,1,2,2,1,3,2,1,1,1,2,2,1,2,1,2,3,2,1,1,2,1,1,2,1,1,1,1,2,1,2,1,1,1,2,1,1,1,2,1,2,1,1,1,2,1,3,3,2,2,1,1,1,1,2,1,2,1,1,1,1,1,1,1,1,1,1,2,3,1,2,1,1,1,1,1,1,2,2,1,1,2,1,2,1,2,2,2,1,2,1,2,1,1,1,1,2,3,1,1,1,2,1,1,1,1,2,2,2,2,1,2,1,2,1,1,1,1,2,2,1,2,2,1,2,2,1,1,2,1,1,2,2,1,2,2,3,1,2,1,2,2,1,1,1,1,2,1,2,1,1,1,1,1,2,1,1,1,1,2,1,2,1,2,1,2,1,1,2,2,1,2,2,2,2,1,2,1,2,2,3,1,2,1,1,2,2,2,1,2,2,1,1,2,1,1,1,1,1,2,2,3,1,1,1,2,1,3,1,1,1,1,1,2,1,2,2,2,1,2,1,1,1,1,2,1,2,2,2,3,2,3,2,1,2,1,2,2,3,1,1,1,1,1,1,1,1,1,2,1,1,2,2,1,1,1,1,1,2,1,1,2,2,2,2,1,1,1,2,3,1,2,3,3,1,1,1,3,2,1,1,1,1,1,1,2,1,2,1,1,1,2,1,3,1,2,1,2,1,1,1,2,1,1,1,1,2,1,2,1,3,1,2,1,2,2,1,2,1,3,1,2,2,1,1,2,3,2,1,1,1,3,1,3,1,1,1,2,3,2,3,2,1,2,1,1,2,1,2,1,2,2,2,2,2,2,1,3,3,1,1,1,1,1,3,1,3,3,1,2,1,2,1,2,2,2,1,2,2,2,1,2,2,1,2,2,1,1,1,1,1,1,1,1,1,1,2,1,1,2,1,2,1,2,2,1,2,1,1,3,1,2,1,1,1,1,3,1,2,1,1,2,3,2,2,2,1,3,1,2,1,1,1,3,1,1,2,1,2,2,2,1,1,1,1,1,2,1,2,1,1,2,1,1,2,1,3,1,2,2,3,1,2,2,2,2,1,1,1,2,2,2,2,3,3,2,1,3,1,2,1,1,1,2,2,2,3,1,1,1,1,2,1,1,1,3,2,2,3,1,1,1,2,1,2,1,2,2,1,1,2,1,1,1,1,1,1,2,1,1,3,2,1,1,1,1,1,1,2,2,1,1,1,2,2,1,2,1,2,1,1,1,1,1,3,2,1,1,2,1,1,2,1,1,1,2,1,2,1,3,1,1,1,3,2,2,2,1,1,3,1,1,2,1,2,1,1,2,1,1,1,2,1,2,1,3,1,1,2,2,1,1,1,2,1,1,1,3,1,1,1,1,1,1,1,1,1,2,2,1,3,1,2,1,1,3,1,1,3,2,1,2,2,2,1,1,2,2,2,2,2,2,1,2,2,1,1,1,1,2,2,1,2,3,1,2,1,2,1,1,1,1,2,1,2,2,2,1,2,1,2,2,1,1,1,2,2,2,2,2,1,1,1,1,1,2,2,1,1,3,1,1,3,1,2,3,2,2,1,2,2,2,1,2,2,2,2,1,1,1,2,1,1,1,2,2,1,2,2,2,3,1,2,1,1,1,2,2,2,1,1,1,2,3,2,2,1,3,1,2,1,1,1,1,2,2,2,2,2,1,1,2,1,1,1,1,2,3,2,3,1,1,2,2,1,1,1,1,2,2,1,1,1,1,2,1,1,1,2,3,2,2,1,1,1,1,1,1,3,3,1,1,1,1,1,3,2,2,1,1,1,2,1,1,2,1,1,1,1,2,1,2,1,1,1,1,2,1,1,1,1,1,1,1,2,1,1,1,2,2,1,1,2,1,1,3,2,1,2,2,1,1,1,1,2,3,1,1,1,1,2,2,1,2,2,1,1,1,1,2,2,2,3,1,2,1,1,1,1,1,1,1,1,1,1,1,1,2,2,2,2,2,1,1,1,2,1,1,1,1,1,3,1,2,1,2,2,1,2,1,1,1,2,1,1,2,2,2,1,1,1,2,2,1,3,1,2,2,2,1,1,2,1,1,1,2,1,1,1,1,1,1,1,1,2,2,1,2,3,1,2,1,1,1,1,1,1,2,2,1,3,1,1,1,1,1,1,1,2,2,2,1,2,2,1,1,2,1,2,1,2,2,2,2,1,2,1,2,2,1,2,2,1,1,2,2,3,1,1,1,1,1,2,1,2,1,2,1,3,1,1,2,1,1,2,1,1,1,1,1,2,1,1,1,2,1,1,3,1,1,2,1,1,1,1,2,1,1,1,1,2,1,1,2,3,1,1,3,2,1,1,1,1,1,1,2,1,1,1,1,1,1,1,2,1,1,1,1,1,1,1,1,1,3,1,1,1,1,1,2,2,2,3,2,1,1,1,1,1,1,2,1,1,2,1,2,2,1,1,2,2,2,1,3,1,1,2,1,3,1,2,2,1,1,1,1,3,1,2,2,1,1,1,1,2,1,1,1,1,1,1,1,3,3,1,2,2,2,2,2,2,2,1,1,1,2,1,2,2,2,1,2,2,1,2,2,1,2,2,1,1,2,3,1,2,1,2,2,1,2,2,1,1,1,2,1,1,2,2,1,1,2,1,1,1,2,1,2,1,2,1,1,1,2,1,2,1,1,1,1,2,1,1,1,2,3,1,2,1,1,1,1,1,1,1,1,1,3,1,2,1,2,2,1,1,1,3,1,2,1,2,3,2,2,2,2,1,2,1,1,3,1,1,1,2,1,2,1,1,1,1,3,3,2,1,3,1,1,1,1,2,1,3,2,3,3,1,1,3,2,2,1,1,1,3,1,1,3,2,1,2,1,1,1,1,1,1,1,1,1,1,2,1,2,1,2,2,1,2,2,2,1,1,1,2,1,2,1,1,2,2,2,1,2,1,1,2,1,2,2,2,1,2,1,2,3,1,1,1,2,3,3,1,1,1,1,2,1,1,1,2,1,2,1,1,2,1,1,2,1,1,1,1,2,1,1,2,2,1,1,1,1,2,1,3,2,1,1,2,1,1,3,1,1,1,1,2,1,2,1,1,2,2,3,2,1,1,1,1,3,1,1,2,1,1,1,2,1,1,2,2,1,1,1,2,1,1,1,2,3,2,2,1,2,2,1,1,1,2,1,1,2,2,1,2,2,1,2,1,1,1,1,2,1,2,2,3,2,3,1,1,2,1,2,2,1,1,2,1,2,1,2,1,1,3,3,2,1,1,2,1,2,1,1,2,1,1,1,1,1,2,1,2,2,3,3,3,1,2,1,1,1,2,1,2,1,2,1,1,1,1,1,1,2,3,1,1,2,1,1,2,2,1,3,1,2,1,3,2,1,1,2,2,1,1,1,2,1,2,2,2,2,1,1,2,3,1,1,1,2,2,1,1,1,1,1,2,2,1,2,3,1,1,1,1,1,1,2,1,1,1,2,1,1,2,2,2,1,1,2,1,1,3,1,1,1,2,2,2,2,2,1,2,3,1,2,1,1,1,1,1,2,1,1,1,1,1,2,1,2,1,1,1,1,1,1,1,2,1,2,1,1,3,2,1,1,2,1,3,1,1,2,1,1,1,3,1,2,3,2,3,1,1,1,3,1,1,1,1,1,1,2,2,1,1,1,1,3,1,2,1,1,2,1,2,2,1,2,3,1,2,1,2,1,2,1,1,1,1,2,2,2,2,1,1,1,2,1,2,1,2,1,2,1,2,3,1,2,1,3,1,1,3,1,1,1,2,1,2,1,1,2,2,3,2,2,1,2,1,1,2,1,2,2,3,1,2,2,2,1,1,2,2,1,1,1,1,1,2,1,3,2,3,1,1,2,1,1,1,1,1,1,1,2,3,2,1,1,2,1,1,1,1,1,2,1,1,1,1,2,2,1,1,2,3,1,1,1,1,1,2,1,1,1,1,1,2,2,1,1,2,1,3,1,2,1,3,1,1,3,1,2,2,1,2,2,1,2,1,1,2,1,3,1,2,1,1,1,2,1,1,1,1,2,2,2,2,2,2,2,1,1,1,2,1,1,1,3,1,2,2,2,2,1,2,1,2,2,1,1,1,2,1,1,1,1,1,1,1,1,2,2,1,1,2,1,2,1,1,2,1,1,1,1,1,1,2,1,1,1,2,2,1,2,2,2,1,2,2,2,2,2,1,2,1,2,1,3,2,1,1,2,1,1,1,2,1,1,1,1,1,2,1,2,3,1,2,2,2,2,1,1,2,1,1,1,2,2,2,1,2,2,2,2,1,2,1,1,1,2,2,2,1,2,1,1,1,1,1,2,2,1,1,2,2,1,1,1,2,2,1,2,2,1,2,2,1,2,2,1,2,1,1,2,1,1,2,1,1,1,1,2,1,2,1,3,2,1,1,1,1,1,1,2,2,2,1,1,1,1,2,2,1,1,2,2,1,2,1,2,2,1,2,2,1,1,2,2,1,2,2,1,1,1,2,2,2,2,1,1,1,2,1,2,1,1,2,1,1,1,2,2,1,1,1,2,1,2,1,2,2,3,2,1,2,2,2,2,1,1,2,2,1,3,1,1,2,1,2,1,1,1,1,1,1,2,1,1,1,2,3,2,1,1,1,1,1,2,1,1,2,2,1,2,1,2,1,1,1,1,1,2,1,1,1,2,3,1,1,1,2,1,1,2,1,1,1,1,1,1,1,1,1,2,1,1,2,2,1,1,1,1,1,2,1,1,1,1,1,1,1,1,2,2,2,1,1,3,2,1,2,2,1,1,3,2,1,3,2,3,1,1,1,2,1,1,1,1,1,2,3,2,1,1,1,1,2,2,2,1,2,2,1,1,1,1,2,2,2,1,2,1,3,2,2,2,2,1,1,1,1,1,1,1,2,1,1,1,1,1,1,2,2,1,3,2,1,1,1,1,2,1,2,3,2,2,2,2,2,1,1,2,2,2,2,3,2,1,2,1,2,1,1,1,1,1,1,1,1,1,1,1,1,1,1,2,2,1,1,2,2,2,2,1,3,2,1,1,1,3,1,2,1,1,2,2,2,1,2,3,1,3,1,2,1,1,1,2,2,1,3,1,2,3,3,1,1,2,3,2,1,1,1,1,3,2,1,1,1,1,1,3,1,2,1,1,1,1,1,1,2,1,1,2,1,1,2,3,1,1,2,1,2,2,1,2,3,3,2,3,1,2,1,1,1,1,1,2,2,1,1,2,1,1,1,1,2,1,1,1,1,1,2,3,1,2,1,2,1,2,3,2,1,2,1,1,2,3,1,2,1,1,2,1,2,1,1,1,1,1,2,2,1,1,1,1,1,1,1,1,1,2,2,1,2,1,1,2,1,2,1,1,1,3,2,2,2,1,2,1,1,1,1,1,2,2,2,3,1,1,2,2,1,2,1,2,1,1,2,1,2,2,1,2,1,1,3,2,1,1,3,2,1,1,1,1,1,1,3,1,1,1,1,2,2,1,2,1,2,2,1,1,2,3,1,1,1,1,1,1,1,1,1,2,2,2,1,1,1,2,1,2,2,1,2,2,2,2,1,1,1,1,2,1,2,1,2,2,1,3,1,1,1,2,1,1,2,1,2,2,2,2,1,1,1,2,1,1,2,2,1,2,2,1,1,1,1,1,1,2,1,1,1,1,1,2,1,1,1,1,3,1,1,1,1,1,1,1,3,2,1,1,1,2,3,2,2,1,2,2,1,2,2,2,2,1,2,2,2,1,1,1,1,1,1,2,3,1,1,1,3,2,3,1,1,2,1,2,1,1,3,1,2,1,2,2,1,3,1,1,1,1,2,1,1,1,2,2,2,2,2,1,1,2,2,2,2,1,1,3,1,2,3,1,1,1,2,1,1,1,1,1,1,1,1,3,1,1,1,2,2,1,2,1,2,2,3,1,1,1,2,1,3,2,1,1,1,2,2,2,1,1,2,1,1,2,1,1,1,1,1,1,2,1,1,1,1,3,1,1,2,1,1,2,1,1,1,1,2,2,2,2,1,1,2,1,2,2,2,2,1,2,1,2,2,1,2,1,1,1,3,2,2,1,1,2,1,1,2,2,1,1,2,1,1,2,3,2,1,2,2,3,1,2,1,2,2,1,2,3,3,2,1,2,2,1,1,2,1,1,1,2,1,1,3,1,2,1,1,1,3,2,2,1,1,2,1,2,2,2,1,1,1,1,2,2,2,1,1,2,2,2,1,2,1,2,1,1,1,2,1,1,2,1,1,1,1,2,1,3,2,1,1,1,1,2,1,1,2,1,2,2,2,1,2,2,1,2,1,2,1,2,2,2,2,1,2,1,1,2,1,2,1,2,1,1,1,2,1,1,3,2,1,1,1,2,1,1,1,1,1,1,2,1,1,2,1,1,2,1,1,1,3,1,3,2,2,1,1,3,1,1,3,2,1,1,2,1,1,3,2,1,2,1,2,3,1,1,1,2,1,1,3,1,2,1,3,2,1,2,1,1,1,1,1,1,1,1,2,1,2,2,1,1,1,2,1,2,2,1,3,1,1,2,1,1,1,2,2,1,2,2,3,1,2,1,2,1,1,1,1,1,1,1,1,2,3,1,2,1,1,1,2,1,2,1,1,2,1,2,1,1,2,2,1,1,1,1,1,1,1,2,2,1,1,2,1,2,1,1,1,1,1,1,3,1,2,2,1,2,3,3,1,1,1,1,1,1,1,1,1,1,1,1,2,1,1,2,1,3,1,1,2,1,2,1,1,1,3,2,1,3,1,1,1,2,1,2,1,3,1,2,2,2,3,1,1,1,1,1,1,2,1,2,1,1,2,1,1,2,2,1,2,1,2,2,2,2,1,1,3,2,2,1,1,2,1,2,2,1,2,1,1,2,2,1,1,3,1,1,1,1,1,1,1,3,1,1,1,1,2,2,3,2,2,1,1,2,2,2,2,3,1,1,1,1,2,1,1,1,1,2,2,1,1,1,2,2,1,1,3,1,1,1,1,2,2,1,2,2,3,1,1,2,2,1,1,2,1,1,2,1,1,1,1,2,1,1,2,1,3,2,2,1,2,1,1,2,2,2,2,1,1,1,1,1,1,1,2,1,2,1,2,1,2,1,1,1,1,2,2,1,1,2,3,2,1,3,3,1,2,1,1,1,1,2,1,1,1,2,1,1,1,1,2,3,2,1,2,1,1,2,1,1,2,1,1,1,1,1,3,2,1,1,1,1,2,1,2,1,2,1,1,1,2,1,2,2,1,2,3,2,1,1,1,2,2,1,2,1,1,2,1,1,1,1,1,1,2,2,1,1,2,2,2,1,2,2,1,1,2,2,2,2,2,1,3,2,1,3,1,1,1,1,3,2,2,1,1,3,2,2,2,1,1,1,2,1,1,1,1,1,2,1,2,1,2,2,1,2,1,2,2,2,1,1,1,1,1,1,2,1,1,1,2,1,1,1,2,1,2,1,3,1,1,2,2,2,1,1,2,1,1,2,2,1,1,1,1,2,2,1,3,1,1,2,2,1,1,1,2,1,1,1,2,2,2,1,2,1,2,2,1,1,2,1,3,2,2,1,2,1,2,1,1,1,1,3,2,2,1,1,2,3,1,1,1,2,1,1,2,1,1,2,1,1,2,1,1,1,1,1,1,1,2,2,1,2,1,2,2,2,2,1,3,2,2,1,2,1,2,1,1,1,2,3,2,3,1,1,3,1,1,2,2,2,1,1,1,2,1,1,2,2,1,2,2,1,1,1,1,1,2,2,1,2,1,2,2,1,2,2,1,2,3,2,2,2,1,1,1,1,1,3,1,2,3,2,1,1,1,1,2,2,2,1,1,1,2,1,1,1,1,1,2,1,1,1,2,1,1,1,2,2,1,2,1,1,2,2,2,1,1,1,2,1,2,2,1,2,1,1,1,1,1,1,1,2,2,2,2,2,2,1,1,1,1,2,2,1,2,1,1,3,1,2,1,1,1,1,1,2,1,2,1,1,1,1,1,2,1,2,1,2,1,1,1,2,2,3,1,1,2,1,1,2,1,2,2,2,1,2,1,1,2,1,1,2,1,1,1,1,2,1,1,1,1,2,2,1,1,2,1,2,2,2,3,3,1,2,1,1,1,2,2,2,2,1,2,2,1,1,1,1,1,1,1,1,1,1,1,1,2,1,2,1,1,1,1,2,2,1,1,2,2,2,1,1,2,2,1,2,2,1,1,2,1,1,1,1,1,2,1,1,1,1,1,2,2,1,1,3,1,1,1,1,1,1,1,3,1,1,1,1,1,3,2,1,2,3,1,2,1,1,1,1,2,2,2,2,1,1,2,1,2,2,2,1,3,1,1,2,2,2,2,1,1,1,1,2,2,2,2,3,2,1,2,1,1,2,1,1,1,2,2,3,1,1,1,3,1,2,1,1,2,1,2,2,1,2,2,1,1,1,1,2,1,1,2,2,1,1,3,2,1,1,1,2,2,1,2,2,1,3,1,2,2,1,2,2,1,2,1,1,1,2,1,2,2,1,2,1,1,1,2,3,1,3,1,1,1,2,2,1,2,2,1,1,1,1,2,1,1,1,1,3,1,1,1,1,1,3,1,2,1,2,1,1,2,2,3,2,2,1,2,1,1,1,2,1,1,2,1,1,1,1,1,1,2,2,1,2,1,1,2,1,1,1,2,2,1,1,1,3,2,1,1,1,2,1,2,1,1,2,3,1,2,1,2,1,1,1,2,1,2,1,3,2,1,1,1,1,2,-1.105755
2,2,1,2,1,1,1,1,1,1,2,1,2,1,1,1,1,3,3,2,3,1,1,1,2,2,1,2,2,1,1,1,1,1,1,2,2,2,3,2,2,1,2,3,2,2,2,2,1,2,1,2,1,2,1,1,1,1,1,1,1,2,1,2,2,1,2,2,1,1,1,2,3,1,1,2,1,1,1,1,1,2,1,2,1,2,2,1,1,2,1,2,1,3,2,1,1,2,1,1,1,1,1,1,1,3,2,1,2,2,1,2,2,2,1,2,2,1,1,1,1,2,2,1,1,2,2,1,1,3,3,1,2,1,1,1,2,1,1,1,1,1,1,2,2,1,1,1,2,1,2,3,1,1,1,3,2,2,2,1,1,2,2,2,2,2,2,1,2,2,2,1,2,2,1,1,1,2,1,2,1,2,2,1,1,1,1,2,1,2,1,1,2,2,1,2,1,3,2,1,1,1,1,2,2,1,1,2,1,2,1,1,1,2,1,2,2,3,1,2,1,2,1,1,1,1,1,1,3,1,1,1,1,1,1,1,1,1,1,1,1,1,1,2,2,1,1,1,1,1,2,1,3,1,1,1,1,1,1,2,2,1,1,2,1,2,1,2,1,1,2,1,2,2,1,1,2,1,1,2,1,2,2,3,1,2,1,1,2,1,2,2,1,1,1,1,1,1,1,1,1,1,2,2,2,2,1,2,1,2,2,1,1,1,2,1,2,2,2,2,1,2,1,1,2,2,1,2,3,1,2,2,1,1,2,1,2,1,1,1,1,2,1,1,1,2,1,2,3,3,2,1,1,1,3,2,1,2,1,1,1,1,2,2,1,1,2,2,1,1,2,1,1,1,1,1,2,2,2,2,1,2,1,3,2,2,1,1,2,3,2,2,1,1,1,2,1,1,1,1,2,3,1,2,1,1,2,1,2,2,1,2,1,1,1,1,2,2,2,1,2,1,1,1,1,1,1,2,2,1,1,1,3,1,1,1,2,2,2,1,1,3,3,1,1,1,1,1,3,2,1,1,3,1,1,1,1,2,1,1,2,1,1,2,1,1,1,2,1,2,1,2,3,2,1,2,2,2,1,2,1,2,1,3,2,3,2,1,1,1,2,2,1,1,2,1,1,1,2,2,2,1,3,2,1,1,1,1,2,1,1,2,1,1,2,1,2,1,1,1,1,1,2,1,1,2,2,1,1,2,2,1,3,3,2,2,1,3,3,1,2,1,1,2,1,1,2,1,2,1,2,1,1,2,1,1,2,2,1,2,1,1,2,1,1,2,2,1,1,1,2,1,1,1,1,1,1,1,1,2,2,1,1,1,1,3,2,2,2,1,2,1,2,1,1,1,2,2,1,1,1,1,1,2,1,2,2,1,3,1,2,2,2,1,2,2,1,2,1,1,1,1,2,2,2,3,2,2,1,1,2,1,2,1,1,3,1,1,2,1,2,2,1,1,1,3,1,2,2,1,1,2,1,1,2,1,1,2,1,1,1,2,2,2,1,1,2,2,1,1,2,1,2,1,1,3,1,1,2,3,2,2,2,1,1,1,2,1,2,1,2,2,1,1,1,1,2,1,1,2,1,1,1,2,1,1,1,1,1,3,1,1,2,1,1,1,1,1,1,1,1,2,1,1,1,2,1,2,2,1,2,1,1,1,3,1,2,2,1,1,2,2,1,1,2,1,2,1,3,2,1,2,1,1,1,2,2,1,3,1,1,1,1,2,1,1,2,2,1,1,1,2,1,2,2,1,1,1,2,1,1,1,2,2,1,1,1,2,1,1,1,1,1,2,1,1,2,1,2,1,1,1,1,1,1,2,1,1,1,3,1,2,2,2,2,1,1,2,1,2,2,1,1,1,2,2,2,2,2,2,2,2,3,2,1,2,1,1,2,2,3,2,1,1,2,1,1,3,2,2,1,1,1,1,1,1,3,1,1,1,1,1,1,2,1,1,2,3,2,1,1,1,2,1,1,1,1,2,1,2,1,1,1,2,2,2,2,3,2,2,1,2,1,1,2,2,1,1,2,1,1,1,1,2,1,2,2,1,1,1,3,1,1,2,1,1,2,1,1,2,1,1,1,1,3,1,2,2,1,1,1,1,1,2,1,2,2,2,1,1,2,2,1,1,2,2,2,2,2,1,1,1,2,2,1,1,2,1,2,1,3,1,2,1,1,1,1,2,2,2,1,1,2,2,1,2,3,1,1,1,2,2,2,1,2,1,1,1,2,1,1,1,1,1,2,2,1,2,1,1,2,1,2,2,1,1,2,2,1,1,1,2,1,1,1,1,2,1,2,2,1,1,1,2,1,1,1,1,1,2,1,1,2,1,2,1,1,2,2,2,1,2,1,1,2,1,1,2,1,2,1,1,2,1,1,1,2,2,2,1,1,1,1,2,1,1,1,1,1,2,1,1,1,2,2,2,1,2,1,1,1,1,1,1,2,2,1,1,1,2,2,1,2,1,1,2,1,1,1,1,2,1,1,1,1,2,1,1,1,1,2,1,1,1,1,2,1,1,2,1,1,1,1,1,1,1,2,1,1,2,3,1,1,1,1,1,2,1,1,1,2,3,1,2,1,1,2,1,2,2,1,1,2,1,1,2,2,1,1,1,2,1,1,1,1,2,3,2,2,2,2,1,3,2,1,1,2,2,1,1,1,2,1,1,2,1,2,1,1,1,1,3,1,2,2,3,1,1,2,2,1,1,1,2,2,1,2,2,1,2,2,2,1,1,1,2,1,1,1,1,2,3,3,2,1,1,1,1,2,1,2,1,1,3,1,1,3,1,2,2,2,1,1,1,3,1,1,1,2,1,1,1,2,1,1,2,1,1,1,1,2,2,1,1,1,2,3,1,1,1,2,1,1,1,1,1,1,1,1,2,2,1,2,2,2,1,1,1,2,2,2,1,2,3,2,1,2,2,1,1,1,2,1,2,1,1,2,1,2,2,1,2,3,2,2,1,2,2,2,2,1,2,2,1,2,2,1,2,1,1,1,1,1,1,1,1,2,2,1,1,1,3,2,1,2,2,1,2,2,1,1,2,1,2,2,2,2,1,1,1,1,1,1,1,2,2,1,1,1,2,2,2,2,2,1,1,2,1,2,1,1,2,1,2,1,2,1,1,3,2,1,2,1,2,2,2,1,1,1,2,2,1,1,1,1,2,1,1,1,2,2,2,1,2,1,1,1,1,2,1,3,2,2,2,2,2,1,1,1,1,2,1,3,2,1,2,1,2,3,3,2,2,1,1,1,2,1,3,2,1,2,2,1,2,1,3,2,1,1,1,2,2,1,2,3,1,2,1,2,1,2,2,2,1,1,2,1,1,2,1,1,2,1,1,2,2,1,1,1,1,2,2,2,2,2,1,1,1,2,3,2,1,1,1,1,3,1,2,2,1,1,2,1,1,1,1,2,1,2,2,1,2,2,2,1,2,1,2,1,1,1,1,1,2,2,1,2,2,1,1,1,1,3,3,2,2,2,1,1,1,1,1,2,2,2,1,2,2,1,2,2,3,2,1,2,2,1,1,1,1,1,2,1,1,1,3,2,1,2,1,2,1,1,2,2,1,1,1,1,1,2,1,1,2,1,2,1,1,1,1,1,1,1,2,1,2,1,2,1,3,2,3,1,2,1,1,1,2,1,1,2,1,1,1,2,2,2,1,1,1,2,1,1,1,1,1,1,2,1,2,3,1,1,1,1,1,2,2,3,2,2,1,1,2,1,2,1,1,1,1,2,2,2,2,1,2,1,1,1,1,2,1,2,2,1,2,2,2,2,1,1,1,1,2,1,2,2,2,1,1,1,1,1,1,2,1,1,2,1,1,1,3,3,3,1,1,2,1,1,2,2,1,1,1,1,2,1,2,2,1,2,2,2,1,1,1,2,3,2,2,1,1,1,2,2,2,2,1,1,1,2,1,2,2,2,2,1,1,2,1,1,1,1,3,1,2,1,1,3,1,2,1,2,1,2,2,1,2,1,2,2,1,1,3,2,1,1,1,1,2,1,2,1,2,1,1,1,1,1,1,2,2,1,2,1,1,1,1,2,1,1,1,1,1,1,1,2,1,2,3,2,2,2,2,2,2,2,1,1,1,1,3,1,2,1,3,1,2,1,1,1,1,1,1,1,1,2,1,1,1,1,1,2,1,2,2,2,1,3,3,1,2,2,1,1,2,1,1,2,1,1,1,1,1,2,1,1,1,1,1,2,2,2,3,1,1,2,1,2,2,1,1,2,1,2,3,1,2,2,2,2,2,2,1,1,2,2,1,2,2,1,1,1,1,1,2,1,1,2,2,1,2,1,2,2,1,2,1,1,1,1,3,1,1,1,1,2,3,2,2,1,3,1,1,1,2,1,2,1,1,1,1,1,1,3,1,1,1,1,1,3,1,1,2,2,1,2,1,2,1,2,1,1,1,1,1,1,2,2,1,1,1,3,2,2,2,2,2,1,2,2,1,3,1,1,1,1,1,1,1,3,2,1,2,1,1,1,3,2,2,1,2,1,1,3,2,1,2,1,2,1,1,1,2,1,1,2,1,2,2,1,1,1,1,1,2,1,2,2,1,1,1,1,1,1,1,2,1,2,3,1,2,1,3,2,3,2,1,1,1,2,1,1,2,1,2,1,1,1,1,1,1,2,2,1,1,1,1,2,1,3,1,2,1,1,1,2,2,1,1,1,1,2,1,1,1,1,2,1,2,1,2,3,1,2,3,2,1,1,2,2,3,2,1,2,2,2,2,2,1,1,1,1,2,2,1,2,2,1,2,1,1,3,2,1,1,1,3,2,2,2,1,2,2,2,2,1,2,1,1,2,1,1,2,1,1,2,1,1,1,3,1,1,1,1,2,1,1,1,1,3,3,1,2,1,3,1,1,1,3,1,1,1,2,1,1,1,1,1,1,1,3,1,1,2,2,1,1,2,1,1,1,1,1,1,2,2,1,1,1,2,2,1,2,2,2,1,1,1,1,1,1,1,1,1,1,1,2,2,2,1,1,1,1,1,1,1,1,2,2,1,2,1,1,3,2,2,2,3,3,2,3,2,1,2,2,2,1,1,1,1,1,1,1,1,1,3,2,3,1,2,1,2,2,2,1,2,3,2,1,1,1,1,1,1,2,2,2,2,2,1,3,3,2,1,1,2,1,1,2,1,3,2,2,1,1,1,1,2,1,1,1,2,2,2,1,1,1,1,1,2,1,2,1,1,1,1,1,1,1,1,1,1,2,1,2,1,2,2,2,2,1,1,2,1,1,2,2,1,2,1,2,2,1,1,2,2,2,2,2,1,1,1,2,1,1,1,3,1,1,3,1,1,2,2,1,1,1,1,2,2,1,1,2,2,2,2,1,1,1,1,1,2,3,2,2,2,1,1,1,1,1,1,1,2,2,1,1,2,1,1,2,1,1,1,2,2,2,1,1,1,2,1,3,2,2,3,3,1,1,1,3,2,2,1,2,1,1,2,3,1,1,1,2,2,1,1,3,1,1,2,2,1,1,1,3,2,2,1,1,1,1,1,1,1,1,1,1,3,1,3,1,3,1,2,2,1,1,2,1,1,3,3,1,3,1,1,1,2,1,1,2,2,1,2,1,1,2,2,1,1,2,1,2,2,2,1,1,3,1,3,2,1,2,1,1,1,3,1,1,1,2,2,2,2,2,2,1,1,1,1,2,1,2,2,2,1,1,1,1,1,2,1,2,1,2,1,1,2,1,1,1,2,3,2,1,1,2,1,1,1,1,1,2,2,1,2,3,1,1,1,2,2,2,1,1,1,1,2,1,1,1,1,1,2,1,1,3,2,2,3,1,1,1,1,3,1,1,2,2,2,2,1,2,3,1,1,2,1,1,1,2,1,1,1,1,1,1,3,1,1,2,2,1,2,1,2,1,1,1,2,1,1,1,1,2,2,1,1,1,1,1,1,2,1,2,1,1,1,1,2,1,2,2,1,2,1,2,1,1,2,2,1,1,1,2,2,1,2,2,1,2,2,2,1,1,2,1,1,1,2,2,1,2,2,2,2,1,2,1,1,2,2,1,2,2,2,1,1,1,1,2,2,2,2,1,1,2,1,1,1,1,1,1,1,2,2,3,2,1,2,2,1,2,1,1,1,2,1,1,2,2,1,1,1,2,2,1,1,2,1,1,2,2,3,2,3,1,1,1,1,2,1,3,1,1,2,1,1,2,1,2,3,3,2,1,1,1,1,1,1,1,3,2,2,1,1,1,1,2,1,1,1,2,1,2,3,1,2,1,2,1,1,2,1,1,3,1,2,2,1,1,1,2,2,3,2,1,1,2,2,1,1,1,1,1,2,1,1,1,1,1,2,1,1,2,2,1,3,1,1,1,1,1,1,1,2,2,1,1,1,1,2,3,1,1,1,1,1,2,2,2,1,2,2,3,3,3,1,2,2,1,2,1,1,2,1,1,2,1,2,1,2,1,1,1,2,1,1,2,1,1,1,2,2,1,2,1,2,1,1,2,1,1,1,3,1,1,3,2,2,2,2,1,2,2,2,1,3,1,1,1,3,1,2,1,2,1,1,1,1,2,3,2,1,2,1,1,1,2,1,2,1,2,1,1,2,1,2,1,2,1,2,1,2,2,2,1,1,2,2,1,2,2,2,1,2,1,2,1,1,2,1,1,1,1,2,2,2,1,1,2,1,2,1,3,2,2,1,1,1,2,3,1,1,1,1,1,2,1,2,2,1,1,2,1,1,2,2,2,2,2,1,3,1,2,1,2,2,1,1,1,1,2,2,1,1,3,1,2,1,2,1,1,1,3,3,1,1,1,1,2,1,2,1,1,1,3,2,1,1,1,1,2,1,3,1,1,2,1,1,3,1,2,2,1,1,1,1,2,2,1,1,1,2,3,1,3,2,2,2,1,2,1,1,1,1,2,1,1,2,3,1,1,3,1,1,1,1,3,2,2,2,1,1,2,1,1,2,2,1,1,1,2,1,1,1,1,2,1,1,1,3,1,2,2,1,2,1,1,1,1,1,2,2,2,1,2,1,1,3,2,1,2,1,2,2,1,1,2,1,2,1,1,2,1,2,1,1,1,2,2,2,1,1,2,1,3,2,2,1,2,1,1,1,1,1,1,1,1,2,1,2,1,1,1,1,1,1,1,2,2,1,2,2,2,1,2,2,2,1,2,2,1,1,1,1,1,3,3,1,1,1,2,2,3,1,2,1,1,1,1,2,2,2,1,1,2,2,1,1,1,2,1,2,2,3,1,1,2,2,2,1,2,3,1,1,2,1,2,3,1,2,1,1,1,1,2,2,3,2,1,2,2,1,1,1,2,2,2,1,1,2,1,1,1,2,3,2,2,3,1,1,2,1,3,1,2,2,1,1,1,1,2,1,2,1,1,2,2,2,2,2,1,1,2,2,2,1,1,2,2,1,2,1,1,2,1,1,1,1,3,2,2,1,2,1,1,1,2,1,1,2,1,2,1,1,1,1,2,1,2,1,1,2,1,3,1,1,2,1,1,3,1,2,1,1,2,2,2,1,1,1,2,2,1,1,2,1,1,1,1,1,1,1,2,1,2,1,1,2,1,2,2,1,1,1,1,1,1,1,2,2,1,2,1,1,1,2,1,1,1,1,1,2,1,1,1,1,1,1,1,1,1,2,2,2,1,2,1,2,2,2,2,2,1,1,1,2,1,1,1,1,3,1,2,1,1,1,1,1,3,1,2,3,2,1,1,1,1,1,1,1,1,1,1,2,2,2,3,1,3,1,1,1,1,1,1,3,2,1,2,2,1,2,2,1,1,1,3,2,1,2,1,1,2,1,1,1,2,1,1,3,1,1,1,1,2,2,2,1,2,1,1,2,1,2,2,1,1,2,2,2,2,1,1,2,3,1,2,1,2,1,3,2,2,2,1,1,3,2,1,1,1,1,3,1,1,2,1,1,1,2,1,2,2,1,2,1,1,1,2,1,1,1,3,1,1,2,1,2,1,3,2,1,2,2,2,2,1,1,1,1,2,1,1,1,3,2,2,1,1,2,2,1,3,1,2,1,1,1,1,2,2,1,1,2,1,1,1,1,1,3,1,2,2,1,1,1,1,2,1,1,1,1,1,1,1,1,1,1,1,1,1,2,1,1,2,2,2,1,1,1,2,2,1,1,2,1,1,1,2,2,2,1,2,1,2,1,1,1,1,1,1,2,2,2,1,2,2,1,2,1,1,1,2,2,2,1,2,2,1,1,3,1,1,2,1,1,2,1,2,1,2,3,1,1,1,2,3,1,2,2,1,3,2,2,3,1,2,1,1,1,1,3,2,1,1,1,3,2,1,2,1,1,1,2,2,1,2,1,2,1,3,1,1,1,1,1,2,2,1,2,2,3,2,2,1,1,2,1,1,1,2,1,1,1,2,1,2,2,2,1,2,1,1,1,2,1,2,2,1,2,1,2,2,3,1,2,1,1,1,1,1,1,1,2,2,2,1,3,1,2,1,2,2,1,2,2,2,1,2,1,2,1,2,1,2,3,1,2,3,1,3,1,3,1,1,1,2,2,2,1,2,2,1,2,1,1,2,1,3,2,1,2,2,2,1,1,1,2,1,2,1,1,1,2,1,1,1,1,1,1,1,1,1,1,1,2,2,2,1,1,1,1,1,1,1,1,1,1,2,2,1,2,1,3,1,1,1,1,2,2,2,1,1,1,3,2,1,2,1,1,1,1,2,2,2,1,1,2,1,1,2,1,1,1,1,2,1,1,1,1,1,2,2,1,2,2,2,1,1,2,2,1,1,2,2,1,3,1,1,1,1,2,2,1,1,1,2,2,2,2,1,1,1,1,1,1,1,2,2,2,1,2,1,1,3,1,1,1,3,1,1,1,1,1,2,1,2,1,1,3,1,1,2,1,3,2,1,2,2,2,2,1,2,1,2,2,1,1,2,3,1,1,1,2,1,3,1,1,1,1,1,1,1,1,1,1,2,2,1,1,1,1,1,1,1,1,2,1,3,1,1,2,1,1,2,1,1,3,1,2,2,1,2,2,1,1,1,2,2,1,2,1,2,2,1,2,2,1,2,1,1,1,2,1,1,2,1,1,1,2,3,1,1,2,1,1,1,2,1,1,1,2,1,1,1,1,2,1,2,1,1,1,1,1,2,1,3,1,2,1,2,3,1,2,2,1,1,3,1,2,1,1,2,1,2,1,2,1,2,1,1,2,1,3,1,1,2,1,1,2,2,1,2,1,2,2,1,1,1,2,1,1,2,1,1,1,1,1,1,1,1,1,2,1,1,1,3,2,1,1,2,2,1,3,1,1,1,1,2,1,2,2,2,2,2,2,1,1,1,1,2,1,1,1,3,2,1,3,2,2,1,2,2,1,3,2,2,3,3,2,2,2,2,1,2,3,2,2,1,1,2,2,1,2,1,3,1,2,2,1,1,2,1,1,1,1,1,1,2,1,1,1,2,1,1,1,2,1,1,1,2,1,1,2,1,2,1,1,2,1,2,2,2,2,2,1,2,2,1,2,1,1,1,1,2,1,1,2,2,2,2,1,2,1,1,2,2,1,1,1,1,2,1,1,2,2,1,1,1,1,1,2,2,1,1,1,2,1,1,2,1,1,2,1,2,1,1,2,1,3,1,1,1,1,2,1,1,1,2,1,1,2,1,1,2,2,1,2,2,1,2,1,1,1,1,3,1,2,2,2,1,1,1,2,1,1,3,1,3,3,2,1,1,2,1,1,2,1,2,1,1,2,2,1,1,2,2,2,1,2,2,2,2,1,1,2,1,1,1,1,1,2,1,1,3,1,2,2,1,1,2,1,1,1,2,2,2,3,1,1,3,1,2,1,1,1,2,1,1,1,2,1,2,2,2,1,2,1,1,2,2,2,2,2,2,2,2,2,1,2,2,2,1,1,3,1,1,2,1,1,1,2,2,2,2,3,2,1,1,2,2,1,1,1,1,1,1,2,2,2,1,1,2,1,1,2,1,1,1,2,1,2,2,1,1,2,2,3,1,1,3,2,2,3,2,1,1,1,1,1,1,2,1,2,1,2,2,1,1,2,1,1,1,1,2,2,2,2,1,3,2,1,3,2,1,2,1,1,2,1,1,1,1,2,2,2,1,2,2,2,2,1,2,1,2,1,2,2,1,3,2,1,1,1,1,1,2,1,1,1,2,1,1,1,3,1,3,1,2,2,2,1,1,2,1,2,1,2,2,1,1,3,1,1,3,2,1,1,2,2,1,3,1,2,1,3,2,2,2,1,1,1,1,1,2,1,3,1,1,2,1,1,2,1,1,1,1,1,1,3,1,1,1,1,1,1,1,1,2,1,1,2,1,1,2,1,1,1,2,1,2,1,3,1,1,1,1,2,2,2,3,2,1,1,3,1,2,2,1,1,2,1,2,2,1,2,1,1,2,2,1,1,2,2,1,1,2,2,2,2,2,1,2,3,2,1,1,1,2,3,2,1,1,2,1,2,2,1,1,1,1,2,2,2,1,1,1,1,1,2,1,2,2,2,2,1,2,1,1,1,1,3,1,2,2,1,1,2,1,1,1,1,1,1,1,3,1,2,1,1,2,1,2,2,1,1,1,1,2,1,2,1,1,2,2,2,2,2,2,2,1,2,1,1,2,2,1,1,2,1,1,1,2,3,1,3,2,2,1,2,2,1,1,1,2,1,2,2,2,2,1,1,1,1,2,1,2,2,2,1,1,2,2,1,1,2,1,1,3,2,1,1,2,3,2,1,2,1,2,2,2,1,2,1,2,2,2,2,1,1,2,1,1,2,1,3,3,1,2,1,2,1,2,1,1,2,3,1,2,1,2,1,1,1,1,2,2,1,2,2,1,1,2,2,1,3,1,2,1,1,1,1,1,1,1,2,1,1,2,2,2,1,2,1,1,1,1,1,1,1,1,1,2,1,1,1,3,2,2,1,1,1,1,2,1,1,2,2,1,2,2,2,1,1,2,2,2,2,2,3,2,1,1,1,1,2,2,1,2,1,1,3,3,1,1,1,1,2,1,3,2,1,1,2,2,2,2,2,2,2,3,2,1,2,1,3,2,1,1,3,1,1,1,1,2,2,1,1,1,1,1,1,2,2,1,1,2,3,2,2,2,2,2,1,1,1,2,1,1,1,2,2,2,2,1,3,2,3,1,2,1,2,1,1,2,1,1,1,2,2,1,1,1,1,3,1,2,2,2,1,2,3,3,1,1,1,2,1,1,1,1,2,1,1,1,2,1,1,1,2,2,3,1,1,1,1,1,1,2,2,1,1,2,1,2,2,1,1,1,1,2,1,1,1,1,1,1,1,2,2,3,1,2,1,1,1,1,1,1,1,2,1,1,1,2,1,2,1,2,1,2,2,1,2,2,1,3,2,1,1,2,2,1,3,1,1,1,1,1,1,2,2,1,2,2,3,1,3,2,1,1,2,1,1,1,1,1,2,2,1,1,2,2,1,2,2,1,1,1,2,2,1,2,1,1,1,1,1,1,1,1,1,2,2,2,2,1,1,1,1,1,2,1,1,1,1,1,1,3,1,3,3,1,2,1,2,1,2,1,2,2,3,1,1,1,2,2,1,3,2,1,3,1,1,1,2,1,2,2,1,2,1,1,2,3,1,2,2,1,1,2,2,1,1,3,1,1,2,2,1,2,2,1,1,1,2,1,2,1,1,2,1,3,1,1,1,1,1,3,1,3,2,2,1,2,1,1,1,1,3,1,2,1,1,2,2,2,1,2,1,1,1,1,2,2,2,1,1,2,1,2,2,3,2,2,1,1,1,1,1,2,1,1,1,1,2,1,2,2,1,1,2,3,1,2,1,2,1,1,1,3,1,1,1,2,2,1,3,1,1,1,1,1,1,1,2,2,1,1,1,1,1,1,1,1,3,2,1,2,2,1,2,2,2,1,2,2,2,1,1,1,1,1,1,1,1,1,1,2,2,2,1,2,2,1,1,1,1,2,2,1,1,1,1,1,2,1,2,1,1,1,1,1,2,2,1,1,1,1,1,2,2,3,2,2,2,1,1,1,1,1,1,2,2,1,1,2,1,2,2,1,1,1,1,2,1,1,1,2,1,2,2,2,1,1,2,1,2,2,2,1,1,2,1,1,1,1,1,2,2,1,1,1,1,1,1,1,2,2,1,2,1,1,1,3,1,1,1,1,1,1,1,1,1,1,2,2,1,2,2,1,1,1,1,1,1,2,2,1,1,1,1,1,1,2,1,3,2,1,1,2,1,1,1,1,2,1,3,1,1,2,1,2,1,1,2,1,1,1,3,2,1,1,1,2,2,1,1,1,2,1,2,2,1,2,1,2,1,1,2,1,1,1,2,2,1,1,1,2,2,1,2,2,2,1,1,1,1,2,2,1,2,1,2,1,1,3,1,2,1,3,1,1,1,3,1,1,1,2,3,1,1,2,2,1,1,1,1,2,2,1,2,2,1,1,1,2,1,1,1,1,1,2,1,1,1,2,1,1,1,1,2,1,1,1,3,2,2,1,1,2,1,1,1,2,1,1,1,1,2,1,1,3,1,1,2,1,2,3,1,2,1,1,2,2,2,2,2,1,1,1,1,1,1,1,1,1,1,1,1,1,1,1,3,2,2,2,1,1,2,2,2,1,1,2,3,1,1,3,2,2,2,1,2,1,1,2,1,1,2,1,1,1,2,2,1,1,1,1,1,1,2,1,1,1,1,1,2,1,1,1,2,1,2,1,2,1,1,3,2,1,3,1,1,1,2,2,3,2,1,1,3,2,2,1,2,2,2,1,3,1,3,1,1,1,2,2,2,2,1,1,1,1,1,1,1,2,3,2,2,1,1,1,1,2,2,1,2,1,2,1,1,1,1,2,1,1,1,1,1,2,2,1,2,1,2,2,2,1,2,2,1,2,1,1,2,2,1,1,2,1,1,1,2,3,1,1,3,2,1,1,1,1,2,3,2,2,2,2,2,2,1,2,1,1,1,2,1,2,2,2,1,1,2,2,2,1,2,2,2,1,2,1,1,1,1,1,1,1,1,2,1,2,1,1,3,1,1,1,1,2,3,2,1,1,3,2,1,1,1,2,2,1,2,1,1,1,1,1,1,1,1,2,1,1,2,2,1,1,1,2,2,1,1,2,2,2,2,2,1,1,1,1,2,2,1,1,1,1,2,1,1,2,3,2,3,1,2,1,2,1,1,1,3,1,3,2,3,2,1,1,1,1,3,3,3,2,1,1,3,1,2,3,2,1,2,1,1,2,1,1,1,2,2,1,1,1,1,1,1,2,2,1,2,2,2,1,1,2,1,1,2,1,3,1,1,1,2,2,2,1,1,2,1,1,2,1,2,1,2,1,1,1,1,1,1,3,1,2,2,1,1,1,1,1,3,2,2,1,1,2,1,1,1,1,1,3,2,1,2,1,3,2,2,2,1,3,2,1,2,1,1,2,3,1,1,1,1,2,1,2,1,2,2,2,2,1,3,1,1,1,1,1,1,3,3,3,2,2,1,1,1,1,1,1,1,2,1,1,1,2,2,2,2,2,2,1,2,2,3,1,3,2,1,1,1,2,1,1,2,2,2,2,2,2,1,2,2,2,1,1,1,1,2,3,1,1,2,2,1,2,2,3,1,2,1,1,1,1,1,1,2,2,1,2,1,1,1,3,2,1,2,1,1,2,2,1,2,1,2,2,1,2,2,2,1,2,2,2,2,3,1,2,3,1,1,2,1,2,1,1,2,1,2,1,1,1,2,2,2,1,1,2,1,1,2,1,1,2,2,1,1,1,1,1,1,1,2,1,1,2,1,1,1,1,2,1,2,2,3,1,1,3,1,1,1,2,1,1,2,1,1,2,1,1,2,1,1,2,2,1,1,1,1,1,1,1,1,1,2,1,1,1,2,2,2,2,2,2,1,1,2,1,3,2,1,1,1,1,1,2,1,2,1,1,1,2,2,1,2,2,1,1,2,1,1,1,1,1,2,1,1,1,2,2,2,2,2,1,1,1,1,2,2,2,1,1,2,1,1,2,1,1,1,3,2,2,1,2,1,1,2,2,1,1,1,1,2,2,3,2,1,1,2,1,1,2,2,2,1,3,1,1,2,1,1,1,1,1,2,2,3,2,2,2,2,1,1,2,3,1,2,1,2,1,1,1,1,1,1,1,3,1,1,1,1,1,2,2,1,2,1,2,3,2,1,2,1,1,1,2,2,1,2,2,2,1,1,2,1,2,3,1,1,2,2,2,1,1,1,1,2,3,1,1,1,1,1,1,2,1,2,2,1,1,1,1,1,1,1,3,1,1,3,1,3,1,3,1,1,1,2,2,1,1,2,2,2,1,1,1,1,1,2,1,1,3,2,1,1,2,1,1,1,1,2,1,1,2,3,3,2,2,1,1,2,1,1,2,2,1,2,2,1,1,1,1,1,2,2,2,1,1,2,1,1,1,2,1,1,1,1,2,2,1,1,1,2,3,3,1,1,3,1,2,1,2,1,2,1,2,3,2,2,2,1,1,3,2,1,2,1,1,1,2,3,1,1,1,2,1,1,2,3,2,1,1,2,1,1,1,2,2,1,2,3,1,2,1,2,1,1,2,1,2,3,2,2,1,1,2,2,1,1,2,1,1,1,1,2,2,2,1,2,1,2,1,2,1,1,1,2,2,2,2,2,1,1,3,1,2,2,2,3,1,1,1,2,2,1,2,1,1,1,1,1,1,2,1,2,1,2,1,1,1,1,1,1,3,2,2,1,1,1,1,1,1,1,2,2,1,1,1,1,1,3,2,1,1,2,1,1,1,3,2,1,1,2,1,1,1,1,1,1,1,1,1,1,1,1,1,1,2,1,1,1,1,3,1,1,1,2,2,1,2,1,1,2,2,2,1,1,1,3,1,2,1,2,2,3,1,1,3,1,1,2,1,3,3,1,1,2,1,1,2,1,2,1,2,3,2,1,2,2,1,1,1,1,1,1,1,1,1,1,2,1,1,1,1,3,2,2,1,1,1,1,1,1,1,3,1,1,1,2,2,2,3,1,1,2,1,2,1,1,1,2,1,2,1,1,2,1,1,1,1,1,1,1,1,1,1,2,1,1,1,1,1,2,1,1,2,1,1,1,3,3,1,2,1,2,1,2,1,2,1,1,1,2,2,1,2,2,1,3,1,1,1,1,1,1,2,1,2,1,2,1,1,3,1,2,1,1,1,2,1,1,2,2,3,1,1,2,1,1,2,2,2,2,1,2,3,1,1,2,1,1,2,1,2,2,1,3,2,3,1,1,1,1,1,1,2,1,1,1,2,1,1,1,2,3,1,1,3,2,1,2,3,1,1,1,1,1,2,1,3,1,1,1,2,2,2,1,1,1,1,3,1,2,1,2,1,1,1,2,1,1,1,1,1,2,1,2,1,2,1,1,1,1,1,1,1,2,2,2,1,3,2,2,2,2,1,1,1,1,1,3,1,1,2,1,1,1,1,1,1,1,1,1,2,1,2,3,2,2,1,2,1,1,2,3,2,2,1,1,2,1,2,1,1,2,1,3,1,2,2,2,1,1,1,1,1,3,1,1,2,2,2,2,1,2,1,1,1,2,1,1,1,2,1,2,1,1,2,1,2,1,1,2,2,2,2,1,1,1,1,1,1,2,1,1,1,2,2,2,1,2,2,1,1,1,1,1,1,1,1,2,2,1,2,1,1,1,2,1,2,1,2,1,1,3,2,1,2,1,1,1,1,2,1,1,1,2,2,2,2,1,2,1,1,1,1,2,1,2,1,2,2,1,1,1,1,2,1,2,1,1,2,1,2,2,1,2,2,1,2,2,1,2,1,2,2,1,1,2,1,1,2,1,2,2,2,1,2,1,1,1,2,2,2,2,1,2,1,1,1,2,2,1,2,2,1,1,1,2,1,2,2,2,1,1,1,2,2,1,2,3,2,2,2,1,2,2,1,1,1,1,1,3,1,1,1,1,2,2,1,2,1,2,2,2,2,2,1,2,1,2,2,1,1,1,1,2,2,1,2,1,1,2,2,2,2,2,1,1,1,2,1,2,1,2,2,2,1,2,2,3,1,3,1,2,2,2,1,3,1,1,2,1,3,1,2,1,1,1,2,1,1,1,2,1,1,2,3,1,3,1,1,1,2,1,1,1,2,1,3,1,2,1,1,1,1,2,2,1,1,1,1,1,1,2,3,2,2,2,2,2,2,1,2,1,2,2,1,2,1,2,1,2,1,1,1,1,1,2,2,1,2,2,2,1,1,2,1,1,1,3,2,1,2,1,2,3,2,1,1,3,1,2,2,2,2,2,2,1,2,1,2,1,1,1,2,1,1,2,1,1,3,1,1,2,1,1,2,1,2,2,1,2,2,1,1,2,2,2,2,1,1,1,2,1,1,1,2,1,1,1,2,1,2,3,1,1,1,2,1,1,2,2,1,2,1,1,1,1,2,1,1,1,2,1,2,2,2,1,2,2,1,1,2,2,1,2,1,2,3,1,2,1,1,1,1,1,1,1,3,2,1,2,1,1,1,1,3,1,2,1,1,1,2,3,2,2,2,1,1,1,2,1,1,2,1,1,1,1,2,1,1,1,2,2,2,1,1,2,1,1,2,1,1,2,1,1,1,1,1,2,3,2,1,1,1,1,1,2,2,2,1,2,3,2,2,1,1,2,1,1,1,1,1,2,2,1,1,1,1,2,2,3,2,1,2,1,2,1,2,1,1,1,1,2,2,1,1,1,1,1,2,1,2,1,1,1,2,1,1,1,1,1,1,1,1,2,2,1,1,2,2,1,1,3,1,1,1,1,1,2,1,1,1,1,1,2,2,2,1,2,1,2,2,2,1,2,1,2,1,1,1,1,1,2,1,2,1,1,1,1,2,1,1,1,1,1,1,2,3,2,1,2,1,3,2,1,2,1,1,2,2,1,1,2,1,3,2,1,2,1,3,2,1,2,1,1,1,1,2,2,2,1,2,1,1,2,1,2,1,1,2,1,2,1,1,2,1,2,1,1,1,1,3,1,2,1,1,1,1,3,1,1,2,2,2,1,1,1,2,1,1,1,2,2,2,1,2,1,1,1,3,2,1,2,1,2,2,3,1,2,1,1,1,2,1,3,2,1,1,1,2,1,2,1,1,1,2,1,3,2,1,1,2,1,1,2,2,1,2,1,1,1,1,1,1,1,2,1,3,1,2,1,1,1,1,2,1,2,1,2,2,2,2,1,1,1,1,1,1,2,1,3,1,3,1,1,1,2,3,2,1,2,1,1,2,1,1,2,1,1,1,1,1,2,1,2,2,1,1,2,2,2,1,1,2,2,1,1,1,1,1,1,2,1,1,1,3,1,1,1,3,1,2,1,1,2,2,2,2,2,1,2,1,3,1,1,2,1,2,1,1,3,2,1,2,2,3,1,2,1,1,3,1,1,2,2,2,2,1,2,2,2,1,2,2,1,1,1,1,1,2,1,1,1,1,1,2,1,1,1,1,1,1,3,2,2,3,3,1,1,1,1,1,1,1,1,2,3,2,1,1,2,2,1,1,1,1,1,1,3,2,2,1,3,2,2,1,2,3,2,2,2,1,2,2,1,1,2,2,2,2,1,2,1,2,1,1,2,1,1,2,1,2,1,2,1,2,2,1,2,2,1,2,3,1,1,1,3,1,1,1,1,2,3,2,1,1,3,2,1,1,1,1,1,2,1,1,1,1,1,1,3,1,2,1,1,1,1,2,2,1,1,1,2,2,2,2,1,1,1,1,2,1,1,1,1,3,2,1,1,1,2,2,1,1,3,2,2,1,1,3,1,2,1,1,1,1,1,1,2,1,1,1,2,2,1,2,1,1,3,1,1,1,1,2,1,1,1,1,2,1,3,2,2,2,1.895986
2,1,1,1,3,2,2,1,1,1,1,1,1,2,2,2,1,2,1,1,1,2,1,1,1,1,2,2,1,1,1,1,1,1,1,2,1,2,2,1,2,1,3,2,1,3,1,1,2,2,1,3,2,1,3,1,3,1,1,1,1,2,1,1,1,3,1,2,1,2,2,2,1,2,2,1,1,2,1,1,2,1,1,1,1,2,2,1,1,1,1,1,2,2,1,2,1,2,1,1,2,1,1,2,1,2,2,1,1,3,2,2,3,1,1,1,1,1,1,1,1,1,1,1,2,1,1,1,1,1,1,1,2,3,2,1,2,1,2,1,1,1,2,2,1,2,2,1,2,2,1,1,1,1,2,1,1,1,2,1,3,1,2,1,2,2,2,2,1,2,1,1,1,1,2,2,3,1,2,2,1,2,2,1,2,2,2,3,1,1,1,1,1,1,2,1,1,3,2,2,1,1,2,3,1,1,1,2,1,3,1,2,1,2,2,1,1,2,2,1,2,1,2,1,1,1,2,2,2,1,1,1,2,1,2,1,2,1,2,2,1,2,2,1,3,2,2,1,1,1,2,1,2,1,1,1,1,1,2,2,1,1,2,1,1,2,1,1,1,1,2,1,1,3,1,1,1,1,2,3,1,2,2,1,1,1,1,2,2,1,2,1,2,2,1,1,2,2,1,1,1,2,2,1,1,1,2,2,1,2,2,2,1,1,2,2,2,2,2,3,1,2,1,1,1,2,2,1,2,1,2,2,1,1,1,1,2,1,1,2,1,3,1,1,2,2,2,1,1,1,2,1,2,2,2,1,1,2,2,1,2,1,2,2,2,2,1,1,2,1,1,2,1,1,1,3,1,2,1,1,1,1,2,3,1,1,1,1,2,3,2,2,1,1,2,1,1,1,2,1,3,1,3,2,1,1,1,1,2,1,1,1,1,2,3,2,2,2,1,1,1,1,1,1,1,1,1,1,1,2,1,1,2,1,2,1,1,1,3,1,1,2,1,2,3,1,1,1,1,1,1,2,2,1,1,1,2,1,1,1,1,1,1,2,2,2,1,2,1,2,3,1,1,1,1,3,2,2,1,1,3,2,1,2,1,1,2,2,2,1,1,2,1,1,2,1,2,1,3,1,2,2,2,1,1,1,1,1,2,1,2,2,1,2,2,1,1,1,1,1,2,2,1,2,2,3,1,1,1,1,2,1,1,2,1,1,1,1,2,2,2,1,1,1,2,2,1,1,2,2,2,1,2,2,2,2,2,1,1,2,1,1,2,1,1,2,1,1,2,1,1,1,2,1,3,2,2,1,2,2,1,1,1,1,1,3,1,1,1,1,3,2,1,1,2,2,1,1,2,1,2,1,1,1,2,1,1,2,1,1,2,2,1,1,2,2,2,1,1,2,2,2,1,2,1,2,1,1,1,1,2,1,1,1,2,3,1,1,1,2,1,1,1,2,1,2,3,1,1,1,1,3,1,3,2,2,1,1,1,2,2,2,2,1,1,2,2,3,3,1,1,3,3,2,2,2,1,2,3,2,2,1,3,1,1,1,2,1,1,1,2,3,2,1,1,2,1,1,3,2,1,2,2,1,2,1,2,1,2,1,2,1,2,2,1,2,2,1,3,1,1,1,1,1,2,1,2,1,2,2,1,2,2,1,2,1,2,1,1,1,1,1,1,1,2,2,1,1,1,2,2,2,1,1,1,1,2,2,1,3,2,1,1,1,2,1,1,1,1,1,1,1,1,1,2,1,1,2,2,2,1,2,2,1,1,3,1,2,1,2,1,1,1,1,2,1,2,1,1,1,1,1,2,2,1,1,2,2,2,2,2,2,1,3,2,1,1,1,2,1,1,1,1,1,1,2,1,2,2,2,1,1,1,1,1,1,1,1,1,1,1,1,2,1,1,1,2,3,2,1,1,1,1,1,1,2,1,1,2,1,1,2,1,2,2,1,1,1,2,1,1,1,1,1,2,2,1,2,1,1,1,2,1,3,1,1,1,1,3,1,1,1,1,1,2,3,2,3,3,1,1,1,1,1,1,2,1,1,2,2,1,1,2,1,1,2,2,1,1,2,1,2,1,1,2,2,1,2,1,1,1,2,1,2,1,1,1,2,1,1,1,1,1,1,2,3,2,2,1,3,1,2,2,1,2,1,2,2,1,1,1,1,2,1,2,1,2,2,1,2,1,1,2,1,2,2,3,2,1,1,2,2,1,1,1,1,1,1,1,2,1,1,3,1,1,2,1,1,1,1,2,2,1,1,1,2,1,1,2,1,1,2,1,1,1,2,1,1,1,1,1,1,2,1,2,1,1,1,2,1,3,2,1,2,1,2,2,1,3,1,1,2,2,1,3,1,1,2,2,1,2,1,2,2,1,1,2,2,2,2,1,1,1,1,1,3,2,2,1,1,2,1,1,2,2,2,1,2,1,2,1,2,2,1,2,3,2,2,1,1,1,2,2,2,2,2,1,1,1,2,2,2,2,1,2,1,2,1,1,2,2,1,1,1,2,1,2,1,2,1,1,2,1,1,2,1,2,2,2,1,1,2,1,1,1,2,2,2,3,1,3,2,1,2,1,1,1,1,2,2,1,1,2,1,2,1,1,1,3,1,1,3,1,1,2,2,1,1,2,2,1,1,2,2,1,2,2,3,3,1,2,2,1,1,2,2,1,2,1,1,1,1,3,2,1,2,1,2,1,1,3,3,1,1,1,1,2,1,2,1,2,1,2,1,2,2,1,1,1,1,1,1,1,1,1,1,2,2,1,3,2,3,1,1,1,1,2,1,1,1,1,2,2,2,1,1,1,1,2,1,1,1,3,1,1,1,1,1,2,1,2,1,1,3,1,1,1,1,1,2,1,2,2,2,1,2,1,1,2,1,3,1,1,1,1,1,3,2,1,1,1,1,3,1,1,2,2,1,1,1,1,1,2,1,2,1,1,2,1,1,1,2,1,1,2,1,1,3,1,1,2,2,2,3,1,3,2,1,2,2,2,1,1,1,2,2,2,3,1,2,1,1,2,2,2,2,2,2,2,1,2,1,1,1,1,2,2,1,1,1,1,1,2,3,1,2,1,1,2,2,2,1,2,2,1,3,2,2,2,1,2,3,1,1,3,1,1,1,1,1,2,2,1,1,2,1,2,2,2,1,1,2,1,3,1,2,1,3,2,1,2,1,2,2,1,2,1,1,1,1,2,3,2,1,1,2,1,2,1,1,1,2,2,1,1,1,2,1,2,1,1,2,1,1,1,1,1,2,2,2,3,2,1,1,1,1,1,1,2,1,2,1,1,1,1,1,3,1,1,1,2,1,1,2,1,2,1,2,1,1,1,3,1,1,1,2,1,1,2,2,1,1,2,2,1,2,1,1,2,1,3,1,3,1,1,3,1,2,1,1,2,1,2,1,1,2,2,2,2,2,3,1,2,1,1,2,2,2,2,1,2,1,1,2,1,2,1,2,1,1,1,1,2,2,2,2,2,2,2,1,1,2,2,2,1,2,1,3,2,1,1,1,1,1,2,1,1,2,3,1,2,2,2,1,1,1,1,3,1,2,2,1,2,2,1,1,2,2,3,1,1,1,2,3,1,1,2,2,2,1,1,2,2,3,1,2,1,1,1,1,1,2,3,1,2,2,2,1,1,1,2,2,1,2,2,1,1,1,3,1,2,1,1,1,2,1,1,2,2,1,1,1,1,3,1,1,1,1,1,1,2,1,1,1,1,2,2,2,1,2,2,2,1,1,2,1,2,1,1,2,3,1,2,1,1,2,1,1,1,2,1,2,2,1,1,1,2,1,2,2,2,1,2,2,1,1,1,1,1,2,2,2,2,1,1,1,2,2,2,1,2,1,2,3,1,1,3,1,2,2,1,1,1,1,1,1,1,1,1,1,1,2,1,2,3,1,2,1,3,1,1,2,1,1,2,2,2,2,1,1,2,1,3,1,1,2,1,1,3,2,2,1,2,3,3,2,1,3,1,3,1,1,3,1,1,1,1,2,1,1,2,1,2,1,2,1,1,1,1,1,1,2,1,2,2,1,2,1,3,1,1,1,2,2,1,3,1,1,3,2,3,1,3,1,1,2,1,2,1,2,1,1,2,2,1,1,2,1,1,1,2,1,1,2,1,1,1,1,2,2,1,2,1,2,2,2,1,2,2,1,1,3,2,1,1,2,1,1,1,1,2,2,1,1,1,2,1,3,1,2,1,2,2,1,1,2,1,1,2,2,1,1,1,3,1,1,3,3,1,1,1,1,3,1,3,3,2,1,1,1,1,2,2,2,1,1,2,1,1,1,1,1,1,1,1,3,2,1,1,2,1,2,1,1,2,1,1,1,1,1,2,3,2,2,3,1,1,2,3,1,2,3,2,1,2,1,3,1,3,2,1,2,1,2,1,1,2,3,1,1,3,3,1,1,1,1,1,2,3,1,1,1,1,1,1,2,2,1,2,1,1,1,2,1,1,1,3,1,1,1,1,1,1,2,1,1,1,1,1,3,1,2,1,1,1,2,2,2,1,2,1,1,1,1,1,2,3,1,1,1,1,3,1,2,1,2,1,2,2,2,2,2,1,1,1,2,2,2,2,1,1,1,3,1,2,1,1,2,2,1,1,2,2,2,2,2,1,1,1,2,1,2,1,1,1,1,2,1,2,1,1,1,1,1,1,1,1,2,1,1,1,2,1,1,1,1,1,1,2,2,2,3,1,2,1,1,1,1,1,2,1,2,1,2,1,1,1,1,1,1,1,1,2,1,1,1,3,1,1,1,1,2,1,1,1,1,1,1,3,1,1,1,1,1,1,1,2,2,1,1,1,1,3,1,1,1,2,1,1,1,2,1,1,1,2,2,2,2,1,1,1,1,1,2,1,2,1,2,2,2,2,3,1,1,1,1,1,1,1,1,2,2,1,1,1,1,1,1,1,1,1,3,1,2,2,2,1,1,2,3,1,1,1,2,1,1,1,1,1,1,1,1,1,1,3,2,2,1,2,1,2,2,1,1,1,1,2,2,2,2,1,1,2,2,1,3,2,2,2,2,2,1,1,1,1,2,1,2,2,1,2,1,1,2,2,1,1,1,2,2,1,2,1,2,1,1,1,1,1,1,2,2,1,2,1,1,3,2,2,1,1,2,2,2,2,1,1,2,1,1,1,3,2,2,1,1,1,1,3,2,1,2,2,1,2,3,1,1,1,1,1,3,1,3,2,2,1,1,1,1,1,2,3,1,1,2,1,2,1,1,1,2,2,3,2,2,2,1,1,2,3,1,2,1,1,2,1,1,1,1,2,1,1,1,1,2,1,2,2,1,2,1,1,2,1,1,2,1,2,1,2,1,2,1,1,1,3,1,1,2,1,1,1,2,1,1,2,2,2,2,2,2,1,1,1,1,1,2,2,1,2,1,1,3,2,1,1,1,1,1,1,1,2,3,1,1,1,1,1,1,2,1,1,1,2,1,2,1,2,2,3,1,1,2,1,1,1,1,1,2,1,2,2,1,1,2,2,1,1,1,1,1,1,3,3,1,2,3,1,2,2,2,3,1,2,1,1,3,2,2,1,2,3,1,1,1,2,1,2,1,2,1,1,2,2,1,1,1,1,1,1,2,2,2,2,1,1,1,2,1,1,1,1,2,1,1,1,3,2,1,2,1,1,2,2,2,1,1,1,1,2,2,1,1,2,1,1,1,2,2,1,1,1,1,1,2,1,1,2,1,1,1,1,2,1,2,2,1,1,1,1,2,1,1,1,1,1,1,1,2,2,3,2,3,1,2,2,1,1,2,2,2,1,2,1,2,1,1,1,2,2,1,1,2,2,2,1,1,2,2,1,1,2,3,1,1,2,2,1,2,1,3,2,1,1,2,1,2,2,1,2,1,1,2,1,1,3,2,1,1,1,2,1,1,1,1,1,2,1,1,1,1,2,2,1,1,1,1,2,1,2,1,2,1,2,2,1,2,2,2,2,2,2,1,1,1,2,1,1,1,2,1,2,1,1,2,1,2,2,2,2,3,1,1,1,1,2,2,3,2,2,1,1,1,1,1,1,1,1,2,1,1,2,1,2,2,3,2,1,2,2,2,1,1,1,2,1,1,1,1,1,1,1,1,1,2,2,1,1,1,1,2,2,1,1,1,1,2,1,1,1,2,2,1,2,1,1,1,2,1,2,3,1,1,1,3,3,2,1,2,1,2,2,2,2,1,1,2,1,1,1,1,2,1,2,1,1,1,2,2,1,1,2,2,1,1,1,2,1,1,2,2,2,1,2,2,1,1,1,2,1,1,1,2,1,2,1,2,2,1,3,1,2,1,1,1,2,1,3,1,1,1,1,2,2,2,2,2,2,2,2,2,2,2,1,1,2,1,2,2,3,1,1,1,2,2,1,1,1,2,3,2,3,1,2,1,1,3,1,2,2,1,2,1,2,3,1,2,2,2,2,1,1,1,1,1,3,1,1,1,1,1,1,2,1,2,3,1,1,2,2,1,2,1,2,1,2,1,2,1,1,2,2,1,1,1,2,1,2,3,2,1,1,1,2,2,1,3,1,1,2,2,2,2,1,2,1,1,1,2,1,1,1,2,2,2,1,2,1,2,2,1,1,2,3,2,1,2,1,3,2,1,2,1,1,1,1,3,2,1,2,2,1,2,1,1,2,2,2,2,2,2,2,1,3,2,2,1,2,2,2,2,3,1,1,1,1,1,2,1,2,2,2,2,1,2,2,1,1,2,1,3,1,2,1,3,1,2,1,1,1,1,1,1,1,2,1,2,2,1,3,2,1,2,1,1,1,1,1,1,1,2,2,1,2,2,1,2,1,3,1,3,1,1,1,1,1,2,1,2,1,2,2,1,3,1,1,2,2,2,2,2,2,2,3,1,2,1,2,2,1,2,1,1,1,2,1,1,1,1,2,1,1,1,2,1,1,2,1,2,1,1,2,1,2,2,1,2,1,1,2,2,2,1,2,2,1,1,2,1,1,1,1,1,1,2,1,2,2,1,2,1,1,1,1,1,1,1,1,2,3,3,1,1,1,1,1,1,2,3,1,2,2,2,2,2,3,1,2,2,1,1,3,1,2,1,1,1,1,2,1,2,1,2,1,2,1,3,1,1,1,3,1,1,2,1,2,2,2,1,1,2,3,1,2,2,1,1,2,2,1,1,3,1,1,2,2,1,2,1,2,1,3,2,2,1,2,2,2,1,2,3,3,2,1,2,1,2,1,2,2,1,2,1,2,1,1,2,1,1,3,3,2,1,3,1,1,1,2,2,2,1,1,2,3,1,1,1,1,1,3,2,1,2,1,1,2,2,1,3,1,2,1,2,2,2,2,1,1,1,1,1,1,2,1,1,2,2,1,1,2,1,3,2,2,1,1,2,1,3,1,1,1,1,1,1,1,2,1,2,3,2,3,3,1,1,1,1,2,2,2,1,2,2,1,1,1,2,3,1,1,1,1,1,1,1,2,1,1,1,1,1,1,1,2,2,1,1,1,2,2,1,2,1,2,1,1,1,2,1,1,1,1,1,2,3,2,1,1,3,3,1,2,1,1,3,1,2,1,3,2,2,1,3,1,2,1,3,1,1,2,2,1,2,1,1,1,1,2,1,1,3,1,1,2,2,1,1,1,1,2,3,2,2,1,1,3,2,2,2,1,2,1,3,3,1,1,1,2,1,1,3,1,2,2,1,2,1,2,1,2,1,1,1,1,2,2,2,1,2,1,1,1,2,2,1,2,1,1,1,3,1,1,1,2,1,2,1,1,1,1,2,1,1,2,1,1,1,1,1,2,3,2,1,1,1,2,2,2,3,1,1,1,2,1,2,1,1,1,3,1,1,1,2,3,1,2,2,2,1,1,2,1,1,2,2,3,2,1,1,2,1,1,1,2,2,2,2,1,1,3,1,1,1,2,2,1,1,2,1,1,1,1,3,1,2,2,2,1,1,1,2,1,3,1,1,1,2,3,1,1,1,2,1,1,1,2,1,2,2,1,1,1,1,1,3,1,3,3,1,1,1,2,1,1,2,2,1,3,1,3,1,2,2,2,1,2,2,2,1,2,2,1,2,1,1,2,2,1,1,2,1,2,1,1,2,1,1,1,1,2,1,2,2,3,2,1,1,1,1,1,2,2,1,1,2,2,1,1,2,1,2,1,2,2,3,2,2,2,2,1,1,1,2,1,2,2,2,2,1,3,1,1,1,3,2,1,1,2,1,2,1,2,1,2,1,1,2,3,3,2,1,2,1,2,1,1,1,1,1,3,2,2,2,3,1,1,2,2,3,1,1,3,1,2,1,2,2,1,1,3,1,2,1,2,1,1,2,1,2,1,1,1,3,1,1,1,3,3,2,2,1,2,1,2,2,2,1,3,1,2,2,1,1,1,1,1,1,1,1,2,1,1,1,1,2,2,2,2,1,1,2,1,1,1,1,1,1,1,1,2,1,2,1,2,1,1,1,2,2,2,1,1,2,1,2,1,2,1,2,2,2,1,1,1,2,1,1,3,1,2,2,2,1,2,2,1,2,2,1,1,2,1,2,1,1,1,1,2,1,1,1,1,1,3,2,2,2,2,2,1,2,2,1,1,2,3,2,2,2,1,3,2,1,1,1,1,1,3,1,2,1,1,1,1,2,2,1,1,1,1,1,2,2,1,1,1,2,1,1,1,2,1,2,1,1,2,2,2,2,1,2,1,1,1,1,1,1,1,2,2,1,2,1,1,1,3,1,1,1,2,1,1,1,1,2,1,1,1,1,2,1,2,1,2,1,1,1,2,2,2,2,1,1,2,1,1,2,3,1,2,1,2,2,2,1,2,2,1,2,2,2,2,1,1,1,1,2,2,3,2,2,3,2,2,2,1,1,2,2,2,1,2,2,1,1,1,1,1,1,1,3,2,3,2,1,1,2,1,1,2,1,2,2,1,1,1,1,2,1,2,1,1,1,1,1,2,1,1,1,1,1,1,1,2,2,1,2,2,2,2,1,2,1,2,1,2,1,1,1,2,2,1,3,2,1,3,1,1,2,2,1,1,1,1,2,2,2,1,2,1,1,2,2,1,2,1,2,2,1,2,1,2,1,2,2,3,1,1,2,2,1,2,1,2,1,2,2,1,1,1,2,1,1,1,2,2,1,2,1,1,2,3,3,1,1,1,2,1,1,1,2,2,2,1,1,2,3,2,1,1,1,1,2,3,2,2,2,1,2,2,1,2,1,2,1,3,2,1,2,1,2,1,1,1,2,1,1,2,2,1,1,2,2,1,1,1,2,1,1,1,1,2,1,1,2,2,3,1,1,2,1,1,1,1,2,1,1,2,2,2,1,1,2,1,1,2,1,1,1,2,2,1,3,2,1,1,1,3,1,1,1,1,1,1,1,2,1,1,1,2,2,1,1,1,2,1,2,2,1,1,1,2,1,1,2,1,1,2,1,2,1,1,2,1,2,1,2,2,1,2,2,1,1,1,1,3,1,2,2,1,2,1,1,1,1,1,1,2,2,2,1,3,1,2,1,2,1,3,1,1,1,1,1,2,1,3,1,2,1,1,1,1,1,1,1,1,1,1,1,2,3,1,1,1,2,2,1,1,1,1,1,1,1,2,2,2,1,1,1,2,1,2,1,3,1,1,1,1,2,1,1,1,1,1,2,1,2,1,3,1,1,2,1,1,2,2,2,2,1,1,2,2,1,1,1,2,1,2,1,1,2,3,2,2,1,1,1,2,2,2,1,1,1,1,1,1,2,1,1,2,3,2,2,2,2,1,2,1,1,1,3,1,1,1,1,1,1,1,1,1,2,1,3,2,2,1,1,1,3,1,1,1,3,2,2,1,1,2,1,1,1,1,1,2,2,1,1,1,1,2,1,1,1,2,1,2,3,1,2,2,2,2,2,2,3,2,1,3,2,1,3,1,2,2,1,2,1,1,2,1,2,2,1,3,1,1,1,2,1,1,2,1,2,1,1,2,2,1,2,2,1,1,2,2,1,2,1,1,2,2,2,3,1,1,2,1,2,2,1,2,1,2,1,1,2,2,1,1,1,2,2,1,1,2,2,1,1,2,1,2,1,2,1,2,1,1,1,2,1,1,3,1,2,1,2,1,1,2,2,1,1,3,1,1,1,1,1,2,2,1,2,2,1,2,2,2,1,1,1,3,1,1,1,2,1,2,2,1,1,1,2,2,2,1,1,1,1,1,1,2,1,1,2,1,1,1,1,3,2,1,2,2,1,1,2,1,2,2,2,1,2,1,1,2,2,1,1,2,1,3,1,1,1,1,3,2,1,1,1,2,1,1,1,2,1,1,1,3,1,1,1,2,1,2,2,1,2,1,2,2,2,2,2,2,2,1,1,1,2,1,1,1,2,2,2,2,2,1,2,1,1,1,1,2,2,1,1,3,1,2,1,3,2,3,1,1,2,2,1,1,1,1,2,1,1,1,1,1,1,2,1,1,1,1,1,1,1,3,1,1,2,2,2,2,2,1,1,1,1,2,1,1,1,3,1,1,2,1,1,3,2,1,2,1,1,2,1,2,1,1,1,1,1,1,3,2,2,1,2,1,1,2,2,1,3,2,1,2,3,1,1,1,1,2,1,2,1,1,1,2,2,1,2,2,2,1,1,2,1,1,1,1,2,1,1,3,1,1,2,3,2,2,2,1,2,2,3,2,2,3,2,1,2,2,1,2,2,2,3,1,2,1,2,1,2,1,2,1,2,2,1,2,1,1,1,1,1,1,2,1,2,2,2,2,1,1,2,1,1,2,2,1,2,2,1,1,2,2,2,1,3,1,1,2,1,2,3,1,1,2,1,2,2,1,2,1,2,2,2,2,1,3,1,2,1,1,1,3,2,1,2,1,2,1,1,1,1,1,3,2,2,1,2,2,2,2,1,1,1,1,2,2,2,1,2,2,2,1,1,1,3,1,2,2,1,1,1,1,1,1,1,2,1,1,1,1,1,2,1,2,2,2,1,2,2,1,1,2,2,1,1,1,2,2,3,1,1,1,2,1,1,1,2,1,1,3,1,1,2,3,1,1,1,2,3,2,1,1,1,1,2,1,1,2,1,2,1,2,3,3,1,2,1,2,2,1,1,1,1,1,2,1,1,1,1,2,1,1,1,1,1,2,2,1,2,3,2,2,2,2,1,1,1,2,1,1,2,2,2,1,1,1,2,1,1,2,2,1,1,2,1,1,2,1,1,2,2,1,1,1,2,2,1,2,1,2,1,1,1,1,2,1,1,1,1,2,2,1,1,2,2,2,1,1,2,2,1,2,2,1,2,1,1,1,1,1,1,2,1,1,1,2,1,3,3,1,1,2,1,2,3,1,2,2,2,1,2,1,2,2,1,1,2,3,2,2,1,2,2,1,1,1,1,1,1,2,2,1,1,2,2,1,1,1,2,2,1,2,3,2,1,1,1,1,2,2,1,2,1,1,3,1,1,1,1,1,2,1,1,2,2,1,1,1,2,1,1,1,1,1,1,3,1,1,1,1,3,1,2,1,1,2,2,1,1,1,1,2,1,2,2,2,1,1,2,1,1,3,2,1,2,2,3,2,2,1,1,2,3,2,2,2,2,2,2,1,1,1,1,2,2,1,2,1,1,1,1,2,2,1,1,1,1,1,1,1,2,1,2,1,1,1,1,2,1,1,1,1,1,2,1,1,1,1,1,2,1,2,1,2,1,1,2,1,1,2,1,2,1,3,1,1,1,1,3,3,3,3,1,1,2,1,2,1,2,1,2,1,2,1,1,2,1,1,1,2,1,3,1,1,1,1,2,1,1,1,2,1,2,1,3,2,2,2,3,2,1,1,1,1,1,2,1,1,1,3,1,1,1,1,1,1,1,2,1,3,1,2,2,3,3,1,1,1,3,1,1,3,1,1,1,1,1,2,1,2,2,1,3,1,3,1,1,1,2,2,2,1,1,1,2,1,2,1,2,1,2,2,3,1,1,1,1,1,1,2,1,1,3,2,1,2,2,1,2,1,2,2,2,2,2,2,3,1,1,2,1,3,1,2,2,3,1,1,1,1,2,2,1,1,1,1,1,1,1,1,3,1,3,2,1,2,1,1,2,1,2,2,2,2,2,2,1,1,2,1,2,1,1,2,2,1,1,1,2,2,2,1,2,2,1,1,2,1,3,1,1,2,2,1,1,3,2,3,1,1,2,2,2,2,2,3,2,2,1,1,1,1,1,2,2,1,1,1,2,2,1,2,1,2,1,1,2,1,1,2,3,2,2,2,1,1,1,3,1,2,1,2,1,2,2,1,2,3,1,1,3,1,1,1,1,2,2,1,1,2,1,1,1,1,1,1,1,1,2,3,1,2,1,1,2,1,1,1,2,1,2,1,2,1,2,1,1,1,1,1,1,1,2,1,2,1,2,1,2,2,1,1,2,1,1,2,3,1,1,2,2,2,2,1,3,1,1,1,3,2,1,1,2,2,1,1,2,1,1,1,2,2,2,1,2,1,2,2,2,2,1,1,3,1,1,1,2,3,1,2,1,3,2,2,3,2,2,2,3,1,1,2,2,2,2,1,2,1,1,2,1,1,1,1,3,1,1,2,3,1,1,1,2,1,1,2,2,1,1,1,1,1,1,2,1,3,2,2,1,2,1,1,2,2,1,2,1,3,1,2,2,1,1,1,1,1,2,1,1,1,1,1,2,1,1,1,1,1,1,2,1,1,1,2,1,1,1,2,1,1,2,2,2,1,1,1,2,1,1,1,1,1,1,2,3,1,1,3,1,2,1,1,1,1,1,2,1,1,1,1,1,1,1,1,2,2,1,2,2,1,1,1,3,1,2,3,1,2,1,1,1,3,1,2,1,1,1,2,2,1,1,1,2,1,1,3,1,1,1,1,1,2,1,2,2,2,1,2,2,1,1,1,1,1,2,2,2,1,2,2,1,3,1,1,1,1,1,1,1,2,3,1,1,2,2,3,1,2,1,2,2,1,1,1,3,1,2,1,1,3,3,1,2,1,1,2,1,2,2,3,1,3,2,1,1,2,1,2,1,2,1,2,1,3,2,1,3,2,1,2,1,3,1,1,1,1,1,1,2,1,1,1,1,1,3,2,1,3,1,3,1,1,2,1,1,1,3,2,2,2,1,1,1,1,1,1,1,1,1,2,1,1,2,1,2,1,1,3,1,3,1,2,2,2,1,1,1,3,1,1,2,1,1,1,2,2,1,1,1,1,1,1,1,1,1,2,2,1,2,1,2,2,2,1,1,1,1,1,2,3,1,1,1,3,2,2,2,1,1,2,2,2,2,1,1,2,1,3,2,2,1,1,2,2,1,2,1,1,1,1,1,1,2,2,1,2,1,2,1,2,1,1,1,1,1,1,1,2,2,1,1,2,2,2,1,1,2,2,2,2,2,3,1,1,1,2,2,1,2,1,2,3,2,2,1,3,1,1,3,2,1,1,1,1,2,1,1,2,1,3,1,1,1,3,1,2,2,1,1,3,1,1,2,2,2,1,2,1,2,2,1,1,1,1,1,2,1,2,1,1,1,2,1,1,1,2,2,1,1,2,1,1,2,2,2,1,2,2,2,1,2,1,1,1,2,2,2,1,1,2,2,1,1,1,1,2,1,1,1,2,1,2,1,1,1,2,1,2,1,1,3,2,1,2,1,1,2,1,2,1,1,1,1,1,1,1,1,2,2,1,3,2,1,1,2,2,2,1,1,1,1,1,1,1,2,3,2,1,2,2,2,2,1,2,2,1,1,1,2,1,1,1,2,2,2,2,2,2,1,1,1,1,1,1,2,1,1,2,2,2,1,1,1,1,1,1,1,2,2,3,1,2,1,1,1,2,1,1,1,1,2,2,1,1,1,1,1,2,1,1,2,2,1,1,1,1,1,2,2,2,2,1,1,2,2,1,1,2,1,1,1,1,2,2,3,3,1,1,2,2,2,2,2,1,1,1,2,1,1,1,2,2,2,2,2,2,1,2,1,2,1,1,3,3,1,1,2,2,2,1,1,1,1,1,1,1,1,2,1,1,2,1,2,1,1,2,1,3,2,1,3,1,2,2,2,2,1,2,1,1,2,2,1,1,1,2,3,1,3,2,2,2,1,1,1,2,1,1,2,1,1,1,1,2,2,3,2,2,1,2,1,1,1,2,2,2,1,2,1,2,1,1,1,2,1,1,2,2,2,1,1,2,1,1,1,1,1,2,1,1,2,2,1,3,3,1,1,2,1,1,1,1,1,2,3,1,1,1,1,1,1,2,3,1,1,1,1,2,1,1,1,1,1,1,2,1,2,1,3,1,1,1,2,1,1,1,2,3,3,2,2,1,1,1,1,1,1,2,1,1,2,3,1,1,1,2,2,1,1,1,3,1,1,2,1,2,1,3,2,1,1,1,1,1,1,1,2,2,1,1,3,2,1,1,1,2,3,2,2,3,1,1,1,1,1,1,1,2,2,2,2,1,1,1,2,1,2,1,1,1,2,2,1,1,1,1,1,1,2,1,2,1,1,3,1,2,1,1,3,1,1,1,2,2,1,2,1,2,2,2,1,1,2,3,3,1,3,2,1,1,1,2,1,1,1,1,1,2,1,2,1,1,2,2,2,1,1,1,1,1,1,1,1,1,1,2,1,3,3,1,1,1,1,2,2,1,1,1,3,1,2,1,2,1,1,1,1,1,2,3,2,1,1,3,3,2,2,1,2,3,1,2,1,1,1,1,2,2,1,1,1,1,1,2,2,3,3,1,1,1,2,1,1,2,2,1,1,2,1,2,2,1,1,1,1,2,1,1,1,3,2,2,1,1,2,2,2,2,2,2,1,2,2,1,1,2,2,2,3,1,2,1,1,1,1,3,2,1,1,2,2,1,1,1,2,1,2,1,1,1,1,1,1,2,2,1,2,1,2,1,1,2,1,1,2,1,1,1,1,1,2,2,1,2,1,1,1,1,1,1,2,2,1,2,1,1,2,2,1,1,1,2,1,3,1,1,1,1,1,1,2,1,2,2,1,1,2,1,1,1,1,3,1,1,2,1,2,1,2,3,1,2,2,3,2,2,1,1,2,1,2,1,2,3,1,2,3,1,1,1,1,3,2,2,1,1,3,1,1,1,2,1,1,1,1,1,1,2,2,1,1,1,3,3,2,2,1,1,2,2,1,2,1,2,1,1,2,1,1,1,2,2,3,1,1,2,1,2,1,1,1,1,1,1,1,2,2,1,2,2,2,3,2,3,1,3,1,1,1,1,1,1,1,2,1,2,2,2,2,1,1,1,2,1,2,1,1,1,2,2,2,2,1,2,2,1,2,1,1,1,2,1,1,3,2,2,1,1,3,2,1,2,2,2,2,1,1,1,2,1,1,1,1,1,1,1,1,1,1,3,1,2,1,1,2,1,1,3,1,1,1,1,1,2,2,1,2,1,2,3,1,1,1,1,1,1,1,2,1,1,1,2,2,2,2,3,1,1,1,1,1,3,1,1,1,1,1,2,1,2,1,2,1,2,2,1,1,1,1,1,1,1,1,2,1,1,2,1,1,2,3,3,2,1,1,2,2,2,1,3,1,1,2,2,2,2,1,3,2,1,1,1,1,1,1,1,1,1,2,2,2,2,1,3,2,3,2,2,1,1,2,2,1,2,1,1,1,1,3,2,1,2,2,3,2,1,1,1,1,1,1,1,2,1,1,2,2,2,1,2,1,2,2,1,3,1,3,3,2,3,2,2,1,1,2,1,1,1,2,1,2,1,1,2,1,1,1,1,2,1,3,2,2,1,1,1,2,1,1,2,2,1,2,1,1,2,1,2,1,1,2,2,1,1,2,3,1,2,1,1,1,1,3,2,2,2,2,1,3,1,1,2,2,2,2,1,1,1,1,1,1,2,2,2,1,2,1,2,1,2,1,1,1,2,1,1,1,2,2,1,2,2,1,1,1,1,1,2,2,1,1,2,1,1,1,1,1,1,1,2,1,1,1,1,1,2,2,1,1,3,1,2,1,1,1,1,1,1,1,1,1,1,2,1,1,1,1,1,1,2,1,1,1,1,1,1,2,1,1,2,3,2,1,2,3,3,1,2,1,1,1,1,1,2,1,1,1,2,1,2,2,1,2,2,1,2,2,1,1,1,2,1,3,1,2,1,1,1,2,1,2,2,1,1,1,1,1,1,2,1,1,2,2,1,1,2,2,1,1,2,1,2,1,1,1,2,1,1,1,2,1,1,1,1,1,1,2,1,1,1,2,2,2,1,1,2,1,2,2,1,1,2,2,1,1,2,3,1,2,1,2,1,2,1,2,3,1,2,1,1,1,1,2,2,1,1,2,1,2,1,1,1,2,1,1,1,1,1,1,2,1,1,1,2,2,2,1,2,1,1,2,1,2,2,2,3,2,2,1,2,1,1,2,2,2,1,1,1,2,1,1,1,3,1,2,2,2,2,3,1,1,1,1,1,1,1,1,1,2,2,1,1,1,1,1,2,1,3,1,2,1,2,1,1,2,1,1,1,1,1,2,1,3,2,1,1,2,1,1,1,2,3,1,2,1,2,2,1,1,1,2,2,2,2,3,2,1,1,1,2,2,2,2,1,3,3,1,1,1,1,1,1,1,2,3,1,2,1,2,2,2,1,2,2,2,1,1,1,1,1,1,1,2,3,3,2,2,2,1,1,1,1,2,2,2,1,3,2,2,2,1,2,1,1,2,3,2,2,1,2,1,3,1,1,1,1,2,1,2,2,2,1,2,2,1,1,1,2,3,1,1,2,3,1,2,1,1,1,2,2,3,1,1,1,1,2,2,2,1,2,1,1,3,1,1,1,2,1,1,1,2,1,2,1,3,2,1,1,1,2,2,2,1,1,1,1,1,2,1,3,1,1,1,1,1,1,1,1,1,1,1,3,1,2,2,3,2,2,1,1,1,3,1,1,1,3,2,3,2,2,1,2,2,1,1,1,2,3,1,1,1,2,1,1,1,1,2,1,2,2,2,1,1,2,1,1,2,1,1,2,1,2,2,1,2,2,2,1,2,2,1,2,1,2,1,2,1,1,1,2,1,2,2,2,2,1,2,1,1,1,1,1,1,1,2,3,2,1,1,2,1,2,1,1,1,2,1,1,1,1,1,1,1,2,1,2,1,2,2,1,1,2,2,1,2,1,2,2,1,2,1,1,3,1,1,2,1,2,1,2,1,1,1,2,2,1,1,1,1,1,3,2,2,2,2,2,2,1,2,2,1,2,1,2,1,2,1,1,2,1,2,2,1,3,2,2,2,1,2,1,2,1,2,1,2,2,1,2,1,2,1,2,2,1,1,2,1,3,1,1,3,1,1,1,1,1,1,1,2,1,1,1,1,1,2,1,2,2,2,2,2,1,2,2,2,1,1,1,2,2,2,2,1,2,1,2,1,3,1,1,1,2,2,2,2,1,3,2,2,1,2,2,1,1,1,1,2,1,2,2,1,1,2,1,1,1,1,2,3,2,2,1,1,1,1,1,2,1,2,2,1,1,1,1,2,2,2,1,1,1,2,1,2,2,1,1,2,2,1,1,1,1,2,1,2,1,1,2,1,3,3,1,1,1,1,2,2,1,1,1,1,1,2,1,1,1,1,2,1,1,2,1,2,2,2,2,1,1,1,1,1,3,1,1,1,2,2,1,2,2,2,2,1,3,1,1,1,2,3,2,2,2,1,1,2,2,2,1,2,2,1,2,2,2,1,2,1,1,1,2,1,2,2,1,1,2,3,2,2,2,2,1,1,2,2,2,1,1,1,1,1,1,2,3,1,2,1,1,1,2,2,2,2,2,1,2,2,2,3,1,3,2,3,1,1,2,1,2,1,1,2,2,1,2,2,1,2,2,1,1,1,3,2,2,1,2,1,188.922217
1,3,1,2,2,1,2,3,1,1,1,2,2,1,2,2,3,1,1,1,2,1,2,2,2,1,2,2,1,2,1,1,1,1,1,1,1,2,3,2,2,1,2,1,1,1,1,1,2,2,3,1,1,2,1,1,1,1,1,1,1,2,2,1,2,1,1,2,2,2,2,2,1,2,1,1,2,1,2,3,1,1,2,1,2,1,2,2,2,3,1,3,2,1,2,2,1,1,1,2,2,1,1,1,2,1,1,1,3,1,2,1,1,1,2,2,1,1,2,1,2,2,2,2,2,2,1,1,2,2,3,1,1,2,2,1,2,2,2,3,1,1,1,2,1,1,1,1,2,1,1,2,1,1,1,2,1,1,1,2,2,1,1,1,1,3,1,3,1,2,1,1,1,1,1,1,1,2,2,2,2,1,1,2,1,2,1,3,1,1,3,2,1,1,1,2,1,2,2,2,1,1,1,2,2,2,2,1,1,2,1,2,1,3,1,1,3,1,1,1,1,1,2,3,1,3,1,1,2,3,2,1,2,1,1,1,1,1,1,1,1,2,1,1,2,1,2,1,2,2,2,2,2,3,1,2,2,3,1,1,1,1,1,1,2,1,2,3,1,1,2,1,1,2,1,2,1,1,2,2,1,1,2,1,1,1,1,1,3,1,2,1,1,2,1,1,2,2,1,1,1,2,2,2,1,2,1,1,1,2,2,1,2,1,2,2,1,2,2,1,1,2,1,1,2,2,2,1,2,1,2,1,2,1,2,1,1,1,1,1,2,2,2,2,1,1,1,1,1,1,1,1,2,1,2,1,1,2,1,1,1,1,1,1,1,1,2,2,2,1,1,2,1,1,1,2,1,2,2,1,2,3,1,2,1,2,2,1,2,1,1,1,1,1,1,1,2,2,1,2,3,2,1,1,1,1,1,1,2,2,3,2,1,1,1,2,1,3,1,1,2,2,1,1,2,1,2,3,2,1,1,1,2,1,1,2,1,2,3,1,1,1,3,2,1,3,1,1,2,3,2,1,1,2,1,1,1,2,1,1,1,1,2,3,1,1,1,3,2,1,3,1,2,2,2,1,1,2,2,2,1,3,2,2,2,1,2,2,2,1,1,1,1,1,1,1,2,2,2,1,2,1,1,2,1,1,3,1,1,1,2,1,2,2,3,3,2,2,1,2,1,2,1,1,1,2,1,1,3,1,1,2,2,2,1,1,1,3,1,1,2,1,1,1,1,1,1,1,2,1,1,2,1,2,1,1,1,1,1,2,2,1,1,1,1,1,1,1,2,1,1,2,2,2,3,2,2,1,1,2,2,2,1,2,1,2,1,2,2,1,1,2,2,1,1,2,1,2,2,2,3,1,1,1,1,1,1,1,2,1,2,2,1,1,1,1,1,1,1,1,1,3,2,1,1,2,2,3,2,1,3,1,2,1,2,1,1,1,1,1,1,2,1,3,2,1,3,1,1,1,1,2,2,1,2,1,1,1,2,2,1,1,1,1,1,2,2,2,1,1,2,1,2,1,2,2,1,1,1,2,2,1,1,1,1,1,3,2,1,1,1,1,1,1,2,2,1,1,2,1,2,1,1,2,1,1,2,1,1,1,3,1,2,2,2,1,2,2,1,2,1,1,1,2,2,2,1,1,1,1,2,2,1,1,1,1,1,2,1,1,1,1,2,1,1,2,2,2,2,2,1,2,2,2,1,2,1,1,2,3,1,1,2,1,3,1,1,2,1,2,2,1,1,1,2,1,1,2,1,1,2,2,2,2,1,1,1,3,2,2,1,1,2,1,1,1,2,1,2,1,1,1,1,3,1,2,2,1,2,1,1,1,1,3,2,2,1,3,1,1,1,3,2,1,1,1,1,2,1,1,1,2,1,1,1,2,1,1,1,1,3,3,1,1,1,1,1,1,2,2,2,2,1,2,2,3,3,1,1,1,1,2,2,3,1,2,1,1,3,1,1,1,1,1,2,1,1,1,3,2,1,2,1,2,2,1,2,2,3,1,2,2,1,1,3,1,1,1,2,2,1,1,1,2,1,2,2,1,1,1,1,1,2,1,1,1,2,1,1,3,3,1,1,1,2,1,1,2,1,1,1,1,2,1,2,2,1,2,1,1,1,1,1,1,1,2,1,1,1,2,1,1,1,1,1,2,2,2,1,2,2,1,3,1,1,1,2,3,1,2,3,1,1,1,2,1,3,2,1,2,2,2,1,1,1,2,2,2,2,2,2,2,2,1,1,1,1,1,1,1,2,1,1,2,1,1,1,1,1,1,1,1,2,1,2,3,1,1,1,2,1,1,1,1,1,1,1,2,1,1,2,2,2,2,1,1,2,1,1,1,1,1,2,1,1,2,2,1,2,2,3,1,3,2,1,1,2,2,1,2,1,1,1,1,1,3,1,2,1,1,1,1,1,2,2,1,1,1,1,1,2,1,1,1,3,1,2,3,2,3,2,1,2,1,2,1,1,2,1,2,1,2,1,2,1,1,1,1,1,2,2,2,1,1,1,2,1,2,1,1,1,2,1,2,1,1,1,1,1,1,2,2,1,1,3,1,1,1,2,3,2,1,2,1,2,2,2,2,1,2,2,3,1,3,1,1,2,1,2,1,1,1,2,1,2,1,2,1,1,1,1,1,1,2,1,3,1,2,2,3,2,2,2,2,1,1,2,1,1,2,1,2,2,1,1,2,3,1,2,1,1,2,1,2,2,1,2,1,1,1,1,2,1,1,1,2,1,2,1,1,3,2,1,2,2,2,1,2,1,2,2,2,1,2,1,3,1,1,2,2,1,1,1,2,1,1,2,1,2,1,2,1,1,2,1,1,2,1,1,2,3,1,1,1,1,1,1,2,1,2,1,2,1,2,1,1,1,1,2,1,2,1,2,2,1,1,1,1,1,1,1,1,1,1,3,1,1,2,1,2,2,3,2,1,1,2,1,2,1,1,1,1,1,1,2,1,3,2,1,1,2,1,1,2,2,1,1,2,2,1,3,1,3,2,1,1,1,1,1,2,1,2,1,2,1,2,2,1,1,3,1,1,1,3,1,2,1,2,1,2,2,2,2,2,2,1,1,1,1,2,2,2,1,2,1,1,1,1,1,2,2,2,1,2,3,1,1,1,2,1,3,2,1,1,2,1,1,2,1,1,1,2,2,2,1,1,1,2,1,1,1,1,1,1,3,3,1,1,2,3,2,3,1,1,1,2,1,2,1,1,1,2,3,3,1,2,1,1,2,1,1,1,2,2,2,2,1,1,1,2,2,1,2,2,1,2,2,1,1,1,3,3,2,1,1,1,2,1,2,1,1,1,1,1,1,1,1,2,1,1,2,2,1,1,1,3,2,1,1,2,1,2,1,1,1,2,1,2,2,2,3,2,2,1,1,2,1,3,1,2,2,1,2,1,1,1,1,2,1,1,1,1,1,1,1,1,2,2,2,2,2,1,2,1,1,1,1,2,1,1,1,1,1,1,2,1,1,1,1,1,3,1,2,2,1,1,1,2,1,2,1,2,1,1,1,2,2,1,3,2,2,2,1,1,1,2,2,1,1,2,1,1,1,1,1,1,1,2,2,2,1,2,2,1,2,2,1,1,1,1,2,1,1,2,1,2,2,2,3,1,2,2,2,1,3,1,1,1,1,1,2,2,1,2,2,2,2,1,1,1,3,2,1,1,1,2,1,1,1,1,1,1,2,3,1,1,1,2,1,2,2,1,2,2,1,2,2,2,2,2,3,2,2,3,1,2,3,1,1,1,2,1,3,1,1,2,2,2,1,1,1,1,1,1,2,1,1,2,1,2,2,1,3,1,2,1,1,2,1,2,1,3,1,2,1,1,1,1,2,2,1,1,1,1,2,2,1,1,2,1,1,1,1,2,1,1,1,1,1,2,2,1,2,2,2,1,1,1,1,1,1,1,1,2,1,1,1,1,3,2,2,1,2,2,1,1,2,1,1,2,1,2,3,3,1,1,2,2,1,1,1,1,1,1,1,3,1,1,2,2,2,2,1,3,3,1,1,1,1,1,2,1,3,1,1,2,1,2,2,2,1,2,2,2,1,1,1,1,2,2,2,1,2,2,1,2,1,1,1,1,1,2,2,1,1,3,3,1,2,1,2,3,1,2,2,1,1,2,1,1,2,1,2,1,2,1,3,2,2,2,1,1,2,1,1,1,2,1,2,2,1,1,1,1,2,1,2,2,1,1,2,1,1,2,1,1,1,1,2,1,2,2,3,1,2,2,1,2,1,1,2,2,2,2,3,3,1,1,1,1,1,2,2,1,1,1,2,2,2,1,2,2,1,2,2,2,2,1,1,1,1,2,1,2,2,1,2,2,2,1,1,1,2,1,2,1,3,1,1,2,1,1,2,2,1,1,2,1,3,1,1,2,1,3,2,1,3,1,2,1,1,3,1,2,1,1,3,1,1,1,1,1,2,1,1,2,1,1,2,1,1,3,2,2,1,1,2,1,1,2,1,2,1,1,1,2,2,2,1,2,1,2,1,1,1,1,1,1,2,2,2,1,1,1,1,1,1,2,1,3,3,1,1,2,2,2,1,2,1,1,2,1,2,1,2,1,2,2,3,1,2,1,1,3,1,2,2,2,2,3,2,3,2,2,1,1,2,2,1,1,2,2,1,1,1,1,1,2,2,1,2,1,1,2,1,1,3,1,1,1,2,1,2,2,2,1,1,1,1,2,2,2,2,1,1,1,1,1,1,3,2,1,1,1,1,2,2,2,1,1,1,1,3,2,1,1,1,1,1,2,2,2,2,1,3,1,1,1,1,1,2,2,1,1,1,1,1,1,1,1,2,1,1,2,2,1,1,2,1,2,1,1,1,1,2,2,2,3,1,1,1,3,1,1,1,1,1,1,2,1,3,1,3,1,1,1,2,3,1,1,1,1,2,1,1,1,1,1,1,2,1,2,2,2,1,1,1,1,2,1,2,2,2,3,1,1,1,1,1,3,2,1,2,1,1,1,2,1,1,1,1,1,3,1,1,1,1,2,1,2,1,1,1,2,1,1,2,1,1,1,2,2,1,1,2,1,2,3,1,1,1,1,1,2,2,2,1,1,1,2,2,2,1,2,1,1,2,1,2,1,2,2,2,2,1,1,2,1,1,2,1,2,1,3,1,2,1,2,1,1,1,3,2,1,2,1,1,2,1,1,1,2,2,2,2,1,1,1,1,2,1,1,1,1,2,2,2,1,3,2,1,2,1,3,2,2,2,1,2,1,1,1,1,3,1,1,2,2,2,2,1,1,2,1,1,2,2,2,1,2,1,1,2,1,1,2,2,1,1,1,1,1,1,2,1,2,1,1,2,2,2,2,2,1,3,2,2,1,1,3,2,1,1,1,2,1,2,2,2,1,1,1,1,1,3,2,1,2,2,1,2,2,2,1,3,1,1,1,1,2,2,3,1,1,1,1,2,1,1,1,1,1,2,2,3,1,2,2,1,2,1,2,2,1,1,3,1,2,3,1,1,1,1,3,1,2,2,1,1,1,2,1,3,2,2,1,2,3,1,2,2,1,1,1,1,2,1,1,2,1,3,2,2,1,3,1,1,2,2,1,2,1,1,3,1,1,1,1,1,1,1,1,1,1,2,2,1,1,1,1,1,1,1,2,1,1,2,2,2,1,3,2,1,1,1,1,1,1,1,1,1,2,1,3,2,2,1,2,2,1,1,2,1,2,1,1,1,1,2,3,1,1,1,2,1,1,2,1,1,1,1,2,2,2,1,2,1,3,2,2,1,2,3,3,2,1,1,1,1,2,1,3,1,1,2,1,1,2,1,2,2,1,1,2,3,1,2,1,2,2,1,1,3,2,1,2,1,1,2,2,2,1,2,1,2,1,1,2,2,2,2,2,1,1,1,1,2,1,2,1,2,1,1,1,1,1,1,1,1,2,1,1,1,2,1,2,1,1,1,2,2,1,1,1,1,1,2,1,1,1,1,1,1,1,1,1,1,2,1,1,3,1,2,2,1,3,2,1,3,1,1,1,2,2,2,1,2,1,2,3,1,1,1,2,2,2,2,1,1,2,1,1,2,1,1,1,2,2,1,2,2,2,1,2,1,2,2,2,3,1,1,2,1,2,2,1,1,2,1,2,1,2,1,2,1,2,1,2,1,2,1,2,1,2,2,1,2,1,1,2,1,1,1,1,1,2,1,1,1,1,2,1,3,1,1,2,1,2,2,1,1,2,2,2,1,2,1,1,3,1,2,1,2,1,1,2,2,2,1,1,1,2,2,1,2,2,1,1,2,2,1,2,1,2,1,2,1,2,1,1,2,1,2,1,2,2,1,3,2,1,1,1,2,1,1,1,2,2,2,2,1,2,1,2,3,2,1,2,1,2,3,2,2,1,2,1,2,3,1,2,1,1,2,2,1,2,1,2,2,3,2,1,1,2,2,2,1,1,1,1,1,2,2,3,3,1,1,2,1,2,1,1,1,3,2,2,1,1,2,1,1,2,1,1,1,1,1,2,1,1,1,3,1,1,1,2,1,1,1,1,1,2,1,1,2,1,1,1,2,1,2,3,2,1,2,3,3,1,2,1,1,1,1,2,3,1,1,1,2,1,2,3,2,2,3,3,1,1,1,2,1,2,3,1,2,1,1,1,1,1,1,1,2,2,2,1,2,2,1,1,1,1,3,2,1,1,2,1,1,3,3,2,1,1,1,1,2,1,1,1,2,1,2,1,1,1,3,2,2,1,1,3,1,2,1,2,1,2,1,1,2,1,2,1,1,2,2,3,2,1,1,2,1,1,1,2,2,1,1,1,1,1,1,1,2,1,2,1,3,1,1,1,1,1,1,2,2,1,1,2,1,1,2,1,2,1,1,1,2,2,2,2,2,3,2,2,1,2,1,1,1,1,1,2,1,1,1,2,1,2,1,2,1,2,2,1,2,2,2,1,1,2,2,2,2,1,2,2,1,1,2,1,3,2,1,2,1,1,1,2,1,1,1,1,1,2,1,1,1,2,3,2,1,1,1,1,1,2,1,1,2,1,2,3,1,2,2,1,1,1,1,1,2,2,1,1,1,3,1,1,1,1,1,2,1,1,1,1,3,2,1,2,2,1,2,1,1,2,1,1,1,3,1,2,1,1,1,1,1,2,2,2,1,1,2,1,1,1,2,1,3,1,2,1,1,2,1,1,1,2,2,2,2,2,1,2,2,1,2,2,2,3,1,2,2,2,2,3,2,2,1,3,1,1,2,1,2,1,2,2,2,1,1,1,2,1,2,1,1,2,1,1,2,2,1,1,1,1,1,3,2,1,1,1,1,1,1,1,1,2,2,1,1,2,2,1,2,1,1,1,1,1,3,3,1,2,2,3,1,1,1,1,1,1,1,1,1,3,2,1,1,2,3,1,2,1,2,1,2,2,1,2,1,2,2,2,3,2,2,3,1,1,1,1,1,1,2,1,1,1,2,2,1,2,2,1,2,1,1,2,1,2,1,1,1,1,1,1,1,1,1,2,1,2,3,1,1,1,1,1,1,1,1,2,2,1,2,1,2,1,1,1,2,2,1,1,3,2,1,2,2,3,1,1,3,1,1,1,1,3,1,1,1,1,1,1,2,1,3,1,1,1,1,2,1,1,1,1,1,2,2,2,1,1,2,1,3,2,2,2,2,2,1,1,1,1,1,2,2,1,1,3,2,1,2,1,1,1,2,2,1,1,3,1,1,1,2,1,1,2,1,1,1,1,2,2,2,3,1,3,2,2,1,1,1,1,1,1,1,1,1,3,1,1,3,1,1,1,1,2,1,1,3,2,1,3,2,1,1,2,2,1,3,2,2,1,2,1,1,1,3,2,1,1,2,1,3,3,1,1,1,1,2,2,1,2,2,1,1,1,3,1,2,1,1,2,2,1,2,1,2,1,1,2,2,2,1,2,1,1,2,1,2,2,1,1,1,2,1,2,1,1,2,1,1,2,1,1,2,1,1,2,1,2,1,1,3,1,2,3,2,1,1,1,1,3,2,1,2,1,1,1,2,1,1,3,2,2,2,1,1,1,1,1,2,1,1,1,1,2,2,1,1,2,2,3,2,1,1,1,1,2,2,1,2,3,1,1,2,1,1,2,1,1,1,2,2,2,1,2,2,1,1,1,3,2,1,1,1,1,2,1,1,1,3,1,2,1,1,1,1,1,1,1,1,2,1,2,1,1,1,1,1,1,2,1,1,2,1,3,2,2,1,2,1,2,1,2,1,2,2,1,1,2,1,1,1,2,1,3,1,2,1,2,1,3,2,2,3,1,2,1,2,2,1,2,2,2,2,2,2,2,2,1,1,1,1,1,2,2,2,1,2,2,1,2,1,1,2,1,3,1,1,3,2,2,1,2,2,2,1,2,2,3,1,1,2,1,1,1,3,1,1,1,1,1,2,2,1,2,1,1,1,1,1,2,1,2,1,2,1,2,1,1,1,2,1,2,2,1,2,2,1,2,2,3,2,2,2,1,1,1,2,1,1,1,2,1,2,1,3,1,2,1,1,1,1,2,2,2,2,1,1,3,2,1,2,3,2,1,3,3,1,1,2,1,2,2,1,2,1,2,1,2,1,1,2,1,2,1,1,1,2,2,1,1,1,1,1,1,2,1,1,1,2,2,2,3,1,2,1,2,1,2,1,2,2,1,1,1,2,2,1,2,1,2,2,2,3,1,1,1,2,1,2,1,1,1,1,2,3,1,2,1,1,2,1,3,2,1,1,1,1,1,1,1,1,3,1,3,1,2,1,2,2,1,2,2,1,2,1,2,1,1,3,2,1,2,1,1,1,1,3,1,3,1,1,1,1,2,2,2,2,3,2,1,2,2,1,2,2,3,3,3,1,2,1,1,2,2,1,1,1,1,2,1,3,1,1,1,2,2,1,1,2,2,1,1,2,2,2,2,1,2,2,3,2,1,2,1,1,1,1,1,2,2,2,1,1,2,1,1,2,1,2,2,1,1,1,2,1,1,1,1,2,1,1,2,2,1,2,1,2,2,1,2,1,2,1,2,2,1,1,1,1,3,2,1,1,2,1,1,2,1,3,2,1,2,2,1,3,2,1,1,1,1,1,1,1,1,2,2,1,1,2,2,2,1,1,1,1,1,1,2,1,2,1,1,1,1,1,2,1,1,2,1,1,2,1,1,2,1,2,1,1,2,1,2,3,1,2,2,1,2,3,1,2,1,2,1,1,2,1,2,1,2,2,2,2,1,1,1,1,2,1,2,1,2,1,1,2,1,2,2,2,2,2,3,1,1,1,1,1,2,1,3,1,1,1,1,1,1,1,2,3,1,1,2,1,1,1,1,3,2,1,1,1,2,1,1,3,2,1,2,2,2,1,1,1,1,1,2,3,1,1,1,2,1,2,1,2,2,3,1,1,1,1,1,2,1,2,1,2,1,1,1,1,1,2,2,1,2,1,1,2,1,1,2,1,2,1,1,3,2,1,2,2,1,1,1,3,2,1,2,1,1,3,1,3,1,3,3,1,2,1,2,3,2,2,2,3,2,1,2,1,2,2,2,2,1,1,1,1,1,1,3,3,1,1,1,1,1,1,1,1,2,1,2,1,3,2,1,2,2,1,1,1,1,2,2,2,1,2,1,1,1,1,2,2,2,1,2,1,2,2,1,2,1,1,1,1,1,1,2,1,2,2,3,2,2,2,1,1,2,1,2,1,1,1,1,1,2,1,2,2,1,1,1,2,3,1,1,2,1,2,2,2,3,1,2,2,1,2,2,2,2,1,2,2,1,3,1,1,1,2,1,2,2,2,2,2,1,2,2,3,1,1,1,2,1,2,2,2,3,2,2,2,1,3,2,2,2,1,3,2,1,2,1,2,2,1,2,1,2,1,3,1,1,1,1,2,1,1,1,2,1,1,2,2,2,1,1,1,2,3,2,1,3,2,1,2,3,2,2,1,1,1,1,1,3,1,2,1,2,1,2,2,1,1,1,1,2,2,2,3,3,1,1,3,2,2,2,2,2,1,1,2,1,2,2,2,2,2,1,2,1,1,2,1,1,1,1,1,1,1,1,3,3,1,2,1,1,1,1,1,3,2,1,2,1,1,1,2,1,2,1,1,1,1,2,2,2,1,2,1,2,2,1,3,1,2,1,3,2,2,2,1,1,2,2,1,1,1,1,1,1,1,1,1,1,3,1,1,2,2,1,1,1,3,1,2,2,2,1,1,1,1,1,1,2,1,3,1,2,1,3,3,1,1,2,2,1,1,1,1,2,2,1,2,2,2,1,1,1,1,2,1,1,3,1,2,1,1,2,1,1,2,2,1,1,3,3,2,2,2,1,1,1,1,1,1,1,1,2,1,2,2,2,1,1,1,2,2,3,3,2,1,2,2,2,1,2,1,1,1,1,2,2,1,1,1,2,2,1,2,3,1,2,2,2,2,2,1,1,1,2,1,1,1,2,1,2,2,1,1,1,2,1,1,1,1,1,1,2,2,1,1,1,1,3,1,1,1,1,2,2,2,1,1,2,2,3,1,1,2,1,1,1,2,1,2,1,2,2,2,1,1,1,2,2,1,1,2,1,2,2,1,1,2,3,1,2,1,2,3,2,1,1,1,2,2,2,1,2,3,2,2,2,2,2,1,1,1,2,2,1,2,2,2,2,3,2,1,1,1,2,1,3,1,1,2,3,1,1,3,2,3,1,1,1,2,1,1,2,1,1,1,1,2,1,2,2,1,1,2,1,1,2,1,1,1,1,3,1,1,1,1,1,2,2,3,2,1,2,2,2,1,2,1,2,1,2,1,1,2,3,1,1,2,1,1,2,1,1,1,1,2,2,2,2,1,3,3,1,1,1,3,2,2,1,1,2,1,1,1,1,1,2,2,1,1,1,3,1,1,1,1,1,2,2,1,1,1,2,1,1,2,2,2,1,2,1,1,1,1,1,3,1,1,2,2,1,2,2,1,1,1,2,2,2,3,1,2,1,1,1,2,1,1,1,2,3,1,1,2,2,3,2,1,2,2,1,2,1,2,1,2,1,1,2,2,1,1,1,3,2,1,1,1,2,2,3,1,1,1,1,1,1,2,2,1,1,1,1,1,2,1,2,1,2,1,1,1,1,1,2,2,1,1,1,2,2,3,1,1,1,2,1,2,1,1,2,1,3,3,1,2,2,2,2,1,1,2,2,1,1,1,1,1,2,2,1,1,1,1,3,1,3,1,1,1,2,1,1,1,2,2,1,1,1,1,2,1,2,1,1,2,2,2,3,1,1,2,2,1,2,2,1,1,2,1,2,2,1,3,1,1,2,2,2,2,1,1,3,2,1,1,1,1,2,1,2,1,2,2,2,2,1,1,1,1,1,1,1,2,1,1,1,1,3,1,1,2,1,2,1,1,1,1,3,1,2,1,3,3,1,1,1,1,1,1,2,2,2,2,1,2,1,2,1,1,3,2,1,1,1,2,1,1,1,1,2,2,1,1,3,1,2,3,1,2,2,3,1,1,2,3,1,1,1,1,2,3,1,2,3,1,2,1,2,2,1,2,2,1,1,1,1,1,3,1,1,1,2,1,1,3,1,1,1,1,1,2,2,3,2,2,2,2,2,1,2,2,1,1,1,2,1,2,3,1,2,1,1,2,1,1,1,1,3,2,1,1,1,1,1,2,3,1,1,2,1,1,1,1,1,2,1,2,3,2,1,1,1,2,1,3,1,2,1,1,1,2,1,1,2,2,1,1,1,1,2,1,2,1,1,1,2,1,1,2,1,1,2,1,2,3,1,1,1,2,2,1,1,1,1,1,1,2,1,2,1,2,3,1,2,2,1,1,1,1,2,3,2,1,1,2,1,2,2,2,1,1,2,1,1,2,1,1,1,1,2,2,2,2,2,1,2,1,2,2,2,1,1,1,2,2,1,2,1,1,1,1,2,1,2,1,1,1,1,1,3,1,3,2,1,2,1,2,1,1,1,1,2,2,2,1,1,2,2,3,1,1,3,1,2,3,1,1,1,1,1,1,2,1,1,2,1,3,1,1,2,1,2,1,2,2,2,1,2,1,3,1,1,2,2,2,1,1,2,2,2,1,2,2,1,2,1,1,1,1,3,2,1,1,1,1,1,2,1,1,2,1,2,1,3,1,2,3,1,2,1,1,1,1,2,1,2,1,1,2,2,2,2,2,2,1,1,2,2,2,2,3,1,1,1,2,1,1,1,2,3,1,2,3,2,2,2,1,2,1,2,1,2,1,2,1,2,1,2,1,2,2,3,2,2,3,1,2,2,1,1,1,2,2,1,1,1,2,3,1,1,2,1,2,1,1,1,1,1,1,3,1,1,1,1,3,2,2,1,1,1,1,2,1,1,2,1,1,1,1,2,2,2,1,2,2,2,1,2,2,1,2,2,2,1,2,1,1,1,1,1,2,2,2,2,2,2,1,2,1,2,1,1,1,1,2,1,1,1,2,1,1,1,2,1,2,1,2,1,1,1,2,3,2,3,1,2,2,3,2,2,2,2,2,1,1,1,1,2,1,2,3,2,1,2,2,1,1,1,3,2,2,1,1,2,3,1,1,2,2,2,2,1,1,1,1,1,1,1,1,2,1,2,3,2,1,2,2,2,1,2,1,1,2,1,1,2,1,1,1,3,3,1,2,1,2,1,1,1,1,1,1,2,2,1,1,1,1,2,2,2,1,3,1,2,2,1,2,1,2,1,2,2,2,2,2,2,2,2,1,1,1,1,2,1,1,2,2,1,2,2,1,2,2,1,1,2,1,2,2,2,2,2,1,2,2,2,2,1,2,1,1,3,2,1,2,1,1,1,2,2,1,1,2,1,2,1,2,1,2,1,2,2,1,2,3,2,2,2,1,2,1,3,1,2,2,1,2,1,1,3,1,1,2,2,2,1,1,2,2,1,1,3,1,1,1,2,1,2,2,1,1,1,1,3,2,1,2,1,1,1,1,1,2,1,2,1,1,2,1,1,1,2,1,1,2,2,2,1,2,2,1,2,2,3,1,1,1,2,1,1,1,2,2,2,1,1,2,1,2,1,2,1,3,1,1,2,2,1,1,1,1,1,1,2,1,1,1,1,1,2,2,1,2,1,1,3,1,2,2,1,1,2,2,2,2,1,1,1,1,1,1,2,1,2,2,3,1,1,3,1,3,2,1,2,2,1,1,1,3,1,1,2,2,1,2,1,1,2,2,2,1,2,2,2,2,2,1,2,1,2,2,1,1,1,1,1,1,1,1,1,1,1,1,1,1,1,1,1,1,1,2,1,1,1,2,3,3,3,3,1,2,1,1,2,1,2,1,1,1,1,2,2,2,2,2,2,1,1,1,1,1,2,1,1,2,1,1,1,1,1,2,1,2,3,2,1,3,2,1,2,1,1,1,2,1,1,2,1,1,1,1,2,1,1,1,2,3,2,3,2,1,1,2,1,2,1,1,1,3,2,1,1,2,1,2,2,1,3,1,2,2,2,3,2,1,2,1,2,2,1,2,1,1,1,1,1,1,1,1,1,1,2,1,2,1,2,3,1,2,1,2,1,3,1,2,1,1,1,1,2,1,1,1,3,2,2,2,1,1,3,1,1,1,1,1,3,1,1,1,2,1,1,1,1,2,1,1,1,1,3,1,2,2,1,1,2,3,2,1,2,1,1,2,3,1,1,3,1,2,2,1,2,3,2,2,1,2,1,1,3,1,2,1,2,2,2,2,1,2,1,2,1,2,1,3,1,1,2,1,3,1,1,2,1,1,2,2,3,1,2,2,1,1,2,1,1,1,1,1,1,2,2,1,1,1,2,1,3,1,1,2,2,3,1,1,1,1,2,2,2,1,1,1,1,1,2,1,1,2,2,1,1,1,1,1,2,1,1,1,1,2,2,1,2,1,1,1,1,1,1,1,1,2,3,1,1,2,1,1,3,1,1,1,1,1,2,2,3,2,1,1,1,1,1,1,1,1,1,1,2,1,1,1,2,1,1,1,2,2,2,1,2,2,1,2,2,1,1,1,1,1,1,1,1,1,1,1,1,1,1,1,1,1,1,2,1,1,1,2,1,1,1,2,2,1,1,2,2,1,2,1,2,3,3,1,1,2,3,1,1,1,3,1,1,1,2,1,1,1,1,1,1,2,1,3,2,1,1,2,1,1,1,2,1,1,2,1,1,2,2,1,2,1,2,1,2,3,1,1,1,1,1,2,1,2,1,3,2,1,2,1,1,2,1,3,2,1,1,2,1,1,3,2,2,2,2,1,1,1,2,2,2,2,1,1,1,1,2,1,1,1,1,1,2,1,2,3,1,1,1,3,1,1,1,1,1,2,1,2,1,1,1,1,1,2,2,2,2,2,1,1,1,2,2,1,2,2,1,2,1,1,1,2,1,1,3,1,2,2,3,2,1,1,1,1,3,2,1,1,1,2,3,1,2,1,1,1,1,2,1,1,1,1,3,1,1,1,2,2,1,3,1,1,1,2,2,2,1,1,1,1,1,1,1,2,1,1,2,1,2,1,1,2,2,2,1,1,2,1,3,1,1,1,1,1,1,1,1,2,1,2,2,2,1,2,2,1,1,1,1,1,1,3,2,1,1,1,2,2,1,3,1,2,1,1,1,1,1,2,2,2,2,3,1,1,2,1,2,2,1,1,1,2,2,2,2,2,2,1,1,1,2,1,2,2,1,1,1,1,1,1,1,2,3,2,1,2,1,2,1,1,1,1,1,2,2,2,3,1,3,3,2,2,1,1,1,1,1,1,1,2,2,1,1,1,2,1,2,2,2,1,1,2,1,2,1,2,3,2,1,2,1,2,2,2,2,1,2,1,1,2,2,1,3,3,1,1,2,2,1,2,1,1,2,1,1,1,1,1,2,3,1,1,1,1,2,1,1,2,1,2,1,1,2,1,3,3,1,3,3,1,1,1,2,1,1,2,2,1,3,2,1,2,2,1,1,1,1,2,2,1,1,1,1,3,2,1,3,2,1,1,1,1,1,2,1,1,1,2,1,1,1,2,2,2,1,2,1,1,1,1,1,2,1,2,1,1,1,1,2,2,2,2,1,1,2,3,1,1,1,1,1,1,1,1,1,3,1,1,2,2,2,1,2,2,2,1,1,2,2,1,1,3,1,1,1,1,3,2,2,3,2,1,1,1,1,2,2,2,3,2,1,2,1,2,3,1,1,1,1,2,1,1,1,2,2,1,1,2,1,1,2,1,2,1,3,1,1,1,2,1,3,1,2,2,1,2,1,2,1,2,1,1,1,2,2,1,3,2,1,1,1,2,2,2,2,1,1,1,1,2,1,1,1,2,1,1,2,2,1,2,1,2,3,2,2,2,1,1,2,1,2,1,1,1,1,2,2,1,1,1,2,2,2,3,1,1,2,1,2,2,1,1,2,1,1,2,2,1,1,2,2,1,1,1,1,2,1,1,1,1,1,3,1,1,1,1,2,2,1,2,1,1,1,2,1,2,1,1,2,3,2,1,1,1,2,2,1,1,1,1,1,2,2,2,1,1,2,1,1,1,1,2,1,2,1,1,3,1,2,1,1,3,2,1,3,1,2,1,3,1,1,2,1,1,1,1,1,3,1,1,1,1,1,1,1,1,2,1,1,2,1,1,1,2,2,2,1,2,2,2,1,1,1,3,1,2,1,2,1,1,3,1,1,2,2,2,3,2,2,3,2,1,2,2,1,1,2,2,1,1,2,2,2,2,2,2,1,1,2,1,1,1,1,2,1,1,1,2,1,1,2,2,1,2,1,1,1,2,1,3,2,1,1,1,2,1,1,1,2,1,1,3,1,1,2,2,1,1,2,3,2,1,3,1,2,2,1,2,2,2,2,2,1,1,2,1,1,2,1,2,2,1,2,1,1,3,1,1,1,1,2,2,2,2,1,2,1,2,1,2,1,3,2,1,2,2,1,2,1,1,2,2,2,2,2,2,1,1,1,1,2,3,1,2,3,1,2,2,3,2,2,1,1,1,2,2,2,3,1,1,2,3,2,2,1,2,2,1,2,1,1,2,1,2,3,2,1,1,1,2,2,1,1,2,1,1,1,1,2,1,3,3,1,1,1,2,1,1,2,1,1,2,1,1,2,3,1,2,2,2,1,1,3,1,3,1,1,1,2,1,2,1,1,1,3,1,1,1,1,1,1,3,2,1,2,1,2,1,2,2,1,2,1,2,1,2,2,1,1,1,1,1,1,2,1,2,1,2,1,2,3,2,1,3,1,2,1,1,2,1,1,1,1,2,2,2,1,2,2,2,2,2,2,2,1,2,1,2,1,2,3,1,1,1,1,2,1,1,2,1,1,2,1,2,2,1,1,1,2,2,1,2,2,1,1,1,1,1,2,1,1,2,1,1,1,1,1,1,2,2,1,2,2,1,1,2,1,2,1,2,1,3,1,3,2,1,2,1,2,2,1,1,1,1,3,2,1,1,1,1,2,2,1,2,3,1,1,1,1,2,3,1,1,1,1,2,2,1,2,2,1,1,1,2,1,1,2,2,2,1,2,2,2,1,2,2,2,3,3,2,1,1,1,2,1,3,1,2,2,2,1,1,1,1,2,1,2,1,1,2,2,1,2,1,1,1,1,2,1,1,2,2,2,1,2,2,1,2,1,1,1,1,1,1,1,2,1,1,2,2,2,2,1,1,2,2,2,1,1,1,1,1,1,2,2,2,2,2,1,1,1,1,1,1,1,2,1,2,2,2,2,2,1,1,2,2,1,1,1,1,1,1,3,1,1,2,2,1,1,2,1,2,1,3,1,1,1,2,2,1,1,1,2,3,3,1,3,2,2,1,1,1,1,1,3,2,1,1,1,2,2,1,2,2,2,1,1,2,2,1,1,1,1,1,1,1,2,1,1,1,1,2,1,1,2,1,2,2,1,2,3,1,1,2,2,2,3,1,1,2,1,2,2,1,2,1,2,2,2,2,1,2,1,3,2,1,1,2,1,1,2,1,2,1,1,1,2,2,1,2,1,1,3,1,2,2,2,2,2,3,1,2,2,1,1,2,1,2,1,1,1,2,2,2,1,1,2,1,1,2,1,2,1,1,1,3,2,1,1,2,1,1,1,1,1,1,2,1,1,1,3,2,3,1,2,1,1,1,1,2,1,1,1,2,3,1,2,1,1,2,1,2,1,1,2,1,1,2,1,1,1,1,2,3,1,1,2,1,1,2,3,1,2,2,2,1,2,3,1,1,3,1,1,1,2,2,1,3,2,2,1,2,2,1,1,2,1,1,2,1,2,1,1,3,2,1,2,1,2,1,1,2,1,1,2,1,1,1,2,2,1,3,1,1,1,1,2,1,2,2,1,1,2,1,1,1,2,2,2,1,2,3,1,1,1,1,2,1,1,1,2,2,1,3,2,1,2,1,2,2,1,1,2,1,1,1,2,2,2,1,2,1,1,1,2,1,3,2,2,1,2,1,3,1,3,1,3,1,1,1,2,1,3,2,1,2,1,1,3,2,2,2,1,1,1,1,1,1,1,1,1,1,1,2,1,1,1,1,3,1,2,2,1,1,2,1,2,2,2,1,2,2,1,2,1,1,1,3,2,2,1,2,1,1,1,1,2,1,1,1,1,2,1,1,2,2,3,1,2,2,1,2,3,2,1,2,1,1,1,3,1,2,1,2,1,2,1,1,2,3,3,1,2,2,1,1,1,1,1,2,1,2,1,2,2,1,1,1,2,2,2,2,2,1,1,1,2,2,1,1,2,1,3,2,1,1,1,1,2,1,2,1,2,2,1,1,2,1,2,1,2,1,1,1,2,2,2,1,2,1,1,1,2,1,1,1,1,2,1,2,1,1,2,2,2,1,1,1,2,2,2,2,1,2,1,3,1,2,1,2,3,-1.170776
1,1,2,1,1,1,1,1,1,1,2,1,1,3,1,2,2,2,1,2,1,1,1,1,2,1,1,3,2,3,2,1,2,2,1,1,1,1,3,1,1,1,1,2,2,1,2,2,2,3,1,3,3,3,1,2,3,2,2,2,1,1,1,1,1,2,3,1,1,1,1,1,1,1,2,1,1,2,2,2,2,1,1,2,1,1,1,1,1,2,2,1,2,2,1,2,2,1,1,3,1,1,1,1,2,1,2,1,2,1,2,3,2,2,2,1,1,1,1,1,2,1,2,2,1,1,2,1,2,1,1,1,1,1,3,2,1,2,2,2,2,2,2,3,2,2,1,2,1,3,3,1,2,1,2,3,2,1,1,1,1,1,1,2,2,1,1,1,1,1,1,2,1,2,2,1,1,2,2,2,2,2,2,3,2,3,2,2,2,1,2,1,2,1,1,3,2,1,1,2,1,2,1,2,1,1,2,1,2,1,1,1,2,1,2,1,1,2,1,1,1,1,1,1,2,1,1,1,3,2,1,3,1,1,2,1,3,1,2,1,2,1,2,2,1,1,1,3,3,2,1,2,1,2,2,1,1,2,1,1,3,1,2,2,2,1,2,1,1,2,2,1,1,2,2,2,2,2,2,2,1,2,2,2,1,2,1,2,3,1,1,1,2,2,3,1,1,1,2,2,2,1,2,1,2,2,1,1,2,1,2,2,1,2,1,1,1,2,1,1,2,1,1,1,3,2,2,1,3,2,1,2,1,1,2,2,1,1,1,2,1,1,1,2,1,2,1,2,2,2,2,1,2,1,2,1,2,1,2,1,2,1,1,1,2,2,2,2,1,1,2,1,1,2,1,1,1,2,1,2,1,2,1,2,1,2,1,2,1,2,1,2,2,1,2,2,2,1,1,1,2,3,1,2,2,1,1,3,2,1,1,2,1,1,1,1,1,1,1,1,1,1,2,2,2,1,2,2,1,1,2,3,2,1,2,1,2,1,1,3,1,1,1,1,1,1,2,1,2,2,1,2,1,2,1,1,1,1,1,3,1,1,2,2,2,1,1,2,1,1,2,1,2,1,2,1,1,1,2,2,1,1,1,1,2,1,2,2,1,1,1,2,3,1,3,1,1,1,1,2,2,2,2,2,1,2,3,2,1,1,2,1,2,1,2,2,3,1,2,2,1,1,1,2,1,1,3,2,1,1,1,1,2,1,2,1,2,1,2,1,1,1,2,1,3,1,2,2,2,1,2,1,1,1,3,2,2,3,1,1,1,1,1,2,2,1,2,1,2,2,1,1,1,1,3,2,1,1,2,1,2,2,3,2,1,2,1,3,1,2,3,2,2,1,2,2,2,2,1,1,2,2,1,1,2,2,1,2,1,1,2,1,1,1,1,2,1,1,1,1,1,1,1,2,2,1,1,1,1,1,2,1,2,1,1,2,1,2,1,1,2,1,1,2,1,3,1,1,1,2,1,1,2,1,1,3,1,2,1,2,1,2,1,1,2,2,1,1,2,1,1,1,1,2,1,2,3,1,3,1,2,2,2,1,1,1,2,1,1,2,1,2,2,1,2,1,2,1,2,2,2,1,1,3,1,1,2,1,1,1,1,1,1,2,2,1,2,1,1,2,1,2,1,1,1,2,1,1,2,1,1,1,2,2,1,2,1,2,1,1,1,2,2,2,2,1,1,2,1,2,3,2,1,1,1,2,2,2,1,1,3,1,2,2,2,2,2,2,1,2,3,2,1,1,2,1,2,2,1,1,1,2,1,1,2,1,1,2,1,1,2,1,2,1,2,1,1,1,1,2,1,1,2,1,2,3,2,1,1,2,1,2,2,2,3,1,2,1,1,2,1,2,1,2,3,1,2,1,1,2,2,1,1,2,1,1,1,1,1,1,2,1,2,1,1,2,1,2,1,1,2,1,1,1,2,1,1,1,1,2,1,2,1,1,3,1,2,2,2,1,2,1,1,1,1,1,1,2,1,2,1,1,1,3,1,1,1,1,2,1,2,2,1,1,2,2,1,1,1,2,2,2,3,1,3,1,2,1,2,2,3,2,1,1,1,1,2,3,2,1,1,1,1,2,3,1,2,2,1,1,1,3,1,2,1,1,2,1,1,2,1,2,1,1,1,2,1,1,1,2,1,1,1,2,1,1,2,1,2,1,2,3,2,1,1,2,1,1,2,2,1,1,2,1,3,2,1,2,1,1,1,1,1,1,2,1,2,1,3,2,1,1,3,1,1,1,1,1,1,1,2,2,2,1,1,2,1,3,1,1,1,1,1,1,1,1,1,1,1,1,3,1,1,2,1,2,1,1,2,1,2,2,3,1,1,1,1,2,1,1,1,1,1,1,1,2,1,2,3,1,2,2,2,2,1,2,1,2,1,1,1,2,1,1,3,1,1,2,1,2,1,1,2,1,1,1,1,2,1,2,2,2,1,3,1,1,2,1,2,2,1,1,2,1,2,1,1,1,1,1,2,1,1,2,1,2,2,1,1,1,2,1,2,2,1,1,3,1,1,1,1,1,1,1,2,3,1,1,1,2,1,2,3,1,1,1,1,1,2,2,1,1,1,1,1,1,1,2,1,2,2,2,3,2,1,1,1,1,1,1,2,1,2,2,1,1,1,1,2,1,3,1,1,1,2,2,2,2,2,3,2,2,1,1,2,1,1,2,1,1,2,1,1,1,1,2,2,2,3,1,2,2,1,1,1,2,2,2,3,1,2,2,1,1,1,1,2,2,2,1,2,1,2,3,1,1,2,1,1,1,1,1,1,2,1,1,1,1,2,2,1,2,2,3,2,1,1,3,2,2,1,3,1,2,1,1,2,2,2,2,1,2,1,1,1,1,1,1,1,1,1,1,2,2,2,1,1,1,1,2,3,2,2,1,3,1,1,1,1,1,1,1,1,3,2,1,1,2,3,2,2,1,2,1,1,1,1,1,1,3,2,2,1,3,1,2,2,1,2,1,3,1,1,2,2,1,2,1,1,1,1,1,3,1,1,2,1,1,2,2,1,1,1,2,1,2,2,3,3,1,2,1,1,2,2,1,2,2,1,1,1,2,1,2,1,1,1,3,1,2,2,1,1,3,1,1,1,2,1,1,1,2,1,1,1,2,1,2,1,1,2,1,2,1,1,1,1,2,1,1,1,1,1,2,1,3,1,2,2,2,2,2,2,1,1,1,1,1,1,2,2,2,1,1,1,1,2,2,2,1,2,1,1,2,1,1,2,2,2,1,1,1,1,2,1,2,2,1,2,1,1,2,1,2,2,2,2,2,2,2,1,2,1,1,2,3,2,1,1,2,1,2,1,1,1,2,2,2,1,1,1,1,1,1,2,1,1,1,2,1,2,2,3,2,1,1,1,1,2,2,2,1,1,1,1,2,1,2,1,2,1,1,2,2,1,2,2,2,1,1,2,2,3,2,1,2,1,1,1,2,1,2,2,1,2,1,2,1,1,1,1,1,2,2,1,1,2,1,2,1,1,2,1,2,2,2,1,2,2,2,1,1,2,2,1,2,2,1,2,1,2,2,2,1,1,1,2,2,3,2,1,2,3,2,1,1,2,1,2,2,1,3,1,1,2,3,1,1,2,2,1,1,1,2,1,1,2,1,1,2,1,3,3,1,3,2,1,2,1,3,2,1,1,1,3,1,1,2,1,2,2,2,1,1,2,3,1,1,1,3,1,1,2,3,1,1,1,2,1,1,1,2,1,1,1,1,2,1,2,2,2,1,2,2,2,1,1,1,1,2,1,1,2,1,1,3,2,1,2,1,1,1,1,2,2,1,2,1,2,1,2,1,2,2,2,1,2,1,2,1,2,2,2,1,2,1,1,2,1,2,1,1,1,1,1,2,2,1,2,2,2,2,1,2,1,1,2,2,3,1,1,1,2,1,1,1,2,1,3,1,1,2,1,2,2,1,2,1,2,2,1,1,1,1,1,1,1,1,1,3,2,1,2,1,2,1,1,1,1,1,2,2,1,2,1,2,2,2,1,2,2,1,1,2,3,1,2,1,2,1,3,2,1,1,2,1,2,1,3,1,2,1,2,2,2,1,1,1,2,2,2,2,1,1,1,2,2,2,1,1,1,1,1,1,1,1,1,2,2,1,2,2,2,2,1,1,2,1,1,1,2,3,1,1,1,3,1,1,3,1,1,1,1,1,2,2,2,1,2,1,2,1,1,2,2,2,3,1,1,1,1,2,1,1,1,3,1,1,2,1,1,1,2,1,1,1,1,1,2,1,1,1,1,2,2,1,1,1,1,1,1,1,2,1,2,1,1,2,1,1,2,1,2,2,2,2,2,1,2,1,1,1,1,1,3,1,1,2,1,1,2,2,2,2,1,2,2,3,1,2,1,2,1,2,1,1,3,1,1,1,1,1,2,1,1,2,2,1,2,2,2,1,1,2,1,2,1,1,1,1,1,1,1,2,1,2,2,3,1,2,1,1,2,1,3,1,2,2,1,2,1,3,1,1,2,1,2,1,1,1,1,2,1,1,2,2,2,1,2,1,2,2,1,3,1,1,2,1,2,1,1,1,1,1,2,2,1,3,1,1,1,1,2,1,2,1,1,2,2,1,1,1,2,2,2,1,1,1,1,3,2,2,1,1,1,1,2,1,2,1,2,1,1,1,1,1,1,2,3,1,2,1,3,1,1,1,2,2,1,1,2,1,2,2,2,2,2,2,1,2,1,1,1,1,1,1,2,2,1,1,2,2,2,1,1,2,2,1,1,1,1,1,2,1,1,2,1,1,1,1,1,1,1,1,1,1,1,1,2,1,1,1,2,1,1,2,1,1,2,2,2,2,1,2,1,3,2,1,1,1,2,1,2,1,1,3,1,1,1,2,2,1,1,3,1,2,1,1,1,1,2,2,3,3,2,1,1,2,1,1,2,2,2,1,1,1,2,2,1,2,1,2,2,2,1,2,1,1,1,3,1,3,2,2,1,1,1,1,2,2,1,1,1,2,1,3,1,3,1,2,2,1,3,1,1,1,1,3,1,2,2,1,1,3,1,2,3,3,1,3,1,2,1,1,2,2,1,1,1,1,1,3,1,2,1,1,2,3,1,1,2,2,2,1,2,2,2,2,1,2,1,1,1,2,2,1,3,1,1,2,2,1,1,1,1,1,1,2,1,1,1,2,3,1,1,1,1,1,1,1,1,2,2,1,3,2,1,1,1,1,1,1,3,2,2,1,1,2,1,1,1,3,1,2,1,1,2,2,1,1,1,2,1,2,1,2,1,1,1,2,1,2,1,1,2,2,3,1,1,1,2,1,1,1,1,1,2,1,1,1,1,1,2,3,2,2,2,1,2,1,3,1,2,1,2,1,2,1,1,1,1,1,2,1,2,2,1,1,2,1,1,1,1,1,2,1,2,1,1,1,2,3,2,2,1,1,3,2,1,1,2,2,1,1,3,2,2,2,2,1,1,1,2,2,1,1,2,1,2,2,2,2,1,2,2,3,1,2,1,1,1,1,2,1,1,2,1,3,2,1,2,1,1,1,2,1,1,2,1,2,3,2,3,2,1,1,2,1,1,1,3,1,1,1,2,1,2,2,2,1,3,1,1,1,2,1,2,1,2,2,1,2,2,1,2,1,1,1,2,1,3,1,1,2,1,1,1,2,1,1,1,1,1,1,2,1,2,2,2,1,1,2,1,1,1,3,1,2,1,2,1,1,1,1,1,1,1,1,1,1,2,1,1,1,1,1,1,1,1,1,1,1,1,2,2,1,2,2,2,3,1,1,1,1,1,2,1,1,1,2,1,1,1,2,1,1,1,1,1,2,1,3,1,2,2,1,2,1,1,1,1,1,1,1,2,2,2,1,1,1,2,1,2,1,1,1,2,1,1,1,2,1,1,1,2,3,1,1,1,1,1,1,2,1,1,1,1,1,1,1,2,1,2,2,1,3,1,1,2,1,3,1,1,2,2,3,1,2,1,2,1,1,1,1,2,3,2,2,2,2,1,1,2,2,1,2,2,2,1,1,1,1,2,2,1,1,3,1,1,2,2,2,1,2,2,1,1,2,1,3,2,2,1,1,2,1,2,1,2,1,2,1,2,2,2,1,1,2,1,1,1,1,1,1,1,1,2,1,1,2,2,1,2,1,1,1,2,1,1,2,1,2,1,1,2,1,3,1,1,2,1,3,1,1,1,1,1,2,2,1,2,1,2,2,1,2,2,1,2,1,1,1,1,1,2,1,1,2,1,1,2,1,1,1,1,2,2,1,1,1,1,3,1,2,1,1,2,2,1,2,1,1,1,1,2,2,1,1,1,2,1,2,1,1,2,1,2,2,1,1,2,2,1,1,1,3,2,2,3,1,2,1,1,2,2,2,1,1,1,1,1,1,2,1,2,1,2,2,1,1,2,1,1,1,2,2,1,1,1,2,1,3,2,2,2,1,1,2,1,1,2,3,3,3,2,2,2,1,2,2,2,1,1,1,3,2,2,2,3,1,1,2,2,2,2,1,1,1,2,2,1,1,2,1,1,1,3,2,1,3,3,2,1,1,1,1,2,2,1,1,1,2,1,2,1,2,1,1,3,2,1,1,2,1,1,1,1,2,1,2,3,1,1,1,2,1,2,2,2,1,1,1,1,3,1,1,1,2,1,1,2,2,1,1,1,1,2,2,1,1,2,2,2,1,1,1,1,1,2,2,1,1,1,1,1,1,2,2,1,3,2,2,1,2,2,2,3,1,1,1,2,1,1,2,2,2,2,1,1,1,2,2,3,1,2,1,2,2,2,2,2,3,3,1,1,1,2,1,1,2,1,1,1,2,1,1,1,3,1,1,1,1,1,1,2,2,2,1,2,1,1,2,1,1,3,1,1,1,1,2,1,2,1,1,3,2,2,1,2,3,1,2,2,1,1,1,1,3,1,2,3,1,2,2,1,2,1,1,1,3,2,3,2,1,2,1,1,1,2,2,1,1,3,1,2,1,1,1,1,2,3,1,2,1,2,2,2,2,2,2,1,3,1,1,1,1,2,1,1,1,3,1,2,2,1,2,2,1,1,3,1,3,1,1,1,2,1,1,1,2,1,1,1,2,1,1,1,2,1,3,1,2,1,2,1,3,1,2,1,3,1,1,1,1,1,1,2,2,3,2,2,2,2,2,3,2,2,1,2,3,1,2,2,1,1,1,1,1,2,1,1,2,1,1,1,1,1,1,1,2,3,1,2,2,1,1,1,2,3,1,1,1,2,2,2,1,1,1,1,1,3,3,1,1,2,2,2,1,2,2,1,1,2,2,2,1,1,2,2,1,1,2,1,3,1,1,1,2,1,3,2,2,2,1,2,1,1,1,1,2,2,1,2,2,1,2,1,1,1,1,1,1,2,2,2,1,1,1,1,3,1,1,2,2,1,2,1,1,2,1,2,1,1,1,1,1,2,3,1,2,1,1,1,2,1,2,1,1,1,1,1,2,2,2,1,1,1,1,2,2,1,1,1,2,1,2,2,1,1,1,2,1,2,2,2,1,1,1,1,1,1,1,2,2,1,1,2,1,1,1,1,1,2,1,2,2,2,2,1,2,2,2,1,1,2,1,1,1,2,1,1,1,1,2,3,1,1,2,1,1,1,1,2,2,1,1,1,1,2,1,1,1,1,1,2,1,1,3,1,1,3,2,1,1,2,3,2,1,2,1,2,3,1,2,2,3,1,1,3,1,1,3,1,2,1,2,2,2,2,1,1,1,2,1,1,1,3,2,1,1,2,1,2,2,2,1,1,1,2,1,1,1,1,1,2,1,2,1,1,2,1,2,1,1,2,1,2,2,1,1,2,2,3,1,1,1,3,1,3,2,2,2,2,2,2,1,2,1,2,1,2,2,2,1,1,2,2,1,1,2,2,1,2,1,1,1,3,2,1,1,2,2,1,1,2,3,1,1,1,1,1,1,2,1,1,2,2,1,1,1,1,1,3,1,1,1,2,1,3,1,3,1,3,2,1,2,2,2,2,2,1,2,1,2,1,1,1,1,2,2,1,1,2,1,2,2,1,1,1,1,2,1,1,1,1,3,2,1,2,1,1,2,1,2,1,1,1,1,2,1,1,1,1,3,2,2,3,1,3,2,2,1,1,3,2,3,1,1,2,1,2,1,1,1,2,1,2,2,1,1,2,2,2,2,1,1,1,2,2,1,1,2,1,1,2,2,1,3,1,1,2,2,2,2,1,2,1,1,2,2,2,2,1,1,1,1,1,2,2,2,2,1,1,2,1,2,1,1,1,1,1,2,2,2,1,1,1,1,2,2,1,1,2,1,1,1,2,1,1,2,1,1,2,2,1,2,2,2,1,2,2,1,1,2,1,1,1,2,1,2,2,1,1,2,1,1,2,1,1,1,2,1,2,3,2,1,1,1,1,1,2,2,2,1,1,1,2,2,1,2,2,1,1,1,1,2,3,1,1,2,2,1,2,1,1,2,2,2,1,2,1,1,2,1,2,1,2,1,1,1,1,2,2,1,1,2,2,2,1,2,1,1,3,2,2,2,2,1,1,1,1,1,1,2,1,1,1,3,2,2,1,3,1,1,2,3,1,1,1,2,1,1,1,1,2,1,1,1,2,1,2,1,2,1,2,1,1,2,1,1,2,2,1,1,1,1,3,1,2,1,2,1,2,2,1,1,1,2,2,1,2,1,1,3,1,1,1,3,2,3,1,1,1,2,1,1,2,1,1,1,3,1,1,2,1,3,1,2,1,1,2,3,2,2,1,1,1,2,1,1,1,1,2,1,2,2,1,1,2,2,2,2,1,2,1,3,1,3,2,1,1,2,2,1,2,1,1,2,1,1,2,1,2,1,1,1,2,1,2,1,2,2,1,1,2,1,1,1,1,2,1,1,2,1,2,2,1,1,2,1,1,1,2,1,2,1,1,2,1,2,1,1,1,2,1,1,1,2,2,2,2,2,2,2,1,2,2,1,2,2,1,2,2,1,3,2,1,2,3,1,1,1,1,1,1,2,1,1,3,2,2,2,2,3,1,2,1,1,1,2,1,1,1,1,1,1,3,1,2,1,1,1,2,1,1,2,1,2,1,1,2,1,2,1,1,2,3,1,2,1,2,1,1,1,2,1,1,2,1,1,1,2,1,1,1,1,1,1,1,2,1,1,1,2,2,2,2,2,2,1,2,2,2,1,1,2,2,1,2,3,1,2,1,2,2,2,3,2,1,2,1,1,1,3,1,1,1,1,1,2,1,1,1,2,1,1,1,1,2,1,1,1,1,1,2,1,2,1,1,2,2,1,2,1,1,1,2,2,2,1,3,2,1,2,1,1,1,1,2,2,1,1,2,3,2,2,1,2,3,1,3,1,2,2,2,1,1,2,2,1,1,1,2,1,1,1,2,2,2,1,3,1,1,2,1,1,3,2,1,2,1,3,2,2,3,2,2,1,1,2,2,1,1,2,1,1,2,2,2,2,1,2,1,1,2,2,1,2,1,1,1,1,1,2,1,1,1,1,1,1,1,2,2,1,1,1,1,1,1,1,2,2,2,3,1,1,2,1,3,2,2,1,2,1,1,1,1,2,2,1,2,1,1,1,2,2,2,2,1,2,1,2,2,2,1,1,1,2,2,1,1,1,2,2,2,1,1,2,2,1,2,2,1,2,1,1,2,3,1,1,1,3,2,1,1,1,1,3,2,2,1,1,1,1,1,1,2,1,1,1,1,2,2,1,3,1,1,1,1,2,2,2,1,1,1,1,2,1,1,1,1,1,2,1,1,2,1,1,2,1,1,1,1,2,1,1,2,2,1,1,1,1,2,1,1,3,2,1,1,3,2,2,1,2,2,2,2,2,1,1,1,1,1,3,1,2,1,3,2,1,2,3,2,1,1,2,1,2,1,1,1,2,3,2,1,1,1,2,1,2,1,1,1,1,1,1,1,3,1,1,2,1,1,1,1,1,1,1,2,2,3,3,1,1,1,2,1,2,1,2,2,2,2,1,3,1,2,2,2,1,3,1,2,1,3,1,1,1,3,3,1,1,1,2,1,2,1,1,1,2,1,1,1,1,2,1,2,2,2,2,2,1,2,2,1,2,1,2,1,1,1,2,2,3,1,2,1,1,1,1,1,3,1,1,1,1,1,3,3,2,2,2,1,1,1,1,1,1,1,2,1,1,1,1,2,2,1,3,1,1,1,3,2,2,1,3,1,2,1,2,1,1,2,1,2,1,1,1,1,1,2,2,1,2,2,2,2,2,1,1,3,1,1,1,2,1,1,1,1,1,2,1,1,2,1,2,2,1,3,1,1,2,3,1,1,2,1,1,1,2,1,2,2,1,2,1,1,1,1,1,2,2,1,1,3,2,1,1,1,1,1,1,1,2,2,1,1,2,3,1,1,2,2,1,1,2,1,1,1,1,1,1,1,1,1,2,1,2,1,1,2,1,1,1,2,3,1,1,2,1,2,2,1,1,2,1,1,1,1,1,1,1,3,2,2,2,1,2,1,2,3,1,1,1,2,2,1,1,1,1,2,1,1,2,2,2,2,1,1,2,2,2,1,1,2,2,1,1,2,1,1,1,1,2,3,2,2,3,2,2,3,1,2,1,1,1,1,3,1,2,1,2,2,1,1,1,1,2,2,1,1,1,1,1,1,1,1,2,1,2,1,1,1,1,1,1,1,1,2,3,1,2,1,2,2,1,1,2,2,1,3,1,1,1,1,2,1,2,1,1,2,1,2,1,1,1,2,1,1,2,2,2,1,1,3,2,1,2,2,1,1,2,1,1,1,2,1,1,1,1,3,1,2,1,1,1,2,2,3,1,1,1,1,3,1,1,1,2,3,2,1,2,3,2,1,2,1,1,3,1,1,1,1,1,1,1,1,1,3,1,2,2,1,1,2,2,1,1,1,2,1,1,1,2,1,2,2,1,2,1,1,2,1,1,2,1,2,1,1,1,3,2,2,2,2,1,2,2,2,2,1,1,2,2,1,2,1,1,2,3,2,2,2,1,1,1,2,1,1,2,2,1,3,1,3,1,2,1,1,1,2,2,1,1,1,3,2,2,2,2,1,2,1,2,1,1,1,2,1,2,2,1,1,3,1,2,1,2,1,2,1,1,2,1,1,2,2,1,1,1,1,3,3,2,1,1,1,1,2,2,2,2,2,3,1,1,1,1,1,1,1,2,1,1,1,1,1,2,1,2,2,1,2,2,1,3,1,1,1,1,2,1,1,1,3,2,1,1,1,2,2,1,2,2,1,2,2,1,2,2,1,2,1,1,2,2,1,1,3,3,2,2,1,2,2,1,1,2,1,1,1,1,1,1,2,1,1,1,2,1,2,1,2,2,1,2,1,3,2,1,3,3,3,1,3,2,2,1,2,2,1,2,2,1,2,2,1,1,1,1,1,3,1,2,2,2,1,2,2,2,1,1,1,2,1,3,2,1,1,1,1,1,3,3,2,3,2,2,1,1,3,1,2,2,1,1,2,1,2,2,1,2,2,1,1,2,2,2,1,1,2,1,2,1,1,2,1,1,1,3,2,3,2,3,1,3,1,1,1,1,1,1,1,3,1,2,1,1,1,1,1,2,2,2,2,1,3,2,1,2,1,2,1,2,2,2,1,1,1,1,1,1,1,1,1,1,1,2,1,3,2,1,2,1,2,2,1,2,1,2,1,1,1,1,1,3,2,1,3,2,3,2,1,2,1,1,2,2,1,1,1,1,1,1,1,2,2,1,1,2,1,1,1,1,2,2,2,1,1,2,2,3,2,1,2,2,3,1,2,1,2,1,1,1,1,1,1,2,3,1,1,1,2,1,1,1,1,2,2,1,2,1,1,2,2,1,2,1,2,1,1,1,2,1,1,1,1,1,1,1,1,2,1,3,1,1,1,1,1,1,1,2,2,1,2,1,1,1,2,2,1,1,1,2,2,1,3,1,1,1,2,2,1,2,1,2,2,3,1,1,1,1,2,1,2,2,3,1,3,2,2,2,2,1,3,3,1,1,1,1,2,1,2,1,2,1,2,1,1,2,3,1,2,2,1,1,2,3,2,2,1,2,1,2,1,1,1,2,1,2,2,1,3,1,2,1,2,1,2,2,3,1,2,2,3,1,1,1,1,2,1,1,1,1,1,1,2,2,2,3,2,1,2,1,1,1,2,1,2,3,1,2,1,2,1,2,2,2,2,3,1,1,2,1,1,1,3,1,1,1,2,1,1,2,2,2,2,3,2,1,1,2,1,1,1,1,3,1,1,3,2,1,1,2,2,1,2,1,1,2,2,3,2,1,1,2,2,1,2,2,1,1,1,1,1,1,1,1,1,2,2,2,2,2,1,2,2,2,2,1,1,2,1,1,2,2,1,2,2,1,1,2,1,2,1,1,1,1,1,2,1,2,2,1,1,1,1,2,1,2,1,2,2,1,2,1,1,2,1,1,2,2,3,1,1,1,2,1,2,1,1,2,1,1,1,2,2,2,3,1,1,1,1,2,2,1,1,2,1,2,1,1,1,1,3,2,2,2,2,1,2,2,2,2,2,1,3,1,2,2,1,2,1,1,1,1,2,1,1,2,2,1,2,1,2,1,1,1,3,3,1,2,2,3,3,1,1,2,1,2,1,1,2,3,2,1,3,1,2,1,2,1,2,2,3,1,2,1,2,2,1,1,1,1,1,1,3,2,1,1,1,1,1,1,2,2,1,2,1,1,1,2,1,2,1,2,1,2,1,1,1,2,2,1,3,1,1,2,2,2,2,3,1,1,3,2,1,1,1,2,1,1,1,1,2,2,2,1,1,1,1,1,2,2,1,2,1,1,1,3,2,1,1,1,2,1,2,2,1,2,1,1,1,1,2,1,1,2,2,2,2,2,3,2,1,2,2,1,1,2,2,3,1,2,2,1,1,2,1,2,1,1,2,1,2,2,2,1,1,2,3,1,2,1,1,3,1,2,1,3,2,1,2,2,2,1,1,2,1,1,1,1,3,2,1,1,3,2,1,1,1,1,2,1,2,2,1,2,1,2,1,1,1,1,1,2,1,1,1,1,1,2,1,3,3,2,1,3,1,2,1,1,1,2,2,1,2,2,1,1,2,1,2,2,1,1,2,2,1,1,1,1,2,1,1,2,1,1,2,2,1,2,1,2,1,3,2,1,1,1,1,2,1,1,2,2,3,1,1,2,2,2,1,2,1,1,2,1,2,1,2,2,2,2,1,1,2,1,2,1,2,1,3,1,3,1,1,1,1,1,2,3,1,1,1,1,1,1,1,2,3,1,2,2,2,3,1,2,2,1,1,1,2,1,2,2,1,2,1,2,1,2,2,2,1,3,1,2,2,1,1,1,1,1,1,1,2,1,1,3,1,1,1,1,2,3,1,1,2,1,2,2,2,1,1,1,1,2,1,1,1,1,1,1,1,1,2,1,3,1,1,1,1,2,2,3,1,1,1,1,1,2,1,2,1,1,1,1,1,1,1,2,3,1,1,1,2,2,2,2,1,1,1,2,2,2,2,2,1,1,1,2,2,2,2,1,1,1,1,2,2,2,1,1,1,1,1,2,1,1,3,1,2,2,2,3,2,1,1,1,2,2,1,2,1,1,2,1,1,1,3,1,1,1,1,1,2,1,1,2,2,1,1,1,1,2,3,1,1,1,1,1,1,1,1,2,1,1,1,1,2,2,1,1,3,2,1,1,3,2,2,2,1,2,1,2,1,3,1,1,1,1,1,1,2,2,1,2,3,1,2,2,1,1,2,2,2,1,2,3,1,2,1,1,2,2,1,3,1,2,1,3,2,1,1,1,1,2,2,2,1,2,2,1,2,1,2,1,1,1,1,1,2,1,1,1,2,1,1,1,1,1,1,1,1,1,2,1,2,2,1,1,1,1,1,1,2,1,2,1,1,3,2,1,1,1,1,1,1,3,1,1,1,1,1,2,2,1,1,1,2,2,1,2,1,2,2,1,2,2,1,2,3,1,1,2,1,2,1,2,1,1,1,2,1,2,2,2,2,1,1,2,1,1,1,2,1,1,1,2,1,1,2,2,1,1,1,2,1,1,1,1,2,1,3,2,2,1,2,2,1,1,2,1,2,1,2,1,1,1,1,2,1,3,1,2,2,1,2,1,2,1,1,1,2,1,2,1,1,1,2,1,1,1,1,1,1,2,1,1,1,1,1,3,1,2,1,1,2,2,2,1,1,2,1,2,3,1,2,1,1,1,1,1,3,2,2,1,1,1,1,2,1,1,2,2,2,1,2,2,1,1,1,3,2,2,2,1,1,2,1,1,2,2,1,1,2,1,2,1,1,2,1,2,3,1,1,3,2,1,1,1,1,1,2,2,1,1,1,2,1,1,2,1,1,1,1,1,1,1,1,1,3,1,1,2,1,1,1,1,1,3,1,1,1,1,1,1,2,1,1,1,1,1,1,2,2,1,1,2,2,2,1,1,3,1,1,1,1,2,1,2,2,2,1,2,1,1,2,1,1,1,2,2,1,2,1,1,1,1,2,1,1,1,1,2,1,1,1,1,1,2,2,1,1,2,1,2,1,1,1,2,2,1,2,1,1,1,1,1,2,2,1,2,1,3,1,1,1,1,2,1,1,1,1,1,1,1,1,2,2,2,1,2,2,2,1,1,1,1,3,1,1,1,3,1,1,1,2,1,3,1,1,1,1,2,1,1,2,3,2,3,1,2,1,1,2,1,1,1,2,1,1,1,1,2,1,1,1,1,1,1,1,2,1,1,2,1,2,1,1,1,1,1,1,1,1,1,3,1,1,1,3,1,2,2,2,1,2,1,2,1,3,2,1,2,2,1,1,2,1,1,2,2,2,1,1,3,2,1,1,1,2,2,2,1,1,1,1,1,2,1,1,1,2,2,1,1,1,1,2,1,1,2,1,1,1,1,1,2,3,3,1,1,1,1,1,2,2,2,2,1,2,1,1,1,2,1,1,1,1,3,1,2,1,2,3,1,1,2,2,1,1,1,1,1,2,1,1,1,2,2,1,1,3,3,2,1,1,1,2,1,1,2,1,1,3,1,3,2,2,2,1,1,2,1,2,2,1,1,2,2,2,1,1,1,1,2,2,2,1,2,2,2,1,1,2,2,1,1,2,3,1,1,2,1,1,1,2,1,2,2,2,1,2,1,3,2,2,1,2,1,2,3,1,1,1,2,2,1,1,1,2,1,2,1,1,1,1,2,3,2,2,2,1,2,1,1,1,2,2,2,2,2,1,1,1,3,1,2,1,3,1,2,2,1,2,1,2,2,2,3,2,2,2,1,1,2,2,1,2,1,2,1,1,3,1,1,1,2,1,1,2,2,1,1,2,2,1,1,2,1,2,2,2,2,1,2,1,1,1,1,2,1,2,1,1,1,2,1,2,2,2,1,2,2,1,1,2,2,1,2,2,2,1,2,1,2,3,2,1,1,3,1,1,2,2,1,2,1,1,1,2,1,2,1,1,2,2,1,2,3,1,1,2,2,1,1,2,3,1,1,1,2,1,1,2,2,1,1,1,3,1,1,1,1,2,1,1,1,2,1,2,1,1,2,1,2,3,2,3,3,1,2,1,1,2,1,1,1,2,1,1,1,2,2,3,3,1,1,1,2,3,1,2,1,2,3,1,2,1,2,1,1,2,1,3,1,1,2,1,2,2,1,2,1,1,1,3,2,1,1,2,1,1,1,1,1,2,1,2,2,1,2,2,2,1,1,2,1,1,1,2,1,2,1,1,2,1,2,1,1,3,1,1,1,2,2,2,1,2,2,1,1,1,1,1,1,1,1,1,2,1,1,2,1,1,3,1,2,3,3,1,2,2,1,1,1,1,1,1,2,3,1,3,2,1,1,2,1,3,1,2,1,1,2,1,1,1,3,2,3,2,2,1,1,2,1,1,2,1,2,2,1,2,2,2,1,1,1,2,2,1,1,2,2,1,2,1,1,1,1,1,2,1,2,1,2,2,1,1,3,2,1,1,2,3,1,2,1,1,2,1,1,3,2,1,1,1,3,1,1,2,2,1,2,3,1,2,2,1,1,2,1,2,1,2,2,1,1,2,1,3,1,1,2,1,1,1,2,1,3,1,1,1,1,1,2,1,1,1,1,1,2,2,2,1,2,1,2,2,2,1,1,3,1,1,3,1,1,1,1,1,1,1,3,1,1,1,1,1,2,2,2,1,1,1,1,1,1,1,1,1,2,2,1,2,1,2,1,2,1,2,1,2,2,1,1,1,1,1,1,1,1,2,1,1,2,1,1,1,1,1,3,1,1,1,1,1,1,1,1,2,2,1,2,1,2,1,1,1,2,1,1,1,3,1,2,1,1,2,2,1,1,1,2,1,1,1,1,2,1,1,1,2,2,1,2,2,1,1,1,1,1,2,2,1,1,1,2,1,1,2,1,1,1,1,1,1,1,1,2,2,1,1,1,1,1,1,1,1,2,1,2,1,1,1,2,1,1,2,1,1,1,1,1,1,1,1,1,1,2,1,1,2,1,1,2,2,1,2,2,1,1,2,1,2,2,1,2,2,1,2,2,3,1,1,1,3,1,2,3,2,3,1,1,2,1,2,1,1,2,3,1,1,1,1,2,1,1,1,1,1,1,1,3,1,1,2,2,1,2,1,1,1,1,1,1,1,1,2,2,2,1,3,1,1,1,1,1,1,1,1,1,1,2,1,1,1,1,1,3,2,2,2,2,2,2,2,1,1,1,1,1,2,2,1,1,2,1,1,2,1,3,1,2,1,2,1,2,1,1,2,2,1,2,1,1,2,1,2,1,1,1,2,1,3,1,1,1,3,1,1,1,1,1,1,1,2,1,1,2,1,1,2,2,2,1,2,1,2,1,2,2,1,2,2,1,1,1,2,1,3,2,2,2,1,1,2,1,1,1,1,2,1,3,2,1,2,2,2,1,1,2,2,1,1,2,3,1,2,3,2,1,3,1,2,1,1,1,1,1,1,1,2,2,1,1,2,1,2,2,1,1,1,2,1,2,2,2,1,1,1,1,1,1,1,1,1,2,1,1,1,2,1,2,1,1,2,1,3,1,1,1,2,1,2,2,3,1,1,1,1,1,1,1,1,1,2,2,3,1,1,1,3,2,2,1,1,1,2,1,2,1,1,1,2,2,1,2,2,3,1,1,2,1,1,1,1,1,1,2,1,1,2,3,2,2,1,1,1,1,1,3,1,1,1,2,2,2,2,1,2,1,1,1,1,1,2,2,1,1,1,1,1,1,1,1,1,1,1,1,2,2,2,1,2,1,1,2,1,1,1,1,2,1,2,1,2,2,1,2,2,2,3,1,1,2,1,1,1,1,2,1,2,2,1,1,1,2,2,2,1,1,2,1,2,2,1,3,1,1,2,1,1,2,1,1,2,1,2,1,1,2,1,2,2,2,1,1,1,3,1,3,2,1,2,1,1,1,1,1,2,2,2,2,1,1,1,2,2,1,1,1,1,1,1,2,2,2,3,2,1,1,1,1,2,1,1,2,2,1,3,3,1,1,1,1,1,2,2,1,2,1,1,1,1,1,1,1,1,1,2,1,3,1,1,2,3,1,1,2,1,1,2,1,2,2,2,2,1,1,3,1,2,1,1,1,1,2,1,3,2,1,1,2,1,1,1,2,2,3,2,1,1,2,2,1,2,2,1,3,2,2,1,3,2,1,1,2,2,2,3,1,1,1,1,2,1,1,1,1,3,2,1,1,2,1,2,1,2,1,2,2,2,2,1,1,2,2,1,3,2,2,1,2,1,2,2,1,1,1,1,1,2,1,1,1,1,1,1,1,2,1,1,1,2,1,3,1,2,2,1,1,1,3,1,1,1,2,2,2,1,1,2,2,1,2,3,1,1,1,2,3,-1.41195
1,1,1,2,2,1,1,1,1,1,1,1,1,2,1,2,2,2,1,2,1,1,2,1,2,1,1,1,1,2,1,1,1,1,1,1,1,1,1,2,2,1,1,1,1,2,2,2,1,3,1,3,3,2,2,1,1,1,1,2,1,2,1,1,2,1,1,2,1,1,1,2,1,1,1,2,1,1,1,2,1,1,1,2,3,3,3,1,1,1,1,1,2,1,2,1,1,1,2,1,1,1,2,1,3,2,2,2,1,1,1,2,2,1,1,2,1,1,2,1,1,2,2,2,1,1,1,2,1,1,2,1,1,1,1,1,2,1,1,1,1,1,1,3,1,1,1,1,2,1,1,2,2,1,1,1,2,1,1,1,2,1,2,2,1,1,1,1,1,1,1,2,2,2,1,1,1,1,1,2,2,1,1,1,1,1,2,1,1,1,1,1,1,3,2,1,2,1,1,3,1,1,3,2,2,1,1,1,1,1,2,1,1,1,2,2,1,3,1,1,1,1,1,2,1,1,2,3,1,2,1,1,2,1,2,1,2,1,2,1,1,1,2,2,1,1,2,2,1,1,1,1,1,3,1,1,2,2,2,1,3,2,2,1,2,1,1,1,1,2,3,1,2,3,1,1,2,1,1,1,1,1,2,2,1,1,2,3,1,2,2,2,1,2,2,2,2,2,1,1,2,1,1,2,1,1,1,1,1,2,2,1,1,1,2,1,1,1,1,2,1,1,2,1,1,1,2,1,1,3,1,2,3,2,1,1,1,2,1,3,1,2,1,2,2,1,1,3,2,3,1,2,1,2,2,2,1,2,1,1,1,1,1,1,2,1,1,3,1,1,3,2,1,1,2,2,1,2,3,1,1,1,2,2,1,1,2,2,2,1,2,1,2,1,1,3,1,1,2,1,1,1,1,2,1,1,1,2,2,2,1,1,2,3,1,1,1,3,2,1,3,1,2,2,2,1,1,1,1,2,1,1,2,1,1,2,1,2,1,3,1,1,2,3,1,2,2,2,2,1,2,2,1,2,1,1,2,2,2,3,2,2,1,1,3,1,1,2,2,1,2,1,2,3,2,2,1,2,2,3,1,2,1,1,2,2,1,1,1,1,3,2,1,2,2,1,1,1,2,2,1,2,1,1,1,2,2,2,2,1,2,2,1,1,1,1,2,2,2,1,1,2,2,1,1,2,3,1,1,2,1,1,2,1,1,2,1,3,2,1,1,1,2,1,2,1,2,1,2,1,1,1,3,1,2,1,2,1,2,3,1,1,1,1,1,1,2,2,2,1,2,1,1,1,1,1,1,1,2,1,1,2,2,1,1,2,1,1,1,1,2,2,2,1,1,3,1,1,2,2,3,1,2,1,1,1,2,2,3,1,2,2,1,1,1,2,1,1,1,1,2,1,1,3,1,1,1,2,2,1,1,2,1,1,1,3,1,1,2,1,1,1,1,2,1,1,1,1,2,1,2,2,2,3,2,1,1,2,2,3,2,1,1,1,1,2,2,2,2,1,2,2,1,2,2,1,3,1,2,2,1,1,2,1,2,1,2,1,1,1,1,2,1,2,2,1,2,1,1,1,1,2,1,1,2,1,3,1,2,1,1,2,1,2,1,1,2,3,1,1,1,1,1,1,1,1,1,2,2,1,1,1,2,1,2,1,1,1,3,1,1,1,1,1,1,1,1,2,1,1,1,2,2,2,1,2,2,1,1,1,3,1,1,1,1,2,2,2,1,1,3,2,1,1,3,2,1,1,3,2,1,2,1,1,2,2,1,2,1,2,2,1,3,1,2,2,2,1,2,1,2,2,1,2,1,1,1,2,2,2,1,2,1,2,1,2,3,1,2,1,1,2,3,1,1,1,1,1,1,1,1,1,1,1,1,2,1,1,2,2,2,1,2,2,1,1,3,1,2,1,2,1,2,1,1,3,1,1,1,1,1,1,1,3,1,1,2,1,1,1,3,1,2,1,1,2,2,2,1,1,1,1,1,2,2,1,1,1,1,1,1,2,2,1,2,2,1,1,3,1,3,1,1,1,2,2,1,1,1,1,2,2,2,2,2,1,1,1,1,2,2,1,2,1,2,1,1,2,1,1,1,1,1,2,1,1,1,1,2,1,1,1,1,1,3,1,2,1,2,2,1,1,1,2,2,1,2,2,3,2,1,2,2,1,1,1,2,2,2,1,2,1,2,1,1,2,1,1,2,1,1,1,1,1,2,1,1,1,1,2,1,1,1,1,2,1,1,1,1,1,1,1,2,1,1,3,1,1,1,1,1,1,2,1,3,2,1,2,2,1,1,1,1,1,1,1,1,2,1,2,1,2,1,2,2,2,1,1,1,1,1,1,2,1,1,3,3,1,2,1,2,3,1,2,1,1,1,1,1,2,1,1,1,1,3,1,2,2,1,1,2,2,1,2,1,1,1,2,1,2,2,2,2,2,3,1,1,2,2,1,2,2,2,1,1,1,1,1,1,1,1,2,1,1,1,2,1,1,1,1,2,1,2,2,1,3,1,2,1,2,1,1,2,2,2,2,1,2,1,2,1,2,1,1,1,2,2,1,1,1,2,1,2,2,1,1,1,2,1,1,3,1,2,1,1,1,1,1,2,3,1,1,1,1,1,1,2,1,1,2,1,2,2,1,3,3,1,1,2,1,2,1,1,1,2,1,1,2,1,2,2,2,2,2,1,1,2,1,1,1,1,2,1,1,1,3,1,2,2,2,1,2,1,1,2,2,2,1,2,1,2,2,2,2,2,1,1,2,1,2,1,1,2,2,1,1,3,1,1,2,2,2,1,1,1,2,2,2,2,1,1,2,3,1,1,2,2,2,3,3,2,2,1,1,1,1,2,1,2,1,1,1,1,1,2,1,3,1,1,2,2,1,1,2,2,1,1,1,1,1,1,1,2,3,1,1,2,2,1,1,2,2,3,2,2,1,2,1,1,1,2,1,3,2,1,2,1,3,2,1,2,1,1,1,1,1,3,2,2,1,1,1,2,1,1,2,2,2,1,1,1,1,1,2,2,1,1,1,1,1,3,1,1,1,1,2,2,1,1,1,2,2,2,2,1,2,1,2,2,1,1,3,2,1,2,2,2,2,1,1,1,2,2,2,1,3,1,2,1,1,2,2,1,1,2,2,1,1,2,2,3,2,2,2,1,1,2,2,2,1,1,1,1,1,1,1,1,1,1,1,1,3,2,1,1,1,2,1,2,2,1,1,1,1,1,2,2,1,1,1,1,1,1,2,2,1,1,1,1,2,2,1,1,2,3,1,2,2,1,2,3,3,1,1,1,1,2,1,1,3,1,2,3,1,2,2,1,1,2,1,3,1,1,2,1,1,2,1,1,3,2,2,2,1,1,1,1,1,1,2,2,2,1,1,1,2,1,1,1,2,2,1,2,1,2,2,1,1,2,1,1,2,2,3,1,1,2,1,3,1,1,1,1,1,2,1,1,1,1,2,2,1,1,2,1,1,1,1,2,2,2,2,1,1,1,1,3,1,2,2,3,2,1,1,1,1,1,3,1,1,1,2,1,1,1,1,1,1,2,1,2,3,1,2,1,2,1,3,2,1,1,2,1,1,1,1,1,1,1,2,1,1,2,2,1,1,2,1,1,2,1,2,1,2,2,1,1,1,1,1,2,1,1,1,1,1,2,1,1,1,1,1,2,2,2,2,2,1,1,1,1,1,1,1,2,1,2,1,3,2,2,1,1,1,1,1,1,2,1,1,3,1,1,1,2,1,2,2,1,2,2,2,1,1,1,1,2,1,1,2,1,1,1,2,1,1,2,1,2,1,1,1,3,1,1,2,1,1,1,2,1,3,1,1,3,1,2,1,1,1,1,2,2,3,1,1,1,1,1,1,1,1,2,1,1,1,2,2,1,1,2,1,1,2,2,1,2,1,3,1,1,1,2,2,1,1,3,1,1,1,1,2,3,2,1,3,1,1,2,2,1,2,2,2,1,2,2,1,2,2,2,1,2,1,3,1,1,3,1,2,3,2,1,1,2,1,1,1,1,1,1,1,2,1,1,2,1,1,1,1,2,1,3,1,1,2,2,3,1,1,2,1,1,1,1,2,2,1,2,2,1,1,1,1,2,2,2,1,2,2,2,2,2,2,1,1,2,1,1,1,1,1,1,1,1,3,1,2,2,2,1,1,2,1,2,1,2,1,1,1,1,1,1,2,1,2,2,2,2,2,1,1,1,2,2,1,1,1,1,2,2,1,1,2,2,2,1,1,1,1,2,1,1,1,2,2,2,1,1,1,1,2,2,1,1,3,1,1,2,1,2,2,1,2,1,1,1,1,2,2,1,1,1,1,1,1,1,1,2,2,1,1,1,2,1,1,1,2,1,1,2,2,2,2,2,2,1,2,1,3,3,2,2,1,1,1,2,1,1,2,1,1,2,2,2,1,1,2,1,2,1,1,2,2,1,1,1,1,1,1,2,2,1,2,3,1,2,1,2,2,3,1,1,1,1,1,1,1,1,3,1,1,3,1,2,1,2,1,1,1,1,2,1,1,1,1,1,1,1,1,2,2,1,2,1,2,2,1,2,1,2,1,1,1,2,2,1,1,2,2,3,2,1,1,2,1,1,2,1,2,2,1,1,1,2,1,2,2,1,1,2,1,1,1,1,2,1,2,1,2,1,1,2,1,1,1,3,1,1,1,1,2,3,2,1,1,2,2,1,2,2,1,3,1,1,1,1,1,2,2,2,2,2,2,2,1,1,2,2,1,1,2,2,1,1,1,2,1,1,1,1,1,1,1,1,1,1,2,2,1,3,1,1,2,2,1,2,2,1,1,1,1,2,2,1,1,2,1,1,3,1,1,2,1,2,3,2,1,1,2,1,1,1,1,1,2,2,1,1,3,2,1,2,3,1,1,2,1,2,1,1,1,2,1,1,1,1,2,1,1,2,2,1,1,2,1,1,1,2,1,1,2,1,2,1,1,1,1,1,2,1,2,1,1,1,2,1,1,2,1,2,2,1,1,1,1,1,1,2,1,2,1,1,2,2,2,2,1,1,1,1,1,1,2,2,1,3,1,2,3,1,1,1,2,2,1,2,3,2,1,2,2,1,1,2,1,1,3,1,1,1,2,1,1,2,1,1,1,1,2,2,1,2,1,1,2,1,2,1,1,1,2,1,1,3,2,1,2,1,1,1,2,1,2,1,1,1,2,1,1,2,1,2,1,2,1,2,1,1,2,2,2,3,1,1,2,1,1,2,1,1,1,2,2,2,1,2,3,2,2,2,1,2,1,1,1,1,2,1,1,1,1,1,1,2,2,2,2,1,1,1,1,1,2,1,1,2,1,1,1,2,2,1,2,1,2,2,1,1,1,1,1,2,2,2,1,2,1,3,2,2,1,2,1,2,1,1,1,1,1,2,2,1,1,2,1,2,2,1,1,2,1,3,2,3,1,1,1,1,1,1,1,2,2,1,2,1,1,1,1,1,1,1,1,2,3,2,1,2,1,1,1,2,1,2,2,2,1,1,2,1,1,1,1,1,2,1,1,2,2,1,2,2,1,3,2,3,2,2,2,1,1,1,1,1,1,1,2,1,1,2,2,2,1,3,2,2,2,2,2,1,1,1,1,1,1,2,1,2,1,1,2,3,2,1,1,1,2,1,1,1,2,2,1,1,1,2,1,2,1,1,1,1,1,2,3,1,1,2,2,2,2,2,1,1,3,1,1,2,1,2,2,1,1,1,1,1,1,1,2,2,2,2,2,2,1,2,2,1,1,1,2,1,2,2,1,1,1,2,2,1,1,1,1,1,1,1,1,2,1,2,2,1,2,1,1,2,2,1,1,2,1,1,2,2,2,1,1,1,1,2,2,1,1,1,2,1,1,1,1,1,1,1,1,1,1,1,2,1,1,2,2,1,3,1,1,1,2,2,2,1,1,2,2,1,2,1,1,1,1,3,1,1,2,2,1,2,1,1,1,2,2,2,3,2,3,1,1,1,1,2,1,2,1,1,2,1,2,2,1,1,1,1,1,2,2,3,1,3,1,1,1,2,3,2,2,2,2,2,2,2,2,2,1,3,2,1,1,2,2,1,2,2,1,1,2,2,1,2,1,2,3,1,3,2,1,2,2,2,1,2,1,1,1,1,1,1,1,2,2,2,2,3,1,3,1,1,2,2,1,3,1,1,1,1,1,1,1,1,1,1,1,1,1,2,2,1,1,2,1,2,1,1,1,1,1,1,1,1,1,1,1,1,1,2,2,2,1,3,1,2,1,2,2,2,2,2,1,2,1,1,1,1,2,2,2,1,1,1,1,1,2,1,1,2,1,2,1,1,1,1,2,2,2,2,3,1,1,2,1,1,3,1,1,2,1,1,3,1,2,2,3,2,1,2,2,2,1,2,1,2,1,1,2,2,2,1,2,2,1,2,1,2,1,1,1,3,2,3,1,1,1,2,1,2,1,1,2,2,2,1,1,1,3,2,1,1,2,2,1,2,3,1,1,2,1,2,1,3,1,1,1,2,2,2,2,1,1,2,1,2,2,1,1,2,1,3,2,1,1,1,2,2,1,1,2,1,2,2,2,2,1,1,1,2,2,2,2,1,1,3,3,1,1,1,1,2,2,3,2,2,1,2,1,2,2,2,1,1,1,1,2,1,1,1,1,2,3,2,1,2,2,2,2,2,1,2,1,1,1,1,1,3,1,1,1,1,1,2,2,2,2,3,2,2,1,1,1,1,3,2,1,2,1,1,2,1,1,1,1,1,2,1,1,2,1,2,1,1,1,1,2,1,1,1,2,1,1,2,2,1,1,1,1,2,1,1,2,1,2,1,1,2,2,2,2,1,1,1,1,2,1,1,1,1,1,2,1,2,1,2,3,2,2,2,2,1,1,1,1,1,3,2,1,1,2,2,2,3,1,2,2,2,1,2,2,2,2,1,3,3,1,1,1,1,2,2,3,2,1,1,1,1,1,1,1,1,1,1,1,1,1,2,1,1,1,1,1,1,3,1,2,2,1,1,1,2,1,2,1,1,1,1,1,1,1,1,1,1,2,1,1,1,1,2,1,1,1,1,1,3,1,2,1,1,2,1,1,3,3,2,1,3,1,1,1,2,1,1,2,2,2,1,1,1,2,1,1,1,1,2,1,1,1,1,1,2,2,3,2,1,1,1,1,2,1,1,3,1,1,2,1,2,1,1,2,1,2,2,1,2,1,2,2,1,1,3,2,2,3,1,1,1,2,2,1,1,1,1,1,1,1,2,2,1,2,2,1,1,1,2,2,1,1,1,2,1,2,1,1,1,1,1,1,1,1,1,1,2,2,1,3,1,1,1,2,2,1,1,1,2,3,2,2,2,1,1,2,1,2,1,2,2,2,1,1,1,2,2,2,1,3,2,1,2,2,1,3,2,2,2,2,2,1,1,1,1,2,2,1,1,1,2,2,1,1,1,1,2,2,1,2,1,2,1,2,2,2,2,2,1,2,2,1,2,2,1,1,1,2,1,2,1,1,2,1,1,1,1,2,2,1,1,2,2,2,1,1,2,2,1,2,2,1,3,2,1,2,2,2,2,2,2,2,1,1,1,1,2,1,1,1,1,1,1,3,3,1,1,1,1,2,1,1,3,2,1,1,1,1,1,1,1,1,1,1,2,2,1,2,3,1,1,1,1,2,2,1,1,1,1,2,1,1,2,1,1,1,1,1,1,1,1,1,1,2,1,2,1,2,1,1,1,2,1,1,2,2,2,2,1,2,1,2,1,2,1,1,1,3,2,1,2,1,3,2,1,1,1,2,1,1,1,2,1,1,1,1,1,1,2,1,2,1,1,2,1,1,1,1,1,1,1,2,2,2,2,3,2,1,2,2,1,2,1,2,1,1,2,1,1,1,3,1,1,2,2,2,1,1,2,1,2,2,1,2,2,1,2,2,1,1,2,1,2,2,1,2,1,3,1,1,1,1,1,1,2,1,1,1,1,1,2,1,1,2,1,1,1,1,1,1,2,1,2,1,1,1,3,2,1,2,2,1,1,1,2,3,2,1,1,1,2,2,1,1,2,1,3,1,1,1,1,1,2,1,1,2,2,1,1,1,1,3,2,2,1,1,2,1,1,1,1,2,2,3,1,2,1,1,1,2,1,2,1,2,1,1,1,1,2,1,3,1,1,1,1,3,3,2,1,1,2,1,2,2,2,2,2,1,2,2,1,1,1,3,1,3,3,1,2,1,2,3,1,1,2,1,1,2,2,2,1,1,1,1,1,2,2,2,1,2,1,1,1,1,2,1,2,1,2,1,2,2,1,1,2,1,1,2,2,3,1,1,1,1,2,2,1,1,2,2,2,3,1,1,1,1,2,2,1,1,1,2,2,1,2,1,2,1,2,1,2,2,2,1,1,1,3,2,2,2,3,2,1,1,1,2,1,2,2,2,1,1,1,2,2,1,1,2,1,1,1,1,1,2,1,1,1,2,1,1,3,1,3,1,3,2,2,1,1,1,1,1,1,2,1,1,2,2,1,3,2,1,2,2,1,1,1,3,2,1,3,1,1,1,2,1,1,3,2,1,1,1,1,2,2,2,1,1,3,1,2,1,1,2,2,1,2,1,3,3,1,1,2,1,1,1,2,1,2,2,2,1,1,2,1,1,1,1,1,1,1,2,1,1,1,1,1,1,1,1,1,1,1,2,1,3,3,1,1,1,1,1,3,2,2,2,1,2,1,1,2,1,3,1,1,1,2,1,1,1,1,1,1,1,2,3,2,1,1,1,2,2,1,1,2,1,1,1,3,1,1,3,1,2,1,2,1,2,2,1,2,2,2,1,2,2,1,1,2,1,1,1,1,2,2,2,1,2,1,2,1,1,2,1,1,1,1,1,1,1,2,3,2,2,2,1,1,1,3,3,1,1,1,2,2,1,1,1,2,1,2,1,1,1,1,1,2,2,1,2,2,2,2,3,1,1,1,2,1,1,1,2,2,2,2,1,2,1,3,3,1,1,1,2,1,2,2,1,3,2,2,2,1,2,2,2,1,1,2,2,2,2,1,1,2,2,2,1,2,1,2,2,1,1,2,2,2,1,1,2,1,1,1,1,1,2,2,1,1,1,1,1,1,1,1,1,1,1,2,2,1,1,2,1,1,1,1,2,1,3,1,2,2,1,1,1,2,1,1,1,1,2,2,1,2,2,2,1,1,1,1,1,1,3,3,3,1,2,1,1,2,2,1,2,1,1,1,1,2,2,1,1,1,1,1,1,2,1,2,1,3,1,2,1,2,3,2,2,1,1,2,2,1,1,2,2,1,2,2,2,2,1,1,3,1,1,1,2,3,1,1,3,1,1,1,3,1,1,1,2,1,1,1,2,2,2,2,1,1,2,2,1,2,1,2,1,3,2,1,2,1,2,1,1,2,1,1,1,2,2,1,1,1,2,2,1,1,2,2,1,1,1,1,2,2,2,2,2,1,3,1,1,1,2,1,1,2,1,3,2,1,2,1,1,1,2,2,2,2,1,2,1,1,1,2,1,1,1,1,1,1,3,3,1,1,3,1,1,2,2,3,1,1,1,1,2,2,2,1,1,2,1,2,2,1,1,1,1,2,1,2,1,2,1,2,1,2,2,2,1,2,1,1,1,3,2,1,2,1,1,1,1,2,2,1,2,1,2,1,2,1,1,2,1,2,1,1,2,2,1,1,1,2,2,2,1,1,2,1,1,3,1,1,2,1,1,1,3,1,1,1,1,2,2,2,1,1,2,1,2,1,2,2,2,1,1,1,2,2,3,1,1,1,1,1,1,2,1,1,1,1,2,2,2,1,1,2,2,3,1,2,1,1,1,1,1,1,2,1,2,1,2,3,2,2,2,1,2,3,2,1,1,1,2,2,1,1,1,1,2,1,1,2,1,2,1,1,1,2,3,2,1,2,2,1,1,3,3,2,2,1,2,2,1,2,1,1,1,1,1,2,3,1,1,1,1,1,1,2,1,1,2,1,2,1,1,1,1,2,1,3,1,1,1,1,2,2,1,1,1,1,2,1,2,2,1,1,2,2,1,1,1,1,2,2,2,2,1,1,1,2,1,2,1,1,1,2,1,1,2,2,2,1,1,1,1,2,1,2,1,1,1,2,2,1,2,1,1,1,1,1,1,1,2,1,1,1,1,1,1,2,1,2,1,1,2,1,1,2,1,1,1,1,2,2,2,2,1,1,1,2,1,3,1,2,1,1,1,1,2,2,2,1,2,1,2,1,2,1,1,1,2,3,2,1,1,1,2,3,1,1,1,1,1,1,1,2,2,1,1,1,3,2,1,1,1,1,1,2,2,1,1,2,1,2,2,1,2,1,2,1,1,3,1,1,2,2,2,1,2,1,3,1,2,2,1,2,1,1,1,1,1,2,2,3,2,2,1,1,1,2,1,1,2,2,2,2,2,1,1,1,3,1,1,2,1,1,2,1,2,1,1,1,2,2,3,2,1,1,2,2,1,2,1,1,1,2,2,2,1,1,1,2,1,1,1,1,3,1,2,1,2,2,2,2,2,2,2,1,1,2,2,1,2,2,1,1,3,1,1,3,2,2,3,1,1,2,2,2,1,1,2,1,1,1,2,2,1,2,2,1,2,2,2,2,1,2,1,1,1,1,1,1,1,2,3,1,2,2,1,2,1,2,2,1,1,2,3,2,2,1,2,1,1,2,1,1,2,3,1,1,1,1,2,1,3,2,2,1,2,1,2,2,1,2,3,2,1,1,2,2,1,2,3,1,1,2,1,1,2,3,1,1,1,1,2,1,2,1,2,1,2,1,2,2,1,2,1,2,1,2,2,2,2,1,2,2,1,3,1,2,2,2,1,1,2,1,1,1,2,1,1,1,1,2,3,1,2,3,2,2,1,1,1,2,2,1,1,1,1,1,2,1,1,2,1,1,3,1,1,2,2,1,1,1,3,2,1,1,2,1,1,1,1,1,1,1,1,1,2,2,2,1,3,2,1,1,2,3,3,1,1,1,2,2,2,1,1,2,1,2,2,1,2,1,2,2,1,2,2,2,2,2,3,2,1,1,3,2,1,2,1,1,1,2,1,2,1,1,1,2,1,2,1,2,3,1,1,2,1,2,1,1,1,2,1,1,2,2,2,1,1,3,2,1,2,1,2,2,1,1,1,2,1,2,2,1,2,1,2,1,3,1,1,1,1,1,1,1,1,1,2,1,1,2,1,1,2,2,1,2,1,1,1,1,1,1,2,1,1,2,2,1,2,2,1,1,1,1,2,2,2,1,1,1,2,1,2,1,1,1,2,1,2,1,1,1,2,1,2,1,1,1,2,1,2,2,1,3,2,1,2,1,1,1,1,2,1,2,2,1,1,2,1,1,2,2,2,1,1,1,1,2,2,1,1,1,2,1,2,1,1,1,2,2,1,3,2,2,3,1,1,2,1,2,2,2,1,1,1,1,1,1,3,1,2,1,1,2,3,1,3,1,1,1,1,1,3,1,2,2,1,1,2,2,2,1,1,1,1,1,1,1,3,1,1,1,3,2,1,1,2,2,2,2,1,1,1,1,1,1,2,3,1,1,1,2,1,2,2,2,1,1,3,2,3,1,2,1,2,2,1,1,2,2,1,1,2,2,1,1,1,1,1,2,2,1,2,1,2,2,1,1,1,2,2,1,2,3,1,2,1,1,2,2,3,2,2,3,1,1,2,2,2,1,2,1,2,2,2,1,2,1,3,1,2,2,2,2,1,1,1,1,1,1,1,2,2,1,1,2,1,3,1,1,1,2,2,1,2,1,1,2,1,1,2,3,1,1,3,2,2,1,2,1,2,2,3,1,1,3,2,1,2,1,1,2,1,1,1,1,1,2,1,2,1,1,2,1,2,1,3,1,2,2,2,1,2,1,2,2,1,1,2,2,2,3,2,1,3,1,2,2,1,2,1,3,1,1,2,2,2,1,1,2,2,1,2,1,1,3,1,1,1,1,1,2,1,2,1,2,1,1,2,1,1,3,2,1,1,2,2,1,1,1,1,1,1,1,2,2,1,1,2,2,3,2,1,1,1,2,2,2,1,1,2,1,2,1,3,2,1,2,2,3,2,1,2,2,2,2,2,1,1,1,2,2,2,1,2,1,1,1,1,1,2,2,2,1,1,2,1,2,1,1,3,1,1,1,1,2,1,1,2,1,2,2,2,1,3,2,2,1,2,1,2,1,2,1,2,1,1,1,2,1,1,2,2,1,1,2,2,1,1,1,1,1,2,2,2,2,1,2,1,2,2,1,3,1,1,2,1,1,2,1,2,2,1,1,1,1,2,1,1,1,2,2,2,2,2,1,1,2,1,2,2,2,1,1,3,2,2,2,3,1,1,1,3,2,2,2,2,1,1,1,1,1,1,1,1,2,2,1,2,1,1,2,1,1,2,1,1,1,2,2,2,1,1,2,3,2,2,3,2,2,2,1,1,1,1,1,1,2,3,1,1,2,2,1,2,2,2,1,1,1,1,1,3,1,2,2,2,2,1,2,1,1,1,1,2,3,2,2,1,1,1,3,1,2,3,1,1,2,1,2,2,1,2,2,3,1,1,1,1,1,1,2,3,1,2,1,1,1,1,1,1,1,1,2,1,1,1,1,2,1,1,1,2,2,1,2,2,1,2,2,3,2,1,1,1,1,3,3,1,1,1,1,1,1,2,1,2,1,2,1,1,2,2,3,1,1,1,1,2,1,2,1,1,2,2,1,1,1,1,1,1,1,2,1,2,1,1,3,2,1,1,1,1,2,2,1,1,1,1,1,2,1,2,1,1,2,1,1,2,1,1,1,2,2,1,1,1,2,1,1,2,2,2,2,2,2,1,1,2,1,1,2,1,2,1,3,1,2,1,1,1,1,2,1,2,1,1,1,1,1,2,2,1,2,1,1,1,2,1,1,2,1,2,2,1,2,2,1,3,1,2,1,2,1,2,2,3,2,1,1,2,1,2,1,1,1,2,1,2,1,2,1,1,1,2,1,1,2,3,1,2,1,1,1,1,1,2,1,3,3,3,1,1,3,1,2,1,3,1,2,1,1,2,1,2,1,2,1,1,1,1,2,1,1,2,2,2,1,3,2,1,1,1,1,1,2,1,1,1,2,1,1,1,2,2,1,1,1,2,2,1,1,1,1,1,3,2,2,2,1,1,2,1,2,2,2,2,1,1,1,1,2,2,1,1,1,3,2,1,2,2,2,2,1,1,1,1,1,2,1,1,1,1,2,2,2,1,1,2,1,2,1,2,2,1,2,2,2,1,3,3,2,3,1,1,1,1,1,1,2,1,2,1,1,1,1,2,1,1,2,3,3,1,1,1,1,2,2,1,2,2,2,2,1,1,2,1,1,1,1,1,2,2,2,1,2,1,1,2,2,1,1,1,1,1,2,1,1,2,2,2,2,2,1,1,3,1,1,1,1,2,2,1,1,1,1,1,1,2,2,3,1,1,2,1,2,1,2,1,2,1,2,1,1,2,2,1,3,1,1,2,2,1,1,1,2,1,1,3,1,2,1,1,1,1,1,1,1,1,1,1,1,2,1,1,2,1,2,2,2,1,1,1,1,1,1,2,1,2,1,1,2,1,2,2,1,1,2,1,2,1,2,1,1,2,1,2,1,2,2,1,2,1,1,2,2,2,3,1,2,2,2,1,2,2,3,1,2,3,2,1,1,1,1,2,3,2,2,1,3,1,1,2,1,2,1,1,2,2,1,3,2,1,2,2,2,1,1,2,2,2,1,2,1,1,1,1,1,1,1,2,2,1,2,2,2,1,1,1,1,2,2,1,1,1,2,2,2,2,1,1,2,1,1,2,1,1,1,2,1,2,1,1,1,1,1,1,2,1,2,2,1,2,2,1,1,1,2,2,1,3,2,2,2,2,1,2,2,3,3,1,2,1,1,1,1,2,1,3,1,1,2,2,1,1,1,2,1,1,1,1,2,1,1,3,1,1,2,3,2,2,1,2,1,1,1,2,2,2,1,1,2,1,1,1,2,1,2,3,1,1,1,1,2,2,2,1,2,2,2,1,1,1,2,1,2,1,3,3,1,1,3,2,3,2,2,2,3,1,1,1,1,1,2,1,2,2,1,1,2,2,1,1,1,3,3,1,2,1,2,3,2,3,2,2,2,1,1,1,1,2,1,1,1,2,1,1,1,1,2,1,2,2,2,1,2,1,1,1,1,1,2,1,2,2,1,2,1,2,1,2,2,1,1,2,1,1,1,2,2,3,1,1,1,3,2,2,2,2,1,2,1,2,1,1,2,1,1,1,1,1,1,1,1,2,1,1,2,1,2,1,2,1,2,1,1,2,1,1,1,1,3,2,1,1,1,3,1,1,2,2,1,1,1,1,2,2,1,1,1,1,1,1,2,1,2,1,2,1,1,2,1,1,3,2,2,2,2,1,1,3,1,1,1,2,1,1,2,1,2,1,1,1,1,2,1,1,2,1,1,1,2,2,1,2,1,1,1,2,1,2,2,3,1,2,1,1,3,1,3,1,2,2,1,1,3,1,1,1,2,1,1,1,1,1,1,1,2,1,1,2,1,1,1,2,3,2,2,1,2,1,1,1,1,1,1,1,1,1,1,1,3,1,1,2,1,2,2,1,1,2,2,1,1,1,2,2,1,1,1,1,2,1,2,2,1,2,1,2,2,2,1,1,3,2,1,2,1,1,2,1,1,2,1,1,2,1,1,1,2,1,1,3,1,1,2,2,1,1,1,1,2,1,2,2,1,1,1,1,2,2,1,2,2,2,1,2,2,1,1,2,1,2,1,1,3,2,1,1,1,1,1,1,1,1,1,2,1,1,1,3,1,2,1,2,1,1,1,3,1,2,1,2,1,2,1,1,1,1,1,2,1,2,1,1,2,2,1,2,1,2,1,1,1,1,1,2,1,1,1,2,1,1,1,1,1,1,1,3,2,1,1,1,2,1,1,1,1,2,1,2,3,2,2,2,2,1,2,1,1,2,1,2,1,1,1,1,1,3,3,2,1,1,1,2,2,1,3,1,2,1,1,2,2,1,1,1,2,3,1,1,2,1,2,2,1,2,2,1,1,2,2,1,1,1,1,2,2,1,2,3,1,2,1,1,2,1,1,2,2,1,1,2,3,1,1,1,2,1,2,1,2,2,2,1,3,1,2,1,1,1,1,2,1,1,2,2,1,1,1,2,1,1,2,2,1,1,2,1,1,1,1,2,2,1,2,3,1,3,1,1,2,2,2,3,2,1,2,2,1,1,2,2,2,1,2,1,1,1,2,1,1,1,1,1,1,2,2,1,2,2,1,2,2,1,2,1,1,3,1,2,1,2,1,1,1,1,2,2,1,2,1,1,1,3,2,2,1,3,1,1,1,2,1,2,2,2,1,1,1,1,2,1,1,1,3,1,1,1,3,1,2,1,1,1,3,2,1,2,2,1,1,2,2,1,2,1,2,1,1,2,1,1,1,3,2,2,2,1,3,1,1,3,1,1,2,1,1,1,3,1,1,1,1,1,1,1,1,2,1,2,1,1,1,1,2,2,2,1,2,1,1,1,2,1,1,2,1,1,2,1,1,2,1,1,1,2,1,3,1,1,1,2,2,2,2,1,1,1,1,1,1,1,2,2,1,1,1,2,1,2,1,2,3,3,1,3,3,1,1,1,3,1,2,1,1,1,2,1,2,1,2,1,1,1,1,2,1,2,2,1,2,2,3,1,1,3,1,2,1,1,1,1,2,1,1,3,1,1,1,1,2,2,1,2,2,1,1,1,3,1,1,1,1,1,2,1,1,3,1,1,2,1,1,2,2,1,1,1,2,1,1,1,2,1,2,1,1,2,1,1,2,2,1,1,1,1,1,2,2,1,1,3,2,2,2,1,1,2,2,1,1,1,2,2,1,1,1,1,1,2,1,1,1,1,1,1,2,1,1,1,1,2,1,1,1,3,2,1,1,3,1,1,1,1,2,1,1,1,1,2,2,2,3,1,1,2,2,2,3,3,1,2,1,3,2,1,1,1,1,1,1,1,1,1,2,1,2,2,1,2,2,2,2,2,2,2,1,1,2,1,1,1,1,1,1,1,1,2,1,1,2,2,1,1,1,1,2,1,2,2,1,1,1,1,2,2,2,2,1,2,2,2,1,1,1,1,2,2,1,1,1,1,1,3,2,2,1,1,2,1,1,1,1,1,1,1,1,2,1,2,3,1,3,1,1,1,1,1,1,2,1,1,1,2,1,1,2,1,1,1,2,2,1,2,1,1,2,2,2,1,1,1,1,1,2,2,1,1,1,1,1,3,1,1,1,1,2,1,2,3,1,1,1,1,1,1,2,2,2,1,1,2,2,1,1,2,1,2,1,2,1,2,3,2,1,1,1,1,1,1,2,1,2,3,2,1,1,1,3,2,1,2,2,1,3,1,1,1,1,1,2,2,1,1,1,2,2,1,2,1,1,2,1,1,1,1,1,2,1,2,2,2,2,1,3,1,1,1,1,1,1,2,1,1,1,1,1,1,3,2,1,1,2,1,1,2,2,1,2,1,2,2,2,2,1,2,1,3,1,1,1,1,1,1,1,2,1,1,2,2,1,1,1,2,1,2,1,2,2,2,1,2,2,2,1,2,2,1,1,2,2,2,2,1,2,1,2,1,1,2,1,1,1,2,2,1,1,1,2,2,3,1,3,1,1,2,1,1,1,1,1,1,2,1,2,1,3,2,1,2,1,1,2,2,1,1,2,3,1,3,2,2,1,2,2,2,1,1,2,2,1,2,3,1,1,1,2,2,2,3,2,1,1,2,1,2,2,1,1,1,3,1,1,2,1,2,1,1,1,1,1,1,1,2,2,3,3,1,2,2,2,1,2,1,1,2,1,1,2,1,3,2,2,1,1,2,2,2,1,1,1,1,2,1,2,1,1,2,1,2,1,2,2,2,1,1,2,1,2,1,1,2,2,2,1,3,1,1,1,1,1,1,2,2,2,1,1,1,1,1,2,1,2,1,1,1,3,1,2,1,1,1,2,1,1,1,1,1,1,2,2,2,1,2,2,1,2,1,1,2,2,1,1,1,2,1,1,2,1,2,1,1,1,1,2,1,2,2,1,3,1,1,2,2,3,1,1,2,1,1,1,2,2,1,1,2,3,1,1,2,1,1,2,2,1,1,1,1,2,1,1,2,3,2,2,1,1,1,1,1,1,1,1,1,1,1,1,1,1,1,2,1,2,1,2,1,2,3,1,1,1,2,2,1,2,2,1,1,1,1,1,2,1,1,1,1,1,2,1,2,1,2,1,3,3,1,1,2,1,2,2,2,1,1,2,1,2,2,2,2,1,2,1,2,1,1,1,1,3,2,2,1,2,1,3,3,1,2,1,1,2,1,2,1,2,1,2,3,1,1,1,1,1,2,1,1,2,3,2,2,1,1,1,1,1,1,1,1,2,1,1,3,2,1,1,1,2,2,1,3,2,2,1,2,1,1,2,1,1,2,2,1,1,1,2,1,2,1,1,2,1,1,1,2,2,1,1,1,1,1,2,1,1,2,2,2,1,1,2,1,2,1,2,1,3,2,2,1,1,1,1,1,2,1,2,1,1,2,1,1,1,1,2,1,2,1,2,1,2,1,1,1,2,1,3,2,1,3,3,3,1,1,1,3,2,1,2,2,1,1,2,1,2,2,3,1,1,2,1,1,1,1,1,1,1,2,1,2,2,2,2,1,2,1,3,3,2,1,2,1,1,2,1,2,2,1,1,1,2,2,2,2,2,2,1,1,1,1,1,1,1,2,1,1,1,1,1,1,2,1,1,2,1,1,2,2,3,1,3,2,1,2,1,1,2,1,1,1,1,1,1,1,1,1,2,1,1.486889
2,3,2,1,1,1,1,2,2,2,2,1,1,2,2,2,2,1,1,1,1,1,1,1,2,1,1,2,3,1,1,2,2,1,2,3,1,2,1,1,1,1,3,1,2,3,1,1,1,1,1,1,2,1,1,2,2,1,1,1,3,1,2,2,1,1,1,2,1,1,2,2,2,1,1,2,1,2,1,2,1,2,1,1,1,2,1,2,1,1,3,1,2,2,2,1,1,1,1,3,2,1,1,1,2,1,1,1,3,1,2,2,3,2,1,1,1,1,2,2,2,1,1,1,2,1,1,2,1,2,2,2,1,2,1,2,2,3,2,1,1,2,2,1,2,2,2,1,1,2,1,2,1,1,1,2,1,2,1,1,1,3,2,1,2,1,1,2,2,2,2,2,2,2,1,1,2,2,2,2,1,2,2,2,2,3,2,1,1,2,1,1,1,2,3,2,1,1,1,2,1,2,1,1,1,1,2,2,2,1,1,1,3,2,2,1,2,1,1,2,2,2,1,3,1,1,1,1,3,2,2,2,1,1,2,1,1,1,1,2,1,3,1,1,1,1,3,1,3,2,2,1,1,1,2,2,1,2,2,2,3,1,2,1,3,2,1,1,2,1,1,2,1,2,1,1,1,1,1,2,2,1,2,1,1,2,1,1,2,2,2,1,1,1,1,1,1,1,1,1,2,1,2,3,1,1,1,3,2,1,1,1,1,2,2,2,1,3,1,1,1,1,1,1,1,2,1,1,1,1,2,2,2,2,1,2,1,1,1,1,1,1,1,2,1,1,2,1,1,1,1,2,1,1,2,1,2,1,2,1,1,1,1,3,1,3,2,3,1,1,1,1,1,2,1,2,2,1,1,1,1,2,1,1,1,1,2,2,2,2,1,1,1,1,2,2,3,1,2,2,1,2,2,2,1,1,1,1,1,1,1,1,1,1,2,1,2,2,1,1,1,3,1,2,2,1,1,1,2,1,2,1,2,1,3,1,1,2,1,1,1,2,1,1,2,2,1,1,2,3,1,1,3,1,1,2,1,2,2,1,2,2,1,1,2,2,1,1,2,1,3,1,2,1,2,3,2,2,1,1,1,2,1,1,1,2,1,1,1,1,2,2,1,1,2,1,2,1,1,2,1,2,2,1,1,1,2,2,2,2,1,1,2,2,2,1,1,2,2,1,2,1,1,2,1,2,3,2,1,3,1,3,1,1,1,2,3,1,2,2,1,1,1,1,1,1,1,1,1,1,1,1,2,1,2,1,2,1,2,2,1,1,1,1,2,2,1,3,1,1,2,1,1,1,1,2,1,3,1,2,1,1,1,1,2,1,1,3,1,2,2,2,1,2,1,1,2,3,2,2,2,1,1,1,2,1,2,2,1,1,2,3,1,1,2,2,2,1,1,1,1,1,2,1,1,2,1,2,1,2,1,3,2,2,1,1,1,2,2,1,2,2,1,2,1,1,2,3,1,1,1,1,1,2,2,2,1,1,1,3,1,2,2,3,1,1,1,3,1,1,1,1,1,2,1,1,1,1,2,2,1,2,2,1,2,1,2,1,1,1,1,2,2,1,1,3,2,1,2,2,1,2,2,2,2,1,2,1,2,1,1,2,2,1,1,2,2,1,1,2,1,1,1,1,1,1,2,2,2,2,2,1,1,1,2,1,1,2,1,1,1,1,1,1,1,2,1,1,2,1,1,1,1,1,1,2,1,1,2,2,1,1,1,1,2,1,1,2,1,1,2,1,1,1,3,1,1,1,2,2,1,1,2,1,1,1,1,2,1,1,1,2,2,2,2,1,3,1,1,2,3,2,1,1,2,1,1,1,1,1,1,1,1,1,2,1,2,2,1,1,1,2,1,1,2,3,1,1,2,2,1,1,1,2,1,2,1,1,3,3,2,2,1,1,1,1,1,3,3,2,1,2,1,2,2,1,1,1,1,1,1,2,1,2,1,1,2,2,2,2,3,1,1,1,1,2,1,1,1,1,1,1,2,1,2,2,1,2,1,1,3,1,1,2,3,1,1,2,2,1,2,1,1,1,1,3,1,1,1,1,1,1,1,1,1,1,1,2,1,1,1,2,2,1,2,1,1,1,2,3,1,2,2,1,2,1,1,1,1,1,1,2,2,3,2,3,2,2,1,1,1,1,2,1,1,1,1,2,2,1,2,1,1,1,1,3,1,3,2,1,3,2,1,1,2,1,1,2,1,1,1,1,2,1,2,1,2,1,2,3,2,1,1,1,1,2,1,2,1,1,2,2,1,3,1,1,2,2,1,1,1,1,1,1,1,2,1,1,1,1,3,1,1,1,1,1,2,2,1,1,1,2,1,1,3,1,1,1,1,1,1,2,1,2,2,2,1,2,1,2,2,1,2,1,1,2,1,1,1,2,1,2,2,1,1,1,1,1,1,2,1,1,1,1,2,1,1,2,1,1,2,1,1,1,3,2,3,1,1,1,2,1,1,1,2,1,1,1,2,1,1,1,1,1,2,3,2,1,3,1,1,2,2,1,2,2,2,3,3,1,1,1,2,2,1,2,2,2,2,1,1,1,1,1,1,1,1,1,3,2,1,1,2,1,1,1,2,1,1,1,2,2,3,1,1,2,1,1,2,3,2,2,1,1,1,1,1,1,2,1,1,1,1,3,1,2,2,2,1,2,3,2,3,1,2,2,2,1,2,1,2,2,1,1,1,1,1,2,1,1,2,2,1,2,2,2,2,1,3,2,2,1,2,1,1,3,2,2,1,2,1,3,1,1,2,3,1,1,2,1,1,1,1,2,1,3,3,2,1,2,3,1,2,2,1,1,1,1,2,1,1,2,2,2,1,2,1,1,1,2,1,1,1,1,2,1,1,3,1,1,1,1,1,1,1,1,1,2,1,2,1,1,2,2,1,1,2,1,3,1,1,1,2,1,3,1,1,1,1,2,3,1,1,1,2,1,1,1,1,3,2,2,2,1,1,1,1,1,2,1,2,1,3,2,1,2,1,1,1,1,2,1,1,1,3,2,1,1,1,2,2,1,1,3,3,2,1,3,1,2,1,1,1,1,2,2,2,1,2,1,1,2,2,3,3,2,1,1,1,3,1,1,1,1,1,1,1,2,1,2,1,3,2,1,1,2,1,2,2,1,1,1,1,2,2,1,1,1,2,2,2,1,2,1,2,1,1,3,2,1,1,1,3,2,1,2,1,1,3,2,1,2,2,1,1,1,1,1,2,1,1,2,1,2,1,3,1,1,2,2,1,1,2,1,3,1,2,3,3,2,2,3,3,1,2,2,1,1,2,1,2,2,1,2,2,2,2,1,2,2,1,1,1,1,2,1,2,2,1,2,2,1,2,2,2,1,1,1,1,1,2,2,2,1,1,1,1,1,1,2,1,1,1,1,1,2,1,1,3,1,1,1,1,1,2,1,1,2,2,2,1,2,1,2,1,1,3,1,1,1,2,1,2,2,1,2,2,2,1,2,2,2,2,2,2,1,3,2,1,3,1,1,1,1,2,1,1,2,2,1,1,1,1,2,1,1,2,1,1,1,2,3,1,1,2,1,1,1,2,1,1,2,1,1,2,1,2,1,2,2,1,1,1,3,1,3,1,2,2,1,1,1,2,1,2,1,2,2,2,2,1,2,2,3,1,2,1,1,1,2,2,2,3,2,2,3,2,1,1,1,2,1,3,2,2,1,2,1,1,1,1,3,1,3,2,1,1,1,2,2,1,2,1,2,2,2,1,1,2,2,2,2,1,1,1,1,1,1,1,1,1,2,1,2,1,2,2,1,1,1,1,1,1,1,1,2,1,1,1,1,2,2,1,2,3,2,2,2,1,2,1,3,1,1,2,2,1,1,1,2,1,1,1,2,2,1,2,2,1,1,1,1,1,1,2,2,1,2,2,1,2,1,1,2,3,1,1,2,1,2,2,1,2,1,2,1,1,1,2,2,3,2,2,2,1,1,2,1,1,1,2,1,1,3,3,2,1,1,1,1,2,2,1,1,1,1,2,3,1,1,1,1,1,2,1,1,1,1,1,2,2,2,2,2,1,2,1,3,2,3,2,2,2,2,1,1,1,1,1,1,1,1,2,2,1,1,2,1,1,1,1,1,1,1,1,2,3,2,3,1,1,1,1,1,1,1,2,1,1,1,1,1,2,1,2,3,1,2,1,2,2,2,1,1,2,3,1,2,1,1,1,1,1,2,1,1,2,1,1,1,1,1,2,1,2,2,1,2,2,1,1,1,1,2,2,1,1,1,1,2,1,1,2,2,2,1,1,1,2,1,1,1,2,1,2,1,1,2,2,1,1,2,2,2,1,1,2,1,3,1,1,1,2,1,2,3,2,1,1,1,2,2,3,1,2,2,3,2,1,2,1,1,2,1,2,2,2,1,1,1,1,1,1,1,2,1,2,2,2,1,2,1,1,1,1,1,2,1,2,2,1,1,1,3,1,2,1,2,1,1,2,1,1,1,1,2,2,1,2,3,2,1,1,1,2,1,1,3,2,1,2,1,1,1,3,2,2,2,3,2,2,1,1,1,3,1,1,1,1,1,2,1,1,1,2,1,1,1,1,1,3,1,2,2,3,1,2,1,3,1,1,1,2,1,2,1,1,3,3,1,2,1,2,1,1,3,1,2,1,1,1,1,1,2,1,3,1,2,3,1,1,1,1,2,1,1,2,2,1,1,3,1,2,1,1,1,2,1,1,3,2,2,2,1,1,2,1,1,1,1,2,3,2,1,1,2,1,1,2,1,1,1,1,1,1,2,1,1,1,1,1,1,1,1,2,1,2,2,1,1,1,2,2,1,2,1,1,3,1,2,1,1,1,2,2,2,2,1,1,1,3,2,1,1,1,2,1,2,1,1,2,1,2,1,1,2,1,1,1,2,1,1,2,2,1,1,2,3,3,2,2,2,2,1,1,2,1,2,1,2,1,2,1,1,1,1,1,2,1,2,1,3,1,2,1,1,1,2,2,2,1,2,1,2,1,2,2,1,1,1,1,1,1,2,2,2,1,1,2,2,2,2,1,2,3,2,3,1,2,1,1,1,1,2,1,1,2,1,1,2,2,1,1,1,1,1,3,1,1,2,3,2,1,1,2,1,2,2,2,1,1,3,1,1,2,2,1,2,1,2,1,2,1,1,2,2,1,2,1,1,2,3,2,3,1,1,2,1,2,1,1,1,2,1,2,2,1,1,1,2,1,1,1,2,2,3,3,1,2,1,1,3,1,2,2,1,1,1,1,1,2,2,3,1,1,2,1,1,2,2,2,2,1,1,1,2,3,1,1,1,1,1,2,1,3,1,2,1,1,1,1,1,1,1,1,3,1,1,1,1,1,1,1,1,1,1,2,2,1,1,1,1,1,1,1,1,3,1,2,3,1,1,1,2,2,1,2,1,1,2,1,1,1,2,2,1,2,1,1,1,1,3,3,2,2,2,1,1,1,1,2,1,1,2,1,2,2,2,2,1,3,2,2,3,3,1,1,1,2,1,1,2,1,3,1,1,1,3,1,1,1,1,3,1,2,1,2,1,2,2,1,3,2,1,2,1,2,3,3,3,1,1,1,1,1,1,1,1,1,2,2,1,3,2,1,1,1,1,2,1,2,2,1,2,3,2,1,2,1,2,1,3,3,3,1,1,1,3,1,1,2,2,1,1,1,2,1,1,2,1,1,1,1,1,2,2,2,1,1,1,2,1,1,1,1,1,2,2,3,2,1,1,1,1,2,1,2,3,1,1,1,1,2,1,1,1,2,2,1,3,2,2,2,2,3,1,2,2,1,1,2,1,1,1,1,2,1,1,2,2,1,3,1,3,2,2,1,1,1,2,1,1,2,2,3,2,3,1,2,1,1,1,2,1,1,1,1,2,1,1,1,1,1,2,2,2,2,2,1,1,1,1,3,1,1,1,1,1,1,1,2,2,1,3,1,2,1,1,2,1,1,1,2,2,1,1,2,1,2,2,1,2,2,1,1,1,2,2,1,1,2,1,1,1,2,1,1,1,1,1,1,1,2,1,3,1,2,2,1,1,1,1,1,2,2,1,1,2,1,1,2,1,2,2,2,2,1,2,1,2,2,2,1,1,1,1,1,1,1,1,1,1,1,1,2,2,2,2,2,2,3,1,2,2,1,1,1,1,1,1,1,1,1,2,2,2,2,1,1,1,2,1,1,1,2,2,2,2,1,2,2,2,2,1,1,2,1,2,1,1,1,2,1,1,1,2,1,3,2,1,2,1,1,1,1,1,2,1,1,1,3,2,1,3,1,2,2,1,2,1,1,2,1,2,1,2,2,1,3,1,1,2,1,1,2,1,2,2,1,2,1,2,2,1,1,1,1,2,1,2,1,1,1,1,1,1,1,1,1,1,1,2,1,1,2,2,1,1,2,2,2,2,2,1,3,2,3,1,2,1,1,3,2,1,2,2,2,3,1,1,1,2,1,1,1,1,2,3,3,2,2,1,2,1,1,1,2,1,3,2,1,1,1,2,1,2,2,1,2,1,1,1,2,1,1,2,2,1,2,3,3,1,1,2,1,2,1,2,1,1,2,1,2,1,1,1,1,3,1,1,2,2,1,1,1,2,1,2,2,1,1,1,1,2,1,1,1,2,1,2,2,2,1,1,3,1,3,1,2,1,1,1,1,1,1,1,1,3,2,1,2,1,2,1,2,3,3,1,1,1,1,1,1,1,1,1,2,1,1,1,2,3,3,1,1,1,2,2,2,1,2,2,2,2,1,2,1,2,1,1,1,1,1,1,2,3,2,1,1,1,1,1,2,1,1,1,1,1,1,1,1,1,1,1,1,2,2,2,2,1,1,1,3,1,1,1,1,3,1,1,1,2,2,1,1,2,1,1,1,1,1,2,2,1,2,1,3,1,2,3,1,1,3,1,1,1,1,2,2,1,2,1,2,2,1,1,1,2,1,2,2,1,2,3,1,1,1,2,1,1,1,2,1,1,2,3,1,2,1,1,1,2,1,1,2,2,1,1,1,1,2,1,2,1,2,1,2,2,1,2,2,3,1,1,1,1,1,3,2,3,1,1,1,3,1,2,1,1,1,2,2,1,1,1,1,1,2,3,1,2,1,1,2,1,2,1,1,2,1,1,2,2,2,1,1,2,2,1,1,1,2,1,1,1,1,1,2,3,2,1,1,1,2,2,1,1,1,2,2,1,2,2,3,1,2,3,1,2,1,1,2,2,1,2,1,1,2,2,3,2,1,1,1,1,1,3,2,2,1,1,1,1,1,1,1,1,2,1,1,1,1,1,1,3,1,2,2,2,1,2,2,2,1,1,2,1,2,1,1,2,2,1,2,1,2,3,1,3,1,2,1,1,2,1,1,2,1,1,2,1,2,1,1,1,1,1,1,1,1,3,1,1,2,2,1,1,1,2,2,2,2,2,3,1,1,2,2,2,2,1,1,1,1,1,1,1,1,1,1,3,1,1,1,1,2,1,1,2,2,2,1,1,2,1,1,1,2,2,2,2,2,1,2,1,2,1,2,2,3,2,1,1,2,2,2,2,1,2,1,2,1,1,2,1,1,1,2,3,1,2,2,2,3,1,1,1,1,1,2,1,1,1,1,1,1,1,2,1,2,2,1,1,2,2,1,1,1,2,1,1,1,3,1,1,1,1,2,1,1,1,1,2,1,2,2,2,1,1,1,1,1,1,2,3,2,1,1,1,1,1,2,2,1,1,1,3,1,2,2,1,1,1,2,1,2,2,1,1,1,3,1,1,1,1,2,1,1,2,1,1,1,1,1,2,2,3,2,2,1,1,1,1,2,2,1,1,1,2,1,2,1,2,1,2,1,1,1,1,1,1,2,1,3,2,1,1,2,1,1,2,2,2,1,1,1,1,1,2,2,2,1,1,1,1,1,1,1,2,1,2,1,1,1,2,2,3,2,1,2,1,1,2,2,1,1,1,2,3,1,1,2,1,1,1,1,1,1,2,2,1,2,1,1,1,1,3,3,1,2,2,2,1,1,1,2,1,2,1,2,1,1,2,1,1,2,2,1,2,2,1,2,2,2,2,1,2,1,1,2,1,2,1,1,1,1,3,2,1,2,1,1,1,1,3,1,2,1,1,1,1,1,1,2,2,1,1,2,1,2,1,1,1,1,1,1,1,1,2,2,2,1,2,3,2,2,1,1,1,2,1,2,1,1,2,2,1,1,1,1,2,2,1,1,1,1,1,2,2,1,1,3,2,1,2,1,1,2,2,1,2,1,1,2,1,1,2,2,1,1,2,1,1,3,1,1,1,1,1,2,2,2,1,1,1,2,2,1,1,2,1,3,1,2,1,1,1,1,3,1,2,2,2,2,1,2,1,2,2,3,1,1,1,1,2,2,1,2,1,2,2,2,2,1,1,1,1,2,1,1,1,2,3,2,1,1,1,2,2,2,1,1,1,2,1,1,2,1,2,2,1,1,2,1,1,2,2,1,2,1,1,1,1,2,2,3,2,3,1,1,1,2,2,2,1,1,2,1,2,1,3,2,2,2,2,2,1,1,1,1,2,1,1,1,1,2,1,1,2,1,2,2,2,1,1,1,2,1,1,1,1,2,1,2,1,1,1,2,1,1,2,1,1,2,2,1,2,1,2,2,2,1,1,3,1,1,2,2,2,1,2,1,1,1,1,1,1,2,2,1,1,1,2,1,1,2,1,2,1,1,1,1,2,2,1,1,2,1,2,1,2,1,2,1,2,2,1,1,1,2,2,1,2,1,1,1,1,1,2,1,2,1,2,2,2,2,1,1,1,2,1,2,1,1,2,1,2,2,2,2,2,1,2,2,2,2,1,1,1,1,3,2,1,1,1,1,2,1,1,2,1,1,2,2,1,1,2,1,1,2,1,2,2,3,1,2,1,3,2,1,1,2,2,1,1,1,2,1,2,1,1,1,3,2,1,2,2,1,1,2,2,1,1,2,2,2,2,1,1,2,1,1,1,1,2,2,3,1,1,2,1,1,2,2,1,3,1,2,2,1,2,3,1,3,2,1,2,1,3,1,3,1,1,1,3,1,3,1,1,2,2,2,1,2,2,1,3,2,2,2,1,1,3,2,1,1,1,1,1,2,1,1,1,2,2,1,1,2,1,1,1,2,1,1,2,2,2,2,1,1,2,1,3,1,1,2,1,1,1,1,1,1,2,1,1,1,1,3,3,3,1,1,1,2,2,1,2,2,3,2,1,1,2,1,2,1,1,1,2,1,1,1,3,2,1,1,3,2,3,3,1,2,2,2,2,1,1,1,1,2,2,2,1,1,1,1,1,2,3,1,2,2,3,1,2,2,1,2,1,1,1,1,1,2,2,1,2,1,1,1,1,2,2,3,1,2,2,3,1,3,1,2,3,2,1,1,1,1,2,1,2,1,1,1,1,1,2,2,2,1,1,1,1,2,2,1,3,1,1,1,2,1,2,1,2,1,3,1,1,1,1,1,1,2,1,1,1,2,1,1,2,1,1,1,1,1,1,1,1,2,2,1,2,3,1,1,1,1,2,1,1,2,1,1,3,2,1,1,1,2,2,2,1,1,1,2,2,2,2,3,1,2,2,2,1,2,1,1,1,1,2,2,1,1,1,1,1,1,1,2,2,1,1,3,2,3,1,1,2,2,2,1,1,1,1,2,2,1,1,1,2,1,1,1,2,2,1,1,1,2,1,1,2,1,1,1,3,1,1,1,1,2,2,3,1,1,1,2,2,1,3,1,2,2,2,2,2,2,1,2,2,1,3,2,1,2,1,2,1,2,2,2,2,1,1,2,1,1,1,1,2,1,1,1,2,2,2,2,2,2,3,2,2,1,2,2,3,2,1,1,1,1,1,1,2,2,2,2,1,2,1,1,1,1,1,1,2,1,2,2,1,1,1,2,1,2,3,1,1,1,1,1,1,2,2,2,1,1,1,1,2,1,1,2,1,1,1,2,1,1,1,1,2,1,1,3,3,1,3,1,1,1,3,3,3,2,2,1,1,2,1,2,2,2,2,3,1,1,1,2,1,1,2,2,1,2,3,2,1,2,1,1,1,1,2,1,3,1,3,1,1,3,2,1,2,1,1,1,1,1,1,1,2,1,2,1,1,2,2,2,1,1,3,1,2,2,2,2,1,1,2,1,1,1,2,1,1,1,1,1,3,1,2,2,1,2,2,2,2,1,2,1,1,1,2,2,1,1,1,1,1,1,1,2,2,2,2,1,1,2,1,1,1,3,1,1,1,1,1,1,2,1,1,1,2,2,3,2,2,1,1,2,1,1,1,1,1,2,2,1,1,2,1,2,1,1,2,1,1,1,1,3,3,3,1,2,1,2,2,2,3,2,2,1,1,1,1,2,2,2,1,3,3,1,1,1,2,1,1,1,3,1,1,1,2,2,1,1,1,2,1,1,1,1,1,2,1,1,1,1,2,1,1,2,1,1,2,1,2,1,1,2,3,1,1,1,1,1,2,1,2,1,1,2,2,1,2,1,1,2,2,2,2,1,1,1,2,2,1,1,1,1,2,2,1,3,1,2,2,2,1,2,1,1,2,1,2,2,1,3,2,1,2,2,1,2,1,3,1,2,1,2,2,2,1,2,2,1,1,1,1,2,1,1,2,1,1,1,2,1,2,1,1,1,2,2,2,2,2,1,2,2,2,1,1,1,1,1,2,1,1,3,1,1,2,2,1,2,1,1,1,2,2,1,2,2,1,1,2,2,1,1,1,2,1,1,1,1,1,1,1,1,2,2,2,1,2,2,1,1,2,1,2,2,2,2,1,1,1,2,2,2,1,1,1,1,3,3,1,1,1,2,1,2,2,1,2,1,1,3,1,2,1,2,2,3,1,1,1,2,3,1,1,2,1,2,1,1,2,1,1,1,1,2,1,1,1,1,2,3,1,2,1,1,2,1,1,1,2,1,1,1,2,2,1,1,1,1,1,2,1,2,1,2,1,1,1,1,1,2,2,2,3,1,1,1,1,1,1,2,1,2,1,3,2,2,1,2,3,1,2,3,1,1,1,2,2,2,1,2,1,2,1,1,1,2,2,1,1,2,3,2,1,2,1,1,1,2,1,2,2,1,2,3,1,1,1,1,1,1,2,1,1,3,2,1,1,2,1,2,1,1,2,2,2,3,1,2,1,2,2,1,1,1,1,1,2,1,1,1,1,2,2,1,2,1,1,2,1,1,1,1,1,2,2,1,1,2,1,2,1,1,2,1,1,2,2,1,1,1,2,1,2,1,1,1,2,2,1,3,2,3,1,1,1,1,1,2,3,2,2,2,2,2,2,1,2,1,1,1,1,1,1,2,2,2,1,1,2,2,1,1,2,1,3,2,1,1,2,2,1,1,1,1,2,2,1,2,1,1,2,1,1,2,1,1,1,1,1,1,2,2,1,1,1,2,1,1,2,3,1,1,2,1,2,1,1,1,2,2,1,1,2,2,1,2,2,1,2,1,1,1,1,2,1,2,1,1,1,1,1,1,2,2,1,1,1,2,2,2,3,1,2,2,2,2,2,1,2,1,1,1,2,2,1,3,2,1,1,2,1,1,1,2,2,2,1,1,2,1,1,1,2,2,2,1,2,3,1,1,2,1,2,1,1,1,1,2,1,2,2,1,1,1,1,2,1,1,2,1,1,1,1,2,2,2,2,2,3,1,2,3,2,2,2,2,2,2,2,1,1,1,2,1,1,1,3,2,1,1,2,1,1,2,2,1,2,1,2,1,1,3,2,1,3,1,2,1,2,2,1,1,2,2,1,1,1,1,1,1,1,2,2,1,1,2,1,2,1,1,1,2,1,2,1,3,1,1,2,1,1,2,1,2,2,2,1,1,2,2,2,1,2,1,2,1,1,1,2,1,1,1,1,1,1,3,1,1,2,1,1,2,2,1,1,2,3,1,1,1,1,1,1,2,2,1,2,2,2,2,2,1,1,2,2,1,1,1,2,2,2,1,2,1,2,2,2,2,1,2,1,2,1,1,1,2,1,1,1,2,1,1,1,1,2,2,1,3,1,1,1,2,1,1,1,2,3,1,1,3,1,1,2,1,2,2,1,2,3,1,2,2,2,2,1,2,2,2,1,2,1,1,2,1,2,1,2,1,1,3,2,1,2,1,1,1,2,2,2,1,2,1,2,1,1,1,1,1,2,2,2,1,2,1,3,1,2,1,2,3,1,1,1,2,1,1,1,2,2,1,1,2,2,1,2,1,1,1,1,1,2,1,1,1,2,1,1,2,2,2,1,1,1,2,2,1,1,1,1,1,1,1,1,1,2,2,1,1,1,1,2,1,1,1,1,1,1,1,1,2,2,2,1,2,1,1,1,2,1,1,2,1,1,2,1,2,2,1,1,1,2,1,1,2,2,2,2,2,2,1,1,1,1,1,2,1,1,1,1,1,2,1,3,1,2,3,1,1,1,1,1,1,1,1,1,1,2,2,1,2,1,1,1,2,1,1,1,1,2,1,2,1,1,2,3,1,2,2,1,1,1,1,1,2,2,1,1,2,2,2,2,1,2,2,1,2,1,1,1,1,1,1,2,1,1,2,1,1,3,2,1,1,2,2,1,3,1,1,1,1,2,1,1,1,1,1,1,3,1,2,2,1,2,2,1,1,1,1,1,1,2,1,1,1,1,1,1,2,1,2,1,1,1,2,3,1,1,1,1,1,1,2,1,1,1,2,2,1,2,1,3,1,2,1,2,1,2,2,1,1,2,2,1,1,3,1,2,1,1,3,1,1,1,1,3,3,1,1,1,2,2,2,1,1,2,2,1,1,1,2,1,1,2,1,1,1,2,1,1,1,1,2,1,2,1,1,1,1,1,1,1,2,1,1,3,1,2,1,3,1,1,2,1,2,2,2,2,1,1,2,2,2,2,1,1,1,1,2,1,2,2,1,1,1,1,2,2,3,3,3,2,2,1,1,1,2,2,3,1,1,1,2,1,3,1,1,1,1,3,1,1,1,1,2,1,2,1,2,1,1,1,1,1,1,1,1,2,1,1,1,1,1,1,3,2,3,2,1,1,1,1,3,2,1,2,1,2,1,2,2,3,1,1,2,1,1,1,1,1,1,1,1,3,2,1,1,1,2,2,1,2,1,1,1,1,1,1,3,2,2,1,2,3,2,3,1,1,3,1,2,1,2,2,2,1,2,1,2,1,2,3,1,1,1,1,1,1,1,1,1,3,1,1,2,1,1,1,1,2,1,1,2,3,2,1,3,1,1,2,1,1,2,2,1,1,1,1,1,3,1,2,1,2,1,1,3,1,1,2,2,1,1,1,1,1,1,1,1,2,2,1,1,1,1,2,1,1,1,3,2,1,2,2,1,2,2,1,2,2,1,1,1,1,2,1,1,2,1,1,2,1,2,1,1,1,3,2,1,1,1,1,2,1,2,1,2,2,1,1,1,1,1,2,3,1,1,3,1,1,1,1,2,2,2,2,2,1,1,3,1,1,1,2,1,2,2,1,2,1,1,1,3,1,3,1,1,1,1,1,1,2,1,1,1,1,1,1,2,1,1,1,1,2,1,1,2,1,2,1,1,1,2,2,1,2,1,2,3,2,1,1,1,1,1,1,1,1,1,1,2,1,1,1,3,1,1,2,1,1,1,1,3,1,2,2,2,2,1,2,1,1,2,3,2,2,1,2,3,1,1,1,1,1,2,1,2,1,1,1,2,1,1,2,2,2,1,1,1,1,2,2,1,1,2,1,3,3,2,2,2,1,2,2,1,2,1,1,2,2,2,1,1,1,2,2,1,1,1,2,1,1,1,1,2,1,1,2,2,1,1,2,1,1,1,2,2,2,2,1,1,2,2,1,2,1,3,2,1,2,2,1,1,1,1,1,1,2,1,2,1,1,1,1,1,1,2,2,1,1,1,2,1,2,2,1,1,2,2,1,2,1,1,2,1,1,2,2,2,1,2,2,2,1,1,1,1,2,1,1,1,2,1,1,3,1,2,1,2,1,1,1,2,1,1,1,2,1,2,2,2,2,1,1,1,2,2,1,1,1,1,1,1,2,1,1,2,1,1,2,2,2,1,2,1,2,2,1,1,1,1,2,1,2,2,1,1,2,2,1,1,1,3,1,1,2,2,1,2,2,1,1,2,1,1,2,2,2,2,1,1,1,2,1,2,2,3,2,2,1,1,1,1,1,2,2,2,2,1,1,1,1,1,2,1,1,2,2,2,1,2,2,1,1,1,3,2,2,1,2,2,3,1,2,2,2,2,2,2,1,1,1,1,1,1,1,1,2,1,1,2,1,1,2,3,2,1,2,1,1,1,1,3,1,2,1,2,1,2,2,1,2,1,1,1,2,2,1,1,1,3,3,1,1,2,1,1,1,2,1,1,2,1,1,1,2,2,1,1,1,1,1,2,1,2,1,2,1,1,1,3,2,1,1,1,1,1,2,3,2,1,1,2,2,1,1,2,1,1,2,1,1,2,2,1,2,1,2,1,1,1,1,1,2,1,1,3,2,1,2,1,2,2,1,1,1,1,1,3,1,1,2,2,1,1,2,3,1,2,1,2,1,1,1,1,1,2,2,1,1,1,2,1,1,1,1,2,2,1,1,1,1,2,1,1,1,2,2,1,2,2,2,1,2,2,2,1,1,2,2,3,1,1,2,2,1,2,2,2,2,2,1,1,3,1,2,1,1,3,1,2,2,1,3,3,2,2,1,1,3,1,2,2,1,1,1,2,1,1,1,2,1,2,2,1,1,1,1,2,1,1,2,1,3,1,2,1,2,2,1,3,1,1,1,1,1,2,1,2,3,2,1,2,2,2,1,3,2,1,1,2,3,2,1,1,2,1,1,1,2,2,2,2,2,2,1,1,2,3,1,1,2,1,1,3,1,2,2,2,1,1,2,1,2,2,1,2,3,1,3,2,2,2,3,2,2,1,1,1,1,2,2,1,2,1,2,1,2,1,2,2,2,3,1,1,1,1,2,2,1,3,1,2,1,2,2,2,1,2,1,1,2,3,2,1,3,2,2,2,1,2,1,2,3,3,2,1,1,1,1,3,1,2,1,1,2,3,1,1,1,1,1,1,2,2,1,2,1,1,1,2,2,3,1,1,2,2,1,1,1,3,1,1,2,1,3,1,1,1,1,1,1,3,2,2,2,1,2,1,2,1,1,3,2,1,1,1,1,1,2,1,2,1,2,1,1,1,1,1,1,1,1,2,1,2,2,3,2,2,1,1,1,2,1,2,3,1,1,1,1,1,2,2,3,2,1,2,2,2,2,1,2,1,1,1,3,1,1,1,1,2,1,2,1,2,2,3,1,2,1,2,1,1,1,2,2,1,1,2,2,2,1,1,2,2,2,2,2,2,2,2,2,1,2,2,1,2,1,1,1,2,1,3,1,1,1,2,2,1,1,1,1,2,1,3,2,2,2,1,2,1,2,3,1,2,1,2,2,2,2,2,2,2,2,2,1,2,3,2,2,2,1,1,1,1,2,2,2,2,2,1,1,1,2,1,2,2,1,1,1,1,2,2,1,2,1,1,2,1,2,3,1,1,1,1,2,2,1,1,2,1,2,1,1,1,2,2,2,2,1,1,1,2,1,2,1,1,3,1,2,1,2,1,1,2,2,1,1,1,2,2,1,1,1,1,1,1,2,2,2,1,1,2,1,1,1,2,1,1,1,2,2,2,2,1,1,1,1,1,2,1,1,1,1,2,1,2,3,2,2,2,1,2,1,1,1,2,1,2,1,1,1,1,2,1,2,2,1,2,2,2,2,2,2,2,1,1,2,2,2,1,2,2,1,2,1,2,2,2,1,1,1,1,2,2,2,1,1,1,1,1,1,2,1,2,3,1,2,1,2,1,1,2,1,2,1,1,2,2,2,2,1,1,2,1,1,3,1,1,1,1,2,2,2,1,2,1,1,2,2,1,2,1,2,1,1,2,2,1,2,2,1,2,2,1,2,2,1,2,2,2,2,2,2,2,1,1,2,1,1,1,1,1,1,1,1,2,1,2,2,1,2,2,1,1,1,2,1,1,1,1,1,1,1,2,1,3,2,2,1,2,1,1,2,1,2,1,1,1,1,2,2,2,2,1,2,1,1,1,1,1,2,1,1,2,1,2,1,2,2,1,1,1,1,1,2,1,2,1,2,1,2,1,2,2,2,2,1,2,2,1,2,3,1,1,2,1,2,1,1,1,1,1,3,1,1,2,1,2,1,3,1,1,1,1,2,1,1,1,2,1,2,1,2,1,1,1,1,1,1,2,2,1,1,3,2,2,3,1,1,3,1,1,1,2,2,1,1,1,1,2,3,1,1,1,1,1,3,2,1,2,1,1,1,1,1,2,1,1,3,2,1,1,1,1,1,2,2,1,1,2,1,2,1,2,1,1,3,1,1,3,2,2,1,2,2,1,2,2,2,1,3,1,1,2,1,1,1,1,2,1,1,1,2,2,2,2,1,1,2,1,3,2,2,2,1,1,1,2,3,2,1,1,1,1,1,1,2,1,2,1,2,2,1,1,3,1,1,1,1,1,1,1,1,3,3,1,1,1,1,2,1,2,1,1,1,1,2,1,1,2,1,1,2,2,3,1,1,1,3,1,1,1,3,1,1,1,2,2,1,1,1,2,2,2,2,1,2,2,3,1,1,1,2,2,1,1,1,1,2,1,1,1,1,2,1,2,1,1,1,2,1,2,2,1,1,1,1,2,1,1,2,1,1,1,1,2,2,1,1,2,1,1,2,1,1,1,3,2,2,1,1,1,2,1,1,2,1,3,1,1,1,2,1,1,2,1,2,2,3,1,1,2,1,2,1,1,1,1,2,3,2,2,1,2,1,1,2,1,1,1,1,2,3,2,2,1,1,1,1,1,1,1,1,2,1,2,2,3,2,3,1,2,2,1,2,2,2,3,2,1,1,1,1,3,1,1,3,1,2,2,1,3,2,3,2,2,1,2,3,1,1,3,1,1,3,2,2,1,1,2,2,3,2,3,2,1,1,2,2,2,2,3,2,2,1,1,1,1,2,3,1,1,2,1,1,2,1,1,3,2,1,1,2,2,1,1,2,1,1,2,2,1,3,1,1,1,1,2,1,1,1,1,3,1,1,1,2,2,1,1,1,2,1,1,2,2,2,1,2,1,3,2,3,2,1,1,3,1,2,1,1,2,2,3,2,1,2,2,1,1,2,1,1,1,2,1,1,1,3,2,1,2,2,2,1,1,2,1,2,2,1,1,1,2,1,1,1,1,1,2,3,2,1,1,1,2,1,2,2,1,2,1,2,1,1,3,1,1,2,1,1,3,3,3,1,1,1,2,1,1,1,1,3,2,1,2,1,2,2,1,1,1,3,2,1,2,2,1,1,1,1,2,1,1,1,2,2,2,2,2,2,1,1,1,2,1,2,1,2,1,2,2,2,2,3,1,2,1,1,1,1,2,2,2,1,1,2,1,1,2,1,1,1,1,1,2,2,2,1,1,1,2,2,1,2,1,2,2,1,1,2,2,3,1,1,1,2,1,1,2,2,2,1,1,1,2,1,1,1,1,1,1,1,2,1,2,1,2,2,1,2,2,1,1,1,1,2,1,3,2,1,2,1,1,1,2,1,2,2,1,2,1,2,2,1,2,3,1,1,2,2,2,1,2,1,1,1,1,1,1,1,1,2,1,1,2,1,2,1,1,2,1,1,1,2,1,1,1,1,1,1,1,1,1,2,1,1,1,2,2,2,1,2,1,1,3,2,1,2,3,1,1,1,1,2,1,1,2,3,1,1,1,2,2,1,2,1,2,2,1,1,1,1,1,2,1,2,1,2,2,3,3,1,3,1,2,2,3,1,2,1,2,2,3,2,2,1,1,2,1,1,2,1,2,3,-0.528406
2,2,1,2,2,1,2,1,3,1,2,1,1,2,2,1,1,1,1,2,1,3,1,1,3,1,2,1,1,1,1,1,1,2,1,1,2,2,1,2,1,1,2,2,2,2,3,2,1,1,2,1,1,2,1,1,1,1,1,1,1,2,2,1,1,1,1,2,1,1,1,1,1,2,1,1,1,1,3,2,3,2,2,1,1,2,2,2,2,1,1,1,2,1,2,1,1,1,1,2,2,2,2,1,2,1,1,1,2,2,2,2,1,1,2,1,1,1,1,2,1,2,1,2,2,1,1,2,1,1,1,1,1,2,1,2,1,2,3,1,1,2,1,1,1,1,1,1,2,2,2,2,3,1,1,2,2,1,2,1,1,2,2,1,1,2,2,1,3,1,1,1,1,2,1,1,2,1,2,3,1,1,2,1,3,1,2,2,1,1,2,3,3,2,1,3,1,2,2,1,1,1,2,2,2,2,3,2,1,2,1,1,2,2,2,2,2,1,2,2,2,1,2,2,1,1,1,2,2,1,2,1,1,1,1,1,1,1,3,1,1,1,2,2,2,1,1,1,1,1,2,2,1,1,1,1,2,1,1,1,2,1,1,2,3,1,1,2,1,1,1,1,1,3,1,2,2,1,2,1,1,1,3,1,1,1,1,1,3,1,2,2,2,1,1,1,1,1,1,1,2,1,1,2,1,1,2,2,1,3,1,1,1,2,1,2,1,2,2,3,1,2,2,2,2,1,2,1,1,2,2,1,1,2,1,1,1,1,1,3,1,2,2,2,2,2,3,1,1,3,2,1,1,2,1,2,2,1,1,1,1,1,2,1,1,1,2,3,1,1,2,1,1,2,1,3,1,2,2,1,1,1,2,1,1,2,3,3,1,3,1,3,2,1,2,1,1,1,2,1,1,3,1,2,1,2,1,2,1,1,2,1,1,1,1,2,2,2,1,1,2,1,2,2,1,1,2,1,1,1,2,2,2,2,2,2,2,2,1,3,1,2,1,3,2,1,2,1,3,3,1,2,2,1,1,1,1,1,1,2,1,2,1,1,1,2,2,1,2,2,2,1,1,1,2,2,1,2,1,2,2,1,1,1,2,2,1,2,1,1,2,2,1,1,2,1,2,1,1,2,1,1,2,2,1,1,1,1,1,1,2,1,1,2,1,1,1,3,2,2,2,2,2,1,2,3,2,1,2,1,1,1,3,1,2,2,1,1,2,1,1,1,2,2,2,1,1,1,1,1,1,2,2,2,1,1,2,1,1,2,1,1,2,2,3,1,2,1,1,1,2,2,1,1,2,1,1,1,2,1,1,1,1,1,1,2,1,1,2,2,3,3,2,1,1,1,1,1,1,2,3,1,2,1,1,1,1,2,1,1,2,2,2,1,1,1,2,2,2,1,1,1,1,3,1,1,1,1,1,2,1,1,1,2,2,1,2,2,2,1,1,3,2,1,1,1,1,1,1,1,1,2,2,1,1,2,2,1,2,2,1,1,1,1,1,3,2,1,2,1,1,1,2,1,1,2,2,1,3,2,1,1,2,1,2,1,2,1,2,2,1,3,1,1,1,2,1,1,1,1,1,2,1,2,1,1,2,1,1,1,1,1,1,2,1,1,1,2,1,2,1,1,1,2,2,2,2,1,1,3,1,1,1,1,2,1,2,3,2,3,2,2,1,1,1,2,3,1,2,2,3,2,2,1,2,1,2,1,1,3,2,1,1,3,1,1,2,2,2,1,1,1,1,1,1,1,2,2,2,2,2,1,1,1,1,1,1,1,1,1,2,1,1,1,1,2,1,1,2,1,1,1,2,1,1,1,1,3,1,1,1,1,1,2,1,1,1,2,1,2,1,2,1,2,1,1,1,2,1,1,2,1,1,2,1,2,1,2,1,1,3,1,1,1,1,1,1,2,2,1,1,1,2,1,2,1,1,2,1,1,1,2,1,2,2,3,2,2,1,3,1,1,1,1,1,1,2,2,1,1,2,2,1,2,2,2,1,2,2,1,2,1,2,1,2,2,1,2,1,1,2,1,1,1,1,1,2,1,2,1,1,1,2,1,1,1,1,2,1,1,1,2,2,2,2,2,1,3,1,2,1,1,1,3,2,1,1,1,1,1,2,2,1,1,2,1,1,1,1,1,2,2,1,1,2,2,1,3,1,1,3,1,1,1,2,3,2,2,2,1,2,3,1,1,1,2,1,2,1,1,1,1,1,1,1,2,1,1,2,2,1,1,1,1,2,1,2,2,1,1,1,2,1,1,1,3,2,3,1,1,1,1,1,1,2,1,2,1,2,1,1,1,1,2,2,1,2,1,1,1,2,2,2,1,2,1,1,1,2,3,1,1,2,2,2,2,3,1,1,1,2,2,2,2,2,2,2,3,1,1,1,1,1,1,1,1,1,2,1,1,1,1,1,1,1,2,1,2,1,2,2,3,1,1,2,2,2,1,2,2,1,1,1,1,1,1,2,1,1,2,1,1,1,2,1,2,2,1,1,1,1,1,1,2,1,2,2,1,1,1,1,1,1,1,1,1,1,1,2,1,2,1,1,2,1,2,1,1,2,1,1,2,1,1,2,2,2,1,2,1,3,1,1,1,2,1,2,1,1,2,1,1,2,1,1,1,2,1,1,1,1,1,1,1,1,1,2,2,2,1,1,2,1,1,1,1,2,1,1,1,1,2,2,2,2,1,3,2,2,1,1,2,1,1,2,1,1,2,1,1,2,3,1,2,2,1,1,2,1,1,2,2,2,1,1,2,2,2,2,1,2,2,2,1,1,1,1,2,3,1,2,1,3,1,2,1,1,2,1,2,1,1,2,1,1,1,1,2,1,1,2,2,2,2,1,1,2,2,1,1,1,1,1,3,1,2,2,1,1,1,3,2,1,2,1,1,2,3,2,3,2,1,2,1,2,1,2,2,1,2,2,2,2,2,1,1,1,1,1,2,1,1,1,1,2,2,1,1,2,1,2,2,2,3,2,1,1,1,2,1,1,1,1,2,2,1,1,3,1,2,1,1,1,2,1,2,1,1,1,1,3,2,2,1,1,1,2,1,1,1,1,2,2,2,1,2,2,1,1,2,1,1,1,2,3,1,1,2,1,1,1,2,1,2,2,1,1,1,1,1,2,1,1,1,3,2,1,1,3,2,1,1,1,1,2,2,2,1,2,1,1,2,1,1,2,3,1,1,1,2,2,1,2,3,1,1,1,1,1,1,2,2,2,2,1,1,1,1,2,1,2,2,1,1,2,2,2,1,2,1,1,1,1,3,1,1,2,1,2,1,1,2,2,1,1,1,2,1,1,1,1,2,2,1,2,2,1,1,1,2,2,1,1,1,2,1,1,1,2,1,1,1,1,2,1,2,2,1,2,1,2,1,2,1,1,2,2,1,2,1,1,1,2,1,1,2,2,1,1,1,1,2,1,1,1,2,1,2,1,1,1,1,1,1,1,1,3,2,1,1,1,1,1,2,2,1,2,1,2,1,2,1,1,2,2,1,1,3,1,1,2,2,1,2,3,1,2,1,2,1,2,2,1,2,1,2,1,1,2,2,2,1,3,2,2,2,3,2,3,1,1,1,2,3,2,1,2,1,2,1,1,2,2,2,1,3,2,1,1,2,1,1,2,1,2,1,2,1,1,2,3,1,1,2,2,1,2,1,1,2,3,2,2,2,1,1,3,1,1,1,1,1,1,2,1,1,1,1,2,2,1,2,2,1,2,1,1,2,3,2,1,2,2,2,1,2,2,2,2,1,1,2,1,1,2,2,2,2,1,1,1,1,2,2,2,1,2,1,1,2,3,1,2,1,1,1,1,3,1,1,1,3,2,2,3,1,1,2,1,2,1,2,1,2,1,1,2,1,1,1,1,1,1,2,1,2,2,3,2,1,2,2,1,1,1,1,1,2,2,2,2,2,1,2,2,2,2,1,1,1,1,1,1,1,1,1,2,2,3,1,1,1,2,1,2,1,2,2,2,1,2,2,1,2,1,1,1,1,1,1,1,1,1,1,1,1,1,1,1,2,1,3,1,2,1,1,2,1,2,1,1,1,2,2,2,2,1,1,2,2,2,2,2,1,1,3,2,1,1,2,1,1,2,1,1,1,1,2,1,1,1,1,3,3,1,1,2,3,2,3,1,1,1,1,1,2,1,1,2,1,1,2,2,1,1,1,1,1,1,1,1,2,1,2,1,2,3,1,1,1,2,1,2,1,2,3,1,1,1,2,2,1,2,2,2,2,1,2,1,2,1,2,1,1,3,1,1,1,2,2,2,3,2,2,2,2,1,1,1,1,2,1,1,1,2,2,1,1,1,1,2,3,1,2,1,1,1,1,1,1,1,1,1,1,2,1,1,1,2,1,2,1,1,2,2,2,1,1,1,2,1,1,1,1,2,1,2,1,2,1,2,3,1,1,1,3,2,1,1,1,1,1,2,1,1,3,2,1,2,1,1,2,1,2,2,1,1,2,1,2,1,2,1,2,2,1,1,1,1,2,1,1,1,1,2,1,2,3,2,1,1,2,2,3,1,1,2,1,3,1,1,1,1,2,2,2,1,1,1,1,1,1,1,1,1,3,1,1,2,1,2,2,3,1,1,2,2,3,1,1,1,1,1,1,2,2,2,1,2,1,1,1,2,2,2,2,1,1,1,1,2,1,2,1,1,1,3,2,1,1,1,2,1,1,1,2,2,2,1,3,1,1,1,1,2,1,1,1,1,3,2,2,2,1,1,1,1,1,2,1,2,2,1,2,1,1,2,1,1,1,3,1,3,1,1,1,1,2,1,1,1,1,1,1,1,1,3,2,1,1,2,3,1,2,1,1,1,1,1,1,1,1,2,1,2,2,1,3,2,2,2,1,2,2,1,3,1,2,1,1,1,1,2,1,1,2,1,2,1,1,3,2,2,2,3,1,1,2,2,1,1,1,2,1,1,1,1,2,1,2,1,2,2,2,2,1,1,1,2,1,1,1,2,2,1,2,2,3,1,2,3,1,1,1,1,2,1,1,3,2,2,1,1,1,1,1,3,2,1,2,2,2,1,2,2,1,1,1,1,2,1,2,1,1,1,2,2,2,2,2,2,1,1,1,2,2,2,2,1,2,1,2,1,1,2,1,1,2,1,1,1,2,2,1,1,1,1,2,1,2,2,1,2,1,1,1,1,1,1,2,2,2,1,1,3,1,1,1,2,1,1,1,2,1,1,1,2,1,1,2,1,1,3,1,1,2,3,2,1,2,1,1,3,1,1,2,2,2,3,2,1,1,1,1,1,1,2,1,1,2,1,1,2,1,1,3,1,3,1,2,2,1,3,2,2,1,1,2,2,1,1,1,1,2,1,1,1,1,1,1,1,2,1,1,1,1,1,1,1,1,2,2,2,1,1,1,1,1,2,1,1,2,1,1,1,2,2,2,2,1,2,1,1,3,1,2,3,1,2,3,1,2,1,1,1,2,2,1,1,1,2,2,2,3,2,2,1,1,3,2,2,1,3,1,2,1,1,1,2,1,2,1,1,1,1,1,2,2,2,2,2,1,1,1,1,3,1,2,2,2,2,2,2,1,2,3,1,2,2,1,2,1,1,2,2,1,1,2,1,2,1,2,1,1,1,1,1,1,2,2,1,1,3,3,1,1,1,3,1,1,2,2,2,2,2,1,1,1,2,1,2,1,1,2,3,3,2,2,1,2,2,1,2,1,1,2,2,1,1,1,1,1,1,2,1,1,2,2,1,3,2,3,2,1,1,1,1,1,1,2,1,1,1,1,1,2,1,1,1,1,1,2,1,2,1,2,1,1,2,1,2,2,1,2,1,2,2,1,3,1,3,2,1,1,2,1,1,1,1,2,2,2,3,2,1,1,1,1,2,1,2,2,1,1,2,1,1,3,3,1,1,1,1,1,2,2,1,1,1,1,1,1,2,2,1,1,1,2,2,2,2,1,1,1,2,1,1,1,1,2,1,1,1,2,1,2,1,2,1,2,1,2,3,3,1,1,2,1,1,3,1,1,3,2,1,1,1,1,3,1,1,1,2,2,2,2,2,1,1,1,1,1,1,1,2,3,2,1,2,2,1,1,2,1,1,2,1,1,2,1,2,3,1,1,1,2,1,1,1,1,1,2,1,1,1,1,2,2,2,1,2,2,1,1,1,1,3,1,2,3,1,1,2,1,2,1,2,1,2,1,1,1,1,3,2,1,2,1,2,1,1,1,1,2,2,1,2,1,1,2,1,1,1,2,1,2,2,1,1,1,2,1,2,1,1,1,1,3,1,2,1,2,1,2,2,3,2,1,1,1,2,1,2,1,1,2,3,1,1,2,1,1,1,1,1,1,2,1,2,2,1,1,1,1,1,1,1,2,2,1,2,2,2,1,2,2,1,1,3,2,1,3,2,1,2,1,1,2,2,3,2,2,1,2,1,1,1,2,1,1,1,2,1,2,2,1,1,3,1,2,2,1,2,2,1,3,2,1,1,1,2,1,1,2,1,2,1,2,2,1,2,2,1,1,1,1,1,1,1,1,3,3,1,2,3,1,2,1,1,1,1,2,2,1,1,1,1,1,1,1,2,1,1,2,1,2,2,2,2,1,2,1,1,1,1,1,2,2,1,2,1,1,2,2,2,1,1,2,1,1,1,2,1,2,1,1,3,1,2,1,1,1,2,1,1,2,2,1,1,1,1,3,2,1,3,1,1,2,2,1,1,1,1,1,1,1,1,2,1,2,1,1,2,1,1,1,3,1,2,2,1,1,1,1,2,2,2,3,2,2,2,2,1,1,1,2,1,1,1,1,1,1,1,2,2,1,1,1,1,2,2,2,1,1,3,2,1,1,1,3,2,2,2,1,1,1,1,1,1,3,2,1,1,2,2,2,2,1,1,2,1,1,1,3,2,1,1,2,2,1,1,2,1,1,3,1,1,1,1,3,1,1,1,2,1,2,3,2,2,2,3,1,2,1,1,3,1,1,1,1,1,1,2,2,1,2,3,1,1,1,1,1,1,1,1,1,3,1,1,1,3,1,1,2,1,1,1,1,2,3,1,1,2,1,2,3,1,1,1,1,1,1,2,1,1,1,1,2,1,1,2,2,2,1,1,1,1,2,2,1,2,2,3,1,1,3,1,1,1,1,2,1,3,1,1,1,2,1,2,1,1,1,2,1,2,1,2,1,1,1,1,2,3,1,1,2,2,2,1,1,1,1,1,1,1,1,1,2,1,2,1,1,3,2,1,2,2,2,2,2,2,2,2,2,1,3,1,1,2,1,1,2,1,1,1,2,1,1,2,2,1,1,1,2,1,2,3,2,1,1,1,2,1,1,1,1,2,1,1,2,1,1,1,1,2,1,2,1,1,1,1,2,1,2,1,1,1,3,1,2,2,1,1,2,1,2,2,2,2,1,1,1,2,2,1,1,1,2,2,2,1,1,1,1,1,1,1,2,1,2,1,2,2,3,1,1,1,1,2,1,2,1,2,1,2,1,1,2,2,2,1,2,1,2,1,2,2,2,2,1,2,3,2,2,2,3,2,1,1,1,2,2,1,2,1,1,1,2,1,2,2,1,1,1,2,1,1,1,3,1,2,1,1,2,1,2,2,1,2,2,2,1,1,2,1,1,1,2,1,3,1,1,2,2,1,1,2,2,2,1,1,1,2,3,1,3,1,1,1,1,1,1,1,1,1,1,1,2,1,1,1,1,1,1,1,2,2,1,3,1,1,1,1,1,1,1,1,1,1,1,2,1,1,3,2,1,1,1,1,2,1,2,2,1,3,1,2,1,1,2,2,1,2,2,2,2,1,1,2,1,2,1,1,2,1,3,3,1,2,1,1,1,1,2,1,1,1,2,1,1,1,1,2,2,1,2,1,1,2,1,1,2,1,2,1,2,1,2,1,1,2,1,1,2,1,1,2,2,2,1,1,1,2,1,2,2,1,1,1,1,2,1,1,1,1,2,1,1,2,1,2,3,2,1,1,1,2,1,1,1,2,1,1,1,2,1,1,3,2,3,1,3,1,2,3,2,1,1,1,2,2,1,1,3,2,2,2,1,2,1,1,1,1,1,1,2,2,2,2,1,1,1,2,2,2,1,1,1,2,1,2,1,1,1,1,3,1,2,2,1,1,2,3,1,1,1,1,1,2,2,1,2,1,1,1,1,2,2,1,1,1,2,2,1,2,2,1,1,2,2,3,1,2,1,2,2,1,1,1,1,2,2,1,2,1,1,1,1,2,1,1,2,2,1,2,1,1,1,3,3,1,2,2,1,1,1,1,2,1,1,2,1,3,1,1,3,2,1,2,3,2,1,2,1,1,1,1,1,1,3,1,1,2,2,1,1,2,1,2,2,2,2,1,1,1,1,2,1,2,1,1,1,2,2,1,1,2,3,1,3,1,1,2,1,1,1,1,1,1,2,1,1,1,1,2,1,2,3,1,2,1,2,2,2,1,2,2,1,1,2,1,1,3,1,2,2,2,2,1,2,2,2,3,2,1,2,1,1,2,1,2,1,2,2,2,1,2,1,1,1,2,1,2,1,2,1,2,2,1,1,2,2,2,2,2,1,1,1,1,1,1,1,1,2,1,1,3,1,2,2,2,2,2,1,1,1,2,1,1,2,2,1,2,1,2,2,1,2,1,1,2,1,1,2,1,2,1,1,2,1,1,1,1,1,1,1,1,1,2,2,2,2,2,1,1,1,3,2,1,1,1,1,1,1,2,1,2,2,1,1,2,2,1,1,1,1,2,2,1,1,2,1,1,2,2,1,1,2,1,1,1,1,1,1,3,1,2,1,2,1,2,1,1,1,2,2,1,1,1,2,1,1,2,2,1,1,2,1,2,3,3,2,2,2,2,2,1,2,2,1,2,1,1,2,2,2,1,2,2,1,2,3,2,1,2,2,1,2,1,1,1,2,2,2,2,1,1,2,2,1,3,2,2,1,1,1,2,1,2,1,2,1,1,1,2,3,1,2,2,1,1,2,1,2,2,1,1,1,2,1,1,1,1,1,1,2,3,2,2,2,2,2,1,1,1,3,2,1,2,1,2,1,2,1,2,1,1,1,3,1,1,1,2,2,2,2,1,1,1,1,1,2,1,1,2,1,2,1,1,2,2,1,1,1,1,2,2,1,2,2,2,1,2,2,2,1,2,1,2,1,1,1,1,3,1,1,1,2,2,3,1,2,2,1,2,1,1,2,2,1,1,1,2,2,2,2,1,2,2,2,1,1,1,1,1,1,1,2,2,1,1,1,1,2,1,3,1,1,2,2,1,1,1,1,1,2,2,1,2,3,2,3,1,2,2,2,1,1,1,2,2,1,2,2,1,1,1,1,1,1,2,1,2,1,3,1,2,2,3,2,1,1,2,1,1,1,3,1,3,2,1,1,2,3,2,2,1,1,1,2,1,1,1,1,1,2,1,2,1,1,2,2,2,1,2,2,2,1,2,1,1,1,1,2,1,1,1,2,1,1,3,2,1,2,2,1,3,1,1,1,2,3,2,2,1,1,2,1,2,2,2,1,1,1,1,2,1,2,2,2,2,1,2,1,1,1,2,2,3,2,2,1,2,1,1,3,2,1,2,1,2,1,2,1,1,1,1,1,2,2,1,1,2,1,2,1,1,2,1,1,1,1,1,1,2,1,1,2,1,1,1,1,1,3,1,1,1,3,1,1,2,2,1,1,1,1,3,1,1,2,1,2,2,2,2,1,2,1,1,2,1,1,1,2,1,1,1,2,1,2,3,2,1,1,1,1,1,1,1,1,1,2,2,1,2,1,2,2,1,2,1,1,1,1,2,2,2,2,3,2,1,1,1,2,1,1,3,2,3,1,1,2,1,2,1,1,1,2,1,2,2,1,1,2,2,2,3,2,1,1,2,3,2,1,1,1,1,2,2,3,1,1,2,1,2,2,2,2,2,2,2,2,2,1,1,1,1,1,1,3,1,1,1,1,1,2,2,1,1,1,1,1,2,1,3,2,2,1,1,3,1,2,2,1,3,2,2,1,2,2,1,1,3,2,2,2,1,2,1,1,2,1,2,1,3,2,1,2,1,2,1,2,1,3,1,1,1,2,1,1,1,1,1,2,2,1,2,2,2,1,3,1,1,1,1,2,1,2,2,2,1,1,1,1,1,1,1,1,2,1,2,2,2,2,1,1,1,2,1,1,1,2,1,2,1,3,1,2,1,1,1,1,3,2,1,1,1,1,1,1,1,2,2,2,1,2,3,1,3,2,2,1,1,1,1,2,1,3,1,2,3,2,1,1,2,1,3,1,1,1,1,3,2,1,1,2,2,1,1,1,1,2,2,1,2,1,1,2,1,2,1,2,2,3,3,1,1,1,1,2,2,1,1,2,2,1,2,3,2,1,1,1,1,2,2,1,2,2,3,1,3,1,3,2,1,2,1,2,1,1,2,1,1,2,1,2,2,1,2,1,2,3,1,1,1,1,2,1,2,1,1,1,1,1,2,1,2,1,2,2,2,1,1,2,1,1,2,1,1,1,1,1,1,1,2,1,3,2,1,1,1,1,3,2,2,1,2,1,2,1,1,2,1,1,2,1,1,1,2,1,2,1,1,2,2,1,2,3,2,1,1,1,1,2,2,1,1,1,1,1,1,1,1,1,1,1,1,1,2,2,2,1,2,1,1,1,1,2,1,2,2,1,1,1,2,2,1,2,2,1,1,1,2,1,2,2,1,3,1,1,1,1,2,2,2,1,3,1,1,1,1,2,2,2,3,1,1,1,1,3,1,1,1,3,2,1,1,2,2,1,1,2,2,2,3,1,3,2,1,2,2,1,1,2,1,1,1,3,2,2,2,1,3,2,1,2,1,3,2,1,1,2,2,1,3,1,1,1,1,1,1,1,2,1,1,1,1,2,2,1,1,1,1,3,1,1,2,3,1,3,1,3,1,2,1,3,2,2,1,1,3,2,2,2,3,1,1,1,1,1,2,3,2,1,2,2,1,2,1,2,2,2,2,3,1,2,1,1,1,1,1,2,1,1,1,2,2,1,2,1,1,2,2,1,3,2,1,1,1,3,1,1,1,1,1,2,2,2,2,1,3,1,2,2,1,3,1,2,1,1,2,2,3,1,1,1,2,1,1,2,2,2,2,2,2,1,2,3,2,2,2,1,2,1,1,1,1,1,2,1,2,2,1,2,2,1,1,1,2,2,1,1,1,2,2,1,2,1,1,1,2,1,1,1,2,1,1,2,2,2,1,3,1,2,2,2,2,1,1,1,1,3,1,2,1,2,1,1,2,3,1,1,3,1,1,1,1,1,2,1,2,1,1,2,1,2,1,2,2,1,2,2,1,3,1,2,2,2,2,1,2,2,1,1,2,1,1,1,2,2,1,1,1,2,2,1,2,1,1,2,1,1,1,2,2,2,1,2,1,2,3,2,3,1,1,1,2,2,2,1,1,1,2,1,2,1,1,2,2,2,1,1,1,1,1,1,1,1,1,3,1,1,1,3,1,2,3,1,1,1,2,3,1,1,3,1,1,1,2,1,1,2,2,2,1,1,2,1,1,1,1,1,3,1,1,1,1,1,1,1,2,2,2,2,1,2,2,1,1,1,3,1,2,1,1,2,1,1,1,1,3,1,1,2,1,1,2,2,1,3,2,1,1,2,1,1,2,2,1,1,2,1,2,2,1,2,1,1,1,2,2,2,2,3,2,1,2,1,1,1,1,2,1,1,2,2,1,2,3,2,2,1,1,1,2,1,2,1,1,2,1,1,1,1,2,1,2,2,2,1,1,2,2,1,1,1,2,1,1,2,2,3,1,2,1,1,1,2,1,2,1,1,1,1,1,1,2,1,1,1,2,1,1,2,1,1,1,2,1,2,2,1,2,2,2,2,1,1,1,2,2,3,2,1,2,1,1,2,3,1,2,2,3,2,2,1,2,2,1,2,2,2,1,2,1,3,2,1,2,3,1,2,1,2,2,2,1,1,2,1,3,1,2,1,1,2,1,2,2,1,2,3,1,1,1,1,1,2,1,2,1,1,1,2,2,1,2,2,1,1,1,3,2,1,1,1,2,1,2,2,2,1,1,1,1,3,1,2,3,1,1,1,2,1,2,3,1,1,1,1,1,2,1,2,3,1,3,1,1,1,2,2,1,1,1,1,2,2,2,1,1,2,2,3,1,1,2,1,1,2,2,3,1,1,1,1,1,2,1,2,1,1,2,3,2,1,1,3,1,2,2,1,2,1,2,2,1,1,1,2,1,1,3,1,1,2,3,1,1,2,1,1,1,1,2,1,1,2,1,1,1,1,1,2,2,1,1,1,1,1,1,2,1,1,1,1,1,1,2,1,1,1,1,1,1,1,1,1,1,1,1,1,2,1,1,2,1,1,2,2,2,1,1,2,1,3,1,1,1,2,1,1,1,2,2,2,2,1,1,1,1,1,3,1,2,2,1,2,1,1,1,1,1,1,2,3,1,2,2,2,1,1,2,1,2,2,2,2,1,2,1,3,1,1,1,1,3,2,1,1,2,2,1,2,2,1,1,1,3,1,2,3,1,2,1,2,2,1,2,1,1,1,1,1,1,2,1,2,2,1,1,2,1,2,1,1,2,2,1,2,2,1,2,1,1,1,1,1,1,2,2,2,2,2,2,2,2,1,1,1,1,2,1,2,2,2,1,1,2,1,2,1,2,1,1,1,1,1,1,2,1,1,2,2,1,1,1,1,1,2,2,1,1,1,2,1,2,1,3,1,2,1,1,3,1,2,1,1,2,1,1,2,1,1,2,1,1,1,1,1,3,1,1,1,1,1,1,1,1,2,1,2,3,1,1,3,1,2,2,1,2,1,1,2,2,1,2,1,1,1,1,2,2,1,2,1,1,1,2,3,1,1,1,1,2,1,2,2,2,2,1,1,2,1,1,2,2,1,1,1,3,1,1,1,1,2,3,1,2,2,2,1,1,1,1,1,1,2,1,1,1,2,1,3,1,1,2,1,1,2,1,2,1,2,3,1,3,1,1,1,2,2,2,2,1,1,1,2,1,1,3,1,3,1,3,2,2,2,3,2,1,1,3,2,3,1,1,2,1,2,1,1,2,1,1,2,2,1,1,2,1,1,2,1,2,2,1,1,1,2,1,1,1,1,2,1,1,1,1,1,1,2,2,2,2,2,1,1,1,1,3,1,1,2,1,2,1,2,1,2,3,1,1,1,1,1,1,2,1,2,1,1,1,2,1,1,1,1,2,2,2,2,2,2,1,1,1,2,1,1,1,1,1,2,2,1,2,2,2,2,2,1,1,2,2,2,2,1,2,2,2,1,2,2,2,1,2,2,1,3,2,2,2,2,2,3,1,1,1,1,1,2,1,1,1,2,1,2,2,2,2,1,1,1,1,1,2,1,2,1,2,2,1,2,3,3,3,3,1,2,2,1,3,2,1,1,2,1,1,1,2,1,1,2,3,2,1,1,1,2,2,2,3,1,1,1,1,2,3,1,1,1,1,1,3,1,1,1,3,1,1,1,1,2,1,3,1,2,2,2,2,2,2,1,2,1,2,2,2,1,1,1,1,1,2,2,1,1,3,1,1,1,2,2,1,1,1,1,1,2,2,1,2,1,1,2,1,2,2,2,1,1,2,2,2,1,1,1,1,1,2,2,3,1,1,2,3,1,2,2,2,2,1,1,1,2,2,2,2,2,1,2,1,1,1,2,2,2,1,1,2,2,1,2,1,2,1,3,2,2,2,2,2,2,2,1,2,1,2,2,1,2,2,2,2,2,2,1,2,1,1,1,2,1,1,1,1,1,2,2,1,1,1,2,1,1,2,1,1,2,2,1,2,2,2,1,1,2,1,1,2,2,2,1,2,1,1,2,1,2,2,1,2,1,1,1,1,1,1,1,3,1,1,1,2,2,1,1,2,2,2,2,2,2,2,1,1,1,2,2,2,1,2,2,1,1,2,1,2,1,2,2,2,1,1,2,1,1,1,2,2,1,2,1,2,1,1,3,1,1,1,2,1,1,1,1,1,3,1,2,1,2,1,1,1,1,1,2,1,1,1,2,2,2,1,2,1,1,1,1,2,2,2,2,2,1,2,1,2,1,1,1,1,2,3,2,1,1,1,1,1,1,1,1,2,1,3,2,1,1,1,1,1,2,1,1,2,2,2,2,1,1,2,3,2,1,2,2,3,1,2,1,1,1,2,1,1,1,1,3,2,2,1,1,3,2,1,3,2,2,1,2,1,2,3,1,1,1,1,3,1,1,1,1,2,2,1,3,1,2,1,1,1,1,1,1,1,2,2,1,1,1,3,1,2,1,1,1,2,2,3,2,1,2,1,2,1,1,1,1,1,1,2,1,2,1,2,2,2,1,1,1,1,2,1,1,1,2,1,1,2,2,2,1,1,1,2,3,2,1,1,2,2,1,1,2,2,2,2,1,1,2,1,1,3,1,1,1,1,2,1,1,1,1,1,1,1,2,1,1,1,2,1,1,1,2,1,1,2,1,2,2,2,1,1,1,1,2,3,3,1,2,1,1,1,1,2,1,2,1,2,2,1,1,2,1,1,2,1,1,2,2,1,2,1,2,1,1,1,2,1,1,1,1,2,1,1,1,2,1,2,1,2,2,2,1,2,1,1,1,2,1,2,1,3,1,1,1,1,1,2,1,2,2,1,2,2,1,1,2,1,2,1,2,1,1,2,1,1,1,1,1,1,1,1,1,1,2,1,2,3,2,2,3,1,2,1,2,1,2,1,2,1,2,1,1,1,1,1,2,1,2,1,1,1,1,1,2,3,2,1,1,2,1,1,2,1,1,1,2,1,1,1,2,2,2,3,1,2,1,2,1,1,3,1,2,2,2,1,1,1,1,1,2,2,1,1,1,1,1,2,1,3,3,2,1,1,2,2,1,1,1,1,3,1,1,1,2,2,1,2,1,1,1,2,2,2,1,2,1,1,2,2,1,1,1,3,1,2,1,2,1,1,1,2,1,1,1,1,2,1,1,1,1,1,1,2,1,1,1,2,1,1,2,1,2,1,1,1,1,2,1,1,2,2,2,1,1,1,1,2,2,2,1,3,1,1,1,2,1,1,2,1,2,3,2,2,2,1,1,1,1,1,1,1,3,1,1,1,2,1,2,2,1,3,1,2,2,2,1,1,2,1,2,2,1,1,1,2,1,2,1,1,1,2,2,1,1,1,2,1,2,1,1,2,2,1,1,2,1,2,1,3,1,1,2,1,1,1,1,1,2,2,2,1,2,1,1,1,2,1,2,1,2,2,1,1,2,2,1,1,1,1,3,1,1,2,2,1,1,2,1,1,2,1,2,2,1,2,1,2,2,2,2,3,1,1,2,1,1,1,1,2,3,1,1,1,1,1,1,1,1,2,2,2,1,1,1,1,1,1,1,1,2,3,1,2,2,2,1,2,1,2,1,1,2,2,1,2,1,3,2,2,1,2,1,1,1,3,1,1,3,2,1,2,2,2,1,1,1,1,3,1,1,2,2,1,2,1,1,1,2,1,1,2,1,1,1,2,2,2,1,1,2,2,1,3,2,1,1,2,1,1,1,1,1,1,1,1,1,2,1,1,1,1,2,1,1,1,2,2,1,1,1,2,1,2,2,1,1,1,1,1,1,2,2,2,1,1,3,2,2,1,1,1,2,1,1,2,1,1,1,2,1,1,2,1,2,1,2,1,1,1,2,1,2,2,2,2,2,2,1,1,1,1,2,2,1,2,2,2,1,2,1,1,1,2,1,2,1,2,3,1,2,2,1,2,3,1,1,1,2,2,2,2,1,1,2,1,1,2,2,2,2,1,2,1,1,2,2,2,1,2,3,1,1,1,2,1,3,3,1,1,1,1,1,1,1,2,1,1,2,2,2,1,1,1,2,1,3,2,1,1,1,1,2,1,2,1,2,2,2,1,1,2,1,1,2,2,2,1,1,2,1,1,1,1,2,2,1,1,2,1,1,1,1,1,1,1,1,2,2,1,1,2,1,1,1,2,3,2,2,1,1,1,2,1,2,1,1,1,1,3,2,1,1,1,1,1,1,2,2,1,2,2,1,1,2,1,1,1,1,2,1,2,1,2,1,1,2,1,1,1,1,1,1,1,1,1,3,1,2,1,3,2,2,2,2,1,1,2,1,1,1,2,2,1,1,1,2,1,1,3,2,1,1,1,2,1,1,1,1,1,2,1,1,1,1,2,1,1,2,2,1,2,1,2,2,2,3,1,2,1,1,2,1,2,2,1,1,1,1,1,1,2,1,2,1,1,2,1,1,1,2,2,1,1,1,1,2,1,1,1,1,1,3,1,2,1,2,1,1,2,1,1,2,1,1,3,1,2,1,1,1,1,1,1,3,1,1,2,1,1,1,1,2,1,1,1,1,1,2,2,2,1,2,2,1,1,1,1,1,2,1,1,1,1,1,1,2,1,1,1,2,1,1,1,2,2,2,2,1,1,2,1,1,1,2,1,1,1,1,1,1,1,2,1,2,1,2,1,2,2,1,1,1,1,1,2,2,1,2,2,2,3,1,2,1,1,2,1,2,2,1,2,1,1,1,1,1,1,1,2,3,1,2,3,1,2,3,1,1,1,2,2,3,2,2,2,2,1,1,1,2,1,2,1,1,2,2,1,1,1,1,2,1,1,2,1,1,1,1,3,2,2,2,1,1,1,2,1,2,1,2,1,1,3,1,1,2,1,2,1,1,2,1,1,1,2,2,1,3,2,2,1,2,1,2,1,1,2,2,1,2,2,2,1,1,1,2,1,1,3,2,1,2,1,1,1,3,1,1,2,1,1,1,2,2,1,2,1,2,1,1,2,2,2,1,1,1,2,2,1,2,1,1,2,2,2,1,1,1,1,1,1,3,3,1,1,1,2,1,2,2,1,1,2,2,2,1,2,1,1,1,1,1,1,1,1,1,1,3,3,2,1,1,1,1,3,1,2,1,2,3,2,1,2,1,2,2,1,1,1,1,1,1,1,1,1,2,1,3,3,1,2,1,1,1,2,2,1,1,2,2,1,1,1,2,1,1,2,1,2,2,1,1,2,2,1,2,1,1,2,1,1,1,1,1,2,2,2,2,1,3,1,3,1,3,1,2,1,1,1,1,1,2,2,1,1,2,2,1,1,1,2,1,1,3,1,1,1,1,2,1,1,1,2,2,1,1,3,2,1,1,2,1,1,1,1,1,1,2,2,1,1,1,2,1,2,1,2,1,2,1,2,2,1,1,2,1,1,3,1,1,2,1,3,3,1,1,1,2,1,1,2,3,1,1,1,2,1,1,1,1,2,2,1,2,2,1,2,2,2,1,3,2,2,1,1,1,2,1,2,1,1,1,2,2,1,2,1,1,2,1,2,2,1,2,1,1,3,1,1,2,2,3,1,1,1,1,2,2,1,2,2,2,2,2,1,2,2,1,2,1,1,2,1,2,3,1,1,1,2,2,2,3,1,1,1,1,1,1,1,1,2,1,2,1,1,2,1,2,2,1,2,1,2,2,1,1,2,1,1,3,2,2,1,2,3,1,1,1,2,1,3,2,2,2,1,2,2,2,1,1,1,1,1,1,2,1,2,3,1,2,1,1,2,3,1,2,3,1,2,2,1,1,2,1,2,1,2,2,1,3,2,3,1,1,1,1,3,1,2,1,2,2,2,1,2,1,1,1,2,1,2,1,1,1,1,3,2,1,2,2,1,2,2,2,2,2,1,2,2,2,2,1,1,1,1,1,1,2,2,1,1,1,3,1,1,1,3,3,2,2,1,1,1,2,2,1,1,2,2,1,1,2,2,3,3,1,3,1,1,1,2,1,2,3,1,2,2,1,2,2,2,1,2,1,2,2,3,1,1,1,0.580917
2,2,1,2,2,2,1,2,3,2,1,1,1,2,2,1,1,2,2,1,2,1,2,3,2,1,1,1,1,1,1,1,2,3,1,1,1,2,2,1,2,1,1,1,1,2,2,1,2,2,1,1,1,3,1,2,1,1,2,2,2,1,2,1,2,1,3,1,1,2,1,1,1,2,1,1,1,2,2,2,1,2,1,2,2,1,2,1,1,2,2,2,3,1,1,1,1,1,2,2,2,1,1,3,1,2,1,1,1,1,3,1,1,1,1,1,1,2,1,2,3,1,2,1,1,1,2,2,1,2,1,1,1,1,1,1,2,2,1,2,1,1,2,2,1,2,2,2,3,1,1,1,2,1,1,2,2,2,2,1,2,1,1,1,1,1,1,2,1,1,1,2,2,2,3,1,2,1,2,1,1,1,1,2,2,1,1,1,2,2,1,1,1,1,1,2,1,1,3,1,1,1,1,2,1,3,2,1,2,1,1,1,1,1,2,3,3,2,2,2,1,3,1,2,1,1,1,2,1,2,1,2,2,1,1,1,2,1,1,1,1,1,2,3,2,1,1,2,2,1,1,2,1,1,2,1,1,2,1,2,1,1,1,2,3,2,1,3,1,1,2,1,2,1,1,1,2,1,1,3,1,3,2,2,1,2,2,1,2,1,1,1,1,3,2,2,1,2,1,1,1,2,1,2,1,2,1,1,2,3,1,1,1,2,1,2,3,1,2,3,2,1,1,2,1,2,3,1,1,2,1,3,1,2,2,1,1,1,2,1,1,2,1,3,1,2,2,1,1,2,1,1,1,1,2,1,2,1,2,1,1,1,1,2,2,1,2,3,2,1,2,1,1,2,1,1,2,2,2,1,1,1,2,2,1,1,2,2,1,1,1,2,3,1,2,1,2,2,2,2,1,1,1,1,3,1,1,2,1,2,2,2,1,2,1,1,2,3,2,1,2,1,1,1,2,1,1,2,1,1,2,2,3,1,2,2,3,1,2,1,1,2,1,2,2,2,1,2,2,2,1,1,2,2,1,1,1,3,1,2,2,1,1,1,2,2,2,3,2,2,1,1,2,2,2,2,2,1,2,2,2,3,1,1,1,1,2,3,1,1,3,1,1,1,1,1,1,1,1,1,1,1,1,1,1,3,2,1,1,1,1,2,2,1,2,1,2,1,1,1,1,3,1,3,3,1,3,2,1,2,1,2,2,2,2,1,1,2,1,1,1,1,2,1,1,2,1,1,1,1,1,1,1,2,1,1,2,1,1,1,1,1,1,2,1,2,2,2,2,1,1,1,1,1,1,1,3,1,1,1,2,1,3,1,2,2,2,3,1,3,2,2,3,2,3,3,1,1,2,1,1,3,2,2,2,1,2,1,2,1,1,2,2,1,1,2,2,2,2,2,1,1,1,3,1,2,3,1,1,1,1,1,2,1,1,2,2,1,2,1,1,2,1,1,1,1,3,1,3,1,1,2,3,2,1,2,1,2,2,2,1,2,1,1,2,1,3,1,2,1,1,2,3,1,1,3,1,1,2,2,2,1,2,1,2,1,3,1,2,1,1,1,1,1,2,1,1,1,1,2,1,1,1,3,2,1,2,1,1,2,1,2,1,1,1,1,1,3,1,2,1,2,1,2,1,1,1,2,1,2,2,2,1,2,1,3,1,2,1,1,1,2,1,1,1,3,1,2,1,2,1,2,1,3,1,1,2,1,2,1,2,1,2,1,1,1,1,2,1,1,1,2,1,1,1,1,2,1,1,1,1,1,2,1,2,2,2,2,1,1,1,2,1,3,1,3,2,2,1,2,2,1,2,2,1,2,1,2,1,2,1,2,1,1,2,1,2,1,1,1,1,2,1,1,2,3,1,2,1,1,1,1,1,1,3,1,1,2,1,1,2,1,1,1,2,1,2,2,2,1,1,3,1,1,2,2,2,1,3,1,1,1,1,1,1,1,1,2,2,1,1,1,1,1,2,1,1,3,2,2,2,2,1,1,1,1,1,3,1,1,1,3,1,1,2,2,1,2,3,1,1,1,1,1,1,1,2,1,2,1,2,1,2,2,2,1,3,2,1,2,2,2,1,1,2,1,1,1,1,1,1,2,1,1,1,1,2,1,1,1,1,2,1,2,2,2,2,1,2,2,1,2,2,2,1,1,1,1,2,1,1,2,1,1,1,2,2,2,2,2,2,1,1,2,3,1,2,2,1,1,2,2,2,1,3,1,1,2,3,2,1,2,1,1,2,3,1,2,1,1,2,3,1,2,1,2,1,1,1,1,1,1,1,1,2,2,1,2,1,1,1,1,1,1,1,2,2,1,2,1,2,1,1,1,2,3,1,1,2,1,1,3,1,1,2,2,1,1,2,2,1,1,2,1,2,2,1,2,3,2,1,1,1,1,1,1,2,2,1,1,1,1,1,2,2,2,1,3,1,1,1,2,2,2,1,1,1,1,2,1,1,1,1,2,2,1,2,2,2,2,2,2,1,1,2,1,1,1,2,1,2,1,2,1,3,1,1,1,3,3,1,1,1,1,1,2,1,2,1,3,1,2,1,1,2,3,1,1,3,1,2,1,2,3,2,2,2,1,1,2,3,2,1,1,2,3,1,1,2,1,2,2,1,1,2,2,2,1,1,3,1,1,1,3,1,1,1,1,1,2,1,2,2,1,3,2,1,1,1,2,1,2,1,1,1,1,1,2,1,2,1,3,1,3,1,1,2,2,1,2,2,2,1,3,3,1,2,1,1,2,2,1,2,1,1,1,2,1,2,1,1,1,2,1,1,1,1,2,2,3,2,2,1,2,2,1,2,2,1,1,1,1,1,2,2,2,1,1,1,2,1,1,2,2,1,2,2,2,1,1,1,2,2,2,1,1,2,1,1,1,2,1,1,1,2,1,1,2,2,2,1,1,1,1,2,2,1,2,1,1,3,2,3,2,2,1,2,1,2,1,2,1,1,1,1,1,2,1,2,1,2,3,2,1,1,1,2,1,2,1,2,1,1,1,2,1,1,2,1,1,2,1,1,2,1,1,1,2,1,2,2,1,2,1,2,1,1,2,1,2,2,1,2,1,3,1,1,2,1,2,1,2,1,1,1,1,1,2,2,1,1,2,1,1,1,2,1,1,2,2,2,1,1,2,1,1,2,2,1,1,1,1,1,1,1,3,1,2,1,1,2,2,2,1,2,1,2,1,2,1,3,2,2,1,1,1,1,2,2,2,1,1,1,1,2,1,2,1,2,1,2,1,1,2,2,1,2,1,1,1,2,2,1,2,2,2,1,1,2,2,1,1,1,1,1,1,3,2,2,1,1,2,2,2,1,2,1,2,1,1,1,1,1,1,2,3,1,2,2,1,1,1,1,2,2,3,1,1,2,2,2,1,1,1,1,1,1,2,1,1,1,2,3,2,1,1,1,2,2,2,2,2,3,1,2,1,1,1,1,1,2,2,2,1,1,1,1,2,1,1,2,1,1,2,2,2,2,2,2,1,1,2,2,2,1,2,1,2,1,1,2,1,1,1,2,1,1,2,1,2,2,3,1,2,2,1,1,1,2,1,2,1,2,2,2,2,3,1,1,1,1,1,2,2,3,2,1,1,2,1,1,1,2,1,1,2,2,1,1,2,1,3,2,3,3,2,1,2,2,2,2,1,2,1,2,1,1,1,2,2,1,2,2,1,1,1,3,2,2,2,2,2,1,1,1,1,1,2,3,1,2,1,1,3,2,1,2,2,2,2,2,2,2,2,2,1,2,1,1,1,2,1,1,2,1,1,2,2,1,1,1,2,1,1,2,2,1,1,2,2,2,1,2,1,1,3,1,2,1,2,1,2,1,1,1,1,1,1,1,1,2,1,1,2,2,2,1,2,1,1,1,1,1,1,2,2,3,2,3,2,1,2,2,1,2,1,1,2,1,2,2,1,1,1,3,1,1,1,2,2,1,1,1,2,1,1,1,2,2,1,1,2,1,3,1,1,2,1,1,1,2,1,1,2,2,1,1,1,1,2,1,1,1,2,2,1,1,1,2,1,1,1,1,1,1,1,1,1,3,2,1,2,1,1,2,1,1,2,2,1,3,1,1,1,1,1,1,1,1,1,2,1,1,2,1,2,2,2,3,1,2,1,1,1,2,2,1,1,1,2,1,1,3,1,2,2,2,2,3,1,1,1,1,2,3,1,1,1,1,2,2,1,1,2,1,2,1,2,1,2,1,1,1,2,1,1,2,1,2,1,3,1,3,1,1,1,1,3,2,1,1,1,1,2,1,1,1,1,1,1,2,1,1,1,1,2,2,1,2,1,2,3,1,3,1,2,2,1,1,2,1,1,2,1,3,1,2,2,1,1,1,1,1,2,1,3,1,2,1,1,2,2,2,1,2,1,2,1,2,1,1,1,1,1,3,1,1,1,1,2,3,1,1,1,1,1,1,2,1,1,1,1,2,1,1,1,2,2,1,1,1,1,1,1,1,1,1,1,2,1,1,1,2,1,2,1,2,2,1,3,1,1,1,1,1,1,1,1,2,2,1,1,1,1,2,1,1,1,1,2,2,1,1,1,1,1,2,2,1,1,1,2,1,1,1,1,1,1,2,1,1,1,2,1,2,2,2,1,1,2,2,1,1,2,2,3,2,1,2,1,1,2,2,2,1,1,1,2,2,2,1,1,2,1,1,1,2,3,1,1,2,2,1,1,3,2,2,1,1,3,1,1,1,1,2,2,2,1,2,1,3,1,2,2,1,2,1,1,3,1,2,1,1,1,1,1,2,1,2,3,1,3,2,1,2,1,1,3,1,2,1,1,1,1,2,2,2,1,2,2,1,2,1,1,2,1,1,1,1,1,2,1,1,2,1,1,2,1,2,2,2,2,2,1,1,2,1,1,1,2,1,2,1,1,1,1,2,2,2,2,2,1,1,1,2,2,2,2,2,1,1,1,1,2,1,1,2,1,2,1,1,2,2,1,1,2,1,1,1,1,1,2,1,1,1,1,1,1,2,2,2,1,1,2,2,1,1,1,3,2,1,1,1,1,2,2,1,1,1,1,1,2,1,1,1,1,1,2,2,1,1,2,1,3,2,1,1,1,1,2,2,2,1,1,1,2,2,1,2,1,1,2,2,1,2,2,3,1,1,2,1,2,1,1,1,1,1,3,1,1,1,1,1,3,2,2,2,2,1,1,2,1,1,2,2,1,1,1,1,1,2,1,3,1,1,1,2,2,2,2,1,3,1,2,1,1,2,1,1,2,2,1,1,1,1,1,1,1,1,2,3,1,1,2,1,2,1,3,1,1,1,1,2,1,1,1,2,2,1,1,1,1,1,1,1,1,1,1,2,1,1,1,2,3,1,1,1,1,1,2,1,1,1,2,2,1,2,1,3,1,2,1,1,1,2,2,1,1,2,1,2,1,1,1,1,1,2,1,2,1,2,1,2,1,1,2,2,1,1,1,1,1,2,2,1,1,2,1,2,2,2,2,3,3,1,2,1,1,1,2,1,1,1,2,3,1,1,1,2,2,1,1,1,3,2,2,1,2,1,1,1,1,1,2,1,1,2,1,1,2,1,3,2,1,1,1,1,2,2,2,2,2,2,2,1,1,1,1,1,3,1,2,1,1,1,1,2,2,1,2,1,1,1,1,1,1,1,2,1,2,2,1,2,2,2,1,3,2,2,1,1,2,1,1,3,2,2,1,3,1,2,2,1,1,1,2,3,1,1,1,2,1,1,1,1,2,1,2,1,2,2,1,3,2,2,2,2,1,1,2,1,1,2,2,2,2,1,1,2,1,1,1,1,2,1,1,1,2,2,2,1,2,1,3,1,1,1,1,1,1,2,1,3,2,1,2,2,2,1,1,2,1,3,2,1,2,2,2,2,1,2,1,1,1,2,1,1,1,1,1,1,1,2,1,2,3,1,1,2,1,1,1,2,1,2,1,2,1,1,1,2,1,2,1,2,3,1,1,1,2,2,2,1,2,1,2,1,2,2,1,1,1,1,2,1,1,3,2,1,2,1,2,2,1,1,2,2,3,2,1,2,1,1,1,3,1,1,1,1,2,2,1,2,2,2,1,1,2,1,2,2,1,2,1,1,1,2,1,1,1,1,2,1,1,1,1,1,1,2,1,1,2,3,1,1,1,1,1,1,1,3,1,1,2,3,2,1,1,1,2,1,1,1,1,2,2,1,2,2,2,1,2,1,3,1,2,1,1,1,1,2,1,1,1,1,1,1,1,3,2,1,1,1,1,1,1,2,2,1,2,1,2,1,1,2,1,2,2,2,2,1,1,1,2,2,2,1,1,2,1,2,2,1,1,2,1,2,1,2,2,2,2,2,3,1,2,1,2,2,1,1,2,1,2,2,1,1,2,1,3,3,2,2,1,2,1,2,1,1,1,1,2,2,2,1,1,2,1,1,1,1,1,1,1,2,1,1,2,2,1,1,1,2,1,2,1,1,1,2,1,1,1,3,1,1,1,1,2,3,2,1,2,2,1,1,1,1,1,3,1,2,1,1,1,1,2,1,1,2,1,2,1,1,1,3,2,2,3,2,1,2,1,1,1,1,1,1,2,2,1,2,1,1,1,1,1,1,2,1,2,2,1,1,2,1,2,1,1,2,2,2,1,2,2,1,2,2,1,2,1,1,2,1,2,2,1,1,2,2,2,2,1,1,1,1,2,1,1,1,3,2,1,3,1,1,2,1,2,1,1,1,1,3,1,1,2,1,1,2,1,1,2,1,1,2,2,1,3,2,1,1,1,1,1,1,2,3,2,1,1,1,2,2,1,1,2,1,1,2,1,2,2,1,3,1,1,1,2,2,1,1,1,2,2,2,1,1,2,1,3,1,1,2,1,1,1,1,2,1,2,1,1,1,1,2,1,2,2,2,2,2,1,2,2,1,1,2,3,1,1,1,2,1,1,2,2,1,1,1,2,1,1,2,1,1,2,3,2,2,3,1,1,2,2,1,1,1,1,2,1,1,2,3,1,2,3,1,1,1,1,2,2,2,1,2,2,1,1,1,2,2,2,1,1,1,1,2,1,2,1,1,2,2,2,3,1,2,2,1,1,1,1,1,2,1,1,2,2,1,2,1,2,1,1,1,1,1,3,1,2,1,3,2,1,1,1,2,1,2,1,1,2,1,2,1,1,2,1,2,3,2,1,1,1,2,2,2,1,2,2,1,1,1,1,2,1,3,1,1,1,3,2,2,1,1,1,1,2,2,1,1,1,3,2,1,1,3,1,1,3,2,1,1,2,2,2,1,2,1,1,1,1,1,1,2,2,1,2,1,1,1,1,1,1,1,2,2,1,1,1,1,1,1,1,3,2,1,3,2,1,1,1,2,1,2,1,2,1,2,1,1,1,2,2,1,1,1,1,2,3,1,1,3,1,1,2,1,1,2,3,1,1,2,2,1,2,3,3,1,2,1,2,1,2,1,2,1,1,1,1,1,1,2,1,1,2,1,2,1,2,1,1,1,1,1,1,1,1,1,1,1,1,1,2,3,1,1,1,2,1,1,2,1,2,2,1,3,1,1,1,1,3,1,1,2,1,3,1,1,2,2,1,1,1,2,1,1,2,1,1,1,1,1,2,1,1,1,2,1,2,1,1,1,2,1,1,1,1,1,1,2,2,2,1,1,1,3,2,2,2,3,2,2,3,3,2,1,3,1,2,2,1,1,1,1,1,1,1,2,1,1,1,1,1,1,2,1,1,2,2,1,2,2,1,1,1,2,3,1,2,2,2,1,2,2,2,1,1,2,2,2,2,2,1,2,1,2,1,2,1,1,1,1,1,1,1,2,1,1,1,1,1,2,1,1,2,2,2,2,1,1,2,2,1,2,1,3,1,2,2,2,2,3,1,2,2,1,2,1,2,1,2,2,2,2,1,1,2,1,2,1,1,1,1,1,2,1,1,2,1,1,1,1,1,3,2,2,3,1,1,1,1,2,1,1,2,1,1,2,2,2,1,2,2,1,1,1,1,1,2,1,1,2,1,1,2,2,2,3,1,1,2,2,1,1,1,1,2,1,1,1,1,1,1,1,2,1,1,1,1,1,3,1,1,2,1,2,1,3,1,1,1,2,3,3,1,1,1,2,1,1,1,1,2,2,1,2,1,1,2,2,1,1,1,1,2,1,1,1,1,1,1,1,1,2,2,2,1,2,2,1,1,2,2,3,3,2,2,1,3,2,2,1,1,1,2,2,2,1,2,1,2,1,1,2,1,2,1,1,3,1,1,2,1,3,1,1,2,3,1,1,3,2,3,1,1,1,2,2,2,1,2,2,1,1,3,1,1,1,2,1,2,3,1,1,1,2,1,1,1,1,1,2,2,1,1,1,1,3,1,2,1,1,2,1,1,1,1,2,2,2,2,1,2,1,1,2,1,1,2,1,1,1,2,2,1,2,2,1,1,1,2,3,2,2,1,2,1,1,1,1,2,2,1,1,1,2,2,1,2,1,1,1,1,2,2,1,1,1,2,2,2,1,1,1,1,1,1,2,1,2,1,2,1,1,1,1,1,2,1,3,2,2,2,3,1,2,1,1,3,2,2,1,1,1,1,2,1,1,1,1,1,1,1,1,1,3,3,2,2,1,1,2,1,2,1,1,2,1,1,2,1,1,1,1,1,2,1,1,1,1,1,1,2,2,2,1,1,1,1,1,1,1,2,1,2,3,1,2,1,1,1,1,1,2,3,1,1,1,2,1,1,1,2,2,1,1,2,2,1,1,1,1,1,1,1,1,2,1,1,2,2,2,2,2,1,1,1,1,1,1,1,2,1,2,2,2,3,1,1,1,1,2,2,1,2,1,1,1,1,1,2,1,1,2,2,1,1,1,1,2,3,2,1,1,1,2,1,1,2,2,1,3,1,1,1,2,1,2,1,1,2,1,1,2,1,1,1,1,1,1,1,1,2,2,2,1,1,2,3,3,2,2,2,1,1,2,1,2,1,1,1,1,1,2,1,1,1,2,3,1,3,1,1,2,1,1,1,2,3,2,3,2,3,1,3,3,1,2,2,1,1,3,2,1,2,2,1,1,1,1,1,1,1,1,2,1,2,1,1,1,2,1,3,2,1,2,1,2,2,2,3,1,3,2,1,1,1,1,1,1,3,1,2,2,1,3,2,1,3,1,2,1,3,2,1,2,2,1,1,1,3,1,1,1,2,1,3,3,1,1,1,1,1,2,1,2,2,2,2,2,1,2,2,1,1,1,1,1,1,1,2,1,1,1,1,2,2,1,1,1,2,1,1,1,1,1,2,3,2,1,2,1,2,1,1,1,2,1,1,1,1,1,3,1,3,1,1,2,1,2,1,1,1,1,1,2,1,1,1,2,1,1,1,1,2,1,1,2,1,1,2,1,1,3,1,2,1,2,2,2,1,1,2,1,1,2,1,1,1,1,1,1,1,1,2,2,2,1,1,1,3,1,2,1,1,2,2,2,2,1,2,2,1,1,1,3,1,1,1,1,1,2,1,1,2,2,1,1,1,2,1,2,2,1,2,1,2,1,1,2,1,1,3,2,1,2,1,1,2,1,2,2,1,1,1,2,2,2,1,3,1,2,1,2,1,1,1,2,1,2,1,1,2,1,1,1,1,2,3,2,2,2,1,1,1,1,1,2,1,1,1,2,1,1,3,2,1,1,2,1,2,1,2,1,1,1,1,3,1,1,2,1,1,2,1,1,1,1,2,2,1,3,2,2,2,1,1,2,1,1,2,1,2,2,1,2,1,1,2,1,1,3,3,1,2,2,1,3,2,1,2,1,1,2,1,2,3,1,1,2,1,1,2,1,1,1,1,1,2,1,1,1,1,1,1,3,3,1,1,1,2,1,3,1,2,2,1,1,1,2,1,2,1,1,1,1,1,1,1,1,1,1,2,1,3,2,2,1,1,1,3,1,1,1,1,2,1,2,3,2,1,1,2,1,1,1,1,2,2,2,1,1,1,1,2,1,3,1,2,2,2,2,1,2,2,1,1,2,2,2,1,1,1,1,1,2,2,2,3,1,1,2,2,2,1,1,1,1,1,1,1,2,1,2,2,1,2,2,2,2,2,2,2,1,1,3,1,1,1,1,1,2,2,2,1,2,1,2,1,1,2,1,1,1,1,1,1,1,1,1,2,1,2,1,2,2,1,1,1,1,2,1,1,1,1,1,1,1,2,2,2,2,2,2,1,1,2,1,1,1,1,3,2,1,2,1,2,1,2,1,2,2,2,2,2,2,3,1,2,1,1,1,1,2,2,1,1,2,2,2,1,1,2,1,1,1,2,2,2,2,1,1,1,3,2,1,1,1,1,2,1,1,1,2,1,1,2,1,1,1,1,2,1,1,3,2,1,1,2,1,2,1,1,2,2,1,1,2,3,2,1,1,1,1,2,3,2,1,1,1,1,1,1,1,3,1,2,1,2,3,2,1,2,2,2,1,1,1,2,2,1,1,2,1,1,2,2,1,1,1,1,2,1,2,1,1,1,2,3,1,2,2,1,1,2,2,2,1,3,1,2,1,1,2,1,1,2,2,1,2,1,1,2,2,1,2,2,2,2,3,1,2,2,1,1,2,1,1,2,2,1,1,1,1,2,1,2,2,1,2,1,2,3,1,3,1,2,1,2,1,1,2,2,2,2,1,1,1,1,1,1,2,1,1,1,1,1,1,2,1,2,1,2,1,2,1,2,1,1,1,2,1,1,1,2,3,2,1,1,2,2,1,1,1,1,1,1,2,1,2,2,1,3,1,2,1,1,1,1,2,3,2,2,1,1,1,2,1,1,1,2,2,2,2,1,3,1,1,1,2,3,3,1,1,1,1,2,1,1,2,1,2,2,2,1,2,1,1,2,1,1,2,1,2,1,2,2,2,2,2,1,2,1,1,3,1,2,2,2,2,1,1,1,2,1,1,2,1,1,1,1,1,1,2,2,1,1,2,2,1,1,2,1,1,1,2,1,1,1,1,1,1,1,2,2,1,1,2,1,1,2,1,1,2,2,2,1,1,1,2,2,3,3,2,2,2,2,1,2,2,2,2,1,2,1,1,1,1,1,2,1,3,1,1,1,1,1,1,2,1,1,1,2,1,2,1,1,2,2,2,2,2,2,1,1,1,1,2,2,2,2,2,1,3,2,1,2,2,1,1,1,1,2,2,1,1,3,1,1,1,1,2,1,1,2,2,3,1,1,2,1,2,1,1,2,1,2,1,2,1,1,1,1,2,1,3,3,1,1,2,1,2,1,1,2,1,1,3,1,1,1,1,1,1,1,2,1,2,3,1,3,2,1,3,1,1,1,1,1,2,2,1,2,2,2,1,1,1,2,1,1,1,2,3,2,2,1,2,1,1,1,1,1,2,3,2,1,1,1,2,2,1,1,2,3,2,1,2,3,1,3,1,1,1,1,1,1,1,2,1,2,1,1,1,1,3,1,1,1,2,1,2,1,1,1,1,2,1,1,1,1,1,1,1,3,1,1,1,1,2,1,2,2,1,2,1,1,1,2,1,1,2,1,2,1,2,3,1,1,1,1,1,1,2,2,2,1,1,1,2,3,1,1,2,3,1,1,1,1,1,2,2,1,2,2,3,1,2,1,2,1,1,2,1,2,2,2,2,2,2,1,2,1,1,1,1,2,1,2,2,2,1,1,1,2,1,2,1,1,2,3,1,1,1,1,2,1,1,1,1,2,1,2,1,1,3,2,2,2,2,1,2,2,2,1,2,2,1,2,2,1,1,2,1,1,1,1,1,2,1,1,2,1,1,1,2,2,1,2,1,1,1,1,1,2,1,1,2,2,1,1,2,1,2,2,1,1,1,2,1,1,1,1,1,2,2,2,2,2,2,1,1,1,2,1,2,2,1,3,1,1,1,2,2,2,2,2,1,1,1,2,1,2,1,2,1,2,1,2,2,2,3,3,2,1,1,1,1,1,1,2,1,1,1,1,2,1,1,1,1,1,1,2,1,1,2,1,2,3,1,1,2,2,2,1,1,1,2,1,2,2,1,2,1,1,2,2,2,2,2,2,2,2,1,2,1,3,1,2,1,1,1,2,1,1,1,3,1,3,2,2,1,3,1,2,2,1,2,1,2,2,2,1,1,2,1,1,1,2,1,1,2,2,1,2,1,1,1,1,1,1,1,1,1,1,1,1,2,1,2,1,1,2,1,2,1,1,1,3,2,2,2,1,1,1,1,2,1,1,1,2,1,3,2,1,1,2,1,2,1,1,1,1,1,3,1,1,1,1,1,2,2,1,1,1,1,1,1,1,2,1,3,1,1,1,1,2,1,2,1,3,3,1,2,2,1,1,1,1,2,1,2,1,1,1,1,1,1,3,1,1,1,1,2,2,1,1,1,1,1,3,2,2,1,2,1,1,1,1,2,2,2,1,1,1,1,1,1,3,1,2,1,1,2,2,3,2,1,1,1,2,2,1,3,3,1,2,2,1,1,1,1,1,1,1,2,1,2,1,1,1,1,1,3,1,2,1,2,2,2,2,1,1,1,1,1,2,1,1,1,2,2,2,1,1,1,1,2,1,1,2,1,1,1,2,1,2,1,1,1,1,1,1,3,1,2,2,1,1,1,2,1,1,2,2,3,3,3,3,1,1,1,3,1,1,2,3,1,1,1,1,2,1,2,1,1,1,2,2,2,1,1,3,2,1,1,1,1,2,1,1,3,2,1,1,1,1,2,1,1,2,1,1,1,2,1,1,2,1,1,1,1,2,1,1,2,1,2,1,2,3,1,1,1,2,1,2,1,2,1,1,2,2,2,3,1,1,3,2,1,1,2,2,1,2,1,3,1,1,3,2,2,2,2,2,1,1,2,1,1,2,1,1,1,2,1,2,1,1,1,1,2,2,1,1,1,1,1,3,1,2,1,1,1,1,1,1,2,2,2,1,2,2,2,1,1,3,2,1,2,1,1,1,2,2,1,1,3,2,2,1,1,1,1,1,1,1,2,2,1,2,3,3,2,1,3,1,1,1,1,1,1,2,3,1,1,1,1,1,2,1,1,2,1,2,2,1,2,1,2,2,2,1,3,2,2,1,3,1,1,1,1,2,1,1,3,2,1,2,1,1,1,2,1,1,2,1,2,1,1,1,1,1,2,2,2,1,1,1,1,1,1,2,1,1,1,1,1,1,1,2,2,1,1,2,2,1,1,1,1,1,1,1,2,3,1,1,2,2,3,3,2,2,1,1,2,2,1,1,1,1,1,1,1,1,1,2,2,1,1,1,1,1,1,2,1,1,1,1,1,1,1,1,1,2,2,2,1,1,1,1,2,2,2,1,3,1,1,2,2,2,1,2,1,3,1,2,1,1,3,1,1,1,1,1,2,1,2,1,2,2,2,2,1,1,1,1,2,1,1,2,1,3,1,1,2,1,2,1,1,2,1,1,1,2,1,2,2,2,1,1,1,1,1,2,1,2,1,1,2,1,2,1,2,2,1,1,1,2,2,1,1,1,1,2,1,1,1,2,2,2,1,1,2,2,1,2,1,1,1,1,2,1,2,1,1,1,1,3,1,2,1,2,3,2,1,2,1,1,1,1,2,1,1,2,2,1,2,1,1,2,1,1,2,1,1,1,1,1,1,2,3,2,2,1,1,1,2,2,1,2,3,2,3,2,2,1,3,1,2,2,1,1,1,1,1,1,1,1,1,3,1,1,2,3,1,1,3,2,1,3,2,3,2,1,2,2,2,3,2,2,1,2,2,1,2,2,2,2,2,1,2,1,1,1,1,2,3,2,1,1,1,2,1,2,3,1,1,2,1,2,1,2,1,2,2,2,2,3,1,1,2,2,2,1,1,2,1,2,1,1,2,3,2,1,2,1,1,1,1,3,1,1,2,2,3,2,1,3,1,1,1,3,2,2,1,3,1,1,2,3,1,1,1,1,2,1,1,1,1,2,2,1,2,2,1,1,2,1,2,1,1,2,1,1,1,1,2,2,2,1,2,2,1,2,1,1,2,2,2,2,1,2,1,3,2,1,1,1,2,1,2,2,1,1,1,2,1,1,1,1,1,1,1,1,1,2,2,1,1,1,1,1,1,2,1,2,1,1,2,1,2,1,2,2,2,1,1,2,1,1,2,2,3,2,1,1,2,1,2,1,1,1,3,1,2,2,1,2,3,1,1,1,1,2,2,1,2,3,2,1,2,2,2,2,2,1,2,1,1,1,1,3,1,2,1,2,1,1,1,2,1,3,1,1,1,1,2,1,2,1,2,1,2,2,1,1,2,1,1,2,1,1,2,2,1,1,1,1,2,1,3,1,2,3,2,2,1,1,1,1,1,1,2,1,1,1,1,1,1,1,2,1,1,1,1,1,2,1,1,2,1,2,2,1,1,1,1,1,2,2,3,2,1,1,2,2,1,1,3,1,3,2,2,1,1,1,2,2,2,2,1,1,2,1,2,3,1,1,2,3,1,1,2,1,1,1,1,1,2,2,2,1,1,2,1,2,2,1,1,1,1,1,2,2,1,2,1,2,2,1,1,1,1,2,1,1,1,2,1,1,1,3,1,1,1,2,2,1,1,2,2,1,2,1,3,2,2,1,1,1,3,1,3,2,2,1,2,1,1,1,2,1,1,3,1,2,2,1,1,1,1,1,2,1,2,1,1,1,2,2,2,1,1,3,1,1,1,1,2,1,1,1,2,2,1,3,1,1,2,2,1,1,2,1,2,1,1,2,2,1,1,1,1,1,2,1,1,1,1,1,1,1,2,1,1,1,2,1,1,2,1,1,1,1,1,1,1,2,1,1,1,2,1,2,1,3,2,1,1,3,2,1,3,1,1,1,1,2,2,2,1,1,1,1,3,1,1,1,3,1,1,2,1,2,1,2,1,1,3,1,1,2,2,2,1,1,2,1,1,1,1,1,1,1,1,1,3,2,1,1,2,1,1,1,1,2,1,1,1,2,1,1,2,2,1,2,2,1,1,2,1,2,2,1,1,2,1,1,2,1,1,1,2,3,2,2,2,1,2,1,1,1,1,1,2,2,3,1,1,1,1,1,1,2,1,1,3,1,2,2,2,2,2,1,3,1,2,1,2,1,1,1,1,1,1,1,1,1,1,1,3,1,2,2,2,1,3,1,1,2,2,3,3,2,2,1,2,2,2,3,2,3,2,1,1,2,2,1,2,2,1,2,2,1,1,2,1,1,1,2,3,2,2,1,1,2,2,1,2,3,1,1,1,2,2,2,1,1,1,2,1,1,3,1,1,1,1,1,1,2,2,1,3,3,2,1,1,1,1,1,2,3,3,1,2,2,1,1,1,2,1,1,1,2,1,2,1,3,3,1,1,2,1,2,1,1,1,1,1,2,1,1,2,2,2,2,1,2,2,1,2,2,1,1,1,1,2,1,2,1,2,2,2,1,1,1,2,2,1,1,2,2,2,1,2,1,2,1,2,1,2,1,2,3,2,1,2,1,2,1,2,2,1,1,1,2,1,1,1,2,1,1,3,2,1,1,2,2,2,2,1,1,3,2,1,2,2,2,1,1,2,2,1,2,2,2,2,1,3,1,1,2,2,2,1,1,2,2,1,1,1,2,1,1,2,1,3,1,3,1,1,1,2,2,1,1,1,2,2,3,1,3,3,3,1,2,1,1,2,1,1,2,1,2,3,1,1,2,2,2,1,2,2,1,1,1,1,1,1,2,1,2,2,2,2,2,1,1,1,1,1,1,2,3,2,1,2,1,2,1,1,2,1,1,2,1,1,1,1,1,2,2,3,2,2,1,2,1,1,1,1,2,1,1,2,2,1,2,2,2,3,2,1,1,1,2,2,1,1,3,1,1,1,2,1,1,1,1,1,1,1,1,1,2,2,2,2,2,1,3,1,2,1,1,1,1,2,2,2,1,2,1,2,1,1,2,1,1,1,1,2,1,3,2,1,3,2,1,2,1,1,2,1,2,1,2,2,1,1,1,1,2,3,1,1,1,1,2,2,2,2,2,1,2,1,2,2,1,1,1,2,2,2,3,1,1,1,1,2,1,2,1,1,2,1,2,2,2,1,1,1,2,3,2,2,1,3,1,1,1,1,2,1,3,1,2,1,1,1,1,1,2,2,2,1,2,1,1,2,2,1,2,1,1,2,3,1,1,2,2,1,1,1,3,1,2,1,1,2,1,1,1,2,3,2,2,1,1,1,2,2,2,1,1,2,2,1,1,1,1,3,1,1,1,2,1,2,1,2,1,1,1,1,1,2,2,2,2,1,1,1,1,1,2,1,2,2,2,2,1,1,2,1,1,2,2,1,2,2,1,1,1,3,1,1,1,1,1,1,1,2,1,2,2,1,1,2,2,3,2,2,2,1,1,1,2,2,1,1,1,2,1,2,3,1,2,1,2,1,2,1,1,1,2,2,2,1,3,1,3,1,2,1,1,3,1,2,1,1,2,2,2,1,3,1,1,1,2,1,1,1,2,2,2,3,1,1,1,2,2,1,3,2,1,2,1,1,1,2,1,2,2,1,2,1,1,1,2,1,1,2,1,3,2,1,2,1,1,2,3,2,3,1,1,2,1,3,1,2,2,2,2,1,3,1,2,1,2,1,2,2,2,1,2,2,1,2,2,2,1,1,2,1,2,2,1,1,1,1,1,1,1,1,1,1,1,2,1,2,1,2,2,1,1,3,2,1,1,1,1,2,1,3,2,1,1,1,3,1,2,1,2,1,2,1,2,2,2,1,1,2,1,2,2,2,1,2,1,1,1,1,1,3,2,1,1,1,2,1,2,1,1,1,1,3,1,1,1,1,1,1,2,2,1,2,1,1,1,1,1,2,1,2,1,1,1,1,2,1,1,1,2,1,1,1,1,3,2,1,2,2,1,2,2,3,1,1,1,2,1,1,2,1,1,2,1,2,2,2,2,2,3,1,1,3,1,1,1,1,1,1,1,1,2,1,3,1,1,2,1,2,1,1,3,2,1,1,2,2,1,1,1,1,2,1,2,1,2,3,3,1,2,1,3,1,1,1,2,1,1,3,1,2,2,1,2,2,1,2,1,1,2,1,1,2,1,3,1,2,2,1,3,1,1,1,1,1,1,1,2,1,2,1,1,1,2,2,1,2,2,1,1,2,1,1,1,2,3,3,1,2,2,1,2,2,1,2,2,2,2,2,2,2,2,1,1,1,1,2,1,1,1,1,1,1,1,1,1,1,1,1,1,1,1,1,3,1,1,2,1,1,1,1,1,1,1,2,2,2,2,1,1,1,1,1,1,2,1,1,2,1,1,1,2,1,2,1,1,1,1,1,2,2,1,1,1,1,2,1,2,2,1,2,1,2,3,1,2,1,1,1,1,3,1,1,1,2,1,1,1,1,1,1,1,1,2,1,2,3,1,1,1,2,1,2,1,1,1,3,2,1,1,1,3,2,2,1,2,1,2,3,1,2,3,1,2,1,2,2,2,2,2,1,2,1,2,1,1,2,1,1,3,2,2,2,1,2,1,1,1,1,2,1,1,2,2,1,2,2,2,2,1,3,3,2,2,1,1,2,3,2,2,2,1,1,1,2,1,2,1,1,1,1,2,2,1,1,2,2,1,3,2,2,3,1,1,1,1,2,2,1,2,3,2,1,2,2,2,1,2,3,1,1,1,1,2,2,1,1,2,2,1,3,1,1,2,1,1,1,3,2,1,2,2,3,1,1,1,1,1,1,2,1,1,2,1,1,2,1,1,2,1,1,2,3,1,1,1,1,1,1,2,2,2,2,3,1,1,2,2,1,1,1,1,1,2,2,2,1,3,1,1,1,1,1,3,1,2,2,1,2,1,2,3,2,2,1,1,1,1,2,1,2,2,2,2,2,2,1,1,2,1,2,2,1,1,1,1,2,1,1,2,148.983878
2,2,1,1,2,1,1,2,1,1,1,1,1,1,1,2,1,3,1,2,2,3,1,1,1,1,1,1,1,2,1,2,1,1,1,1,2,1,2,1,1,1,1,1,1,2,1,1,2,1,1,2,1,2,2,1,1,1,1,2,1,1,1,1,2,1,2,1,2,3,1,2,2,2,2,1,3,1,2,2,1,1,1,1,1,1,2,1,2,1,1,1,1,1,2,1,2,1,2,1,2,1,1,1,2,2,3,1,2,1,2,1,2,2,1,1,1,1,2,2,1,2,2,2,2,1,2,1,1,2,2,2,3,1,1,2,3,1,1,2,1,2,2,1,1,1,1,2,1,1,1,2,1,1,2,3,2,1,2,2,2,1,1,1,2,2,2,2,1,1,2,1,2,1,1,1,1,1,1,2,1,2,1,1,2,2,2,2,2,1,2,1,1,1,1,1,1,1,2,2,1,2,1,2,2,2,1,1,2,2,1,2,1,1,1,3,2,1,2,1,1,1,2,1,1,1,1,2,1,3,1,1,1,1,2,1,1,1,2,2,1,1,2,2,2,1,2,2,3,1,2,1,1,1,2,1,2,1,1,1,1,1,2,2,2,2,2,2,1,1,1,1,1,3,1,1,1,2,3,1,1,3,1,1,2,1,2,1,1,1,1,1,1,3,2,2,2,2,1,1,3,1,2,1,1,2,1,2,1,3,3,1,1,1,2,2,1,3,1,3,1,1,2,1,1,1,2,1,3,1,2,2,2,1,1,2,1,1,1,1,1,1,3,3,1,2,1,2,2,3,2,2,1,2,1,1,1,2,2,2,1,1,2,1,2,2,2,2,2,1,2,2,1,1,2,1,1,2,2,2,2,1,1,2,2,1,3,2,1,2,2,2,2,1,2,1,1,1,2,1,2,2,2,1,1,1,3,2,1,1,2,2,1,1,1,1,1,2,1,1,1,1,2,1,2,1,1,1,1,2,1,2,1,2,2,1,1,1,1,1,1,1,1,1,2,2,1,2,2,1,1,2,2,1,2,2,1,1,1,3,1,1,1,2,1,1,2,1,1,1,1,2,1,1,1,3,2,1,1,2,1,1,1,1,2,1,3,2,1,2,1,1,1,1,1,1,1,1,2,1,1,3,1,2,2,1,2,2,1,1,2,2,1,2,1,1,2,1,3,1,2,2,2,1,1,1,2,2,3,1,1,1,1,2,1,1,1,2,1,1,2,1,2,2,2,1,2,2,2,1,2,2,1,1,1,1,2,2,1,3,1,1,1,1,2,1,2,2,2,2,1,1,2,1,2,1,1,1,1,2,1,1,1,1,1,2,1,1,1,3,1,1,1,1,1,2,2,3,1,1,1,1,2,1,1,1,1,1,2,1,1,2,2,2,1,1,2,1,1,3,1,1,1,2,2,3,2,2,1,1,1,1,1,2,1,1,2,1,1,2,2,1,1,2,1,2,1,2,1,2,3,2,1,1,1,2,1,1,2,2,2,1,1,2,1,1,1,2,3,1,1,2,2,1,1,2,2,1,2,1,2,1,3,1,1,1,1,1,1,1,1,3,2,1,2,1,1,1,1,1,1,1,1,2,1,1,1,1,2,3,2,2,2,3,2,1,2,1,1,2,1,2,1,1,2,1,1,1,1,3,1,1,1,2,2,1,1,2,2,1,1,1,2,2,1,1,3,1,2,1,3,2,2,1,2,2,1,2,2,1,1,1,3,1,2,1,2,1,2,1,2,3,1,1,1,2,2,2,1,1,1,1,2,1,3,1,1,1,1,1,1,2,2,3,2,2,1,1,2,1,1,1,1,2,1,1,3,1,3,1,2,2,1,1,1,2,1,2,1,1,1,1,2,1,1,2,2,1,2,1,1,2,2,1,2,1,1,1,2,2,1,1,1,2,1,1,1,2,2,1,2,2,1,2,1,2,1,3,1,1,1,2,2,1,2,1,3,1,2,1,1,1,2,1,2,3,2,2,1,1,1,1,2,1,2,2,1,1,2,2,1,2,2,1,2,1,2,1,1,1,2,1,1,1,1,2,2,1,1,2,1,2,3,1,1,1,1,1,1,1,1,2,1,1,1,1,2,3,3,1,1,3,2,1,1,1,3,1,1,1,2,1,2,1,1,3,2,2,2,1,1,1,2,1,2,2,2,2,2,2,1,1,1,2,1,2,1,1,2,3,1,1,2,2,2,1,3,1,3,1,1,2,3,3,1,3,1,1,1,2,1,3,1,2,1,1,2,2,1,1,2,1,1,1,1,1,1,3,1,2,1,1,1,1,1,1,1,2,2,1,2,2,1,1,1,1,1,2,1,1,2,1,1,2,1,3,1,1,2,1,1,2,1,2,1,2,1,2,1,1,1,2,1,1,1,2,3,1,1,1,2,2,1,1,1,1,3,1,1,1,2,1,2,3,2,1,1,2,2,1,1,1,3,1,2,2,2,1,1,1,1,1,1,1,2,1,1,2,3,1,1,3,1,1,1,1,1,1,1,1,2,2,1,1,2,1,1,2,2,1,1,1,2,1,1,1,1,1,1,1,1,1,1,1,1,3,2,1,2,1,1,2,2,1,1,1,1,1,2,1,2,2,1,1,1,2,1,2,2,2,2,1,2,1,1,1,1,1,1,2,1,2,1,1,1,2,1,1,2,1,1,2,2,1,2,1,2,1,1,3,1,1,2,1,1,1,1,2,2,1,1,2,1,2,1,1,1,1,1,2,1,2,1,2,2,1,2,1,2,1,1,2,2,2,2,3,2,1,2,2,1,1,1,2,1,1,2,2,2,2,2,2,2,2,2,1,2,2,1,1,2,2,1,1,1,3,1,1,1,3,2,3,1,1,2,3,1,3,2,1,1,1,1,1,1,1,2,1,2,1,2,3,1,1,1,2,1,1,1,3,2,1,2,2,1,2,1,1,2,2,2,2,3,1,2,1,2,1,1,1,1,1,2,2,1,1,2,1,1,1,1,1,1,2,1,1,2,3,2,1,1,1,2,1,2,1,1,1,1,2,2,1,1,1,2,2,1,1,1,2,2,1,1,2,1,1,3,1,1,1,2,2,2,1,2,3,1,1,1,3,3,1,1,3,2,2,1,2,2,2,3,1,1,3,1,2,1,1,1,2,2,2,1,2,2,1,1,2,2,1,1,2,1,1,1,1,1,2,1,1,3,2,1,2,1,2,2,1,1,1,2,2,1,1,1,2,2,2,1,1,2,1,1,3,1,1,1,1,1,1,2,3,2,1,2,1,2,1,1,1,2,2,1,2,2,1,2,1,2,1,3,1,1,1,3,1,1,3,1,2,1,3,2,1,2,2,1,2,1,1,1,2,1,2,2,2,1,1,1,3,2,1,2,1,1,1,1,1,1,2,3,1,1,2,2,1,1,1,1,1,1,1,2,1,2,1,2,1,2,2,1,1,2,3,1,1,2,1,3,2,1,2,2,1,1,2,1,1,1,1,3,1,2,2,2,2,3,1,2,1,1,1,2,2,1,3,1,2,2,1,3,1,1,1,1,2,2,2,1,3,1,2,1,1,1,1,2,2,2,1,1,3,1,2,1,1,3,2,1,2,1,2,2,1,1,1,1,1,1,1,1,1,2,1,1,2,2,1,3,2,1,2,1,1,1,2,2,2,1,2,1,1,1,1,1,1,1,1,1,1,2,1,3,1,1,2,2,1,2,1,2,2,1,3,2,2,1,2,2,1,2,2,1,1,1,1,1,1,1,2,1,1,2,2,1,1,2,1,2,1,1,2,2,2,1,1,2,2,2,1,1,2,1,1,3,1,1,1,2,1,1,1,2,2,2,1,1,2,2,1,1,2,1,1,3,1,2,2,1,2,1,1,1,3,2,1,2,2,2,2,1,1,2,1,2,1,2,2,2,2,1,2,1,2,2,2,1,2,2,2,2,3,1,2,2,2,1,1,2,1,2,1,1,3,1,3,1,1,3,1,1,2,1,2,1,1,1,2,3,1,2,1,1,2,2,1,2,1,1,3,2,1,2,2,1,1,1,2,2,1,2,2,1,3,1,1,2,1,1,3,2,1,2,1,1,1,1,1,2,2,2,1,1,1,2,2,1,1,1,1,2,1,3,1,1,3,2,2,1,1,2,1,1,2,2,1,1,2,1,2,2,3,2,1,1,2,1,3,1,1,1,3,2,1,2,3,1,2,1,3,1,1,2,1,2,1,1,1,1,2,1,1,1,1,1,2,1,1,1,2,3,1,2,1,1,1,2,1,2,1,2,1,2,1,2,2,2,1,2,1,2,1,1,2,1,2,2,1,1,1,1,1,1,2,1,1,1,1,2,1,1,2,2,3,1,1,1,2,1,1,1,2,2,2,1,2,2,2,1,2,1,2,1,2,2,1,1,1,1,1,1,1,1,1,1,2,2,1,1,1,2,1,1,2,1,1,1,1,2,3,1,2,1,2,1,2,1,2,2,1,1,1,2,1,2,1,2,1,1,1,1,1,1,1,2,2,3,1,1,1,1,1,1,1,1,2,1,2,2,3,3,1,1,1,1,3,2,1,1,1,2,1,1,3,1,2,1,2,1,2,1,1,2,1,3,3,1,2,1,1,2,2,2,1,1,2,1,1,1,1,1,1,1,3,1,1,1,1,1,1,2,2,3,2,1,2,1,1,1,2,1,2,1,1,1,1,2,1,1,2,2,1,2,2,1,1,1,1,2,1,1,2,2,1,2,2,1,1,2,2,1,2,1,1,2,2,2,1,1,1,2,2,1,1,2,1,2,2,1,1,1,2,1,1,2,1,2,1,1,1,1,2,2,1,1,1,2,1,1,1,2,1,1,3,2,1,1,1,1,1,1,1,1,1,1,2,2,1,1,1,1,1,1,3,1,1,1,2,1,1,2,1,2,2,2,1,3,1,1,2,2,1,2,2,1,1,2,1,1,1,1,2,1,2,1,1,1,1,2,2,3,2,1,2,1,1,1,1,1,2,1,1,1,1,2,1,1,2,1,3,1,1,2,2,1,2,2,1,1,1,1,1,2,1,2,1,2,2,1,2,1,2,1,1,2,1,2,2,1,1,1,1,1,1,1,2,2,2,1,2,2,2,1,2,1,1,2,2,2,2,1,2,1,1,3,2,2,1,1,1,2,1,2,1,1,1,1,2,3,1,1,3,2,1,1,1,1,1,1,1,1,3,2,2,1,2,2,1,1,1,1,1,3,1,2,1,2,3,1,2,2,1,2,2,2,3,2,2,3,1,2,1,2,1,1,1,1,2,3,3,1,1,2,2,1,1,1,2,1,2,1,1,3,1,2,2,1,1,1,1,2,1,1,1,1,1,1,2,1,1,2,1,2,2,1,2,1,1,2,2,2,2,1,2,2,1,2,2,2,1,2,1,1,1,1,1,1,2,1,1,2,1,2,1,1,2,2,2,2,2,1,2,1,1,3,2,1,1,2,2,2,2,1,3,1,2,2,3,3,1,1,1,1,1,1,1,1,2,1,2,1,1,1,2,1,1,1,1,2,1,1,1,2,2,2,1,3,1,1,3,2,1,2,3,2,1,2,1,1,2,1,1,1,1,1,1,1,1,1,1,2,2,2,1,1,1,1,1,2,3,1,2,2,1,2,3,3,1,2,1,1,2,2,2,1,1,1,2,1,1,1,2,1,1,2,1,1,2,2,1,1,1,2,2,1,2,1,1,1,1,2,1,1,1,1,2,1,1,2,1,2,1,2,1,1,2,3,1,1,2,1,2,1,1,1,1,2,1,3,1,1,2,3,2,1,1,1,2,1,2,1,2,1,1,1,2,2,2,1,1,2,1,1,1,2,1,1,2,1,2,1,2,2,2,1,2,1,1,1,2,2,1,2,1,1,1,1,2,3,1,2,2,1,1,1,1,2,1,1,2,1,2,1,1,3,2,2,1,1,3,1,3,2,1,1,1,2,1,2,1,1,1,2,1,1,1,2,1,2,2,1,2,1,2,1,2,1,1,1,1,2,1,2,2,1,2,2,2,1,3,1,2,2,1,2,1,2,2,2,1,2,2,1,2,1,2,2,1,1,1,1,1,2,2,3,1,1,1,2,1,3,1,1,2,1,2,2,2,1,1,1,2,1,2,3,1,2,1,3,1,1,1,1,2,1,1,1,1,1,1,1,2,1,2,1,2,2,1,2,1,2,1,1,1,2,1,1,2,2,2,2,1,1,2,1,1,2,2,2,1,1,1,1,1,1,1,2,1,2,2,2,1,2,1,2,3,2,1,3,1,2,1,1,1,1,1,2,2,1,2,1,1,1,2,2,2,1,1,1,1,1,1,2,2,1,2,1,1,2,2,1,1,2,1,2,1,1,3,2,1,1,1,2,2,2,1,1,1,1,1,2,1,1,1,1,1,2,2,1,1,1,2,1,1,2,1,1,2,1,1,1,1,2,1,2,2,2,2,2,1,2,2,1,2,1,2,1,3,2,2,1,2,2,2,1,2,2,2,2,1,2,2,2,1,3,1,2,2,2,3,1,2,3,1,2,1,1,3,2,3,3,1,1,1,1,1,2,2,2,1,2,1,2,1,2,2,1,1,1,2,1,1,2,1,1,1,2,1,1,1,2,2,1,1,1,2,1,2,1,2,2,1,2,2,2,1,2,1,1,1,1,2,1,1,1,1,1,1,2,2,3,2,2,1,1,3,1,1,1,1,2,1,1,1,1,1,2,1,3,1,1,2,1,1,1,1,1,1,2,2,1,1,1,2,2,1,1,3,1,1,2,1,2,2,2,3,1,3,1,1,2,2,2,1,2,2,1,1,1,1,1,1,1,1,1,1,2,2,2,2,1,2,2,2,2,3,3,2,2,1,1,1,1,1,1,1,1,2,1,1,1,2,1,2,1,1,2,2,2,2,1,2,2,2,1,1,2,2,3,1,2,2,1,1,2,2,1,1,1,2,2,1,2,1,2,1,2,2,2,1,2,1,1,1,1,1,3,1,2,2,1,1,1,3,2,1,1,2,1,2,2,2,1,2,2,1,2,2,1,1,1,2,1,1,1,2,2,1,2,2,1,2,1,2,1,2,2,2,1,1,1,1,2,3,1,1,2,2,2,1,1,2,1,2,1,2,1,2,1,1,2,2,2,1,1,1,2,1,1,2,2,2,2,2,2,2,2,1,1,2,1,2,2,1,1,1,2,1,2,1,1,1,1,1,1,3,2,1,1,1,2,1,2,2,2,1,3,2,3,2,1,1,1,2,3,1,3,1,2,2,1,2,2,2,1,2,2,2,2,2,2,3,1,2,1,1,2,2,1,1,2,1,1,2,2,1,1,1,1,2,2,2,1,1,2,1,1,1,1,1,2,1,1,2,2,3,2,2,1,2,2,2,1,2,2,2,2,1,1,2,1,1,2,2,2,1,3,1,2,2,1,1,2,1,1,1,1,1,2,1,1,2,1,1,2,1,1,3,1,2,1,1,1,1,2,1,2,1,1,1,1,1,1,2,1,1,2,1,1,1,1,2,1,2,2,2,2,1,1,1,1,1,1,1,2,2,2,2,2,2,1,1,2,1,1,1,1,2,1,2,1,2,1,2,2,2,1,1,1,1,1,1,1,1,1,2,1,1,1,2,1,1,2,3,1,1,1,1,1,2,3,1,1,1,2,1,2,2,2,1,2,1,1,2,2,1,2,2,2,1,1,2,2,2,3,1,2,2,1,1,1,1,1,1,1,1,1,1,1,1,2,1,2,1,2,2,1,3,1,1,2,1,2,1,2,1,1,1,3,1,3,2,1,1,1,1,2,1,3,2,2,2,1,1,2,1,1,2,1,1,1,3,1,1,1,2,1,2,1,1,1,2,1,1,1,1,2,1,1,1,1,2,1,2,1,1,2,1,1,1,2,1,1,1,1,1,2,2,1,2,2,1,1,3,3,1,1,2,1,1,2,1,2,1,1,1,1,3,2,1,1,1,2,1,1,2,1,1,2,3,2,1,2,3,1,1,1,2,2,1,2,2,1,1,3,1,2,2,1,1,2,2,1,2,2,2,1,2,1,1,2,1,2,1,1,1,1,2,1,1,1,2,1,1,1,1,1,1,1,1,2,2,1,3,3,1,1,3,2,2,1,1,1,1,2,1,1,2,2,1,1,1,2,1,3,1,1,3,2,2,2,1,2,1,1,2,1,1,1,1,2,1,1,2,1,1,2,1,1,2,1,2,1,2,1,1,1,1,1,2,1,2,1,1,1,1,1,1,3,1,2,1,1,1,1,1,1,3,1,2,2,2,1,1,3,2,1,1,2,2,2,1,2,2,1,3,2,2,2,3,2,2,2,1,1,1,2,1,2,1,1,3,2,1,1,2,1,1,1,2,1,1,2,1,1,1,2,1,2,1,1,1,2,1,1,2,1,2,2,2,1,2,1,1,2,2,1,1,2,1,1,1,1,1,2,2,3,1,1,2,2,1,3,2,2,1,1,2,1,1,1,2,1,2,2,1,1,2,2,2,2,1,2,2,3,1,2,1,2,1,2,1,1,2,1,2,1,1,1,1,1,1,3,2,2,2,2,2,1,2,3,1,1,1,1,3,3,1,1,2,2,1,1,1,3,2,1,1,3,2,1,2,1,1,2,1,2,1,1,1,1,1,2,1,1,2,2,1,1,1,1,1,2,1,2,2,2,1,2,2,2,3,2,2,1,2,2,1,2,1,1,1,1,2,3,1,2,1,1,1,1,1,3,2,1,1,2,1,1,1,2,1,2,1,1,1,2,2,1,2,2,1,1,2,2,1,2,1,3,3,1,1,1,2,2,2,2,1,2,2,1,1,2,1,2,2,2,1,2,1,2,1,1,2,1,1,1,1,2,1,1,1,2,1,1,1,1,1,1,2,1,1,3,2,2,2,2,1,1,1,2,1,1,1,1,1,1,1,2,1,2,2,1,2,1,1,1,1,2,1,2,1,1,2,1,2,1,2,1,2,1,1,1,2,2,2,1,2,2,2,2,1,1,2,2,1,2,2,1,3,1,1,2,2,1,2,1,1,1,1,1,1,2,2,2,3,2,1,2,2,1,1,1,1,1,1,1,2,1,1,2,2,2,2,1,1,1,2,1,2,1,1,2,2,2,2,2,1,2,2,2,2,3,1,3,1,1,1,2,3,1,2,1,2,3,2,1,1,1,1,2,1,1,1,2,2,1,2,1,2,2,1,1,2,1,1,1,2,3,1,2,2,3,2,1,2,2,2,2,2,1,2,1,2,1,1,1,1,2,1,1,2,1,1,1,2,2,1,2,3,2,1,1,1,1,1,3,2,1,1,1,2,1,2,1,3,2,1,3,1,2,1,1,3,2,1,1,1,2,1,2,2,1,1,1,1,2,1,2,1,2,1,2,1,1,2,2,1,3,1,3,1,1,2,1,1,1,2,2,1,2,2,2,1,1,2,2,1,2,1,1,1,1,1,1,1,2,2,1,2,2,2,1,2,1,3,2,2,2,1,3,1,2,2,1,2,2,3,2,2,1,3,1,1,2,2,2,3,1,1,2,1,2,3,1,1,1,1,1,1,3,1,1,2,3,2,2,2,2,1,1,1,1,1,2,1,2,1,2,2,2,2,1,1,1,1,1,1,3,1,1,2,2,2,2,2,2,1,3,1,3,2,1,1,2,1,2,2,2,1,2,2,2,1,1,1,2,2,1,2,1,1,2,1,2,1,3,2,1,1,2,2,3,2,2,1,2,1,1,1,2,2,1,1,1,1,2,1,1,2,1,2,1,2,3,2,1,1,2,1,1,1,2,1,1,1,1,2,1,1,1,1,1,2,1,3,1,1,2,2,2,2,2,2,3,1,2,1,2,1,1,1,1,1,1,2,1,2,1,2,1,1,2,1,1,2,1,1,1,2,1,2,3,3,3,2,1,1,2,1,2,3,1,1,2,2,1,2,1,2,2,1,1,1,1,1,1,2,1,1,2,1,1,1,1,3,1,2,1,1,1,1,2,1,3,1,1,1,2,2,2,1,2,2,1,2,1,1,2,1,1,1,1,1,1,1,1,1,1,1,1,1,1,1,2,3,1,1,3,2,2,1,2,1,2,1,1,1,2,2,1,2,1,1,1,3,1,1,1,2,2,1,1,1,2,2,1,1,1,2,2,2,1,1,1,2,1,1,1,3,2,2,1,1,1,2,2,2,2,1,3,2,1,3,1,1,1,1,2,1,1,1,3,2,2,2,1,2,1,2,1,1,1,2,1,1,3,3,1,2,1,2,1,2,1,2,2,1,1,1,2,1,1,2,2,1,3,1,1,2,1,1,1,3,1,1,1,1,1,2,2,2,2,2,1,1,1,2,1,1,1,3,3,1,2,1,1,2,1,1,2,1,1,2,2,1,1,1,1,2,1,1,1,2,1,2,2,2,2,1,2,2,2,1,1,1,1,1,1,2,1,2,1,1,1,2,1,2,1,2,1,1,2,2,1,1,1,2,1,2,1,2,2,1,1,1,2,1,2,1,2,1,1,1,3,2,1,1,1,2,3,2,2,1,1,1,2,1,2,1,1,1,2,2,1,2,1,2,2,1,1,1,2,1,1,1,1,2,2,2,2,2,2,2,3,1,2,1,1,1,2,2,2,3,2,1,2,1,1,2,1,3,1,1,2,2,2,1,1,2,2,1,2,2,1,2,1,1,1,2,3,3,1,2,1,2,1,3,1,1,1,2,1,2,2,2,1,2,1,2,1,2,2,2,1,1,1,1,1,2,2,1,3,2,2,2,1,1,1,1,1,1,1,1,1,1,2,1,1,3,1,2,1,1,2,1,1,2,1,1,1,1,1,2,2,1,1,2,1,1,2,1,1,1,1,1,3,2,2,1,1,1,1,2,1,1,2,1,1,2,1,1,2,1,1,1,1,2,1,2,2,1,1,2,1,1,2,2,2,1,1,1,2,1,1,1,1,1,1,2,2,1,1,1,2,1,1,2,2,1,2,2,2,2,1,1,1,1,1,2,1,2,2,1,1,2,3,2,3,1,1,2,2,2,1,2,1,1,1,1,1,1,1,1,1,1,3,1,1,2,3,2,1,2,1,1,2,1,1,1,1,1,1,2,2,1,2,1,2,1,1,1,2,1,1,1,2,1,1,1,1,2,2,1,2,2,2,1,2,1,1,1,1,1,1,1,1,1,2,1,2,2,1,2,1,1,1,2,2,2,1,1,2,1,3,2,1,1,1,1,3,1,2,2,2,1,1,1,1,1,2,1,3,1,1,2,1,2,1,1,2,2,1,2,2,2,1,1,1,1,1,1,2,1,1,1,1,2,2,1,2,2,1,2,1,1,1,1,1,3,2,2,3,2,2,1,1,2,1,1,2,1,1,1,2,2,2,2,1,2,1,2,1,3,1,2,1,1,1,1,1,1,1,1,1,2,1,1,2,1,1,2,2,1,1,2,1,1,1,1,1,2,2,3,2,1,1,2,2,2,2,1,1,2,1,1,1,1,1,1,1,2,1,1,1,1,2,1,2,1,1,2,2,1,2,1,1,3,1,1,2,1,1,2,2,1,3,2,2,1,1,1,1,1,1,1,2,1,3,1,1,3,2,2,1,1,2,1,1,2,1,1,1,2,1,1,1,1,1,1,2,1,2,1,2,1,1,2,1,1,2,1,2,2,1,2,1,1,2,2,1,2,1,2,2,2,2,2,2,3,1,3,2,1,1,2,1,2,1,2,2,1,1,2,3,2,2,2,1,1,1,1,2,2,2,2,2,1,1,2,1,1,1,1,1,2,1,1,1,1,1,1,1,2,2,1,1,1,2,1,1,3,1,1,2,2,1,1,2,1,1,1,1,3,1,2,1,1,1,1,2,1,1,2,2,1,2,2,1,2,1,3,1,2,2,2,1,1,1,1,2,1,1,2,2,2,1,1,3,1,1,2,2,1,2,1,2,1,1,1,1,1,1,2,2,2,2,1,1,2,1,1,2,2,1,1,1,2,1,1,1,2,1,1,2,1,3,2,1,1,1,2,2,1,2,1,2,2,2,1,2,2,1,2,1,2,1,1,2,3,1,1,1,2,1,1,2,1,1,1,1,2,1,1,1,2,3,2,2,1,2,2,2,2,1,1,1,1,2,1,1,1,1,1,1,1,1,1,2,1,3,2,1,1,2,1,1,1,2,2,1,2,2,1,2,2,1,1,2,2,1,3,1,2,1,1,2,2,1,1,1,2,1,2,2,2,1,2,1,1,2,1,1,2,1,2,1,1,1,2,3,2,1,1,1,2,2,1,1,2,1,2,1,1,1,2,2,1,1,1,2,2,3,1,2,2,1,1,1,2,1,1,1,1,2,1,2,3,2,1,1,3,2,2,2,2,1,2,2,2,2,2,1,1,1,1,1,1,3,2,2,1,1,3,1,1,1,2,1,2,1,1,1,1,1,1,1,3,1,1,1,1,2,1,1,1,1,1,2,3,1,1,1,1,2,1,1,1,1,1,1,1,3,2,1,2,1,1,1,2,1,1,1,1,1,1,2,1,1,2,2,2,2,1,2,1,3,2,2,2,1,1,1,2,2,2,2,1,2,1,3,2,1,1,2,1,2,1,1,1,1,1,2,1,2,1,2,2,1,1,1,1,1,2,3,1,1,1,2,2,2,2,2,1,2,1,2,2,1,3,1,2,2,3,2,1,1,1,1,1,1,1,1,2,1,1,1,1,2,2,2,2,1,2,1,1,1,1,1,2,1,2,1,2,1,2,2,2,2,1,1,3,1,1,2,2,1,3,1,1,1,2,1,1,2,2,1,2,1,1,3,1,1,2,1,1,1,2,1,3,1,2,1,3,1,2,1,1,1,2,1,2,3,1,1,1,1,1,1,1,2,1,3,1,1,2,1,1,1,1,2,1,1,1,1,1,1,2,2,2,2,1,1,2,2,2,1,1,1,2,2,3,2,2,1,1,1,2,2,2,1,1,2,1,2,2,1,2,1,2,1,2,2,2,2,1,2,1,1,1,1,1,2,2,2,1,1,1,1,1,1,2,1,1,1,2,1,1,2,1,1,1,1,1,2,2,1,2,2,1,1,2,1,2,2,1,2,1,1,1,1,1,1,2,1,1,1,1,1,1,2,2,1,1,1,1,1,2,2,3,2,1,2,2,1,2,2,1,1,2,1,1,1,2,2,2,2,1,2,3,1,1,1,1,1,1,2,1,1,1,1,1,1,2,2,2,2,2,1,2,3,1,2,1,2,2,2,1,2,1,2,1,1,1,1,2,1,1,2,2,1,3,1,1,1,1,1,2,1,1,2,3,2,1,1,1,2,2,1,2,2,2,2,1,1,2,1,2,1,1,2,2,1,1,1,1,1,2,1,2,1,2,2,1,1,2,2,1,2,2,1,1,1,1,1,1,2,1,1,3,2,1,1,2,2,1,2,1,1,3,1,1,1,1,1,1,2,1,1,2,2,3,2,1,1,2,1,1,1,2,1,1,2,2,2,1,3,1,2,2,3,3,1,1,2,1,1,2,2,1,2,2,1,2,1,2,1,3,2,3,2,2,1,2,2,2,1,2,2,2,1,1,2,1,3,2,1,1,2,1,1,2,1,1,1,1,2,1,1,2,2,2,2,1,1,2,2,2,2,1,1,1,1,2,1,1,1,2,2,1,1,1,3,1,1,2,1,2,2,2,2,1,2,2,1,1,3,1,1,2,2,2,1,1,1,1,2,1,1,1,1,2,1,1,1,1,2,2,2,1,1,1,1,1,1,1,2,1,1,1,1,1,1,1,1,2,3,2,1,1,1,1,3,1,1,2,2,1,1,2,2,1,3,2,1,1,2,2,2,1,1,1,2,3,1,2,1,1,3,1,2,1,2,1,2,1,1,1,1,3,1,1,1,1,1,1,1,1,1,1,1,2,1,1,2,1,3,1,1,2,1,1,1,1,1,2,1,1,1,1,2,1,2,3,1,1,1,1,1,2,2,1,2,1,2,2,1,1,1,3,2,1,1,1,2,3,1,1,1,1,2,2,1,1,1,1,1,1,2,1,1,1,2,1,1,2,2,1,1,1,1,1,1,1,1,3,1,2,1,2,1,1,1,2,3,2,1,1,1,1,2,1,3,1,2,2,2,2,2,2,3,1,1,1,2,1,1,3,1,2,3,2,1,2,3,3,1,2,1,1,1,1,1,1,3,1,2,2,1,1,3,1,2,1,2,1,1,1,3,3,1,1,1,2,3,1,1,2,2,1,2,2,1,1,2,1,1,1,2,3,1,2,2,1,3,1,2,1,1,3,1,1,2,1,2,1,1,2,1,1,1,2,1,1,1,1,2,1,2,1,2,1,1,1,1,3,1,1,1,3,1,1,1,1,1,1,2,2,2,1,1,1,2,2,2,1,2,1,1,2,1,3,1,2,2,1,1,2,1,1,1,1,1,2,2,2,3,2,1,1,2,1,1,1,2,1,1,1,1,2,2,1,2,1,1,1,1,2,1,1,1,1,1,2,2,1,1,3,1,1,1,2,2,2,1,1,2,1,2,1,1,2,1,1,1,1,2,1,2,1,2,2,2,1,2,1,2,3,1,2,1,1,2,2,1,2,2,1,2,2,3,2,1,1,1,2,1,2,2,2,1,2,1,1,3,2,1,1,2,1,2,2,1,1,1,2,1,1,1,1,1,2,1,1,1,2,1,3,1,2,1,2,1,1,2,1,3,1,2,1,2,2,2,1,1,2,1,2,2,2,2,1,1,3,2,2,1,1,2,1,2,1,1,1,2,1,2,1,1,1,1,1,2,1,2,2,2,2,1,1,1,1,3,1,1,2,2,2,1,2,1,1,1,1,1,2,1,1,1,1,2,2,1,1,1,3,1,2,1,1,2,1,1,2,1,2,2,1,3,1,1,1,1,2,1,1,1,2,3,1,1,1,1,1,1,1,2,1,1,1,1,2,2,1,1,1,1,1,2,2,2,2,2,1,1,2,1,1,2,1,3,1,2,1,2,1,1,1,3,1,3,1,1,1,1,2,2,2,2,2,1,2,1,2,2,2,2,1,2,1,1,1,2,1,3,2,2,1,1,1,2,1,1,1,1,1,1,2,2,2,1,2,2,1,2,1,1,2,3,2,1,1,2,2,2,2,1,2,2,1,2,2,2,2,1,2,1,2,2,1,2,2,3,1,2,1,1,3,1,1,2,1,2,1,1,1,1,1,2,3,2,2,1,1,1,2,1,1,1,2,2,2,2,1,2,1,2,1,2,1,1,2,1,1,1,3,2,1,1,1,1,2,1,2,2,2,1,1,2,1,1,1,2,1,2,1,3,2,1,2,1,2,1,1,1,3,1,1,1,1,1,2,1,2,1,2,2,1,2,1,2,1,2,1,1,1,1,2,1,1,3,1,1,2,2,3,2,1,2,1,1,3,2,3,1,1,1,2,1,1,3,1,1,1,3,2,1,1,1,2,1,1,2,1,2,1,2,2,2,1,1,3,1,2,1,1,1,1,1,1,1,3,1,1,3,1,1,1,2,2,1,3,2,1,2,2,1,1,2,1,2,1,2,1,1,2,1,1,1,2,2,1,2,1,2,1,2,1,2,2,1,1,2,1,1,2,2,1,1,2,2,2,1,2,1,1,2,2,1,2,2,1,1,1,1,2,2,1,1,1,1,2,1,2,1,1,1,1,1,1,3,1,2,3,2,1,1,1,1,2,1,3,2,2,1,2,2,2,1,2,1,2,2,1,3,1,1,2,2,1,1,1,1,2,3,1,2,1,2,2,1,2,3,3,1,1,2,1,2,1,1,1,1,2,3,1,2,1,3,2,1,2,2,1,1,2,1,2,3,1,1,2,1,2,1,2,2,2,2,1,2,2,1,2,1,1,1,1,2,2,2,1,1,1,3,1,2,2,2,1,2,1,2,1,2,2,1,1,2,1,1,1,1,2,1,1,1,2,1,1,1,1,1,2,2,1,1,1,1,1,2,1,1,2,1,1,1,1,2,2,2,1,2,1,2,2,2,2,2,1,2,2,2,2,1,2,1,1,1,1,1,1,1,2,2,1,1,1,1,2,3,1,2,1,2,1,1,1,3,1,1,2,1,1,1,1,3,2,2,3,1,1,2,1,1,2,1,1,1,1,3,2,2,1,2,1,2,2,3,1,1,3,1,1,2,2,2,3,1,2,1,1,1,1,1,2,2,1,2,1,1,1,2,1,1,1,2,1,1,3,2,1,2,1,2,1,2,1,1,2,2,2,1,1,2,2,1,1,2,1,2,1,2,2,2,2,2,1,1,1,1,1,1,1,2,1,1,1,1,3,1,2,1,1,1,1,1,1,1,1,1,1,1,1,1,2,1,1,1,1,1,2,1,1,1,1,1,2,1,2,1,1,1,2,1,1,1,1,1,1,1,1,2,2,1,1,1,1,1,3,1,3,2,1,2,1,2,1,1,2,1,1,2,2,3,2,1,1,3,2,2,1,1,2,1,2,1,1,3,1,1,2,1,1,1,1,1,2,2,1,2,3,2,1,2,2,2,2,3,1,3,1,1,2,1,2,1,1,1,1,2,2,1,1,2,1,2,1,2,2,2,2,1,3,1,2,1,1,1,1,1,2,2,1,1,3,2,2,2,2,3,1,2,2,1,1,1,1,1,2,1,3,1,2,2,2,1,2,1,1,2,1,1,1,3,2,1,1,2,1,1,2,2,2,1,2,1,2,3,2,1,1,2,2,2,1,1,1,1,2,1,3,3,1,2,2,1,1,2,1,1,1,2,2,2,1,1,2,1,1,2,1,1,2,1,2,2,1,2,3,1,1,3,1,2,1,3,1,2,2,1,2,1,2,1,1,2,2,2,1,2,2,2,1,1,1,2,1,2,2,1,1,2,1,1,2,2,2,2,2,3,1,1,1,1,1,3,1,3,2,2,1,2,1,1,2,1,1,1,1,1,2,1,1,2,2,2,1,1,1,1,2,2,3,1,1,2,2,2,1,1,3,1,1,3,1,1,2,2,2,1,3,2,2,2,2,1,1,3,2,2,2,1,1,1,1,1,2,1,1,2,2,2,2,1,1,1,1,2,1,1,2,1,2,2,1,2,1,1,2,1,1,3,1,1,2,2,2,1,1,1,1,2,1,2,2,2,1,2,2,2,3,1,2,1,2,1,1,2,2,1,1,1,1,1,1,1,1,1,1,1,1,1,1,1,1,1,2,2,2,2,1,1,1,1,1,1,1,2,2,2,2,2,1,2,1,1,1,1,1,1,1,1,2,1,1,2,2,1,2,2,1,2,1,1,1,2,1,1,1,2,2,1,2,1,1,1,1,1,2,1,3,2,1,2,1,1,1,1,2,1,2,1,1,1,2,2,1,3,2,1,1,2,1,2,2,1,1,2,1,3,1,1,1,1,3,2,2,1,1,2,1,2,2,1,2,2,1,1,1,1,1,1,1,1,2,2,3,2,1,2,1,1,1,1,2,2,1,2,1,1,2,1,2,1,1,1,1,1,2,2,1,1,1,2,1,2,2,1,1,1,1,1,1,2,1,1,2,1,1,3,2,2,1,1,2,2,2,1,2,3,2,1,2,1,2,1,1,1,3,2,1,1,2,2,1,1,1,1,1,2,2,1,1,1,1,1,1,1,1,1,1,2,1,2,1,1,2,1,1,2,2,3,1,1,1,1,1,1,1,1,1,2,1,1,1,1,2,1,1,1,1,3,2,1,1,2,1,2,2,2,1,3,1,1,1,1,1,2,1,1,3,3,1,2,2,3,2,2,2,1,1,3,2,3,2,2,1,1,2,1,2,1,2,1,3,1,2,1,2,1,1,1,2,1,2,1,2,1,1,1,2,1,2,2,1,1,1,2,1,1,2,2,2,150.190736
2,1,2,2,2,2,1,3,1,3,1,1,1,1,2,1,1,3,1,1,1,2,3,1,2,1,2,1,1,2,1,1,2,1,1,2,1,1,2,1,2,2,1,1,1,1,3,1,1,2,3,2,2,3,3,1,2,1,2,2,1,2,1,1,1,2,2,2,2,3,2,1,1,1,1,1,1,3,1,2,1,2,2,2,2,1,2,2,1,2,1,1,2,2,2,2,1,2,1,3,1,1,1,2,2,1,2,2,3,1,2,2,2,1,1,1,1,1,2,2,2,2,2,2,1,1,1,1,1,1,2,2,3,2,1,3,2,1,1,1,2,2,2,2,2,2,2,2,1,2,3,2,3,2,2,1,3,1,1,1,2,1,2,1,1,2,3,1,2,2,1,2,1,2,1,1,3,2,2,3,1,2,1,1,1,1,3,1,1,2,1,1,1,1,1,1,1,2,1,1,2,2,3,2,1,1,2,2,1,2,1,1,2,3,1,1,2,2,1,1,1,1,3,1,3,2,2,3,2,2,2,2,1,1,1,1,1,1,3,2,1,1,2,2,1,1,1,1,1,1,1,1,2,2,1,1,1,1,1,2,3,1,2,1,2,2,1,3,1,1,1,1,1,2,2,2,1,1,2,2,1,1,2,2,1,1,2,1,1,1,1,1,1,1,2,1,2,2,1,1,1,2,2,2,1,1,1,1,1,2,1,1,1,2,2,1,2,1,2,1,1,1,1,1,3,1,2,2,1,2,2,3,2,1,2,2,1,2,1,1,1,2,1,1,1,1,2,1,1,2,2,2,1,2,2,2,2,2,1,1,2,1,2,1,1,2,3,1,2,1,2,1,1,1,2,3,1,1,2,1,1,2,1,1,1,1,2,2,1,1,2,1,1,1,1,3,1,1,3,2,3,1,1,3,2,1,1,1,2,2,1,2,1,1,3,1,1,1,2,2,1,2,1,1,2,1,1,2,3,1,2,2,1,2,2,2,2,1,1,2,1,2,1,2,1,3,1,1,3,2,1,1,2,1,2,1,2,2,1,2,1,1,1,1,2,2,1,1,2,1,2,2,3,1,1,2,2,2,1,2,2,1,2,2,3,2,2,2,1,1,1,1,1,2,1,1,1,1,2,2,2,2,2,1,1,2,3,3,1,1,2,2,1,1,1,1,2,1,1,1,2,1,2,2,2,2,1,1,2,1,1,2,1,2,1,1,1,2,1,1,2,1,2,1,2,1,1,1,1,1,2,1,1,1,3,1,1,1,1,3,1,2,1,1,2,1,2,2,1,1,2,1,2,2,3,2,3,2,2,1,2,1,1,1,1,1,1,2,1,1,2,1,3,1,1,1,2,1,1,1,2,1,2,1,1,1,1,2,2,1,1,2,1,2,1,1,1,1,1,2,1,1,1,2,2,1,2,2,1,1,1,1,2,1,2,1,2,2,2,2,1,1,1,2,3,1,2,1,1,1,1,2,1,1,1,1,1,1,2,2,1,1,1,2,1,3,1,2,1,1,3,2,1,2,3,2,2,1,1,3,2,1,2,1,1,2,2,1,1,1,1,2,1,1,2,1,1,1,2,2,1,1,3,1,1,1,1,3,2,2,1,3,2,1,1,1,2,2,2,2,1,2,1,1,1,3,1,1,3,2,2,1,2,2,2,1,2,2,1,1,2,1,1,1,2,2,1,1,1,2,2,3,2,1,2,1,2,1,1,1,1,2,1,1,1,2,1,1,2,2,2,1,2,1,1,2,1,2,1,3,2,1,2,1,1,1,2,1,1,2,2,3,1,2,1,2,2,1,1,1,2,1,1,2,2,1,2,1,2,1,1,2,1,1,2,1,1,1,1,2,1,2,1,1,1,2,2,1,1,1,1,1,3,2,1,1,1,1,1,2,1,1,2,2,1,1,1,2,3,3,3,1,1,2,2,1,2,1,2,1,1,1,1,2,3,1,2,1,2,1,1,2,1,3,1,1,1,1,2,1,1,1,2,3,3,1,2,1,1,2,2,2,1,2,1,3,2,2,1,2,2,1,1,1,1,2,2,1,1,1,2,1,1,3,1,2,2,1,2,1,1,1,1,2,2,2,2,3,1,1,2,3,1,1,2,2,1,1,1,2,1,2,2,1,2,1,3,2,2,2,1,1,1,2,2,1,2,1,2,2,1,3,2,1,1,1,1,1,3,2,1,1,2,1,2,1,1,1,1,1,2,2,1,1,2,2,1,1,2,2,1,3,2,1,1,2,1,1,1,1,2,2,1,1,2,3,1,1,1,1,1,1,1,1,1,2,1,1,2,2,2,2,1,1,2,1,1,1,1,2,1,2,2,1,1,3,1,2,2,2,1,2,1,1,1,1,2,1,1,2,2,2,1,2,2,2,2,1,2,2,1,1,1,1,2,3,1,2,2,1,3,2,1,2,1,2,1,1,1,2,1,3,2,1,1,2,1,2,1,2,2,1,1,2,1,1,1,1,1,2,1,2,1,2,2,1,1,1,2,1,1,1,2,1,1,1,2,1,1,1,1,2,1,2,2,2,1,1,2,3,1,1,1,2,1,1,1,1,2,1,2,1,2,1,2,1,3,2,2,1,3,1,2,2,1,3,1,2,1,1,2,1,2,3,2,2,1,2,2,2,1,3,2,1,2,1,1,1,2,2,1,3,1,2,2,1,1,2,2,1,1,1,2,2,2,2,1,1,1,1,1,2,2,3,2,2,1,1,1,1,1,1,1,1,1,1,2,2,1,1,2,1,2,1,1,1,2,1,2,2,1,1,2,1,1,1,1,2,1,1,1,1,2,2,2,3,2,2,2,1,1,2,1,1,3,2,1,1,1,3,1,2,1,1,1,2,1,2,2,1,1,2,1,1,2,1,2,2,1,2,2,2,2,2,1,1,1,1,1,2,1,1,2,2,1,1,2,1,1,1,1,1,1,2,3,1,2,1,3,2,2,1,2,2,1,2,1,1,1,1,2,2,1,2,2,3,1,1,2,1,1,1,3,1,1,1,2,1,1,1,2,1,1,2,1,1,1,2,1,1,1,1,1,2,1,2,1,1,1,1,2,3,1,2,1,1,1,1,1,2,1,1,1,1,2,1,2,1,1,3,1,2,1,2,2,2,1,1,2,2,3,3,1,1,2,1,1,1,2,1,2,1,1,2,1,2,1,1,1,2,1,3,1,1,2,2,1,1,1,1,1,1,1,2,1,1,1,1,1,1,1,2,1,1,2,1,1,2,1,2,2,3,1,2,1,2,1,1,1,1,2,1,1,3,1,1,1,1,1,1,2,1,2,1,3,1,3,1,2,1,1,1,1,2,1,2,1,3,2,1,2,1,2,1,1,2,2,1,1,1,2,2,1,1,1,1,1,3,2,2,1,2,2,2,2,2,1,2,3,1,2,1,1,2,1,1,2,1,1,2,1,3,1,2,1,2,2,2,2,2,2,3,1,2,3,2,2,3,1,1,2,1,2,1,3,2,1,1,2,1,1,1,2,2,2,1,1,3,1,1,2,2,1,1,2,1,3,1,1,2,2,1,1,1,2,1,1,1,1,1,1,1,1,2,2,1,2,1,3,1,1,2,2,1,1,1,1,3,1,1,1,1,2,1,1,1,1,1,1,1,3,1,1,1,1,2,1,2,1,1,3,1,1,2,1,1,1,1,2,3,1,1,1,1,1,2,1,2,1,2,1,1,1,2,1,2,2,2,1,1,2,2,1,3,2,2,1,2,1,2,1,1,2,3,1,1,2,1,1,1,3,1,2,1,1,2,2,2,1,3,1,1,2,2,1,1,2,2,1,2,2,1,2,1,1,2,1,2,1,1,1,3,1,1,3,1,3,2,2,1,1,2,1,2,1,2,2,2,1,1,2,2,1,1,1,2,2,1,2,2,1,1,1,1,3,2,2,1,2,2,1,1,1,3,3,1,1,2,2,1,2,1,1,2,2,1,1,1,2,2,1,2,2,1,1,1,1,1,2,1,3,2,1,2,2,1,1,1,1,1,3,1,3,2,2,1,1,1,1,1,1,2,1,2,1,1,2,1,2,1,1,1,2,2,1,1,2,2,3,1,1,2,2,1,2,1,2,1,1,1,1,2,1,1,1,1,3,1,1,2,2,1,2,1,1,1,1,3,2,2,1,1,2,2,1,2,2,1,2,1,1,2,1,1,1,2,1,1,2,2,3,3,1,1,2,2,3,3,2,1,2,1,2,2,2,2,1,1,1,1,1,1,2,3,1,1,1,2,1,1,2,2,2,2,2,1,1,1,1,2,2,2,3,1,2,1,1,1,3,2,3,2,1,1,1,3,1,1,2,1,2,1,1,2,2,1,2,2,1,1,1,2,1,2,2,1,1,1,1,1,1,3,2,1,2,1,2,1,1,1,1,2,1,2,2,1,1,2,1,2,1,2,1,1,1,1,2,1,1,1,1,1,2,1,1,1,2,1,2,3,1,1,2,2,2,2,1,1,1,1,2,1,2,1,2,1,1,1,2,1,2,1,3,2,2,1,1,1,1,1,1,1,1,2,1,3,2,1,1,3,1,2,2,1,2,2,2,3,1,1,1,1,1,3,1,3,2,2,1,1,1,2,2,1,3,3,1,2,3,3,2,1,2,2,2,1,1,2,1,2,2,1,3,2,2,1,2,1,2,2,1,2,1,1,2,1,1,1,2,1,1,2,1,1,2,1,3,2,2,1,1,1,2,1,2,1,2,1,1,2,1,3,1,1,1,1,1,2,1,1,1,2,2,1,1,1,2,2,1,1,1,2,2,1,1,2,1,1,2,2,3,1,1,1,3,2,2,2,1,1,3,1,1,1,2,1,1,1,1,1,1,1,2,1,1,2,1,3,1,2,1,1,2,2,1,1,1,1,1,1,1,2,1,3,1,1,2,1,2,2,1,1,2,2,2,1,2,1,1,2,2,2,1,2,2,2,1,1,2,2,1,1,1,3,1,2,2,1,2,1,1,1,2,2,1,1,3,1,1,1,2,1,2,1,2,1,2,2,2,1,1,1,3,1,2,1,1,3,1,2,1,3,2,2,2,1,2,2,2,1,2,2,1,1,2,2,2,1,2,3,1,1,1,2,1,1,2,2,1,2,2,2,2,3,1,1,1,2,2,2,2,2,1,1,1,2,1,3,1,1,1,2,3,3,1,1,2,1,1,1,1,2,3,2,1,2,1,1,1,1,2,1,1,1,2,1,2,2,1,1,2,1,3,1,1,3,1,3,1,1,1,1,1,3,1,1,1,2,2,1,2,1,1,2,2,1,1,2,3,2,1,1,1,2,1,2,2,2,1,1,1,1,1,1,1,2,1,1,1,1,2,1,1,1,2,2,3,2,2,1,1,1,1,1,1,2,1,2,2,1,1,2,1,2,1,2,2,1,2,1,2,2,1,2,2,2,2,3,1,1,2,1,2,2,1,2,2,1,2,2,2,1,1,2,1,1,1,1,1,2,2,1,2,1,2,2,2,1,2,1,1,1,1,2,2,1,2,1,3,1,3,1,1,3,2,2,1,1,2,2,1,1,2,1,1,1,1,2,3,1,2,1,2,1,1,1,1,2,1,1,1,1,1,2,1,1,1,2,2,2,1,2,2,1,1,2,2,1,1,3,1,1,2,1,1,1,2,1,1,1,3,3,2,2,1,2,1,2,1,1,2,2,1,1,1,2,2,2,2,1,1,1,2,1,1,2,2,1,2,1,2,2,1,1,1,1,1,1,1,2,1,1,2,3,1,2,1,1,2,2,1,1,1,2,1,1,2,1,2,2,1,1,1,1,1,3,2,1,2,1,2,1,2,2,2,2,2,1,2,2,1,1,1,2,2,2,1,2,1,1,1,1,2,1,2,2,1,1,2,1,2,2,1,2,2,2,3,2,2,2,2,2,2,2,1,2,1,1,2,1,1,1,2,2,2,2,2,2,1,2,1,1,1,1,1,2,1,1,2,2,1,1,1,1,2,3,1,2,1,3,1,1,1,1,2,2,3,1,1,2,1,1,2,2,2,1,2,2,2,1,1,2,1,1,1,2,1,1,1,1,1,1,3,1,3,2,1,1,2,1,1,1,1,2,1,1,2,2,1,1,2,2,1,2,2,1,1,2,2,1,1,2,1,1,2,1,1,3,2,2,1,3,1,2,2,1,1,1,1,1,2,1,1,1,2,1,2,1,1,1,1,1,2,1,2,1,1,1,1,2,1,2,1,1,1,1,1,1,3,2,2,2,1,1,1,1,3,1,2,1,2,1,1,1,1,2,3,2,1,2,1,1,2,2,1,2,2,1,1,1,2,2,1,2,3,1,3,1,3,1,2,1,2,1,1,1,1,1,2,1,1,2,1,2,1,2,2,1,2,2,3,3,2,1,1,2,2,1,1,1,2,1,1,1,2,1,3,2,1,2,2,1,1,2,1,1,1,2,2,2,1,1,1,1,1,1,3,1,1,1,2,1,1,1,1,2,2,1,2,1,1,2,3,2,1,1,2,1,2,1,1,1,3,1,2,1,2,1,2,1,1,1,1,1,1,1,1,2,2,1,2,2,1,1,1,2,2,1,1,2,2,1,1,1,1,2,2,1,1,1,1,2,1,1,1,2,2,2,1,2,1,1,2,3,3,2,2,1,1,2,1,2,1,1,1,1,1,3,3,2,1,1,2,1,2,2,2,1,1,3,1,1,3,1,1,1,2,1,2,2,1,2,1,3,2,2,1,1,3,3,1,1,1,2,2,2,1,1,2,1,1,1,1,2,2,2,1,2,1,1,3,1,3,1,2,2,1,1,1,1,1,1,2,2,2,1,1,2,2,1,2,2,1,1,1,1,1,1,1,1,1,2,1,2,2,1,1,1,1,2,1,3,2,2,2,1,1,1,2,2,2,2,1,1,2,1,1,2,3,2,2,2,2,2,2,1,2,1,1,1,1,1,1,1,2,1,1,3,1,1,2,1,2,1,1,2,1,1,2,1,1,2,2,1,1,2,2,1,1,1,1,1,3,1,2,2,2,2,2,2,2,1,1,2,1,1,2,2,3,2,2,2,1,2,2,1,1,2,1,1,2,1,1,3,2,1,1,2,2,1,2,2,2,1,1,1,2,3,1,3,1,2,2,1,1,1,1,1,1,2,1,2,1,2,1,2,2,2,3,2,2,2,2,1,1,1,2,1,2,1,2,1,1,1,1,2,1,2,1,2,2,2,2,1,1,1,3,2,1,1,1,1,1,2,2,1,1,2,2,2,2,2,1,2,1,1,1,1,2,2,3,1,3,1,2,2,2,1,3,2,3,1,1,2,2,1,2,1,1,3,1,1,1,2,2,1,2,1,2,1,2,1,3,2,1,1,3,1,1,2,1,2,1,2,1,2,1,1,1,2,1,2,1,2,3,1,1,1,2,1,1,3,1,2,2,1,2,1,1,2,1,1,1,2,1,1,2,3,1,1,1,1,1,2,1,1,1,1,1,1,1,1,1,1,2,2,1,1,2,1,2,1,1,1,1,1,2,1,2,1,1,1,2,2,2,3,1,1,2,1,1,1,2,1,2,2,1,2,1,2,2,1,1,2,1,1,2,1,1,1,1,1,1,2,1,1,1,1,3,1,1,1,3,1,1,1,1,2,1,1,1,3,1,1,2,1,2,2,1,1,3,2,2,2,2,2,1,1,2,1,1,3,2,2,1,1,1,1,1,1,2,2,2,3,2,2,1,2,1,2,1,1,1,1,1,2,2,2,1,1,3,1,1,1,2,1,2,1,1,1,2,2,1,1,1,1,1,2,1,2,1,1,2,1,1,1,1,3,2,2,1,1,3,2,1,1,2,1,1,1,1,1,1,2,3,2,2,1,2,2,2,2,2,1,1,1,2,2,1,2,1,2,1,1,2,1,1,2,1,1,2,1,1,2,2,2,1,2,2,1,1,2,2,1,3,2,1,3,2,2,1,1,1,1,1,2,2,1,2,1,2,3,1,1,1,1,1,1,1,2,1,2,1,1,2,1,1,2,2,1,2,1,1,2,3,1,1,2,1,1,2,1,1,1,2,1,1,1,3,1,1,2,2,1,1,2,1,1,2,1,1,2,1,2,2,2,1,1,1,3,1,1,2,1,1,2,2,1,1,3,1,1,1,2,1,1,2,2,2,1,1,1,1,1,1,1,1,1,1,2,1,1,1,1,1,1,2,1,2,1,2,2,2,1,2,1,3,1,1,1,2,1,1,1,1,1,1,1,1,2,2,2,2,2,1,1,1,1,1,1,1,2,1,1,2,2,2,2,2,2,2,1,1,1,2,1,1,3,1,3,1,2,2,1,1,1,1,1,1,2,2,1,2,1,2,1,1,1,1,2,1,2,2,2,1,2,1,2,1,1,2,1,1,2,1,1,1,2,1,1,3,1,2,1,1,1,1,3,1,1,2,3,1,2,1,1,1,2,2,2,1,1,2,2,1,1,3,1,1,1,2,1,3,1,2,1,1,1,1,2,1,1,1,1,1,2,2,1,1,3,2,2,1,1,2,1,3,1,2,1,2,1,1,2,2,1,1,1,1,1,2,2,2,1,1,2,1,3,1,1,2,2,1,2,2,1,1,1,2,1,2,1,1,2,2,1,1,1,1,2,1,1,1,1,1,1,1,2,1,1,2,2,3,1,1,1,2,2,2,1,2,2,2,1,1,2,3,2,3,1,3,1,1,2,1,1,1,1,1,1,3,1,1,1,1,1,2,3,2,1,2,2,2,1,1,3,1,2,1,1,1,1,1,1,3,2,1,2,2,2,1,3,2,1,3,1,1,2,2,2,1,1,1,2,2,2,1,1,1,1,1,3,1,1,3,1,2,2,1,2,2,2,1,1,2,1,1,1,1,2,1,1,2,1,1,2,2,1,1,2,2,2,1,1,2,1,1,1,1,2,1,2,2,2,1,2,2,1,1,1,1,1,2,1,2,1,1,1,2,1,2,1,1,2,2,1,1,1,2,2,2,1,3,2,1,2,1,2,2,2,2,1,3,2,2,1,2,1,2,1,1,1,1,2,1,1,2,1,2,2,1,2,2,1,1,2,2,2,1,2,1,1,1,1,1,1,1,2,2,1,2,2,2,1,2,1,2,2,1,1,1,1,2,2,2,2,3,1,1,1,2,1,1,2,1,1,1,2,1,1,1,3,1,1,1,1,1,2,2,2,1,2,1,2,2,1,1,2,1,2,2,1,1,2,1,2,1,2,1,1,2,2,1,3,2,1,1,1,2,2,2,1,2,1,1,3,1,2,1,2,2,1,1,1,1,2,2,2,1,1,1,1,1,2,3,1,1,1,3,1,2,1,3,1,1,3,1,3,1,1,1,1,2,1,3,2,3,1,2,1,2,2,1,1,1,1,2,2,2,3,1,1,1,2,1,1,1,1,2,1,2,1,1,2,1,1,2,1,2,3,2,1,1,1,1,3,2,3,2,1,1,1,2,1,1,1,1,2,1,2,2,2,1,2,2,2,1,2,2,1,1,2,2,2,1,1,2,2,1,1,2,2,3,1,1,1,2,2,1,2,1,1,1,2,2,2,1,3,2,2,2,1,1,1,2,1,2,1,1,1,1,1,1,1,2,2,1,1,2,2,1,2,2,1,1,1,1,1,1,1,1,2,2,1,2,1,1,1,1,2,1,2,3,1,1,1,1,2,2,1,1,1,1,1,1,1,1,1,1,1,1,1,1,1,1,1,1,1,1,1,1,2,1,1,1,2,1,2,1,2,1,1,1,1,1,2,1,1,1,1,1,1,1,1,2,1,1,1,1,1,1,1,1,1,2,2,1,1,2,2,2,1,1,2,2,2,3,1,2,2,2,1,1,2,1,2,2,2,3,2,1,2,2,2,2,1,2,3,1,1,1,1,1,2,3,2,1,2,1,1,1,1,2,1,2,2,2,2,1,1,1,2,2,3,1,1,1,1,3,1,1,3,2,1,2,3,2,1,3,1,1,1,2,2,2,2,2,1,2,2,1,2,1,1,1,2,1,1,2,1,1,1,2,2,2,1,1,2,1,1,1,2,1,1,1,1,2,2,1,1,2,2,1,2,2,2,1,1,1,2,2,1,1,3,1,2,1,3,2,1,2,2,1,1,1,1,1,1,1,1,1,1,2,1,2,1,2,2,3,2,1,1,1,1,2,2,1,1,1,1,2,2,1,3,1,1,2,2,1,1,3,1,1,1,3,2,2,1,1,1,2,1,2,1,2,1,1,2,2,3,1,1,1,1,1,1,1,1,1,1,2,1,2,1,1,1,1,1,2,1,1,1,1,2,1,1,2,2,2,2,1,3,2,1,3,2,2,1,1,2,1,2,2,2,1,1,2,1,2,1,2,2,2,2,2,3,1,1,2,2,1,1,2,2,1,3,1,1,1,1,2,1,2,1,2,2,2,2,3,2,3,1,2,2,1,1,2,1,1,1,2,1,1,2,1,2,2,1,2,1,1,2,1,2,2,2,1,1,2,2,2,1,1,1,1,1,1,1,1,1,2,2,2,1,1,3,2,2,1,1,2,1,1,1,1,2,2,1,1,3,2,3,2,1,1,1,3,1,2,1,1,1,2,1,2,1,1,2,3,2,1,2,2,3,2,1,1,1,2,3,1,1,1,1,1,1,2,2,1,2,1,1,2,1,1,1,1,1,2,2,1,2,2,1,2,1,1,2,1,1,1,2,1,2,1,1,2,1,1,1,1,2,2,1,1,1,2,3,1,2,2,2,1,2,1,1,1,3,2,2,1,2,1,1,3,1,1,2,3,2,1,1,2,1,1,3,2,1,1,1,1,1,3,1,2,1,1,1,1,2,2,1,1,2,1,1,2,2,1,1,1,1,2,1,2,1,1,1,2,1,2,1,3,1,2,2,2,3,1,2,2,1,1,2,2,1,2,1,2,1,1,2,2,1,2,2,3,1,2,1,1,2,2,1,2,2,1,2,2,1,1,1,2,2,1,2,1,1,2,2,1,2,1,1,1,1,2,3,2,1,2,1,2,2,1,2,1,1,1,1,1,1,1,2,1,2,2,1,2,1,1,2,1,1,1,1,1,1,1,2,1,1,2,1,1,1,1,2,2,2,2,1,1,1,1,3,2,1,2,1,1,3,1,2,1,1,2,1,2,2,2,1,1,3,1,3,1,1,1,1,2,2,2,2,1,2,1,1,1,1,1,3,2,2,1,1,2,2,2,2,1,1,1,1,1,1,1,1,1,1,1,1,1,1,2,1,1,2,2,3,2,1,3,1,2,1,2,1,3,1,1,2,1,1,2,1,1,2,1,3,1,1,2,2,2,2,1,1,1,1,1,2,1,2,2,2,1,2,3,2,3,1,2,1,2,1,2,1,1,1,1,1,1,2,2,2,1,1,1,3,2,2,1,2,1,1,1,1,1,2,2,2,2,1,1,1,2,1,1,1,2,1,3,1,1,2,1,1,2,1,2,1,1,1,2,1,1,1,2,3,1,2,1,1,1,1,3,2,1,1,1,1,1,2,1,1,1,2,1,3,2,1,2,2,1,2,1,1,1,1,2,1,1,2,3,2,2,1,3,2,1,2,2,1,2,1,2,2,2,2,1,1,1,1,1,1,2,1,1,2,1,2,2,1,2,1,1,2,1,2,2,2,3,2,1,2,1,3,1,2,2,2,1,2,2,2,2,1,2,2,1,1,1,2,2,1,3,1,1,2,1,2,1,1,1,1,2,1,1,2,1,1,1,3,1,1,1,1,1,2,1,2,2,1,1,2,2,1,1,1,2,1,1,1,1,1,1,2,1,2,1,2,1,1,1,1,1,1,2,1,1,1,2,2,1,1,1,1,2,3,1,2,2,1,1,1,1,1,2,2,1,1,2,2,2,2,2,1,1,2,2,1,1,1,1,1,2,1,2,1,2,1,3,1,2,2,3,3,1,1,1,1,2,3,1,1,2,2,1,2,1,1,2,1,2,1,1,1,2,1,1,2,1,1,2,1,1,2,1,2,1,2,2,2,2,2,2,2,1,1,2,2,2,1,2,2,2,2,2,2,1,1,1,1,2,1,1,1,1,1,2,1,1,2,2,1,2,3,2,1,1,2,1,1,1,1,2,2,1,3,1,1,1,1,1,1,1,2,1,3,1,3,2,2,1,1,1,2,1,2,1,2,1,3,2,3,1,1,1,3,2,2,2,1,1,1,2,1,1,1,2,2,1,2,3,1,1,2,1,1,2,2,1,1,1,1,2,1,2,2,1,2,1,1,1,2,2,2,2,1,1,3,2,2,2,1,1,1,1,1,1,1,2,1,1,2,1,1,1,1,1,1,1,1,2,1,2,2,1,1,1,1,1,1,1,1,1,1,1,1,1,2,2,2,2,3,2,1,1,2,2,1,2,1,1,2,2,1,1,3,1,1,1,2,2,2,2,2,1,1,1,3,1,1,1,1,2,1,3,2,2,2,1,2,2,1,1,1,2,1,1,1,2,2,2,1,2,1,1,2,1,2,2,1,2,1,2,2,2,2,2,1,1,2,1,1,1,1,1,1,2,3,1,1,1,1,1,1,1,1,1,2,3,2,3,2,1,2,2,2,1,2,3,2,1,2,2,1,2,1,1,1,2,1,2,2,2,1,1,2,2,2,2,2,2,1,1,1,1,1,3,1,1,2,1,1,1,1,1,1,2,2,2,1,1,1,1,1,2,1,1,1,1,1,1,1,2,2,2,2,2,1,2,2,2,3,2,1,3,2,3,1,1,1,2,2,1,1,1,1,1,2,2,2,1,1,1,1,1,1,1,1,3,1,1,2,1,1,2,3,2,2,2,1,2,1,1,1,2,1,2,1,1,1,1,1,1,2,1,1,1,2,2,1,1,1,1,1,1,2,1,1,1,2,1,2,1,2,1,1,1,1,1,1,1,1,1,1,1,2,1,1,2,1,1,1,1,2,1,1,1,1,2,2,2,1,1,3,2,1,1,1,2,2,2,1,1,1,2,2,1,2,1,1,1,1,1,1,1,2,1,1,3,1,1,2,2,1,2,1,2,1,1,1,3,2,1,1,1,2,1,1,2,2,2,3,2,1,1,2,1,2,1,3,1,2,2,1,2,2,2,1,1,2,2,1,1,1,1,2,1,2,1,2,1,1,1,1,1,1,2,2,1,1,1,2,2,1,1,1,1,1,1,1,1,1,2,2,1,1,2,2,1,2,2,1,2,2,1,1,3,1,2,1,2,1,1,1,3,2,1,1,1,1,1,1,2,1,1,1,2,1,2,1,2,1,2,3,1,1,1,3,1,1,2,1,1,1,1,2,3,1,1,2,1,2,2,3,1,1,1,1,3,1,2,1,2,1,2,2,1,3,2,2,1,2,1,1,1,1,2,3,1,1,2,2,1,1,1,2,1,1,2,2,2,1,1,2,3,3,1,1,1,2,2,2,2,1,2,1,1,1,2,1,2,2,1,2,1,1,2,2,1,2,1,1,1,1,2,1,1,3,2,1,3,1,1,1,1,1,1,1,1,1,2,1,2,1,1,1,3,2,1,2,2,3,1,1,1,1,1,3,2,2,2,2,2,2,1,1,1,2,1,1,1,1,2,1,1,1,2,2,2,2,2,1,2,1,1,2,1,2,2,2,2,1,1,1,2,1,2,1,1,2,1,2,1,2,2,1,1,2,2,2,2,2,1,2,2,2,2,1,1,2,2,1,2,1,2,1,1,1,1,1,1,1,1,2,1,1,1,3,1,1,1,1,1,1,2,2,1,1,3,1,1,2,2,1,2,1,2,2,1,1,1,1,2,1,2,1,1,2,1,2,1,1,2,1,2,3,1,1,2,1,1,2,2,1,1,1,2,1,1,1,1,1,2,1,2,2,1,2,1,1,1,2,1,2,1,1,2,2,1,2,1,1,1,2,2,2,2,2,1,2,1,1,2,1,2,2,2,2,1,1,1,1,1,1,2,1,1,3,2,1,3,2,1,2,2,2,1,1,1,2,1,2,1,1,1,1,2,2,1,1,1,1,2,2,3,2,1,2,2,1,1,1,1,2,1,2,1,1,2,2,2,1,1,1,3,2,3,1,1,1,2,2,3,1,2,3,1,1,2,3,1,2,1,1,1,1,2,2,3,1,1,1,2,1,1,1,2,1,2,2,2,2,1,2,1,1,2,1,1,1,2,2,2,1,2,1,1,1,1,1,1,1,2,2,2,2,2,3,2,1,1,1,1,1,1,1,1,2,1,1,1,1,1,3,1,3,2,2,1,2,1,1,1,1,1,2,1,2,3,1,2,1,1,2,2,1,1,1,1,1,2,2,1,1,2,2,1,1,1,1,1,1,1,1,1,2,1,1,1,1,2,2,2,2,1,1,2,1,1,3,2,1,1,2,2,1,2,2,2,2,1,1,2,1,2,1,1,1,1,1,1,1,3,2,1,2,2,1,1,1,1,2,1,2,1,3,3,2,1,1,1,2,1,1,2,1,1,2,2,1,2,2,2,3,1,2,1,1,3,1,1,2,1,1,3,1,1,2,1,1,1,2,2,1,1,2,3,2,2,1,2,2,1,1,1,2,2,2,2,2,2,1,2,1,2,2,1,2,2,2,2,1,1,1,1,1,1,1,1,1,1,2,1,2,1,1,2,1,3,2,2,2,2,1,1,1,3,2,2,1,1,1,1,2,3,2,1,1,2,2,2,2,1,3,1,3,1,1,2,1,2,1,1,1,2,1,2,1,3,2,2,1,2,1,1,2,3,1,1,1,1,1,2,1,1,2,2,1,2,1,2,2,3,1,2,1,1,2,2,1,1,2,1,1,1,1,1,1,1,2,2,3,3,1,1,2,2,2,3,2,1,1,2,3,1,1,2,1,2,2,1,3,1,2,3,2,1,2,1,1,1,2,1,1,3,2,1,3,2,1,1,2,2,3,1,2,2,2,1,3,2,2,1,1,2,2,1,1,1,1,2,2,1,1,1,1,2,1,1,1,1,1,2,3,3,1,2,1,1,1,2,2,2,1,2,1,2,1,1,2,1,1,2,1,1,1,1,2,1,1,3,1,2,1,1,1,1,1,2,2,1,1,1,1,1,1,2,2,1,2,1,1,1,2,1,1,1,2,1,1,2,2,1,1,2,2,3,1,2,1,2,1,1,2,2,1,1,1,1,2,1,1,2,2,1,1,2,1,1,1,1,1,2,1,1,1,1,1,2,1,2,1,1,2,1,1,1,1,1,1,1,2,1,2,2,2,1,2,2,3,3,2,2,2,2,1,1,1,1,1,1,2,1,1,1,1,2,2,2,2,1,3,3,2,1,2,1,2,2,3,1,1,1,2,1,1,2,2,1,2,2,2,1,2,2,1,2,1,1,2,2,1,1,1,2,1,1,1,2,1,2,2,1,1,2,2,1,1,2,1,1,1,1,2,1,2,3,1,2,1,2,1,2,1,1,1,2,1,1,1,1,1,1,2,1,1,2,1,3,1,2,1,1,2,1,2,1,3,1,2,2,1,1,2,1,3,1,1,1,1,1,1,1,1,1,1,2,1,3,3,1,2,3,2,1,1,1,2,1,2,1,2,3,3,2,1,1,1,1,1,3,1,1,1,1,2,1,1,2,1,1,2,1,1,1,2,2,1,1,1,2,2,2,1,2,2,2,2,1,2,1,1,1,1,3,1,1,3,1,2,2,1,1,1,1,1,1,1,1,2,2,3,2,2,1,1,1,1,2,1,1,1,2,2,1,1,1,2,3,2,2,2,1,1,2,2,1,1,2,1,2,2,1,1,2,2,1,2,2,1,2,3,1,1,2,1,1,2,1,3,1,1,2,1,1,2,1,2,2,3,1,2,1,1,3,1,1,2,1,1,1,2,1,2,3,2,2,3,1,2,1,1,1,2,1,2,1,1,1,2,2,1,1,1,1,1,2,3,2,2,2,2,1,1,1,1,2,2,1,1,1,2,1,2,1,1,1,2,1,1,1,1,2,1,1,1,2,1,1,1,2,2,3,1,1,2,1,1,1,1,1,1,1,3,2,3,2,1,1,2,1,1,1,1,1,1,1,1,2,1,1,1,2,2,1,1,1,3,2,2,2,1,1,2,1,1,1,1,1,2,1,1,3,1,2,2,1,2,1,1,1,1,1,2,1,2,2,1,1,1,1,2,1,3,1,2,1,3,1,1,1,2,1,1,2,2,1,1,1,1,1,1,2,1,3,2,3,1,2,1,2,1,1,1,1,2,1,2,1,1,1,1,2,2,2,2,1,2,1,1,2,1,1,1,1,1,2,1,1,2,1,1,1,2,1,1,1,1,1,1,2,2,1,1,1,1,2,1,2,2,2,3,1,2,2,2,1,1,2,1,1,1,1,2,1,2,1,1,2,1,1,1,1,2,2,2,2,1,2,1,1,1,2,1,3,2,2,1,2,1,2,3,1,1,3,2,1,1,1,3,1,2,1,2,1,1,1,1,2,1,1,1,2,2,3,2,1,1,2,1,1,1,1,1,2,1,3,1,1,1,1,1,2,1,2,2,2,2,2,1,1,1,1,2,1,1,1,1,2,1,1,1,2,1,1,1,1,1,1,3,2,2,1,1,1,1,1,2,2,2,1,1,2,3,1,2,2,2,1,2,1,1,1,1,1,2,2,2,1,2,2,2,1,2,1,2,2,2,1,1,1,1,2,1,1,1,2,2,2,1,2,1,2,1,3,1,1,2,2,2,2,2,2,1,2,1,1,1,2,1,1,3,2,2,1,1,1,1,2,2,2,2,2,2,1,1,1,1,2,2,2,1,1,2,1,1,1,2,1,3,1,3,1,3,2,2,1,1,1,2,2,3,2,1,1,2,2,1,1,2,2,1,3,2,1,1,2,1,2,3,1,1,2,2,2,1,1,1,1,2,2,1,2,2,2,1,2,1,1,1,2,2,1,2,1,2,2,2,3,2,2,1,3,1,1,1,1,3,1,2,2,1,2,2,1,1,2,2,3,1,1,1,1,2,1,3,2,2,1,2,1,2,1,1,2,1,1,1,1,1,2,2,1,1,2,2,2,1,2,3,2,1,1,2,1,2,1,1,1,2,1,1,2,1,2,2,2,1,2,1,1,1,1,3,2,1,2,1,2,1,1,3,2,2,1,3,1,1,1,2,2,1,3,2,2,1,2,1,1,1,1,1,2,1,1,2,1,1,1,2,1,2,1,1,1,1,1,1,2,2,2,1,1,1,2,1,2,1,1,1,1,1,1,2,1,2,1,3,2,1,1,1,1,2,3,2,1,2,1,1,2,2,1,1,1,2,1,2,1,2,1,1,1,2,1,2,1,1,2,1,1,1,2,1,1,2,2,1,1,1,1,1,1,1,2,2,1,2,1,1,2,2,2,2,1,2,1,1,1,2,2,3,1,2,2,1,2,2,1,2,1,2,2,3,1,1,1,1,1,1,1,1,1,2,2,3,3,2,1,1,2,2,2,1,1,1,2,1,1,2,2,2,1,1,1,2,2,1,2,1,1,3,2,1,1,1,3,1,2,1,2,1,2,3,3,1,2,1,2,2,2,1,2,1,1,1,2,2,1,2,2,2,2,2,3,2,1,1,2,1,2,1,2,2,1,1,2,2,2,1,1,2,1,2,1,1,1,1,2,1,1,3,1,1,2,1,2,2,1,1,1,1,1,2,2,2,1,1,2,1,2,1,1,2,3,1,2,2,1,1,1,2,1,2,1,2,2,1,2,2,2,2,2,1,2,1,1,2,1,1,2,2,1,1,1,1,1,2,1,1,2,1,1,1,2,2,1,3,1,2,1,1,1,1,2,1,1,3,2,2,1,2,1,1,1,2,1,2,2,2,3,2,1,3,3,2,2,1,1,2,1.394655
[truncated: 9,352,126 more chars]
