# Supplementary material for: SNPs selection using support vector regression and genetic algorithms in GWAS
Source: BMC Genomics. 2014 Oct 27;15(Suppl 7):S4. doi: 10.1186/1471-2164-15-S7-S4 (PMC4243330; doi:10.1186/1471-2164-15-S7-S4)
Supplement: Sup file 2 — Databases after the first selection of markers first selection in the simulations 1 and 2. Format: RAR Size: 6,92 MB [file 1471-2164-15-S7-S4-S2.zip › data_s_10_1_sim2_without_Bonferroni.arff]

@relation R_data_frame

@attribute SNP3 numeric
@attribute SNP4 numeric
@attribute SNP5 numeric
@attribute SNP8 numeric
@attribute SNP21 numeric
@attribute SNP23 numeric
@attribute SNP33 numeric
@attribute SNP45 numeric
@attribute SNP71 numeric
@attribute SNP81 numeric
@attribute SNP92 numeric
@attribute SNP99 numeric
@attribute SNP120 numeric
@attribute SNP124 numeric
@attribute SNP132 numeric
@attribute SNP140 numeric
@attribute SNP154 numeric
@attribute SNP159 numeric
@attribute SNP163 numeric
@attribute SNP189 numeric
@attribute SNP191 numeric
@attribute SNP194 numeric
@attribute SNP201 numeric
@attribute SNP204 numeric
@attribute SNP244 numeric
@attribute SNP246 numeric
@attribute SNP250 numeric
@attribute SNP252 numeric
@attribute SNP294 numeric
@attribute SNP296 numeric
@attribute SNP301 numeric
@attribute SNP306 numeric
@attribute SNP307 numeric
@attribute SNP310 numeric
@attribute SNP328 numeric
@attribute SNP335 numeric
@attribute SNP337 numeric
@attribute SNP342 numeric
@attribute SNP343 numeric
@attribute SNP359 numeric
@attribute SNP363 numeric
@attribute SNP377 numeric
@attribute SNP384 numeric
@attribute SNP385 numeric
@attribute SNP425 numeric
@attribute SNP430 numeric
@attribute SNP447 numeric
@attribute SNP460 numeric
@attribute SNP467 numeric
@attribute SNP468 numeric
@attribute SNP485 numeric
@attribute SNP490 numeric
@attribute SNP517 numeric
@attribute SNP522 numeric
@attribute SNP528 numeric
@attribute SNP543 numeric
@attribute SNP545 numeric
@attribute SNP574 numeric
@attribute SNP576 numeric
@attribute SNP584 numeric
@attribute SNP597 numeric
@attribute SNP606 numeric
@attribute SNP646 numeric
@attribute SNP664 numeric
@attribute SNP691 numeric
@attribute SNP692 numeric
@attribute SNP696 numeric
@attribute SNP697 numeric
@attribute SNP721 numeric
@attribute SNP726 numeric
@attribute SNP730 numeric
@attribute SNP748 numeric
@attribute SNP750 numeric
@attribute SNP784 numeric
@attribute SNP817 numeric
@attribute SNP821 numeric
@attribute SNP826 numeric
@attribute SNP829 numeric
@attribute SNP843 numeric
@attribute SNP883 numeric
@attribute SNP898 numeric
@attribute SNP912 numeric
@attribute SNP944 numeric
@attribute SNP948 numeric
@attribute SNP951 numeric
@attribute SNP953 numeric
@attribute SNP954 numeric
@attribute SNP989 numeric
@attribute SNP995 numeric
@attribute SNP997 numeric
@attribute SNP1007 numeric
@attribute SNP1028 numeric
@attribute SNP1031 numeric
@attribute SNP1065 numeric
@attribute SNP1069 numeric
@attribute SNP1071 numeric
@attribute SNP1097 numeric
@attribute SNP1130 numeric
@attribute SNP1132 numeric
@attribute SNP1138 numeric
@attribute SNP1153 numeric
@attribute SNP1160 numeric
@attribute SNP1168 numeric
@attribute SNP1169 numeric
@attribute SNP1170 numeric
@attribute SNP1192 numeric
@attribute SNP1201 numeric
@attribute SNP1220 numeric
@attribute SNP1239 numeric
@attribute SNP1246 numeric
@attribute SNP1263 numeric
@attribute SNP1273 numeric
@attribute SNP1284 numeric
@attribute SNP1298 numeric
@attribute SNP1305 numeric
@attribute SNP1315 numeric
@attribute SNP1322 numeric
@attribute SNP1323 numeric
@attribute SNP1342 numeric
@attribute SNP1350 numeric
@attribute SNP1367 numeric
@attribute SNP1382 numeric
@attribute SNP1398 numeric
@attribute SNP1399 numeric
@attribute SNP1400 numeric
@attribute SNP1402 numeric
@attribute SNP1414 numeric
@attribute SNP1425 numeric
@attribute SNP1461 numeric
@attribute SNP1463 numeric
@attribute SNP1476 numeric
@attribute SNP1478 numeric
@attribute SNP1481 numeric
@attribute SNP1482 numeric
@attribute SNP1486 numeric
@attribute SNP1492 numeric
@attribute SNP1495 numeric
@attribute SNP1500 numeric
@attribute SNP1504 numeric
@attribute SNP1521 numeric
@attribute SNP1531 numeric
@attribute SNP1532 numeric
@attribute SNP1540 numeric
@attribute SNP1546 numeric
@attribute SNP1556 numeric
@attribute SNP1560 numeric
@attribute SNP1585 numeric
@attribute SNP1595 numeric
@attribute SNP1604 numeric
@attribute SNP1605 numeric
@attribute SNP1615 numeric
@attribute SNP1647 numeric
@attribute SNP1658 numeric
@attribute SNP1662 numeric
@attribute SNP1668 numeric
@attribute SNP1676 numeric
@attribute SNP1694 numeric
@attribute SNP1697 numeric
@attribute SNP1716 numeric
@attribute SNP1719 numeric
@attribute SNP1726 numeric
@attribute SNP1735 numeric
@attribute SNP1758 numeric
@attribute SNP1763 numeric
@attribute SNP1769 numeric
@attribute SNP1824 numeric
@attribute SNP1834 numeric
@attribute SNP1836 numeric
@attribute SNP1843 numeric
@attribute SNP1851 numeric
@attribute SNP1867 numeric
@attribute SNP1869 numeric
@attribute SNP1871 numeric
@attribute SNP1880 numeric
@attribute SNP1887 numeric
@attribute SNP1890 numeric
@attribute SNP1894 numeric
@attribute SNP1900 numeric
@attribute SNP1901 numeric
@attribute SNP1916 numeric
@attribute SNP1930 numeric
@attribute SNP1940 numeric
@attribute SNP1947 numeric
@attribute SNP1948 numeric
@attribute SNP1951 numeric
@attribute SNP1958 numeric
@attribute SNP1961 numeric
@attribute SNP1962 numeric
@attribute SNP1966 numeric
@attribute SNP1972 numeric
@attribute SNP1982 numeric
@attribute SNP1986 numeric
@attribute SNP1987 numeric
@attribute SNP2027 numeric
@attribute SNP2029 numeric
@attribute SNP2050 numeric
@attribute SNP2064 numeric
@attribute SNP2077 numeric
@attribute SNP2095 numeric
@attribute SNP2101 numeric
@attribute SNP2112 numeric
@attribute SNP2116 numeric
@attribute SNP2118 numeric
@attribute SNP2123 numeric
@attribute SNP2124 numeric
@attribute SNP2135 numeric
@attribute SNP2137 numeric
@attribute SNP2149 numeric
@attribute SNP2159 numeric
@attribute SNP2164 numeric
@attribute SNP2167 numeric
@attribute SNP2169 numeric
@attribute SNP2171 numeric
@attribute SNP2183 numeric
@attribute SNP2195 numeric
@attribute SNP2204 numeric
@attribute SNP2213 numeric
@attribute SNP2227 numeric
@attribute SNP2254 numeric
@attribute SNP2266 numeric
@attribute SNP2291 numeric
@attribute SNP2295 numeric
@attribute SNP2302 numeric
@attribute SNP2325 numeric
@attribute SNP2328 numeric
@attribute SNP2331 numeric
@attribute SNP2340 numeric
@attribute SNP2349 numeric
@attribute SNP2360 numeric
@attribute SNP2378 numeric
@attribute SNP2383 numeric
@attribute SNP2399 numeric
@attribute SNP2404 numeric
@attribute SNP2415 numeric
@attribute SNP2448 numeric
@attribute SNP2472 numeric
@attribute SNP2474 numeric
@attribute SNP2484 numeric
@attribute SNP2500 numeric
@attribute SNP2509 numeric
@attribute SNP2520 numeric
@attribute SNP2528 numeric
@attribute SNP2544 numeric
@attribute SNP2553 numeric
@attribute SNP2555 numeric
@attribute SNP2566 numeric
@attribute SNP2570 numeric
@attribute SNP2571 numeric
@attribute SNP2584 numeric
@attribute SNP2588 numeric
@attribute SNP2598 numeric
@attribute SNP2605 numeric
@attribute SNP2613 numeric
@attribute SNP2620 numeric
@attribute SNP2622 numeric
@attribute SNP2628 numeric
@attribute SNP2630 numeric
@attribute SNP2642 numeric
@attribute SNP2646 numeric
@attribute SNP2665 numeric
@attribute SNP2667 numeric
@attribute SNP2680 numeric
@attribute SNP2684 numeric
@attribute SNP2690 numeric
@attribute SNP2704 numeric
@attribute SNP2716 numeric
@attribute SNP2727 numeric
@attribute SNP2737 numeric
@attribute SNP2753 numeric
@attribute SNP2780 numeric
@attribute SNP2802 numeric
@attribute SNP2804 numeric
@attribute SNP2825 numeric
@attribute SNP2836 numeric
@attribute SNP2860 numeric
@attribute SNP2868 numeric
@attribute SNP2877 numeric
@attribute SNP2879 numeric
@attribute SNP2885 numeric
@attribute SNP2937 numeric
@attribute SNP2978 numeric
@attribute SNP2987 numeric
@attribute SNP2994 numeric
@attribute SNP3000 numeric
@attribute SNP3012 numeric
@attribute SNP3013 numeric
@attribute SNP3021 numeric
@attribute SNP3022 numeric
@attribute SNP3023 numeric
@attribute SNP3030 numeric
@attribute SNP3040 numeric
@attribute SNP3041 numeric
@attribute SNP3052 numeric
@attribute SNP3069 numeric
@attribute SNP3074 numeric
@attribute SNP3077 numeric
@attribute SNP3093 numeric
@attribute SNP3132 numeric
@attribute SNP3143 numeric
@attribute SNP3150 numeric
@attribute SNP3155 numeric
@attribute SNP3161 numeric
@attribute SNP3171 numeric
@attribute SNP3194 numeric
@attribute SNP3216 numeric
@attribute SNP3218 numeric
@attribute SNP3224 numeric
@attribute SNP3230 numeric
@attribute SNP3231 numeric
@attribute SNP3238 numeric
@attribute SNP3259 numeric
@attribute SNP3260 numeric
@attribute SNP3265 numeric
@attribute SNP3272 numeric
@attribute SNP3274 numeric
@attribute SNP3275 numeric
@attribute SNP3288 numeric
@attribute SNP3309 numeric
@attribute SNP3314 numeric
@attribute SNP3315 numeric
@attribute SNP3316 numeric
@attribute SNP3322 numeric
@attribute SNP3324 numeric
@attribute SNP3351 numeric
@attribute SNP3358 numeric
@attribute SNP3359 numeric
@attribute SNP3361 numeric
@attribute SNP3369 numeric
@attribute SNP3372 numeric
@attribute SNP3373 numeric
@attribute SNP3390 numeric
@attribute SNP3405 numeric
@attribute SNP3412 numeric
@attribute SNP3414 numeric
@attribute SNP3415 numeric
@attribute SNP3423 numeric
@attribute SNP3438 numeric
@attribute SNP3456 numeric
@attribute SNP3467 numeric
@attribute SNP3470 numeric
@attribute SNP3476 numeric
@attribute SNP3478 numeric
@attribute SNP3578 numeric
@attribute SNP3581 numeric
@attribute SNP3596 numeric
@attribute SNP3601 numeric
@attribute SNP3605 numeric
@attribute SNP3609 numeric
@attribute SNP3612 numeric
@attribute SNP3614 numeric
@attribute SNP3628 numeric
@attribute SNP3646 numeric
@attribute SNP3647 numeric
@attribute SNP3648 numeric
@attribute SNP3649 numeric
@attribute SNP3670 numeric
@attribute SNP3696 numeric
@attribute SNP3729 numeric
@attribute SNP3740 numeric
@attribute SNP3752 numeric
@attribute SNP3753 numeric
@attribute SNP3756 numeric
@attribute SNP3758 numeric
@attribute SNP3761 numeric
@attribute SNP3774 numeric
@attribute SNP3810 numeric
@attribute SNP3823 numeric
@attribute SNP3827 numeric
@attribute SNP3834 numeric
@attribute SNP3862 numeric
@attribute SNP3869 numeric
@attribute SNP3871 numeric
@attribute SNP3875 numeric
@attribute SNP3885 numeric
@attribute SNP3895 numeric
@attribute SNP3896 numeric
@attribute SNP3898 numeric
@attribute SNP3904 numeric
@attribute SNP3905 numeric
@attribute SNP3907 numeric
@attribute SNP3923 numeric
@attribute SNP3945 numeric
@attribute SNP3954 numeric
@attribute SNP3966 numeric
@attribute SNP3968 numeric
@attribute SNP3972 numeric
@attribute SNP4002 numeric
@attribute SNP4003 numeric
@attribute SNP4016 numeric
@attribute SNP4050 numeric
@attribute SNP4070 numeric
@attribute SNP4077 numeric
@attribute SNP4079 numeric
@attribute SNP4110 numeric
@attribute SNP4113 numeric
@attribute SNP4123 numeric
@attribute SNP4124 numeric
@attribute SNP4126 numeric
@attribute SNP4134 numeric
@attribute SNP4142 numeric
@attribute SNP4143 numeric
@attribute SNP4147 numeric
@attribute SNP4154 numeric
@attribute SNP4163 numeric
@attribute SNP4166 numeric
@attribute SNP4175 numeric
@attribute SNP4177 numeric
@attribute SNP4181 numeric
@attribute SNP4194 numeric
@attribute SNP4212 numeric
@attribute SNP4216 numeric
@attribute SNP4221 numeric
@attribute SNP4225 numeric
@attribute SNP4232 numeric
@attribute SNP4260 numeric
@attribute SNP4267 numeric
@attribute SNP4272 numeric
@attribute SNP4274 numeric
@attribute SNP4283 numeric
@attribute SNP4304 numeric
@attribute SNP4329 numeric
@attribute SNP4345 numeric
@attribute SNP4353 numeric
@attribute SNP4354 numeric
@attribute SNP4364 numeric
@attribute SNP4368 numeric
@attribute SNP4375 numeric
@attribute SNP4383 numeric
@attribute SNP4386 numeric
@attribute SNP4393 numeric
@attribute SNP4400 numeric
@attribute SNP4411 numeric
@attribute SNP4417 numeric
@attribute SNP4419 numeric
@attribute SNP4422 numeric
@attribute SNP4427 numeric
@attribute SNP4446 numeric
@attribute SNP4461 numeric
@attribute SNP4466 numeric
@attribute SNP4471 numeric
@attribute SNP4476 numeric
@attribute SNP4483 numeric
@attribute SNP4487 numeric
@attribute SNP4488 numeric
@attribute SNP4516 numeric
@attribute SNP4520 numeric
@attribute SNP4530 numeric
@attribute SNP4536 numeric
@attribute SNP4541 numeric
@attribute SNP4555 numeric
@attribute SNP4573 numeric
@attribute SNP4575 numeric
@attribute SNP4578 numeric
@attribute SNP4581 numeric
@attribute SNP4585 numeric
@attribute SNP4603 numeric
@attribute SNP4608 numeric
@attribute SNP4609 numeric
@attribute SNP4612 numeric
@attribute SNP4630 numeric
@attribute SNP4642 numeric
@attribute SNP4654 numeric
@attribute SNP4665 numeric
@attribute SNP4667 numeric
@attribute SNP4670 numeric
@attribute SNP4674 numeric
@attribute SNP4702 numeric
@attribute SNP4707 numeric
@attribute SNP4721 numeric
@attribute SNP4722 numeric
@attribute SNP4730 numeric
@attribute SNP4737 numeric
@attribute SNP4739 numeric
@attribute SNP4744 numeric
@attribute SNP4756 numeric
@attribute SNP4760 numeric
@attribute SNP4768 numeric
@attribute SNP4775 numeric
@attribute SNP4810 numeric
@attribute SNP4828 numeric
@attribute SNP4831 numeric
@attribute SNP4837 numeric
@attribute SNP4851 numeric
@attribute SNP4856 numeric
@attribute SNP4870 numeric
@attribute SNP4878 numeric
@attribute SNP4884 numeric
@attribute SNP4890 numeric
@attribute SNP4894 numeric
@attribute SNP4902 numeric
@attribute SNP4913 numeric
@attribute SNP4915 numeric
@attribute SNP4933 numeric
@attribute SNP4945 numeric
@attribute SNP4947 numeric
@attribute SNP4971 numeric
@attribute SNP4979 numeric
@attribute SNP4983 numeric
@attribute SNP4984 numeric
@attribute SNP4991 numeric
@attribute SNP4994 numeric
@attribute SNP4995 numeric
@attribute SNP5003 numeric
@attribute SNP5021 numeric
@attribute SNP5034 numeric
@attribute SNP5045 numeric
@attribute SNP5059 numeric
@attribute SNP5063 numeric
@attribute SNP5072 numeric
@attribute SNP5078 numeric
@attribute SNP5085 numeric
@attribute SNP5088 numeric
@attribute SNP5089 numeric
@attribute SNP5097 numeric
@attribute SNP5103 numeric
@attribute SNP5104 numeric
@attribute SNP5109 numeric
@attribute SNP5119 numeric
@attribute SNP5121 numeric
@attribute SNP5190 numeric
@attribute SNP5191 numeric
@attribute SNP5215 numeric
@attribute SNP5234 numeric
@attribute SNP5237 numeric
@attribute SNP5248 numeric
@attribute SNP5272 numeric
@attribute SNP5277 numeric
@attribute SNP5286 numeric
@attribute SNP5300 numeric
@attribute SNP5323 numeric
@attribute SNP5333 numeric
@attribute SNP5335 numeric
@attribute SNP5344 numeric
@attribute SNP5346 numeric
@attribute SNP5348 numeric
@attribute SNP5354 numeric
@attribute SNP5360 numeric
@attribute SNP5368 numeric
@attribute SNP5371 numeric
@attribute SNP5390 numeric
@attribute SNP5399 numeric
@attribute SNP5407 numeric
@attribute SNP5410 numeric
@attribute SNP5412 numeric
@attribute SNP5445 numeric
@attribute SNP5449 numeric
@attribute SNP5454 numeric
@attribute SNP5470 numeric
@attribute SNP5473 numeric
@attribute SNP5477 numeric
@attribute SNP5507 numeric
@attribute SNP5520 numeric
@attribute SNP5526 numeric
@attribute SNP5530 numeric
@attribute SNP5549 numeric
@attribute SNP5550 numeric
@attribute SNP5559 numeric
@attribute SNP5583 numeric
@attribute SNP5584 numeric
@attribute SNP5596 numeric
@attribute SNP5597 numeric
@attribute SNP5601 numeric
@attribute SNP5602 numeric
@attribute SNP5604 numeric
@attribute SNP5646 numeric
@attribute SNP5657 numeric
@attribute SNP5662 numeric
@attribute SNP5686 numeric
@attribute SNP5698 numeric
@attribute SNP5699 numeric
@attribute SNP5709 numeric
@attribute SNP5717 numeric
@attribute SNP5720 numeric
@attribute SNP5726 numeric
@attribute SNP5728 numeric
@attribute SNP5730 numeric
@attribute SNP5741 numeric
@attribute SNP5742 numeric
@attribute SNP5743 numeric
@attribute SNP5747 numeric
@attribute SNP5756 numeric
@attribute SNP5759 numeric
@attribute SNP5787 numeric
@attribute SNP5810 numeric
@attribute SNP5827 numeric
@attribute SNP5835 numeric
@attribute SNP5841 numeric
@attribute SNP5860 numeric
@attribute SNP5862 numeric
@attribute SNP5866 numeric
@attribute SNP5869 numeric
@attribute SNP5905 numeric
@attribute SNP5910 numeric
@attribute SNP5911 numeric
@attribute SNP5915 numeric
@attribute SNP5936 numeric
@attribute SNP5937 numeric
@attribute SNP5963 numeric
@attribute SNP5964 numeric
@attribute SNP5998 numeric
@attribute SNP6001 numeric
@attribute SNP6005 numeric
@attribute SNP6018 numeric
@attribute SNP6028 numeric
@attribute SNP6042 numeric
@attribute SNP6045 numeric
@attribute SNP6047 numeric
@attribute SNP6053 numeric
@attribute SNP6060 numeric
@attribute SNP6067 numeric
@attribute SNP6073 numeric
@attribute SNP6082 numeric
@attribute SNP6088 numeric
@attribute SNP6105 numeric
@attribute SNP6108 numeric
@attribute SNP6121 numeric
@attribute SNP6128 numeric
@attribute SNP6130 numeric
@attribute SNP6148 numeric
@attribute SNP6149 numeric
@attribute SNP6161 numeric
@attribute SNP6175 numeric
@attribute SNP6183 numeric
@attribute SNP6185 numeric
@attribute SNP6186 numeric
@attribute SNP6194 numeric
@attribute SNP6222 numeric
@attribute SNP6224 numeric
@attribute SNP6233 numeric
@attribute SNP6244 numeric
@attribute SNP6245 numeric
@attribute SNP6250 numeric
@attribute SNP6252 numeric
@attribute SNP6280 numeric
@attribute SNP6286 numeric
@attribute SNP6294 numeric
@attribute SNP6299 numeric
@attribute SNP6313 numeric
@attribute SNP6317 numeric
@attribute SNP6338 numeric
@attribute SNP6370 numeric
@attribute SNP6379 numeric
@attribute SNP6383 numeric
@attribute SNP6384 numeric
@attribute SNP6394 numeric
@attribute SNP6408 numeric
@attribute SNP6423 numeric
@attribute SNP6424 numeric
@attribute SNP6428 numeric
@attribute SNP6458 numeric
@attribute SNP6462 numeric
@attribute SNP6469 numeric
@attribute SNP6471 numeric
@attribute SNP6482 numeric
@attribute SNP6490 numeric
@attribute SNP6503 numeric
@attribute SNP6508 numeric
@attribute SNP6514 numeric
@attribute SNP6522 numeric
@attribute SNP6523 numeric
@attribute SNP6532 numeric
@attribute SNP6533 numeric
@attribute SNP6555 numeric
@attribute SNP6561 numeric
@attribute SNP6568 numeric
@attribute SNP6572 numeric
@attribute SNP6576 numeric
@attribute SNP6583 numeric
@attribute SNP6585 numeric
@attribute SNP6591 numeric
@attribute SNP6614 numeric
@attribute SNP6615 numeric
@attribute SNP6636 numeric
@attribute SNP6643 numeric
@attribute SNP6644 numeric
@attribute SNP6676 numeric
@attribute SNP6688 numeric
@attribute SNP6694 numeric
@attribute SNP6714 numeric
@attribute SNP6729 numeric
@attribute SNP6740 numeric
@attribute SNP6751 numeric
@attribute SNP6754 numeric
@attribute SNP6763 numeric
@attribute SNP6776 numeric
@attribute SNP6779 numeric
@attribute SNP6789 numeric
@attribute SNP6806 numeric
@attribute SNP6819 numeric
@attribute SNP6829 numeric
@attribute SNP6854 numeric
@attribute SNP6886 numeric
@attribute SNP6893 numeric
@attribute SNP6921 numeric
@attribute SNP6925 numeric
@attribute SNP6937 numeric
@attribute SNP6975 numeric
@attribute SNP6976 numeric
@attribute SNP6979 numeric
@attribute SNP6990 numeric
@attribute SNP6997 numeric
@attribute SNP7001 numeric
@attribute SNP7002 numeric
@attribute SNP7015 numeric
@attribute SNP7016 numeric
@attribute SNP7018 numeric
@attribute SNP7036 numeric
@attribute SNP7039 numeric
@attribute SNP7048 numeric
@attribute SNP7062 numeric
@attribute SNP7064 numeric
@attribute SNP7116 numeric
@attribute SNP7143 numeric
@attribute SNP7149 numeric
@attribute SNP7152 numeric
@attribute SNP7181 numeric
@attribute SNP7190 numeric
@attribute SNP7192 numeric
@attribute SNP7212 numeric
@attribute SNP7213 numeric
@attribute SNP7215 numeric
@attribute SNP7220 numeric
@attribute SNP7225 numeric
@attribute SNP7231 numeric
@attribute SNP7232 numeric
@attribute SNP7258 numeric
@attribute SNP7269 numeric
@attribute SNP7277 numeric
@attribute SNP7298 numeric
@attribute SNP7318 numeric
@attribute SNP7334 numeric
@attribute SNP7343 numeric
@attribute SNP7375 numeric
@attribute SNP7384 numeric
@attribute SNP7397 numeric
@attribute SNP7400 numeric
@attribute SNP7406 numeric
@attribute SNP7419 numeric
@attribute SNP7431 numeric
@attribute SNP7449 numeric
@attribute SNP7453 numeric
@attribute SNP7470 numeric
@attribute SNP7485 numeric
@attribute SNP7488 numeric
@attribute SNP7496 numeric
@attribute SNP7504 numeric
@attribute SNP7516 numeric
@attribute SNP7537 numeric
@attribute SNP7553 numeric
@attribute SNP7559 numeric
@attribute SNP7563 numeric
@attribute SNP7586 numeric
@attribute SNP7601 numeric
@attribute SNP7620 numeric
@attribute SNP7636 numeric
@attribute SNP7658 numeric
@attribute SNP7659 numeric
@attribute SNP7663 numeric
@attribute SNP7675 numeric
@attribute SNP7686 numeric
@attribute SNP7708 numeric
@attribute SNP7731 numeric
@attribute SNP7745 numeric
@attribute SNP7746 numeric
@attribute SNP7747 numeric
@attribute SNP7749 numeric
@attribute SNP7759 numeric
@attribute SNP7768 numeric
@attribute SNP7778 numeric
@attribute SNP7783 numeric
@attribute SNP7785 numeric
@attribute SNP7793 numeric
@attribute SNP7795 numeric
@attribute SNP7797 numeric
@attribute SNP7823 numeric
@attribute SNP7828 numeric
@attribute SNP7833 numeric
@attribute SNP7859 numeric
@attribute SNP7879 numeric
@attribute SNP7881 numeric
@attribute SNP7886 numeric
@attribute SNP7889 numeric
@attribute SNP7894 numeric
@attribute SNP7896 numeric
@attribute SNP7897 numeric
@attribute SNP7902 numeric
@attribute SNP7911 numeric
@attribute SNP7915 numeric
@attribute SNP7924 numeric
@attribute SNP7935 numeric
@attribute SNP7936 numeric
@attribute SNP7951 numeric
@attribute SNP7994 numeric
@attribute SNP7997 numeric
@attribute SNP8023 numeric
@attribute SNP8037 numeric
@attribute SNP8046 numeric
@attribute SNP8048 numeric
@attribute SNP8053 numeric
@attribute SNP8060 numeric
@attribute SNP8064 numeric
@attribute SNP8070 numeric
@attribute SNP8073 numeric
@attribute SNP8084 numeric
@attribute SNP8094 numeric
@attribute SNP8109 numeric
@attribute SNP8114 numeric
@attribute SNP8145 numeric
@attribute SNP8149 numeric
@attribute SNP8150 numeric
@attribute SNP8166 numeric
@attribute SNP8180 numeric
@attribute SNP8181 numeric
@attribute SNP8185 numeric
@attribute SNP8204 numeric
@attribute SNP8207 numeric
@attribute SNP8227 numeric
@attribute SNP8238 numeric
@attribute SNP8265 numeric
@attribute SNP8266 numeric
@attribute SNP8272 numeric
@attribute SNP8274 numeric
@attribute SNP8288 numeric
@attribute SNP8290 numeric
@attribute SNP8291 numeric
@attribute SNP8297 numeric
@attribute SNP8329 numeric
@attribute SNP8347 numeric
@attribute SNP8354 numeric
@attribute SNP8359 numeric
@attribute SNP8374 numeric
@attribute SNP8377 numeric
@attribute SNP8382 numeric
@attribute SNP8391 numeric
@attribute SNP8401 numeric
@attribute SNP8405 numeric
@attribute SNP8429 numeric
@attribute SNP8439 numeric
@attribute SNP8477 numeric
@attribute SNP8516 numeric
@attribute SNP8535 numeric
@attribute SNP8546 numeric
@attribute SNP8558 numeric
@attribute SNP8587 numeric
@attribute SNP8591 numeric
@attribute SNP8595 numeric
@attribute SNP8599 numeric
@attribute SNP8606 numeric
@attribute SNP8614 numeric
@attribute SNP8617 numeric
@attribute SNP8659 numeric
@attribute SNP8672 numeric
@attribute SNP8686 numeric
@attribute SNP8690 numeric
@attribute SNP8691 numeric
@attribute SNP8700 numeric
@attribute SNP8703 numeric
@attribute SNP8721 numeric
@attribute SNP8723 numeric
@attribute SNP8732 numeric
@attribute SNP8740 numeric
@attribute SNP8757 numeric
@attribute SNP8758 numeric
@attribute SNP8762 numeric
@attribute SNP8767 numeric
@attribute SNP8771 numeric
@attribute SNP8792 numeric
@attribute SNP8794 numeric
@attribute SNP8806 numeric
@attribute SNP8814 numeric
@attribute SNP8836 numeric
@attribute SNP8841 numeric
@attribute SNP8853 numeric
@attribute SNP8854 numeric
@attribute SNP8867 numeric
@attribute SNP8886 numeric
@attribute SNP8891 numeric
@attribute SNP8896 numeric
@attribute SNP8899 numeric
@attribute SNP8900 numeric
@attribute SNP8917 numeric
@attribute SNP8920 numeric
@attribute SNP8925 numeric
@attribute SNP8943 numeric
@attribute SNP8950 numeric
@attribute SNP8952 numeric
@attribute SNP8957 numeric
@attribute SNP8958 numeric
@attribute SNP8960 numeric
@attribute SNP8962 numeric
@attribute SNP8964 numeric
@attribute SNP8968 numeric
@attribute SNP8981 numeric
@attribute SNP8991 numeric
@attribute SNP9004 numeric
@attribute SNP9009 numeric
@attribute SNP9018 numeric
@attribute SNP9021 numeric
@attribute SNP9025 numeric
@attribute SNP9029 numeric
@attribute SNP9054 numeric
@attribute SNP9070 numeric
@attribute SNP9079 numeric
@attribute SNP9089 numeric
@attribute SNP9091 numeric
@attribute SNP9095 numeric
@attribute SNP9098 numeric
@attribute SNP9099 numeric
@attribute SNP9117 numeric
@attribute SNP9125 numeric
@attribute SNP9134 numeric
@attribute SNP9138 numeric
@attribute SNP9143 numeric
@attribute SNP9167 numeric
@attribute SNP9173 numeric
@attribute SNP9176 numeric
@attribute SNP9195 numeric
@attribute SNP9211 numeric
@attribute SNP9214 numeric
@attribute SNP9215 numeric
@attribute SNP9235 numeric
@attribute SNP9240 numeric
@attribute SNP9255 numeric
@attribute SNP9270 numeric
@attribute SNP9305 numeric
@attribute SNP9321 numeric
@attribute SNP9341 numeric
@attribute SNP9344 numeric
@attribute SNP9356 numeric
@attribute SNP9360 numeric
@attribute SNP9384 numeric
@attribute SNP9398 numeric
@attribute SNP9400 numeric
@attribute SNP9407 numeric
@attribute SNP9433 numeric
@attribute SNP9457 numeric
@attribute SNP9470 numeric
@attribute SNP9494 numeric
@attribute SNP9499 numeric
@attribute SNP9507 numeric
@attribute SNP9524 numeric
@attribute SNP9526 numeric
@attribute SNP9530 numeric
@attribute SNP9534 numeric
@attribute SNP9535 numeric
@attribute SNP9541 numeric
@attribute SNP9549 numeric
@attribute SNP9550 numeric
@attribute SNP9573 numeric
@attribute SNP9586 numeric
@attribute SNP9591 numeric
@attribute SNP9593 numeric
@attribute SNP9600 numeric
@attribute SNP9602 numeric
@attribute SNP9603 numeric
@attribute SNP9612 numeric
@attribute SNP9616 numeric
@attribute SNP9619 numeric
@attribute SNP9629 numeric
@attribute SNP9635 numeric
@attribute SNP9640 numeric
@attribute SNP9641 numeric
@attribute SNP9646 numeric
@attribute SNP9668 numeric
@attribute SNP9677 numeric
@attribute SNP9685 numeric
@attribute SNP9714 numeric
@attribute SNP9723 numeric
@attribute SNP9728 numeric
@attribute SNP9743 numeric
@attribute SNP9746 numeric
@attribute SNP9773 numeric
@attribute SNP9797 numeric
@attribute SNP9803 numeric
@attribute SNP9807 numeric
@attribute SNP9814 numeric
@attribute SNP9822 numeric
@attribute SNP9853 numeric
@attribute SNP9855 numeric
@attribute SNP9860 numeric
@attribute SNP9865 numeric
@attribute SNP9869 numeric
@attribute SNP9883 numeric
@attribute SNP9902 numeric
@attribute SNP9921 numeric
@attribute SNP9939 numeric
@attribute SNP9944 numeric
@attribute SNP9950 numeric
@attribute SNP9960 numeric
@attribute SNP9961 numeric
@attribute SNP9964 numeric
@attribute SNP9973 numeric
@attribute SNP9974 numeric
@attribute SNP9993 numeric
@attribute SNP9996 numeric
@attribute fenotipo_sim numeric

@data
2,1,2,1,2,1,2,2,2,2,2,3,1,2,2,1,1,1,1,1,1,2,2,1,1,1,2,2,1,2,2,1,1,2,1,2,2,2,2,1,1,2,1,1,1,2,1,2,1,1,3,2,2,1,1,1,1,2,2,2,1,1,2,1,1,1,3,1,1,1,1,2,1,1,2,2,1,1,2,2,1,2,1,2,1,2,2,2,1,1,1,3,2,1,2,2,2,2,1,2,1,1,1,1,2,2,1,2,2,1,1,2,1,1,2,2,3,2,1,1,1,1,1,2,2,1,1,1,1,2,2,2,3,1,1,1,1,1,1,2,1,2,1,1,2,3,1,1,2,3,1,2,3,1,3,1,2,1,1,2,2,2,2,2,1,1,1,1,1,1,1,1,1,3,1,3,2,2,1,1,1,1,1,2,1,1,2,1,1,1,2,3,1,2,2,1,1,1,2,1,1,1,1,1,2,2,1,2,1,2,2,3,1,1,2,2,1,1,2,1,1,1,2,3,2,2,1,1,2,1,1,1,1,1,1,1,1,1,1,1,2,1,2,1,1,1,1,2,1,1,1,1,1,2,2,1,2,2,3,3,1,1,1,2,1,3,1,2,1,1,1,1,2,1,2,3,2,2,1,1,2,2,1,1,1,1,1,3,2,2,2,1,1,1,2,2,1,1,2,2,1,1,2,1,1,1,2,2,2,1,2,1,2,1,1,2,1,2,1,2,2,3,1,1,2,2,2,1,1,2,2,1,2,2,3,2,2,1,1,1,2,2,1,2,1,1,1,1,2,2,3,1,2,2,2,2,2,1,1,2,3,2,2,2,2,1,1,1,2,1,1,2,2,1,2,1,1,2,1,1,1,1,2,3,1,1,2,1,1,1,1,2,1,1,1,2,2,1,2,1,1,1,3,1,1,1,2,1,2,2,2,1,1,3,2,1,1,1,1,3,1,2,1,2,2,1,2,2,2,2,2,1,1,1,1,3,1,1,2,2,1,2,2,1,2,1,1,1,1,1,2,1,2,1,1,1,2,1,1,1,1,2,2,1,2,2,2,1,2,2,2,3,2,1,1,1,2,1,2,1,2,1,1,2,2,2,2,2,1,2,2,2,2,3,1,2,1,1,1,2,1,1,2,1,2,1,1,1,2,2,1,1,1,2,1,1,2,2,1,1,1,1,1,2,2,2,2,1,2,1,2,2,1,1,2,1,1,2,1,3,1,1,1,2,1,1,1,1,1,1,3,1,3,2,1,3,1,1,2,1,1,1,2,2,1,1,1,1,3,1,2,2,1,3,1,2,2,1,1,1,1,1,1,3,1,1,1,2,3,1,1,1,2,1,1,2,2,3,1,2,1,1,1,1,2,1,1,1,3,1,1,3,1,2,2,1,1,1,1,1,1,2,1,1,1,1,1,2,2,2,2,1,1,1,1,1,1,2,1,1,1,1,1,1,1,1,1,1,1,1,3,1,1,1,1,2,2,2,2,1,1,2,1,1,1,1,3,1,1,3,2,2,1,1,1,1,2,2,2,1,1,1,1,1,1,1,1,2,1,1,2,2,1,3,2,1,2,2,1,1,2,3,1,1,2,2,1,1,1,1,1,1,1,2,2,1,2,3,2,1,1,3,1,1,1,1,1,2,3,2,2,1,1,1,1,1,1,1,1,2,1,2,1,2,1,1,2,1,2,2,2,2,1,1,1,1,1,1,1,3,1,1,2,2,1,1,1,1,2,1,1,1,1,2,1,1,1,2,2,1,2,2,1,2,1,2,2,2,1,1,3,2,1,2,2,1,2,1,1,2,1,1,3,1,2,1,1,2,1,1,2,1,1,1,1,2,1,1,2,1,1,2,3,1,1,2,1,1,1,1,2,1,3,2,2,2,3,1,2,1,1,2,1,1,1,2,2,2,2,1,3,1,2,1,1,1,3,1,2,2,2,1,1,1,2,3,2,1,2,1,1,1,1,1,3,1,2,2,1,2,2,2,2,1,1,2,1,1,2,2,1,1,1,1,2,2,2,1,1,3,2,1,3,2,1,1,1,1,1,1,1,1,2,1,1,2,2,1,2,1,2,2,1,2,2,2,1,1,1,1,2,1,2,2,2,2,3,1,2,2,1,1,1,1,2,1,1,1,1,2,1,2,2,2,1,1,2,1,2,3,1,1,2,1,2,2,1,1,1,1,3,3,2,2,2,3,2,1,1,2,1,1,1,1,3,1,2,1,1,3,1,1,1,2,1,-1.105755
1,2,1,1,1,1,1,2,1,2,1,2,1,1,2,2,1,1,2,1,1,2,2,2,1,2,2,1,1,2,1,1,1,1,1,1,2,1,2,1,1,2,2,2,3,1,2,2,1,2,2,2,1,2,1,1,3,1,2,1,2,2,1,1,1,1,1,1,2,2,1,1,2,1,2,1,1,1,2,3,2,1,1,2,2,2,1,1,2,1,2,2,2,1,2,1,2,1,1,1,2,2,1,2,2,3,2,2,1,1,1,2,2,1,2,1,1,2,2,1,1,1,3,1,1,1,1,1,1,2,2,1,2,2,1,2,2,1,1,2,1,2,1,2,2,1,1,2,2,3,1,2,1,1,1,2,1,1,1,2,2,2,2,1,2,3,2,1,1,2,2,2,1,1,1,2,1,2,1,1,1,2,2,2,1,1,2,1,2,2,1,1,2,1,1,3,2,1,1,2,1,1,1,3,3,1,2,2,2,1,2,2,2,1,1,1,1,1,2,1,1,2,3,2,3,2,2,2,1,2,3,1,2,1,1,1,3,2,1,2,1,1,3,2,2,1,2,1,1,1,2,1,1,2,1,2,1,1,3,1,1,1,1,3,1,2,1,2,1,1,1,1,1,2,1,2,1,1,1,1,1,2,1,1,2,3,2,2,1,1,1,1,1,3,2,2,2,3,2,2,1,2,3,2,2,1,3,2,2,1,1,2,1,1,1,1,1,1,1,2,2,2,1,2,2,2,2,1,1,1,2,1,2,1,2,1,3,2,2,1,2,1,1,1,1,1,2,2,2,1,1,1,1,1,1,1,1,1,1,1,2,2,1,1,1,2,1,1,1,1,1,1,1,3,1,1,2,2,1,1,2,1,1,1,1,1,3,1,2,1,2,2,2,2,2,1,1,1,2,2,1,2,2,1,1,2,2,2,1,1,1,2,1,1,1,1,3,2,1,2,2,1,1,3,2,1,2,2,1,1,1,1,1,2,2,2,1,2,2,2,1,2,1,2,1,1,2,1,1,2,2,2,2,1,2,1,3,1,2,3,1,3,2,3,2,2,2,1,2,2,2,2,1,2,3,1,2,3,2,2,1,1,2,1,1,1,2,2,2,1,1,1,1,1,2,1,2,1,1,1,1,2,1,1,1,1,1,3,1,1,1,1,1,2,1,1,2,1,1,2,2,1,1,1,2,1,1,2,2,2,1,2,1,1,1,2,1,1,1,1,2,1,1,3,1,1,3,2,1,2,2,3,1,2,1,1,1,2,2,2,1,2,1,2,2,1,1,1,2,1,2,1,1,3,1,1,1,3,1,1,2,1,1,2,2,2,1,2,1,3,2,1,2,2,2,2,1,1,1,2,1,2,2,2,1,2,3,1,1,1,1,1,2,2,2,2,1,1,1,3,2,3,1,1,1,1,1,1,2,1,2,3,3,1,2,2,1,3,1,2,1,1,1,2,2,1,1,1,1,1,1,2,1,2,1,1,1,1,1,1,2,1,2,1,2,1,1,1,1,2,1,1,1,1,1,2,2,1,2,1,1,1,1,1,1,1,1,1,1,2,2,1,1,2,1,2,1,1,1,2,2,1,1,1,1,2,2,1,1,1,1,1,2,2,1,2,1,1,2,1,1,2,1,2,2,1,1,1,1,1,3,1,1,1,1,1,1,2,1,2,1,2,1,1,2,1,3,1,2,2,2,2,1,1,1,2,1,1,2,1,1,1,2,1,1,2,1,2,1,1,1,2,1,1,2,2,1,1,2,1,1,1,2,1,2,2,2,2,1,2,3,2,2,1,2,2,1,1,2,3,1,2,3,2,2,1,1,2,2,1,1,2,1,1,2,1,2,1,3,1,1,1,1,1,2,1,1,2,1,3,1,2,1,1,1,1,3,1,2,1,1,3,1,1,1,1,2,1,1,1,1,1,1,1,1,1,2,2,1,2,1,1,2,1,1,1,2,1,1,2,2,2,2,2,2,2,1,1,1,3,2,2,2,2,2,2,2,2,1,1,2,3,1,1,1,2,1,2,1,1,1,1,2,1,3,2,2,2,1,1,2,1,2,1,1,2,2,2,3,1,1,2,1,1,2,1,1,1,1,1,2,1,1,1,1,1,3,2,2,2,1,2,1,2,1,1,2,1,2,2,2,1,1,1,1,1,1,2,1,2,3,1,1,1,2,2,2,1,1,1,3,2,3,1,1,2,1,2,1,2,1,1,1,1,1,3,1,3,1,1,1,2,2,2,1,1.895986
1,1,3,1,2,1,1,2,1,1,2,1,2,1,2,1,2,1,2,1,1,1,1,2,1,3,2,1,2,1,1,1,1,1,1,1,3,1,1,2,1,2,2,2,1,2,1,1,1,1,1,3,1,1,1,1,1,1,2,1,2,3,1,2,1,1,1,2,1,3,1,1,2,1,2,2,1,3,2,1,1,1,2,1,1,1,1,1,1,2,3,2,1,1,2,1,3,2,2,2,1,2,1,1,1,1,1,1,2,2,1,1,3,1,2,2,1,2,1,2,2,1,1,2,1,1,1,1,1,2,1,1,1,1,1,2,1,2,1,2,1,1,2,2,1,1,1,1,3,1,2,3,1,2,1,2,1,3,1,3,1,2,2,1,2,1,1,1,1,1,2,3,1,1,1,2,3,2,2,1,2,1,1,1,1,3,2,2,1,2,3,2,3,1,2,1,1,2,2,2,1,1,2,2,1,3,1,1,1,1,1,2,2,1,3,1,1,1,3,2,2,1,1,1,1,1,1,1,1,2,2,3,2,3,1,1,1,1,1,1,1,1,1,2,2,1,2,1,1,1,3,1,2,1,1,1,1,1,1,3,1,2,1,2,1,1,2,2,3,2,2,1,1,1,1,2,1,3,1,1,2,1,1,2,1,1,1,1,2,3,1,2,1,2,1,2,1,3,1,1,2,1,2,3,2,1,2,2,1,1,2,1,1,2,1,1,1,2,1,1,1,1,2,1,1,2,2,2,2,1,1,1,1,2,2,2,2,2,2,2,1,1,2,2,1,1,1,1,1,2,1,3,1,1,2,2,2,1,2,1,3,2,1,1,2,1,2,2,2,2,2,2,2,1,2,1,1,1,1,2,2,1,2,1,1,1,1,2,2,1,3,2,1,1,1,1,1,1,2,1,1,1,1,1,2,2,1,1,2,3,2,1,1,1,1,1,2,1,1,1,1,2,1,1,3,2,2,1,2,1,1,1,1,1,1,2,1,1,3,2,2,2,1,2,2,2,1,2,2,3,2,1,1,1,2,2,2,1,1,2,2,3,2,2,2,1,1,1,1,1,1,2,2,2,2,2,1,1,1,1,2,1,1,1,3,1,1,1,1,1,2,1,3,2,2,2,1,2,1,2,1,1,2,1,1,2,1,1,2,2,1,1,2,3,1,1,2,2,1,1,2,3,2,1,1,1,2,2,2,2,1,1,2,1,1,2,1,1,2,2,2,1,1,3,1,1,1,3,1,2,3,1,3,2,1,2,2,1,2,1,2,1,2,1,1,2,1,1,3,2,1,1,2,1,1,1,1,1,1,1,2,1,1,1,1,3,2,1,2,1,1,1,2,1,1,1,1,2,2,2,1,2,1,2,2,1,3,2,2,2,2,2,1,1,2,2,2,1,1,1,3,1,3,1,2,1,1,1,1,1,1,1,1,2,2,2,1,1,1,2,2,1,1,2,1,1,1,1,1,2,1,2,1,1,2,1,2,1,1,3,1,1,1,1,1,2,2,2,1,1,1,3,3,2,1,1,1,2,3,2,1,1,2,1,1,3,2,2,2,1,1,1,1,1,2,2,2,2,2,2,1,3,1,1,1,1,2,1,1,1,1,1,1,2,1,2,2,1,1,2,2,3,1,1,1,1,1,1,1,1,2,2,1,2,1,1,1,1,1,2,1,1,1,1,3,1,2,1,1,1,1,1,2,2,1,2,1,2,1,1,1,1,2,1,1,2,3,2,2,1,2,3,1,2,1,3,2,1,2,1,1,2,1,1,2,1,2,2,1,1,1,2,1,2,1,2,1,1,2,1,1,1,1,1,2,1,1,1,1,1,1,3,2,3,3,1,2,2,1,1,2,1,1,1,2,1,1,1,1,1,2,1,1,1,3,3,1,2,1,1,2,1,2,1,2,1,3,1,2,1,1,3,2,1,1,2,2,2,1,2,1,2,2,3,3,2,1,2,2,1,3,2,2,1,2,2,1,1,1,1,2,3,1,1,1,1,2,3,1,3,1,1,1,2,1,2,1,1,1,1,1,2,2,1,1,2,1,2,1,1,2,2,2,1,1,1,1,3,1,2,2,2,2,2,1,2,2,2,2,2,2,2,2,1,1,2,3,1,1,1,1,1,1,1,2,1,3,2,1,2,2,2,1,1,1,2,1,1,1,2,2,1,2,2,1,1,2,1,2,2,2,2,2,1,1,2,1,1,1,2,1,1,3,1,1,1,2,1,2,2,1,2,1,3,2,188.922217
1,2,2,3,2,3,2,1,1,2,2,1,2,1,1,1,2,2,1,1,1,1,1,3,1,2,1,1,2,1,2,3,1,3,1,1,2,1,1,2,1,2,2,2,1,1,2,1,2,3,1,3,1,2,1,1,2,2,1,2,1,2,3,1,1,1,1,2,1,1,1,1,2,1,1,2,1,1,2,1,1,1,1,1,1,2,1,1,2,1,3,1,2,1,3,2,2,1,1,1,1,1,1,1,1,2,1,1,1,1,1,1,1,1,1,2,1,2,3,2,1,2,2,2,1,3,2,3,3,2,1,3,2,1,1,2,1,1,1,2,1,2,2,2,1,2,1,1,1,1,2,1,3,1,1,2,2,2,2,2,1,2,1,1,1,1,1,1,1,1,2,3,2,1,1,1,1,1,2,1,1,1,2,1,1,3,2,1,2,1,2,2,1,1,2,1,2,1,1,1,1,1,1,1,2,1,2,1,1,1,1,1,1,1,3,1,3,1,2,1,1,2,2,2,2,1,2,2,1,2,2,2,1,2,1,1,1,1,1,3,1,2,2,2,1,1,2,1,1,2,2,1,1,1,1,1,1,3,1,1,2,3,1,1,1,1,1,3,1,1,1,1,1,2,2,2,2,1,1,1,2,3,1,3,1,2,2,2,3,1,3,1,1,2,2,2,1,2,1,3,2,2,2,2,2,1,1,2,1,2,2,2,1,1,1,1,1,1,2,1,1,2,3,2,1,2,1,2,2,1,2,1,2,2,1,1,1,1,1,2,1,1,2,1,2,1,2,2,2,1,1,1,2,1,2,1,1,2,1,1,2,2,1,1,1,1,3,1,1,2,2,1,2,1,3,2,1,2,1,1,1,1,1,2,1,2,2,2,3,1,2,2,1,3,1,2,2,2,1,1,2,2,2,1,1,1,1,2,2,1,1,1,1,1,1,1,1,1,3,3,1,2,1,3,1,1,3,2,2,2,2,1,2,2,1,2,1,1,2,2,2,1,1,1,1,1,2,1,1,1,1,1,1,1,1,2,1,1,1,1,1,2,1,2,1,2,2,1,1,2,1,1,1,1,1,2,2,3,1,1,1,2,1,1,1,1,1,2,2,1,1,1,2,2,2,2,2,1,1,2,1,2,2,2,2,1,1,1,1,1,1,1,2,1,1,1,2,3,2,3,1,2,2,3,2,1,1,1,3,2,3,1,1,1,2,1,2,1,2,1,1,1,1,1,3,1,2,1,2,2,1,2,1,3,1,1,2,1,1,2,1,1,1,1,2,2,2,1,1,2,3,1,2,2,1,1,1,1,2,2,2,1,2,2,1,1,2,2,3,2,1,1,1,1,2,1,1,1,3,1,1,3,1,1,1,3,2,1,1,1,1,2,2,2,2,3,1,2,1,2,2,1,2,1,1,2,2,3,2,1,2,1,3,2,2,1,2,3,1,1,1,1,2,1,2,1,3,1,2,2,2,1,1,1,3,1,2,1,1,1,1,1,1,1,2,2,2,3,1,2,2,2,1,1,1,3,1,2,1,1,1,1,2,1,2,2,1,2,1,3,1,1,2,2,2,1,2,1,2,1,1,2,2,3,2,2,3,1,2,3,2,2,1,2,2,2,3,1,1,2,2,1,1,2,2,2,1,1,2,2,1,1,1,2,3,1,2,2,2,2,1,1,1,3,2,2,2,1,1,2,1,1,3,3,2,1,1,3,1,2,1,1,1,1,1,2,1,3,1,1,1,2,1,2,1,1,1,1,3,1,1,1,2,1,2,2,2,3,3,2,2,2,2,1,2,2,1,1,1,3,2,1,1,1,1,2,1,2,1,2,1,1,1,2,2,1,1,2,2,1,1,1,2,1,2,1,1,1,1,1,1,2,1,2,1,1,1,1,2,2,1,2,1,1,1,2,1,1,2,1,1,1,1,1,1,1,1,2,2,2,1,1,2,1,2,2,2,1,2,2,1,2,1,2,1,2,1,2,1,1,2,1,2,2,1,2,2,1,1,2,3,1,1,2,1,1,1,3,2,2,1,1,1,2,2,1,3,1,1,2,1,1,1,3,1,1,2,1,1,2,2,2,3,2,1,2,1,1,1,1,1,1,3,2,1,1,2,1,2,1,1,1,2,1,1,2,2,1,1,1,1,1,1,2,1,1,3,2,1,2,2,1,2,2,1,1,1,2,1,1,2,3,1,1,1,1,2,1,1,3,2,1,1,2,1,2,2,1,1,1,1,2,1,3,1,-1.170776
2,1,1,1,1,2,1,1,2,1,1,1,2,1,2,2,1,2,1,2,1,2,2,1,2,2,1,2,1,2,3,2,2,2,1,2,2,1,2,1,2,2,2,1,2,1,2,1,1,2,2,2,2,1,1,1,2,2,1,1,2,1,1,3,2,2,1,2,1,3,1,1,1,1,2,2,1,1,2,1,2,2,3,2,2,2,1,2,3,1,2,1,1,1,1,1,3,2,2,1,2,2,2,1,2,2,2,2,2,1,1,1,1,2,1,2,2,1,2,2,1,1,1,2,3,1,1,2,3,2,1,2,3,1,1,2,1,1,2,1,1,2,3,2,1,2,1,3,1,3,2,1,3,2,1,2,1,2,1,2,2,1,1,1,1,2,1,1,1,2,2,2,1,1,2,2,2,2,1,1,2,2,2,1,2,2,2,2,2,1,2,1,1,1,1,1,1,2,1,2,1,2,2,2,1,1,2,2,1,1,1,2,1,1,1,1,2,2,2,2,1,1,1,1,1,1,1,1,1,2,1,1,3,3,1,1,1,1,1,1,1,2,1,1,1,1,3,1,1,2,1,2,1,1,1,1,2,1,1,1,1,1,2,2,2,1,1,2,1,1,1,1,2,2,1,3,1,1,2,1,1,2,1,1,2,2,2,2,1,2,1,1,1,3,1,1,1,2,2,1,1,1,1,1,2,3,1,1,1,2,2,1,3,1,1,1,1,1,2,2,2,2,2,1,2,1,2,1,1,2,1,1,2,2,1,1,2,2,1,1,1,1,2,2,1,1,3,3,2,2,1,2,1,1,1,2,2,2,2,2,2,1,1,2,1,1,1,2,2,2,1,1,1,2,1,3,1,1,1,1,3,1,2,1,1,2,1,1,2,1,3,1,1,2,2,1,1,3,2,1,1,1,2,1,2,1,1,2,2,1,1,3,2,2,3,1,2,3,1,2,1,2,2,3,2,2,2,2,2,2,1,1,1,2,1,1,1,2,2,2,1,1,3,2,2,3,1,1,2,1,1,1,2,2,2,2,1,2,1,1,1,2,1,1,2,1,2,1,2,2,2,1,1,2,2,1,1,3,1,1,2,2,1,2,1,2,1,1,1,2,1,1,1,1,2,1,1,2,2,2,2,2,2,3,1,1,1,1,1,2,1,1,1,2,2,1,2,2,1,1,1,2,1,1,1,2,2,1,1,3,1,2,2,1,1,1,1,1,1,2,1,1,1,2,1,2,2,3,2,2,2,2,1,1,1,2,1,3,1,1,2,2,1,1,1,1,1,2,1,1,2,1,1,1,1,2,2,3,1,1,2,1,2,2,1,1,2,1,1,2,1,2,1,3,2,1,1,2,2,1,1,1,1,3,1,1,3,1,2,1,1,2,1,3,2,1,1,1,1,3,2,1,2,1,1,2,2,3,1,1,2,1,3,1,1,3,1,1,1,2,3,3,2,2,2,1,2,1,3,1,2,2,2,1,3,1,2,1,1,1,2,1,1,1,3,2,1,1,2,2,1,1,1,1,1,1,1,1,2,1,3,1,2,2,2,1,1,2,3,2,1,1,2,1,1,1,1,2,2,1,1,1,2,3,1,2,2,1,1,1,2,2,2,1,1,1,1,2,2,2,1,1,1,1,1,1,1,2,1,3,1,1,1,2,1,1,2,3,1,1,2,2,1,1,1,2,2,2,2,2,2,1,1,3,1,2,2,3,1,2,1,1,3,2,1,1,1,1,2,1,1,1,1,1,1,1,1,2,2,1,1,1,1,1,3,1,1,2,2,2,2,2,1,2,1,1,2,1,1,2,1,1,1,1,2,1,1,2,1,1,3,3,1,2,2,2,3,2,1,1,1,1,1,1,2,1,1,1,1,1,2,1,1,2,2,1,1,1,1,2,1,2,2,1,1,2,1,1,1,1,1,1,1,1,1,3,3,1,2,1,2,2,1,2,1,1,1,1,1,2,1,3,1,2,2,1,1,2,1,1,1,3,1,1,1,2,2,2,1,1,1,1,1,1,2,1,1,1,1,2,1,1,1,1,1,1,2,1,1,1,2,1,2,1,1,1,2,1,1,1,1,2,3,1,1,1,2,2,1,1,2,2,3,1,2,1,2,2,1,1,2,1,1,1,2,2,1,1,1,1,3,1,1,1,2,1,3,1,1,2,1,1,1,2,1,1,2,1,2,1,1,2,1,2,1,2,1,1,1,2,1,1,1,2,1,2,1,2,1,1,2,1,1,3,1,-1.41195
1,2,2,1,1,2,1,1,1,2,1,2,1,2,2,1,1,1,1,2,1,2,2,1,1,2,1,1,1,2,1,3,1,2,1,1,1,1,1,2,2,2,1,1,3,2,3,1,1,1,3,1,2,1,1,2,2,2,1,1,2,2,1,2,1,1,2,2,1,2,1,1,2,1,1,2,1,2,1,1,1,1,3,1,2,2,1,1,1,2,2,1,1,1,3,1,2,1,1,1,1,2,1,1,1,1,2,2,1,1,1,2,1,3,1,2,1,2,1,1,1,2,1,2,1,1,1,1,1,1,1,2,1,1,1,1,2,2,2,1,1,1,1,2,2,3,3,2,2,3,3,1,2,2,1,1,2,2,1,2,3,2,1,1,2,1,3,2,1,1,1,2,2,1,1,1,1,1,2,1,2,1,2,3,1,1,2,1,1,2,2,1,1,1,1,1,1,2,1,2,2,1,1,1,1,3,1,2,1,1,2,1,1,1,2,2,1,1,2,1,1,1,2,1,2,1,2,2,1,1,1,1,2,1,1,2,3,1,1,1,2,1,1,1,1,2,1,2,1,2,1,1,2,2,1,1,1,1,2,2,1,1,2,2,1,1,2,2,1,1,1,1,1,2,2,1,1,1,1,2,1,2,1,2,1,1,2,2,1,1,2,1,2,1,2,2,2,2,2,1,2,1,1,2,1,2,1,1,2,2,1,1,1,2,3,1,1,2,1,1,1,1,2,2,2,2,3,2,2,2,3,1,2,2,3,3,1,1,1,1,3,1,1,2,2,1,2,2,3,1,2,2,1,1,1,2,1,1,1,1,2,1,1,2,1,1,2,1,3,1,1,1,1,2,1,2,1,1,2,1,1,1,1,1,2,1,2,1,2,2,2,2,1,2,2,1,1,2,2,2,1,1,2,1,1,1,2,2,2,1,1,1,1,1,2,1,1,1,1,2,2,1,1,2,1,2,2,1,2,3,1,2,1,2,2,2,1,1,3,2,2,2,1,2,1,2,1,1,1,1,2,1,2,1,3,2,1,1,2,1,1,3,1,2,2,1,2,1,1,1,3,1,1,2,2,1,1,1,1,1,1,1,1,1,1,1,2,2,2,3,2,1,2,1,1,2,1,1,2,1,1,2,2,2,2,2,1,1,1,1,1,2,1,2,2,1,1,2,1,1,3,1,2,1,2,2,3,2,2,1,1,2,1,1,2,1,2,3,2,1,1,1,1,3,2,1,1,2,1,1,1,1,3,2,1,1,3,1,1,1,2,2,2,1,2,1,1,1,1,1,1,1,2,2,1,1,1,1,3,1,2,2,1,1,1,2,1,3,2,2,2,1,1,2,1,1,1,2,1,1,1,1,2,2,2,1,1,1,3,2,1,2,1,1,1,1,1,2,1,2,2,2,1,1,2,3,1,1,1,1,1,1,1,1,2,1,1,1,2,1,1,1,1,2,1,1,3,1,3,3,2,1,2,1,2,1,2,1,2,2,2,2,1,1,3,2,1,3,1,2,1,2,3,1,3,1,1,2,2,2,1,1,2,2,1,1,2,2,1,1,1,2,2,2,1,1,1,1,2,1,1,3,1,1,1,1,2,2,3,2,2,1,2,2,1,1,1,2,3,2,1,1,2,1,2,2,1,1,1,2,2,1,1,2,1,1,1,1,2,2,2,2,2,1,2,1,1,1,2,2,1,1,2,2,1,2,2,2,2,2,1,1,2,1,2,2,1,2,2,1,2,1,1,2,2,2,1,1,2,2,1,1,2,1,1,1,1,2,1,1,2,2,1,1,2,2,2,1,2,1,1,2,1,1,3,1,1,2,1,2,2,2,1,2,2,1,1,1,1,2,1,1,2,2,1,1,1,2,1,1,1,3,1,2,2,2,1,2,1,2,2,2,2,1,1,3,3,2,2,1,2,2,1,1,2,1,1,2,2,1,3,2,1,1,2,1,1,1,1,1,1,2,1,1,2,2,1,1,2,1,1,1,2,1,1,2,1,2,2,2,2,2,2,1,1,2,1,2,1,3,1,1,2,2,1,1,2,1,1,2,2,1,2,1,1,2,2,1,2,2,1,2,2,1,2,1,1,1,1,2,1,2,2,2,3,1,1,1,1,1,1,1,1,2,2,2,2,1,1,1,1,2,1,2,2,3,1,1,1,2,2,1,3,2,2,1,3,1,2,1,1,3,1,1,2,1,1,1,2,1,2,1,1,1,1,1,2,1,1,1,2,2,2,1,1,1.486889
2,1,1,2,2,2,1,3,2,1,1,2,1,1,1,2,2,1,1,1,1,1,1,1,2,1,2,2,3,1,3,1,2,2,2,1,2,1,2,1,2,1,3,1,1,1,3,2,1,2,2,1,2,2,1,1,2,2,2,1,2,1,1,1,1,2,3,1,1,2,2,1,3,1,2,1,1,1,1,1,1,1,1,1,1,2,1,2,1,1,1,2,1,1,2,1,1,1,1,1,1,1,1,1,2,2,2,2,2,1,1,1,1,1,1,1,1,1,1,2,2,3,1,1,1,1,1,1,2,2,1,1,1,1,1,2,2,1,1,1,2,1,2,2,2,2,1,1,2,1,1,2,1,2,2,2,1,3,2,3,2,2,2,1,2,2,1,2,2,2,1,1,1,1,1,1,1,1,3,1,1,2,1,1,2,1,3,1,1,1,2,1,3,3,2,1,2,1,1,1,2,1,1,1,1,2,1,1,1,2,2,2,1,1,3,1,1,1,1,1,1,2,2,1,1,1,2,1,1,2,1,2,2,2,1,2,2,2,1,1,1,2,1,1,3,3,3,1,1,1,2,1,1,2,1,1,2,2,2,1,2,2,1,2,1,1,1,2,1,1,2,1,1,2,1,2,2,1,1,3,1,2,2,2,2,1,1,2,1,3,2,1,1,1,1,3,1,3,1,1,1,1,1,2,2,3,2,2,1,2,1,1,2,1,1,1,1,2,2,1,1,1,1,1,1,2,2,2,2,1,1,1,1,1,1,2,1,1,1,1,1,1,2,3,3,1,1,3,1,1,1,2,1,1,2,2,1,2,1,1,2,2,1,1,1,1,1,3,1,1,1,2,3,1,2,1,1,2,1,2,1,2,1,1,2,1,3,1,2,2,2,1,1,2,1,1,2,2,1,3,1,2,2,2,2,3,2,2,2,1,1,1,1,2,2,1,3,1,1,1,3,1,2,1,1,2,2,1,1,1,1,2,1,2,1,3,1,1,2,1,1,2,2,1,1,2,1,1,1,1,1,2,1,1,1,1,1,2,1,2,1,1,1,2,2,2,1,1,1,2,2,1,2,2,1,1,2,2,2,1,2,1,1,1,1,1,1,2,1,2,2,1,1,2,1,1,1,1,1,1,2,1,3,1,3,1,1,1,2,1,1,2,2,1,1,1,1,3,1,2,1,1,1,1,1,1,1,1,1,2,2,3,1,1,2,1,2,1,2,1,2,1,2,3,2,1,1,3,2,3,2,1,1,2,1,1,1,3,1,2,3,1,1,1,2,1,1,1,2,1,1,1,3,1,1,1,1,2,1,1,2,2,1,1,1,1,2,1,2,3,2,2,1,1,1,1,1,2,2,2,2,1,1,2,3,1,2,1,1,1,1,1,1,2,2,2,1,1,1,1,2,2,2,2,3,1,1,1,1,1,1,1,1,1,1,2,2,2,2,2,1,1,1,2,2,1,2,1,1,2,2,1,1,1,1,2,2,1,2,1,1,3,1,1,1,2,1,2,2,2,3,1,1,2,2,1,1,1,3,1,1,1,2,1,2,1,1,1,2,2,1,1,2,1,1,1,2,1,1,1,2,2,2,1,1,1,1,1,1,1,2,1,1,2,3,1,1,2,1,1,1,1,1,1,1,1,1,1,1,1,2,1,1,1,1,1,2,1,2,1,1,1,1,2,1,2,1,1,1,3,1,1,1,2,2,1,2,1,1,1,1,1,2,2,1,1,1,2,1,1,2,2,1,2,2,2,2,1,2,1,2,2,1,2,2,1,2,2,1,2,2,1,1,2,2,1,2,1,1,1,1,2,3,1,1,1,2,2,2,2,1,3,3,1,1,2,1,2,2,2,3,1,1,2,1,1,1,2,1,1,2,1,1,3,1,1,3,1,1,1,1,2,2,1,2,3,1,1,2,1,2,1,2,1,1,1,2,1,1,1,2,1,1,1,2,2,2,1,1,1,1,2,1,2,1,2,1,2,1,2,1,1,1,2,1,2,2,1,1,2,2,1,1,2,1,2,2,2,2,1,1,1,2,1,3,1,2,1,2,2,1,1,1,1,1,1,2,1,3,2,3,1,2,1,3,1,1,2,1,1,1,1,2,1,2,2,1,2,2,1,1,2,2,3,2,1,1,1,1,1,3,1,1,2,2,1,2,1,1,2,2,1,1,2,1,3,1,2,2,1,2,1,2,2,1,2,1,1,1,2,2,1,1,1,2,1,1,2,2,1,1,3,1,1,1,-0.528406
1,2,2,1,2,1,1,1,1,1,1,1,1,1,1,1,2,1,1,3,1,2,1,2,1,2,2,1,1,2,1,1,1,1,1,1,1,1,1,1,2,1,2,2,3,2,3,1,1,1,1,1,2,1,2,1,3,2,1,1,2,1,2,2,2,3,1,1,1,3,1,1,2,2,1,3,1,1,1,1,1,1,2,3,2,2,2,1,1,3,2,1,1,1,2,3,2,2,1,1,1,3,1,2,2,3,2,1,2,1,1,1,2,2,1,2,1,1,2,1,1,1,2,1,1,1,2,1,1,2,2,3,2,1,1,1,1,2,1,2,2,3,1,1,1,1,2,1,2,1,2,1,1,1,1,2,1,2,1,2,1,3,1,1,2,1,2,2,2,2,2,2,1,2,1,2,1,2,1,1,2,2,1,2,2,2,2,1,1,2,3,2,3,1,2,1,1,1,1,2,1,1,1,2,2,2,1,2,1,2,1,2,2,1,1,2,1,1,2,1,2,1,1,2,1,1,2,1,2,1,3,2,1,1,1,1,1,1,2,1,1,1,2,1,2,2,1,1,1,1,1,1,1,2,1,1,1,1,2,1,1,3,2,3,1,3,1,2,1,1,1,1,2,1,1,3,1,1,1,1,1,1,1,1,2,3,1,1,1,2,3,2,1,2,3,2,1,3,1,2,1,1,2,1,1,2,2,1,3,1,2,2,1,1,1,2,1,1,2,1,2,3,1,2,1,1,2,2,1,2,1,1,1,2,1,1,3,2,2,1,1,1,1,2,3,1,1,1,1,1,1,1,1,1,1,2,1,1,1,1,1,1,2,1,1,1,2,2,1,1,3,1,3,2,1,1,1,1,1,1,1,1,1,1,3,1,2,2,2,2,1,2,1,1,2,1,1,2,1,2,1,1,1,2,1,2,1,2,1,1,2,1,1,1,3,1,1,1,1,1,1,1,1,1,1,2,1,2,2,1,1,2,1,2,2,1,1,1,2,1,1,1,2,2,2,1,1,3,1,1,2,2,1,1,2,1,2,1,3,1,1,2,1,1,2,1,2,1,2,1,3,2,2,2,1,1,2,2,2,1,1,1,2,1,2,1,1,2,1,1,1,2,3,2,1,1,1,3,2,2,2,1,3,2,2,1,1,2,1,1,1,1,2,2,2,1,1,2,1,2,2,1,1,2,1,2,1,1,2,2,2,3,2,2,2,1,2,1,1,1,2,1,1,2,1,1,2,2,1,1,2,2,1,2,1,1,1,3,2,2,2,1,2,2,2,1,2,1,1,1,3,1,2,2,2,1,3,2,1,1,2,1,1,2,1,2,1,1,1,2,2,1,2,3,1,1,1,1,2,2,1,1,2,2,1,1,2,1,1,1,1,2,1,3,2,2,2,1,2,1,1,1,1,1,2,2,1,1,1,2,2,2,1,1,1,2,3,2,2,1,1,1,1,2,1,3,1,1,1,2,1,1,2,2,3,1,1,2,1,1,2,2,2,2,1,1,1,1,1,1,2,2,2,2,1,1,2,1,1,2,2,3,1,1,2,1,1,1,1,1,1,1,1,2,1,1,1,2,2,2,2,1,1,1,1,2,2,2,2,1,1,1,2,2,2,1,1,1,1,1,1,2,1,1,2,3,1,2,1,1,1,2,2,1,2,2,1,1,2,2,1,3,1,2,1,2,1,2,1,1,1,2,1,1,1,1,2,2,1,1,2,1,1,1,1,2,2,2,2,1,1,2,2,2,2,1,1,1,3,1,2,2,1,2,3,2,2,1,1,3,1,2,1,2,2,2,2,1,1,1,1,2,1,1,1,1,1,2,2,1,2,2,1,2,3,1,1,3,2,1,2,1,1,1,2,1,2,2,1,1,2,1,1,2,2,1,1,3,1,1,2,1,1,1,1,1,2,1,3,1,1,3,1,1,1,1,1,1,1,1,1,1,2,1,2,2,1,1,2,2,2,2,1,1,2,2,1,2,2,1,1,1,1,1,1,3,1,1,1,2,2,1,1,1,1,2,1,2,1,1,1,1,1,2,1,1,2,2,1,1,2,1,3,1,1,1,2,1,2,1,1,1,1,1,1,1,1,3,1,1,2,1,1,1,2,1,1,2,2,1,2,1,1,2,1,1,2,1,2,1,1,1,1,1,1,3,1,1,1,2,2,1,2,1,3,1,2,2,1,1,2,1,1,1,2,2,2,2,1,2,1,1,3,1,2,1,1,1,1,1,2,1,1,2,2,0.580917
1,2,2,2,2,1,3,1,2,2,2,1,1,2,1,1,1,1,1,2,1,2,1,1,1,2,1,2,1,3,2,1,2,2,1,1,3,1,2,1,1,1,1,2,2,1,3,2,1,1,1,1,1,1,1,2,2,2,2,1,1,1,1,1,2,1,2,2,2,2,2,1,2,2,2,1,1,2,2,2,2,2,2,1,1,2,1,2,2,2,1,1,1,1,1,1,1,2,1,1,1,1,1,1,2,1,2,3,3,1,1,1,2,1,3,2,1,2,1,2,2,1,1,2,1,2,2,1,2,2,1,1,1,2,1,2,2,3,1,1,2,2,2,1,2,2,2,2,1,1,3,1,1,1,2,1,2,1,1,2,2,1,1,1,2,1,2,1,1,2,2,2,1,1,2,1,2,1,1,1,2,1,1,2,1,1,3,1,1,2,1,2,2,2,1,2,3,2,2,1,3,1,1,1,1,2,2,3,1,2,1,3,1,1,3,1,1,1,3,1,1,3,1,1,2,2,1,1,2,2,1,1,2,2,1,2,1,1,1,2,2,1,2,2,3,1,2,2,1,1,1,1,2,3,1,1,1,2,3,1,2,1,2,2,1,2,1,1,1,1,1,1,1,2,2,2,1,1,2,1,1,2,1,1,2,2,2,2,1,2,1,2,2,1,1,1,2,2,3,1,3,1,1,1,2,2,1,1,2,2,2,1,1,1,1,2,2,1,2,2,1,2,1,1,1,2,2,2,1,2,1,1,1,1,1,1,3,1,2,1,1,2,2,2,1,1,1,3,2,2,1,3,2,1,2,2,1,1,2,2,2,3,1,1,1,1,1,2,1,1,1,1,1,3,2,2,1,1,1,2,2,2,1,1,1,1,1,3,2,2,1,1,2,3,2,1,2,3,2,1,1,1,2,1,1,2,1,2,1,2,1,1,2,1,2,2,1,1,1,3,1,2,1,2,1,1,3,3,2,2,1,1,1,1,3,3,1,1,3,2,1,1,2,1,1,2,2,1,1,2,1,3,2,1,2,1,3,1,3,1,1,2,1,1,1,2,1,2,2,2,1,2,2,1,1,2,3,2,1,2,1,1,1,1,1,1,1,2,1,1,2,2,1,1,2,1,1,3,2,2,2,1,1,2,1,1,1,3,1,1,1,2,1,3,1,1,1,3,1,1,3,1,1,1,1,2,2,1,2,1,2,2,1,2,2,1,3,1,1,1,2,1,2,3,1,1,3,2,1,1,1,2,3,1,1,2,1,1,1,2,1,1,1,2,1,1,1,1,1,2,2,1,2,2,1,2,1,1,1,1,2,1,1,3,2,1,1,3,2,2,2,1,1,2,1,1,2,2,1,3,1,2,2,1,2,2,1,1,2,1,1,1,1,1,2,1,2,1,2,3,2,3,2,1,1,1,1,2,2,1,1,1,2,1,1,2,2,2,1,2,1,1,1,2,1,2,1,2,1,2,1,2,2,1,2,3,2,1,2,2,2,2,2,1,2,2,1,1,1,2,2,2,2,1,1,1,2,2,3,1,1,1,1,1,1,1,1,1,1,1,2,1,2,2,1,1,1,1,2,1,1,1,1,2,2,3,2,1,2,2,1,3,1,1,1,1,2,2,1,1,1,2,1,1,1,2,1,2,1,1,1,1,1,1,1,2,1,3,1,1,1,1,1,2,1,1,2,3,2,2,1,1,3,2,2,1,1,2,1,2,3,1,3,1,1,1,2,1,2,2,1,2,1,1,1,1,1,1,2,1,1,2,1,2,2,1,1,1,1,2,2,2,1,1,3,1,3,1,1,2,1,1,2,1,1,3,1,1,2,1,2,2,1,2,1,1,1,2,3,1,1,1,1,1,1,1,1,2,2,1,1,1,1,2,2,1,3,2,1,1,2,1,2,1,1,2,2,1,2,2,2,1,1,3,1,1,1,2,1,1,2,1,1,1,2,1,3,2,2,2,1,1,3,1,2,3,1,2,1,1,2,1,1,1,1,1,2,1,1,1,2,1,2,1,2,3,1,2,2,2,1,1,2,2,1,1,1,3,2,1,1,2,2,1,2,1,2,2,1,1,1,2,3,2,1,1,1,1,2,1,1,2,2,1,1,2,1,1,2,1,1,1,1,1,3,1,1,2,3,2,2,2,1,2,1,1,1,1,1,2,1,1,1,1,1,1,1,2,1,1,1,1,1,2,3,2,1,2,2,2,1,2,1,1,1,1,2,1,1,2,2,2,1,1,1,148.983878
1,1,2,2,1,1,1,1,1,2,3,1,1,2,3,2,2,1,3,1,1,2,1,2,2,2,1,2,1,2,3,1,2,1,1,2,1,2,1,2,3,3,3,1,3,2,2,1,2,1,1,2,1,1,2,2,2,1,2,1,1,2,3,2,1,2,2,2,1,1,1,1,2,2,1,1,1,2,2,3,2,2,1,1,2,1,2,1,1,1,1,2,2,1,1,1,1,1,2,1,2,1,1,2,1,1,2,1,1,1,2,1,2,2,1,1,2,3,1,2,1,2,1,1,1,1,1,1,1,2,1,1,2,1,1,1,2,2,2,1,2,2,2,1,3,3,2,1,2,2,3,1,2,1,2,2,2,1,2,1,2,2,2,1,1,3,2,2,1,2,1,3,1,1,1,2,1,1,2,1,2,1,1,3,1,1,2,1,2,1,1,2,1,1,1,2,1,1,2,1,1,2,1,1,1,3,1,2,2,2,1,2,2,1,2,3,1,1,2,1,1,2,1,1,1,1,1,2,2,1,2,1,2,1,1,1,1,1,1,1,1,2,2,3,1,2,1,2,2,2,2,1,1,1,1,2,1,2,1,1,2,1,1,1,2,1,1,2,2,2,1,1,2,1,1,1,1,1,3,2,2,1,1,1,2,1,1,3,1,1,1,2,1,2,1,1,2,2,1,2,1,1,1,2,1,1,1,2,1,2,2,2,1,2,1,3,1,1,1,1,1,2,2,2,1,2,3,1,1,1,2,1,1,2,1,2,2,1,2,2,3,1,2,2,3,2,1,2,2,2,1,2,2,1,2,1,1,2,1,2,1,3,1,1,1,1,2,2,2,2,2,1,1,1,2,2,2,2,1,1,2,2,2,1,1,2,3,2,2,1,2,1,1,2,1,1,1,1,1,2,1,2,1,1,1,1,1,1,2,1,1,1,1,2,1,1,2,1,1,3,1,1,3,1,1,1,2,1,1,1,1,1,2,2,1,3,1,1,1,1,1,2,1,1,1,1,1,2,1,2,1,2,2,2,1,2,1,1,1,1,1,1,2,1,2,1,1,1,1,2,1,2,2,1,2,1,2,1,1,2,1,2,1,2,2,1,1,2,2,2,1,2,1,1,2,2,1,2,1,1,1,2,2,1,1,1,1,2,2,1,3,3,1,2,1,1,1,1,2,1,3,1,1,1,2,2,2,2,1,1,2,2,2,2,2,1,1,2,1,2,1,2,2,3,1,1,2,2,2,1,1,1,3,2,2,1,1,1,2,1,1,1,1,1,2,1,1,1,1,2,3,1,2,1,1,2,1,1,3,1,1,1,1,1,2,1,1,2,2,1,1,2,2,1,1,3,1,2,1,2,1,1,1,2,1,3,2,2,1,1,1,2,1,2,1,2,1,1,2,2,1,1,1,1,1,1,1,1,1,2,2,3,2,2,1,1,2,2,1,2,2,3,1,2,1,1,1,1,1,1,2,2,1,1,1,2,2,2,2,2,1,1,1,1,2,1,1,1,1,1,2,2,2,1,1,3,2,2,1,2,1,1,1,1,2,2,2,2,1,1,2,2,1,1,1,3,2,2,1,2,2,2,1,2,1,2,2,1,2,2,1,2,1,1,1,1,2,2,1,2,1,2,1,1,1,1,1,1,2,2,2,1,1,1,2,1,2,2,1,2,1,2,1,2,1,1,2,3,2,1,1,2,2,1,1,1,2,1,1,1,3,1,2,1,1,2,1,1,1,1,2,2,1,2,1,1,1,1,1,1,2,1,1,1,1,2,2,3,1,2,1,3,1,1,1,1,1,1,1,2,1,1,2,2,1,2,2,1,1,1,1,2,1,3,3,1,2,1,2,2,1,1,1,1,1,1,2,2,3,1,2,2,1,3,2,1,3,2,1,1,2,1,2,1,1,2,1,1,1,1,2,1,1,2,2,2,1,2,1,1,1,1,2,3,2,2,3,1,3,1,1,1,2,1,1,1,1,2,1,1,2,1,2,1,1,1,1,1,2,1,1,1,1,2,3,1,3,2,3,1,3,1,1,2,1,1,1,2,1,1,1,1,2,1,1,1,2,1,1,3,1,2,1,2,1,1,1,1,1,1,1,1,2,1,1,1,1,1,1,3,2,2,1,2,1,1,1,2,1,2,3,2,2,1,1,1,1,1,1,2,2,1,1,2,1,2,2,2,2,1,2,1,1,2,2,1,2,2,1,1,1,1,2,2,1,2,2,3,2,1,1,1,2,2,1,150.190736
2,2,2,3,2,1,1,2,1,1,3,1,2,1,2,1,1,1,3,3,2,3,1,2,2,2,2,1,1,2,1,2,1,1,1,1,2,1,1,2,1,1,1,2,2,2,1,1,1,2,3,3,1,3,2,1,3,1,2,2,1,2,2,2,1,2,2,1,1,2,1,1,2,2,1,3,1,2,2,2,2,2,1,1,1,1,2,1,1,1,1,1,1,1,2,1,3,1,1,2,2,1,2,1,2,1,3,2,2,1,2,2,2,2,2,2,1,2,2,1,2,1,1,1,1,1,2,2,2,3,2,1,1,1,2,1,1,1,1,1,2,1,2,2,2,3,2,1,2,2,1,3,3,1,2,1,2,2,3,2,2,2,1,1,1,3,1,1,1,1,2,1,2,1,2,2,1,2,2,1,2,2,1,2,1,1,1,1,1,1,3,2,1,1,2,1,3,1,1,2,2,1,1,1,1,2,2,2,2,2,1,3,1,2,1,2,1,1,1,1,2,2,1,2,2,1,1,2,2,1,1,2,1,2,1,1,2,2,1,3,2,1,3,2,1,1,2,2,1,1,1,1,1,1,1,1,1,1,1,1,2,3,2,1,1,2,2,3,1,3,2,1,2,2,1,1,1,1,2,1,2,1,1,2,2,2,1,2,1,2,2,1,1,1,1,3,1,1,1,1,2,1,1,1,1,1,2,2,1,2,2,2,2,2,2,1,2,1,2,1,3,1,2,1,1,3,3,1,1,1,2,2,2,3,1,2,1,1,2,1,2,1,1,2,1,1,1,2,2,3,1,2,2,1,2,1,1,2,2,2,2,1,1,1,1,2,2,1,2,2,2,1,2,2,1,1,1,2,2,2,2,1,1,1,1,2,2,1,2,2,3,2,2,1,1,2,1,1,2,1,1,1,1,1,2,2,1,2,2,1,1,1,1,3,2,1,2,1,2,2,1,1,1,3,1,2,2,2,1,1,1,1,1,2,3,3,1,1,2,1,1,1,1,1,1,1,3,1,2,1,2,1,2,1,1,2,1,1,1,2,1,1,2,1,1,1,1,2,3,1,3,2,1,2,1,2,2,2,2,1,2,2,3,2,2,1,1,1,1,1,2,2,2,1,2,1,2,1,1,1,2,1,1,2,1,1,2,1,2,2,2,2,2,2,1,1,1,2,1,3,1,1,1,1,2,2,1,1,1,1,1,2,2,1,1,2,2,1,1,3,1,1,1,1,1,1,1,2,1,2,3,2,1,2,1,3,1,1,2,2,1,1,1,1,1,2,3,1,1,1,1,1,1,1,1,1,1,1,2,2,3,2,1,3,2,2,2,1,2,1,2,2,1,2,2,1,1,1,2,2,1,1,1,1,1,2,1,1,2,2,1,2,1,1,2,1,1,1,1,2,1,1,2,1,2,2,1,3,2,1,1,1,1,2,3,3,1,2,1,2,1,1,1,1,1,1,1,1,3,1,2,1,1,1,2,2,2,1,2,1,2,1,1,1,1,1,1,2,1,2,2,2,1,3,1,1,2,2,1,3,1,1,2,2,2,2,1,1,2,1,2,1,2,2,1,2,2,2,2,1,1,2,3,1,2,1,2,1,1,1,1,1,1,2,1,2,1,1,2,2,1,1,1,1,2,1,1,1,2,1,1,2,1,2,1,1,1,2,1,1,1,1,2,1,1,2,1,1,2,2,1,1,2,2,2,1,1,2,2,1,1,2,2,1,2,1,1,2,2,1,3,1,1,1,2,1,2,1,2,1,2,1,1,1,1,1,1,2,1,1,1,1,1,1,2,1,1,1,1,1,1,2,2,1,1,1,2,1,1,2,3,1,2,1,2,2,2,2,2,2,2,1,2,2,1,1,1,1,3,1,2,1,1,3,1,2,1,2,2,1,2,2,2,1,1,2,1,1,2,1,1,3,2,2,1,1,1,2,1,2,1,1,1,1,2,2,2,2,1,2,2,2,2,1,1,1,2,1,1,2,1,2,1,1,2,1,1,1,1,1,1,2,1,1,1,1,1,1,3,3,2,1,2,1,1,1,2,1,1,2,1,2,2,1,3,2,3,1,2,3,1,1,1,1,1,2,2,2,2,1,2,2,1,2,2,1,2,2,1,1,1,1,2,1,2,2,1,2,1,1,1,2,2,2,1,1,2,1,2,2,1,1,1,2,2,1,1,2,1,2,2,3,2,2,1,3,3,1,1,1,1,2,2,2,1,2,1,2,2,1,1,2,2,3,2,1.394655
2,1,2,2,3,3,1,2,1,1,2,1,1,1,2,2,1,1,1,2,1,2,1,1,1,1,2,1,2,2,1,3,1,2,1,1,1,1,1,2,1,1,1,1,2,1,1,1,1,2,2,2,1,1,1,2,3,2,2,2,2,2,2,1,1,1,1,2,2,2,3,1,2,2,1,1,2,1,2,3,2,1,2,2,1,2,1,1,2,1,1,1,1,1,2,1,1,2,2,3,1,2,1,1,1,2,2,2,2,2,2,2,1,2,1,1,1,1,1,3,1,1,1,1,1,1,1,3,2,2,2,2,3,2,1,1,1,2,1,2,3,2,1,2,1,3,1,1,2,2,2,2,2,1,1,1,1,3,1,2,1,2,1,1,1,1,3,2,1,1,1,1,2,2,1,3,1,3,2,1,2,1,2,1,1,1,2,1,1,2,1,2,2,2,1,1,2,2,1,2,1,1,1,1,1,1,2,1,1,2,2,1,2,1,1,1,1,1,2,1,2,2,3,2,1,1,1,1,1,1,1,2,2,2,2,1,1,1,1,1,2,1,3,1,1,2,3,1,2,2,2,1,1,2,1,1,1,1,1,2,1,3,3,2,2,2,1,1,2,1,2,1,1,2,3,3,1,1,1,2,3,2,1,2,1,2,1,2,1,2,1,2,1,2,2,2,1,1,1,1,1,1,1,2,1,1,1,1,1,1,1,1,1,1,1,1,2,2,1,2,2,2,2,2,1,1,3,1,2,2,2,1,1,1,1,2,2,1,1,1,1,1,1,3,2,1,1,1,2,1,1,1,2,1,2,2,2,1,1,2,2,1,1,1,1,2,1,3,1,2,1,1,2,1,1,2,1,2,1,1,2,2,1,1,2,1,1,1,2,1,2,1,2,1,1,1,2,2,2,3,1,1,2,1,1,1,1,1,2,3,1,2,1,1,1,1,3,1,2,1,2,1,2,2,1,2,1,2,2,3,1,1,2,1,1,2,2,2,2,1,3,1,1,2,2,2,1,2,2,2,3,3,3,1,2,1,1,1,1,1,1,1,1,1,1,1,2,2,2,1,2,2,2,2,1,1,1,1,1,1,1,2,2,1,2,2,1,2,1,3,1,2,3,2,2,2,1,1,1,2,2,2,2,1,1,1,2,1,1,2,1,2,1,2,2,1,2,1,2,1,1,1,2,1,2,1,1,1,2,1,1,2,1,2,1,2,2,1,1,1,2,1,2,2,1,2,1,1,1,2,2,2,1,2,1,1,1,2,1,2,2,1,2,1,2,1,1,2,1,2,1,2,1,1,2,3,1,1,2,1,1,1,1,1,2,1,1,3,1,2,2,1,1,2,2,2,1,2,1,2,1,3,2,2,1,2,2,1,2,1,1,3,3,1,3,2,2,1,1,2,1,1,3,1,2,1,1,1,3,1,3,1,1,2,1,1,1,2,1,1,2,1,1,1,1,1,1,1,1,3,2,1,1,2,2,3,1,1,3,1,1,2,1,2,2,1,2,1,1,2,1,1,2,2,1,3,1,1,1,1,1,3,1,1,2,1,1,2,2,2,3,1,3,2,1,1,3,1,1,3,2,1,1,1,1,2,2,1,3,1,2,1,1,2,2,2,1,1,1,1,1,2,2,2,1,1,1,1,1,1,2,1,1,2,1,3,1,2,1,1,1,1,2,1,2,2,1,2,1,2,1,1,2,2,2,2,1,1,1,1,1,1,3,1,2,2,1,2,2,1,1,3,2,2,2,2,2,1,1,1,2,2,1,1,1,1,1,1,2,1,2,1,2,2,1,2,1,2,2,2,1,2,1,2,2,2,1,2,2,2,1,1,2,2,1,3,1,2,2,1,2,1,2,1,1,1,1,3,1,2,2,2,2,1,3,2,1,2,2,1,2,3,2,1,1,2,1,2,1,1,2,1,1,1,1,1,1,1,2,1,2,2,1,1,1,1,1,1,1,2,2,1,1,1,2,2,1,2,1,2,1,2,1,2,2,1,1,1,2,2,2,2,2,1,1,1,2,1,3,3,2,2,3,2,1,1,2,1,1,1,1,1,1,2,1,1,1,3,1,1,1,2,2,1,2,1,1,2,1,1,2,1,1,2,3,2,2,3,2,1,1,1,1,1,2,2,1,1,2,2,1,2,1,2,1,1,2,1,1,1,1,2,3,3,1,3,1,2,2,1,1,1,2,1,1,2,1,2,1,1,1,2,1,1,1,1,2,2,2,1,2,2,1,1,1,2.491314
2,3,2,1,2,1,1,1,2,1,1,1,1,2,2,2,1,1,2,1,2,1,1,1,2,2,2,1,1,1,1,1,2,2,2,1,1,1,1,2,3,3,2,1,3,1,2,2,1,1,2,1,2,2,1,2,2,2,1,1,1,1,1,1,1,2,1,1,2,1,1,1,2,1,1,2,2,1,1,1,2,1,1,1,2,2,1,1,2,1,2,2,2,1,1,2,2,1,1,2,2,1,1,1,3,1,3,2,2,1,1,1,2,1,2,2,1,2,1,1,2,1,1,1,1,1,1,1,2,3,1,1,3,1,1,1,2,1,1,1,1,1,1,1,1,3,2,3,1,2,1,1,2,1,1,1,1,1,1,3,1,3,1,1,3,3,1,1,1,1,1,3,1,1,1,1,1,3,2,1,1,2,1,1,1,2,3,2,1,1,2,1,1,2,1,1,2,2,1,2,3,1,1,2,1,1,2,1,2,1,2,2,1,1,2,1,1,1,1,1,2,1,1,1,1,1,2,1,2,2,1,1,3,2,1,2,2,1,1,1,1,1,1,1,2,2,1,1,1,2,1,1,2,1,1,1,1,3,1,1,1,2,1,1,1,2,2,2,2,1,3,1,1,2,2,2,2,1,2,1,1,2,2,2,1,2,2,3,1,2,3,2,1,1,3,2,1,1,2,1,3,1,1,1,1,2,2,1,1,1,2,1,1,2,1,3,1,1,3,1,1,1,1,1,2,2,3,1,1,2,2,1,1,1,1,2,1,2,2,1,1,2,1,1,1,1,2,2,2,2,1,2,2,1,1,1,1,1,1,1,3,1,1,1,1,1,1,2,1,1,1,2,1,2,2,1,1,1,1,2,1,1,1,2,1,3,1,3,1,2,1,1,1,2,2,1,1,1,2,2,2,1,1,2,2,2,1,1,2,3,2,1,1,1,2,3,2,1,2,2,2,1,1,2,1,3,1,2,1,1,1,2,1,1,2,1,1,2,1,2,2,1,1,1,2,2,2,1,2,2,3,1,2,1,2,1,3,1,1,3,1,2,2,2,1,1,1,1,2,1,1,1,1,2,1,1,2,1,2,1,1,2,2,1,2,1,1,2,1,2,2,1,2,2,1,1,1,2,1,1,1,2,1,2,1,2,1,1,1,1,1,2,1,1,1,1,3,2,1,3,1,1,1,1,1,1,1,1,2,1,1,3,2,2,3,1,2,1,1,1,1,1,1,2,1,1,1,3,2,1,2,2,1,3,1,2,1,1,1,2,1,2,1,1,1,2,1,1,1,1,2,2,1,1,1,2,2,1,1,1,2,2,1,1,2,1,2,1,2,1,2,1,1,3,1,2,1,1,1,3,1,1,1,2,2,1,3,1,2,1,1,1,2,3,3,2,1,1,1,2,2,2,2,1,1,2,1,1,2,1,2,2,1,3,1,2,2,2,2,1,2,1,2,2,1,1,2,1,1,3,1,1,1,1,2,3,2,2,1,2,2,2,2,1,2,1,2,2,1,1,1,2,2,2,2,1,1,1,1,1,2,1,2,1,2,2,1,2,1,2,2,3,1,3,1,1,1,1,2,2,1,2,1,2,1,2,1,2,1,2,1,1,1,1,1,1,1,2,1,1,2,1,1,2,2,2,1,1,1,1,2,1,1,1,1,1,1,1,1,3,1,1,1,2,2,3,1,2,1,2,2,2,1,2,2,1,1,3,2,1,1,1,2,2,1,1,1,2,3,2,1,1,2,1,1,2,2,1,1,2,2,1,1,1,2,2,2,1,1,2,1,1,2,1,1,2,1,1,1,3,2,2,1,3,1,1,1,1,1,2,2,1,2,1,1,3,2,1,3,1,2,1,2,1,2,2,1,1,1,2,1,1,2,2,1,1,2,1,1,1,2,2,2,1,2,1,2,1,1,1,1,2,2,1,1,2,1,1,1,1,2,1,1,2,2,1,2,1,1,1,2,1,1,2,2,2,2,2,1,1,1,2,2,1,1,1,1,3,2,1,1,2,1,2,1,1,1,2,3,1,1,2,1,1,2,1,1,1,1,1,2,2,1,1,2,2,3,1,2,1,1,1,1,1,1,1,1,1,1,1,2,1,1,1,3,2,1,2,1,1,1,2,1,2,2,1,1,1,1,1,1,1,1,2,1,1,3,1,3,1,1,2,1,1,1,1,1,2,1,2,2,2,1,2,2,2,3,3,1,2,1,1,3,1,1,1,1,2,2,1,1,1,1,1,1,0.559211
1,2,3,1,2,2,2,1,2,1,3,1,2,1,1,1,2,1,2,2,1,2,2,1,1,2,1,1,2,1,1,1,2,1,1,1,2,1,1,1,1,2,1,1,2,2,1,1,1,1,2,1,1,1,1,1,3,2,1,2,2,2,2,2,1,1,3,1,3,2,1,2,2,2,2,1,1,1,1,1,2,1,1,1,1,1,1,2,2,3,1,1,2,1,2,2,2,2,2,1,1,2,1,1,1,1,2,2,2,2,1,1,1,1,2,1,1,2,2,1,1,1,1,1,3,2,1,3,3,1,3,1,2,1,1,1,2,2,1,1,1,1,2,2,1,2,1,2,1,1,2,2,1,1,1,2,3,2,1,1,3,2,1,1,1,2,2,2,1,1,1,2,1,1,2,1,1,2,1,1,1,3,1,1,1,2,1,2,1,2,1,1,1,2,1,2,2,1,1,1,1,1,1,1,1,2,1,1,2,2,1,1,1,2,1,1,2,1,1,1,1,1,2,2,2,2,2,1,1,1,1,1,3,1,1,1,1,1,1,2,2,2,2,2,1,1,2,2,1,2,3,1,1,2,1,1,1,2,1,1,1,2,2,3,2,2,3,1,1,1,1,1,2,1,1,1,1,1,1,2,1,2,1,1,1,1,1,1,1,1,1,1,1,1,1,2,1,3,1,3,2,1,2,2,1,2,1,1,2,1,1,2,1,1,1,1,1,1,1,2,1,1,1,2,2,1,2,1,2,1,1,1,2,1,2,1,3,1,2,1,1,2,1,1,1,1,2,1,1,1,2,1,1,2,2,3,1,2,1,1,3,2,1,1,1,1,1,2,1,1,1,1,2,3,1,2,2,1,1,2,2,1,1,2,1,2,1,1,1,1,1,2,2,1,1,2,2,2,1,1,1,1,1,1,2,2,1,2,2,1,1,3,1,3,1,2,1,2,1,2,2,2,1,3,1,3,1,1,2,2,1,1,1,2,1,2,1,1,3,2,1,1,1,1,1,2,1,2,1,1,2,2,2,2,1,2,1,1,2,2,1,1,1,1,1,2,2,2,1,1,2,2,1,1,1,1,3,1,2,1,1,1,1,1,1,2,2,1,1,2,2,1,2,3,3,1,1,2,2,2,2,1,2,2,2,1,2,2,1,1,1,1,1,1,3,1,1,2,1,2,2,1,1,1,1,1,2,1,1,1,1,2,1,1,1,1,2,2,1,1,1,3,1,1,1,1,2,2,3,2,1,1,2,1,1,1,1,1,3,1,2,3,3,1,2,2,1,3,1,1,3,1,2,1,1,1,2,2,1,1,1,1,2,1,2,1,1,1,1,2,1,2,1,1,1,3,2,3,1,1,1,1,2,1,2,2,2,1,1,1,1,2,3,2,1,2,1,1,2,1,2,1,3,1,1,2,1,1,1,1,1,1,2,2,2,2,1,2,1,1,1,2,1,2,2,3,2,1,1,2,2,1,1,1,1,1,2,1,2,1,2,2,1,1,3,1,1,2,1,1,3,2,3,2,2,1,2,1,2,3,1,3,1,1,1,1,1,1,1,1,1,1,2,2,1,1,1,1,1,1,1,2,2,1,1,2,1,1,1,1,2,3,1,3,2,1,1,1,3,1,1,1,2,1,2,1,1,1,1,2,1,2,1,2,1,2,2,1,1,1,2,2,2,2,2,3,2,1,1,2,1,2,2,1,2,2,1,2,2,2,2,2,1,1,1,1,1,2,3,1,1,2,2,2,3,2,1,1,2,2,1,2,1,2,1,1,1,2,1,2,1,2,2,1,2,1,1,3,2,1,2,1,2,1,3,1,1,2,1,2,1,2,3,2,1,3,3,1,2,1,2,3,2,1,2,2,1,3,1,2,1,1,1,1,2,2,3,2,2,1,3,1,2,1,1,1,2,1,2,2,1,1,2,2,1,2,2,1,2,3,2,1,1,1,3,2,2,2,2,1,2,2,2,1,2,1,1,2,1,2,1,1,2,1,1,3,1,1,1,2,3,2,1,2,2,1,3,1,2,1,2,1,1,1,2,1,1,1,2,1,1,1,2,2,1,2,2,2,1,1,1,2,1,1,2,1,1,2,2,1,3,1,1,1,1,2,2,2,2,1,1,2,2,1,1,1,1,1,1,1,1,1,1,1,2,2,1,1,3,3,1,1,2,1,1,1,1,2,3,1,2,1,1,1,1,3,2,1,1,2,2,1,1,2,1,1,1,1,2,2,2,2,1,3,2,39.894345
1,1,2,2,3,2,2,1,3,2,2,1,2,1,2,1,2,1,2,2,2,1,2,1,1,1,2,1,1,2,2,1,1,1,1,2,2,1,1,3,1,1,2,1,3,2,1,1,2,1,1,1,3,2,2,1,1,2,2,3,1,1,2,2,1,1,2,1,2,1,1,1,2,2,1,1,1,2,1,2,1,2,1,2,2,1,1,1,1,1,1,2,2,2,2,1,1,1,2,1,1,1,2,2,2,1,1,2,1,2,1,1,2,1,2,1,2,3,2,1,1,1,2,1,1,1,1,3,2,2,2,1,2,1,1,3,1,2,1,1,1,1,1,2,1,3,2,1,3,2,1,1,2,1,1,2,1,3,2,1,1,2,1,1,2,1,1,1,2,1,1,2,2,1,1,2,1,1,1,2,2,3,1,3,2,2,2,2,1,1,2,1,1,2,2,2,2,2,1,1,3,1,1,1,2,3,1,1,1,2,1,2,1,1,2,1,2,1,2,1,2,1,2,1,1,1,1,2,2,1,1,1,2,1,1,1,2,1,2,2,2,1,1,2,3,1,2,1,2,1,3,1,2,2,1,1,1,2,3,2,1,1,2,2,2,3,2,2,1,1,2,1,2,2,1,1,1,1,2,3,1,1,1,1,2,1,1,2,1,1,1,2,1,1,2,2,2,2,2,1,2,2,1,2,2,1,2,2,1,1,2,2,1,1,2,3,1,1,1,1,1,2,3,1,2,1,2,2,2,1,2,1,1,2,1,2,1,2,1,2,2,1,1,2,2,1,1,1,1,1,1,1,1,1,2,2,2,2,2,1,2,2,1,1,1,2,2,2,3,2,2,2,2,2,2,2,2,3,2,1,2,2,1,2,1,1,2,1,2,1,1,2,1,1,1,2,2,1,2,2,2,2,1,1,1,2,1,2,3,1,1,1,2,1,1,1,2,1,1,2,2,1,1,2,1,2,1,1,1,2,1,1,1,2,2,2,1,1,1,1,1,2,1,2,1,1,2,1,1,2,2,1,1,1,3,2,2,2,1,3,2,3,2,1,2,1,1,1,2,2,2,3,1,1,1,1,3,1,3,2,1,1,1,2,1,1,3,1,1,2,2,1,1,1,1,1,1,1,2,1,1,1,1,2,2,2,2,2,1,2,2,1,1,1,1,2,2,1,1,1,2,1,3,1,1,1,1,2,2,2,2,3,1,2,2,2,1,2,1,1,1,2,1,3,2,1,2,2,1,1,2,1,2,1,1,1,1,2,1,1,1,1,1,2,2,2,1,1,1,1,3,1,1,2,1,2,1,1,1,1,2,1,2,2,3,1,3,2,1,1,2,1,1,1,2,2,1,2,1,2,2,2,2,1,2,1,1,1,3,1,1,2,1,2,2,1,2,2,1,2,3,2,2,1,3,2,1,3,1,3,2,3,3,1,1,2,1,1,2,2,1,1,2,2,3,1,2,1,2,3,1,2,2,3,2,2,1,1,1,1,1,2,1,2,2,2,1,1,2,2,3,2,2,1,1,1,1,1,3,1,2,1,2,1,2,2,1,1,1,1,1,1,1,2,1,1,1,1,2,2,1,1,2,1,1,2,3,3,2,1,2,2,1,2,2,2,1,2,2,2,1,2,1,1,2,1,1,1,2,1,2,3,2,1,1,2,1,1,2,2,2,1,1,1,1,2,2,2,1,2,2,1,2,2,2,1,1,2,1,2,1,1,2,1,2,1,2,2,2,1,1,1,1,2,2,2,2,1,1,2,1,1,2,2,2,2,1,1,1,1,2,2,1,1,2,1,1,1,1,2,1,1,1,1,2,2,1,1,2,1,1,1,1,2,2,1,1,2,3,1,2,2,1,1,1,1,2,1,1,1,2,1,3,1,3,2,2,3,1,1,1,2,2,1,2,2,2,1,1,1,3,1,2,1,1,2,3,1,1,1,1,1,1,2,2,2,1,2,2,3,2,1,1,2,3,2,1,2,2,2,1,1,1,2,1,2,1,1,2,2,2,1,1,1,1,1,1,1,1,1,1,3,2,1,1,1,2,1,1,1,1,1,2,1,2,1,1,1,2,1,1,2,2,1,2,2,2,2,1,1,1,3,1,1,1,3,1,2,1,1,2,1,1,2,3,2,1,2,1,1,1,1,1,2,2,1,1,1,2,2,2,1,1,1,2,2,1,2,2,1,2,1,1,1,1,2,2,1,1,1,1,1,2,1,2,2,2,2,1,1,1,2,1,2,2,152.259872
1,3,1,2,3,1,2,1,1,2,2,1,2,3,2,1,1,1,1,2,1,2,1,1,2,2,2,3,2,2,1,1,1,3,2,1,1,1,2,1,2,3,2,2,1,2,2,1,1,1,3,2,3,1,1,1,1,2,1,2,1,1,2,3,1,3,2,1,1,1,1,2,1,3,2,1,1,1,1,3,2,1,1,1,1,2,1,1,2,1,1,2,1,2,1,1,2,2,2,1,3,1,1,2,1,1,1,2,2,3,2,2,1,2,1,1,1,1,1,1,1,2,1,1,1,1,1,1,1,1,2,2,1,1,2,1,1,1,1,1,2,1,1,1,1,1,2,1,1,1,1,1,3,1,2,2,2,2,1,1,2,2,2,2,1,1,1,1,1,1,1,1,1,2,1,1,3,1,2,2,1,1,1,2,1,2,1,1,1,1,1,1,1,2,1,2,2,1,1,2,2,2,1,2,1,1,1,2,1,2,1,2,2,1,3,1,2,1,2,1,1,2,1,2,1,2,1,1,1,2,2,1,2,3,2,1,2,1,2,3,1,1,2,1,2,1,1,1,1,2,1,1,2,2,1,1,1,1,2,1,2,1,2,2,1,2,2,1,1,2,1,1,1,1,2,2,2,2,1,3,2,3,1,1,3,1,2,1,1,1,2,1,1,1,1,1,2,3,1,2,2,2,1,1,1,2,1,1,1,2,2,1,1,1,1,2,1,1,2,1,2,1,2,1,1,1,2,2,1,1,1,1,1,1,2,2,2,2,1,1,1,1,1,1,1,2,1,1,1,1,1,1,1,1,2,1,1,3,2,1,1,1,2,1,1,1,2,1,2,1,1,1,2,2,1,1,1,1,2,2,2,2,1,1,1,1,1,2,3,2,1,1,2,3,1,1,1,1,1,1,1,1,1,1,1,1,1,3,1,1,1,2,1,2,2,2,2,1,2,3,2,1,1,2,2,1,1,1,2,1,3,1,1,1,2,2,1,1,1,2,1,2,1,1,1,2,1,2,2,2,1,2,2,1,2,1,2,2,1,2,1,2,1,1,2,2,3,1,2,1,3,3,1,2,2,1,2,1,1,1,1,2,1,1,1,2,1,1,1,2,2,2,3,2,1,1,1,2,2,2,2,1,1,2,1,1,1,2,1,2,1,2,1,1,3,1,2,1,1,1,3,1,1,1,1,2,2,2,1,1,2,2,1,1,1,1,1,2,1,2,1,1,2,2,1,2,1,3,3,1,2,2,2,1,1,1,1,1,1,2,1,1,1,1,1,3,1,1,1,1,2,1,1,2,1,1,1,2,2,1,1,2,1,2,2,1,3,2,1,1,2,2,1,1,1,2,1,2,2,1,1,1,2,1,2,3,1,1,1,1,1,2,1,2,2,1,1,2,2,2,3,1,1,1,2,1,1,2,1,1,1,2,2,1,1,1,1,2,1,3,3,1,1,1,2,1,1,1,2,3,1,2,1,1,1,1,1,1,2,2,2,1,2,1,2,1,1,1,1,2,1,2,1,1,1,1,2,2,2,1,1,1,2,1,2,1,1,3,1,1,2,1,1,1,1,2,1,1,1,1,2,2,1,2,2,2,1,3,2,2,1,2,1,1,2,1,3,1,1,3,2,2,1,1,1,1,1,1,1,2,3,1,1,2,1,1,2,2,2,2,1,1,1,2,2,2,2,1,1,1,1,2,1,2,2,1,1,2,1,2,1,1,3,1,1,2,1,2,2,1,1,2,1,1,2,2,1,1,2,1,2,1,1,1,2,1,1,1,1,3,2,1,1,1,1,1,2,2,2,1,1,1,1,2,1,2,1,1,2,1,2,1,1,2,3,2,1,1,2,2,2,1,2,1,1,2,1,3,1,1,2,1,3,1,2,1,1,3,1,1,2,1,1,1,2,1,3,2,1,1,1,1,2,2,1,2,2,1,1,1,1,2,1,1,2,3,1,1,1,1,1,2,2,2,2,2,1,1,1,2,1,1,2,1,1,1,1,1,1,1,1,2,2,1,1,2,2,2,1,2,1,2,3,1,2,1,1,1,1,2,1,1,2,1,1,2,2,2,1,1,1,3,1,1,1,1,2,2,3,1,1,1,1,2,1,1,2,1,2,2,1,1,1,1,1,1,1,2,1,2,2,2,1,1,2,2,1,1,2,1,3,1,2,1,1,1,1,2,3,1,2,1,1,1,1,2,3,1,2,1,2,2,2,1,2,1,1,3,2,1,2,3,1,1,1,152.107443
2,1,3,2,3,1,2,1,2,1,1,1,1,2,1,2,1,1,2,2,1,2,3,1,2,2,1,1,2,2,3,1,1,1,1,1,1,1,1,1,2,1,3,2,2,1,3,1,1,2,2,2,1,2,1,2,2,1,1,2,1,2,2,2,1,2,2,1,1,1,1,1,3,1,3,2,1,2,1,3,1,1,1,1,1,1,2,2,2,1,2,3,1,1,3,2,2,2,2,2,1,1,1,2,2,2,1,1,1,1,1,3,1,3,1,2,1,2,1,2,1,1,1,2,1,2,1,2,2,2,1,1,1,2,1,1,1,2,2,2,2,2,2,1,1,2,1,1,2,1,1,1,1,2,1,2,1,3,1,3,2,2,1,2,1,1,1,1,1,1,2,2,1,1,2,1,1,1,1,1,2,2,1,2,1,2,2,2,2,1,2,2,2,2,1,2,1,1,3,1,1,1,2,1,1,2,1,2,2,1,1,1,2,2,2,1,1,1,2,1,2,2,2,1,1,1,2,1,1,1,2,3,2,2,1,1,1,1,1,1,1,1,3,1,3,1,2,1,1,2,1,1,1,1,1,2,1,1,1,2,2,1,2,2,1,1,2,2,2,1,1,1,1,2,2,2,1,1,1,1,1,2,1,2,1,1,1,2,1,1,1,1,1,2,2,2,1,2,1,1,1,1,1,2,1,1,1,1,1,1,2,1,1,1,3,1,1,1,1,1,1,1,2,3,1,1,1,1,1,1,2,2,1,1,2,2,1,1,1,1,1,3,2,2,2,1,1,2,2,1,1,2,1,2,1,1,1,1,2,2,1,1,1,2,2,1,1,2,1,1,2,2,1,2,2,2,1,2,1,2,2,3,2,3,1,1,2,1,1,1,1,2,1,2,3,2,1,1,1,1,2,1,1,1,1,1,1,2,2,2,1,3,1,1,1,1,3,1,1,2,1,1,2,3,1,2,2,1,2,2,1,1,1,2,3,1,1,1,1,1,2,1,2,1,1,2,1,1,1,1,1,1,1,2,2,2,3,1,1,2,1,2,2,1,2,2,3,1,2,1,1,1,1,3,1,1,2,3,3,2,1,2,2,1,2,1,1,3,1,2,2,1,1,1,2,2,1,1,1,2,2,1,2,3,1,1,1,1,3,1,2,1,1,1,1,1,2,1,1,2,3,1,1,1,1,1,2,2,3,1,2,1,2,1,1,1,2,1,1,1,2,1,2,2,1,2,1,1,2,2,1,1,1,2,2,1,1,1,2,2,1,2,2,2,2,2,1,1,1,1,3,1,3,2,1,2,1,2,2,1,1,2,2,1,2,2,2,3,1,2,1,1,1,2,2,2,2,2,1,1,1,2,1,1,2,1,1,2,3,1,1,2,1,1,2,1,1,1,1,2,3,1,1,1,2,1,1,3,2,2,1,1,3,2,1,1,2,3,1,2,1,1,2,1,1,1,2,2,1,1,2,1,2,1,2,1,2,1,2,2,1,2,2,3,2,1,2,1,1,3,2,2,3,1,1,2,1,1,1,1,2,1,1,2,2,2,2,2,1,2,1,1,2,1,1,1,2,3,2,1,1,1,1,1,1,2,2,3,2,2,1,2,1,3,2,1,2,1,2,1,1,2,1,1,2,1,1,1,2,1,3,1,1,1,1,1,2,3,2,3,1,1,1,1,1,1,1,1,2,1,2,1,2,1,1,2,1,2,1,1,1,1,2,2,1,1,1,3,1,1,1,1,1,1,1,1,1,2,1,1,2,1,3,1,1,1,1,2,3,2,2,1,1,1,1,1,1,1,2,2,1,1,2,2,2,1,1,2,1,2,2,1,1,1,2,1,2,1,2,1,2,2,2,1,2,1,1,2,2,1,2,2,1,1,2,3,2,2,1,1,2,2,2,1,1,2,2,3,2,2,2,1,1,1,1,2,2,2,1,3,2,1,1,2,2,1,3,2,2,1,2,2,3,3,3,3,1,1,1,2,1,2,1,1,1,1,3,1,2,2,1,2,1,2,2,2,1,3,1,2,2,1,2,1,2,1,2,2,1,2,1,1,3,2,1,2,2,2,2,1,2,2,1,1,2,1,1,1,3,2,2,1,1,1,1,2,2,2,1,1,1,1,1,2,1,1,2,1,1,2,2,1,2,1,2,1,1,2,2,1,2,1,2,2,1,1,1,2,1,3,3,1,1,2,1,1,2,1,2,2,2,1,1,1,1,1,2,1,1,1,1,1,2,2,1,40.152988
3,1,1,1,1,1,1,1,1,1,2,2,2,1,1,1,2,2,1,1,3,1,2,1,1,1,1,1,2,1,2,1,2,2,2,1,2,2,2,1,2,2,1,1,2,2,2,2,1,1,1,2,2,1,2,2,2,1,1,2,2,2,2,3,1,1,1,1,2,2,1,1,3,1,1,1,1,2,1,2,3,1,1,1,1,3,1,1,2,1,1,1,1,1,1,1,1,1,1,1,2,3,1,2,2,2,1,1,2,1,1,1,2,2,1,2,1,2,2,1,1,1,1,1,1,2,1,2,2,1,1,1,1,1,2,1,1,1,1,2,3,2,1,2,2,2,1,2,3,2,1,2,3,1,2,2,3,1,2,2,2,1,2,1,2,3,2,1,2,2,2,1,2,1,1,1,2,2,1,1,2,1,2,2,1,2,2,1,2,2,1,2,2,2,2,2,1,1,1,1,1,2,1,2,1,2,1,1,1,2,1,2,1,1,2,1,1,1,2,1,2,1,3,2,1,1,1,2,1,2,2,1,1,2,1,1,3,3,1,1,2,2,1,1,2,1,1,2,1,3,1,1,2,1,1,1,1,2,2,1,2,2,2,3,1,3,2,1,2,1,1,1,1,2,3,3,1,2,2,1,2,2,1,1,2,2,1,2,2,1,1,2,1,1,1,2,1,1,1,2,1,2,1,2,1,1,1,1,1,1,2,1,1,2,1,2,1,1,1,1,1,1,2,2,2,2,2,1,1,1,2,2,2,3,1,3,2,1,2,2,3,1,1,2,1,2,2,1,1,1,2,1,1,1,2,3,1,1,2,1,1,2,2,1,1,1,1,1,1,1,1,1,2,1,2,2,1,1,1,1,2,1,1,1,1,2,2,1,3,1,1,1,1,1,2,2,1,2,3,3,1,1,2,1,1,2,1,1,2,1,2,1,1,1,1,1,2,1,2,2,1,1,2,2,2,2,2,3,3,3,1,1,1,2,1,1,2,2,2,2,2,1,2,2,1,1,2,1,2,1,2,1,1,1,2,1,2,1,2,3,1,2,1,1,2,2,1,2,2,1,2,3,1,1,1,1,2,2,2,1,2,2,2,2,1,1,2,1,1,2,2,3,1,1,1,3,1,2,2,1,2,1,1,2,1,1,2,2,1,2,1,3,2,2,3,2,3,1,1,3,2,1,1,1,1,2,1,3,1,1,2,2,1,1,2,2,3,2,1,2,1,1,1,2,1,1,3,3,1,2,2,2,2,1,1,2,2,1,1,1,2,1,1,1,2,2,1,1,1,1,1,1,2,2,2,2,2,2,1,1,2,1,2,2,2,1,2,3,1,1,1,1,1,1,1,2,2,1,2,1,1,1,1,2,2,3,1,2,2,1,1,2,1,1,1,2,1,2,1,1,1,2,2,1,2,2,1,2,1,1,2,1,2,1,1,2,2,2,1,3,1,1,1,1,2,1,3,2,1,1,2,2,1,1,1,1,1,1,3,2,2,2,2,1,2,1,1,1,1,3,1,1,1,1,1,1,1,2,1,1,1,1,1,1,1,1,1,1,2,1,2,1,2,1,1,2,1,1,2,1,1,1,1,1,1,2,2,2,2,1,1,2,2,3,3,3,1,1,1,1,1,3,1,1,2,2,2,1,1,2,2,1,1,2,1,1,1,2,1,2,1,2,1,2,2,2,1,2,1,2,1,1,3,2,2,2,2,2,1,1,1,1,1,1,1,2,1,3,2,1,1,2,1,2,2,2,1,2,2,2,2,2,2,1,3,1,2,2,1,2,1,1,2,1,2,1,2,1,1,1,1,1,3,1,3,1,2,1,3,2,1,1,2,1,2,1,2,1,2,2,1,2,1,2,1,1,1,1,1,1,2,2,2,2,2,2,2,2,1,1,2,1,2,1,2,3,1,1,2,1,1,2,1,2,1,1,1,2,1,1,1,1,1,1,2,2,2,2,1,2,1,2,2,2,1,1,1,3,1,1,1,2,1,2,2,1,1,1,1,1,2,2,1,2,2,1,1,2,1,2,2,1,2,1,2,1,2,2,1,1,1,1,2,1,1,1,2,1,2,1,2,1,3,1,2,2,1,2,1,1,1,1,1,1,2,3,1,2,2,2,1,1,1,1,2,1,1,1,1,1,1,2,2,2,1,2,1,2,1,1,3,3,1,2,1,3,2,1,1,1,1,1,2,1,2,2,1,2,1,2,1,1,2,1,2,1,3,2,1,1,1,1,2,2,3,0.445341
2,1,2,2,2,2,1,1,3,1,2,2,1,1,3,1,1,1,1,3,2,2,1,2,2,3,2,2,1,2,2,2,1,2,1,1,1,2,2,1,2,2,2,2,2,2,2,1,2,2,2,1,1,1,1,1,1,1,2,1,1,3,2,1,1,1,2,1,1,2,2,1,3,1,1,2,1,1,2,1,1,1,3,2,2,1,1,1,2,2,1,1,1,2,2,1,3,1,1,1,2,1,2,2,1,1,1,3,2,2,2,1,1,1,3,2,1,2,2,2,2,1,3,1,2,3,1,1,1,3,1,2,1,2,1,2,1,2,2,1,2,2,1,1,1,1,2,1,1,2,3,1,3,2,1,2,2,2,1,2,3,1,2,1,2,1,1,2,1,2,1,2,2,1,2,1,2,2,2,1,2,1,1,1,2,1,3,1,2,3,1,1,1,2,2,1,1,1,1,3,1,1,1,2,1,1,3,2,1,2,1,1,1,1,2,2,1,1,2,1,2,2,3,1,1,1,1,1,2,2,2,2,1,1,2,1,2,1,1,1,1,1,1,2,1,2,2,1,1,2,2,2,1,1,2,2,1,3,2,1,1,1,3,2,1,1,1,3,1,1,1,1,1,1,2,2,2,2,1,1,1,3,1,2,1,2,2,2,1,3,1,1,1,1,1,1,1,2,1,1,1,2,2,2,2,2,1,3,1,2,1,1,1,1,3,2,1,1,1,2,1,2,1,1,2,2,1,2,2,1,3,1,1,1,3,3,2,2,2,2,2,2,1,3,1,1,1,2,2,1,1,2,2,2,2,1,1,2,1,1,1,1,1,1,1,1,1,2,2,1,2,2,1,2,1,2,1,3,1,1,2,1,1,1,2,2,2,1,2,2,2,3,1,2,1,1,1,2,2,1,2,1,2,2,1,1,2,3,2,3,2,1,1,1,2,1,2,2,1,3,3,3,1,3,2,2,2,1,1,2,1,2,2,2,1,2,1,1,2,2,1,1,1,1,1,1,1,2,2,2,2,2,3,1,1,2,2,2,1,2,1,2,1,1,2,1,3,1,2,3,2,2,2,3,1,2,2,2,1,2,1,2,1,2,1,2,2,1,2,2,2,1,2,1,1,3,1,1,1,2,1,2,1,1,1,2,1,1,2,1,1,1,1,1,2,1,2,1,1,2,1,1,1,1,2,2,1,1,2,1,2,2,2,2,2,1,2,2,1,3,1,1,2,2,1,1,1,3,1,1,1,1,2,1,1,1,1,2,2,2,2,1,2,1,2,2,1,1,1,1,1,2,2,1,2,3,1,3,2,2,2,1,3,3,1,1,1,1,1,2,1,1,1,3,1,2,1,1,1,1,2,1,1,2,1,1,1,2,2,1,1,2,1,2,3,3,1,1,2,1,2,1,1,1,2,1,1,1,1,1,3,1,3,2,1,1,2,2,1,2,1,1,1,2,2,1,1,1,1,2,3,1,2,3,2,1,2,2,1,2,2,3,1,2,3,1,2,1,2,2,1,1,1,1,1,3,1,2,2,1,1,2,2,1,2,2,1,2,1,2,2,1,1,2,2,3,2,2,1,1,1,2,1,1,3,3,2,1,1,2,2,1,1,1,1,2,2,1,1,1,1,1,1,1,2,1,1,2,2,2,2,3,1,2,1,2,1,3,1,1,1,2,1,3,1,2,2,2,2,1,2,1,2,1,1,2,1,2,1,1,1,1,1,1,2,3,1,2,1,1,1,2,1,2,2,1,1,1,2,1,3,3,2,2,1,2,1,2,1,1,2,3,2,1,2,2,2,1,2,2,1,1,2,1,1,2,1,1,1,1,1,1,1,2,2,1,2,2,1,1,1,1,2,1,1,1,1,1,1,1,1,1,1,1,2,2,1,2,1,1,2,1,1,1,1,1,2,2,2,1,1,2,1,1,1,2,1,3,1,1,1,1,2,1,2,2,1,1,2,2,2,2,2,2,2,1,1,2,1,3,1,2,1,1,1,1,2,1,1,2,1,2,1,2,2,2,1,1,1,2,1,1,2,1,1,1,2,1,1,1,1,2,2,1,2,2,3,2,1,2,2,1,2,1,1,1,1,1,1,2,2,1,2,1,1,2,3,2,2,2,2,1,1,2,1,2,1,2,1,3,1,1,1,1,2,1,2,1,1,2,2,2,2,2,1,2,1,1,2,1,1,2,1,2,2,3,2,2,1,2,1,1,1,1,1,1,2,2,1,1,1,2,2,3,2,0.204987
3,2,2,1,1,2,2,1,2,1,1,1,3,1,3,1,1,2,1,3,1,2,1,2,1,2,3,1,3,1,1,3,1,1,1,1,1,1,1,1,1,2,2,2,1,1,2,1,2,1,1,1,1,1,1,2,2,2,2,1,1,2,2,3,1,2,1,1,2,2,1,1,1,3,1,1,1,1,1,2,2,1,1,1,1,1,1,1,1,1,1,1,2,1,3,2,1,1,2,1,1,1,1,1,2,1,2,1,1,1,1,1,2,3,1,2,1,1,2,2,1,1,1,1,1,1,1,1,1,1,1,2,2,1,1,1,2,1,2,2,2,1,2,2,1,1,2,1,3,3,2,3,3,1,1,1,1,3,2,3,3,2,1,1,1,1,2,2,1,2,3,1,2,2,1,2,1,1,2,1,2,2,1,3,3,2,1,1,1,2,2,2,1,2,2,2,2,2,1,2,1,1,1,3,2,2,1,3,2,1,1,1,1,1,2,2,1,1,1,1,2,2,2,2,1,1,2,1,2,1,3,2,1,2,1,2,2,1,1,1,3,1,1,1,1,2,1,1,2,2,3,1,1,3,2,2,1,2,1,2,2,1,2,2,2,2,2,2,1,1,3,1,2,1,1,2,1,1,1,2,1,1,2,2,2,1,2,2,1,2,1,1,1,2,1,2,2,2,1,1,1,2,1,1,1,2,1,2,1,2,1,1,1,2,1,3,1,1,2,2,1,2,2,2,2,3,2,2,1,1,1,2,1,1,1,2,2,1,2,1,2,2,2,2,2,1,1,1,2,2,2,2,2,1,2,3,1,3,2,1,2,1,1,1,1,2,1,1,1,2,1,2,1,1,1,3,1,2,1,2,2,1,1,1,1,2,2,1,3,2,2,1,2,2,2,1,2,1,2,2,1,2,2,1,1,2,1,2,1,2,1,1,2,2,1,2,1,1,2,2,1,2,2,2,2,2,1,2,2,1,1,1,1,1,2,2,1,2,2,1,3,1,1,1,2,1,3,2,1,1,1,2,1,1,1,2,2,1,2,3,1,3,1,1,1,1,3,2,2,2,1,2,2,1,3,1,1,1,2,2,1,2,1,1,2,1,2,1,1,2,1,3,1,3,2,3,1,1,3,1,2,2,2,1,1,2,1,1,1,2,1,1,2,1,1,1,1,1,1,2,3,1,1,1,1,2,1,1,2,2,1,1,2,1,2,1,2,2,1,2,1,2,2,1,2,1,2,1,1,1,3,1,1,2,1,1,1,3,1,2,2,1,1,2,1,2,1,1,2,1,2,2,2,1,2,1,2,1,2,1,3,1,2,2,2,1,2,3,1,3,1,1,2,2,1,1,1,1,1,1,1,2,1,1,1,1,1,1,1,2,1,2,2,2,2,2,1,1,2,1,3,2,3,1,2,1,1,2,1,1,1,1,1,1,1,2,1,1,1,2,2,1,2,1,2,2,2,1,2,1,1,2,2,1,2,1,2,2,2,1,1,1,1,1,2,1,1,1,2,1,1,2,3,2,1,1,1,1,3,1,1,1,2,1,1,1,2,3,2,1,1,1,1,3,1,1,2,2,2,1,1,1,3,1,2,2,1,1,1,2,1,1,1,2,2,1,3,1,3,1,1,1,2,1,1,1,2,2,3,3,1,3,1,2,1,1,1,1,2,2,1,1,2,2,2,2,1,1,2,1,2,1,1,2,2,2,3,1,1,1,1,1,3,1,1,2,1,2,2,1,1,3,1,3,2,3,1,1,1,2,1,2,3,1,2,2,2,2,1,2,1,2,1,2,2,2,1,1,1,2,2,1,2,1,1,2,1,2,2,1,1,2,1,2,2,2,1,1,1,1,1,2,2,1,1,1,2,2,1,1,1,1,1,3,1,1,2,2,1,1,2,2,2,1,1,1,1,1,1,2,1,2,1,3,1,1,1,2,1,2,1,2,1,1,2,2,2,2,2,3,1,1,1,1,1,1,1,1,1,2,1,2,1,2,1,2,1,1,1,2,2,1,1,2,1,2,1,2,2,2,1,1,1,2,1,2,2,1,2,1,1,1,2,1,2,1,2,1,2,3,1,3,1,1,1,1,2,2,2,2,1,1,2,1,1,2,3,2,2,1,1,1,1,1,2,1,2,1,1,1,2,2,1,3,1,1,1,1,2,2,2,1,1,1,1,2,1,1,1,2,2,1,1,1,1,2,2,1,1,1,1,1,2,1,1,2,2,3,1,1,1,2,2,2,2,1.130921
1,1,2,1,1,1,2,1,1,1,2,2,2,1,2,2,1,3,2,2,1,2,1,3,2,1,1,2,2,2,2,1,1,2,1,1,2,2,2,1,1,1,1,1,2,3,1,1,1,2,2,2,2,3,2,2,1,3,1,1,1,2,2,2,1,1,1,1,1,1,1,1,1,1,1,1,1,1,3,2,1,1,2,1,1,1,1,1,1,2,1,3,2,2,1,1,3,2,1,1,1,2,2,1,3,1,2,3,3,1,1,2,1,2,1,2,1,1,2,1,2,1,2,1,1,2,1,1,3,2,1,2,1,1,1,1,2,2,2,3,2,1,1,1,1,2,2,2,2,1,1,1,1,1,1,2,2,1,2,2,2,2,1,2,2,1,1,1,2,2,1,1,1,2,1,1,2,2,1,1,1,1,1,3,1,2,2,2,1,1,2,2,1,1,1,2,2,2,2,2,1,2,1,2,1,2,3,1,1,1,2,2,2,1,2,2,1,1,1,1,1,1,1,2,2,1,1,1,1,1,2,1,1,3,1,3,2,2,1,1,1,1,1,2,1,1,1,2,1,2,2,1,1,3,1,1,2,2,3,2,2,2,2,2,1,1,2,1,1,2,3,1,1,2,3,2,1,2,1,1,2,2,1,1,1,1,1,2,1,2,2,2,1,1,1,2,3,1,2,1,2,1,2,2,1,1,1,2,1,1,2,2,1,3,1,1,2,2,2,2,1,1,2,3,2,2,2,1,2,2,1,1,1,2,2,1,1,1,3,2,2,1,1,2,2,1,3,1,1,1,1,1,1,1,1,1,2,3,1,1,2,1,1,1,1,1,2,1,1,1,2,1,3,1,1,2,2,1,1,1,1,1,1,1,1,1,1,1,2,2,1,2,1,1,1,1,2,1,2,3,1,1,1,1,1,2,2,2,2,1,1,2,1,1,2,1,1,2,2,2,1,1,1,1,2,2,2,2,3,1,1,2,1,1,3,3,2,1,2,2,1,2,1,1,1,2,1,2,1,2,2,2,1,2,2,1,2,1,1,2,1,3,1,1,1,2,2,2,2,1,1,2,1,2,1,3,1,1,1,1,1,1,1,2,2,2,1,1,1,1,1,1,2,2,1,2,1,1,1,2,1,2,2,2,2,1,1,2,1,1,1,1,2,1,2,1,2,1,1,1,1,1,2,1,1,2,1,1,1,1,2,1,1,1,2,1,1,1,1,1,1,1,2,2,1,1,2,1,1,3,1,2,2,1,2,2,1,1,2,1,2,3,2,1,1,1,2,1,1,2,3,1,2,1,1,2,2,2,2,1,2,1,1,1,1,2,2,2,1,2,1,1,1,2,2,1,1,1,3,2,1,2,1,2,3,2,2,1,1,1,1,2,2,1,1,1,1,1,1,2,1,2,1,1,2,1,1,2,2,2,1,1,2,1,3,1,1,1,1,1,2,1,1,1,1,1,1,2,1,2,2,1,2,1,2,1,1,2,1,2,2,3,1,1,1,1,1,1,1,1,2,1,1,2,1,3,1,1,2,3,1,2,2,1,3,2,2,2,1,2,1,1,2,1,3,2,1,2,2,1,1,2,1,1,1,2,2,2,1,1,2,2,1,2,3,1,1,1,2,1,2,1,1,1,2,1,2,1,2,1,1,3,1,1,1,1,2,1,2,1,1,1,1,2,1,1,1,2,1,2,1,2,1,1,1,2,1,1,1,1,3,2,1,2,1,1,2,1,2,2,2,1,1,2,2,1,2,1,1,1,1,1,1,1,2,1,3,1,1,2,1,1,1,1,1,2,2,3,2,2,1,1,2,2,1,1,1,1,2,1,1,1,1,2,1,1,1,1,2,1,1,2,1,1,2,1,2,3,2,2,3,2,1,3,2,2,2,1,1,2,2,2,3,1,1,3,2,1,1,1,2,2,1,1,1,1,2,1,1,1,2,1,1,2,2,2,1,1,3,2,1,1,3,1,1,1,1,2,1,3,2,1,1,2,1,1,1,1,1,2,2,2,1,1,1,3,1,2,2,3,1,1,1,1,2,1,2,3,1,1,1,2,1,1,2,1,1,1,2,2,1,1,1,1,2,1,1,1,2,1,2,1,2,1,2,2,1,1,1,1,1,1,2,2,1,1,2,1,1,3,2,2,1,1,2,1,1,1,1,2,1,1,2,3,2,2,1,1,2,1,1,1,2,1,1,1,1,2,2,1,2,1,1,1,2,1,2,1,1,2,1,3,2,2,1,149.74065
1,2,1,1,2,2,3,2,3,1,1,1,1,1,1,1,1,1,2,1,1,2,2,2,1,3,1,2,2,2,2,1,1,1,2,2,2,3,2,2,3,1,2,1,2,1,2,1,1,1,3,3,2,2,1,1,1,2,1,1,1,1,2,1,1,2,2,1,1,2,1,1,1,2,1,1,2,3,3,2,1,1,2,1,2,2,1,1,2,1,1,1,1,1,3,2,2,2,1,2,2,1,2,1,2,2,2,3,3,2,1,2,2,3,2,2,2,2,1,1,1,1,1,1,1,1,1,1,2,1,1,2,2,1,1,1,1,1,1,1,3,2,1,1,1,2,1,1,1,3,2,2,1,1,1,1,1,1,2,2,2,2,1,2,1,2,1,1,1,1,1,1,2,1,2,1,2,2,2,2,1,2,2,1,1,1,1,2,1,1,1,2,2,2,1,1,1,1,1,2,1,1,1,1,2,1,1,1,1,1,1,2,2,2,1,1,1,1,2,1,3,1,2,1,2,1,2,2,3,2,2,1,1,2,1,1,1,2,1,3,2,1,3,1,1,2,2,1,2,2,1,1,1,1,1,2,1,1,2,2,2,2,2,3,2,3,1,2,2,1,1,2,2,3,2,2,2,1,1,2,1,1,1,1,1,2,2,3,1,3,2,2,1,3,1,1,1,3,1,2,2,3,1,2,3,2,1,1,1,1,1,1,1,1,1,1,1,2,1,1,2,1,1,2,1,2,1,1,1,2,2,1,2,3,3,2,1,1,2,3,3,1,1,2,2,1,1,1,1,2,1,2,2,2,2,1,2,2,1,2,1,1,1,2,1,1,1,2,1,3,2,1,1,1,1,2,2,1,1,1,3,2,1,1,1,1,1,1,2,1,2,2,1,1,1,2,1,2,1,2,2,2,2,1,1,1,1,1,3,2,2,2,1,2,2,1,1,1,2,2,1,1,1,2,2,1,1,1,2,1,2,2,1,3,1,2,2,1,1,1,2,1,2,1,2,1,1,1,2,2,1,2,2,1,2,1,3,1,1,2,1,2,2,1,1,2,1,1,1,2,2,1,1,2,3,2,1,1,1,1,1,1,1,1,2,2,2,1,2,2,1,2,1,2,1,1,1,1,1,1,1,1,1,3,2,1,2,1,1,1,2,1,1,2,2,1,2,2,1,2,1,1,1,1,1,1,1,1,3,1,1,1,2,2,1,1,2,2,1,2,2,2,2,1,1,2,1,1,2,2,2,2,2,1,1,1,1,1,2,1,3,1,1,1,1,2,2,1,2,2,2,2,1,1,1,2,1,1,1,1,2,3,2,2,1,1,2,2,2,2,2,2,1,2,1,2,1,2,1,2,1,1,1,1,2,3,2,1,1,1,1,2,2,2,1,1,2,2,1,2,2,1,2,3,3,1,2,2,1,1,1,1,1,1,2,3,2,3,2,2,1,1,1,1,1,1,1,1,1,1,2,1,1,1,2,1,3,1,1,1,1,1,1,1,2,3,1,2,2,2,2,2,1,1,1,1,2,3,2,2,2,1,3,1,2,1,1,2,2,1,2,1,1,2,1,3,1,1,1,1,1,2,1,2,1,2,2,2,2,1,1,2,2,1,1,1,1,1,1,1,1,2,1,2,1,2,1,1,2,1,2,1,1,2,2,1,1,1,2,1,1,2,2,2,2,3,1,2,3,2,2,1,1,2,1,3,1,2,1,2,1,1,3,2,2,1,1,2,3,2,1,2,2,2,1,1,1,1,2,1,1,1,2,2,2,1,3,3,1,3,1,2,1,1,1,1,1,1,3,3,2,1,3,2,3,1,2,1,1,1,1,2,1,3,1,2,1,2,2,2,1,2,1,1,3,3,1,1,1,1,1,2,1,1,1,2,2,2,1,2,2,2,1,1,1,1,1,1,1,1,2,1,1,1,1,1,1,1,1,1,1,1,1,2,2,1,1,2,2,2,2,1,2,1,2,3,1,2,1,1,1,1,2,1,1,2,1,1,1,3,2,1,1,1,2,1,2,2,2,2,1,2,2,1,1,3,3,1,2,1,2,1,1,2,1,1,1,1,2,3,1,1,1,1,2,1,1,1,2,2,2,1,3,1,3,3,2,3,1,2,1,1,1,1,2,2,2,1,2,2,1,2,1,1,1,1,1,2,1,1,2,1,1,2,1,1,1,2,1,1,2,2,1,1,1,2,2,2,1,2,2,1,2,1,1,2,3,1,1,1,1,1,1,3,1,1.384348
3,2,2,1,1,2,1,2,2,1,2,1,1,1,2,2,1,2,1,3,1,2,1,1,1,1,3,2,1,2,2,1,1,2,1,1,1,1,1,2,1,1,1,1,2,2,1,2,2,2,2,2,2,3,1,1,1,1,1,1,2,1,1,1,1,1,1,1,1,1,1,1,2,2,1,2,1,1,1,3,1,2,1,1,2,1,1,2,2,2,3,1,2,1,2,3,1,1,1,2,1,2,1,2,2,1,1,2,1,3,1,1,1,1,2,3,2,3,1,2,2,1,1,2,1,2,1,1,2,2,1,2,1,1,1,1,1,1,1,2,2,2,2,1,1,1,1,1,1,2,1,2,2,1,1,1,1,2,2,2,2,2,2,1,1,1,2,1,1,3,1,2,2,2,1,2,1,1,2,1,1,1,2,1,1,1,3,1,2,2,1,1,2,1,1,1,2,1,2,2,1,1,1,1,1,2,1,1,2,1,1,2,2,1,1,1,1,1,1,1,1,2,2,2,1,1,2,2,1,1,2,1,1,2,1,1,3,1,1,1,2,1,1,2,1,1,3,3,1,1,1,1,1,2,1,1,1,2,1,2,1,1,1,2,1,3,2,2,1,2,1,1,2,1,2,1,2,1,1,1,1,1,2,2,1,1,1,2,1,2,2,2,1,1,2,2,1,1,3,1,1,1,1,1,3,1,2,1,1,2,1,1,1,1,1,3,1,1,3,1,1,3,1,2,1,2,1,1,1,2,1,1,1,3,1,2,2,3,2,1,1,3,1,2,3,1,3,2,1,1,1,1,1,1,2,2,2,3,1,1,1,1,1,2,1,1,1,1,1,1,3,1,1,1,2,2,1,1,3,1,1,2,1,1,1,2,1,2,2,2,2,2,3,2,1,1,2,1,1,2,2,1,1,2,1,2,3,3,2,1,1,1,1,2,1,2,1,3,1,2,3,1,1,1,1,2,2,1,1,1,2,1,1,2,1,1,1,1,2,3,1,1,1,1,1,2,1,1,3,2,2,1,2,2,3,1,1,1,2,1,1,3,2,1,1,1,2,2,2,1,2,1,1,1,2,1,2,1,2,1,2,1,2,1,1,2,1,1,2,3,1,1,1,2,1,1,1,1,2,2,1,1,1,2,1,3,2,2,1,3,2,2,1,1,1,1,1,3,1,1,2,1,1,3,1,2,1,1,2,2,2,2,2,2,2,2,1,2,1,1,3,2,1,2,1,1,1,1,2,1,2,1,1,2,2,2,1,1,2,2,2,1,1,1,2,2,1,2,2,2,2,2,1,2,1,3,2,2,1,1,3,2,1,2,1,2,3,2,1,1,1,1,1,3,1,1,1,2,1,2,1,1,1,2,2,1,1,1,1,1,1,1,1,3,3,2,2,1,1,3,2,1,2,2,1,1,1,3,1,2,2,2,3,1,1,1,2,2,1,2,2,1,2,1,1,1,1,1,1,1,1,1,1,1,3,1,1,2,1,2,1,1,1,2,1,1,1,2,2,1,2,1,2,1,2,1,2,1,2,2,1,1,1,1,2,2,1,1,3,1,1,2,1,2,1,1,1,1,2,2,1,2,2,1,1,1,1,2,1,2,1,1,1,2,2,1,1,2,2,2,2,2,1,2,3,1,2,1,1,1,1,1,1,3,1,1,1,2,1,1,1,2,1,3,2,3,2,1,2,1,2,1,3,2,1,3,3,1,2,1,1,2,1,1,2,2,2,2,2,1,1,1,1,1,3,2,1,3,2,2,1,1,1,1,2,1,1,1,3,2,1,2,2,1,3,2,1,1,1,1,1,1,2,1,1,1,1,2,2,1,1,2,1,1,2,1,1,1,2,1,1,2,1,2,1,1,1,3,1,1,2,1,1,2,1,1,1,3,1,2,1,1,2,1,1,2,2,1,2,1,1,1,2,1,1,2,1,1,1,1,2,1,1,1,1,2,2,1,2,1,2,1,3,1,1,1,1,2,1,1,1,1,1,1,1,1,1,2,1,2,1,1,1,2,1,2,1,1,2,2,1,1,2,1,2,1,2,3,1,1,3,1,2,1,1,1,2,1,1,1,2,2,2,2,2,2,2,2,2,1,2,2,1,1,1,2,2,2,2,1,1,2,2,1,3,1,1,1,2,1,2,1,1,1,2,1,1,2,2,1,1,1,2,3,2,1,1,1,2,1,1,1,1,2,2,2,2,2,1,2,2,1,2,1,2,1,2,1,1,1,1,1,1,2,3,-0.334151
2,1,2,2,3,2,2,1,1,2,1,2,2,2,1,1,1,1,2,2,2,1,1,1,2,1,1,2,2,2,3,1,2,2,1,1,3,1,1,1,3,1,1,3,2,1,1,1,2,1,2,1,1,1,1,2,2,2,2,1,1,2,2,1,1,1,3,1,2,1,1,1,3,1,1,1,2,2,2,1,1,1,1,1,1,1,1,1,2,1,1,2,1,2,3,1,1,1,1,1,1,1,1,1,1,3,1,1,1,3,1,2,1,2,3,1,1,2,1,2,1,1,2,1,1,1,2,1,2,1,3,1,1,2,1,1,1,1,1,3,2,2,2,2,1,1,1,1,1,2,2,1,2,1,2,1,2,2,2,2,1,2,1,1,1,2,1,1,2,1,2,2,1,1,1,1,1,2,1,1,1,2,1,1,1,1,2,1,3,2,2,2,1,2,2,1,2,2,1,2,1,2,1,1,1,3,2,1,1,1,1,1,1,1,3,1,1,1,2,1,1,2,1,1,1,1,1,1,1,2,2,2,3,2,1,1,2,1,1,2,1,1,1,1,2,2,2,2,1,1,1,1,1,2,2,1,1,1,1,1,1,2,3,2,1,1,2,2,1,1,1,1,2,1,1,2,1,1,1,2,1,2,2,2,2,1,1,2,2,1,2,2,2,2,1,2,1,1,3,2,2,1,1,3,1,1,2,1,1,1,2,1,1,1,2,2,1,1,2,1,2,3,1,2,3,2,3,2,1,1,1,1,1,1,2,2,2,1,2,1,1,1,1,1,1,1,2,3,1,1,1,2,1,1,2,1,1,2,1,2,1,2,1,2,2,1,1,1,2,1,1,2,2,2,1,1,1,2,2,1,2,1,2,2,1,2,2,1,2,2,1,2,1,1,2,1,1,1,1,2,2,1,1,2,1,1,2,2,3,1,1,2,1,1,1,1,2,1,1,3,3,2,1,1,1,3,2,2,1,1,1,2,1,1,1,1,1,2,2,1,2,3,2,1,1,2,1,2,1,2,2,2,1,2,2,1,1,1,1,1,1,1,2,1,2,2,3,1,1,1,1,2,1,1,1,1,2,1,2,1,1,2,2,2,1,3,3,2,3,1,1,1,1,2,2,2,1,1,2,3,1,2,2,2,2,1,1,1,2,2,1,2,1,1,1,1,1,2,1,2,2,1,1,1,2,1,3,1,2,1,1,2,2,2,2,1,1,1,1,2,1,2,2,3,1,1,2,3,2,2,2,1,2,1,2,1,1,2,2,1,1,1,1,2,1,2,1,1,3,2,3,2,2,2,1,1,2,1,1,1,1,1,1,2,2,1,2,1,1,1,1,1,1,1,1,2,1,2,1,2,3,1,2,1,1,2,1,1,2,1,1,2,1,2,2,2,1,1,1,1,2,1,2,1,1,2,1,2,1,2,2,2,2,2,1,3,2,1,1,2,2,2,1,1,1,1,1,1,3,1,2,3,1,1,2,2,2,2,2,2,1,2,1,1,1,2,1,1,1,1,1,2,1,1,2,2,2,2,1,2,1,1,1,1,3,2,1,1,3,1,1,1,1,2,1,1,3,2,2,2,2,2,2,2,2,3,1,1,2,1,1,1,2,2,1,1,3,3,1,1,1,2,2,1,1,2,2,1,1,2,1,1,1,1,1,2,1,2,1,2,1,1,2,3,1,2,1,1,2,1,1,1,2,1,1,1,1,1,1,1,1,1,1,2,1,1,1,2,2,1,1,2,1,1,1,2,1,1,2,1,1,2,3,2,2,1,2,1,1,2,3,2,2,1,2,1,1,1,2,2,2,1,2,1,2,1,1,2,2,1,1,2,2,2,3,2,1,2,1,1,1,1,2,2,2,1,2,1,1,1,2,1,1,1,1,2,2,2,1,1,2,2,1,1,1,1,2,1,1,1,2,2,1,1,1,1,2,1,1,2,1,1,2,3,1,1,1,1,2,2,3,1,2,2,1,1,1,2,1,3,1,1,1,1,2,2,1,1,2,3,2,1,2,2,2,1,1,2,2,2,2,1,2,1,2,1,1,2,1,1,3,1,2,1,2,1,2,2,1,1,2,1,1,1,1,2,1,1,3,2,1,3,2,2,1,1,2,2,1,1,2,2,1,1,2,2,3,1,1,2,1,1,1,2,3,2,1,2,1,1,3,1,1,1,1,3,1,2,1,1,1,1,1,2,2,2,2,2,2,1,1,1,2,1,2,2,2,2,1,1,1,2,2,2,1,0.62349
1,2,2,1,1,1,1,1,2,2,2,1,1,1,1,1,2,2,1,2,1,1,1,1,1,3,3,1,1,2,1,1,2,1,1,2,3,1,3,2,2,2,1,1,1,3,1,1,2,2,2,3,2,1,1,2,1,2,3,2,1,1,1,1,2,1,3,1,1,2,1,1,1,2,1,1,1,1,2,3,2,2,2,1,1,1,1,1,1,1,1,1,1,1,3,2,1,2,1,2,1,1,1,1,2,2,1,2,2,1,2,1,2,1,1,1,1,2,2,1,1,3,1,1,1,1,1,1,3,1,2,1,2,1,1,1,1,1,2,1,2,1,2,2,1,1,2,2,3,2,3,2,1,1,1,1,3,2,2,3,1,2,1,1,2,1,1,1,1,2,1,1,2,2,1,1,2,2,2,1,1,1,1,1,1,1,1,1,1,1,1,1,2,1,2,1,1,1,1,3,1,1,2,2,1,3,1,1,1,2,2,2,1,1,1,1,2,1,1,1,2,2,2,2,1,1,1,1,1,1,1,2,1,1,1,1,2,1,1,3,2,2,1,2,1,1,2,2,1,1,2,2,2,3,1,1,2,2,1,1,1,1,3,2,1,1,3,2,1,1,2,2,1,1,1,1,2,1,1,2,1,1,1,1,1,1,2,2,1,2,2,1,1,3,2,1,2,1,2,1,2,1,2,1,1,1,1,1,1,2,1,1,1,1,1,1,1,1,1,1,1,1,1,1,1,3,1,3,1,1,2,1,1,2,2,1,1,1,2,2,1,1,1,2,1,1,1,1,1,1,1,2,1,1,1,1,1,1,1,1,2,1,2,2,1,2,1,1,1,1,2,1,2,2,2,1,1,1,2,2,1,1,2,1,1,2,1,1,1,1,2,2,1,1,1,2,2,1,3,1,1,2,1,2,2,1,2,1,1,2,2,1,1,2,1,2,2,1,1,2,2,1,2,1,1,1,2,1,1,1,1,1,1,1,1,2,2,1,1,3,1,1,1,2,1,2,2,2,2,1,2,1,1,2,2,2,1,1,1,2,2,2,1,1,1,1,3,1,1,2,1,2,2,2,1,2,2,2,1,2,1,1,2,1,1,2,1,2,1,2,1,1,1,2,2,1,1,3,2,1,3,2,3,1,1,1,1,2,3,1,1,1,2,2,2,2,1,1,1,3,1,1,1,2,1,1,1,2,3,1,1,3,1,1,1,1,3,2,1,1,1,1,2,3,1,1,1,3,1,1,1,1,1,1,1,2,2,1,1,2,1,2,1,1,1,1,1,1,1,1,3,1,1,2,2,2,2,1,1,1,2,1,1,1,2,1,1,1,1,1,1,2,1,1,1,1,1,2,2,2,2,1,1,1,2,2,3,2,1,1,1,2,1,1,1,2,1,3,2,3,2,2,1,1,2,2,3,1,1,1,2,1,2,1,1,3,2,1,3,2,1,2,2,3,1,2,2,1,1,2,2,1,2,2,2,3,2,2,3,3,2,1,2,1,1,3,1,1,2,1,3,2,3,1,1,2,2,1,3,1,1,1,2,2,3,3,2,1,1,1,2,1,2,2,1,1,1,1,2,1,1,3,1,2,1,2,2,2,1,1,2,1,1,2,1,1,1,2,2,1,1,1,2,1,1,1,1,1,2,2,2,2,2,1,2,1,1,3,1,2,1,2,2,2,2,1,1,2,2,3,2,1,2,3,1,1,1,2,1,2,1,1,2,1,1,1,2,2,1,1,1,2,1,2,1,1,1,1,1,1,1,2,1,2,2,1,2,2,2,2,1,2,1,2,1,2,2,1,3,1,1,1,1,1,2,1,1,2,2,1,1,2,1,1,1,2,1,1,2,1,1,1,1,1,1,2,1,3,1,1,1,2,1,2,1,2,2,1,1,3,2,3,1,2,1,1,2,3,1,1,1,1,2,1,1,1,2,1,1,2,2,1,2,1,2,1,2,2,2,1,1,1,2,2,2,2,1,2,2,2,1,1,1,2,1,2,1,1,2,2,1,1,1,2,1,1,2,1,1,2,3,2,1,2,2,1,1,2,2,2,2,1,2,1,1,1,1,1,1,2,1,1,2,1,1,1,1,1,2,1,1,3,1,1,1,2,1,2,2,3,3,1,1,2,1,2,1,3,1,1,2,1,1,2,1,2,1,2,1,2,1,1,1,2,3,1,1,2,1,2,1,1,2,1,2,3,2,1,1,1,1,1,1,1,1,1,1,1,1,1,1,1,1,2,3,0.28707
1,3,2,2,1,2,1,1,1,1,1,1,1,1,2,2,1,1,2,1,1,1,1,2,2,1,2,1,2,2,3,1,1,2,1,1,3,1,1,1,2,2,1,1,2,1,1,1,2,2,1,2,1,2,1,1,2,1,1,1,2,2,3,1,2,1,3,1,1,2,1,1,2,1,1,1,2,1,2,2,2,2,1,1,1,3,1,1,1,2,2,2,2,1,2,1,2,2,1,1,1,1,2,1,2,1,2,1,1,2,1,2,2,1,1,1,1,2,1,1,2,1,2,1,1,2,1,1,2,3,2,1,2,1,1,1,3,1,2,1,1,1,1,1,1,1,1,3,3,3,2,2,2,1,1,2,1,2,1,2,2,1,1,1,2,2,1,2,2,3,1,3,1,1,1,2,1,1,2,1,2,2,1,1,1,2,3,1,3,2,1,2,1,2,1,1,3,1,1,1,1,1,1,1,1,2,1,1,2,2,2,1,1,1,2,1,1,1,2,1,1,2,1,3,1,1,1,2,1,2,2,1,2,2,1,1,2,2,1,1,2,2,2,1,1,2,1,1,1,1,2,1,1,1,1,1,1,1,1,1,1,1,3,3,2,3,1,1,1,1,2,1,1,1,2,1,1,1,2,1,3,1,1,1,2,3,1,1,1,2,3,2,1,1,1,1,1,2,1,1,1,1,1,1,1,3,1,2,2,1,1,1,1,1,1,1,1,2,1,1,2,2,1,1,1,2,1,2,1,2,3,1,1,2,2,2,1,2,2,3,1,1,1,2,1,3,3,3,2,1,1,2,1,1,1,2,2,2,1,2,1,1,1,2,2,1,2,3,1,2,2,1,1,1,1,2,1,2,1,3,2,1,1,2,2,1,3,2,3,2,2,1,2,1,1,1,1,1,2,1,2,1,2,1,2,1,1,3,2,1,2,1,1,2,1,1,1,2,1,1,1,3,3,3,2,1,2,1,1,1,1,1,1,2,1,2,1,1,2,2,3,1,1,2,1,2,1,2,2,1,1,2,2,2,2,1,1,2,2,2,1,1,1,1,1,1,1,1,1,1,3,1,2,1,2,1,2,1,1,1,2,1,2,1,1,1,2,1,1,1,1,1,2,3,2,1,1,1,1,1,1,2,2,2,1,1,1,1,2,2,1,3,1,2,2,2,2,2,1,1,1,1,1,2,1,2,2,1,3,2,1,2,1,2,1,2,2,2,1,2,2,3,1,3,1,1,1,1,1,1,3,1,3,1,2,1,2,2,1,2,3,1,1,1,1,2,1,1,2,1,1,2,2,1,2,1,1,2,1,1,1,2,1,1,2,2,2,2,1,2,1,2,1,1,2,2,1,1,2,3,1,1,1,2,1,1,2,2,2,1,1,2,1,1,3,1,1,2,1,2,1,1,1,1,2,2,1,2,2,2,2,2,1,1,2,2,1,1,1,2,1,1,1,1,1,2,1,1,1,2,2,1,1,1,2,1,2,1,1,1,1,2,2,1,1,2,1,1,2,1,1,2,1,1,2,1,2,2,3,1,1,2,2,1,2,1,2,1,1,2,1,2,1,1,3,2,2,2,3,3,1,2,1,1,1,2,1,3,1,1,2,1,1,1,1,1,2,2,2,3,1,2,1,1,2,1,1,1,1,1,2,2,1,1,1,1,1,1,2,2,2,2,1,2,1,1,1,1,1,3,1,1,1,1,1,2,2,2,1,2,2,1,2,3,1,1,1,1,2,1,1,1,1,1,3,1,1,2,2,2,2,1,2,1,2,1,1,1,1,3,1,2,1,2,2,2,1,1,1,2,1,1,2,2,2,1,1,1,1,2,1,1,2,2,1,2,1,2,1,1,1,2,1,1,1,3,1,1,1,2,1,2,1,1,2,2,2,2,2,2,1,1,1,1,1,1,1,1,1,1,2,2,1,3,1,1,1,2,2,1,1,1,1,3,2,3,1,2,2,2,1,1,2,2,2,1,1,2,2,2,1,2,2,1,2,2,1,1,2,2,1,1,2,1,1,1,2,2,2,1,1,1,1,1,1,2,2,2,2,2,1,1,2,2,1,1,1,2,2,1,1,1,2,1,1,1,1,1,2,3,2,1,1,1,2,1,2,2,1,2,1,2,1,1,2,1,2,1,1,1,1,1,3,1,2,2,3,1,1,1,1,2,1,1,1,1,2,1,2,1,2,2,2,1,3,3,2,1,2,1,1,1,1,1,2,1,1,1,2,1,1,1,2,1,2,150.106651
2,1,2,3,2,1,2,1,3,2,2,1,1,1,1,1,1,1,2,1,1,2,1,1,2,3,1,2,3,1,2,1,2,1,2,2,1,1,1,2,1,3,3,1,3,2,2,2,2,1,1,2,1,1,1,1,2,2,2,2,1,2,2,1,1,1,2,1,3,2,1,1,3,1,1,1,2,1,1,1,1,1,3,2,2,2,1,2,1,1,1,1,2,1,1,1,3,1,1,1,2,1,2,1,1,1,1,3,2,1,1,2,2,2,2,1,2,2,1,2,1,2,3,1,2,1,1,2,2,2,2,3,2,2,1,1,1,1,1,1,3,2,1,2,1,1,1,1,2,3,3,2,1,1,2,2,1,2,2,2,2,1,1,1,1,1,2,1,1,1,1,1,2,2,1,1,2,1,2,1,3,2,1,1,1,1,2,1,1,1,2,1,2,1,2,2,1,1,1,2,2,1,1,1,2,3,1,2,3,2,1,1,2,1,1,1,1,1,2,1,1,1,1,1,1,1,2,1,3,2,2,1,2,2,1,1,2,2,1,1,1,1,2,3,3,2,2,1,1,1,2,1,1,2,1,1,1,2,2,1,2,3,1,2,1,2,1,1,1,1,1,1,2,1,1,1,1,2,2,1,1,3,1,2,1,1,2,1,2,2,2,2,2,1,1,1,1,2,2,1,1,1,1,2,1,1,2,1,1,2,2,1,1,1,1,1,2,1,1,2,1,1,1,1,1,1,3,1,1,1,3,1,1,1,3,1,2,1,2,2,2,1,3,2,1,2,1,2,1,2,1,1,1,2,1,2,2,2,1,1,3,2,2,2,1,1,1,1,1,1,2,1,2,3,2,2,2,2,1,1,1,1,1,1,1,2,2,2,2,1,1,3,1,1,2,1,1,2,3,1,1,1,2,1,2,1,1,3,1,1,1,2,1,1,1,2,1,2,1,2,1,1,1,1,2,1,2,1,2,1,2,2,2,1,2,1,2,2,1,2,2,3,2,1,2,2,2,3,1,1,2,2,1,1,2,1,1,2,1,2,2,2,2,1,2,1,1,2,3,2,1,1,1,1,3,2,2,1,1,2,1,3,1,1,1,1,2,1,2,1,2,1,1,2,2,1,1,1,2,2,1,1,3,1,1,2,2,1,2,3,1,2,2,2,2,2,1,2,1,2,3,1,2,2,2,2,3,1,2,1,2,2,2,2,1,3,3,2,1,1,1,1,2,1,1,2,2,1,2,1,1,1,2,1,1,1,1,3,3,2,2,2,2,2,1,2,1,1,2,1,1,1,1,1,1,2,1,1,1,2,3,1,2,1,1,1,1,2,1,2,3,2,2,2,1,2,1,2,2,1,1,1,1,1,2,1,1,1,3,2,2,1,1,2,2,1,3,1,1,1,1,2,2,1,2,1,1,2,1,1,1,1,2,2,2,1,1,2,1,2,1,1,1,1,1,1,1,1,2,1,1,1,2,1,2,1,2,1,2,2,1,1,1,1,1,1,2,2,2,1,1,2,1,1,1,1,2,3,2,1,1,1,2,1,1,1,1,2,2,2,2,1,1,1,1,2,1,1,1,3,1,1,1,1,2,3,2,1,2,2,1,1,2,1,1,2,2,1,1,1,1,2,1,1,2,1,1,1,1,3,2,2,1,2,1,1,1,2,1,1,1,2,1,1,2,1,2,1,1,1,1,1,2,1,2,1,1,1,1,2,1,1,1,1,1,3,1,1,1,1,1,2,1,1,2,2,1,2,2,1,1,2,1,2,1,1,2,2,1,2,1,2,1,1,2,1,1,1,1,1,1,1,2,1,2,1,1,2,2,2,1,2,2,2,1,2,2,2,2,1,1,2,1,1,1,1,1,2,1,1,2,2,1,2,2,2,3,1,1,1,2,3,2,1,2,1,2,1,1,2,1,1,2,2,1,3,3,1,1,1,2,2,2,1,1,1,2,2,1,1,1,2,1,2,1,1,1,1,1,2,1,1,1,1,1,3,1,1,1,2,2,1,2,1,1,1,1,2,1,2,1,1,2,1,2,2,2,1,1,1,2,1,1,1,1,1,2,1,1,1,1,2,2,1,1,1,1,1,1,3,3,2,1,1,2,1,2,2,2,1,1,1,1,1,2,1,1,1,1,3,2,1,1,2,1,1,1,1,1,1,2,1,1,3,2,2,3,3,1,1,1,1,2,1,1,1,3,1,2,1,3,1,2,1,2,2,3,1,1,1,2,2,2,3,1,2.720287
1,3,1,2,1,2,2,1,2,1,2,1,1,1,1,1,1,3,1,1,2,1,1,1,1,2,1,1,2,2,2,2,1,2,1,1,2,1,1,3,1,3,1,1,1,2,2,2,1,1,2,1,1,2,1,1,1,1,1,1,1,3,1,2,1,1,2,1,1,1,1,2,1,2,2,1,2,1,2,1,1,1,1,1,2,2,1,1,1,1,2,3,2,1,3,2,1,3,1,2,1,1,1,3,3,2,2,3,2,1,1,2,1,2,2,1,1,1,2,2,2,2,2,2,1,1,1,1,1,2,2,2,1,2,1,1,2,2,1,3,2,2,1,2,1,2,2,1,2,3,1,2,1,2,1,2,3,2,2,2,2,2,1,2,3,2,1,1,1,2,1,1,2,1,1,2,2,2,1,1,3,1,1,2,2,1,2,1,1,1,1,1,2,2,1,1,1,1,1,1,2,1,1,1,2,1,1,1,1,1,1,2,1,1,2,1,1,1,1,1,2,2,3,3,1,1,1,2,1,2,2,1,2,2,1,1,1,2,2,1,1,1,2,2,1,2,1,1,1,2,1,1,1,1,1,1,1,1,2,1,2,1,1,3,2,2,1,1,2,1,2,2,3,2,2,2,2,1,2,1,2,2,1,1,2,3,1,2,1,1,1,1,1,1,1,2,2,3,1,1,1,2,1,1,2,2,1,2,1,1,3,1,1,1,1,1,2,1,1,1,2,1,1,2,2,2,1,2,1,1,2,1,1,1,2,2,2,1,1,1,2,1,2,2,1,2,2,3,1,1,2,1,1,1,1,1,2,1,2,2,2,1,1,1,1,1,2,1,1,2,2,1,3,1,2,2,2,1,1,2,2,1,1,1,1,1,3,1,2,1,3,2,1,2,1,2,1,1,3,2,1,1,2,1,1,1,2,1,1,3,1,2,1,1,1,1,1,1,1,2,2,1,3,1,1,1,2,1,1,2,3,1,2,1,2,2,1,1,3,1,1,2,1,2,1,2,3,1,1,2,3,3,2,2,1,2,1,1,2,1,3,1,2,1,2,1,2,1,1,1,2,2,2,2,1,1,3,1,1,1,1,1,1,2,1,2,2,1,1,2,1,1,1,2,1,2,1,3,1,1,2,3,1,2,1,1,3,2,1,2,1,1,1,2,2,2,2,1,1,2,2,1,1,1,2,1,2,1,1,1,2,2,1,3,2,1,1,2,1,1,1,1,3,3,1,1,3,3,2,1,1,2,1,2,2,2,1,3,2,1,2,1,3,2,1,1,1,2,2,1,1,2,1,2,1,2,2,1,1,1,2,1,1,1,2,1,1,1,2,1,2,1,1,1,1,3,1,1,2,2,1,1,1,1,2,2,1,1,2,1,2,1,2,2,1,2,1,2,1,1,1,3,1,2,3,1,2,2,2,2,2,1,1,2,1,1,2,1,1,1,1,1,1,1,1,1,1,1,1,2,1,2,1,1,2,1,1,1,2,2,2,2,2,1,2,1,1,1,2,2,2,1,1,1,1,2,1,2,2,1,1,1,1,1,2,2,2,2,2,1,3,1,1,1,1,2,1,2,1,1,1,2,1,1,2,3,2,2,2,2,2,1,2,1,2,2,1,1,1,2,1,2,1,1,1,2,1,2,1,2,2,1,1,1,1,1,1,1,2,3,2,1,1,3,1,1,2,2,2,3,2,1,1,3,1,2,2,1,1,1,1,1,1,1,2,3,1,1,3,1,1,1,1,2,3,1,1,1,2,3,2,2,1,2,2,1,2,2,1,2,2,2,1,1,2,1,1,1,2,3,1,2,2,1,1,1,1,1,1,2,1,1,1,1,2,2,2,1,3,2,1,1,1,2,1,1,1,1,2,3,1,2,2,2,2,3,1,2,1,2,1,1,2,1,1,2,2,3,1,2,3,2,1,2,2,2,1,2,1,2,1,1,2,1,3,1,1,1,1,1,1,2,1,1,1,1,1,2,1,1,1,2,1,1,1,2,1,2,1,2,2,1,2,1,3,3,2,1,2,1,1,1,1,1,3,1,1,3,1,2,2,1,2,1,1,1,1,1,1,1,1,1,3,1,1,1,1,2,3,2,2,1,1,1,1,1,2,1,1,1,2,1,1,1,1,1,2,1,1,1,2,1,2,2,1,1,1,2,2,1,1,1,3,1,1,1,1,1,2,1,2,2,1,1,2,3,2,2,1,1,1,1,2,2,2,2,2,2,1,1,2,1,1,1,1,150.022064
1,3,1,2,2,1,1,1,2,1,2,1,3,1,3,1,1,3,2,1,2,1,1,1,2,2,1,1,1,2,1,1,2,2,1,2,3,1,2,1,2,1,2,1,2,1,1,1,1,1,2,1,2,1,1,2,2,1,2,1,2,2,2,1,1,1,2,1,2,2,1,1,3,2,1,1,1,1,1,2,2,1,1,1,1,1,1,2,2,2,2,1,1,1,1,1,1,3,2,1,2,1,2,2,2,2,3,1,1,1,1,2,3,1,2,1,1,1,2,3,2,2,1,1,1,1,1,2,1,2,1,2,2,1,1,1,1,2,2,2,2,2,1,3,1,3,1,2,2,1,1,2,1,2,1,1,1,2,2,2,2,1,1,1,2,1,1,1,1,1,1,1,3,1,1,3,1,3,1,1,2,1,1,2,1,1,1,2,2,3,1,1,1,1,2,1,2,2,1,2,1,2,1,1,1,1,1,1,1,2,1,2,1,1,1,1,2,1,3,1,2,1,1,1,2,2,1,2,1,2,3,2,1,2,1,1,1,2,1,1,2,1,3,2,3,2,1,1,1,1,2,1,2,2,1,1,1,2,3,1,2,2,2,2,1,2,2,2,1,3,1,1,2,1,1,2,1,1,1,2,1,2,1,1,1,1,1,3,1,3,1,1,2,2,1,2,2,1,1,2,1,1,2,3,1,1,3,3,1,1,2,2,1,1,2,1,1,1,2,3,2,2,1,3,2,1,1,1,1,1,1,2,1,2,2,1,3,1,1,1,2,2,2,2,1,2,2,2,1,2,1,1,1,1,2,3,1,2,1,2,2,1,1,2,1,1,1,2,1,1,1,1,1,2,2,2,1,1,1,1,1,1,1,1,2,3,1,2,2,1,1,1,2,2,3,1,1,1,2,1,1,1,1,1,2,2,2,2,1,3,1,1,1,1,1,1,1,1,2,3,2,1,1,3,1,2,2,1,2,2,2,1,2,1,2,1,2,1,2,2,1,2,2,2,1,2,2,1,2,1,2,3,2,2,1,1,2,1,1,2,1,1,2,1,3,1,3,1,3,1,3,2,2,1,2,1,1,2,2,2,1,1,1,2,1,1,1,2,2,2,1,1,1,1,1,2,1,2,2,2,1,3,2,2,2,1,1,1,1,2,1,2,2,1,1,1,1,1,1,1,1,2,2,2,2,1,2,2,2,1,1,1,2,1,1,2,3,2,1,2,1,2,2,2,1,2,2,2,2,1,3,2,1,1,2,2,2,2,2,1,1,2,1,1,2,1,1,1,1,2,2,2,1,1,1,2,2,1,2,1,3,1,1,1,1,2,1,2,2,1,2,1,2,1,1,2,1,1,1,2,1,1,1,1,1,2,1,1,2,1,1,3,1,1,2,2,1,1,1,1,2,1,1,2,2,1,1,3,2,2,2,1,3,2,2,2,1,2,2,1,1,2,2,1,1,2,2,2,2,2,1,2,2,3,3,1,3,3,3,3,1,2,2,1,1,1,1,1,1,2,1,2,1,2,1,3,2,1,2,2,1,1,1,1,1,2,1,2,1,1,1,3,2,2,1,2,2,2,3,1,3,2,1,1,2,3,1,1,3,1,1,3,3,1,1,1,1,2,3,1,1,1,1,2,2,1,1,1,1,1,3,1,1,1,1,1,1,1,1,2,1,2,1,1,1,1,2,2,1,2,1,1,1,1,2,1,2,1,1,1,2,1,1,1,1,1,1,2,2,1,1,1,1,2,2,2,1,2,2,2,1,1,1,1,1,1,1,2,1,3,1,1,1,1,2,1,1,1,2,1,1,1,1,1,1,1,1,1,1,2,1,1,1,1,2,2,1,1,1,1,1,2,1,1,1,2,1,2,1,1,2,1,1,2,3,1,1,1,1,1,1,2,2,1,2,2,1,2,1,1,1,2,1,1,1,2,1,2,1,1,1,2,2,1,2,3,1,1,1,3,1,2,1,2,2,1,2,1,1,1,1,1,1,1,1,2,2,1,1,1,3,2,2,1,2,2,1,1,2,1,1,1,1,1,1,1,1,2,2,3,3,3,1,1,1,1,1,1,1,2,1,1,2,1,1,1,1,2,1,2,1,2,2,1,2,2,2,3,1,1,1,1,1,1,1,1,1,2,1,1,2,1,1,2,2,2,1,1,1,3,2,2,1,2,2,2,2,1,2,1,2,2,1,2,1,2,1,2,2,2,1,1,1,1,2,1,2,2,1,1,1,2,2,3,2,150.949849
1,2,2,2,1,1,1,1,2,3,2,2,1,1,2,1,2,1,1,2,1,2,1,1,1,1,2,1,1,2,2,1,1,2,1,1,2,1,2,3,2,2,1,1,1,1,3,1,1,2,1,2,1,2,1,1,1,1,2,1,1,1,2,2,1,1,1,1,1,3,1,1,2,1,2,1,1,1,1,2,2,1,1,2,1,2,2,1,2,2,1,1,2,1,2,2,1,1,1,1,1,1,1,1,2,2,2,1,3,1,1,1,1,2,1,1,1,1,1,1,3,1,1,1,2,2,1,2,1,1,2,2,1,1,1,1,3,1,1,1,1,2,2,1,2,3,1,1,2,2,2,2,2,2,1,1,2,1,2,2,3,1,1,1,3,3,1,1,1,2,1,2,1,1,1,1,3,1,1,1,2,3,1,1,1,1,2,1,1,2,1,1,1,2,2,2,2,2,1,1,2,1,1,1,1,2,2,1,2,1,1,1,2,1,2,1,1,1,1,2,2,2,2,1,2,1,2,1,1,3,2,3,2,2,1,1,1,1,2,1,2,1,1,1,1,2,2,2,1,2,3,1,1,1,1,1,2,2,2,1,2,1,2,2,1,1,2,1,1,2,1,1,1,2,1,1,1,2,1,1,1,1,1,2,2,2,2,2,1,2,2,1,1,2,1,2,1,2,1,1,1,1,1,3,2,2,1,1,1,3,1,2,1,1,2,2,1,1,1,1,1,1,1,3,2,2,2,2,1,1,2,1,1,1,1,3,2,2,1,1,1,1,1,1,2,1,2,1,3,1,1,2,1,2,2,1,2,1,2,2,3,2,1,2,1,1,1,2,1,1,2,1,1,2,1,2,1,1,1,3,2,1,1,1,1,1,1,1,3,1,1,2,2,3,2,1,1,1,2,1,1,1,1,1,1,2,2,2,1,1,1,2,1,3,1,1,1,2,2,1,1,1,2,3,1,1,1,1,1,2,3,1,1,1,3,1,1,1,1,2,1,1,1,2,3,1,1,3,2,1,1,1,1,1,2,1,2,1,1,1,1,3,1,2,1,3,2,1,1,2,1,2,1,2,1,1,3,1,2,1,1,1,1,2,1,1,2,1,1,2,2,2,2,2,1,2,1,1,1,1,1,1,2,2,2,1,1,1,3,2,1,1,1,3,1,2,2,2,1,2,1,1,1,1,2,1,2,2,2,1,1,2,3,1,1,1,3,2,1,2,1,1,1,1,1,1,3,2,2,1,1,2,2,2,1,3,2,1,2,1,2,2,1,1,2,2,2,2,1,1,3,2,2,1,1,1,3,1,1,2,2,2,1,1,1,2,1,2,2,1,3,1,2,2,3,2,1,2,2,1,1,1,2,2,1,1,2,2,2,2,1,1,1,2,1,2,1,1,1,1,2,2,1,1,1,1,2,2,2,2,2,1,1,3,1,2,2,2,2,2,1,1,1,2,1,1,1,1,3,2,1,2,2,1,2,1,2,2,1,2,2,2,2,1,2,2,1,1,1,3,1,2,1,2,2,2,2,2,1,2,1,1,1,2,3,1,3,2,1,1,2,1,1,2,1,2,1,1,2,1,2,1,3,1,1,1,3,1,1,2,1,2,1,2,2,1,3,2,2,1,2,2,2,1,2,1,1,2,2,2,1,1,1,1,1,2,1,2,2,2,2,1,2,1,1,2,1,1,1,1,1,1,1,1,1,2,1,1,2,2,1,1,2,1,1,1,3,2,2,1,2,1,2,1,2,2,1,1,1,2,1,2,3,2,2,1,1,2,1,1,2,2,1,2,2,1,1,2,2,2,1,1,3,1,2,2,2,1,1,1,2,2,1,2,1,1,1,1,1,1,2,1,1,1,2,1,1,1,1,1,1,3,1,3,1,3,3,2,1,2,1,3,1,1,1,2,1,1,2,1,1,1,2,2,1,2,1,1,1,1,1,1,1,1,1,2,1,1,2,1,2,1,2,1,2,1,2,2,1,2,1,1,1,2,1,2,2,2,2,2,1,2,1,3,2,2,2,1,1,1,1,1,2,2,3,2,1,1,1,1,1,1,1,2,2,1,3,2,1,1,1,2,3,1,1,1,1,2,2,1,1,1,3,2,1,2,2,2,1,1,2,2,2,1,3,1,2,2,2,2,2,2,1,3,2,2,2,1,1,2,1,1,2,2,1,1,1,2,1,2,2,2,1,2,1,2,1,2,2,2,2,1,2,1,2,2,2,2,1,2,1,1,1,1,1,-0.79792
1,3,2,3,2,1,1,1,1,1,2,1,2,2,3,1,1,2,2,1,2,2,1,1,3,2,2,1,1,2,2,2,2,1,1,1,1,2,2,1,1,1,2,1,1,1,2,1,2,2,2,3,1,1,1,1,2,1,2,1,1,2,2,2,1,2,1,1,1,2,2,2,1,1,2,2,1,1,1,1,2,1,2,1,2,1,1,1,2,2,1,2,1,1,3,1,2,1,2,1,2,1,1,2,3,2,2,2,3,1,1,1,2,1,1,2,2,1,3,1,1,1,1,1,1,1,1,2,2,1,3,1,1,2,2,1,1,1,3,1,3,2,1,1,2,3,2,2,2,1,1,2,2,1,1,1,1,2,1,2,3,2,1,1,2,2,1,1,1,3,1,1,1,1,2,2,2,2,2,1,1,3,1,1,2,1,2,1,1,2,2,1,1,2,1,1,1,1,1,1,1,1,1,1,1,1,2,1,1,1,1,2,1,1,2,1,2,1,2,1,2,1,3,2,1,1,1,1,2,2,1,1,1,2,1,1,1,1,1,1,1,1,3,1,2,3,1,1,2,2,2,1,2,1,1,1,1,2,2,2,2,1,2,2,2,2,2,1,1,2,2,1,1,2,1,2,1,2,1,1,1,2,2,1,2,3,2,2,1,1,2,3,1,3,1,1,1,3,1,1,2,2,1,2,2,2,2,2,1,2,2,2,1,1,2,1,1,1,1,1,2,2,1,3,1,2,1,1,1,1,3,1,3,2,2,3,3,1,1,2,2,1,1,1,1,2,1,1,1,1,1,1,2,1,2,1,2,1,1,2,2,1,2,2,1,1,2,1,2,1,1,1,1,2,3,2,1,1,2,2,1,2,1,1,1,1,1,1,1,3,1,2,1,3,1,1,1,2,1,1,1,1,2,1,1,2,2,1,3,2,2,2,1,2,1,1,2,1,1,1,2,2,1,2,1,1,2,1,1,1,2,1,2,2,1,2,1,1,1,2,1,2,2,2,2,1,2,1,2,2,1,1,2,2,2,2,3,3,1,1,1,2,2,1,3,1,1,1,1,2,2,1,2,2,1,1,2,1,2,1,2,1,1,1,1,1,2,2,1,2,2,1,2,1,1,2,2,1,1,3,2,2,3,1,2,3,1,2,2,2,1,1,2,1,1,1,2,2,1,2,2,1,1,1,1,2,2,1,1,1,1,2,1,1,1,1,2,2,1,2,1,2,1,3,1,1,2,2,2,1,2,1,1,1,2,1,2,2,2,3,1,1,1,1,2,2,1,2,2,1,2,1,2,1,2,1,2,1,1,1,1,1,2,2,1,1,1,2,1,2,1,1,1,1,1,1,3,2,2,3,1,1,1,1,1,2,1,1,2,1,1,2,3,1,3,1,1,1,1,2,2,3,1,1,2,1,2,2,1,1,2,1,1,1,1,2,2,2,1,2,3,2,1,2,1,1,3,1,1,1,1,1,1,1,1,1,2,2,2,1,1,2,1,1,1,2,2,2,2,3,1,2,1,1,2,1,1,3,3,1,1,1,2,2,2,2,2,2,1,1,2,2,1,1,2,1,1,2,1,1,2,2,1,1,1,2,1,1,2,2,2,1,1,1,1,1,1,3,2,1,1,1,2,1,2,1,2,1,1,2,2,2,1,1,1,2,1,1,1,2,1,1,1,3,1,1,1,1,2,1,1,2,1,2,2,3,1,3,1,2,1,1,1,1,1,2,1,2,2,1,2,2,1,1,2,1,1,2,2,1,1,2,1,1,1,1,2,2,1,3,1,2,1,1,1,2,1,2,2,2,1,2,2,1,1,2,1,2,2,2,1,1,1,2,2,1,2,1,3,1,2,1,1,1,1,2,1,2,2,1,2,1,1,2,2,1,1,1,1,1,2,2,1,1,2,2,1,1,2,1,2,1,1,2,2,1,2,2,1,1,3,1,2,1,2,2,2,2,1,1,1,2,1,2,1,1,1,2,1,1,1,2,2,3,1,2,2,1,2,2,3,2,1,1,1,1,1,1,1,2,1,2,2,1,1,1,1,1,1,1,1,2,1,2,1,2,2,1,1,2,1,1,3,1,2,1,2,2,3,2,2,1,1,2,2,1,2,2,1,2,2,1,1,2,2,2,2,1,1,1,1,2,1,1,2,1,1,1,1,2,2,1,1,2,1,2,1,1,2,1,3,1,1,1,1,3,1,1,1,1,1,1,2,2,1,1,2,2,1,1,1,2,1,2,1,149.128608
3,2,2,2,2,3,1,2,1,2,1,1,1,1,1,2,1,1,3,2,1,2,2,1,1,1,2,1,2,2,1,2,1,1,1,1,1,1,1,1,2,1,1,1,2,2,1,2,1,1,1,3,2,1,1,2,1,1,2,2,2,1,2,2,1,2,1,2,2,1,1,1,1,2,2,1,1,1,1,2,1,1,1,1,2,2,1,1,2,2,2,2,1,1,1,2,1,2,1,1,2,1,2,1,2,1,2,2,2,2,1,1,1,1,3,2,2,2,2,2,1,1,1,1,1,1,1,2,3,1,2,1,1,1,2,1,2,1,1,1,1,2,1,1,2,1,2,2,2,2,3,1,1,1,1,2,2,1,2,2,2,2,2,1,1,1,2,2,1,3,1,2,1,1,1,1,1,1,2,1,2,2,1,1,1,3,1,1,1,1,1,1,1,2,2,2,2,2,2,2,1,1,1,1,1,1,1,2,2,1,1,1,1,1,1,2,1,1,2,1,1,1,2,2,1,1,1,2,2,1,2,1,3,1,1,1,1,1,1,1,2,1,2,1,2,3,2,1,1,2,2,2,2,2,1,1,1,3,1,2,2,1,3,2,1,2,1,2,1,1,2,1,1,1,2,1,2,1,2,1,1,3,1,2,1,1,2,2,1,2,1,1,1,1,1,1,2,2,1,2,2,2,2,3,2,3,1,1,2,3,1,2,1,3,1,2,1,1,2,2,2,1,2,3,2,1,2,2,1,2,1,1,1,1,2,2,1,2,1,1,3,1,1,2,2,1,2,1,1,1,3,2,1,2,2,1,1,1,1,1,3,2,1,1,2,1,1,1,1,1,2,1,2,3,1,2,2,1,2,1,2,3,1,2,1,2,3,1,1,2,2,1,1,1,1,1,1,2,2,1,1,1,2,1,2,3,1,2,2,1,2,1,1,2,2,3,3,2,1,1,1,1,1,2,2,1,1,1,1,2,1,1,1,2,1,2,1,2,2,3,3,1,2,1,2,2,2,1,1,1,2,2,1,2,2,1,2,2,1,1,1,1,1,1,3,1,2,1,3,3,2,2,1,2,1,1,2,1,1,2,1,3,1,2,2,1,1,3,1,2,3,2,1,1,1,1,1,2,1,1,3,1,2,1,2,1,1,1,1,1,1,1,1,1,2,2,2,3,1,1,2,2,1,1,2,1,1,1,2,1,1,2,1,1,1,1,1,1,1,2,1,1,1,1,2,2,2,3,2,1,2,1,2,2,1,2,1,1,2,1,1,1,1,1,1,1,2,2,1,2,3,1,2,1,1,2,3,2,1,1,2,1,1,2,1,2,2,1,1,2,2,1,1,3,2,1,1,1,1,2,2,2,1,1,1,1,1,1,1,1,1,2,1,1,2,2,1,1,1,2,2,1,1,1,2,3,1,3,1,1,1,1,2,2,1,2,1,2,2,2,2,1,1,1,1,1,3,1,2,1,1,2,1,1,2,1,2,1,1,2,2,2,1,1,2,1,1,1,2,2,1,2,3,3,2,2,1,2,2,1,1,1,1,1,2,2,2,2,1,1,1,1,2,2,1,2,1,2,2,1,1,2,2,1,2,1,1,1,1,1,1,1,1,2,1,1,2,2,2,1,2,2,2,2,1,1,1,1,1,2,2,1,2,2,1,1,1,2,1,2,1,1,1,2,1,1,2,1,1,3,1,1,2,2,2,1,2,2,1,2,1,1,2,1,2,1,1,2,2,1,1,1,2,2,1,2,1,2,2,1,1,1,1,1,2,2,2,1,1,2,2,3,1,1,2,1,3,2,3,1,2,1,2,2,2,2,1,1,2,2,1,1,1,2,1,1,1,2,1,1,1,1,1,2,2,1,1,2,1,1,2,2,2,2,2,1,2,3,1,2,2,1,1,1,1,2,3,1,1,1,1,2,1,2,1,1,1,1,1,1,2,1,3,2,1,2,2,1,1,1,1,3,1,3,2,2,1,1,1,2,3,1,1,1,1,2,1,2,2,1,3,1,3,1,1,2,1,2,2,1,1,3,1,2,2,1,2,2,1,2,1,1,2,2,2,1,1,2,1,3,2,1,2,1,1,2,1,1,2,2,1,1,2,1,1,3,1,1,3,1,1,2,1,2,1,1,1,1,1,1,2,2,1,2,2,1,1,1,1,3,1,1,3,2,1,1,2,3,1,1,1,1,1,2,1,2,1,2,1,2,1,1,2,1,2,1,1,1,1,2,1,1,1,1,2,-0.317677
2,2,2,2,2,1,2,2,2,1,1,1,1,1,3,1,1,1,1,2,2,1,1,1,1,2,2,2,1,1,2,2,2,3,1,1,2,1,1,1,1,3,2,1,1,2,1,1,1,2,1,2,1,2,1,3,3,3,2,1,1,1,2,1,1,2,2,2,1,2,1,1,2,2,1,1,1,1,2,2,1,1,1,2,2,1,1,2,3,1,1,2,2,1,2,2,1,1,1,1,1,1,2,1,1,1,2,3,2,2,1,1,2,1,2,2,1,3,1,2,1,1,2,1,2,1,1,1,2,1,1,2,2,2,1,1,1,2,1,1,3,2,2,1,1,1,1,1,1,1,1,2,2,1,1,1,2,1,2,3,3,2,1,1,1,2,2,1,1,2,1,1,1,1,1,1,1,2,2,3,2,2,1,3,1,2,2,1,1,3,1,1,1,2,2,1,1,1,1,1,1,1,1,1,1,2,1,3,3,2,1,2,2,1,2,1,3,2,1,1,2,2,1,1,1,1,2,1,1,1,2,2,2,2,1,1,2,2,2,2,1,2,3,2,2,3,2,1,2,1,2,1,1,1,1,1,1,1,1,2,2,1,1,1,2,2,2,2,1,1,1,1,1,1,1,2,2,1,1,1,1,2,1,1,2,1,1,1,1,1,2,1,1,2,1,3,1,1,1,1,1,1,1,1,2,1,2,2,1,1,2,3,1,1,2,1,1,1,3,1,1,1,2,1,1,1,1,1,1,1,1,1,1,1,2,2,3,1,2,1,1,1,2,3,2,1,3,2,2,1,1,2,2,1,1,3,1,2,1,1,1,2,1,2,1,2,1,1,1,2,1,1,1,2,1,1,1,1,2,1,1,1,1,1,2,3,2,2,1,2,1,2,1,1,2,1,2,3,1,1,2,1,3,2,1,2,1,2,2,1,2,1,1,2,2,2,1,1,2,1,1,1,1,2,1,1,2,1,1,1,1,1,1,2,3,1,1,1,2,1,2,3,2,1,1,2,1,2,1,2,2,2,2,1,2,1,3,1,2,3,2,1,1,1,1,1,2,1,1,2,2,2,3,2,2,2,2,1,3,1,1,1,1,1,1,2,2,2,1,2,1,1,2,2,1,2,1,1,1,1,2,3,2,2,1,1,3,1,1,3,1,1,1,1,1,1,2,1,1,1,2,1,1,2,3,1,2,1,1,1,2,1,1,1,2,1,2,1,1,3,1,2,3,1,1,2,1,1,1,1,2,1,2,1,2,1,1,1,2,1,1,1,3,1,2,1,1,1,2,1,3,1,1,3,1,1,1,1,1,1,1,1,2,2,1,2,1,1,2,2,1,1,1,3,1,2,1,1,1,1,1,1,2,1,1,2,1,2,1,2,1,1,1,3,1,2,1,2,2,2,1,3,2,2,1,2,2,3,1,1,1,1,1,1,1,1,2,1,1,2,2,1,1,1,1,1,3,2,2,2,1,1,1,3,2,1,1,1,1,1,1,2,3,2,2,2,1,1,1,1,1,1,3,1,1,1,1,2,2,1,1,1,2,1,1,2,2,2,2,3,2,1,1,3,1,2,1,2,2,1,1,2,2,1,2,2,2,1,1,2,2,2,2,3,1,1,2,1,3,3,1,2,1,1,2,2,1,1,1,2,2,1,1,1,2,2,1,1,1,1,1,3,1,2,2,2,1,1,2,2,1,1,2,2,1,1,1,1,2,1,2,2,2,1,1,2,1,2,2,1,1,3,1,2,2,1,2,1,3,2,1,1,3,2,1,1,2,1,2,2,3,2,2,1,1,2,1,2,3,3,2,1,2,1,2,2,1,2,2,2,2,2,3,2,2,2,3,1,1,2,2,1,2,2,1,2,1,3,2,2,1,1,2,2,2,2,1,1,1,1,1,1,2,1,1,1,2,2,2,1,2,2,1,1,1,2,1,2,1,1,1,2,1,1,2,1,3,1,2,2,2,2,2,1,2,1,2,1,1,3,2,1,2,1,2,1,1,3,3,1,1,1,1,2,2,1,1,2,1,1,1,2,1,1,1,2,2,1,2,3,1,1,3,2,1,2,2,1,2,2,2,3,1,1,1,1,2,1,1,1,1,2,1,1,3,2,2,2,1,1,2,1,1,1,1,2,1,2,2,1,2,1,2,2,1,1,1,1,1,1,2,1,1,1,1,1,1,1,1,2,3,1,2,2,2,2,1,1,1,1,1,2,1,2,1,1,2,2,1,1,1,3,2,2,2,1.148599
2,1,1,1,1,3,2,1,1,2,1,1,1,2,3,2,2,1,2,3,1,1,2,3,3,1,3,2,2,2,2,1,1,1,2,1,3,2,3,2,1,2,1,2,2,2,1,2,1,1,2,1,1,2,2,2,2,1,1,3,1,2,1,1,1,2,1,1,1,2,1,1,1,1,1,1,2,1,1,2,1,2,1,3,2,1,1,1,2,1,2,1,2,1,1,1,2,1,2,1,2,2,1,1,1,1,2,3,1,1,1,1,1,2,3,1,2,2,1,2,1,2,2,1,1,1,1,1,2,1,2,1,1,1,1,1,1,2,1,1,2,3,2,1,1,2,3,2,3,1,1,2,2,1,1,1,3,1,3,2,2,2,2,1,2,2,2,1,1,1,1,3,1,2,1,1,1,1,2,1,3,1,2,1,1,2,1,1,1,1,2,1,1,2,3,2,1,3,1,1,1,1,2,1,2,2,1,1,3,3,1,2,1,1,2,1,1,1,1,1,1,1,3,1,1,1,2,1,1,1,1,1,1,1,1,3,1,1,2,2,1,1,2,3,2,2,1,2,1,2,3,1,1,2,1,2,1,2,1,2,1,1,2,2,1,1,2,1,1,2,2,1,1,1,1,1,2,2,1,2,1,1,1,3,2,2,2,1,1,1,2,2,1,2,2,2,2,1,1,2,1,1,1,1,1,1,1,2,1,2,1,2,2,2,1,2,1,1,1,1,2,2,1,1,3,3,2,1,1,2,1,1,1,2,2,3,2,2,3,1,2,2,1,1,2,2,1,2,2,1,2,2,1,1,1,1,1,1,1,2,1,1,1,1,1,2,1,1,2,1,2,2,3,2,2,2,1,2,1,2,1,1,2,1,1,2,2,2,1,1,1,1,1,2,1,1,1,1,1,2,2,1,2,1,1,1,2,2,2,1,1,1,1,1,2,1,2,1,2,2,1,3,1,2,1,1,1,1,1,2,2,1,2,1,1,1,1,1,1,2,1,1,1,1,1,1,1,1,1,1,2,1,3,2,2,1,1,1,2,2,1,2,2,1,1,1,1,1,2,2,3,1,2,2,1,1,2,2,3,2,1,1,1,1,2,3,1,2,1,2,2,1,2,2,1,2,1,3,1,2,2,1,1,2,2,2,1,1,2,1,1,2,1,1,3,2,2,2,1,2,1,1,2,2,1,1,2,1,1,2,1,2,2,2,1,2,1,2,1,1,1,2,2,2,1,2,1,1,1,2,1,1,2,2,1,1,1,1,2,1,3,2,1,1,1,1,2,2,1,2,2,1,1,1,1,1,2,1,1,1,1,2,2,1,1,1,2,2,2,3,2,1,1,1,2,1,2,3,2,2,1,1,2,2,2,2,2,1,1,1,1,2,1,2,2,2,1,1,1,2,1,2,1,1,2,2,2,2,1,1,2,1,1,1,1,1,2,2,2,2,1,1,1,1,1,1,1,1,1,1,1,2,1,1,3,1,2,1,2,3,2,2,1,1,2,2,1,1,1,1,1,2,1,1,1,2,2,1,2,1,1,1,1,1,2,1,2,1,2,1,3,1,1,1,1,1,2,2,2,1,1,2,2,1,1,1,2,2,1,2,2,1,1,3,2,1,2,1,1,2,1,2,1,2,1,1,2,2,1,1,3,2,1,2,2,2,2,2,1,1,1,1,2,3,2,2,1,2,2,1,1,1,2,1,1,2,1,2,2,1,1,1,2,1,1,1,1,1,2,1,2,2,2,1,2,1,1,3,2,1,2,1,2,2,3,1,1,1,2,2,2,2,1,1,1,1,1,1,2,3,1,1,2,1,1,2,1,1,2,3,1,1,2,1,2,2,2,1,1,1,2,2,1,2,2,2,1,1,1,1,3,1,1,1,1,3,2,1,2,1,2,2,1,1,1,3,2,1,3,1,1,1,2,1,1,1,2,1,1,2,3,1,2,2,2,1,1,2,1,1,1,1,1,1,2,3,1,1,2,2,1,1,2,1,2,1,1,1,1,2,1,1,3,1,1,1,2,1,2,1,1,2,1,1,1,1,1,1,1,1,1,1,1,2,1,1,2,1,1,2,1,1,1,2,3,1,1,1,3,2,2,2,3,2,2,2,1,2,2,1,1,1,2,1,2,2,1,1,1,2,1,1,1,2,1,2,2,2,1,2,1,2,3,3,1,1,1,2,2,1,1,1,1,2,2,3,1,2,1,2,2,1,1,2,1,1,1,1,3,3,1,1,2,1,1,-1.576007
1,3,1,2,2,1,1,1,2,1,2,2,1,2,1,2,2,1,2,1,2,1,1,2,1,2,1,2,1,1,1,2,1,2,1,1,1,1,1,1,2,1,3,1,2,1,1,2,1,1,1,2,2,1,1,3,2,2,1,1,2,2,1,2,1,1,3,1,1,1,1,1,2,1,1,2,1,1,2,1,1,1,1,1,2,1,2,1,1,2,3,1,1,2,1,1,1,2,1,1,1,2,2,1,1,1,3,3,2,1,1,3,2,2,2,2,2,2,1,2,2,1,1,1,1,1,2,1,2,1,1,1,1,1,1,1,1,1,1,2,2,2,1,1,1,3,2,1,2,2,3,1,1,1,3,1,2,2,2,2,3,2,1,2,2,3,1,1,1,2,1,1,2,1,1,1,2,2,1,1,2,2,1,1,2,1,1,2,1,2,2,1,2,1,2,2,2,2,1,2,1,1,1,2,2,1,1,1,2,2,1,2,1,1,3,2,1,2,2,1,1,2,2,1,1,2,1,1,1,1,1,1,2,2,1,2,3,2,1,2,1,1,2,2,2,1,3,1,1,3,1,1,2,2,1,1,1,3,1,1,1,2,2,2,1,2,1,1,2,2,1,1,1,1,3,1,1,2,1,1,1,2,2,1,1,1,2,2,2,1,2,2,2,1,1,1,1,2,2,3,2,1,2,1,1,1,2,1,1,2,3,3,1,2,2,1,1,2,2,2,1,1,1,1,2,1,2,1,2,1,1,1,1,2,1,2,1,2,2,1,1,1,2,1,1,1,2,1,1,2,1,1,1,1,2,2,1,1,1,1,2,3,1,3,1,1,1,2,3,1,3,1,1,3,1,2,1,1,2,1,1,2,1,1,1,2,1,2,1,2,1,1,2,1,1,1,1,2,2,1,1,2,2,1,1,1,1,3,1,1,2,2,1,2,1,2,1,1,1,2,1,1,2,2,1,2,2,1,1,1,1,1,1,2,2,1,2,1,2,2,1,3,2,2,1,1,1,1,1,2,1,1,2,1,1,3,1,1,1,2,1,2,1,2,2,2,1,2,2,2,1,1,3,2,3,1,3,1,1,1,1,1,2,1,3,1,2,1,2,2,2,1,1,2,1,2,1,2,2,2,1,2,1,3,1,2,1,3,1,1,1,2,1,2,2,2,1,2,1,1,2,1,1,1,2,1,2,2,3,1,1,2,1,1,1,2,2,3,1,1,1,2,3,2,2,1,2,2,2,1,2,1,2,2,1,1,1,1,3,1,1,2,1,1,2,1,1,1,2,1,1,2,1,2,1,2,1,1,2,2,1,1,1,2,2,3,2,2,3,1,1,2,1,1,1,1,1,2,1,1,3,1,3,1,3,3,1,2,1,1,1,2,1,1,2,3,1,1,1,2,1,1,2,1,2,1,1,2,2,1,2,2,3,1,1,1,2,2,1,3,1,2,1,1,2,1,1,1,3,2,2,1,1,1,2,2,2,1,3,1,1,2,1,1,1,2,1,1,2,2,1,1,3,1,1,2,1,1,1,1,1,1,2,1,1,1,1,1,3,1,2,1,1,1,2,3,1,2,2,2,1,3,1,3,1,2,1,1,2,2,2,2,1,2,1,2,2,1,2,2,1,1,1,1,1,1,1,1,1,2,1,2,1,1,1,1,2,2,1,1,1,1,1,1,2,1,2,1,2,2,1,1,1,1,1,1,2,2,1,2,2,1,2,1,2,1,1,1,2,1,1,1,1,3,2,1,2,1,1,1,1,1,2,1,1,1,1,1,1,3,3,1,1,1,1,1,1,1,1,3,1,1,2,1,2,2,1,3,1,1,1,1,2,1,2,1,1,1,3,1,1,1,2,1,1,1,1,1,1,2,1,1,1,1,2,1,3,1,1,1,1,1,1,1,1,2,2,2,1,1,2,1,1,1,1,1,1,1,1,1,2,1,1,2,1,1,2,1,1,2,1,1,2,1,2,2,1,2,1,2,1,1,2,1,1,1,2,1,3,1,2,1,2,2,1,2,1,1,1,1,1,2,2,1,1,1,1,2,1,2,1,2,1,1,1,1,2,1,1,2,1,2,2,3,2,2,1,1,2,1,2,2,2,1,1,2,1,1,3,2,1,2,2,1,2,1,2,1,1,2,1,1,1,2,1,2,1,2,1,2,2,2,1,1,1,2,2,2,1,2,1,1,3,2,2,2,2,1,1,2,1,2,2,3,1,1,1,2,3,1,1,2,2,1,1,149.495816
1,1,2,2,1,1,2,1,2,2,1,1,2,2,2,1,1,2,2,3,1,2,1,1,1,2,2,3,1,3,1,2,3,1,1,1,2,1,2,1,2,2,3,1,1,2,3,1,1,1,2,2,1,1,1,2,2,3,1,1,2,2,2,2,2,1,2,2,2,1,1,1,1,2,1,2,1,1,2,1,1,1,2,1,3,3,1,1,1,2,1,2,1,1,3,2,2,1,3,2,2,1,1,2,2,1,1,1,2,1,2,3,2,1,1,1,1,2,1,1,1,1,1,1,1,1,1,1,2,1,2,1,3,1,2,1,1,1,1,1,2,3,2,2,1,1,3,3,2,3,3,1,2,1,2,1,2,2,2,2,1,2,1,2,2,2,2,1,2,2,2,2,1,1,1,1,2,1,1,1,2,2,1,1,1,2,2,1,1,1,3,1,1,1,1,1,1,2,1,2,1,1,1,1,1,2,1,2,1,3,1,2,1,2,3,1,1,1,1,1,1,1,3,1,1,2,1,1,1,1,2,1,2,2,2,2,2,1,2,2,1,1,2,1,1,3,1,1,2,1,2,1,2,2,2,1,1,1,1,3,1,2,1,2,2,1,1,2,1,3,2,1,2,2,1,1,1,1,1,1,2,1,1,2,1,2,1,2,1,2,1,1,1,2,2,2,1,2,2,1,3,2,1,2,1,2,2,3,1,2,1,2,1,1,1,2,1,1,1,2,2,3,2,1,1,1,2,1,2,2,1,1,2,3,1,2,2,2,2,2,1,1,1,1,1,1,1,1,2,1,2,3,1,2,3,1,1,3,1,1,1,1,1,2,2,2,1,1,2,2,1,1,2,3,1,1,1,1,1,2,1,1,1,2,1,1,2,1,2,2,1,3,1,1,2,1,2,2,2,3,2,1,1,2,2,1,1,2,2,2,2,1,1,3,1,1,2,2,1,1,1,1,2,2,1,1,2,1,1,1,1,3,1,1,2,1,1,1,1,1,1,2,2,1,1,2,2,2,2,1,1,2,3,1,3,2,1,1,1,3,2,2,3,1,1,1,1,1,1,3,2,2,2,2,2,1,2,2,1,2,1,2,1,2,1,1,1,1,1,1,2,1,3,2,1,1,1,1,1,1,2,1,2,1,1,1,1,3,1,2,1,2,1,1,2,1,2,1,1,1,3,1,1,3,1,2,1,1,3,2,1,1,1,2,2,1,2,1,1,1,1,1,1,2,1,2,2,1,2,2,1,2,2,1,3,1,1,2,1,2,2,1,1,2,2,2,1,1,2,1,3,1,3,1,2,1,2,2,2,2,1,1,1,2,2,1,2,2,2,1,2,1,3,2,1,2,2,2,2,1,3,1,1,1,2,1,2,1,1,1,1,3,3,1,2,1,1,2,1,2,1,1,1,2,2,1,1,2,1,2,2,1,1,2,2,1,1,3,1,1,2,1,1,1,2,1,2,1,2,1,2,1,1,1,2,1,2,1,1,2,1,2,1,1,1,1,2,1,1,1,1,2,1,2,3,1,2,2,2,1,1,1,2,1,2,2,3,2,1,2,2,2,2,2,1,2,1,2,1,2,1,3,1,1,2,2,2,2,2,1,1,2,1,1,2,1,1,1,1,2,1,2,1,1,1,1,1,2,1,2,2,2,2,1,2,1,1,2,1,2,1,1,1,2,1,2,2,1,1,2,1,1,2,2,1,1,1,1,1,1,2,1,3,2,2,1,2,2,2,1,1,1,1,1,2,2,1,1,1,1,1,1,1,1,2,1,1,1,2,1,1,3,1,1,1,1,2,1,1,1,1,2,1,1,1,1,1,1,3,3,1,2,2,2,1,2,2,1,2,2,1,1,1,2,1,1,1,2,1,2,1,1,1,2,3,1,3,2,2,1,1,2,2,2,1,2,2,1,1,2,2,1,1,1,1,1,1,1,1,1,3,1,1,1,2,1,1,1,3,2,2,2,2,2,2,2,1,1,1,2,1,2,1,1,1,1,1,2,2,2,1,1,1,1,1,1,2,2,1,2,1,2,2,1,2,1,2,1,1,3,2,1,1,1,2,2,1,1,1,2,2,2,2,1,1,1,2,1,2,2,2,1,1,1,2,3,2,1,3,2,1,1,1,2,2,1,1,1,2,2,3,1,1,1,1,1,1,1,1,1,3,1,1,1,1,1,2,2,1,1,1,2,1,1,2,1,2,1,1,2,2,1,2,1,1,2,1,1,3,1,1,2,2,3,1,149.033799
3,2,1,1,2,2,2,1,2,1,1,2,1,1,1,2,1,3,3,2,2,3,1,2,1,1,3,1,2,1,2,1,1,3,1,2,1,1,1,2,3,3,1,1,1,1,2,1,1,1,1,2,1,1,2,2,3,1,2,2,2,2,2,1,1,1,1,2,1,1,2,1,1,2,1,1,1,3,1,1,1,1,1,1,2,3,2,1,1,1,2,2,1,1,2,1,2,1,2,1,2,1,1,1,2,1,2,2,1,1,1,1,3,2,1,1,3,2,1,2,2,1,1,1,1,1,1,1,2,1,1,2,1,1,2,1,2,2,1,1,2,2,1,1,1,2,2,1,1,2,3,3,2,1,1,2,3,1,1,2,2,1,2,1,1,3,1,2,1,2,1,2,1,2,1,1,2,1,1,1,1,1,1,1,2,2,1,1,1,2,1,2,1,1,2,3,3,1,1,1,1,2,1,1,2,2,1,1,1,2,1,2,1,1,2,1,1,3,2,1,1,3,3,2,1,1,3,2,1,1,1,2,2,1,2,2,2,2,1,1,1,1,1,2,1,1,1,1,1,1,2,1,2,2,2,1,1,2,3,1,1,2,1,1,1,1,2,1,1,1,2,2,2,1,2,1,1,1,1,1,2,3,1,2,2,1,1,2,1,1,2,2,1,1,1,1,2,1,2,2,1,2,1,1,1,1,1,1,2,1,1,1,1,1,2,1,1,1,1,1,2,1,1,1,1,1,1,1,2,1,1,1,1,1,1,1,2,1,1,1,2,1,1,1,3,1,2,2,1,3,1,2,1,1,2,2,1,1,1,1,1,2,1,1,2,1,1,1,1,1,1,1,2,1,2,1,2,2,1,1,3,3,1,1,1,2,2,1,3,1,1,3,3,2,2,2,3,2,2,2,1,1,1,1,1,1,1,2,2,3,2,1,2,1,1,3,2,2,1,2,1,2,1,2,3,2,3,1,1,3,2,1,2,2,1,1,2,2,2,2,1,1,1,2,2,1,2,1,1,2,2,2,2,1,1,1,1,1,1,1,1,2,1,2,2,1,2,1,1,2,2,2,1,2,2,1,2,2,1,2,1,1,1,2,2,1,1,3,2,1,3,2,1,1,2,2,2,2,1,2,2,1,2,3,2,2,1,2,1,3,1,1,1,1,1,1,1,2,1,2,2,1,1,2,1,1,1,1,1,1,1,2,1,2,1,1,2,2,1,3,2,1,2,2,1,2,2,1,2,1,1,1,1,2,1,1,1,1,2,1,2,1,1,1,1,2,2,2,1,1,2,1,2,1,1,1,1,1,1,1,1,1,1,3,1,2,2,1,1,1,1,1,1,2,2,2,3,2,1,2,2,1,1,1,1,2,1,1,2,2,1,2,1,2,3,1,2,2,1,1,2,1,1,2,1,2,2,2,2,1,1,1,2,1,1,2,1,2,1,2,1,2,1,2,1,1,1,1,2,1,1,1,2,2,2,1,2,1,2,1,2,1,1,1,1,1,2,1,3,3,2,1,1,2,1,1,1,1,2,1,1,2,2,2,2,2,1,1,2,1,1,1,1,2,1,2,1,2,3,2,1,2,1,2,1,2,2,1,1,2,2,1,1,2,2,1,2,1,2,1,1,1,1,1,3,1,2,1,2,2,2,1,1,1,2,1,1,1,1,1,1,1,2,1,1,3,1,2,2,1,1,1,1,1,1,2,1,1,2,1,2,1,2,1,3,1,1,3,1,1,3,1,1,1,2,1,2,1,1,1,2,1,2,1,2,1,1,1,1,2,1,1,1,1,1,1,1,1,3,2,1,1,3,2,2,2,1,3,1,2,1,2,1,1,1,2,1,2,1,1,1,1,2,1,1,1,1,2,2,2,1,1,2,1,2,3,2,2,1,1,1,3,1,1,1,2,2,1,1,1,1,2,2,1,1,1,1,2,3,2,1,3,1,1,2,1,1,1,2,1,2,3,1,1,1,1,1,3,2,2,2,2,1,1,2,1,1,1,2,2,1,1,2,3,1,1,2,2,3,1,1,3,1,1,2,1,1,1,1,2,2,1,3,1,1,1,2,2,1,3,1,2,1,1,2,1,2,1,2,2,2,1,1,2,2,2,3,1,1,1,1,2,2,1,2,1,1,1,1,2,1,3,1,1,1,2,2,2,2,1,3,2,2,2,1,2,1,2,1,1,1,3,2,2,1,1,1,2,2,1,3,2,1,2,1,1,3,1,2,1,1,2,2,3,3,0.216444
2,2,1,1,1,2,2,1,1,1,2,2,1,2,2,1,2,1,2,2,1,2,2,1,1,3,1,2,2,2,1,2,1,1,1,1,2,2,1,1,3,1,1,2,2,2,2,1,2,2,2,1,3,1,1,3,2,2,2,2,1,2,2,1,1,2,2,1,1,2,1,1,2,2,1,2,1,2,1,2,1,1,1,1,1,2,1,2,2,2,1,1,1,1,2,3,1,2,2,2,1,1,2,1,3,2,1,3,3,1,1,1,1,1,1,2,1,1,1,2,1,1,1,1,1,1,1,2,1,1,2,2,1,2,1,1,2,2,1,2,2,1,2,1,1,2,2,1,1,1,2,2,2,2,2,2,2,1,2,2,1,1,1,2,1,1,1,1,2,1,2,1,1,1,2,1,1,1,2,1,2,2,1,1,1,2,1,1,1,2,1,3,2,1,1,1,2,2,1,1,2,1,2,1,2,1,1,3,2,2,1,1,1,1,2,2,1,1,1,1,1,2,1,2,1,1,1,2,1,1,2,1,1,3,1,1,2,1,1,2,1,1,2,2,2,1,3,1,1,2,1,1,1,2,1,1,1,2,1,1,1,2,1,1,2,2,2,2,2,1,1,2,1,1,1,2,3,2,1,2,1,1,1,1,1,2,2,2,1,2,1,1,1,2,1,2,3,2,1,2,1,1,2,1,1,2,1,3,1,2,3,1,1,3,1,1,1,1,1,1,2,1,2,2,1,2,1,1,1,1,1,1,2,2,2,3,2,1,1,1,2,2,1,3,3,1,2,2,1,1,2,1,1,2,3,1,3,1,1,1,2,2,1,2,2,2,2,1,2,2,2,1,2,1,2,1,1,1,1,1,1,2,2,2,1,1,1,1,1,1,3,2,1,3,2,1,2,3,1,2,2,1,2,1,1,1,1,1,1,3,1,3,2,1,1,1,2,3,1,1,1,3,2,2,1,1,1,3,2,2,2,1,1,2,1,2,1,1,2,3,1,1,1,1,1,2,2,1,2,2,1,1,1,1,3,1,1,1,1,3,2,1,1,2,1,1,3,2,2,3,2,2,3,1,2,2,1,1,1,1,1,2,1,1,2,2,1,2,2,3,2,2,2,1,2,1,1,1,1,3,2,1,2,3,1,2,2,2,1,1,1,2,2,2,3,1,2,2,1,2,2,2,1,2,2,3,1,1,2,1,1,2,1,2,1,1,2,2,1,2,2,2,1,1,1,1,2,1,1,1,2,1,2,2,1,2,1,1,1,1,2,1,1,1,1,1,2,3,1,1,3,1,1,2,2,1,1,1,2,2,3,1,1,1,2,1,2,2,1,1,2,1,2,1,1,1,1,2,1,2,2,1,1,2,3,3,1,2,1,1,1,2,1,1,2,1,2,1,2,1,2,2,1,1,1,3,1,2,2,1,1,1,1,1,1,3,2,1,1,3,2,1,2,1,1,3,1,3,1,3,3,1,1,1,2,2,1,1,1,3,1,1,2,1,2,2,1,1,1,2,2,1,2,1,1,1,1,2,2,1,1,1,1,1,2,1,1,1,2,2,2,1,1,1,1,1,1,3,1,1,1,2,1,2,2,2,1,1,2,2,1,1,1,1,1,1,3,1,2,3,1,1,2,1,1,2,1,1,1,2,1,1,1,2,1,2,1,2,1,2,1,1,1,1,1,2,2,3,1,2,1,1,2,1,2,2,1,2,1,2,1,1,2,1,1,1,1,1,2,1,1,2,1,2,2,3,2,1,2,2,1,1,2,2,2,1,2,1,1,2,2,2,1,2,3,1,1,2,2,1,1,2,2,2,1,1,2,2,2,3,1,2,1,3,2,2,1,3,1,1,2,2,2,1,1,1,1,2,2,2,2,1,2,1,1,2,2,3,2,1,3,2,2,2,1,1,2,2,1,2,1,2,1,2,1,1,2,1,2,1,1,1,1,1,2,2,3,1,1,1,1,1,1,2,2,2,1,1,2,1,2,2,1,2,1,3,3,2,1,1,1,2,2,1,2,2,2,1,2,2,1,1,2,1,3,2,2,1,2,1,1,1,2,2,1,1,2,1,2,1,1,2,2,1,2,1,1,2,2,1,2,2,1,2,2,2,2,1,1,1,1,1,1,2,2,1,1,1,1,1,2,1,1,2,1,2,1,1,1,2,1,2,2,2,1,1,2,3,2,1,1,1,2,1,1,1,1,3,2,2,2,1,1,1,1,1,1,1,2,1,1,3,2,2,2,1.230264
1,1,3,2,1,3,2,1,2,1,1,1,1,1,2,2,1,2,2,3,1,2,1,1,1,2,2,1,3,1,1,1,1,1,1,1,2,1,1,2,1,2,2,1,3,2,1,1,1,2,3,2,1,2,3,2,3,1,2,1,2,3,1,1,2,2,2,1,2,1,1,1,3,2,1,2,2,1,2,1,2,1,2,2,1,2,1,1,2,1,1,3,1,1,2,1,2,2,2,1,3,1,2,1,1,2,1,1,2,1,1,1,1,1,2,2,1,2,1,2,1,1,2,1,1,1,1,1,1,1,2,1,1,1,2,1,2,1,1,3,1,3,2,2,1,2,1,1,2,2,2,2,3,1,2,1,2,2,1,2,2,2,2,1,1,1,1,3,2,1,1,1,1,1,1,3,1,3,2,1,1,2,1,3,1,2,2,3,3,1,1,1,1,2,1,2,2,2,1,3,1,1,1,1,1,2,1,1,2,2,2,1,2,1,2,1,1,1,1,1,2,2,2,1,1,1,2,2,1,1,1,1,1,1,1,1,1,2,2,1,2,2,2,2,3,2,2,1,1,1,2,1,1,1,1,1,1,2,1,2,1,1,2,1,3,3,2,1,1,1,1,1,1,1,1,1,1,3,2,2,1,2,1,2,2,1,3,1,1,3,1,1,1,1,1,1,2,2,1,1,2,1,1,1,2,2,1,2,1,1,2,1,1,1,1,2,1,1,2,2,1,1,1,1,2,1,3,1,2,2,3,1,1,2,2,2,2,1,2,1,1,2,1,1,2,1,3,3,1,1,2,2,1,2,2,3,1,1,1,1,3,1,1,2,2,1,2,2,1,2,1,1,1,2,2,1,1,1,1,1,2,2,1,1,1,1,1,1,1,3,1,2,2,2,1,1,3,2,3,1,2,1,1,1,1,2,1,3,3,1,1,2,2,2,1,1,1,1,1,2,1,1,2,1,1,2,3,2,1,1,1,1,1,1,1,1,1,1,2,1,1,2,2,2,1,1,1,2,2,2,2,2,2,1,2,1,1,2,1,2,2,1,1,1,2,1,1,1,1,1,2,1,2,1,1,1,1,2,1,1,1,1,2,1,1,2,1,2,2,1,1,1,1,1,1,2,2,2,1,2,1,1,3,2,1,1,2,2,1,1,1,1,1,2,1,2,1,1,1,3,2,1,2,2,3,2,1,2,1,1,2,2,1,1,2,2,2,1,1,3,2,1,2,3,1,3,1,3,3,1,2,2,2,2,1,1,1,3,1,1,1,1,1,1,1,2,1,2,2,1,1,2,2,2,1,2,2,1,1,1,1,1,1,1,3,2,2,2,2,1,1,1,1,1,1,2,1,2,2,1,1,1,1,2,2,1,1,1,2,1,2,2,2,1,3,1,1,2,1,3,1,1,1,1,2,1,2,1,1,1,1,2,1,2,1,1,1,1,2,3,2,2,1,1,2,1,3,2,3,2,2,2,1,2,3,1,1,1,1,1,1,2,1,2,1,1,2,2,2,1,1,2,2,2,2,2,1,1,2,1,1,1,1,2,3,3,2,3,1,1,2,1,1,1,2,1,2,3,1,1,1,1,1,1,1,3,2,1,1,2,1,2,1,3,2,1,1,1,1,2,3,3,1,1,2,1,1,1,2,3,3,1,1,1,1,1,1,1,3,2,2,2,2,2,2,2,1,1,1,1,1,1,2,2,1,1,2,1,1,1,2,1,3,2,1,1,1,2,2,2,1,1,1,1,3,2,2,1,2,1,1,2,1,1,1,1,2,1,1,2,2,3,1,1,1,2,1,3,2,1,1,2,1,1,2,1,2,1,3,2,1,1,1,1,3,1,1,1,2,1,2,1,1,1,1,1,1,1,1,1,1,3,1,2,2,1,2,1,1,1,2,3,1,1,1,2,2,2,1,2,1,3,1,1,2,1,2,2,1,1,1,2,1,2,1,1,1,1,1,2,1,2,3,2,1,2,2,1,1,2,1,1,1,2,2,3,1,1,1,1,1,1,2,2,2,2,1,2,2,2,1,3,2,2,2,2,2,1,1,1,2,1,2,2,1,2,2,1,2,1,1,1,2,1,1,1,2,1,1,1,1,3,2,1,1,1,1,2,1,1,2,1,1,1,2,2,2,2,1,1,1,3,1,2,1,2,1,1,1,1,1,1,2,1,3,1,2,1,2,1,2,3,1,1,2,2,3,1,2,2,1,1,2,1,1,1,2,3,1,2,1,2,2,2,1,190.066029
1,2,1,1,2,3,1,1,2,1,2,1,1,1,2,1,2,1,2,1,1,1,2,3,1,2,2,1,3,2,2,1,1,3,2,1,1,1,1,2,2,1,1,2,3,2,2,2,1,2,2,1,1,2,1,3,1,1,1,2,1,2,1,2,2,1,1,1,1,2,2,1,1,1,1,2,1,2,1,2,1,1,1,1,2,2,1,2,2,2,1,2,1,1,3,1,1,1,1,3,2,1,1,1,1,3,2,2,2,1,1,1,1,2,2,1,1,2,1,1,2,1,1,1,1,2,2,2,1,2,2,2,3,1,1,1,1,1,1,2,1,1,1,1,1,2,3,1,2,2,2,1,1,1,1,1,2,2,2,3,1,1,1,1,1,2,1,2,1,2,2,2,2,2,1,2,2,1,1,1,1,1,1,1,2,2,2,1,2,1,1,1,1,1,1,1,3,2,2,1,2,1,1,1,1,1,2,2,3,2,1,1,2,1,2,1,3,2,1,1,2,1,2,2,2,1,2,1,1,1,2,2,2,1,2,1,2,1,1,1,1,1,3,1,1,2,2,1,1,1,1,2,1,1,2,1,1,2,1,1,2,1,1,2,1,1,1,3,1,2,1,2,1,1,2,2,2,1,1,2,1,2,1,1,1,2,1,3,1,1,3,2,1,1,1,1,2,1,1,2,2,1,1,2,1,1,3,2,1,3,2,1,1,1,1,1,2,2,1,2,2,2,2,1,2,1,1,1,1,2,2,1,2,2,2,3,1,2,1,2,2,1,1,1,2,1,3,3,1,2,2,1,1,2,1,1,1,1,1,2,1,3,1,1,1,1,1,1,1,3,2,2,2,2,2,2,2,1,2,2,1,2,1,1,1,2,2,2,1,3,1,2,2,2,2,1,1,1,2,3,1,1,1,1,1,1,3,3,2,2,2,1,1,1,2,2,3,2,1,1,1,1,1,1,1,2,2,1,2,1,2,1,1,1,1,2,2,1,1,1,1,1,1,1,1,1,2,1,3,2,3,3,3,1,1,3,2,1,2,1,2,2,1,1,2,2,1,1,2,1,1,1,2,1,1,1,1,1,1,1,1,2,1,1,2,2,1,2,1,1,3,1,2,1,1,2,1,1,2,2,3,2,3,1,2,2,3,1,1,2,1,2,1,2,2,2,1,1,1,1,1,1,2,3,2,1,1,1,1,2,1,1,2,1,1,2,2,2,1,3,2,2,1,1,1,1,1,1,1,2,2,1,1,3,1,1,1,1,1,1,1,3,1,1,2,3,1,2,2,1,1,1,2,2,1,1,1,2,1,1,2,1,1,1,1,2,1,1,1,1,3,1,2,3,1,1,2,2,1,2,1,2,1,1,3,2,2,1,2,1,1,2,1,2,2,1,2,1,1,1,3,1,1,1,2,2,1,2,2,1,1,1,1,1,2,1,2,2,2,2,1,2,1,3,1,1,2,2,1,1,1,2,2,1,1,2,2,1,2,1,3,2,2,1,2,2,1,1,1,2,1,1,2,1,1,2,1,2,2,2,1,1,2,1,1,1,1,2,2,2,1,2,1,2,1,1,2,1,2,1,1,2,1,1,2,2,2,1,1,2,1,1,1,3,1,2,3,2,2,2,1,2,1,1,2,1,1,1,1,1,3,2,1,2,1,1,1,1,1,2,1,1,1,1,1,2,2,1,1,2,1,2,2,2,1,2,1,2,1,2,1,1,1,1,2,1,2,2,1,1,2,2,1,2,2,1,1,1,2,1,1,1,1,1,2,1,2,1,2,2,3,2,1,1,2,1,1,2,1,1,1,1,2,2,1,2,1,1,2,3,1,1,3,2,2,2,1,1,1,2,2,1,2,1,1,2,1,1,1,1,1,2,1,1,1,2,1,1,2,2,1,1,1,2,2,1,1,1,2,1,1,1,1,1,1,1,1,1,1,2,2,1,1,1,2,2,1,2,3,1,1,1,1,1,2,2,1,1,1,1,2,1,1,1,1,3,1,1,1,1,2,1,2,1,2,1,1,1,2,3,1,2,1,1,2,1,2,1,2,2,1,1,1,1,1,1,1,1,2,2,2,2,2,2,1,2,1,2,1,1,3,2,2,1,2,1,1,2,2,1,1,1,1,1,2,1,1,1,1,1,2,2,1,2,1,2,1,1,2,2,1,1,2,3,2,3,2,1,2,1,2,2,2,1,1,1,1,1,2,2,1,1,2,1,1,1,3,1,2,1,2,1,1,1,3,-0.066126
2,2,1,3,1,3,2,2,1,1,2,1,1,2,2,2,2,2,1,2,2,1,1,1,1,1,1,1,2,1,2,2,1,2,1,1,2,3,1,2,1,2,2,2,2,3,2,2,2,2,2,3,2,1,1,2,2,3,1,3,1,2,1,2,1,2,1,2,1,1,2,1,3,2,1,1,1,1,1,1,2,1,1,2,1,1,1,1,1,3,1,1,1,1,2,3,1,1,1,1,1,2,1,1,2,1,3,1,1,2,1,1,2,2,2,1,1,1,1,1,1,2,1,1,1,1,1,1,2,1,1,3,2,2,2,2,1,1,1,2,1,2,1,1,1,1,3,1,1,2,2,2,1,1,2,2,2,2,1,1,1,1,2,1,2,3,1,1,2,3,2,2,2,2,1,1,1,2,1,1,1,2,1,1,2,1,1,2,1,2,1,1,1,2,2,1,2,2,1,1,1,1,1,1,1,1,2,2,2,2,1,1,1,1,1,1,1,1,2,1,2,1,2,1,2,1,1,2,1,1,1,2,1,2,1,2,1,1,1,1,1,1,1,1,1,2,1,1,1,1,1,1,1,2,1,1,1,3,2,3,1,1,1,3,2,2,1,1,1,2,2,1,1,1,2,2,1,1,1,1,2,2,1,2,2,1,1,1,1,1,1,2,2,1,3,1,2,1,1,2,2,2,1,2,1,1,1,2,1,3,2,3,2,2,3,2,1,2,2,2,1,1,2,3,3,2,1,2,1,1,2,2,1,1,1,3,3,1,2,1,2,2,1,1,2,1,3,2,1,1,1,2,1,1,1,2,1,1,1,1,3,3,1,2,2,1,2,2,2,1,1,1,2,1,1,1,2,2,1,2,2,2,1,1,1,2,2,2,3,1,1,1,1,2,2,2,1,2,1,1,2,1,1,2,1,1,1,2,1,1,1,2,1,1,1,2,3,1,1,1,1,1,1,2,2,1,2,2,1,1,2,1,1,2,1,2,1,2,1,3,1,1,1,2,1,2,2,1,1,1,1,2,1,1,2,1,2,1,1,1,1,2,2,1,1,2,1,1,2,1,2,1,1,1,2,1,1,1,1,1,1,3,2,1,1,1,1,1,2,2,2,2,1,2,1,2,1,2,3,1,1,1,1,2,2,2,2,1,1,2,1,1,1,1,1,2,2,1,1,2,2,1,1,2,1,2,1,3,2,2,1,1,3,1,2,2,2,2,1,2,1,1,1,1,1,1,2,2,1,2,2,1,1,2,1,2,1,2,1,2,1,1,1,1,3,2,1,1,1,1,2,1,3,2,1,2,2,1,1,1,2,1,1,3,1,1,3,2,2,3,1,1,1,2,2,2,1,3,1,2,1,1,1,1,3,1,1,2,2,1,1,1,2,2,1,1,1,2,1,1,2,2,2,1,2,1,1,1,1,1,2,1,1,3,3,2,2,2,3,2,1,1,1,2,1,1,2,1,1,3,1,1,1,2,1,2,2,1,1,1,1,3,2,1,2,2,1,1,1,2,2,1,2,1,1,1,2,2,2,1,1,1,2,1,3,1,1,2,2,2,1,1,3,2,1,2,1,2,1,2,1,1,1,2,1,1,2,1,2,2,2,2,1,2,1,2,1,1,2,1,1,1,2,2,2,1,2,2,1,2,1,2,1,1,1,1,1,3,1,1,1,1,1,2,2,2,1,1,1,1,2,1,1,1,2,2,1,1,1,2,1,1,1,1,3,1,1,1,2,1,1,1,1,2,2,2,1,1,2,2,2,1,1,1,1,1,2,1,2,2,1,1,2,2,2,2,2,2,2,3,1,1,2,1,1,2,1,2,1,1,1,3,2,1,2,1,1,3,1,1,2,1,1,1,1,1,1,1,2,2,1,1,1,3,2,3,2,1,2,1,2,2,1,1,1,1,1,1,2,1,2,2,1,3,1,1,1,1,1,2,1,1,1,2,2,1,2,1,2,2,1,2,1,1,2,1,1,2,1,2,1,1,1,2,1,1,1,2,1,3,1,2,2,2,1,2,2,1,1,3,1,1,1,1,1,1,1,1,1,1,2,1,2,2,2,2,1,1,1,2,1,2,1,2,1,1,1,1,1,1,1,1,1,2,1,1,2,3,3,1,2,1,1,1,1,3,1,1,2,2,1,2,1,2,2,1,2,1,3,2,1,1,2,2,2,1,2,1,2,1,2,1,2,1,1,2,1,1,3,2,2,2,2,1,1,1,2,1,3,2,2,1,2,1,2,-1.405449
1,1,1,1,1,2,3,1,2,2,2,1,1,1,1,1,1,1,2,1,2,2,2,1,2,2,1,1,2,1,2,2,1,2,2,1,1,1,1,1,3,2,2,2,1,2,1,2,1,3,2,3,2,1,2,1,1,2,2,1,1,2,1,2,1,2,1,1,1,1,1,1,3,2,1,2,1,2,2,1,1,1,1,1,1,1,1,1,2,1,2,1,1,2,3,1,2,2,3,1,2,2,2,1,3,1,3,1,2,2,1,1,1,2,2,1,1,3,1,1,1,1,2,1,2,1,2,1,2,1,3,2,2,1,2,1,1,2,2,1,2,1,2,2,2,2,2,1,1,1,1,1,1,1,1,1,1,2,1,2,2,1,1,1,1,2,2,1,2,1,1,1,2,2,2,1,2,2,1,1,1,2,2,3,1,2,2,2,1,1,1,1,1,3,1,1,2,2,1,1,1,1,1,2,2,2,2,2,1,3,2,2,2,1,1,1,1,2,1,2,2,1,2,2,1,1,2,1,1,1,2,2,3,2,1,2,3,2,1,2,1,1,2,2,2,2,1,1,1,2,2,1,1,1,1,1,1,1,1,2,2,1,2,2,2,2,1,1,1,2,2,1,2,2,2,1,2,1,1,1,2,2,3,1,1,1,2,3,2,2,2,2,2,2,2,1,3,2,2,2,1,2,1,3,2,1,2,1,2,2,2,2,1,2,2,2,1,2,1,1,1,1,2,1,1,2,1,1,1,1,2,2,1,1,1,2,2,1,2,2,1,1,1,1,2,1,1,2,2,2,1,1,1,1,1,3,2,1,1,1,2,2,1,2,2,1,2,1,1,1,2,1,2,1,2,1,2,1,2,1,2,1,1,1,1,2,1,1,2,1,1,2,1,1,1,1,1,1,2,1,1,1,1,2,1,1,1,3,1,1,2,1,1,1,1,2,3,2,2,2,3,2,3,1,2,1,1,2,1,3,2,2,1,1,1,3,2,1,2,2,1,1,1,3,1,2,1,1,1,2,3,3,1,1,2,3,1,1,2,2,2,2,1,1,1,1,2,1,2,1,1,1,1,1,1,2,1,1,2,1,2,1,1,1,3,1,1,2,1,1,1,1,1,2,1,2,1,1,1,1,1,2,1,3,2,1,1,1,2,1,1,2,1,2,1,3,2,2,1,2,1,1,1,1,1,2,1,3,2,1,1,1,1,1,1,2,1,2,1,2,2,1,2,1,2,1,3,2,3,2,2,1,2,2,1,1,1,1,1,1,1,2,1,1,2,1,1,1,1,2,1,1,1,1,1,1,1,2,2,1,1,1,1,1,1,3,1,3,1,1,1,1,2,1,1,1,1,2,1,2,2,1,1,2,1,1,1,1,1,1,1,3,1,1,1,1,1,1,1,3,1,1,1,1,1,3,1,3,1,1,2,1,2,1,1,2,2,1,1,1,2,2,1,2,2,1,1,1,2,2,3,1,1,1,2,2,1,1,1,1,1,2,1,1,2,2,2,1,1,1,1,2,1,1,2,1,1,2,1,2,1,1,1,1,1,2,1,1,2,1,1,1,1,3,1,2,1,1,1,1,1,2,2,2,2,1,2,2,1,2,2,3,1,1,2,1,1,1,2,1,2,1,1,1,1,2,1,1,1,2,2,3,2,1,2,1,1,1,1,1,1,1,1,2,1,2,1,1,1,1,1,2,2,2,1,1,2,1,2,1,1,1,3,1,2,2,1,2,3,1,1,2,3,1,2,2,2,1,1,2,1,2,2,1,1,1,2,2,1,3,2,2,1,2,2,3,1,1,1,1,1,2,3,2,2,3,1,1,1,2,1,1,1,1,1,2,1,1,2,2,1,2,2,1,2,1,1,2,1,2,1,2,2,2,3,2,2,3,1,2,1,2,1,1,2,2,2,1,1,1,2,1,2,2,1,3,1,2,1,1,2,1,1,2,3,1,1,1,1,1,2,1,2,2,1,2,1,2,1,1,1,1,1,1,1,2,3,1,1,2,3,2,2,1,1,1,1,2,2,2,1,2,2,2,2,1,1,1,2,1,1,1,3,1,1,2,2,1,3,3,1,1,2,1,1,1,2,2,3,1,1,1,1,1,1,2,1,1,1,1,2,1,2,1,3,2,2,1,2,2,2,2,1,1,2,2,2,1,2,1,3,2,2,2,1,1,1,2,1,1,2,1,2,1,2,3,1,1,1,3,1,1,1,2,1,1,2,3,1,1,2,3,2,3,2,148.530419
1,2,1,2,1,1,1,1,2,1,2,2,1,2,2,2,1,1,1,1,1,1,2,1,1,2,2,2,1,3,2,1,1,2,1,1,1,2,1,1,3,2,1,1,2,2,1,1,2,2,2,2,1,1,1,1,1,1,1,1,1,2,1,2,1,2,2,1,2,2,1,1,3,2,1,2,1,2,2,1,1,1,1,2,1,2,1,2,1,1,2,2,1,1,3,2,1,2,2,2,2,2,1,1,2,1,2,1,1,3,1,1,1,2,1,1,1,1,2,3,2,1,1,1,2,2,1,2,3,2,2,2,1,2,1,1,1,1,1,3,2,1,1,1,2,2,2,1,1,2,1,1,1,1,1,2,2,2,3,2,2,2,1,1,1,1,1,1,1,1,2,1,1,1,1,2,2,2,2,1,2,1,1,1,1,1,1,1,1,2,2,1,1,3,2,2,1,2,2,1,1,1,1,1,1,1,2,1,1,1,1,1,2,1,1,1,1,2,2,1,1,3,1,2,1,1,2,2,1,1,2,2,3,2,1,1,3,2,1,2,2,1,1,1,2,3,1,1,1,3,3,1,1,2,1,1,2,2,2,2,2,2,1,1,1,1,2,2,2,1,1,1,1,1,3,2,1,1,1,1,1,2,3,2,1,2,1,1,1,2,3,2,1,2,2,2,1,1,3,2,1,1,2,2,2,1,1,2,2,2,2,2,1,2,1,3,2,1,2,1,1,2,2,2,3,2,3,2,2,1,2,2,1,3,2,3,2,2,1,1,1,1,2,1,1,1,2,1,2,2,2,3,1,2,1,1,2,2,2,1,2,3,2,2,2,1,1,2,1,1,2,1,1,2,2,1,1,1,2,1,2,2,1,1,2,2,2,1,3,3,1,1,1,2,1,1,1,2,1,1,1,2,2,1,1,1,2,3,2,2,1,2,3,1,1,2,2,1,2,3,1,1,2,1,2,1,1,2,1,2,1,1,1,3,2,2,1,1,3,2,3,1,2,2,2,1,1,2,1,2,3,2,1,1,2,1,2,2,1,3,1,2,2,1,1,1,3,1,1,2,2,2,1,1,1,1,3,2,2,1,1,1,2,1,2,1,1,3,1,1,2,1,3,3,1,2,1,1,1,1,2,2,1,2,1,2,1,1,1,2,2,1,1,1,1,1,2,2,2,2,1,1,1,2,2,1,1,1,2,1,1,1,1,1,1,1,1,1,1,2,1,1,2,1,1,1,2,2,1,2,1,2,1,2,1,2,2,2,2,1,1,1,2,1,3,1,1,1,2,1,2,1,1,1,1,1,2,2,1,1,2,1,1,2,2,3,2,1,2,1,2,1,1,2,1,1,1,2,1,3,2,1,2,2,3,2,1,1,1,1,1,1,2,2,1,1,1,1,1,2,3,1,1,1,2,1,1,1,3,1,1,1,1,1,2,2,2,2,1,2,2,1,3,2,1,1,2,1,2,1,2,1,2,1,2,1,1,1,2,2,1,3,2,1,1,1,2,2,1,2,1,1,2,1,2,1,2,1,2,1,2,2,2,1,2,2,2,2,2,1,2,3,1,2,1,2,1,1,1,1,1,1,2,2,1,2,2,1,2,1,2,2,2,2,2,1,2,3,1,1,1,2,2,1,1,1,2,1,2,2,3,1,1,2,2,2,1,1,1,1,1,1,1,2,1,3,2,1,1,2,1,2,2,3,1,2,2,1,1,2,1,2,2,2,1,2,2,3,2,1,1,3,2,1,1,1,2,1,1,1,2,2,1,2,1,2,2,1,2,3,1,2,1,1,3,1,1,1,2,1,1,1,2,1,1,2,1,1,2,2,1,1,3,1,2,2,1,1,2,2,2,2,1,1,1,3,1,2,1,1,1,2,1,2,1,1,2,2,1,1,2,1,1,1,1,2,2,1,2,2,2,2,2,1,1,1,1,1,2,1,1,1,1,1,1,1,1,2,1,1,1,1,1,3,1,1,1,2,2,2,1,2,2,1,2,2,1,2,2,2,2,1,1,1,2,2,1,1,1,2,1,1,2,1,3,1,2,2,1,1,1,1,3,2,1,2,1,1,1,2,1,1,1,2,1,1,1,1,1,1,2,1,1,2,1,1,2,1,2,2,1,1,1,1,2,2,2,1,1,1,2,3,1,2,1,2,1,2,2,3,2,1,2,1,1,2,2,1,1,1,2,2,1,1,1,1,1,2,2,1,2,1,2,1,1,1,1,1,2,1,1,1,2,1,1,0.016136
1,1,2,2,1,1,1,1,2,1,2,1,1,2,2,1,1,1,2,2,2,2,2,2,2,1,2,1,2,2,1,2,1,2,1,1,1,2,2,1,2,2,2,1,1,1,1,1,1,2,1,1,1,2,2,1,2,1,2,1,3,3,2,1,1,2,1,1,3,3,1,2,2,1,1,1,2,1,1,1,2,2,1,1,1,2,1,1,1,1,1,1,1,2,2,1,1,1,1,2,2,2,3,1,2,1,1,1,2,1,2,2,2,1,2,2,1,2,1,1,2,1,3,1,1,1,2,3,2,2,1,2,3,1,1,1,3,3,1,3,1,2,2,2,2,1,1,1,3,1,1,2,2,1,2,1,3,2,1,2,1,1,1,1,2,2,1,3,1,2,2,2,2,1,1,1,3,2,1,1,1,2,1,1,2,1,2,2,2,2,1,1,2,2,1,2,1,2,1,2,1,1,1,1,1,1,1,2,1,1,1,3,1,1,1,1,1,1,1,1,2,1,1,2,1,1,2,1,1,1,3,1,1,2,1,1,1,1,1,2,1,2,2,1,1,2,1,2,1,3,2,1,1,2,2,1,1,1,1,2,2,2,2,3,2,2,2,2,2,1,1,2,1,1,2,2,2,1,2,3,2,1,1,2,2,1,1,1,1,2,1,1,1,2,1,2,2,1,1,1,1,1,3,2,1,1,3,1,1,2,3,1,1,1,1,2,2,2,1,1,1,1,1,1,1,2,1,1,1,1,2,1,2,2,3,1,1,1,1,1,1,1,1,2,1,1,1,2,1,2,2,1,2,1,1,1,1,1,2,1,2,1,1,1,1,1,1,1,1,1,2,3,2,2,1,3,1,1,1,2,1,2,1,1,1,2,2,1,2,3,3,1,2,2,1,1,1,2,1,2,1,1,1,1,2,1,1,2,2,2,2,1,1,2,2,2,2,1,1,1,3,1,1,2,1,1,1,1,1,2,2,1,1,1,2,2,2,1,1,1,1,1,1,1,1,3,1,1,1,1,2,3,1,2,3,1,1,1,2,2,1,1,1,1,2,1,1,1,1,1,2,1,2,1,1,1,2,1,1,1,1,2,1,2,1,2,1,1,1,2,2,1,2,3,1,1,1,1,1,2,2,2,2,1,1,1,2,1,2,2,1,1,2,2,3,2,1,1,2,1,1,1,2,2,2,2,2,2,3,1,1,1,1,2,2,2,2,2,1,1,1,1,1,2,2,1,3,1,3,2,1,1,2,2,2,1,1,1,1,2,2,2,1,1,1,2,1,1,1,1,1,1,1,3,1,3,2,2,2,1,3,2,1,1,2,2,2,1,2,1,1,2,2,2,2,3,2,2,1,3,2,2,1,2,2,1,1,1,2,1,1,1,2,2,1,1,1,1,2,1,3,2,1,1,2,1,1,1,1,2,2,2,2,2,2,2,2,3,1,1,1,1,1,1,1,1,2,1,3,1,3,1,1,1,1,2,2,1,1,2,1,1,1,2,2,3,1,1,2,2,2,2,1,2,1,2,2,2,2,1,2,1,1,1,1,2,1,1,2,2,1,1,1,2,1,3,1,2,1,2,2,3,1,1,2,1,1,1,1,1,2,2,1,2,1,1,2,1,1,1,1,2,1,1,1,1,1,1,1,1,1,3,2,2,1,3,2,2,1,1,1,1,1,2,2,1,1,2,1,2,2,1,3,2,1,2,2,2,1,1,2,3,2,1,1,1,2,1,1,1,1,2,1,2,1,2,2,1,2,2,1,2,1,1,2,1,2,1,3,2,1,2,2,1,2,3,1,3,1,1,1,1,1,2,1,1,1,2,1,1,2,1,1,2,1,2,2,1,2,2,2,2,2,1,2,3,1,1,2,2,1,1,2,3,2,2,1,2,1,1,3,1,2,1,1,2,3,2,2,1,2,1,1,2,2,1,2,1,1,1,2,2,2,1,2,2,1,1,1,1,1,2,2,1,2,3,1,2,1,2,2,1,1,2,1,2,1,1,2,1,1,1,2,1,2,2,1,2,2,2,1,2,2,2,2,1,3,1,1,2,1,1,3,2,1,3,2,1,2,2,2,2,1,1,1,1,1,2,1,1,2,2,1,2,2,1,2,1,1,1,1,1,1,1,2,1,3,1,1,1,2,1,1,3,1,1,1,1,1,1,2,1,3,1,2,1,2,3,2,1,1,1,2,1,2,3,2,1,1,3,1,1,1,2,1,2,2,2,2,2,1,2,2,2,2,149.261064
1,1,1,3,2,1,1,1,2,2,1,2,1,1,1,1,1,3,2,2,2,1,1,2,2,2,1,2,2,2,3,3,1,2,1,2,2,1,1,1,2,2,2,1,1,2,2,2,1,2,2,1,1,3,1,1,2,2,1,1,2,1,1,1,2,2,1,1,1,2,1,2,2,1,1,1,1,1,1,2,2,1,2,1,1,3,1,2,1,1,3,1,1,1,2,2,2,3,2,1,1,1,2,1,1,3,1,2,1,2,1,2,1,3,2,1,1,2,1,3,1,1,2,3,1,1,1,1,1,2,2,3,1,1,1,1,2,2,1,1,3,2,1,1,1,1,2,2,2,1,1,2,2,1,2,1,1,3,1,2,2,2,2,1,3,1,2,1,1,2,1,2,1,1,1,2,1,1,2,1,2,2,1,2,1,2,2,1,1,2,1,1,3,1,1,1,2,2,1,2,2,1,1,1,1,2,1,1,2,2,1,1,1,1,2,1,2,1,2,1,2,2,1,1,1,1,1,2,1,1,1,3,2,1,2,2,1,1,1,2,1,1,2,2,2,3,2,1,2,2,2,1,1,2,1,2,2,2,1,1,2,1,1,2,2,2,2,1,1,1,3,1,1,1,2,1,1,1,2,2,1,3,2,1,3,2,2,1,1,2,2,1,1,2,1,1,1,1,3,2,2,2,3,2,2,1,1,2,1,1,2,2,1,2,1,2,1,2,2,2,2,2,1,1,2,1,2,1,1,1,2,1,2,2,1,2,2,1,2,1,2,1,2,2,2,1,1,2,1,1,2,3,1,1,2,2,2,2,1,1,1,2,2,2,1,1,1,2,3,1,2,2,2,3,1,1,2,2,2,3,2,1,1,1,1,3,1,1,2,2,1,1,1,2,1,2,1,1,1,1,1,1,1,2,1,1,1,2,2,1,1,1,2,2,1,2,3,1,1,2,2,2,1,3,3,2,2,2,1,2,1,2,1,1,2,2,1,1,1,2,1,3,1,2,1,2,3,2,2,2,1,1,2,1,2,1,2,1,1,2,2,1,2,1,2,1,2,2,1,2,1,1,1,2,2,1,1,1,1,2,1,2,2,1,1,2,2,2,1,2,2,1,2,1,1,2,1,2,3,2,1,1,2,2,2,1,2,1,1,2,1,1,1,2,2,1,1,1,1,3,1,2,1,3,1,1,2,2,1,2,1,2,1,2,1,1,3,2,1,1,2,2,1,2,1,1,1,2,2,2,2,3,2,2,2,2,2,2,2,1,2,1,1,1,2,2,1,1,2,2,1,2,1,1,1,2,2,2,2,1,2,1,1,2,2,1,2,2,1,2,1,1,1,2,1,3,2,2,2,1,1,1,2,1,2,2,1,1,1,1,2,2,1,2,2,1,1,1,1,1,1,2,1,1,2,1,1,1,2,2,2,1,1,1,1,1,2,1,1,1,1,3,2,1,2,1,3,2,1,1,2,1,2,2,1,2,1,2,1,3,2,2,1,2,2,2,2,2,1,2,1,2,1,1,1,1,1,1,2,1,1,1,1,1,1,1,1,1,1,2,2,1,1,1,2,2,2,2,3,1,1,1,2,1,3,1,2,1,1,1,1,1,1,1,2,2,1,2,1,2,2,1,1,2,2,1,2,1,1,2,2,2,2,2,1,1,1,3,1,1,2,2,1,2,1,2,1,2,1,2,1,1,2,3,2,2,1,1,1,2,1,1,2,1,1,2,2,1,2,1,1,2,1,2,2,2,1,1,1,2,1,1,2,1,2,1,1,2,1,3,2,2,2,2,2,3,1,1,1,2,1,2,2,1,1,1,1,3,2,1,1,2,2,1,1,1,1,1,3,3,1,2,2,1,1,1,1,1,2,2,1,2,1,2,1,3,2,2,1,2,1,1,2,1,1,2,2,1,1,1,1,1,2,1,1,1,2,2,2,1,1,1,2,2,2,1,1,2,2,2,1,1,1,1,1,1,1,2,1,2,3,1,2,1,1,2,2,1,2,2,1,2,1,1,2,2,2,1,1,1,1,2,2,1,1,1,2,1,1,1,1,1,2,1,1,1,1,2,1,1,1,2,2,1,1,1,1,3,2,1,2,1,1,1,2,2,3,2,1,1,3,1,1,1,1,1,1,1,1,1,2,2,2,1,1,2,2,1,1,2,2,3,2,1,1,1,1,1,2,1,1,2,1,1,1,3,1,1,1,1,1,1,1,2,1,1,2,3,2,1,1,2,1,2,1,150.526979
3,2,1,2,1,2,3,1,2,1,1,2,1,2,1,2,1,1,2,1,3,2,1,1,3,2,3,1,2,1,2,2,3,1,1,2,1,2,2,1,1,2,2,1,1,1,2,1,1,2,2,3,2,1,1,1,1,1,2,1,1,1,2,1,1,2,2,1,1,1,1,2,2,1,1,2,1,1,2,2,1,1,1,1,1,1,2,1,2,2,2,1,1,1,2,1,3,1,3,2,1,1,1,1,3,1,2,1,1,2,1,2,2,3,3,2,1,3,1,2,1,1,2,1,2,2,1,1,1,3,1,2,2,2,1,1,1,1,1,1,2,3,1,2,1,1,1,1,2,1,1,3,1,1,2,2,1,1,1,2,2,3,1,1,1,2,2,1,1,1,1,2,1,1,3,1,1,1,1,1,3,2,1,1,1,1,1,1,1,2,1,2,1,3,2,3,1,1,1,1,1,2,1,2,1,2,1,1,1,2,1,2,1,1,2,1,1,1,3,1,1,2,2,1,1,2,1,1,3,3,1,2,3,2,2,1,2,1,1,2,1,1,3,2,2,1,1,2,2,2,2,1,1,2,1,1,2,1,2,2,2,1,3,1,2,1,1,2,1,2,1,1,1,2,2,1,1,1,1,2,2,2,1,1,1,1,1,3,1,2,1,1,1,2,2,2,2,1,1,1,2,1,2,1,2,1,3,2,1,1,2,1,1,1,1,1,2,1,2,2,2,2,1,2,2,1,2,1,2,2,2,1,2,2,3,2,1,1,2,1,2,1,2,1,2,1,1,1,2,1,1,2,2,1,1,3,3,1,1,1,2,2,1,2,1,2,1,2,1,2,2,2,3,1,2,1,3,1,2,1,2,1,2,1,2,2,2,2,2,3,2,2,2,2,2,1,1,3,2,1,2,1,1,1,1,2,1,1,1,3,2,1,1,1,2,2,2,2,1,2,1,1,1,2,1,2,2,2,1,3,1,1,1,1,2,3,2,1,2,2,1,2,2,2,1,3,2,1,1,1,1,2,1,1,2,1,2,1,1,2,1,2,3,1,1,1,2,1,2,1,1,1,1,1,2,1,2,2,2,1,1,2,2,1,1,1,2,2,1,3,2,2,3,1,2,2,1,1,2,1,1,1,3,2,1,1,2,1,1,2,1,3,1,1,2,1,1,2,1,2,1,1,1,2,3,2,2,2,1,1,1,1,1,2,1,2,2,2,1,2,1,1,1,1,1,1,1,1,2,1,2,2,3,2,1,2,1,1,2,2,1,2,1,1,3,1,3,2,1,1,2,1,1,3,1,1,2,2,2,1,1,1,1,2,2,1,1,1,2,1,1,2,1,1,1,3,2,2,2,2,2,1,2,1,2,2,2,1,1,2,1,1,1,1,1,1,2,1,2,2,2,3,2,1,2,2,1,2,1,1,2,2,1,1,3,1,1,2,1,1,1,1,1,2,1,1,2,2,2,1,1,2,2,2,2,2,1,2,1,2,3,3,1,1,1,1,1,1,2,2,1,2,2,1,1,2,2,2,1,1,2,1,2,1,2,1,2,1,1,1,2,3,1,2,1,2,1,1,2,1,1,2,2,1,1,2,2,2,2,1,2,2,1,1,3,1,2,2,1,2,1,3,1,1,3,1,1,2,1,3,2,1,1,2,1,1,1,1,1,1,1,1,1,1,2,1,2,3,1,1,1,2,2,2,1,2,1,2,1,1,3,1,1,1,3,1,1,2,1,2,2,1,1,1,1,2,2,1,1,2,2,2,2,1,1,2,2,3,1,2,2,1,2,1,2,1,2,2,3,3,1,1,3,1,1,1,1,3,1,1,1,1,1,1,2,2,2,2,1,1,2,1,2,1,2,1,1,3,1,1,1,1,1,2,2,2,2,2,2,1,2,1,2,1,2,2,1,1,1,2,1,2,1,2,2,1,2,1,1,1,2,1,1,2,2,1,1,2,1,1,1,1,1,1,3,2,1,2,1,1,2,2,1,2,1,2,1,2,2,2,1,2,1,2,1,1,2,2,1,2,1,1,1,1,1,1,1,2,1,2,1,1,2,1,1,1,2,2,2,2,2,2,1,1,1,1,1,1,1,1,1,2,2,1,1,1,1,2,1,1,1,1,2,2,2,2,2,2,1,2,3,1,1,1,2,1,1,1,2,2,3,2,1,2,2,1,1,2,2,1,2,1,2,1,2,3,2,2,1,2,1,1,2,2,2,2,2,2,1,2,1,2,2,2,1,149.821024
2,1,1,2,2,1,1,1,1,2,3,1,2,2,3,1,2,1,1,2,1,2,1,3,3,1,3,1,1,2,2,1,1,2,1,1,1,2,2,3,3,1,2,2,2,1,2,1,2,2,2,1,1,2,1,2,1,3,1,2,3,2,1,2,1,1,1,1,3,2,1,1,2,1,1,3,1,1,3,1,2,2,1,3,2,2,1,1,1,3,1,1,1,2,2,2,2,1,1,1,3,2,1,1,1,2,2,1,1,1,1,1,1,3,2,2,2,2,2,3,1,3,1,1,2,3,2,1,2,1,2,2,2,2,1,1,1,2,1,2,2,1,2,1,2,1,1,1,3,2,2,3,1,1,1,2,1,2,2,3,2,1,1,1,1,1,1,2,1,2,2,1,2,1,2,2,1,1,1,2,3,1,3,1,2,2,3,3,2,2,1,1,1,2,1,2,2,2,1,1,2,2,1,2,2,1,1,1,2,2,1,1,1,1,2,1,2,1,2,1,1,2,1,2,1,1,1,1,1,1,1,2,3,2,1,2,2,2,1,1,1,2,2,2,1,1,3,1,1,2,1,1,1,2,1,1,1,3,1,1,1,3,2,1,2,2,1,1,2,1,1,1,2,2,2,2,1,1,1,1,1,2,2,1,2,1,1,2,1,1,2,2,1,3,2,1,2,1,1,1,3,2,1,2,1,1,2,1,2,1,1,2,1,2,2,1,2,1,2,2,1,2,2,1,1,2,2,2,2,1,3,2,1,1,1,3,1,2,2,1,2,1,1,1,2,1,1,2,2,2,1,1,1,2,1,2,1,1,1,2,1,2,1,2,2,1,2,3,1,2,3,1,3,2,1,1,1,2,1,2,2,2,1,1,1,1,2,2,2,2,1,3,2,3,2,1,2,1,3,3,2,2,3,1,2,1,1,3,1,2,1,1,2,2,1,2,3,2,1,3,2,3,2,1,2,1,1,1,1,1,2,2,2,1,1,1,2,2,1,2,2,2,2,2,1,2,2,1,2,1,2,2,1,1,1,1,1,2,1,1,1,1,2,1,2,1,2,1,2,2,2,2,1,1,3,1,3,2,2,1,2,2,1,2,2,1,2,3,1,2,1,1,2,2,1,2,1,1,1,3,1,1,2,1,1,1,1,1,1,2,1,2,1,1,2,1,2,1,1,2,2,1,1,2,1,2,1,2,3,3,2,1,1,1,1,1,2,2,1,1,1,1,1,1,1,1,2,1,1,1,3,1,2,2,1,1,1,1,1,1,1,2,1,2,2,2,1,1,1,1,1,1,2,1,1,2,2,1,2,1,1,1,1,2,1,2,1,1,2,1,2,2,1,1,1,2,2,1,1,3,1,1,2,2,1,2,1,1,2,1,2,3,2,1,1,2,2,1,2,1,1,1,1,2,1,2,1,1,2,1,2,1,2,2,1,2,1,1,2,3,1,1,1,2,1,1,2,1,2,1,1,1,1,1,1,1,1,1,2,2,1,3,1,1,2,2,1,1,2,1,1,2,1,1,1,1,1,1,1,1,1,1,1,2,1,1,3,1,2,1,2,1,1,2,1,1,2,2,2,2,1,2,1,1,1,2,2,2,1,2,2,2,2,3,1,1,2,1,2,2,1,2,1,2,2,1,1,1,1,1,2,3,1,2,1,1,1,1,1,1,1,2,2,2,2,2,3,2,2,2,2,1,2,1,1,2,1,2,1,2,1,1,3,1,1,1,1,2,2,1,1,2,1,1,3,1,2,1,3,2,2,1,2,1,1,1,2,1,2,3,1,2,2,1,2,3,1,1,3,2,1,1,1,1,1,2,1,1,2,3,1,1,1,1,3,1,1,1,2,1,1,1,2,2,2,2,1,2,2,1,1,2,1,2,1,2,1,2,1,1,1,2,3,1,2,2,3,1,1,1,1,3,1,2,2,1,2,1,2,1,2,2,1,2,1,1,2,1,2,2,2,1,2,1,1,1,2,3,2,2,2,1,1,1,1,2,1,1,1,2,2,1,1,1,1,3,1,2,3,2,3,1,1,1,2,1,2,1,2,2,3,2,2,2,1,2,2,2,1,2,2,1,3,1,1,2,1,1,2,1,1,1,2,2,1,1,1,2,2,2,2,1,1,1,2,1,2,1,1,1,2,1,1,1,2,3,2,1,2,2,2,2,1,2,1,2,1,1,1,2,2,2,1,1,1,3,1,1,1,1,1,1,1,1,1,1,1,3,1,2,2,3,1,3,1,-0.715144
1,1,2,1,2,2,2,2,1,1,1,2,2,1,2,1,1,1,1,2,1,3,1,2,2,2,1,1,1,1,2,2,2,1,1,1,1,1,2,2,2,1,1,2,1,1,2,1,2,1,2,2,1,2,1,2,1,3,2,1,1,2,2,1,1,2,1,1,1,2,1,2,1,1,1,1,3,1,1,2,2,1,1,1,3,1,2,1,1,1,2,2,1,2,1,1,2,3,1,1,1,1,1,1,2,1,1,2,1,1,1,3,2,2,1,2,1,2,1,1,1,1,2,2,1,1,1,2,1,3,1,3,1,1,2,1,2,1,1,1,1,2,1,1,1,2,2,1,1,2,3,3,2,1,1,2,3,2,2,1,2,2,2,1,1,2,1,1,1,3,1,1,1,1,1,3,1,2,1,1,1,2,1,1,2,2,1,2,1,3,1,2,2,1,2,1,2,1,1,1,1,3,1,1,1,1,1,1,1,3,1,1,1,1,2,1,3,1,1,1,2,3,2,1,1,2,3,2,2,1,3,1,2,2,1,1,3,1,1,2,1,2,3,1,1,2,3,2,2,2,1,1,1,1,2,1,1,1,1,3,2,2,2,3,1,2,1,1,1,1,1,2,2,2,1,1,2,1,2,1,1,2,2,1,1,1,1,1,1,1,3,2,1,1,1,1,1,2,1,2,3,1,1,2,1,2,2,2,2,2,2,2,1,3,2,1,2,1,3,2,2,1,2,1,1,2,2,1,1,1,2,1,1,1,1,1,1,2,2,1,2,1,1,1,2,1,3,2,1,2,1,2,1,1,1,3,1,1,2,2,1,1,1,1,1,1,2,2,2,1,2,1,1,1,2,2,1,2,1,1,3,1,2,1,1,1,1,1,1,2,1,1,1,2,2,2,1,2,2,2,1,1,2,2,1,1,1,1,2,3,3,1,2,2,1,1,2,1,1,2,1,1,2,3,1,2,2,2,1,1,2,1,1,3,2,3,2,1,2,1,2,1,1,2,2,1,1,2,1,1,1,3,2,1,1,1,3,3,1,1,1,1,2,1,1,1,2,2,1,1,1,1,1,2,1,1,2,2,1,1,2,1,1,1,1,1,1,1,1,3,2,1,1,2,1,2,1,3,2,2,2,2,2,2,1,1,2,1,2,2,2,1,1,1,1,1,1,1,1,3,2,2,1,1,2,2,1,3,2,1,1,2,1,1,2,1,2,1,1,2,1,2,1,1,1,1,1,1,1,2,3,2,3,2,1,1,2,1,1,1,3,1,1,1,1,1,1,1,1,1,1,1,1,3,2,3,2,1,2,1,1,2,2,1,1,1,2,2,1,1,2,2,3,1,1,1,2,2,2,1,2,2,2,2,1,2,2,1,1,2,1,1,2,2,1,1,1,2,2,2,1,2,2,2,1,1,1,2,1,1,2,1,2,2,1,2,1,1,2,3,1,1,1,1,2,1,3,1,2,2,1,1,1,1,3,1,1,1,1,1,1,2,1,1,1,1,1,1,3,3,2,1,1,1,1,1,1,2,2,1,1,1,2,1,1,3,2,3,1,1,2,1,1,1,1,1,2,2,1,1,2,1,2,2,1,3,2,2,2,2,1,1,1,1,2,1,2,2,1,2,1,2,1,1,1,1,3,1,1,1,2,2,1,1,2,2,1,1,1,2,1,1,1,2,1,1,1,2,1,2,1,1,1,1,1,1,3,2,1,1,2,1,2,2,1,1,1,3,2,1,1,1,2,2,2,1,2,1,2,1,1,1,2,1,1,1,3,3,1,3,1,3,2,1,2,1,1,1,2,1,1,1,3,1,1,1,1,2,3,1,1,2,2,2,3,1,2,2,3,1,1,1,2,1,1,1,1,1,1,1,1,2,1,1,3,2,1,2,1,1,2,1,3,1,1,1,2,1,1,2,2,1,1,2,1,1,1,1,1,2,2,2,1,1,3,2,1,1,1,2,2,1,2,1,1,3,1,1,1,1,1,2,1,1,1,1,1,1,1,2,2,1,1,1,1,1,1,2,2,1,1,2,2,1,1,1,2,2,2,1,1,1,1,1,1,1,3,1,1,1,1,1,1,1,2,1,2,1,1,2,2,3,1,2,2,2,1,3,2,1,1,1,1,2,1,1,1,3,1,1,2,2,1,2,1,2,1,2,1,2,2,1,2,1,2,1,1,2,2,1,2,2,2,2,2,2,2,1,2,2,1,1,1,1,1,2,2,1,1,2,2,2,1,2,2,147.771584
1,2,1,2,3,1,3,2,2,1,2,3,2,2,2,2,1,1,2,2,1,2,1,2,1,3,1,1,3,1,1,2,1,1,1,1,2,3,1,2,3,2,1,2,3,3,1,1,1,1,1,1,1,1,1,1,1,2,1,1,2,1,1,2,1,2,1,1,1,1,1,1,3,1,2,3,2,1,1,3,1,1,3,1,1,2,1,3,1,2,1,1,2,2,1,1,1,1,2,1,3,2,1,1,2,2,3,3,2,1,1,1,2,1,1,2,1,1,1,1,1,1,1,1,2,2,2,2,2,2,2,3,2,2,1,2,1,2,2,1,1,2,1,1,3,2,1,2,1,2,3,2,1,2,1,1,3,2,2,1,1,2,2,2,2,1,1,1,1,3,1,2,2,1,1,1,1,2,1,1,3,2,1,1,1,3,2,1,2,2,2,2,2,1,1,2,3,2,2,1,2,2,2,1,1,1,2,2,2,2,1,2,2,2,3,1,1,1,2,1,1,2,2,1,1,1,1,3,1,1,2,2,2,2,2,2,1,1,1,2,2,2,2,2,1,1,1,2,2,2,2,1,1,1,1,2,1,2,2,1,1,1,1,1,1,2,2,2,1,1,3,1,1,2,2,1,1,2,1,2,1,1,1,1,1,1,1,2,1,2,2,2,1,1,1,2,1,1,1,1,2,2,1,2,1,2,1,1,1,2,1,2,1,1,1,2,2,1,2,2,1,2,1,1,1,2,1,2,1,1,2,2,2,2,1,1,1,1,2,1,3,1,1,3,3,1,2,3,2,3,1,3,2,2,1,2,1,1,1,1,2,1,1,1,1,1,1,1,2,2,1,2,2,1,2,1,1,1,2,1,1,1,1,1,1,1,1,2,1,2,1,2,1,2,1,1,2,3,2,1,2,1,1,2,1,1,1,2,2,3,1,2,1,2,1,1,1,2,2,1,1,1,2,3,2,1,3,2,1,1,2,1,2,2,3,1,3,1,1,1,1,1,2,2,2,1,2,1,3,1,1,2,1,2,2,3,2,2,1,1,1,1,3,1,1,1,2,1,2,3,1,1,1,2,2,2,2,1,1,1,2,1,1,1,1,1,2,1,1,1,1,1,3,2,2,2,1,2,3,1,1,2,2,3,2,1,1,1,1,1,1,2,1,2,2,2,2,1,2,1,2,1,1,1,1,1,1,1,1,1,2,2,1,1,1,1,2,1,1,1,1,2,1,1,1,1,1,1,1,1,2,1,1,1,1,2,1,2,2,1,1,1,1,1,2,1,1,1,1,1,3,1,2,2,1,2,2,3,1,1,1,1,1,3,1,2,2,1,2,2,1,2,2,1,1,1,2,2,2,2,2,2,2,3,2,2,1,1,1,1,1,1,2,2,1,1,2,1,1,3,2,2,1,1,1,2,1,2,1,1,1,1,2,1,1,2,3,2,1,2,2,1,2,1,2,2,1,1,1,1,1,2,1,1,2,1,1,2,2,2,1,3,1,1,2,2,1,1,2,1,2,1,2,1,1,2,3,1,2,2,2,2,1,2,2,2,2,2,2,2,2,1,1,2,2,2,2,2,2,2,1,2,1,2,2,3,3,2,1,3,1,1,1,3,2,1,2,1,1,1,1,2,1,2,1,1,1,1,2,3,1,2,1,3,1,2,1,1,1,1,1,1,1,2,2,1,1,2,2,1,2,1,1,1,2,2,2,1,1,2,1,1,1,2,2,3,1,2,2,1,1,2,2,1,1,1,1,2,3,1,1,1,1,1,1,1,2,1,2,2,3,2,2,1,2,2,2,1,1,2,2,3,2,1,1,1,1,1,2,1,2,2,1,1,1,2,1,2,1,1,2,1,1,1,1,1,1,2,1,2,2,1,1,3,1,1,3,2,1,1,1,2,2,1,2,2,2,2,2,1,2,2,1,2,1,1,1,1,1,1,2,2,1,2,2,1,3,2,3,1,1,3,2,1,1,1,2,2,1,3,2,1,1,1,1,2,1,3,3,1,2,2,3,2,1,3,1,2,1,2,1,1,2,1,2,1,1,2,1,2,2,1,1,1,1,2,1,1,1,2,1,1,2,1,2,1,1,1,2,1,1,2,2,1,2,2,2,3,2,1,2,1,2,1,2,1,2,1,1,1,1,2,1,2,3,2,2,1,1,3,1,2,1,1,2,2,1,1,3,1,2,2,1,1,3,2,2,1,2,2,1,1,3,1,2,1,2,1,2,2,1,1,3,1,2,-0.905101
2,2,1,3,2,3,1,1,2,1,2,2,1,2,1,3,2,1,1,1,1,1,1,2,1,1,2,1,1,1,2,1,1,1,2,2,3,1,1,1,1,2,1,2,2,2,1,1,3,3,1,2,2,2,1,3,2,1,2,1,1,2,2,1,1,2,1,1,1,1,1,2,2,2,2,2,1,2,2,1,2,1,2,1,2,3,1,1,2,3,1,1,1,1,3,1,2,1,2,1,2,2,1,1,2,2,1,3,1,2,1,3,1,1,1,3,2,1,1,2,1,2,1,1,1,1,1,2,2,2,1,1,2,1,1,1,2,2,2,2,2,2,1,1,1,2,2,1,2,1,1,2,1,1,2,2,2,3,1,1,2,2,1,1,1,2,1,2,1,2,2,2,2,1,1,3,1,2,1,1,2,2,1,1,1,3,1,1,2,1,1,1,3,1,3,1,1,2,1,1,2,1,2,1,1,1,2,3,2,1,2,1,1,1,3,1,1,1,2,1,1,2,2,1,1,1,1,1,2,1,3,2,1,2,1,1,1,2,1,2,1,1,3,1,2,2,2,2,1,1,1,2,1,2,2,2,1,2,2,1,1,1,1,2,2,1,2,1,1,2,2,2,1,1,1,2,1,1,1,1,1,3,2,1,2,2,1,2,1,2,1,3,1,3,1,1,2,1,3,1,2,1,2,2,1,1,1,2,1,1,3,1,2,1,1,3,1,2,1,1,1,2,2,2,1,2,2,1,2,1,2,1,2,2,2,2,1,2,1,1,2,1,1,2,2,1,2,3,1,1,1,3,1,1,1,1,1,1,1,1,1,1,1,2,1,1,1,1,1,2,2,2,1,2,2,1,1,1,1,1,3,1,1,1,2,2,3,2,1,2,2,2,1,2,1,2,1,1,1,1,1,1,2,1,1,2,1,1,1,2,2,2,1,2,3,2,1,1,1,1,2,1,2,2,1,2,1,2,1,2,3,2,3,2,3,2,1,2,2,2,3,1,1,1,1,3,1,1,2,2,1,3,1,1,1,2,2,1,2,1,1,2,1,2,2,1,1,1,2,2,2,2,1,2,1,3,2,2,1,2,2,2,2,1,1,1,1,1,1,3,1,1,1,1,1,2,1,1,2,2,1,1,1,3,1,1,1,1,1,1,1,1,2,3,2,3,1,2,2,2,2,1,1,3,2,2,2,1,3,1,1,2,2,2,2,2,2,1,1,1,1,2,2,2,1,1,1,2,2,1,2,1,2,1,3,2,2,2,2,3,1,2,1,1,1,1,2,2,1,2,1,2,1,2,1,1,3,1,1,1,1,1,1,2,1,1,2,2,2,2,1,2,2,1,2,2,1,2,2,2,1,1,2,1,1,1,2,1,1,1,1,3,1,1,2,1,1,2,1,1,2,2,2,1,2,1,2,1,1,1,3,1,2,2,1,1,1,2,1,1,2,2,1,2,2,1,1,1,1,1,1,2,1,1,2,2,3,1,2,1,2,3,1,1,1,1,2,2,2,1,2,1,1,1,1,2,2,2,2,1,2,1,3,1,2,2,1,1,2,1,1,1,1,2,1,1,3,1,1,1,2,2,1,2,1,2,2,1,2,2,1,1,2,2,3,1,2,1,2,2,1,1,2,1,2,1,2,1,1,2,2,1,1,2,2,1,1,2,1,1,2,1,1,2,1,1,2,1,1,3,1,1,1,2,2,1,1,1,1,1,2,1,2,1,2,1,2,1,1,2,1,2,1,1,1,2,1,1,1,1,1,1,3,2,1,1,1,2,1,1,2,2,1,3,3,1,1,1,1,2,1,1,2,1,1,1,2,2,2,3,1,1,2,2,2,3,1,1,2,1,2,2,1,1,1,1,2,2,1,1,2,1,1,2,1,3,3,2,1,2,2,1,3,2,1,2,3,3,1,1,1,1,2,1,2,2,2,1,1,1,3,2,1,1,1,1,2,1,1,2,1,1,1,1,3,3,2,1,2,1,1,3,1,1,1,1,1,1,1,2,1,2,1,1,1,1,1,2,3,2,2,2,2,1,2,1,2,1,2,1,1,1,1,1,2,1,1,1,1,2,1,3,1,1,1,2,1,2,3,2,1,3,2,2,2,3,1,2,1,2,1,2,1,1,2,1,2,1,1,2,1,1,1,1,1,2,1,2,1,1,2,2,3,1,2,1,1,1,2,1,1,1,1,2,1,1,2,1,1,2,2,1,2,1,2,2,2,2,2,2,1,1,3,2,2,1.142913
2,2,1,2,2,3,1,1,1,1,1,1,3,2,1,1,1,3,2,1,1,2,2,1,2,1,1,2,3,2,3,2,2,3,2,2,2,2,2,1,3,1,2,3,1,3,2,1,2,2,1,3,1,1,1,1,1,3,2,1,1,1,2,2,1,1,2,1,2,2,1,2,2,1,1,1,1,1,1,2,2,2,2,2,2,2,1,2,1,2,1,1,1,1,2,2,3,2,1,1,2,1,1,1,1,1,2,2,2,1,1,2,2,3,1,1,3,3,2,1,2,2,2,1,1,1,2,1,2,1,1,2,1,1,1,1,1,1,2,1,2,2,1,1,1,2,2,2,1,2,1,2,2,1,2,1,1,1,2,3,1,1,1,1,1,1,3,1,1,2,1,2,3,3,1,2,2,2,1,2,1,2,1,2,2,2,1,2,1,2,1,2,2,2,3,2,1,2,2,1,1,3,3,2,2,1,1,1,2,1,1,2,2,1,3,2,1,2,1,2,2,2,2,1,2,1,2,2,1,1,2,1,1,2,1,1,1,1,1,3,1,1,3,2,2,2,2,1,2,2,3,1,1,2,1,2,1,2,1,2,3,1,2,1,1,2,2,1,1,1,1,1,1,2,2,1,1,1,1,2,1,1,2,1,2,3,1,1,1,1,3,1,1,1,1,1,1,2,1,2,3,2,2,1,2,1,1,2,1,1,2,1,1,2,1,2,1,2,3,2,1,1,1,2,2,2,1,1,2,2,1,2,1,2,1,2,3,1,1,1,2,1,1,1,1,1,2,3,1,1,1,3,1,2,2,2,1,1,2,2,3,2,1,2,2,1,1,1,1,2,1,1,1,2,1,1,2,1,1,1,2,1,1,1,1,1,1,3,2,2,1,1,1,3,1,1,2,3,1,2,3,2,2,1,2,1,1,1,2,1,1,1,1,1,1,2,1,3,2,2,1,1,2,1,2,1,2,2,3,1,1,1,1,3,2,1,2,1,3,3,1,3,2,1,2,1,1,2,2,2,2,1,1,1,2,1,1,1,1,2,1,1,2,2,1,1,3,1,2,1,3,2,3,1,1,1,2,1,2,1,1,1,1,2,1,2,2,2,1,1,2,1,1,1,1,2,1,1,2,2,2,1,2,1,2,1,1,1,1,1,1,1,2,1,2,1,1,1,1,1,1,2,2,2,1,2,1,1,1,2,1,1,3,1,1,2,2,2,1,2,2,2,1,2,1,1,1,2,1,2,1,1,1,1,2,1,1,1,1,1,1,1,1,1,2,2,3,1,1,2,2,2,1,2,1,1,2,1,1,1,2,1,3,2,1,1,2,1,2,1,1,2,1,1,1,2,1,3,3,2,1,1,1,1,1,2,1,1,2,2,1,2,2,1,1,2,1,1,2,1,2,1,1,1,3,1,1,3,3,1,2,1,1,1,2,2,1,2,1,2,1,1,2,2,1,2,2,1,2,3,1,2,1,1,2,2,2,2,2,1,3,2,2,2,2,2,1,1,2,1,2,1,1,1,1,3,1,1,1,2,1,2,2,1,2,2,1,1,2,1,2,1,1,1,1,1,2,1,3,1,1,2,2,1,1,1,1,2,3,2,2,2,1,2,1,1,2,3,3,1,1,2,1,1,2,1,1,2,1,2,3,2,2,2,2,1,1,2,1,1,2,1,1,2,2,2,1,1,1,1,2,1,2,1,2,2,2,1,1,2,1,1,1,2,1,3,2,1,2,1,1,2,1,1,1,2,1,1,2,1,2,2,1,2,2,1,1,2,1,1,2,1,2,1,1,1,1,1,3,1,1,1,1,1,1,2,2,1,2,1,2,1,2,1,1,2,1,2,2,2,1,1,1,1,1,2,2,2,1,1,1,1,1,2,1,3,1,2,1,2,2,2,2,1,1,1,2,1,2,1,1,1,2,1,1,1,1,1,1,1,3,1,3,1,2,1,2,2,2,2,2,1,1,1,2,2,1,2,1,1,1,1,1,2,2,2,1,1,2,1,1,1,1,1,1,3,1,2,2,2,1,2,2,1,2,1,1,2,1,1,2,1,1,1,3,2,2,1,1,2,2,1,3,1,3,1,1,1,1,1,1,1,1,1,2,1,1,2,2,3,1,1,1,1,2,2,1,1,1,2,2,3,1,3,2,2,1,1,1,2,1,1,1,2,1,1,1,2,3,1,3,1,1,1,1,2,1,1,2,2,2,1,2,1,1,2,2,1,1,1,1,2,1,2,3,0.387213
1,1,1,1,3,1,1,1,1,3,1,1,2,1,2,2,1,1,1,1,1,2,2,1,2,2,1,1,1,2,2,1,2,1,2,2,2,2,1,2,2,1,3,1,2,1,1,1,1,2,1,2,1,1,1,1,2,2,3,1,1,1,2,1,1,2,1,1,1,2,1,2,1,1,2,1,1,1,3,1,1,1,1,2,1,2,2,2,1,2,1,1,1,2,3,2,1,2,1,1,3,1,1,1,2,1,2,2,2,2,2,1,2,3,2,2,1,1,3,2,2,3,2,2,1,1,1,1,1,2,2,3,2,1,1,1,1,3,2,1,2,1,2,1,1,3,3,1,1,2,1,2,1,1,3,1,1,3,1,3,3,1,2,2,2,2,1,1,1,1,1,2,2,1,2,2,3,1,2,1,1,2,1,1,1,2,2,1,1,1,2,1,1,2,2,1,1,2,1,2,1,1,1,1,1,2,1,2,1,2,1,2,1,1,2,1,1,1,1,1,1,1,2,2,1,1,1,2,1,3,2,2,2,1,1,1,1,2,1,2,2,1,1,1,2,3,2,2,1,1,1,1,1,2,1,1,2,2,2,2,1,1,2,3,2,2,2,2,1,1,1,1,1,2,1,3,1,1,1,3,1,2,1,1,1,1,2,2,1,2,2,1,1,2,2,1,2,2,1,1,1,2,1,3,1,1,1,1,1,2,2,1,1,2,1,3,1,1,2,1,1,3,1,1,2,3,1,1,2,1,2,1,3,3,1,1,2,1,2,1,1,1,1,1,2,1,1,3,2,1,1,3,2,1,2,2,1,2,1,2,3,2,1,1,1,2,1,3,2,1,2,1,2,3,2,2,2,1,1,1,2,1,1,2,1,3,3,1,3,2,1,2,2,1,1,1,1,1,1,1,1,2,1,1,1,1,1,2,2,1,3,1,1,3,1,1,3,2,1,3,3,1,1,2,1,1,2,1,1,1,1,2,1,2,2,1,2,1,2,2,1,2,2,2,1,1,1,1,2,1,2,3,2,1,3,1,1,1,2,2,2,1,2,1,1,1,1,1,2,2,2,1,3,2,1,1,1,1,1,2,2,1,2,1,1,1,1,3,1,2,3,1,3,1,1,1,2,2,1,2,1,1,1,2,1,1,1,1,1,2,1,1,2,1,3,1,1,1,1,2,2,1,2,1,1,1,2,1,1,1,1,2,2,2,1,1,1,2,1,1,2,1,1,2,2,2,1,2,1,1,2,1,3,3,1,1,2,3,3,3,1,2,1,2,1,2,1,2,1,2,1,1,1,3,2,1,1,1,2,1,1,1,3,3,2,1,2,2,2,2,1,1,3,3,1,1,1,2,1,2,1,1,2,2,2,1,2,1,2,1,1,1,3,1,2,1,1,1,1,1,1,1,1,1,2,2,1,3,1,2,1,1,2,1,1,1,2,2,1,3,1,2,2,1,1,1,1,1,2,1,1,1,2,1,1,1,2,1,1,3,1,1,1,1,1,1,1,1,1,3,1,2,1,1,1,2,2,1,2,2,1,1,1,1,1,1,1,2,2,1,3,1,1,1,1,1,1,2,2,1,1,1,1,2,1,2,1,1,2,2,2,1,1,3,3,2,3,1,1,1,1,2,2,1,2,1,2,1,1,1,2,1,1,1,1,2,1,2,1,2,2,2,1,3,1,1,1,3,1,1,1,1,2,1,1,1,2,1,1,1,1,2,3,1,1,2,2,3,2,1,2,1,1,3,2,3,2,1,2,1,2,1,1,1,3,1,2,1,2,1,2,2,2,3,2,2,2,1,2,1,2,1,1,1,2,1,1,1,2,3,1,2,1,2,2,1,2,1,1,1,1,1,1,1,2,2,1,2,1,1,1,2,2,3,1,2,2,1,1,1,3,3,2,1,2,2,3,2,1,1,2,2,1,1,1,2,2,1,2,1,2,1,2,2,1,2,1,2,1,1,3,2,1,1,2,2,1,2,1,2,1,2,2,1,2,2,1,2,2,1,1,1,1,2,1,1,3,1,1,2,1,1,2,2,2,1,2,1,1,2,3,1,2,1,1,1,2,1,2,1,1,2,3,2,1,1,1,2,2,2,2,1,1,1,1,2,3,2,1,1,1,2,1,1,1,1,2,1,1,2,2,3,2,2,2,3,1,1,1,3,2,3,1,3,1,1,3,1,1,1,1,1,2,1,1,2,2,1,1,1,1,1,3,1,1,1,1,1,2,1,1,1,1,1,2,151.27658
2,2,1,3,2,1,2,1,1,1,2,1,1,1,1,1,1,2,2,2,1,1,2,1,2,2,2,2,1,1,1,1,1,1,2,2,2,1,1,2,2,2,2,3,1,2,1,1,2,1,1,1,2,1,1,3,1,1,2,2,1,1,1,1,1,1,1,1,2,1,1,1,2,2,1,2,1,1,1,2,1,1,2,1,3,1,1,1,2,1,2,1,1,1,1,3,1,1,1,1,1,3,1,1,3,1,1,2,1,1,2,2,1,2,1,1,1,2,2,1,2,1,1,1,1,1,1,2,2,2,2,1,2,1,1,1,1,1,1,1,2,3,1,1,1,2,1,1,1,2,1,1,1,2,1,1,3,2,1,3,1,3,1,2,1,2,1,1,1,2,1,1,2,2,1,1,1,3,2,1,2,2,1,1,1,2,2,3,2,1,3,1,2,1,1,1,2,1,1,1,2,3,2,1,2,2,3,1,1,1,1,1,2,1,2,1,1,1,2,1,2,1,2,2,1,2,3,1,1,1,3,1,2,3,1,1,1,1,1,2,2,1,2,1,3,3,3,1,1,2,3,1,1,1,1,1,1,2,2,1,2,2,1,1,3,3,2,2,1,1,2,1,1,1,2,3,1,1,2,1,2,2,2,1,1,2,1,1,2,2,1,1,1,1,1,1,1,1,1,3,2,1,1,1,1,2,2,1,1,1,1,2,1,1,1,2,1,1,1,1,1,2,1,3,1,1,2,2,2,1,2,1,2,1,2,1,2,1,1,1,2,1,1,2,1,1,1,1,2,1,1,2,1,1,2,1,1,1,1,1,1,2,1,1,2,1,1,1,3,1,1,1,2,1,1,1,1,1,1,1,1,1,1,1,1,1,2,1,3,2,2,1,1,3,1,2,2,2,2,3,1,1,3,1,1,1,1,2,2,1,1,2,1,3,2,2,1,1,1,2,1,1,1,1,2,2,3,1,2,2,1,2,3,3,3,1,1,1,2,2,2,1,1,3,2,1,2,3,1,1,2,1,1,2,1,2,3,3,1,1,1,2,2,2,1,1,2,1,1,2,2,2,2,2,1,1,2,1,1,2,2,2,1,1,2,1,2,2,2,2,2,1,2,2,2,2,1,1,2,2,3,1,2,1,1,1,1,1,1,2,1,2,2,2,2,1,3,1,1,1,1,2,2,2,1,2,1,2,1,1,2,2,1,1,2,1,1,2,1,2,2,1,2,1,1,1,1,1,1,2,3,1,1,1,2,2,1,2,2,1,1,2,1,1,1,1,1,1,2,1,2,2,1,3,1,2,2,1,1,1,3,1,2,1,2,1,3,2,2,2,3,1,2,2,2,2,2,2,1,2,2,1,1,1,2,1,2,1,2,1,1,1,2,1,1,2,2,1,1,1,3,2,1,2,1,2,1,2,2,2,3,2,1,1,1,1,1,3,2,1,2,1,3,2,1,1,1,1,1,2,1,1,2,1,2,1,1,3,3,1,1,1,1,2,1,1,1,1,2,1,3,2,1,1,1,3,3,1,3,2,1,1,2,1,1,2,1,2,2,2,1,1,2,2,1,1,1,1,1,3,1,2,2,2,1,2,1,1,2,2,2,1,1,2,2,1,2,1,1,2,1,1,1,1,3,1,1,2,1,2,2,2,1,1,1,1,1,1,1,2,1,1,1,1,3,1,1,1,2,1,2,1,1,3,1,3,1,1,1,1,2,2,2,2,1,2,2,2,2,1,2,2,1,2,1,3,1,1,2,2,1,1,2,1,1,1,2,1,1,1,2,1,2,1,1,1,1,2,1,1,1,1,2,1,2,2,1,2,1,2,2,2,1,1,2,2,2,1,1,1,1,1,2,1,1,1,1,1,1,3,2,1,1,1,1,1,1,2,2,2,1,2,1,1,1,2,1,3,2,3,1,1,1,1,1,1,1,1,1,1,2,1,1,1,3,1,1,2,1,1,1,1,2,1,1,1,1,2,1,2,1,1,1,1,2,1,1,1,1,2,2,2,1,1,1,1,2,1,2,2,2,1,1,1,2,1,2,1,1,1,2,1,2,1,1,2,3,1,1,2,1,1,2,1,2,1,1,1,2,1,1,2,2,1,2,2,2,1,2,2,1,1,2,2,1,3,3,1,1,1,2,1,2,1,1,2,1,1,2,1,3,2,3,2,1,1,1,2,2,2,1,3,3,1,2,1,1,1,1,2,1,1,1,2,1,1,3,1,2,2,1,3,3,3,2,-0.925777
1,1,2,2,1,2,1,1,2,2,1,2,2,2,2,1,1,2,1,2,2,1,2,1,1,2,2,2,1,1,3,1,1,2,1,1,1,1,1,1,1,2,1,1,2,3,2,2,3,1,2,1,1,2,2,2,2,1,1,2,2,2,1,1,1,1,1,2,1,1,2,1,1,1,2,1,2,1,1,2,1,1,2,1,2,3,1,1,1,2,2,1,1,1,1,1,3,1,2,1,2,1,2,1,2,2,2,2,1,2,2,1,2,1,2,2,1,2,3,1,2,2,1,1,1,1,1,1,2,1,2,1,1,2,1,1,1,2,2,1,1,2,2,2,1,2,2,3,2,2,1,1,2,2,2,2,2,2,1,1,2,1,3,1,1,1,1,1,1,1,2,1,2,1,1,2,1,1,1,1,2,1,1,2,1,2,2,2,1,1,2,1,1,1,2,2,3,2,1,2,1,1,1,2,1,2,2,1,1,1,1,2,1,1,1,1,1,1,2,1,1,2,1,1,1,1,1,2,2,1,2,1,1,1,1,1,1,1,1,3,1,1,2,1,2,2,2,1,1,2,1,1,2,1,1,1,1,1,1,1,1,3,1,2,3,1,2,2,1,2,2,1,1,1,1,2,2,2,1,1,1,1,2,1,2,1,1,1,1,3,2,2,2,2,2,1,1,2,1,1,1,2,1,1,1,1,1,1,1,1,2,1,1,2,1,2,1,1,2,3,2,1,1,1,2,1,1,1,2,2,2,1,1,2,1,3,2,1,3,1,1,1,1,1,1,1,2,1,1,1,1,3,2,2,2,1,2,1,1,1,2,1,1,1,1,1,1,1,1,2,1,1,2,2,3,1,1,2,1,2,1,2,1,1,1,2,2,3,2,1,1,1,2,1,1,1,2,2,1,1,1,2,2,1,1,2,1,1,2,2,2,2,1,1,2,1,2,1,1,2,1,1,2,1,2,1,1,1,1,1,2,2,1,2,1,1,2,1,2,2,2,1,1,2,1,2,1,1,1,2,1,2,2,2,2,2,1,2,2,3,1,3,2,1,2,1,1,1,2,2,2,2,1,1,3,2,1,2,1,2,1,2,1,1,1,1,2,2,1,1,1,1,2,3,1,2,1,2,1,2,1,2,2,2,1,1,1,1,2,2,1,2,3,1,2,2,1,2,1,1,1,1,2,1,1,1,3,1,1,2,2,2,1,1,1,2,3,1,1,2,1,1,1,3,1,1,3,2,2,1,1,1,3,1,2,1,1,3,1,2,1,1,1,1,1,1,1,2,2,1,2,1,2,1,2,2,2,1,2,1,1,1,1,1,1,1,3,1,1,1,1,1,1,2,1,3,2,3,2,2,2,1,1,2,1,2,2,1,2,1,1,2,2,2,2,1,1,2,1,2,1,1,1,1,2,1,1,2,1,2,2,2,1,2,1,2,2,2,2,1,1,2,1,1,2,1,2,2,2,1,1,1,1,1,1,2,1,1,2,2,1,2,1,1,2,1,1,1,1,2,2,1,2,2,1,1,2,2,2,1,1,1,1,2,2,2,1,1,1,2,2,1,2,1,2,1,2,3,1,1,2,1,2,1,3,2,2,1,2,1,2,1,1,2,2,1,1,1,2,1,1,3,1,1,2,1,3,2,2,2,3,1,2,1,2,1,1,1,2,2,2,1,2,2,1,1,2,2,1,1,1,1,1,2,3,2,1,2,1,1,1,1,1,3,1,1,1,1,2,1,1,2,1,2,1,1,1,1,1,1,1,1,1,1,1,1,1,1,1,1,1,2,1,2,2,2,2,1,1,2,1,2,1,2,1,1,2,2,3,1,2,1,1,1,2,2,1,1,2,2,1,1,1,1,1,1,1,2,2,1,1,3,1,2,2,2,1,2,2,1,2,2,2,1,1,1,1,1,1,1,2,3,2,2,1,1,2,1,2,2,2,1,1,1,3,1,1,1,1,2,2,2,2,2,1,2,1,2,1,1,1,2,2,2,1,1,1,1,1,2,1,2,1,2,1,1,2,3,2,2,1,2,2,1,1,1,1,1,1,1,2,1,1,1,1,1,2,1,1,1,3,2,2,1,2,1,1,2,1,2,1,2,1,1,1,2,3,2,1,2,2,2,1,1,1,1,2,1,2,1,2,1,1,1,1,1,2,1,1,2,2,2,1,1,2,2,1,2,1,1,1,2,1,2,1,1,2,1,1,1,1,2,2,2,1,1,1,1,1,2,1,2,2,1,2,150.792135
3,2,3,2,1,1,2,2,2,1,1,1,1,1,2,2,1,1,1,1,1,1,1,1,1,2,2,2,1,2,1,1,2,1,1,1,2,1,1,2,2,1,2,2,1,1,1,1,2,3,1,3,1,2,1,2,1,1,1,1,1,2,1,2,1,2,1,1,1,1,2,1,2,1,1,1,1,2,2,2,2,1,1,1,1,2,1,2,1,1,2,2,1,1,1,1,2,2,2,1,1,1,1,1,2,2,2,2,2,1,1,1,2,1,2,2,1,1,1,2,1,1,1,1,2,1,2,2,1,2,2,2,2,1,2,1,1,2,2,2,2,1,1,1,1,1,1,1,1,1,3,2,1,1,2,1,2,2,1,3,2,2,1,1,2,1,1,2,2,1,1,2,2,1,2,1,2,1,2,1,1,1,2,1,1,1,3,1,1,1,1,1,1,1,2,1,1,1,1,1,1,1,1,1,1,1,2,2,1,1,1,2,1,1,2,2,1,1,1,1,1,3,1,2,1,2,2,1,1,1,1,2,1,2,1,1,1,2,1,2,1,2,2,1,2,2,2,1,2,3,2,1,1,2,1,1,1,1,1,1,1,1,2,1,2,1,1,2,1,1,1,1,1,1,1,1,1,1,1,1,1,1,1,2,1,1,1,1,1,2,1,1,1,1,1,2,1,1,1,1,1,1,2,2,2,1,1,1,1,2,2,1,1,1,1,2,2,2,2,1,2,2,2,1,1,2,3,1,2,1,1,1,1,1,1,2,2,1,2,1,3,2,1,1,1,2,2,2,2,1,1,1,1,1,2,2,2,2,1,1,2,1,1,1,1,2,1,1,1,2,1,1,2,1,1,2,1,1,1,1,2,1,1,1,1,2,2,1,3,2,2,3,1,2,1,1,2,1,2,1,1,1,1,3,2,2,1,2,2,1,2,1,1,1,3,2,2,2,1,3,1,2,1,1,1,3,1,1,1,1,2,1,1,2,1,2,1,2,2,2,1,1,2,1,3,1,1,2,1,1,1,1,1,1,3,1,1,1,1,2,1,2,2,1,1,1,2,1,1,1,2,3,2,2,1,2,3,2,1,1,1,1,3,2,1,1,1,1,2,1,3,2,1,3,1,1,1,1,2,2,1,1,2,2,1,1,1,1,1,2,1,1,1,2,2,1,1,3,2,1,1,1,1,1,2,3,1,1,3,2,2,1,1,2,1,1,2,2,1,1,2,1,2,2,2,1,1,3,2,3,3,2,1,1,1,2,2,1,3,1,1,2,1,1,2,2,1,1,2,1,1,2,2,1,2,2,2,1,3,1,2,1,1,1,1,2,2,2,1,2,1,2,1,1,1,1,2,1,2,1,2,1,1,1,1,2,2,1,2,1,2,1,1,1,2,2,1,2,1,1,1,1,1,1,2,1,1,3,2,1,1,1,1,1,2,1,2,2,2,1,1,1,1,1,1,2,2,1,1,2,1,1,1,2,1,1,2,1,2,2,1,1,2,1,1,2,1,1,1,1,2,2,2,2,1,2,1,2,1,2,2,1,2,1,2,1,1,2,2,1,1,1,1,2,1,2,2,1,2,1,1,2,3,1,1,2,1,1,1,2,1,1,1,3,1,1,2,3,2,2,1,2,1,1,2,3,1,1,1,3,2,1,3,3,2,2,1,1,1,1,1,1,1,1,1,2,2,2,1,2,2,3,2,2,2,2,3,1,1,1,1,1,3,1,1,2,2,2,2,1,2,1,1,1,3,1,2,1,3,1,1,2,2,1,2,1,2,1,3,1,2,2,1,1,2,2,1,1,1,2,2,1,2,1,2,1,1,2,2,2,2,1,1,2,2,1,1,1,2,1,1,1,1,1,1,1,1,1,1,1,3,2,1,1,2,3,3,2,1,2,1,1,2,2,1,1,2,2,1,1,2,1,1,2,1,1,1,2,2,1,1,1,1,2,3,2,1,1,1,1,1,3,2,1,2,1,1,1,1,1,1,2,1,1,1,1,2,1,2,1,2,1,1,2,1,1,1,1,3,3,1,1,1,2,2,1,1,1,1,1,2,1,2,1,1,2,1,2,2,2,1,1,2,1,1,2,1,1,3,1,1,1,1,3,2,2,2,2,2,1,2,1,1,1,1,2,1,2,1,1,2,2,1,2,1,1,1,1,2,1,2,2,1,2,1,1,1,3,2,1,1,3,1,1,1,1,2,1,1,1,1,1,1,1,1,1,2,2,1,1,1,1,1,2,1,39.969971
2,1,1,2,2,1,1,2,2,1,3,1,1,1,1,2,2,2,1,1,1,1,2,1,2,3,2,1,1,1,3,2,2,1,3,1,1,2,1,1,2,3,1,1,2,3,1,1,1,2,2,3,2,1,2,2,2,1,2,1,3,2,1,2,1,1,3,1,1,1,1,1,1,1,1,1,1,1,1,3,1,1,1,2,2,2,1,1,2,2,1,1,1,1,3,1,2,1,1,1,2,1,1,1,1,3,1,3,2,1,2,1,1,2,2,1,1,1,1,2,2,1,1,1,1,1,1,1,3,2,1,2,2,1,1,1,1,1,1,3,3,1,1,2,1,2,1,2,1,1,2,2,1,1,1,1,1,1,1,1,1,1,1,1,2,1,1,2,1,2,2,1,1,1,1,1,2,1,2,1,2,1,1,2,1,2,1,1,1,2,3,1,2,2,1,2,2,1,1,1,1,1,2,1,2,3,2,1,1,1,1,1,1,1,2,2,1,1,2,1,1,1,2,2,2,1,1,1,2,2,1,1,2,3,2,2,2,1,2,2,2,1,2,1,1,3,1,2,1,1,1,1,1,2,1,1,1,2,1,1,3,2,2,1,1,2,3,2,1,1,1,1,1,2,3,2,1,1,2,1,1,2,2,1,2,1,1,1,1,1,1,1,2,1,1,2,3,2,1,1,1,2,1,1,2,1,2,1,1,1,1,2,1,2,1,1,1,1,3,2,1,1,1,2,1,2,2,1,1,1,2,1,1,2,2,3,1,2,3,1,2,2,1,1,2,1,2,2,1,2,1,2,1,3,2,1,1,1,2,2,1,1,1,2,1,3,1,1,1,2,3,1,1,1,2,2,1,1,1,1,1,1,1,2,1,1,2,1,2,3,3,1,1,3,1,2,1,3,2,2,1,1,1,1,2,1,2,1,2,1,2,2,3,1,2,3,2,2,1,3,2,1,1,2,1,1,1,1,1,1,1,1,1,2,2,1,1,1,2,1,1,3,1,1,1,2,1,1,1,1,2,2,2,1,3,1,1,1,1,1,1,2,1,1,1,1,2,1,2,1,1,1,2,2,1,1,1,2,1,1,2,2,2,1,1,1,1,2,1,1,1,1,3,1,2,1,1,2,2,2,2,1,1,1,1,1,1,2,1,2,1,1,1,1,1,1,1,1,1,2,2,2,1,2,1,1,3,2,1,1,1,1,1,2,2,1,2,2,1,1,1,1,2,1,1,1,3,3,3,1,3,1,2,1,1,1,1,1,1,1,1,2,1,1,2,2,1,2,2,1,2,1,2,2,1,2,1,1,1,1,2,2,2,2,1,1,1,2,1,2,2,1,1,1,1,1,1,2,1,3,1,1,2,2,1,1,1,2,2,2,1,2,1,3,3,1,1,1,1,1,2,1,2,1,2,1,1,1,1,1,2,2,1,1,1,2,2,2,1,2,2,1,2,3,1,1,1,1,1,3,1,2,1,1,2,2,3,1,1,1,2,1,1,1,2,1,1,1,1,1,1,2,1,1,1,1,2,2,2,1,3,1,1,1,1,1,1,2,2,1,2,1,1,1,1,1,1,2,1,1,1,2,2,3,1,1,2,2,2,1,2,2,1,2,1,2,3,2,2,1,1,2,3,2,2,1,2,2,2,2,1,2,1,2,1,1,1,1,2,2,2,1,1,2,2,1,1,1,1,1,1,1,2,2,1,1,1,1,2,1,1,1,1,1,2,1,2,1,2,2,2,1,1,2,1,1,1,1,1,1,1,1,2,3,2,2,1,2,1,1,3,2,2,2,2,1,2,1,1,1,1,2,2,1,2,2,1,2,1,2,1,1,2,3,2,2,1,1,3,1,2,1,2,2,1,2,1,1,1,2,1,2,2,1,1,2,1,3,1,1,2,2,2,1,1,1,3,2,1,1,1,1,1,1,2,2,1,1,1,1,1,2,1,1,1,2,1,1,2,2,1,1,3,2,2,2,2,1,1,1,1,2,2,1,1,1,2,2,3,2,3,2,2,2,1,1,2,2,1,2,1,1,1,3,2,1,2,2,1,1,1,1,1,2,1,2,1,1,1,2,2,3,1,1,2,1,1,2,2,2,2,1,1,2,2,2,2,1,2,1,2,2,1,1,2,1,2,1,1,2,2,2,1,2,1,1,3,1,2,2,1,1,1,2,1,1,1,1,2,1,2,3,3,1,2,1,3,1,1,3,1,1,1,2,1,2,1,1,1,2,2,1,2,2,2,0.343187
1,2,3,1,2,2,1,1,1,2,1,2,1,1,1,1,1,2,1,1,1,2,1,3,2,3,1,1,2,2,1,1,1,1,1,1,1,2,2,2,2,1,1,1,2,2,3,1,1,2,1,2,1,1,1,3,2,2,1,1,2,1,1,2,2,2,1,2,1,1,1,1,1,1,2,1,1,1,2,1,2,1,2,1,2,1,1,1,1,2,1,2,2,1,3,1,2,1,2,1,3,1,1,2,1,1,3,1,1,2,1,1,2,1,1,1,1,2,2,2,1,2,1,1,2,1,1,2,1,1,3,2,2,1,1,1,1,2,2,2,1,1,1,1,1,3,2,3,3,1,1,2,2,2,2,1,1,2,1,1,1,2,1,1,1,1,2,2,1,2,3,1,2,3,1,2,2,1,1,1,2,1,1,1,2,2,2,1,2,1,2,1,1,1,1,2,2,3,1,3,2,2,1,1,2,1,1,2,1,3,1,2,1,1,3,1,1,1,2,2,1,2,1,1,1,1,1,1,1,1,1,1,2,1,2,1,2,1,2,2,2,2,2,1,1,3,2,1,1,2,1,1,1,1,1,1,1,2,1,1,2,1,2,2,2,2,2,2,1,2,1,1,2,1,1,1,2,1,1,2,1,2,2,1,1,1,2,2,1,2,1,2,1,1,1,1,3,2,1,1,1,1,2,1,1,1,1,1,1,2,1,2,1,1,2,1,1,1,2,1,2,2,1,2,1,2,3,2,1,1,1,1,1,2,2,2,2,1,3,1,1,1,1,1,2,1,1,2,2,1,1,1,1,1,2,2,1,1,1,2,1,3,1,1,1,1,1,2,1,2,1,1,1,3,1,2,1,1,1,1,3,1,1,1,1,3,2,3,2,2,1,1,1,1,1,1,1,1,2,1,2,1,2,1,1,1,1,1,1,3,2,1,1,2,3,2,2,1,1,2,2,1,1,1,1,2,1,1,3,1,1,1,1,2,2,1,1,1,2,2,1,1,1,1,2,1,2,1,2,1,1,1,2,1,2,1,2,2,1,2,2,2,3,1,2,2,2,1,2,2,2,1,1,2,1,1,1,1,2,1,1,1,1,2,1,1,1,3,1,1,1,1,1,2,2,3,1,3,2,2,2,2,1,2,1,3,1,1,1,1,1,1,2,2,1,2,1,1,1,1,1,1,1,1,1,2,1,1,1,2,2,2,1,1,1,1,2,1,1,1,1,3,2,1,1,1,1,3,2,2,2,1,1,1,1,2,1,1,2,1,1,2,1,1,2,1,2,1,2,2,2,1,2,1,2,2,1,1,1,1,1,1,1,2,1,2,1,2,1,1,1,1,2,2,1,2,1,1,1,2,1,1,2,3,1,3,2,2,1,1,1,2,2,2,2,1,2,2,1,1,1,1,2,1,2,2,1,2,1,2,1,1,2,1,1,1,1,3,2,1,3,1,1,1,1,1,2,2,2,2,2,3,1,1,2,1,2,2,1,2,2,1,1,2,1,1,2,1,2,2,1,1,2,2,2,2,2,1,1,1,1,1,1,1,2,2,1,3,2,1,2,2,2,1,2,2,1,2,2,1,2,1,1,2,1,1,2,2,3,1,1,1,2,2,1,2,3,1,3,1,1,3,1,1,2,1,1,1,1,2,2,1,1,2,1,1,2,2,1,2,2,1,1,1,1,1,1,2,1,2,1,1,2,2,1,1,1,2,2,1,1,1,2,1,1,2,1,2,2,2,1,3,1,1,2,2,2,1,2,1,1,1,2,2,1,1,3,1,1,2,2,1,2,1,3,2,1,1,2,1,1,1,2,2,1,2,1,3,2,2,2,1,1,1,2,2,1,2,3,2,2,1,2,1,1,2,1,2,1,2,2,1,2,1,1,3,2,1,1,1,1,2,1,3,1,1,2,1,2,1,1,1,1,1,1,1,1,2,2,1,2,1,1,2,2,1,2,1,3,2,1,2,1,2,1,1,2,1,1,1,1,2,1,1,1,2,2,1,2,2,1,2,1,1,1,3,2,1,2,2,1,2,2,1,1,2,2,2,1,1,2,1,1,1,1,3,2,2,1,1,1,2,2,2,1,2,1,2,1,1,1,2,1,1,1,2,1,1,2,1,1,1,1,1,2,1,1,1,1,2,2,1,1,2,1,2,1,2,2,1,2,1,2,1,1,1,1,1,1,2,2,2,2,1,2,1,1,2,1,2,1,1,1,1,1,1,3,1,1,1,1,1,2,2,2,41.178084
1,2,3,1,1,1,3,1,1,1,1,2,1,2,1,3,1,2,1,1,2,3,1,2,1,2,2,2,1,2,1,1,1,1,1,3,2,1,2,2,2,3,1,2,1,1,1,2,1,1,3,1,1,1,1,1,1,2,1,1,1,2,2,1,2,1,1,1,1,2,1,1,2,2,1,2,1,2,1,2,2,1,2,1,1,2,1,2,3,3,1,1,1,1,3,1,2,1,1,1,1,1,2,1,1,2,3,1,2,1,1,1,3,3,1,1,1,2,2,1,1,3,1,1,1,2,2,1,2,2,1,1,2,1,1,2,1,1,1,1,1,2,1,1,2,2,3,2,2,1,2,2,1,1,1,1,1,2,1,1,1,2,1,1,2,3,1,3,1,1,1,1,2,1,1,1,3,2,1,1,1,1,1,2,2,2,2,1,1,2,1,1,1,1,1,1,2,2,2,1,1,2,2,1,1,1,1,1,2,3,1,2,2,2,1,2,1,2,1,2,1,1,2,1,2,1,3,3,1,2,3,3,1,1,1,1,2,1,2,2,2,2,1,2,2,2,2,3,1,2,1,1,1,2,1,1,1,1,1,1,1,2,2,2,3,1,2,1,1,2,2,1,1,2,1,1,2,1,1,1,1,1,1,2,3,2,2,2,1,2,2,1,1,2,1,3,1,2,2,2,2,1,2,3,2,2,3,2,1,2,2,2,1,2,2,2,1,1,1,1,3,1,2,1,2,2,1,1,1,1,3,2,2,2,1,2,2,2,2,1,2,1,3,1,2,1,3,1,2,2,1,1,1,3,3,2,1,1,1,1,2,1,1,1,1,1,1,2,1,2,1,1,1,2,2,1,1,1,1,1,2,1,2,1,1,2,1,2,1,2,2,2,1,3,1,1,2,2,2,2,2,1,1,1,1,1,1,3,1,1,2,1,1,1,1,2,2,2,1,1,1,1,2,2,1,1,2,1,1,1,2,2,3,1,1,1,2,1,2,2,2,1,1,1,1,2,2,1,1,2,3,1,1,1,2,1,2,2,1,3,1,2,1,1,1,1,2,1,1,1,2,2,1,1,2,2,3,2,1,1,1,1,2,1,1,1,1,2,1,2,2,2,1,2,2,1,1,2,2,1,1,1,2,1,1,1,1,2,2,3,1,1,1,1,1,3,2,2,2,1,2,1,2,1,2,2,2,1,1,2,1,3,1,2,1,1,2,1,1,2,2,3,1,1,2,1,3,3,1,2,2,2,2,2,1,1,1,1,2,1,1,1,1,1,1,1,1,1,1,1,3,1,1,1,1,1,1,1,2,2,1,1,2,2,1,2,1,3,1,1,1,2,1,1,1,1,1,2,2,1,1,1,1,2,1,1,1,2,2,1,1,2,1,3,1,1,1,1,2,2,3,2,1,1,3,2,1,3,2,2,1,2,2,1,2,1,1,2,1,1,2,2,1,1,2,1,1,1,2,2,2,1,2,1,2,1,1,1,1,2,1,3,1,1,2,3,1,2,3,1,2,1,2,1,1,2,1,2,3,2,1,1,1,2,1,2,1,2,1,2,2,1,1,2,2,2,1,1,2,1,1,2,2,1,1,2,3,2,2,1,1,1,2,2,1,3,1,1,2,1,1,2,1,1,1,2,1,1,1,1,1,1,1,1,1,2,2,2,1,2,1,2,1,2,2,1,1,2,2,3,1,1,3,2,1,1,1,1,1,1,1,1,1,1,2,1,2,2,2,1,1,1,1,3,1,1,1,2,1,1,1,2,2,1,2,1,1,1,1,1,1,1,2,2,2,1,1,1,1,2,1,2,3,2,1,1,1,1,3,3,1,1,1,2,1,3,1,2,1,1,1,2,1,1,2,1,1,2,1,1,1,1,1,1,1,3,2,1,1,2,3,3,3,1,1,2,1,1,1,1,2,3,1,2,1,1,1,1,1,2,2,1,2,1,3,1,2,1,1,2,2,2,3,2,2,2,1,3,1,2,1,1,2,1,1,2,1,1,1,2,1,2,2,1,1,1,2,2,1,3,1,2,2,2,1,1,2,2,1,2,1,2,2,1,1,1,1,1,1,2,1,2,1,2,1,1,1,1,1,2,1,2,2,1,2,1,2,1,2,2,1,2,1,2,2,1,1,1,2,1,2,2,2,2,2,2,1,1,1,3,2,1,1,1,2,2,2,1,2,2,2,2,2,2,1,1,1,1,1,2,1,1,2,1,1,2,2,2,1,2,1,3,1,2,1,40.604092
1,1,1,2,2,2,1,1,2,1,1,2,1,1,2,1,2,1,1,2,1,2,2,2,1,1,1,1,2,2,2,1,1,2,1,1,1,1,1,2,2,1,1,1,3,2,2,1,1,1,1,2,2,1,1,1,1,1,1,2,3,2,2,2,1,2,2,2,1,1,1,1,1,1,1,2,1,2,1,2,1,1,1,2,1,1,1,1,2,1,2,1,2,2,1,2,2,2,2,1,2,1,2,1,3,1,1,2,1,2,2,1,2,1,2,1,2,1,1,1,1,2,2,1,1,1,1,2,3,2,2,2,1,1,2,1,2,2,1,3,3,2,2,1,1,2,1,2,1,2,1,1,2,1,3,2,3,1,2,2,1,3,1,2,2,1,1,2,2,1,3,3,1,1,1,2,1,2,1,2,2,1,1,2,1,1,2,1,1,1,1,2,1,1,1,3,2,1,2,3,1,1,1,3,1,1,1,1,1,2,3,1,1,1,1,1,2,3,1,2,2,2,1,1,3,1,1,2,2,1,2,2,2,1,1,2,1,2,3,2,1,1,1,1,2,1,2,1,1,1,1,1,1,1,1,2,1,1,2,2,1,2,2,1,1,2,2,1,2,1,2,1,1,1,2,2,1,2,2,3,1,2,1,2,1,2,1,2,1,1,1,2,1,1,1,1,1,2,2,2,2,2,1,2,1,2,1,1,1,1,2,1,1,2,1,1,1,1,2,1,2,2,1,2,2,1,2,1,3,1,1,1,1,2,2,2,2,1,1,1,1,1,1,2,2,2,1,1,2,1,1,2,1,2,2,2,1,2,1,1,1,3,1,2,2,1,1,1,3,1,1,1,1,2,2,1,1,2,1,1,3,2,2,1,2,2,1,1,3,2,1,2,1,1,2,1,2,3,2,1,1,1,1,2,1,1,1,1,1,3,2,1,1,1,2,1,3,1,1,2,1,1,1,1,1,2,2,1,2,2,1,1,2,1,1,2,1,1,2,2,1,1,1,1,2,2,1,2,2,2,1,2,1,1,2,1,2,2,1,1,1,3,2,1,2,1,3,2,1,1,1,1,2,3,2,2,1,1,1,2,1,2,2,1,1,1,1,2,1,1,2,1,1,2,2,1,3,1,1,1,1,1,3,1,1,1,2,1,1,1,1,1,2,1,1,2,2,1,1,1,2,1,1,2,3,2,2,1,1,2,2,1,1,1,1,1,3,2,1,1,3,2,1,2,1,1,1,1,1,2,1,1,2,2,2,1,1,1,2,1,2,1,2,1,1,1,2,1,2,1,3,1,1,2,1,1,1,2,1,1,1,1,1,2,2,1,2,1,2,2,2,1,2,2,1,1,1,2,2,1,1,1,1,3,1,1,1,1,1,1,1,2,1,1,2,1,1,1,2,2,1,2,1,2,3,1,1,1,2,1,1,1,1,1,1,1,2,1,1,1,1,1,1,1,1,1,1,1,2,1,1,1,1,1,1,1,1,1,2,2,1,2,1,2,2,1,2,1,1,2,2,1,2,1,1,2,2,1,2,1,2,1,2,1,3,2,1,2,1,2,1,2,1,2,2,2,1,1,1,1,2,2,1,2,1,2,1,1,1,2,1,2,1,2,1,3,2,1,2,2,2,3,1,2,1,1,1,2,1,1,1,1,1,1,1,1,1,2,1,2,2,1,1,1,1,1,1,3,2,1,1,1,1,2,2,2,1,2,1,1,1,1,3,1,1,1,1,1,3,2,1,1,1,2,2,2,1,1,1,1,2,1,2,2,2,1,2,1,3,1,3,3,2,1,2,1,1,1,2,2,1,2,1,1,2,1,1,2,1,2,1,2,2,2,3,1,1,1,2,1,1,1,1,1,1,1,1,3,1,1,1,1,2,1,1,3,1,1,2,1,2,3,1,1,1,2,1,3,1,1,1,1,2,2,1,1,1,2,1,1,1,3,1,1,2,2,1,1,1,2,1,2,1,2,3,2,1,2,2,2,1,1,2,2,1,1,2,2,1,2,1,1,2,2,2,2,1,2,3,2,1,2,1,2,3,2,2,2,1,1,1,1,2,1,1,1,1,2,1,1,2,1,1,1,2,2,1,1,3,1,2,1,3,2,1,3,3,3,2,1,1,2,1,2,2,2,2,1,1,1,1,2,1,1,2,2,2,1,1,1,1,1,2,1,2,2,1,1,2,1,1,1,1,1,1,1,1,2,2,2,1,1,2,1,1,2,1,3,2,1,1,1,2,1,2,148.74103
2,2,2,1,2,3,3,1,1,1,2,2,1,1,1,3,1,1,1,1,1,1,1,1,1,1,3,2,3,2,2,1,1,1,1,1,2,2,2,1,2,3,2,1,2,2,1,1,1,1,1,2,2,2,1,1,2,1,2,1,2,2,1,2,1,2,1,2,1,1,1,1,1,2,2,2,2,2,1,1,1,1,1,2,1,2,1,1,1,1,1,2,1,1,1,2,1,1,1,2,1,1,1,1,2,1,2,1,2,1,1,1,2,3,1,2,1,2,2,1,1,2,3,1,2,1,1,2,2,1,2,1,2,2,1,1,1,1,1,1,2,1,2,1,1,1,1,1,1,2,1,1,2,1,1,1,1,3,1,1,1,2,2,2,2,2,2,1,1,2,1,1,2,1,3,1,2,3,1,1,1,3,2,2,1,2,3,1,1,3,3,1,2,1,1,1,2,2,2,2,1,1,1,2,2,2,1,1,1,3,1,2,1,1,2,1,1,2,1,1,2,2,1,3,1,2,1,2,1,2,1,2,1,1,1,1,2,1,1,2,1,1,2,1,2,1,2,2,2,2,2,1,1,2,2,2,1,1,2,1,1,1,2,1,2,2,2,1,1,1,1,1,1,1,2,2,1,1,1,2,1,1,2,2,1,1,1,2,1,2,2,1,2,2,2,2,2,2,1,1,2,1,1,3,2,2,2,2,1,1,1,1,1,1,1,2,1,1,3,1,2,1,1,1,1,3,1,1,1,1,2,1,2,2,2,2,1,1,3,1,2,1,2,3,2,1,3,1,2,1,1,1,1,3,3,3,1,1,1,2,2,1,2,1,1,1,1,2,1,2,2,2,1,1,1,2,3,1,2,1,2,2,3,1,1,1,2,1,1,2,2,3,2,1,1,1,1,3,2,1,2,1,2,2,1,1,2,2,1,2,2,1,1,2,2,2,1,2,1,2,2,2,1,2,2,2,2,1,1,1,1,1,1,2,2,1,1,1,1,1,3,2,1,1,2,1,1,2,1,1,3,3,1,1,1,2,3,1,1,2,1,2,1,1,2,1,2,1,1,2,2,2,1,3,2,3,3,1,1,2,1,1,1,1,2,1,2,2,1,2,1,1,2,2,2,2,1,2,3,2,3,2,1,1,1,2,2,2,1,2,1,1,1,1,1,1,2,1,1,2,1,1,1,3,1,1,1,2,1,2,1,1,1,1,2,1,2,2,1,1,1,1,3,1,1,1,2,2,2,1,1,1,1,3,2,1,2,1,1,1,1,1,2,1,1,2,2,1,1,1,2,2,3,3,1,3,2,1,1,1,1,1,1,3,3,1,1,2,2,1,2,2,1,2,1,2,1,1,1,1,2,1,1,2,2,2,1,1,2,1,1,2,1,2,1,2,2,2,2,2,1,1,1,1,2,1,1,1,2,2,1,1,1,2,1,1,1,2,1,2,1,1,1,2,1,1,1,2,2,1,1,2,1,2,1,2,2,3,2,2,1,3,2,1,2,2,1,2,1,2,1,1,3,2,1,1,2,1,1,1,1,2,2,1,1,2,1,1,1,1,1,3,1,1,1,1,1,2,2,1,1,1,3,1,1,1,1,2,2,1,1,1,1,2,1,1,2,1,1,1,1,2,2,1,1,2,2,1,2,2,1,1,2,1,1,1,2,2,1,1,1,3,1,2,2,1,1,2,2,2,1,1,2,1,1,1,1,1,1,2,1,1,1,1,1,1,1,3,2,1,2,3,1,2,1,2,1,1,1,1,3,2,1,1,2,1,1,2,1,2,2,1,1,1,1,1,1,1,2,1,1,2,2,1,2,1,2,1,3,1,1,2,1,1,2,1,2,2,2,1,1,1,1,1,2,1,1,2,1,1,1,1,2,3,3,1,2,2,1,2,1,1,2,2,1,1,1,3,2,1,1,2,3,1,1,1,2,1,1,1,2,2,1,2,1,2,2,2,2,1,2,2,1,1,2,2,1,1,2,2,1,2,1,1,2,1,2,2,1,1,1,1,3,1,2,1,1,2,2,1,1,1,2,1,1,2,1,1,1,1,2,2,2,1,1,1,2,2,1,1,2,2,1,2,1,1,1,1,1,1,3,1,1,1,3,2,2,1,3,1,1,1,1,2,2,3,1,1,1,1,1,1,1,1,1,1,1,1,2,2,3,1,2,1,2,1,1,3,2,1,2,2,1,1,2,1,1,2,2,2,1,1,1,1,1,1,1,2,2,2,1,1,2,1,1,-1.015572
2,1,2,2,2,2,1,1,2,2,2,2,1,1,2,2,2,1,2,2,1,2,1,2,3,2,1,1,2,1,2,1,2,2,1,1,2,2,3,2,1,1,1,1,2,1,1,1,1,2,1,1,1,1,1,1,2,1,2,3,1,1,1,1,1,2,2,2,1,2,1,1,2,1,1,1,1,1,2,2,1,1,1,2,2,2,1,2,2,3,1,2,1,1,1,2,2,2,1,2,2,1,2,1,2,2,1,2,2,1,1,1,2,3,1,2,2,2,2,2,1,1,1,1,1,2,1,2,1,1,2,2,1,1,2,1,1,2,1,2,1,2,1,1,1,2,2,1,1,1,2,1,2,1,1,2,2,2,1,2,3,2,1,2,3,3,2,2,1,2,1,2,2,1,1,1,2,1,2,1,2,2,2,1,1,1,2,1,1,2,1,1,1,1,2,2,2,3,1,1,1,1,1,2,1,2,1,2,1,1,1,1,1,2,1,1,1,3,1,2,1,2,1,1,1,1,1,2,2,1,2,2,3,1,1,1,2,3,1,2,1,1,3,1,2,2,1,3,1,2,2,1,2,2,2,2,1,2,1,1,1,1,1,3,1,2,2,3,1,1,2,1,2,1,1,2,2,1,1,1,1,1,2,1,1,3,2,1,2,1,2,2,1,1,2,1,1,1,1,1,2,1,1,1,1,2,2,1,1,3,2,1,1,1,1,2,1,1,1,1,2,2,1,1,2,2,1,1,2,1,1,1,1,2,2,1,1,2,2,2,1,1,1,1,1,2,1,1,3,1,1,1,2,3,2,2,1,2,1,1,1,2,1,1,1,1,1,2,1,2,1,1,2,1,1,3,1,1,2,2,1,1,1,1,1,2,1,3,1,2,2,2,2,2,1,1,1,2,3,3,1,1,2,1,1,2,1,1,1,1,2,2,1,2,2,2,2,1,1,2,2,2,1,2,1,2,1,1,1,1,1,1,1,2,1,2,2,1,2,2,2,2,2,2,2,2,3,2,1,1,2,1,1,2,3,2,1,1,1,1,1,2,1,1,1,1,2,2,3,1,2,1,1,1,2,1,1,1,1,2,2,1,1,1,1,1,1,3,3,2,1,1,2,1,1,2,1,1,1,1,2,1,2,2,1,1,2,1,1,1,1,2,2,1,1,1,1,2,1,2,2,1,1,2,1,1,2,1,1,1,1,2,2,1,3,1,1,1,1,2,1,1,2,1,1,1,2,3,2,1,2,2,2,2,2,1,1,1,2,1,2,1,1,1,1,3,1,1,1,1,2,2,2,2,1,3,1,1,1,1,1,1,1,2,1,2,2,3,1,2,1,1,3,2,1,1,1,2,1,3,1,1,1,2,1,2,1,1,1,1,1,1,1,2,1,1,1,2,1,1,2,2,2,1,1,2,2,1,2,1,3,1,3,2,1,1,2,2,2,3,3,1,1,1,2,1,1,1,1,1,1,2,1,1,1,2,1,1,1,1,2,1,1,1,1,1,1,1,1,1,1,2,2,1,1,1,1,1,1,2,1,1,1,1,2,1,1,2,2,1,3,1,1,2,2,2,1,1,1,1,1,1,1,1,2,2,2,2,1,1,2,1,1,2,3,1,2,1,1,1,1,2,1,2,1,1,1,2,1,3,2,2,1,1,1,2,1,1,1,3,2,1,1,2,1,1,1,1,1,2,1,1,1,1,1,2,1,1,1,3,1,2,2,2,1,1,1,2,2,2,1,1,1,1,1,1,1,1,2,1,1,2,2,2,1,1,2,2,1,2,1,1,1,1,1,2,1,1,1,1,1,1,1,1,2,2,1,3,1,1,1,1,1,3,2,1,2,1,1,2,1,1,1,1,2,1,1,2,2,1,2,1,1,1,3,1,3,3,1,1,2,2,1,1,1,3,1,1,3,1,1,1,1,1,1,2,1,2,1,1,1,1,1,1,3,2,2,1,1,1,1,1,2,2,1,2,1,3,1,2,1,2,1,2,1,1,1,2,1,2,1,2,1,2,1,1,3,2,1,3,2,1,2,1,2,1,1,2,1,1,2,1,2,2,1,1,3,1,2,1,2,2,3,1,1,1,2,2,1,2,1,2,2,2,3,3,2,2,1,2,1,1,1,1,2,1,2,2,2,1,2,3,1,2,3,1,1,1,1,2,1,1,2,2,2,1,1,2,2,1,1,2,1,1,1,2,3,1,2,3,2,1,1,1,3,1,2,2,3,1,2,2,2,1,1,-0.894287
1,1,3,1,1,1,3,1,2,1,1,1,1,1,2,2,1,2,1,1,1,1,1,3,3,1,2,1,2,3,2,2,1,1,1,2,2,2,3,1,1,1,1,1,1,1,2,2,1,2,2,3,2,3,1,3,1,1,2,2,1,2,2,1,1,1,2,1,1,3,1,1,3,1,2,2,1,2,2,1,1,1,2,1,1,1,1,1,1,2,2,1,1,2,2,1,1,1,2,2,1,1,2,2,1,1,1,2,2,2,1,2,2,2,1,2,2,2,1,1,1,1,2,1,2,2,1,2,3,2,1,2,1,2,2,1,1,1,1,1,2,1,2,2,1,3,1,1,3,2,2,2,3,1,1,1,1,2,2,3,2,1,2,1,1,2,2,2,1,2,1,1,1,1,2,2,1,1,2,1,3,2,1,1,1,2,1,1,1,3,1,1,2,2,2,3,1,1,1,1,1,1,2,1,1,1,2,1,3,2,1,1,1,2,1,1,2,2,2,1,1,2,2,1,1,2,1,1,1,2,3,2,2,1,1,1,1,1,1,1,2,1,1,2,2,2,1,2,2,1,2,1,1,1,1,1,1,2,1,1,1,3,1,3,1,2,1,2,2,1,2,1,1,1,3,3,1,3,1,1,2,1,2,2,3,2,1,1,1,1,1,2,1,1,1,2,2,3,1,2,1,1,2,2,1,2,1,2,1,1,1,3,1,2,1,1,1,1,2,1,1,1,1,3,2,2,1,1,2,1,2,1,2,2,2,2,2,1,2,1,1,1,1,2,3,3,1,1,1,2,1,2,1,1,2,2,1,2,1,2,3,3,1,1,1,1,2,1,3,2,2,1,2,3,1,1,1,1,1,1,1,2,2,1,1,3,1,1,1,2,3,1,2,2,2,3,2,3,1,2,1,2,3,1,1,1,1,2,2,1,2,1,2,1,1,1,2,1,1,1,1,1,1,2,1,1,1,1,1,1,1,1,2,1,1,2,1,1,1,3,1,3,1,1,2,1,1,1,1,1,1,2,3,1,2,2,1,1,2,2,1,2,1,1,1,1,2,1,2,1,1,2,1,1,2,1,1,2,1,1,1,3,1,1,2,1,1,2,1,3,2,1,1,2,1,1,1,1,1,3,2,1,3,1,1,1,1,1,1,1,1,3,1,2,3,2,2,2,2,2,2,1,2,1,1,2,1,1,1,2,2,2,1,1,2,1,1,3,1,2,2,1,1,1,1,2,2,3,3,1,2,1,1,2,2,2,2,2,2,1,2,1,1,1,2,2,2,1,1,1,3,1,2,2,1,2,3,1,1,1,2,1,2,2,1,2,2,1,2,1,1,2,1,2,1,1,1,3,2,1,2,1,1,2,2,2,2,1,2,1,1,2,2,2,2,2,1,1,1,2,1,2,1,1,1,2,1,2,2,1,1,2,1,3,2,2,1,2,1,3,1,2,2,1,1,1,1,1,1,1,2,1,1,2,2,3,1,1,2,1,1,1,2,1,2,1,2,1,2,3,1,1,2,2,1,2,2,1,2,1,1,1,1,1,1,1,2,1,1,2,1,1,1,1,1,1,2,1,1,1,1,3,1,1,3,3,2,1,2,1,1,2,1,1,1,2,1,2,1,2,1,2,2,3,1,1,1,1,2,2,2,1,1,2,1,1,1,1,2,2,1,2,2,1,2,2,1,3,1,2,1,2,2,1,3,1,2,1,1,1,1,2,2,1,2,2,1,2,2,2,1,2,1,2,2,3,1,1,1,1,1,1,1,2,1,1,3,2,2,2,1,3,1,1,1,2,2,1,2,2,1,1,2,1,2,1,1,1,1,2,2,2,2,2,3,1,2,2,2,2,1,1,2,1,2,1,1,1,1,1,1,1,1,2,2,1,1,2,1,1,2,2,3,2,1,2,1,1,1,2,3,1,2,1,1,1,1,2,1,2,2,1,1,2,1,2,1,2,1,1,2,1,1,2,2,1,1,3,2,1,1,2,2,1,1,2,2,1,2,2,1,1,1,2,3,2,1,2,2,2,1,2,1,1,1,1,2,1,2,1,2,1,1,1,2,1,1,1,1,3,1,2,3,1,1,2,2,2,1,1,1,3,1,2,1,2,1,1,1,1,2,1,1,2,1,2,1,1,1,2,3,3,1,2,2,2,1,1,2,1,2,2,1,2,1,1,1,1,2,1,2,3,1,2,1,2,1,1,1,2,1,1,2,1,1,1,2,2,1,1,1,1,1,1,2,189.632425
1,1,2,2,1,1,2,1,1,1,1,1,3,1,2,1,2,1,2,2,1,2,2,1,1,1,1,1,2,1,1,1,2,1,2,1,2,1,1,1,2,1,1,2,1,1,2,1,1,2,1,2,2,1,1,2,1,1,2,1,1,1,1,2,1,2,2,1,1,2,2,2,2,1,1,1,1,1,2,2,1,1,1,1,2,1,1,1,3,1,2,1,2,1,1,2,2,2,1,2,2,1,1,1,1,2,2,1,1,2,1,1,2,2,2,2,2,1,1,1,1,1,1,1,1,1,2,3,2,1,2,2,1,1,2,1,2,1,1,2,1,1,1,1,1,2,2,2,1,3,2,1,2,1,2,2,2,2,2,2,1,1,2,1,1,2,1,3,1,1,1,2,1,2,1,1,1,1,1,1,2,1,1,1,1,2,2,1,1,1,2,1,1,2,1,1,2,1,2,2,1,2,1,2,1,1,1,2,1,2,1,2,2,1,3,1,1,1,1,1,1,2,1,1,1,1,2,1,1,3,2,2,1,1,1,1,1,1,2,1,1,2,1,1,2,1,1,1,1,3,1,2,2,1,1,1,2,3,2,1,1,1,1,2,1,3,1,2,2,1,2,1,2,2,1,1,2,1,1,1,1,2,1,1,1,1,1,2,1,1,1,2,1,2,2,1,3,3,1,1,2,1,2,1,2,1,1,2,2,2,1,1,3,1,1,1,2,1,1,1,1,3,1,2,1,2,1,3,1,1,2,1,2,3,3,1,1,2,2,1,1,1,1,1,1,1,2,2,1,1,2,2,1,1,2,2,1,1,1,2,2,2,1,2,1,1,1,2,2,2,2,1,2,3,3,1,1,2,1,1,1,2,1,1,2,2,1,2,2,3,1,2,1,2,1,1,1,1,3,2,1,1,1,1,1,1,1,2,1,1,2,1,1,1,1,1,2,1,1,2,1,2,1,1,2,1,2,2,1,1,2,1,2,1,2,2,2,2,1,2,1,3,1,2,1,1,1,2,2,1,1,1,1,1,2,2,2,1,1,1,1,1,1,3,2,1,1,1,2,1,1,2,1,1,1,1,1,3,1,2,1,1,1,1,2,1,1,2,3,2,1,1,1,2,1,2,1,2,2,2,1,2,1,3,1,2,1,2,1,2,1,1,1,2,2,1,1,3,1,2,2,1,1,2,3,1,2,1,1,1,1,2,2,1,3,1,2,2,1,2,2,2,2,3,1,1,2,1,2,2,2,1,2,2,2,1,2,2,2,2,2,1,2,1,2,1,2,1,1,1,1,1,1,2,1,1,2,1,2,2,1,1,1,2,1,1,2,2,2,2,1,1,1,3,1,1,2,2,1,3,2,1,1,1,2,3,2,1,1,1,2,2,2,1,2,1,1,1,1,1,2,1,1,1,1,1,1,2,1,2,1,1,2,1,1,3,1,2,1,3,1,2,2,2,2,2,1,1,1,2,1,2,1,1,1,1,1,1,2,1,1,1,1,2,1,2,2,2,2,1,2,2,1,2,2,1,2,1,3,2,1,2,3,1,1,2,2,2,1,2,3,1,1,2,2,2,1,2,2,2,1,1,1,2,1,2,2,1,1,1,2,3,2,1,1,1,2,1,1,1,1,3,2,1,2,1,1,1,1,2,2,2,1,1,1,1,1,2,3,2,1,1,1,2,2,1,2,2,1,3,1,1,3,1,1,2,1,2,1,1,2,1,2,1,1,3,1,2,2,3,2,1,1,1,3,2,1,1,1,1,1,2,2,1,1,2,1,1,1,1,2,1,1,1,1,2,1,2,2,1,1,1,1,1,2,1,1,2,2,2,2,1,1,3,1,2,1,2,2,1,1,3,1,1,2,1,1,3,2,1,1,1,1,3,3,1,1,2,1,1,1,1,1,1,1,1,2,2,1,1,2,2,1,2,1,2,3,1,1,1,2,1,1,1,2,2,3,2,1,1,2,2,2,1,1,2,1,1,1,1,2,3,1,1,1,1,2,3,2,1,1,1,1,1,2,2,1,1,1,2,1,1,1,1,1,1,1,2,1,1,1,1,2,1,1,1,2,1,1,1,2,1,2,1,1,2,1,2,2,2,1,2,1,1,1,2,2,2,2,2,2,1,2,1,3,1,1,2,1,1,2,1,1,1,1,1,1,1,1,2,1,1,2,2,2,1,1,1,1,1,2,2,1,2,2,3,1,1,1,2,1,1,1,1,2,1,1,1,2,1,1,2,2,1,2,149.498284
2,2,1,2,3,1,1,1,1,2,2,2,1,1,1,1,2,2,1,2,1,2,1,2,2,1,2,1,2,1,1,1,1,2,2,1,2,1,1,1,1,2,1,1,3,3,2,1,1,3,1,1,2,2,1,2,2,1,2,1,2,2,1,2,2,1,1,2,1,2,1,1,2,2,2,2,1,2,2,1,1,2,1,3,1,2,1,1,1,2,1,1,1,1,1,2,1,2,2,1,2,2,1,2,2,1,1,2,2,1,2,1,1,1,2,2,1,1,2,1,1,3,1,1,1,1,1,1,1,1,2,2,2,1,1,2,1,1,1,1,1,1,1,1,3,3,2,1,1,2,2,3,2,1,2,2,2,1,1,2,2,2,1,1,2,1,1,3,3,2,1,2,1,2,1,2,1,2,2,1,1,1,3,1,2,2,3,1,1,1,2,2,1,2,2,2,2,1,1,2,2,1,1,1,2,2,3,3,1,2,1,2,1,1,3,1,3,2,2,1,1,1,2,1,2,3,3,1,1,1,1,1,3,2,2,1,2,1,1,1,2,1,2,2,1,3,3,1,1,2,1,1,1,2,1,1,1,1,2,1,2,1,2,2,1,1,2,1,1,2,2,1,2,1,1,3,2,1,2,1,1,3,2,3,2,2,2,1,1,2,1,2,1,2,1,2,1,1,1,2,1,1,2,3,3,2,1,1,1,3,1,1,2,2,1,2,1,1,1,2,2,3,1,3,1,1,1,2,2,1,2,1,1,1,2,2,1,1,1,1,1,1,2,2,2,2,2,3,1,2,1,2,3,1,3,1,2,2,3,2,1,1,1,1,1,1,2,2,1,2,2,2,3,1,1,2,1,1,2,1,2,1,2,1,1,2,2,1,1,1,1,3,1,1,2,1,1,1,2,1,2,1,2,1,1,2,1,2,1,2,1,1,2,1,1,2,1,1,1,1,2,2,1,2,1,2,1,1,2,1,2,1,2,1,2,1,1,1,2,2,2,1,1,1,1,1,2,1,1,1,1,1,2,1,1,1,1,3,2,2,1,2,1,2,1,1,2,1,1,1,2,2,1,3,2,2,2,1,3,1,1,2,1,1,2,2,1,2,2,2,1,1,3,1,1,2,1,1,3,3,1,2,1,2,1,1,1,2,2,1,1,1,1,2,1,1,2,2,2,1,2,1,1,1,2,2,1,1,2,2,2,1,2,2,3,1,1,1,1,2,1,1,1,2,1,1,2,2,2,2,2,1,2,3,1,2,1,1,2,2,1,1,1,1,2,3,1,2,1,1,2,2,1,1,1,1,2,2,1,1,2,1,2,2,1,1,1,2,2,2,2,2,2,2,2,1,1,3,1,2,1,2,2,2,1,2,1,1,1,1,1,2,1,2,1,1,1,1,1,1,1,1,2,2,2,2,1,2,2,1,1,1,2,1,1,2,1,1,2,2,2,2,1,1,1,1,2,1,1,1,1,2,1,1,3,1,2,2,1,2,1,2,2,2,1,2,1,2,1,1,1,3,2,1,1,3,1,1,2,2,2,1,1,1,1,1,1,1,2,1,2,1,2,1,1,1,1,3,3,1,1,3,1,1,1,2,2,1,1,2,2,1,2,2,2,2,1,2,2,1,1,3,2,1,2,1,1,2,1,2,2,1,1,2,1,2,1,2,1,1,1,1,1,3,2,2,2,1,2,2,2,2,2,1,1,2,2,1,1,1,2,2,2,1,2,3,1,2,1,1,1,2,1,3,1,2,3,3,2,1,1,3,2,2,1,1,2,2,1,2,2,1,1,1,2,2,1,1,3,1,1,1,1,1,1,1,1,2,1,3,2,2,1,2,1,1,2,1,2,1,1,1,2,1,2,1,2,1,1,1,1,1,1,1,1,1,3,1,1,2,2,2,2,1,1,1,1,2,2,1,1,2,1,1,1,1,2,2,1,1,1,1,1,1,2,3,2,1,2,2,1,1,2,1,1,2,1,3,1,2,1,2,1,1,1,2,2,2,3,3,2,1,1,2,2,2,1,1,1,1,1,1,2,1,2,2,2,1,2,1,2,2,3,1,2,1,2,3,2,1,1,2,2,2,1,1,2,1,3,1,1,1,1,1,1,2,2,2,2,1,1,2,1,1,2,1,2,1,1,1,2,1,1,1,2,1,3,1,2,3,1,1,2,1,1,1,1,2,3,1,1,1,2,1,1,1,1,1,1,2,2,1,1,1,1,1,2,2,1,1,1,2,1,1,1,-0.533708
1,1,1,2,1,1,2,2,1,1,1,1,1,2,1,2,2,1,2,2,2,1,2,1,2,3,2,2,1,3,1,1,2,1,1,1,3,2,1,2,1,2,2,1,1,1,3,2,2,1,2,1,1,1,1,3,2,1,2,3,2,3,2,2,1,1,2,1,1,2,1,1,2,1,2,1,2,1,1,2,2,2,2,1,2,2,1,1,2,1,1,2,1,1,2,2,2,1,1,2,1,1,1,1,1,2,2,1,1,2,1,1,1,1,2,3,1,1,3,1,1,1,1,2,1,1,1,1,1,2,1,1,1,1,1,1,1,2,1,1,2,3,1,1,2,1,1,1,2,1,2,1,2,3,1,1,1,2,2,1,1,2,1,1,1,2,1,1,2,1,2,1,2,2,1,2,3,2,1,1,2,1,2,1,2,1,2,1,1,2,1,1,2,1,3,1,1,2,1,2,1,3,1,1,1,1,1,2,2,1,1,2,1,1,1,2,2,2,1,1,2,2,2,2,1,1,1,1,3,1,2,1,1,2,1,1,1,1,1,2,1,1,1,2,2,2,1,1,1,1,2,1,1,1,1,1,1,1,1,2,2,2,1,1,2,1,1,2,1,2,2,2,1,1,1,2,2,1,1,1,1,2,2,2,1,2,2,2,1,2,1,1,1,1,2,1,1,2,1,1,3,2,1,2,1,1,2,2,1,1,1,3,1,2,1,1,1,1,3,2,1,1,3,3,2,2,2,1,3,2,2,1,1,1,2,2,2,1,2,1,2,2,1,1,1,1,1,2,1,2,2,2,1,1,1,3,1,2,1,1,2,1,1,1,2,1,1,2,2,1,1,2,2,2,1,1,2,1,1,1,2,1,1,1,2,2,1,1,2,3,2,2,1,2,3,3,1,1,3,2,2,1,2,1,2,1,1,2,1,2,1,2,2,2,1,1,1,1,1,1,1,1,2,2,2,2,1,2,1,2,2,1,1,2,2,2,2,2,1,3,2,1,1,1,2,1,2,1,1,2,1,3,1,1,1,1,1,1,2,2,1,1,2,1,1,1,2,1,2,2,3,1,1,1,2,1,1,1,2,1,1,2,2,2,1,1,1,2,1,2,1,1,1,2,1,2,1,1,1,3,2,1,1,2,1,1,1,2,1,1,1,1,1,1,2,1,2,2,2,2,1,1,2,3,1,1,2,2,2,1,1,1,1,1,1,1,1,1,1,1,1,1,2,2,1,1,2,1,2,2,2,1,1,1,1,2,2,2,2,1,1,1,2,1,1,1,1,2,1,1,3,1,1,3,1,2,2,3,1,1,1,1,2,2,2,1,1,1,2,2,1,1,2,3,1,3,1,2,2,2,1,1,1,2,2,1,2,1,2,1,1,1,2,3,2,2,2,1,2,3,1,1,1,1,1,1,1,2,1,1,3,2,1,2,2,2,2,1,1,2,2,2,1,2,2,1,1,1,3,2,2,2,1,2,2,2,1,1,1,2,1,1,1,1,1,1,1,1,1,2,1,1,1,1,1,1,3,2,2,2,2,1,2,2,1,2,1,2,1,2,1,1,1,2,1,2,1,1,1,1,3,2,2,2,1,2,3,1,1,2,2,2,1,3,2,1,1,1,2,2,1,2,1,1,1,2,1,2,1,2,3,1,1,2,1,1,1,2,1,1,1,1,1,2,1,1,3,2,1,1,1,1,1,1,2,1,2,1,2,2,2,1,3,1,1,2,1,1,2,1,1,1,1,1,2,1,2,1,1,1,1,2,2,1,3,1,2,1,1,2,2,1,2,2,2,2,1,2,1,2,2,1,1,2,1,2,1,1,2,2,1,1,1,1,3,2,2,1,2,1,3,2,2,1,1,2,1,2,2,1,1,2,2,2,2,1,2,2,1,1,1,3,1,2,1,3,2,1,1,1,1,2,1,1,1,2,1,1,1,2,2,1,2,1,3,1,1,1,2,3,1,1,1,2,3,1,1,2,2,2,1,2,1,2,1,1,1,1,1,2,1,1,2,1,1,2,1,2,1,3,1,1,1,1,1,2,2,2,1,2,2,1,2,2,1,1,1,1,1,2,2,1,1,1,2,2,1,2,3,1,2,1,1,1,2,1,1,1,1,2,1,1,1,1,1,1,1,2,1,1,3,2,1,1,2,2,1,2,1,3,2,1,1,1,1,2,2,2,1,2,1,2,1,2,1,3,1,2,1,2,2,1,1,3,2,1,1,1,1,1,2,1,1,1,1,149.15791
1,1,1,2,1,2,2,1,1,1,2,1,2,1,2,2,1,2,1,1,1,2,1,1,1,3,1,1,2,1,1,1,2,1,1,1,1,1,1,2,3,2,1,1,1,2,2,1,2,1,2,3,1,1,1,2,2,2,1,1,1,2,2,1,1,2,2,1,2,3,1,2,1,1,1,2,1,3,1,2,1,2,1,1,2,1,1,3,3,1,1,2,1,1,1,1,2,2,1,1,1,1,2,1,2,1,2,2,2,2,2,1,1,2,2,1,1,2,2,1,1,1,1,1,2,2,1,1,2,2,1,1,1,1,1,1,1,2,2,2,2,1,2,1,1,3,1,1,1,1,1,2,3,1,1,1,1,1,2,2,1,2,1,1,1,1,1,1,1,2,2,2,1,1,1,1,2,2,1,1,2,2,1,2,1,3,2,1,1,2,1,1,2,2,2,1,2,1,1,2,1,3,1,1,2,3,2,2,1,1,1,1,3,2,2,1,1,2,2,1,2,1,2,1,1,1,3,1,1,2,1,1,1,2,2,1,1,1,1,2,1,1,2,1,2,1,3,2,1,2,2,1,1,1,1,1,1,1,3,2,2,2,1,2,2,3,2,2,3,1,3,2,1,1,1,2,2,2,1,2,1,2,1,1,2,1,1,2,1,2,1,1,1,2,1,2,2,2,1,1,3,1,3,2,1,2,3,2,1,1,1,1,1,1,1,1,1,1,2,1,2,1,1,1,2,2,2,1,2,2,1,1,2,1,1,2,2,1,2,1,1,1,1,3,1,2,1,2,1,1,1,2,2,1,2,1,1,1,1,2,3,2,2,2,1,2,1,2,2,1,1,1,1,2,3,2,1,1,1,1,2,2,1,1,2,2,3,2,2,1,2,1,1,2,1,1,1,2,2,1,1,1,2,2,1,1,1,1,1,1,1,3,1,1,1,1,3,2,1,2,2,1,1,3,1,1,2,2,1,1,2,1,1,1,2,3,1,1,2,3,1,1,1,1,1,2,1,1,2,1,1,1,2,1,3,2,1,1,1,3,2,1,2,1,1,2,1,1,3,1,2,1,1,1,2,2,3,2,1,1,1,2,2,1,2,2,1,1,2,2,2,1,1,1,1,2,1,1,1,1,1,1,2,2,2,1,1,1,1,1,1,1,2,3,2,1,1,2,1,2,2,1,1,2,1,2,2,1,3,2,1,1,2,2,1,2,2,2,1,1,1,2,1,2,2,1,2,1,1,1,1,1,2,2,1,1,3,2,3,2,2,1,1,1,2,3,3,1,1,1,2,1,1,1,1,2,2,2,1,1,1,1,2,1,3,2,2,1,2,1,1,2,1,2,1,2,1,1,2,2,2,1,1,3,1,1,1,2,2,1,1,2,1,1,3,2,2,2,2,1,2,2,1,1,2,1,1,1,1,2,1,1,1,2,1,2,1,1,1,1,1,2,1,2,2,1,2,1,2,1,1,2,2,1,1,2,1,2,2,2,1,3,1,1,1,1,1,1,1,3,1,1,2,2,1,1,2,1,2,2,2,2,3,1,1,1,2,2,1,2,1,2,1,3,2,1,1,1,1,1,1,1,1,2,1,2,2,1,2,1,1,2,1,1,2,1,2,1,1,2,1,1,1,1,3,2,1,1,2,2,2,1,2,1,2,1,2,1,1,3,2,2,1,3,3,1,1,1,1,3,2,1,1,2,2,1,1,1,1,1,1,1,2,2,2,1,3,1,1,1,1,1,1,2,1,1,2,1,1,1,1,2,1,1,3,1,2,2,1,3,2,2,1,1,1,3,1,1,2,1,2,2,3,3,2,1,1,2,2,2,1,3,1,1,2,2,1,1,1,1,1,2,3,2,2,1,1,3,1,1,1,1,2,3,1,1,2,2,1,1,2,1,2,2,1,2,2,1,1,3,1,1,3,2,1,1,1,1,2,1,2,1,2,1,1,2,1,1,2,1,1,2,3,1,1,1,1,1,1,2,1,1,1,1,2,2,2,2,3,1,2,1,1,1,2,1,2,3,1,2,1,1,3,1,2,1,2,2,2,1,3,1,2,1,2,1,1,3,2,1,2,1,2,1,2,3,3,2,1,1,2,2,2,1,1,3,1,1,3,1,1,1,2,2,1,1,1,1,1,1,3,1,2,2,1,1,1,1,1,1,1,1,1,3,1,1,3,2,2,1,1,1,2,1,1,2,1,2,1,2,2,1,1,1,2,2,2,3,1,2,2,2,1,1,2,149.641102
1,1,1,1,2,1,1,1,2,1,2,1,2,1,1,1,1,1,3,1,1,2,1,1,1,2,1,2,1,1,1,1,1,2,1,2,1,2,1,2,2,2,1,1,2,3,1,1,1,1,2,1,2,1,1,1,2,1,3,2,2,2,2,1,1,1,1,1,2,1,1,1,1,2,1,1,1,2,1,1,2,1,1,2,1,3,1,1,1,2,1,1,1,1,2,2,2,2,2,1,2,1,2,1,1,2,2,3,3,1,1,2,3,2,1,1,1,2,1,2,1,1,1,1,1,1,2,2,3,1,1,1,1,1,1,1,1,1,1,1,3,1,1,1,1,1,1,1,3,2,2,2,1,2,2,1,2,2,1,1,2,2,1,2,2,2,2,1,2,2,1,1,2,1,1,2,1,1,1,1,1,2,1,2,1,2,1,1,1,1,1,3,2,2,2,1,2,2,1,1,1,1,1,3,1,2,1,1,2,1,1,2,2,1,1,2,1,1,2,1,2,1,1,1,2,1,1,1,2,1,1,1,2,1,1,1,1,1,2,2,1,2,3,1,1,3,2,1,1,2,1,2,2,2,1,1,1,1,1,1,2,1,3,3,1,1,2,1,1,1,1,1,2,1,1,1,1,1,1,1,1,3,1,2,1,1,2,3,1,2,1,1,1,3,2,1,1,1,1,2,2,3,1,2,2,1,2,2,1,1,3,1,2,1,1,1,1,1,2,2,1,1,1,2,2,3,3,1,2,1,2,1,1,2,1,2,1,2,1,1,1,1,1,2,3,2,3,2,1,1,1,1,1,1,2,2,1,2,2,2,2,1,1,2,1,1,1,1,1,1,2,2,1,1,1,2,1,2,1,1,2,2,2,1,1,2,1,2,2,2,1,2,2,1,2,1,1,3,1,2,1,1,1,1,1,2,1,2,1,2,3,1,2,1,1,3,3,2,2,1,2,1,1,2,2,1,2,2,1,1,2,1,2,1,1,1,1,1,3,2,2,1,2,3,1,2,1,2,1,2,2,2,1,1,1,2,2,1,2,2,1,2,1,2,2,1,2,1,1,1,2,1,2,2,2,1,2,2,1,1,2,2,1,1,1,2,3,1,2,2,1,1,1,1,1,2,1,1,1,2,2,1,1,1,1,2,1,1,3,2,1,1,1,1,1,1,2,2,1,2,1,2,1,3,2,1,1,2,2,2,2,2,1,1,1,1,1,1,2,2,1,2,1,2,1,1,1,2,2,3,2,1,2,2,2,2,1,2,1,2,1,2,1,1,1,3,1,1,1,1,2,1,1,2,1,1,2,1,3,1,2,1,1,2,2,2,3,1,2,1,1,2,1,2,2,2,2,2,1,1,1,1,1,1,1,3,2,3,1,1,2,1,1,2,2,1,1,2,1,2,2,1,1,1,1,1,1,2,1,2,2,2,2,2,1,1,2,1,1,1,2,1,1,2,2,2,2,1,2,2,3,1,1,1,2,2,2,1,1,1,2,1,1,1,1,2,2,2,1,2,2,2,1,2,1,1,2,2,1,3,1,2,2,1,1,3,1,1,2,1,1,2,1,1,2,1,1,2,1,1,1,3,1,1,1,1,1,2,2,2,1,1,1,3,1,2,3,1,1,1,1,2,1,1,1,1,1,1,2,1,1,1,1,1,1,2,1,1,1,1,2,2,1,2,1,1,1,1,1,2,3,2,3,1,2,2,1,2,1,1,2,1,3,1,1,3,1,2,1,1,2,1,1,3,2,1,1,2,2,1,1,1,1,1,2,1,2,2,2,2,2,3,2,1,2,2,1,2,1,1,2,1,2,1,2,2,1,1,1,1,1,3,1,2,2,1,1,1,1,1,1,2,1,1,1,2,1,2,2,1,2,1,2,1,2,2,1,1,2,2,3,2,1,3,1,1,2,1,2,2,1,1,1,1,1,2,2,2,1,1,2,1,1,3,1,1,1,2,1,2,1,2,1,1,2,2,2,2,1,2,1,1,2,1,1,1,1,2,2,2,1,2,2,2,2,2,1,3,1,1,1,1,1,2,2,2,3,1,1,1,3,1,1,1,1,1,2,1,2,1,2,3,1,1,1,1,2,1,1,2,1,2,1,2,1,1,1,2,1,2,1,1,1,2,2,1,1,1,1,1,1,1,3,1,2,1,1,1,1,1,3,1,1,1,2,1,2,2,1,2,1,1,1,1,2,1,2,1,1,2,2,1,2,1,1,1,2,1,1,1,1,2,1,1,3,150.12332
2,2,1,1,1,1,2,2,2,1,1,1,1,1,2,1,1,1,1,1,1,1,1,2,1,1,1,1,2,2,2,3,2,2,1,2,2,1,1,1,2,1,2,2,2,1,2,1,1,2,2,2,1,1,2,1,1,1,2,1,1,3,1,1,1,1,1,1,2,2,1,3,2,2,2,2,2,1,1,1,1,1,1,1,1,2,1,1,1,2,2,1,1,1,3,2,2,1,2,1,1,1,1,2,2,2,2,1,2,2,3,2,2,2,2,2,2,2,1,2,1,1,1,2,1,1,1,2,2,2,1,2,1,1,1,2,2,2,2,3,2,2,1,1,2,1,1,1,3,3,2,1,3,1,3,1,2,2,1,2,2,1,3,2,1,2,1,1,1,2,2,1,1,1,1,2,1,1,1,2,2,3,1,1,1,1,2,2,1,1,1,1,2,2,2,2,1,2,2,1,1,1,1,2,2,2,1,1,1,1,1,2,2,2,3,1,2,2,2,2,1,2,1,2,1,1,2,1,1,2,3,1,2,2,1,1,1,1,1,1,2,1,1,1,2,2,1,1,1,1,2,1,2,1,2,2,2,1,3,2,2,1,1,1,2,2,1,1,1,1,2,1,1,2,1,1,2,1,1,1,1,2,1,1,1,2,1,2,1,1,2,2,1,1,1,3,1,2,2,1,2,1,2,1,1,3,1,3,2,2,2,1,1,1,1,1,1,1,2,1,1,1,2,2,3,2,2,1,1,2,1,1,1,2,1,3,1,1,2,1,1,1,1,1,1,2,1,2,3,1,1,2,2,1,3,2,2,2,1,2,1,1,2,1,1,1,1,2,1,1,2,2,1,2,1,1,1,2,2,1,2,2,1,1,1,2,1,1,1,2,1,3,1,1,2,1,2,2,2,2,1,1,2,1,3,1,1,2,2,1,1,1,1,1,1,1,1,2,1,2,2,2,1,1,1,1,2,1,1,2,1,2,1,1,3,2,1,1,1,3,3,1,2,1,1,1,2,2,1,2,1,2,2,1,2,2,2,1,1,1,1,2,1,1,1,2,1,1,2,2,3,1,1,1,1,2,2,1,1,1,2,1,1,2,2,1,2,2,2,1,1,1,1,1,2,2,1,1,1,1,1,1,2,1,2,2,1,1,2,3,1,1,2,2,1,2,2,2,1,1,2,1,1,1,3,1,2,2,2,1,1,1,2,1,1,1,2,1,1,1,1,3,1,2,1,1,1,3,3,1,2,1,2,1,1,1,1,1,3,2,3,2,2,1,1,1,1,1,1,2,1,1,2,2,1,1,1,1,1,2,1,2,1,2,1,2,2,2,2,2,1,1,1,1,1,2,1,3,1,1,3,1,2,1,1,2,1,2,2,2,2,1,2,1,2,1,1,2,1,1,2,3,1,2,2,1,2,3,2,2,2,1,3,2,1,3,3,1,1,2,1,1,1,2,1,1,1,2,3,2,2,1,1,1,1,1,2,1,2,1,1,2,1,1,2,2,1,3,2,1,1,2,2,1,2,1,3,1,2,2,1,2,2,2,1,2,2,1,2,1,1,1,2,2,1,1,2,2,1,1,1,2,2,2,1,2,2,1,1,1,1,1,1,2,2,1,1,2,1,2,2,2,1,2,2,1,1,2,1,1,2,1,1,1,2,1,1,2,1,1,1,1,2,2,2,1,1,2,1,2,1,1,2,1,2,1,2,1,1,1,2,1,3,1,2,3,1,1,2,1,1,2,1,2,1,1,2,1,2,2,1,1,1,2,1,1,1,1,1,2,3,2,3,1,2,3,1,1,1,1,1,1,2,1,1,1,2,1,1,1,1,2,1,1,3,1,2,2,2,1,1,1,1,2,1,1,1,2,1,1,3,1,1,1,1,3,1,2,1,1,1,2,1,1,1,3,1,2,1,2,1,1,2,1,1,2,2,1,1,1,1,2,1,1,3,3,1,1,3,3,1,2,2,1,1,2,1,1,2,1,2,3,1,1,1,2,1,2,2,1,1,2,3,2,2,3,2,2,2,1,1,1,2,2,1,1,1,1,1,1,2,1,1,1,1,1,2,1,2,2,2,2,2,1,1,2,1,1,2,1,2,1,2,1,2,2,2,2,3,1,1,1,1,1,1,2,1,1,1,2,3,1,1,2,1,2,2,1,2,2,2,1,1,2,2,1,1,1,3,1,1,1,1,1,3,1,2,1,1,3,3,1,1,1,2,1,1,1,1,1,1,2,1,1,1,0.7017
2,2,2,3,2,1,1,2,2,2,1,1,2,1,1,2,1,1,2,1,1,1,1,1,2,1,1,1,3,1,1,2,2,1,1,1,1,1,1,2,1,2,2,2,2,2,1,2,2,1,1,2,1,1,2,3,1,2,2,3,1,1,1,1,1,1,2,1,1,2,3,1,2,1,1,1,1,1,2,1,1,1,1,1,2,2,1,2,1,1,1,2,1,1,1,1,2,3,1,1,1,2,2,1,2,2,2,2,2,1,1,1,1,1,1,1,2,2,2,2,1,1,1,2,1,1,2,1,2,2,1,1,2,1,2,1,2,1,1,3,1,1,1,1,2,1,1,1,3,1,1,2,2,1,1,2,3,1,3,1,2,1,2,2,1,2,1,1,1,1,2,2,2,1,1,1,1,1,3,1,2,2,1,1,1,2,1,2,1,1,1,1,2,1,1,1,2,3,1,2,1,2,1,2,2,2,2,1,1,1,1,1,2,2,1,1,1,1,1,1,2,2,3,1,2,2,2,2,2,2,1,1,2,1,1,1,3,1,1,1,2,2,2,1,1,2,1,2,1,2,3,1,1,1,1,1,1,3,3,1,1,1,3,1,2,3,2,1,2,1,2,1,1,2,1,1,2,1,2,1,2,2,2,2,2,2,1,2,1,1,2,3,2,2,2,1,1,2,1,2,2,1,1,3,2,1,2,1,1,2,2,1,2,1,1,2,1,2,2,1,1,2,1,1,2,2,2,2,2,1,2,1,2,1,1,1,2,1,2,1,1,1,1,2,2,1,1,2,2,3,1,2,1,2,2,2,1,1,1,1,2,1,1,1,2,1,1,2,1,1,2,2,2,3,3,3,1,2,1,1,2,1,1,1,1,1,1,1,1,2,1,1,1,2,1,1,1,3,1,1,1,1,2,2,2,2,1,1,2,3,1,1,1,1,1,2,1,1,1,1,2,2,1,1,2,1,2,1,1,1,2,1,1,1,1,2,1,2,1,2,1,1,1,1,1,2,1,2,2,1,1,2,2,2,2,2,1,1,1,2,1,2,1,2,1,1,2,1,2,1,1,2,1,2,1,1,2,2,2,1,1,1,1,1,1,1,1,2,2,1,2,1,1,2,1,3,1,1,1,3,2,1,2,3,1,2,1,2,1,1,1,1,1,1,2,1,2,2,1,1,2,1,1,2,1,1,2,1,1,1,3,2,2,1,3,1,2,1,1,1,1,1,3,3,2,1,1,2,2,1,2,1,1,2,1,1,2,1,2,2,3,1,1,1,2,2,3,1,2,1,3,2,2,1,1,1,1,2,2,1,1,1,1,2,1,1,1,1,1,1,1,2,2,2,2,2,1,2,1,2,1,1,1,1,1,2,2,1,2,1,1,2,1,2,1,1,1,1,2,3,1,2,2,1,2,2,2,2,2,3,1,1,2,2,2,2,1,1,1,3,1,1,2,1,1,1,1,1,1,2,1,1,1,1,2,2,1,2,1,3,2,2,2,2,3,1,2,2,1,1,1,3,2,1,1,2,2,2,2,1,2,1,1,1,1,1,1,3,2,1,1,1,2,2,2,1,3,2,2,2,1,1,2,1,1,1,1,1,1,2,1,2,1,2,2,1,3,2,3,1,1,3,1,1,2,2,2,1,2,2,1,1,1,2,2,1,1,1,2,3,1,1,1,1,1,2,2,3,2,1,2,1,1,1,1,2,1,1,1,2,1,2,2,1,2,1,1,2,2,1,1,3,1,1,1,1,1,2,1,1,1,2,2,2,1,1,2,2,1,1,1,3,1,1,1,1,1,1,3,3,1,1,2,1,1,1,2,2,1,2,2,1,3,1,2,2,1,2,2,1,1,1,3,1,2,2,1,2,1,2,1,1,2,2,1,2,1,3,1,1,2,1,3,1,1,1,2,1,2,1,2,2,1,2,1,1,2,2,1,1,2,2,2,2,3,1,1,2,2,1,1,1,2,2,3,2,2,3,1,1,2,2,1,1,2,1,2,2,2,1,2,1,3,1,2,1,1,1,2,3,2,1,2,1,3,2,1,2,1,1,2,1,1,1,1,2,2,1,2,1,1,1,1,1,1,1,1,1,2,2,1,2,1,2,2,2,3,2,2,3,1,1,1,1,2,2,1,1,3,1,3,2,3,1,2,2,1,1,1,2,1,1,1,2,2,1,2,2,2,1,1,1,1,1,2,1,2,3,1,2,1,1,1,1,1,1,3,2,1,1,1,2,1,2,1,-0.454547
2,1,2,1,2,1,1,1,1,2,1,2,1,1,3,2,1,1,1,2,2,1,1,2,2,2,2,2,1,2,1,1,1,2,2,1,2,1,2,2,2,1,2,2,2,2,2,1,1,3,1,3,1,3,1,1,1,2,1,1,2,2,1,3,1,1,3,1,1,1,2,1,2,3,1,3,1,1,1,3,2,1,1,1,1,3,1,2,2,1,2,1,1,1,1,3,1,3,1,1,2,1,1,1,3,2,1,1,2,1,2,1,1,2,2,1,1,1,1,1,1,1,1,1,1,1,1,1,1,1,1,3,1,1,1,1,1,2,1,1,1,3,2,1,1,3,3,1,1,2,3,1,2,1,1,1,1,1,1,2,2,1,1,2,1,2,1,1,2,3,2,1,1,1,1,1,1,3,2,1,2,2,2,2,1,1,2,2,2,2,2,1,1,2,2,1,2,2,2,2,1,1,1,1,1,2,1,3,2,3,1,2,1,1,2,1,2,1,2,1,1,1,2,2,1,2,2,2,1,2,1,1,1,1,1,1,2,1,2,2,2,2,1,1,2,1,1,1,1,1,2,2,1,2,2,2,1,1,1,2,1,1,1,2,1,1,1,2,1,1,2,1,1,2,2,2,2,1,1,2,2,2,2,1,1,2,1,1,2,1,1,1,3,3,1,2,1,1,2,1,2,2,1,2,2,2,2,1,1,1,1,1,2,2,1,1,2,2,1,1,1,1,1,1,2,1,2,1,1,1,1,1,2,3,1,2,1,1,2,1,2,2,1,1,1,1,1,1,1,1,1,2,1,1,2,1,1,2,2,1,1,1,1,1,1,1,1,2,1,1,2,1,1,1,2,1,1,2,1,1,2,1,1,1,1,1,3,1,1,1,1,3,1,3,1,2,1,1,1,1,2,1,1,1,1,1,2,2,2,1,1,2,1,2,3,2,1,2,1,2,1,1,2,2,1,1,3,2,2,3,1,1,1,2,2,3,2,1,3,2,2,1,1,2,1,2,1,1,2,1,1,1,3,1,2,1,3,1,1,1,1,1,1,2,2,1,2,1,2,1,1,1,1,1,2,2,2,1,1,1,1,2,2,1,2,2,1,1,2,1,1,2,2,2,1,2,1,3,2,2,1,2,2,2,1,1,2,1,1,1,2,1,3,2,2,1,1,2,1,2,2,2,1,1,1,1,1,1,3,2,2,2,1,1,2,2,1,1,2,1,1,1,1,3,1,1,1,1,3,2,1,2,1,1,1,3,1,1,1,3,1,2,1,2,1,1,1,1,2,2,2,1,2,2,1,2,1,2,1,1,3,1,1,2,1,1,1,2,1,2,1,1,1,1,1,1,2,1,1,1,1,1,2,1,1,1,2,1,2,1,1,2,2,1,2,1,1,2,1,2,1,1,2,1,1,2,2,1,1,1,1,3,2,1,2,2,1,3,2,1,1,1,1,2,1,1,3,1,1,2,2,1,2,1,2,2,2,2,2,2,1,1,3,1,2,3,1,1,1,3,1,1,1,1,1,1,2,3,1,1,2,1,2,2,2,1,2,1,1,1,1,1,2,2,1,1,1,1,2,1,2,3,3,1,1,2,3,2,1,2,2,1,2,1,1,1,3,2,1,1,1,1,1,2,1,1,1,1,1,2,2,2,1,1,1,2,2,1,2,1,2,1,2,2,1,1,2,1,2,1,2,1,3,1,1,2,2,2,1,2,1,1,2,1,3,3,1,2,2,2,1,2,1,1,2,3,2,1,2,1,2,1,1,1,1,1,1,2,1,1,1,3,1,1,1,2,1,1,2,1,1,1,1,2,3,2,2,2,1,1,1,2,1,2,2,1,1,1,1,1,2,1,1,1,1,2,1,1,1,1,2,2,2,2,2,1,3,1,2,1,2,1,3,1,1,2,2,1,1,1,1,2,2,2,1,1,1,1,2,1,2,2,3,1,2,2,2,1,1,2,1,3,1,2,1,2,1,1,2,1,1,1,1,3,2,1,1,2,3,3,1,1,2,2,1,1,1,1,1,2,1,1,2,1,1,2,1,2,1,1,2,1,3,1,3,1,2,1,2,1,1,1,3,1,1,1,1,1,1,1,1,2,2,1,1,2,3,2,1,1,1,1,2,1,2,1,1,2,2,2,3,1,1,1,1,1,2,1,2,2,2,1,3,2,2,1,1,1,2,1,2,2,2,1,2,1,2,1,1,2,1,1,1,2,1,1,2,3,1,2,2,1,1,3,2,0.778778
2,2,1,2,2,1,2,1,2,2,2,3,1,2,3,2,1,1,2,2,1,1,1,2,1,2,1,1,1,2,1,1,1,2,2,1,2,2,1,2,1,1,2,2,1,1,2,1,1,1,2,2,1,1,1,1,2,1,2,3,2,3,2,1,1,2,1,1,1,1,1,1,2,2,1,1,1,1,1,1,1,2,1,1,2,2,1,2,1,1,2,1,1,2,3,1,1,1,2,1,2,1,2,1,2,2,1,3,1,1,1,1,1,1,1,1,1,1,1,1,3,1,3,1,2,1,1,1,2,1,3,2,1,1,1,1,1,1,1,1,1,2,1,1,2,1,1,2,1,2,2,2,3,1,1,1,1,1,2,1,1,1,1,1,2,1,2,1,2,2,1,1,1,1,1,2,2,2,1,1,2,2,1,2,1,1,2,1,1,2,1,1,2,3,2,2,2,2,2,1,1,1,1,1,2,1,1,2,1,1,2,3,1,1,3,1,1,1,1,1,1,3,2,2,1,1,2,1,2,2,3,2,2,1,1,1,2,2,1,1,1,2,2,2,1,1,2,3,1,2,1,1,1,2,2,1,1,3,1,2,2,1,1,1,2,2,2,3,2,1,1,2,1,2,1,1,1,1,1,2,1,2,1,1,2,2,2,1,1,2,2,2,1,2,1,2,1,1,2,1,1,1,1,2,2,2,3,1,1,1,1,2,1,1,2,2,1,1,2,1,2,1,1,1,3,3,2,1,2,2,2,1,1,2,1,1,1,2,2,1,1,1,2,1,2,1,2,2,1,1,1,1,1,1,2,1,2,1,1,1,3,1,2,1,2,1,1,2,2,1,1,1,2,3,2,2,1,2,2,1,2,1,1,1,1,1,2,2,2,2,2,1,1,2,1,2,2,2,3,2,2,1,1,1,2,1,1,2,2,2,1,3,3,1,1,2,1,1,1,2,2,1,1,2,1,2,2,3,1,2,1,1,2,2,3,1,2,1,1,2,1,1,1,3,1,1,1,2,2,1,1,2,3,1,2,3,1,2,1,1,1,1,1,1,2,1,2,1,1,1,2,3,1,1,1,2,1,1,1,1,3,2,1,2,2,1,1,1,2,1,1,2,1,2,1,2,2,2,2,2,2,1,1,2,1,1,1,2,2,2,1,2,2,1,2,1,1,2,2,2,1,1,1,1,1,1,1,1,2,1,1,1,1,3,2,1,1,1,1,2,1,1,2,1,1,1,1,2,2,2,3,2,2,1,2,1,2,2,2,1,1,2,1,1,2,1,1,2,2,1,3,2,1,1,1,2,3,1,1,1,1,1,1,1,1,1,1,1,1,2,1,2,1,1,2,3,1,2,1,3,2,1,1,1,1,1,2,1,2,1,1,2,1,1,1,1,1,2,1,1,2,1,2,1,2,3,1,2,1,1,2,2,2,1,1,2,2,3,1,2,2,2,1,2,2,2,1,2,3,1,1,1,2,1,2,1,1,1,1,1,1,1,1,1,1,1,1,1,1,2,1,3,1,2,1,2,1,2,2,1,1,3,2,1,2,2,1,2,2,1,2,1,1,2,3,1,2,1,2,1,1,2,1,2,2,2,2,1,1,1,1,2,1,3,1,1,1,2,3,1,1,2,1,2,2,1,2,2,2,1,2,1,1,1,1,2,1,1,1,2,1,2,1,3,1,2,1,1,1,2,2,1,3,1,1,2,1,2,1,2,1,1,1,1,1,1,1,1,1,1,1,2,1,2,2,1,1,2,1,1,2,3,2,2,2,1,1,2,2,1,1,2,3,1,2,1,1,1,2,1,1,1,1,1,2,1,2,2,1,1,2,2,1,2,3,2,2,2,3,2,1,2,1,2,1,1,2,1,2,1,2,1,2,3,1,3,1,2,3,1,1,1,2,1,2,2,2,1,2,1,2,3,1,1,1,1,2,1,1,2,1,1,1,2,2,1,2,2,1,1,1,2,1,2,2,1,2,2,1,3,2,1,1,1,2,1,1,2,1,1,2,1,1,1,1,3,2,1,2,2,2,2,2,2,2,1,2,2,1,2,1,1,1,1,1,1,2,2,1,2,1,1,1,1,1,2,1,1,2,3,2,2,2,2,1,1,2,3,1,1,1,1,1,1,2,2,1,1,1,1,1,2,1,2,1,3,1,1,1,2,1,1,2,1,1,1,2,1,3,2,1,2,1,1,1,1,3,1,1,2,2,1,1,1,1,1,2,2,1,1,1,3,2,1,1,-0.139209
2,2,2,3,2,1,2,2,1,1,1,1,1,2,2,1,1,1,2,2,1,3,1,1,1,3,1,1,3,2,2,2,1,1,2,1,1,1,2,1,2,1,1,2,2,3,2,2,1,1,1,1,1,2,1,1,3,2,3,1,2,2,1,2,1,2,1,1,3,3,1,1,1,1,1,2,1,2,1,1,2,1,2,1,2,3,1,2,1,2,2,1,1,1,2,2,3,2,1,1,2,1,1,1,2,2,3,2,2,1,1,2,1,1,1,2,2,2,1,1,1,1,1,1,1,2,1,1,2,3,1,1,1,1,2,1,3,2,1,3,3,2,1,1,2,1,1,1,1,2,2,1,2,1,2,1,1,1,2,3,2,2,2,2,3,2,1,2,1,2,1,2,2,2,1,1,1,1,1,1,1,1,2,1,2,1,3,1,1,3,1,2,2,2,1,1,1,1,1,1,2,1,1,1,1,1,2,1,2,2,1,1,1,1,3,1,1,1,1,1,1,1,1,2,1,2,2,1,1,1,2,2,2,1,1,1,2,2,1,3,1,1,2,2,2,3,2,1,1,2,1,1,2,2,2,1,1,2,1,1,2,2,2,1,1,1,1,1,1,1,2,1,1,2,2,2,1,1,1,1,1,2,1,3,2,2,1,2,2,2,2,1,1,1,1,2,1,2,1,2,2,1,2,3,1,1,3,2,1,1,2,3,1,1,1,1,2,1,2,2,2,2,1,2,1,2,2,1,2,1,2,1,1,3,2,2,1,1,2,1,3,1,2,2,2,2,1,2,1,1,1,2,2,1,2,1,1,1,2,2,2,1,2,1,1,1,1,1,2,1,2,1,1,2,2,3,2,1,1,2,2,1,2,1,1,2,2,1,1,2,1,2,1,1,1,2,1,2,1,1,2,2,1,2,1,1,2,2,1,2,1,1,1,2,2,2,3,1,1,2,1,1,2,2,2,1,3,1,2,3,3,1,1,2,2,2,1,2,2,1,1,1,2,1,1,1,3,2,1,1,1,2,1,1,3,2,2,1,2,2,1,2,2,2,2,1,1,1,2,3,2,2,2,1,2,2,2,2,2,1,2,1,1,1,2,1,2,1,1,1,1,2,2,2,2,2,1,2,1,2,1,1,1,1,2,1,1,2,1,2,1,1,2,1,1,1,1,1,1,2,2,2,1,3,2,3,2,1,1,1,1,3,1,1,1,1,1,1,1,3,1,2,2,2,1,1,2,3,2,1,3,1,2,2,1,2,1,1,1,1,2,2,1,1,1,2,1,1,1,1,2,1,1,1,1,2,3,2,1,2,2,1,1,2,2,2,2,1,1,1,1,2,1,3,1,2,2,1,2,2,3,1,2,1,1,3,2,1,2,2,1,3,1,1,2,2,2,1,2,2,2,1,2,1,1,2,3,2,1,1,3,1,2,2,1,1,1,1,2,2,2,1,2,1,1,1,1,1,1,1,1,2,1,2,3,1,3,2,1,2,1,2,1,1,1,3,1,1,1,2,2,2,1,2,1,2,1,2,2,1,1,2,2,2,2,2,1,2,2,2,2,1,1,2,1,1,1,2,3,1,1,2,2,2,2,1,1,1,1,1,2,1,1,1,2,2,1,2,1,1,1,1,1,2,1,1,1,1,1,2,2,1,2,1,2,1,1,1,3,2,1,1,1,3,1,1,1,1,2,2,1,1,1,2,2,1,2,2,1,2,1,1,2,2,2,2,2,2,2,1,1,1,1,2,1,2,1,2,1,2,1,1,3,1,1,1,2,2,1,1,1,1,1,1,1,1,1,1,2,1,3,1,1,1,2,1,1,1,2,1,1,1,1,1,2,2,2,1,1,2,2,1,1,1,1,2,1,2,2,1,1,2,1,1,2,1,1,3,2,1,3,2,1,1,2,2,2,2,2,1,1,2,1,1,1,2,1,1,2,2,1,2,2,1,3,3,1,2,2,1,2,2,2,2,2,2,2,3,2,1,2,2,2,1,1,1,3,1,1,1,1,2,2,1,1,3,2,1,2,2,1,1,1,2,2,1,2,1,1,1,1,2,2,1,1,1,2,2,1,2,1,1,2,1,1,1,2,2,1,3,2,1,2,1,1,1,2,1,2,2,1,1,1,1,2,3,2,1,1,1,1,1,2,2,2,2,1,1,1,2,2,2,2,2,3,2,1,2,2,1,2,2,1,1,3,2,3,2,1,2,1,1,1,1,1,2,3,1,1,1,1,1,1,3,1,0.643286
2,2,1,1,2,2,1,2,1,2,2,1,1,2,2,2,1,1,1,1,1,1,2,2,1,1,2,1,1,1,1,2,1,1,1,2,1,1,2,1,1,1,2,1,3,3,1,1,1,2,2,2,1,1,1,2,2,1,2,1,1,1,1,2,1,2,2,3,2,3,1,2,1,2,2,2,1,1,2,2,2,2,1,1,1,1,2,1,1,1,1,3,1,1,1,1,2,2,3,1,1,1,1,1,2,2,1,1,2,1,1,1,2,1,2,2,2,2,1,1,2,2,1,1,2,2,1,2,2,1,2,1,1,1,1,1,1,3,1,3,2,1,1,1,2,1,2,1,1,2,1,1,1,1,1,1,1,2,2,2,2,1,1,2,2,2,2,1,1,2,1,2,1,2,1,1,1,2,2,1,2,1,1,1,1,2,2,2,2,3,1,1,2,1,2,2,3,1,1,2,1,1,1,1,1,2,1,1,1,2,1,2,2,1,2,1,3,1,1,1,1,1,2,1,1,1,1,1,2,1,2,3,3,1,2,1,3,1,1,1,1,2,1,2,3,2,3,1,1,2,3,1,1,1,1,2,1,2,1,2,2,1,1,2,1,3,1,1,1,2,2,1,1,2,1,1,2,1,1,1,2,1,1,2,2,2,2,2,1,3,2,2,2,1,2,2,1,2,2,2,1,1,2,1,1,1,3,2,1,1,1,2,1,1,1,1,1,2,2,2,2,1,1,1,2,1,1,1,2,3,1,2,2,1,2,3,1,1,1,1,2,1,1,1,1,1,1,1,2,2,1,2,1,1,2,2,1,1,1,2,2,1,1,2,1,1,1,3,1,1,1,2,2,1,1,2,1,1,1,1,2,1,1,1,1,1,1,3,2,1,1,2,2,2,2,1,1,3,3,1,1,2,2,1,1,2,1,2,2,1,2,2,2,1,1,2,1,1,2,2,2,1,2,1,1,1,1,1,1,2,1,1,3,1,1,1,2,2,2,2,1,1,2,3,2,1,2,2,2,1,2,2,2,1,3,1,1,1,1,1,1,1,1,1,1,2,3,1,1,1,3,1,1,2,1,1,2,2,1,1,1,1,1,1,2,1,1,2,1,1,2,2,1,1,1,2,1,1,3,2,1,1,1,1,1,2,1,3,1,1,1,1,1,2,1,1,1,3,2,1,1,1,1,2,2,1,2,1,1,2,2,2,1,3,1,3,1,3,1,1,1,2,1,1,2,1,1,2,1,2,2,1,2,2,1,1,1,2,1,2,1,1,2,1,1,1,1,2,2,2,1,2,2,1,1,2,3,1,1,2,1,1,2,3,2,1,2,1,1,2,1,2,3,2,2,2,2,2,1,1,2,2,1,1,1,2,1,1,2,1,1,2,2,1,2,1,2,1,1,1,2,2,1,1,1,1,1,2,1,1,1,2,2,1,1,3,1,1,1,1,1,1,1,1,1,2,2,1,2,2,1,1,2,1,2,1,3,1,1,2,1,1,1,1,3,2,1,1,2,2,1,1,2,1,1,3,1,1,3,1,1,2,1,2,2,3,2,2,2,2,1,1,1,2,1,2,3,2,1,1,1,1,1,1,2,1,2,2,1,1,1,2,2,1,2,1,2,3,2,1,1,1,1,1,1,2,1,1,1,3,1,1,1,2,1,3,2,1,1,3,1,1,1,3,2,1,2,2,1,2,1,1,1,2,3,2,1,2,1,1,1,1,2,2,1,2,1,1,1,1,1,1,1,2,2,2,1,1,2,2,1,1,1,2,1,1,1,1,3,2,2,1,1,1,2,1,1,1,2,2,1,1,1,2,2,1,1,2,1,2,1,1,2,2,1,2,1,1,1,1,1,1,2,1,1,1,2,2,1,2,1,1,2,1,1,1,2,2,2,1,3,1,3,1,3,1,2,1,2,1,2,1,1,2,2,2,1,2,1,1,2,1,1,1,2,1,1,1,1,3,3,2,1,2,2,2,1,1,1,1,1,2,1,1,1,1,2,1,2,1,1,1,1,2,2,1,2,2,2,2,2,2,1,1,1,1,3,1,1,1,2,1,2,2,2,1,2,1,1,1,2,1,1,2,1,1,1,2,1,1,1,1,1,1,3,1,3,2,1,1,2,1,1,1,2,2,3,2,1,1,1,1,3,1,1,1,1,1,2,3,2,1,2,2,2,2,1,1,2,2,3,2,3,1,1,2,3,3,1,2,2,2,2,1,2,1,1,2,2,1,1,2,1,1,1,0.758226
2,2,2,1,1,1,2,1,1,1,3,2,1,1,2,1,2,2,2,1,1,1,2,2,1,1,2,1,3,2,1,2,1,1,1,2,1,2,2,1,1,2,2,2,3,1,1,2,1,1,3,1,1,1,1,2,2,1,1,3,2,2,2,3,1,2,1,3,1,2,1,1,1,1,1,1,1,1,3,1,2,1,1,1,1,2,2,1,1,1,1,2,2,1,2,2,1,1,3,2,1,2,1,1,3,1,1,2,2,1,1,2,2,1,2,1,1,1,1,1,1,1,1,2,3,1,1,1,2,2,2,3,3,1,1,1,1,1,2,2,1,2,1,1,2,3,2,1,2,1,1,1,1,1,1,2,2,1,1,3,2,1,1,1,2,1,1,1,1,1,3,2,1,1,1,2,1,2,1,1,2,3,2,2,1,3,2,1,2,2,1,1,2,2,2,1,3,1,2,3,1,1,1,1,2,2,1,1,2,2,1,2,2,1,3,2,1,2,1,1,1,2,2,2,1,1,2,2,1,2,2,3,3,1,1,2,1,2,1,2,3,1,2,3,3,1,1,2,1,2,2,2,2,2,2,2,1,1,2,1,2,2,3,3,2,1,2,1,1,1,1,1,2,1,2,1,3,1,1,1,1,3,1,1,2,2,2,1,1,3,1,1,1,2,1,2,3,1,1,2,1,1,1,1,2,2,1,1,2,1,1,2,1,1,1,2,1,2,2,1,1,2,1,3,2,2,1,1,2,1,2,2,2,2,2,1,2,1,2,2,2,2,1,1,1,1,2,2,1,1,2,2,1,2,1,2,1,2,1,1,2,1,1,1,2,1,1,2,1,3,2,1,1,1,1,2,1,2,2,1,2,1,1,2,1,2,2,1,1,1,1,2,1,2,1,1,2,2,2,1,2,2,1,2,1,3,1,1,1,2,2,1,1,1,1,2,2,1,1,1,2,1,1,2,2,1,3,1,3,2,2,2,2,1,3,3,1,1,1,3,1,2,1,1,1,1,1,2,1,1,1,2,2,3,2,3,1,1,2,2,1,2,1,1,2,1,2,1,1,2,3,2,1,2,2,1,1,2,2,1,1,2,1,1,2,1,1,2,1,2,3,2,1,2,2,1,2,1,1,3,1,2,2,2,2,2,2,1,1,1,1,2,2,1,1,1,1,1,2,1,1,1,2,1,1,1,2,1,1,2,3,3,2,2,2,2,2,2,1,1,2,1,1,3,3,1,2,2,2,3,3,2,1,3,2,1,1,1,2,2,2,1,1,2,2,2,1,2,1,2,1,1,2,2,1,3,1,1,2,1,1,2,2,1,1,1,2,1,1,1,1,2,1,2,1,1,2,2,2,1,1,1,1,2,1,1,3,2,3,1,1,1,2,2,2,2,1,1,2,2,2,1,2,1,1,3,1,2,1,2,1,1,3,1,1,2,1,2,1,2,2,1,1,1,1,1,2,1,1,3,1,1,1,2,1,1,2,1,2,2,1,3,1,1,1,2,2,1,1,1,3,2,1,1,1,1,1,1,2,1,1,1,1,1,2,1,1,1,1,1,1,1,2,2,1,3,2,1,1,1,1,1,2,1,2,3,2,1,1,1,1,2,1,2,3,1,2,1,1,1,1,3,1,1,1,2,2,1,1,1,2,2,1,1,1,2,2,1,1,1,1,1,1,2,1,2,3,1,1,3,1,1,1,2,1,2,2,1,2,1,1,1,1,1,1,2,1,2,1,2,1,1,2,2,1,1,1,2,2,1,1,1,1,1,2,1,1,3,1,1,1,2,1,2,3,2,1,2,1,1,1,1,2,2,1,1,1,1,1,2,1,2,1,2,2,2,2,2,3,1,2,2,1,2,2,1,1,3,1,1,2,2,1,2,1,1,1,3,1,1,1,2,2,2,1,2,2,1,2,1,1,1,2,2,1,2,1,1,2,1,1,1,1,2,3,2,1,1,3,1,2,1,2,1,1,1,1,2,1,1,1,2,1,1,1,1,1,3,2,2,2,2,1,1,2,1,1,2,1,2,1,1,2,1,3,1,1,1,1,2,2,2,2,1,1,1,2,1,2,1,2,2,1,1,2,2,1,2,2,1,1,1,3,1,2,1,2,1,2,1,1,1,1,1,2,1,2,1,1,1,1,1,1,3,2,2,2,1,2,1,2,2,1,1,1,3,1,2,1,1,1,1,1,1,2,1,1,1,1,3,1,1,1,1,1,2,2,2,1,1,1,2,1,1,1,-1.404332
1,3,2,2,1,2,2,1,2,1,3,2,1,1,1,2,1,1,1,2,2,1,2,3,1,1,1,1,1,1,1,1,2,1,1,2,2,1,1,3,1,2,3,1,1,3,3,1,1,1,2,2,1,1,2,1,1,1,2,1,3,3,2,2,2,1,1,1,1,2,1,1,2,1,1,1,1,1,2,1,2,1,2,1,1,2,2,1,1,2,2,2,1,2,2,2,1,1,1,1,1,1,1,1,3,1,1,2,1,1,2,1,2,2,1,2,2,2,2,1,1,1,2,2,1,1,1,1,2,2,1,2,2,1,1,1,2,1,1,2,2,2,2,2,1,3,2,1,1,2,3,2,3,1,1,2,2,1,2,2,1,3,1,2,1,2,2,1,3,1,2,2,1,1,1,1,1,1,1,1,2,1,1,3,1,2,1,1,1,2,1,2,1,2,1,1,3,1,1,1,1,1,2,2,2,1,1,1,1,2,1,2,2,1,2,2,1,2,1,1,2,1,1,1,2,2,1,2,1,1,1,2,2,2,1,1,3,1,1,1,1,1,2,1,1,2,2,1,2,2,1,2,2,2,1,1,1,2,2,2,3,1,1,3,2,2,2,1,1,1,2,1,1,1,1,1,2,2,1,1,1,2,1,1,2,1,2,1,1,2,2,2,1,1,1,2,1,1,1,1,1,1,1,3,1,2,1,2,1,1,2,1,1,1,2,3,1,1,1,1,2,2,1,1,3,2,1,1,3,1,1,1,2,2,2,2,2,1,1,1,1,1,1,3,3,1,1,2,1,1,1,2,1,1,2,2,1,1,1,1,3,1,1,2,1,1,1,1,1,1,1,1,2,1,1,1,1,1,1,2,3,1,1,1,2,2,1,1,2,2,1,1,1,2,1,2,2,2,2,1,2,1,2,1,1,1,3,1,3,2,3,1,1,2,1,2,2,2,1,2,2,1,2,1,3,2,1,1,1,1,2,1,1,2,1,1,1,1,3,1,1,1,3,3,1,1,2,2,2,1,3,1,3,1,3,2,1,1,1,1,1,2,1,2,2,1,1,1,1,1,1,2,2,1,2,2,2,1,2,1,2,3,2,1,2,1,2,1,1,2,1,1,3,2,1,2,1,1,2,2,2,1,1,1,1,2,1,2,1,1,1,2,1,1,2,1,2,1,2,1,2,1,1,1,2,2,3,2,2,1,1,1,1,1,1,1,3,2,1,2,1,2,1,2,1,1,2,2,2,2,3,1,1,1,1,1,1,2,2,2,2,2,2,1,2,2,1,1,1,1,2,2,1,1,1,1,1,1,2,1,2,1,1,1,1,1,2,2,1,2,1,2,1,2,1,2,1,2,1,2,2,2,1,2,2,2,1,2,2,1,1,1,2,1,3,2,1,2,1,1,1,1,2,1,2,2,1,1,3,2,2,2,3,1,1,1,1,1,1,2,1,1,2,2,2,1,3,1,1,3,1,2,1,3,1,2,2,2,1,1,2,1,1,2,2,1,1,2,1,1,2,2,2,2,2,2,2,1,2,2,1,1,1,1,2,3,1,2,1,1,2,2,2,1,1,1,2,2,1,1,1,1,1,1,2,2,1,1,1,1,2,1,1,2,1,2,2,3,2,1,1,2,1,1,2,1,1,1,1,2,3,1,2,1,2,3,1,1,2,2,1,1,2,3,1,3,2,2,2,2,1,2,2,1,3,2,1,1,3,1,1,1,2,1,2,2,2,1,2,1,2,2,1,3,2,1,1,2,1,1,1,1,1,1,1,1,1,2,1,2,1,2,1,1,1,1,1,1,3,2,1,2,1,1,2,1,1,1,1,1,1,1,2,1,1,2,1,1,1,1,1,2,1,1,1,1,2,1,2,1,1,2,1,2,1,2,2,1,2,2,3,2,3,1,1,3,1,1,2,1,1,1,2,2,2,1,2,2,1,1,1,3,2,1,2,1,2,2,1,2,1,1,1,2,1,2,1,1,1,1,1,2,1,2,1,2,2,2,2,2,1,2,1,1,1,1,1,2,1,2,1,3,2,1,1,2,1,1,1,1,2,2,3,1,1,1,3,1,2,2,1,2,3,1,1,1,1,1,1,2,1,1,3,2,1,1,1,2,1,1,2,1,1,2,2,1,2,1,1,1,2,1,1,1,1,1,1,1,2,1,1,1,3,1,1,1,1,1,1,1,1,2,1,2,2,1,1,1,1,2,2,1,2,1,1,2,2,2,1,1,1,2,1,1,1,151.128772
1,1,2,1,2,1,1,1,1,1,2,3,1,2,3,1,1,2,2,2,2,1,1,2,1,1,3,2,3,2,1,1,2,1,1,2,1,2,1,2,2,3,3,1,2,2,2,1,2,1,2,2,2,1,1,2,1,1,3,1,2,2,2,1,1,2,1,1,1,2,1,1,3,3,1,2,1,1,1,1,1,1,1,1,1,2,1,1,1,2,2,1,1,2,2,2,2,1,2,1,1,1,1,1,2,1,1,2,3,1,1,2,2,2,2,1,2,3,2,1,1,2,1,1,1,1,1,1,1,1,2,1,2,1,1,1,3,2,1,1,3,1,1,1,1,3,3,3,2,2,2,2,2,1,2,1,2,1,3,2,1,1,2,2,1,1,2,1,1,2,1,1,2,1,1,2,3,2,2,1,2,1,1,1,2,1,2,1,1,2,3,2,1,2,2,1,1,2,1,1,3,1,1,1,2,3,1,1,1,2,1,2,1,1,2,1,3,1,2,1,1,1,3,2,1,1,2,2,1,1,2,1,1,2,1,1,2,1,2,2,1,1,1,3,2,1,2,2,1,1,1,1,2,1,1,1,1,3,2,1,2,1,2,2,1,3,2,2,1,2,2,1,2,2,2,2,2,1,1,2,2,2,1,2,2,1,2,2,1,2,3,1,1,1,1,2,1,2,1,1,2,1,1,3,3,1,1,2,2,2,2,1,1,1,2,2,1,1,3,2,1,2,1,2,1,2,1,1,2,1,2,1,1,2,2,2,2,1,2,2,2,2,2,2,2,2,1,1,1,1,2,1,1,2,1,2,1,2,1,1,3,1,1,1,1,1,1,2,1,1,2,1,2,3,2,1,1,2,1,2,2,2,1,2,1,2,2,2,1,2,1,1,2,3,2,1,2,3,2,3,2,1,2,1,1,2,1,1,3,2,1,1,3,1,1,2,1,1,2,2,2,2,1,1,2,1,2,1,1,1,2,1,1,1,2,1,2,1,1,2,1,2,2,1,1,1,2,2,1,1,1,1,1,1,2,1,3,1,2,1,1,2,1,1,2,2,2,2,1,1,2,2,1,1,3,1,1,2,1,2,1,2,1,1,1,1,1,2,2,1,1,2,1,1,1,2,1,3,1,2,1,1,2,1,1,1,1,2,2,2,2,3,1,1,3,1,2,1,1,2,1,2,1,2,1,1,1,2,2,2,2,2,1,1,3,1,1,2,2,1,2,2,2,2,1,1,3,1,1,1,1,1,1,1,2,1,2,2,2,1,1,1,2,1,1,1,1,1,1,1,2,1,2,2,1,2,2,1,1,2,1,1,1,2,2,1,2,1,2,1,1,1,1,2,1,1,1,2,2,2,1,1,2,3,2,1,2,2,2,1,1,2,1,2,1,2,2,1,3,1,2,1,3,1,2,1,1,1,1,1,1,1,2,1,1,2,2,1,1,2,2,1,1,1,1,2,1,1,2,2,2,1,1,1,1,1,2,1,1,1,1,2,1,1,3,2,2,2,2,2,2,2,1,2,1,2,1,1,2,1,3,1,1,2,1,1,1,1,1,1,2,1,2,1,2,2,1,2,1,2,1,2,1,2,1,2,2,1,2,1,2,3,1,1,1,2,2,3,1,1,1,1,1,1,2,2,1,2,2,3,2,1,1,2,3,1,1,1,2,2,1,2,2,1,1,2,2,1,2,1,1,1,3,3,1,2,2,2,2,1,1,1,2,1,1,1,1,2,2,2,3,2,1,3,2,2,1,2,2,1,1,1,2,1,1,1,1,2,1,2,3,1,2,2,1,1,2,1,3,2,1,1,1,1,1,1,1,2,2,1,2,2,2,2,3,2,1,1,1,1,3,2,1,1,1,1,1,1,1,1,1,1,2,1,3,1,2,2,1,2,2,1,1,1,2,2,2,2,2,1,1,1,1,1,1,1,1,2,1,1,3,2,1,1,2,1,2,1,1,2,1,2,2,1,1,1,1,1,1,2,1,1,2,1,2,1,1,1,2,1,1,2,1,1,2,1,2,1,1,2,1,2,2,1,2,1,1,2,1,2,2,1,1,1,2,1,1,1,1,1,1,1,3,1,1,1,1,2,3,1,1,1,2,2,2,3,3,1,2,1,2,1,1,1,2,1,1,1,1,1,3,1,1,1,1,1,1,1,1,2,1,1,2,1,1,1,1,2,2,1,1,2,1,1,2,1,2,2,1,2,1,1,1,1,1,1,1,2,1,1,1,2,2,1,1,149.892123
2,3,2,1,2,1,1,1,1,1,1,1,2,1,1,1,2,1,2,1,2,1,2,1,1,3,2,2,1,3,3,3,1,1,1,1,2,1,1,1,1,1,2,2,1,1,1,1,2,2,2,2,1,1,1,2,1,1,2,1,2,1,2,1,1,1,1,1,2,1,1,1,1,2,1,2,1,2,3,2,2,1,2,2,2,2,1,1,1,2,1,1,1,1,1,1,2,1,2,1,2,1,2,1,2,1,2,1,2,1,1,1,2,2,1,3,1,2,2,3,2,1,1,1,1,1,1,2,3,2,2,1,1,1,1,1,1,1,2,1,2,2,1,1,2,2,2,3,2,2,2,1,2,1,1,2,1,2,1,1,2,1,2,1,1,2,2,1,1,2,1,1,1,1,1,3,1,1,3,1,1,1,2,3,1,2,1,1,2,1,2,2,2,3,1,1,2,1,1,1,1,1,1,1,1,1,2,2,1,1,1,2,2,3,2,2,1,2,2,3,2,1,2,1,1,2,2,2,2,2,1,1,2,1,1,1,1,1,2,2,1,1,2,1,1,1,1,1,1,1,1,1,1,2,1,1,1,2,1,1,2,3,2,2,1,1,2,1,1,1,1,2,2,1,3,1,2,1,1,2,1,1,1,1,1,1,1,1,1,1,1,2,1,2,1,1,1,2,2,2,1,1,2,1,2,1,2,1,1,1,1,1,1,1,1,1,1,2,1,2,1,2,1,2,2,2,2,2,2,1,2,1,1,2,2,2,1,1,2,1,2,1,1,1,2,1,2,1,3,1,2,3,2,1,2,1,2,1,1,1,2,1,2,2,1,2,1,1,2,1,1,2,2,2,2,2,1,1,1,1,1,1,1,1,1,2,2,2,1,1,2,2,2,3,1,1,1,3,1,2,2,1,3,1,1,2,1,1,2,3,1,1,2,1,2,3,1,1,1,1,1,1,2,2,1,2,1,1,2,1,1,2,1,3,2,2,1,2,2,1,1,1,2,1,1,3,1,2,2,1,1,1,1,1,2,2,2,2,1,2,1,1,2,1,2,1,2,1,2,1,2,1,1,1,2,1,2,1,1,2,1,2,1,1,1,1,1,2,1,3,2,1,2,2,1,2,1,1,2,1,2,1,2,2,1,2,1,3,1,1,1,3,1,2,2,1,3,2,1,1,1,1,1,1,2,1,2,2,2,2,2,1,2,1,1,1,2,3,1,1,1,1,1,1,1,1,2,1,1,1,2,2,2,2,2,2,1,2,1,2,2,1,1,1,2,2,1,1,1,2,1,1,2,3,1,1,2,1,1,1,1,1,1,1,3,1,2,2,2,1,1,2,1,3,1,1,1,2,1,2,1,1,1,3,2,1,1,2,1,2,2,2,3,2,3,1,1,1,1,3,2,2,2,1,2,3,1,2,1,1,1,1,2,1,1,1,3,2,1,2,1,1,2,3,1,2,1,1,2,1,1,2,2,1,1,2,2,2,1,2,1,1,1,1,1,1,1,1,1,2,1,1,1,1,1,1,2,2,2,1,1,1,2,1,2,2,1,1,2,1,1,1,1,3,1,2,1,1,2,3,2,3,1,1,1,1,2,2,1,2,1,1,1,1,1,2,2,2,1,1,2,1,1,1,2,2,2,1,1,2,2,2,1,1,1,1,1,1,2,3,1,1,1,2,3,1,1,2,2,3,1,1,1,1,2,2,1,1,1,1,1,1,2,1,1,1,2,2,1,1,1,1,1,1,3,2,1,2,1,1,1,1,1,1,1,1,2,2,2,2,1,1,1,1,1,1,1,1,2,1,1,1,2,1,1,2,1,3,2,1,1,1,2,1,1,1,2,2,1,1,2,1,1,2,1,1,2,2,1,1,2,2,2,2,1,1,2,1,1,1,1,2,1,2,2,3,1,1,1,1,2,2,1,1,1,1,2,1,1,1,1,1,1,2,2,1,2,2,2,2,1,1,1,1,2,1,1,1,2,1,2,1,1,2,1,1,3,2,3,2,1,2,1,2,1,2,2,2,1,2,2,2,1,1,2,2,1,2,1,1,2,1,3,1,1,1,2,1,2,1,1,1,2,1,1,1,2,1,2,2,1,1,2,2,1,3,1,1,2,1,2,2,2,1,3,2,1,1,1,2,3,1,2,1,1,1,1,1,1,2,2,2,1,1,1,2,1,2,1,1,1,2,2,1,2,2,1,1,2,2,2,1,1,1,1,1,3,1,1,1,2,1,3,2,2,1.662157
1,1,1,1,3,1,2,1,2,1,1,1,2,1,2,1,1,2,2,2,2,2,2,1,2,2,1,1,2,1,3,2,1,1,1,1,1,1,1,2,2,1,3,1,2,2,1,1,1,2,2,2,2,1,2,3,2,1,1,1,1,2,2,2,1,2,2,1,1,2,1,1,2,1,1,3,1,2,1,2,2,1,2,2,1,3,1,2,2,2,3,1,2,1,2,2,1,1,1,1,2,1,1,2,1,2,1,3,3,2,1,1,2,1,1,1,1,2,1,3,1,1,2,1,1,1,2,1,1,1,2,1,1,2,2,2,2,1,1,1,2,1,2,1,1,2,2,1,1,2,2,2,2,1,2,1,2,3,1,3,2,1,1,1,3,1,1,1,1,3,2,1,1,1,2,1,1,2,1,1,3,1,1,1,1,1,1,1,1,2,1,1,2,1,1,1,2,3,2,2,1,1,1,1,1,1,2,2,2,1,2,2,1,1,2,2,2,1,1,2,1,2,2,2,1,1,1,2,2,1,2,2,1,1,1,1,2,1,1,1,2,1,3,1,1,1,2,1,2,2,2,1,1,2,1,1,1,1,1,2,1,1,1,3,2,3,1,2,1,1,2,1,2,1,2,2,2,1,1,1,1,2,2,2,1,2,1,1,1,1,3,2,1,1,1,1,1,1,2,2,3,1,3,1,1,1,1,1,1,1,1,1,1,1,1,1,1,2,2,2,1,1,2,1,2,3,1,1,1,1,2,2,2,1,3,2,2,1,2,1,1,1,1,1,2,1,1,2,3,2,1,2,2,1,2,1,1,1,2,1,2,2,1,1,3,1,1,1,1,2,1,1,2,2,1,1,1,1,1,2,2,1,1,1,2,2,2,2,2,2,2,1,1,1,1,2,3,1,1,1,1,3,2,1,2,1,1,1,2,2,2,1,2,1,1,2,3,2,1,1,1,1,2,3,2,1,2,1,1,1,1,2,1,1,2,1,2,1,2,1,1,1,2,1,1,2,1,3,1,2,2,2,1,1,3,1,1,1,2,2,2,1,1,1,1,1,2,1,3,1,3,1,1,3,2,1,1,2,1,1,1,1,1,1,1,1,1,3,2,1,3,1,1,1,1,3,1,2,1,1,1,1,1,2,2,1,2,2,2,2,1,3,2,1,1,1,1,2,2,3,1,1,1,2,1,1,1,1,1,1,2,1,2,1,2,3,1,1,2,1,1,2,2,2,1,1,2,1,1,1,1,2,1,2,1,1,1,1,2,1,1,1,2,2,1,1,1,2,2,1,1,2,1,1,1,3,1,1,1,1,2,1,1,2,1,1,1,1,2,3,2,3,1,3,2,1,1,2,2,2,2,2,3,2,1,2,1,1,3,1,1,1,2,2,2,1,1,2,2,2,2,1,2,2,1,1,1,1,1,2,1,1,1,1,2,2,1,2,1,1,1,1,1,3,1,1,2,1,1,2,1,1,1,2,2,1,1,1,3,2,1,1,1,1,2,1,1,2,1,1,1,1,2,1,1,2,1,1,2,1,2,1,1,1,2,2,1,1,2,3,2,2,1,1,2,1,1,2,2,1,1,2,3,2,2,2,1,2,2,1,2,2,2,3,2,1,2,3,2,1,1,2,1,1,2,1,1,2,1,1,2,1,1,2,1,1,2,2,1,2,2,1,1,2,1,1,2,1,1,1,1,1,2,2,3,2,1,1,2,2,1,2,3,1,2,2,1,2,2,1,2,2,1,2,2,1,1,1,1,2,2,1,2,1,2,2,2,1,1,1,1,2,2,1,1,3,1,1,2,1,1,1,2,1,1,1,1,1,1,1,1,1,2,1,3,3,1,2,2,1,1,2,1,2,2,2,1,3,1,1,2,2,3,1,1,3,2,1,1,1,2,2,2,1,1,1,2,1,1,1,3,1,2,1,1,1,1,1,1,1,1,1,3,2,2,1,1,2,2,1,1,1,2,2,1,1,1,2,1,1,1,3,1,1,1,1,1,1,1,2,1,1,2,1,3,1,2,1,1,2,1,2,2,1,1,1,2,1,1,1,2,1,2,1,2,1,3,2,1,1,1,2,1,1,2,1,1,1,1,1,1,1,1,1,3,1,1,2,2,1,2,1,2,1,2,2,1,1,1,2,2,2,1,2,1,2,1,1,1,1,2,2,1,1,1,2,1,2,1,1,2,1,1,1,1,1,2,2,2,3,1,1,2,2,1,1,2,3,1,1,2,1,1,3,2,149.408583
1,1,1,1,2,1,2,2,1,2,2,1,1,1,1,2,1,2,1,2,2,1,2,2,1,2,1,1,2,1,2,1,1,1,1,1,3,2,1,1,1,1,2,2,1,2,1,1,1,2,2,2,1,2,1,2,1,2,1,1,1,2,2,3,1,1,2,1,2,3,2,1,2,1,1,2,1,2,2,1,1,2,1,2,1,1,1,2,3,2,2,1,2,1,3,1,2,1,2,1,2,1,1,2,1,2,2,2,2,1,1,1,1,1,1,1,2,2,2,1,1,2,1,1,1,1,1,2,1,1,2,2,2,1,3,2,2,2,2,1,1,1,2,2,1,1,1,2,1,2,3,2,3,2,2,1,2,2,2,2,2,2,2,1,2,1,1,1,1,1,2,1,2,2,2,2,1,1,1,2,2,3,2,2,1,2,3,2,1,2,2,1,2,2,1,1,2,2,2,1,1,2,2,1,1,2,2,2,1,1,2,2,1,1,1,2,2,1,2,1,2,1,3,1,1,1,2,1,2,2,1,1,2,2,2,1,3,1,1,1,1,1,1,2,2,1,1,2,2,1,2,1,2,2,2,2,1,1,1,1,3,2,1,1,1,1,1,2,1,1,2,1,1,1,1,1,1,2,2,1,1,2,1,2,1,2,1,2,2,2,3,1,1,1,2,1,1,1,1,1,2,3,2,2,1,3,2,1,1,1,2,2,1,1,1,2,2,2,1,1,2,2,1,1,1,1,2,1,2,1,3,1,2,1,1,2,2,1,2,1,1,1,2,2,3,2,2,2,1,1,2,3,2,2,2,2,1,2,2,1,2,3,1,2,1,1,1,1,1,1,3,1,3,2,1,2,1,2,3,1,1,1,1,2,1,2,1,1,2,1,2,2,1,1,2,1,1,1,2,1,1,1,2,1,1,1,2,3,2,1,1,1,1,1,1,1,3,3,1,2,1,2,2,1,2,2,2,1,1,1,1,2,1,1,2,2,1,1,1,3,1,2,2,1,1,2,1,3,2,1,1,1,3,2,1,2,2,1,2,1,1,3,1,1,2,1,2,1,1,2,2,1,1,1,2,1,2,2,1,1,1,2,2,1,1,2,1,1,3,1,1,1,2,2,1,1,1,2,1,2,1,2,3,1,1,1,1,2,1,2,1,1,2,2,2,2,2,1,2,2,1,1,2,2,2,2,1,2,1,1,1,2,1,2,1,3,1,1,1,1,2,1,2,1,1,1,1,3,1,2,2,1,1,1,1,2,2,2,3,2,2,1,1,1,1,1,1,1,2,1,2,1,2,1,1,2,1,1,1,1,3,1,1,1,1,2,1,1,1,2,2,1,1,2,2,2,2,2,1,2,2,2,2,1,2,2,2,1,2,1,1,2,1,1,1,1,1,1,1,2,3,1,2,1,2,2,1,2,2,1,1,1,3,1,1,2,1,1,1,2,1,1,2,3,1,1,1,1,3,3,1,1,2,1,1,1,2,1,2,2,2,1,1,1,3,3,1,1,2,2,1,2,1,1,1,1,1,2,2,1,1,1,2,1,2,1,1,1,2,2,1,1,1,2,1,2,1,2,2,2,1,1,1,1,2,2,1,2,2,2,3,1,1,2,2,3,2,1,1,1,1,1,2,1,2,1,1,1,2,1,1,3,1,1,1,3,1,1,1,2,1,1,1,3,1,2,1,1,1,2,1,1,2,1,1,2,1,1,2,2,1,2,2,2,1,1,1,1,3,1,1,1,1,2,1,2,2,1,1,2,1,1,1,1,2,1,1,1,1,2,2,3,1,1,1,1,1,1,1,2,1,3,1,1,3,1,1,1,1,3,2,2,1,2,2,2,1,1,1,2,2,2,2,1,1,3,3,2,1,1,2,1,1,2,1,2,2,2,1,1,1,2,3,1,2,1,2,2,1,1,1,1,1,2,1,1,1,1,2,1,1,1,1,3,1,1,2,1,2,1,1,2,2,1,1,2,1,2,1,3,1,2,1,1,1,1,1,2,1,2,1,1,1,2,1,1,2,2,1,1,1,1,1,2,1,1,2,2,1,1,1,1,1,2,2,2,1,1,2,1,1,1,2,1,1,2,1,2,1,3,1,1,2,2,2,1,1,2,1,1,1,2,1,1,1,1,2,3,1,2,3,2,2,2,1,2,2,1,2,1,2,2,1,2,2,1,1,1,3,1,1,1,1,1,2,1,3,2,1,1,1,1,2,1,1,2,1,1,1,1,3,2,2,2,1,150.36565
1,1,2,2,1,1,1,1,2,2,2,1,2,2,1,1,1,2,2,1,2,3,1,1,2,2,1,1,2,1,2,2,2,2,2,3,2,1,1,1,1,1,3,1,1,1,1,1,2,2,2,2,1,1,1,3,2,1,1,1,1,3,2,3,2,2,2,1,2,1,1,2,3,2,3,1,1,1,1,2,1,1,1,1,1,2,1,1,3,2,1,2,1,2,1,3,2,1,2,1,2,1,2,2,2,2,1,2,1,1,1,2,2,1,1,1,1,1,2,1,1,1,2,1,1,1,1,2,2,3,2,1,2,1,1,2,1,1,1,3,3,1,2,2,2,3,3,1,2,3,2,1,2,1,2,1,1,2,1,1,2,3,2,1,1,1,1,1,1,2,1,1,1,2,1,3,2,2,1,1,2,1,1,1,1,1,1,1,1,1,1,2,1,1,2,1,1,2,2,1,1,2,1,1,1,2,2,2,1,1,1,1,1,1,1,1,1,1,3,2,1,2,2,2,1,1,2,2,2,1,2,2,2,1,1,1,1,1,2,3,1,1,1,1,2,2,2,1,1,3,1,1,1,2,1,1,1,2,2,2,1,1,2,2,2,3,3,2,1,2,1,1,1,1,1,2,1,1,1,3,1,2,2,2,1,3,1,1,1,1,1,1,1,2,1,2,1,2,3,1,1,1,1,1,1,1,1,1,1,1,1,2,1,1,3,3,2,1,1,1,1,2,1,2,2,1,2,1,1,1,2,1,1,2,2,1,1,2,3,3,1,1,1,2,2,2,1,1,1,1,2,2,1,2,2,2,1,1,1,1,2,3,1,1,1,1,1,1,1,1,2,1,2,2,2,1,1,1,1,1,1,1,1,1,1,2,1,1,2,1,1,1,1,1,2,2,2,1,1,2,1,1,3,1,1,1,1,1,1,2,1,1,2,2,1,2,2,1,1,2,3,1,2,2,1,1,3,2,1,1,2,2,1,2,1,3,1,1,2,1,1,2,1,3,1,1,1,1,3,2,3,1,2,1,2,2,1,1,2,1,2,1,1,1,3,1,2,1,1,1,1,2,1,2,1,1,2,1,1,2,1,2,2,1,1,1,1,1,1,1,1,1,2,1,2,1,1,2,2,3,1,2,2,3,1,3,1,1,1,2,2,1,1,2,1,1,1,1,1,2,3,3,2,2,2,2,1,2,3,1,1,2,1,2,1,1,3,2,2,2,1,3,1,2,1,1,1,1,1,2,3,1,1,1,3,1,2,3,2,1,1,2,1,2,1,1,1,1,1,1,1,1,1,1,2,1,3,2,1,1,2,1,1,2,1,1,1,1,2,2,1,1,2,2,1,1,1,2,1,1,2,2,2,1,1,1,1,1,1,1,2,3,2,1,2,1,2,1,1,1,2,2,1,1,1,1,1,2,1,1,2,1,2,1,1,2,2,2,1,2,1,1,1,1,2,2,1,1,3,2,1,1,1,3,2,2,2,2,1,2,1,2,1,1,1,1,1,1,2,2,1,1,2,2,2,2,3,2,1,1,2,1,1,1,1,1,1,1,2,2,1,1,1,1,1,1,1,1,2,1,2,2,1,1,1,2,3,1,1,2,2,1,2,3,2,1,3,1,2,1,1,2,1,1,1,1,1,1,1,2,1,3,1,1,2,1,1,2,1,2,2,2,1,2,2,2,2,2,2,2,1,1,2,3,2,2,2,1,1,1,1,1,2,1,3,2,2,3,1,1,1,3,1,3,1,2,2,1,2,3,3,1,2,1,1,1,2,2,1,1,3,2,1,1,2,1,1,1,1,2,1,1,2,1,1,1,1,1,1,2,1,3,1,1,1,2,1,2,2,1,3,1,1,1,1,1,2,1,1,1,1,2,1,3,1,2,3,2,3,1,1,2,2,1,2,1,2,1,1,2,2,1,1,1,1,2,1,1,1,1,2,1,2,2,1,1,2,1,1,1,2,1,1,1,2,2,1,3,1,1,1,1,1,2,1,2,1,2,2,3,2,1,3,1,1,1,1,1,1,2,2,1,2,2,1,2,1,3,2,2,1,1,1,1,1,1,2,1,1,2,1,2,2,2,2,2,1,1,2,2,1,1,1,1,1,1,2,1,1,1,1,3,1,1,2,1,1,1,1,1,3,2,1,2,1,1,1,1,1,2,2,1,2,3,2,2,2,2,2,1,2,1,1,1,1,2,1,1,1,3,2,2,2,3,1,2,1,2,2,2,1,2,1,2,1,149.634593
2,2,2,2,1,1,2,1,1,1,1,1,1,1,2,2,2,1,2,2,1,2,1,1,3,1,3,2,1,2,2,2,1,1,2,1,2,1,1,1,2,1,3,1,2,2,2,1,2,1,2,1,2,2,1,2,3,1,2,2,1,1,1,3,1,2,2,1,1,2,2,1,1,1,1,1,1,1,2,1,2,1,1,1,2,2,1,2,3,1,1,2,2,1,2,2,2,2,1,1,3,1,1,1,2,1,1,2,3,1,1,1,2,1,2,2,2,1,1,3,2,2,1,2,1,2,2,2,1,1,1,1,2,1,1,2,1,1,1,2,1,2,3,1,2,1,2,1,2,1,1,1,2,1,1,2,2,1,2,1,1,2,1,1,2,1,1,1,1,3,1,1,1,1,1,1,1,1,2,1,1,2,3,2,1,2,1,2,1,1,2,1,1,2,2,1,1,1,2,1,2,2,1,1,2,2,1,1,1,3,1,3,2,1,1,1,1,1,1,2,1,1,2,3,1,1,1,1,1,1,3,2,2,3,1,1,2,2,1,2,2,2,1,1,2,2,1,1,1,2,1,1,1,2,1,1,1,1,1,1,2,2,1,1,1,2,1,1,1,2,1,2,1,1,3,2,1,2,2,2,1,2,1,1,1,1,3,2,1,2,2,1,2,1,1,2,1,2,3,1,1,2,1,3,1,2,1,3,1,1,1,1,1,1,1,3,1,2,1,3,1,2,1,1,3,3,2,1,2,1,3,1,1,1,1,1,2,1,2,1,1,1,1,2,2,1,2,2,2,2,3,2,3,1,1,2,1,2,1,2,3,1,1,1,1,1,1,2,2,2,2,2,2,2,1,2,1,1,1,1,1,1,1,2,1,1,1,2,1,2,2,1,3,1,1,1,1,2,3,2,2,1,1,1,1,2,1,1,1,3,2,2,1,3,2,3,1,1,1,2,1,3,2,1,2,2,1,1,2,3,1,1,2,3,1,1,1,1,3,3,1,1,1,1,1,2,2,1,2,1,2,2,2,1,3,1,1,3,2,1,2,1,1,2,1,1,1,1,2,1,2,1,1,1,1,2,2,2,2,1,1,1,1,1,1,3,2,3,2,1,1,1,1,2,1,2,1,2,2,2,1,1,2,2,2,1,1,1,1,1,1,1,1,1,2,2,2,1,1,1,1,1,1,3,2,2,2,2,2,1,1,2,1,1,1,1,3,2,1,1,2,1,2,1,2,2,2,1,2,3,2,1,1,1,1,2,1,1,2,1,1,1,1,1,1,1,2,2,1,2,2,1,1,2,2,3,1,1,1,1,1,1,1,3,2,1,2,1,1,2,2,1,1,3,2,1,1,2,1,2,1,2,2,2,1,2,1,2,2,1,1,2,2,1,1,2,1,1,1,2,1,1,1,1,1,1,2,2,1,2,3,1,2,2,1,1,2,2,1,1,2,1,1,1,1,1,2,1,2,1,1,1,1,1,2,2,2,2,2,2,1,3,1,1,2,2,1,1,2,1,3,1,1,2,3,1,1,3,3,2,1,1,2,2,1,2,2,1,2,2,1,1,3,2,1,1,1,1,2,2,1,2,1,2,2,2,1,1,1,2,2,2,1,2,1,1,2,2,1,2,1,2,1,1,1,1,2,1,2,1,2,2,3,1,1,1,1,2,1,2,1,1,2,3,2,3,1,1,1,1,2,1,1,2,1,2,1,3,2,2,1,1,1,1,2,1,2,1,2,1,1,1,2,3,1,1,1,3,1,1,2,2,3,1,1,2,1,2,3,2,2,1,1,1,2,2,1,1,1,2,2,1,1,2,2,1,1,2,1,2,1,1,1,2,1,3,1,2,1,1,2,1,2,1,1,2,2,1,1,1,1,2,1,2,2,2,1,2,2,1,1,2,3,2,2,1,2,2,1,1,2,2,1,2,1,3,2,2,1,2,2,1,1,1,2,2,2,1,2,1,2,2,2,2,1,3,1,2,1,1,1,2,1,1,2,2,1,2,1,2,1,1,2,1,1,2,2,1,1,2,3,1,2,1,3,1,2,2,1,2,1,1,2,2,1,1,3,1,2,1,1,1,2,1,1,1,2,2,2,3,1,1,1,1,2,2,2,1,2,1,1,2,2,2,2,3,1,1,1,2,3,2,2,1,1,2,2,1,1,1,2,1,1,1,1,1,1,2,2,2,2,2,1,1,2,2,2,2,1,1,2,1,2,1,1,1,2,1,1,1,1,1,2,3,1,-0.477724
1,2,2,2,2,2,3,1,1,1,2,1,1,1,1,1,1,1,2,2,1,1,1,2,2,1,2,1,2,2,1,1,1,1,2,3,1,1,2,1,2,3,2,2,2,1,2,1,1,1,2,1,2,2,1,2,3,1,1,1,1,1,1,1,2,1,2,1,2,3,1,1,2,1,1,2,1,1,1,2,1,1,2,1,2,2,2,1,1,1,1,1,1,1,1,1,3,2,3,3,1,1,2,1,1,2,3,1,1,1,1,2,3,2,2,2,1,2,2,1,1,1,1,1,2,1,1,1,3,1,2,3,1,1,2,2,1,2,1,1,3,1,1,1,1,2,2,1,1,2,2,2,3,1,2,1,2,2,1,1,1,1,1,2,1,1,2,1,1,3,2,2,2,1,1,1,1,1,1,1,2,3,2,2,2,2,2,2,1,2,1,1,1,1,2,1,2,2,2,2,1,1,1,1,2,2,2,2,1,2,1,2,1,1,1,1,1,1,2,1,1,3,1,1,1,1,2,1,2,1,2,2,2,3,1,1,2,2,1,2,1,2,2,1,1,2,1,2,2,2,2,1,1,1,1,1,1,2,1,2,1,1,3,2,1,1,2,2,3,2,1,1,2,2,3,2,1,1,1,1,1,1,1,1,1,1,1,1,2,2,2,2,1,2,2,1,2,1,2,2,1,1,2,1,3,3,1,1,1,2,2,2,2,1,1,1,2,2,1,2,1,2,1,3,2,2,2,1,2,1,1,1,3,1,2,3,1,1,3,3,2,1,1,2,2,1,1,2,3,2,1,1,2,1,1,1,1,2,2,2,1,1,2,2,1,2,1,1,1,1,2,1,1,1,1,2,2,1,3,1,3,1,1,1,1,3,2,1,2,1,1,1,1,1,2,1,2,2,1,1,1,1,2,1,1,1,1,2,1,1,2,2,1,3,2,2,1,1,1,3,1,1,1,1,1,2,2,1,2,2,1,1,2,2,2,1,1,1,2,2,1,1,2,1,3,1,3,1,2,1,3,1,2,1,2,2,2,1,1,2,2,1,1,1,1,2,2,2,3,1,1,1,1,2,2,1,2,2,2,1,1,1,2,2,2,1,1,1,1,1,2,2,2,1,2,1,1,2,1,2,1,2,2,1,1,1,2,1,2,1,1,2,1,1,2,1,1,1,1,2,1,1,2,3,2,1,1,1,1,2,2,2,1,2,1,2,1,3,2,1,1,1,2,1,1,1,1,2,1,2,2,3,2,1,1,1,2,1,1,1,1,2,1,2,1,1,1,1,3,2,2,1,1,1,1,2,1,1,1,2,1,1,2,1,1,2,2,2,3,1,1,3,1,1,1,3,2,2,2,2,2,1,1,2,2,1,2,1,3,1,2,2,1,1,2,1,1,1,2,1,3,1,1,1,1,1,1,1,1,2,1,2,1,1,1,2,2,2,1,2,1,1,1,1,1,1,2,1,2,3,1,1,1,1,3,2,2,2,2,1,1,1,1,1,2,2,1,1,1,1,1,1,2,2,2,2,2,2,2,1,1,2,3,1,2,3,2,2,3,1,1,1,1,2,2,1,1,1,1,1,2,2,1,2,1,1,3,1,1,3,2,2,1,2,2,2,1,1,1,1,2,2,1,2,1,1,1,2,1,1,3,2,1,1,1,1,2,1,1,2,1,1,1,2,1,1,1,2,1,1,1,1,1,1,2,3,1,1,1,2,2,2,1,2,2,1,1,1,1,1,2,2,1,3,3,2,1,1,2,1,1,1,3,2,1,1,1,1,1,1,1,2,2,1,3,1,1,1,1,2,1,1,2,1,1,2,1,2,2,1,1,2,2,3,1,2,1,2,2,2,3,2,1,1,1,1,2,2,2,1,1,2,1,2,2,2,1,1,1,1,1,3,2,2,1,3,1,2,2,1,2,2,1,2,1,2,2,1,1,2,3,1,1,2,2,2,2,1,1,2,1,2,3,1,2,1,1,2,1,2,1,2,1,1,2,1,2,1,1,2,2,1,1,1,1,2,1,2,3,2,2,2,1,2,3,1,1,1,2,1,2,1,3,2,1,3,2,1,1,1,1,1,1,2,1,1,1,1,2,1,1,1,1,1,1,2,2,1,3,2,1,1,1,1,2,1,1,1,1,1,1,3,1,2,2,2,2,1,1,1,1,1,2,2,1,1,1,1,3,1,2,2,1,2,1,2,1,1,1,2,1,1,1,1,2,3,2,1,1,1,1,2,1,2,1,0.229416
1,2,2,2,1,2,1,1,2,3,1,1,1,2,1,1,2,3,1,3,1,1,2,2,2,2,1,1,1,1,2,1,3,1,1,1,1,1,1,1,2,2,1,1,2,1,2,1,1,1,2,2,1,2,1,3,1,3,1,2,1,3,1,1,1,2,1,1,1,1,1,1,1,2,2,2,1,1,2,1,2,1,1,1,2,2,1,1,2,2,2,1,2,1,1,2,3,2,2,2,1,1,1,1,2,3,2,2,1,1,1,2,1,2,2,2,3,2,1,1,1,1,1,1,1,1,1,1,1,2,2,2,1,1,1,1,1,1,1,3,3,1,1,1,2,1,1,2,1,1,1,3,3,1,3,1,1,1,1,2,2,3,1,1,2,1,1,1,1,1,2,1,1,2,1,2,2,1,1,1,2,1,2,2,1,2,3,1,2,1,1,1,2,1,1,2,1,1,1,1,1,1,1,1,1,3,2,1,1,1,1,1,1,1,2,1,1,1,3,1,2,2,2,2,1,2,2,2,1,2,1,1,3,2,1,1,2,2,3,1,2,1,2,1,3,1,1,1,1,2,1,1,1,1,1,1,2,1,2,1,1,2,1,1,2,1,2,2,1,2,1,1,1,2,2,1,3,1,2,1,1,1,1,1,1,1,2,1,1,2,3,1,1,2,1,1,2,2,1,1,1,1,1,2,2,1,1,1,2,3,1,1,1,1,2,2,2,2,2,2,1,1,1,2,1,2,2,2,1,2,1,1,1,2,1,3,2,2,1,1,1,2,1,2,1,1,1,1,1,1,2,3,1,2,2,2,1,2,1,2,3,1,1,1,1,1,1,1,1,1,3,1,1,1,2,2,2,1,1,2,1,2,1,2,1,3,1,1,1,2,1,2,1,3,1,2,2,2,1,1,2,2,2,1,1,2,1,3,1,1,2,1,2,2,1,1,1,2,1,2,1,1,1,1,1,1,3,1,2,1,1,1,2,1,1,1,1,2,2,1,1,3,1,1,1,1,2,1,2,2,2,2,2,2,1,2,1,2,2,1,1,1,1,2,2,1,1,1,1,1,1,1,1,2,1,2,2,1,2,1,1,2,1,2,1,2,1,1,2,1,1,1,3,2,2,2,1,2,1,2,2,1,2,2,2,1,1,1,1,2,1,1,1,2,2,2,1,1,2,1,1,1,2,3,2,2,1,2,1,1,1,2,2,1,2,1,3,3,2,1,2,1,2,2,1,1,2,1,2,1,1,1,1,2,1,2,1,2,1,1,1,3,2,1,1,1,1,1,2,1,1,2,3,1,1,3,2,1,1,1,2,2,1,1,1,1,3,1,1,1,1,3,1,2,1,2,1,2,3,3,1,2,2,2,2,1,1,1,1,1,1,3,1,1,3,1,2,1,2,1,1,1,2,1,3,1,1,2,1,1,2,1,2,2,1,1,2,2,1,2,1,3,1,2,1,1,2,1,3,2,2,2,1,1,2,1,2,2,1,3,1,3,1,1,2,2,1,1,1,1,2,1,2,2,1,2,1,2,2,1,1,1,2,1,1,2,1,2,1,1,1,1,2,1,1,2,1,1,2,1,1,2,3,1,1,3,2,2,1,1,2,1,2,2,2,1,2,1,3,2,1,1,1,1,2,3,1,1,2,1,1,2,1,2,1,1,1,2,2,2,1,1,1,2,1,2,1,3,1,2,2,1,1,2,1,2,1,1,1,2,2,2,1,1,1,3,1,2,3,1,2,2,1,2,1,1,1,2,2,1,2,1,2,1,2,1,1,1,1,2,1,2,2,1,1,2,2,1,3,1,1,2,2,1,2,1,1,2,1,1,1,3,1,3,1,1,2,1,1,1,2,1,1,1,1,1,1,2,1,1,2,2,1,1,1,3,3,2,2,1,2,2,2,1,1,1,2,1,3,2,1,1,3,1,1,1,2,2,1,1,1,2,3,1,3,1,2,1,2,1,1,2,1,1,1,3,2,1,1,1,1,2,1,2,1,1,1,1,3,3,1,1,1,1,2,2,1,2,2,2,1,1,1,3,1,1,1,2,1,1,1,1,2,1,1,1,3,2,2,2,1,1,3,1,1,1,2,2,2,2,1,2,1,2,1,3,1,1,1,1,1,2,1,1,1,1,2,1,2,1,1,2,1,2,3,1,1,2,2,2,1,2,2,2,1,2,1,2,3,1,1,2,1,2,1,3,1,1,2,1,2,1,1,1,1,1,2,2,1,1,1,2,2,2,2,1.789835
3,2,3,3,2,1,2,1,1,1,1,1,2,2,2,1,1,1,1,2,2,2,2,1,2,1,2,2,1,1,2,2,1,2,1,1,1,1,1,1,1,2,2,2,3,2,1,1,1,1,3,2,1,1,3,3,1,1,3,1,1,1,1,3,1,1,1,1,1,3,1,1,2,2,2,1,1,1,3,1,1,2,1,1,2,2,2,1,2,1,1,1,1,2,2,2,1,1,1,1,1,2,2,1,1,2,2,1,1,2,1,1,2,2,2,2,1,2,2,1,1,1,2,2,1,2,2,2,3,3,2,1,2,2,1,1,2,2,3,2,1,3,3,1,1,3,1,1,2,2,3,2,2,2,1,1,2,2,1,1,1,2,1,1,1,2,1,2,1,2,2,1,1,1,1,2,3,2,1,1,1,2,3,1,2,1,2,2,1,2,1,1,1,1,1,2,2,1,3,2,1,1,1,2,2,1,1,2,1,1,1,1,1,2,1,1,1,1,2,1,1,1,2,3,1,1,1,1,1,1,2,2,1,2,1,2,1,2,1,3,2,1,1,1,1,1,1,3,1,1,2,2,1,3,2,1,1,2,1,2,2,2,3,2,2,2,2,2,2,2,2,1,1,1,1,1,1,2,2,1,3,2,1,3,2,1,2,3,1,2,2,2,2,1,1,1,1,2,1,2,1,2,1,2,1,1,1,2,1,1,2,2,1,1,2,1,2,2,1,2,2,1,1,2,1,1,1,2,1,1,2,1,1,2,1,2,2,1,2,2,2,2,1,2,1,2,1,2,2,1,1,1,2,2,1,2,1,1,1,1,3,2,1,1,1,2,1,1,2,1,3,2,2,2,1,3,1,2,1,1,1,1,1,1,1,2,2,3,1,2,1,2,1,2,2,1,2,2,1,2,1,1,2,1,2,2,2,2,2,2,1,2,1,2,1,1,1,2,1,2,1,1,2,3,2,1,2,1,2,1,2,2,1,2,2,1,1,1,1,2,1,2,1,1,1,3,1,2,1,2,2,3,2,1,1,1,2,1,1,2,1,1,2,1,1,1,2,1,1,1,3,2,2,2,3,2,1,2,1,1,1,1,1,1,2,1,1,1,1,2,2,1,1,3,1,2,1,1,2,1,2,2,2,2,2,1,1,1,2,3,1,2,1,1,2,1,1,2,2,1,2,1,1,1,1,3,3,1,3,1,1,2,2,1,1,1,2,2,1,2,1,3,1,2,1,1,1,3,1,1,1,2,1,2,1,1,2,2,1,1,1,1,1,2,1,2,1,1,2,1,1,2,2,1,1,1,3,2,1,2,1,1,1,1,1,1,2,2,1,2,3,1,1,2,2,2,1,2,1,3,2,1,1,1,1,1,1,1,2,1,1,3,1,3,2,1,1,2,1,2,2,1,1,1,2,1,1,2,1,2,1,1,2,2,1,1,1,1,1,2,1,1,2,1,2,1,1,1,1,2,3,1,1,2,3,1,1,2,2,1,2,2,1,1,1,1,1,1,3,2,1,2,2,3,1,3,1,2,2,2,1,1,1,2,2,2,1,2,2,2,2,2,1,2,1,2,1,2,1,1,2,2,1,2,1,3,1,2,1,1,1,1,1,1,2,1,3,1,2,2,1,1,1,1,3,1,1,2,2,3,1,2,1,2,2,1,1,2,1,2,1,1,1,2,1,2,1,1,2,2,1,1,1,2,2,1,1,2,2,1,2,1,2,2,1,1,2,2,2,1,1,2,1,2,2,2,1,1,1,2,2,2,1,3,1,1,2,2,1,1,1,3,2,1,3,2,1,1,3,1,1,1,1,1,2,1,1,2,2,2,3,1,2,2,1,1,1,1,2,2,1,1,1,1,2,1,1,1,1,2,1,2,2,2,2,1,1,1,1,2,2,1,2,1,1,1,2,1,2,1,1,2,2,1,1,1,1,1,3,2,3,1,1,2,1,1,3,1,1,1,1,1,1,2,3,3,1,2,1,1,1,2,1,2,2,1,1,2,2,3,1,3,1,1,2,2,1,2,2,2,1,1,2,1,2,1,2,1,1,1,1,1,2,1,1,2,1,1,1,1,2,2,1,2,2,1,2,2,1,1,2,1,2,1,1,3,2,1,2,1,3,1,1,1,2,1,1,1,1,1,1,1,2,2,1,1,2,1,1,2,2,1,1,2,2,2,1,2,1,1,1,1,2,1,2,2,1,1,1,1,2,1,1,1,1,2,1,2,2,1,2,3,1,2,1,39.607498
1,1,2,1,2,1,1,1,1,1,1,1,1,1,3,2,1,3,1,3,1,1,2,1,1,1,1,1,2,1,2,1,1,1,1,1,3,1,2,2,1,2,1,1,1,2,1,2,1,1,1,2,1,1,1,2,1,2,1,1,1,1,3,2,1,2,1,2,2,2,1,1,1,2,2,2,1,2,3,1,2,1,2,1,1,2,1,1,2,1,3,1,1,2,1,1,3,2,1,1,1,2,1,1,2,1,2,3,1,1,2,2,2,1,1,3,1,2,1,2,1,1,2,1,2,1,1,1,2,1,2,1,2,1,1,1,3,1,1,3,2,2,3,1,3,2,2,1,1,3,3,2,1,2,2,2,1,1,1,2,2,1,1,2,2,1,3,1,2,2,2,1,2,1,2,1,1,1,2,2,1,1,1,2,1,2,1,1,1,2,2,1,1,1,2,1,1,1,1,1,2,2,1,1,1,1,1,2,1,2,1,2,1,1,1,1,1,1,1,1,1,2,1,2,2,1,1,1,1,2,2,1,1,1,1,2,1,2,1,1,1,1,2,2,1,2,1,1,2,1,1,1,1,2,1,2,1,2,1,1,1,1,3,1,2,3,2,1,1,2,1,1,2,1,2,2,2,2,2,1,1,1,1,2,1,1,1,3,1,1,1,2,2,2,1,3,2,2,1,1,1,1,2,3,1,3,2,1,1,2,1,2,1,2,1,1,1,1,2,1,1,1,1,3,2,2,3,2,2,1,2,1,3,3,2,2,2,1,1,2,2,1,1,2,1,1,1,1,1,1,1,1,1,1,1,1,1,2,1,2,2,1,1,1,1,1,1,1,1,1,1,2,2,1,1,1,1,2,1,1,2,1,1,1,1,1,2,2,2,1,2,2,1,2,3,1,2,1,1,1,2,1,1,1,1,2,2,2,1,2,1,1,2,1,1,1,1,2,1,3,2,1,2,1,2,1,3,1,1,3,2,1,1,1,1,1,1,1,3,1,1,2,3,1,1,1,2,1,1,2,3,2,1,1,1,2,1,1,1,1,1,1,2,1,2,2,1,2,1,1,2,2,2,1,1,1,3,2,2,1,2,1,2,1,1,1,3,2,2,2,2,1,1,3,1,1,1,1,1,2,2,2,2,1,1,1,2,2,2,2,1,2,1,2,1,1,2,1,1,2,2,1,1,2,1,1,2,1,1,1,1,2,1,1,2,1,2,1,1,2,2,1,1,1,1,2,2,1,2,1,2,2,2,2,1,1,1,1,1,1,1,1,1,1,1,1,2,1,2,1,3,1,1,2,1,2,2,1,1,1,1,1,1,2,1,1,2,2,1,1,1,1,1,2,1,2,1,1,2,1,2,2,1,1,1,3,2,1,2,1,1,1,1,2,2,2,2,1,1,1,1,3,1,1,2,2,1,2,1,2,1,2,2,3,1,1,1,2,1,1,2,1,1,1,2,3,2,1,2,3,2,1,1,1,2,2,1,2,1,2,1,2,1,1,1,2,1,1,3,2,1,2,2,1,2,1,2,1,1,1,2,1,2,1,2,1,2,1,1,1,1,1,2,1,1,1,1,1,2,1,1,2,3,1,1,2,2,2,2,1,2,1,1,1,1,3,1,1,1,1,1,1,1,1,2,1,1,1,1,2,2,2,1,1,2,2,1,1,1,2,1,1,1,1,1,1,3,3,1,2,1,2,1,1,1,1,1,1,2,2,1,1,2,1,3,1,1,1,2,1,1,2,1,1,3,2,1,1,2,2,1,1,1,1,1,1,2,2,2,2,2,3,2,1,2,1,1,1,2,2,1,1,2,1,1,1,1,2,2,1,1,2,1,2,2,1,2,1,2,1,2,3,1,1,2,1,1,1,3,2,1,2,1,2,1,1,2,2,1,1,1,2,1,1,1,1,2,2,1,1,2,2,2,1,1,2,1,1,2,1,1,2,2,2,3,2,2,1,3,3,2,2,2,1,2,2,1,1,1,1,1,2,1,1,1,1,1,1,2,2,1,1,1,2,2,1,1,1,2,2,2,2,1,2,2,1,2,1,1,2,1,1,3,2,1,2,2,1,1,3,2,2,2,1,2,1,1,1,2,3,1,1,1,2,1,1,1,1,3,1,1,1,1,1,2,1,2,1,1,1,3,2,2,2,2,2,1,1,2,1,3,1,1,1,3,1,1,1,1,2,2,2,3,2,1,2,2,2,2,2,1,1,1,1,2,1,2,1,2,1,1,1,1,1,2,150.218006
1,1,2,1,2,1,1,1,2,2,1,1,1,1,3,1,1,2,1,2,1,2,2,1,1,2,2,1,1,2,2,1,1,2,2,1,2,1,3,1,2,2,1,2,1,2,2,1,1,2,2,1,1,1,1,2,2,1,2,1,1,2,3,2,1,1,2,1,3,1,1,3,2,1,1,2,1,3,1,1,1,1,1,1,2,1,1,1,1,2,1,1,1,2,1,1,3,2,2,1,3,1,1,2,3,1,1,3,1,1,1,1,3,1,1,1,1,1,1,2,1,1,1,1,1,1,2,1,1,2,1,2,1,3,1,1,1,1,1,1,2,2,1,2,1,2,1,2,2,1,2,2,2,1,1,3,1,2,1,2,2,2,1,2,1,1,2,1,1,1,2,1,2,1,1,2,2,1,1,1,2,2,1,1,1,1,2,1,1,3,1,1,3,2,1,1,1,2,2,1,2,1,1,2,1,2,2,2,1,1,2,2,1,1,3,1,3,1,1,1,1,1,2,1,1,1,1,2,1,1,2,1,1,1,1,2,3,1,1,1,1,3,2,2,2,2,1,3,1,1,1,1,2,2,1,1,1,2,2,1,1,2,2,1,2,2,1,2,2,1,1,1,1,1,1,1,1,2,2,2,1,2,1,1,2,1,3,1,1,1,3,1,1,1,2,2,1,2,1,2,2,1,1,2,1,1,1,3,2,2,1,1,2,1,2,2,1,2,2,1,1,1,1,1,2,1,1,1,1,1,1,1,2,1,1,1,2,2,2,1,1,1,1,2,1,1,2,1,3,1,2,2,1,1,1,2,2,2,1,1,2,2,1,2,1,1,2,1,2,1,2,1,1,3,2,1,2,2,1,1,2,1,1,1,1,2,2,1,2,2,2,1,2,2,1,1,2,3,3,1,1,1,2,1,1,2,1,2,2,1,2,2,1,2,1,1,1,2,1,2,1,2,1,1,1,1,2,1,2,1,2,3,1,1,2,3,1,2,2,1,1,2,1,1,1,1,1,1,1,1,2,2,2,1,2,1,2,1,1,2,2,2,1,1,2,1,2,1,1,1,1,2,1,1,2,2,2,1,1,1,1,2,2,1,1,1,2,3,2,2,2,2,2,2,1,2,1,1,1,1,1,1,1,1,1,2,2,2,1,2,2,2,1,1,2,2,1,2,2,1,2,1,1,1,1,2,2,1,3,1,2,2,2,1,2,1,1,2,1,1,2,2,1,3,2,1,1,3,1,1,2,2,2,1,2,1,2,1,1,1,1,3,1,2,2,1,1,2,1,1,2,2,1,1,1,2,1,1,1,1,2,1,2,1,2,3,2,2,2,3,3,2,1,1,1,1,2,1,2,2,2,1,2,2,3,3,1,1,2,2,1,2,3,1,3,2,2,1,1,2,3,2,1,1,1,1,2,2,2,1,3,1,3,2,1,3,3,3,1,1,2,1,1,1,2,1,1,1,1,3,1,1,2,1,2,1,2,1,2,2,2,2,1,1,2,2,1,2,3,2,2,1,2,2,1,2,2,3,2,2,2,1,2,1,2,2,1,1,1,1,2,1,1,1,1,1,1,1,2,1,1,3,1,1,1,2,1,2,1,2,2,1,1,1,1,1,2,1,2,1,1,2,2,2,3,1,2,1,2,1,2,1,2,1,2,1,1,1,1,3,1,1,1,3,2,2,1,2,2,2,1,1,1,2,1,2,2,1,1,3,1,1,2,1,1,2,1,3,3,1,2,1,1,2,3,2,1,1,1,1,1,1,3,1,1,1,2,1,2,2,2,2,1,2,2,1,1,1,2,1,1,1,2,1,2,1,2,1,2,2,1,2,1,1,2,2,2,1,1,1,1,1,2,1,1,1,2,1,1,2,1,1,1,2,1,1,2,2,1,2,1,1,1,1,3,3,1,1,1,1,2,1,1,2,1,1,1,1,1,1,1,2,1,2,1,1,2,2,3,1,1,1,2,2,1,3,2,2,2,1,1,2,1,1,1,2,2,3,1,1,1,1,1,1,1,2,2,1,1,1,1,2,3,2,1,2,1,1,1,2,1,1,2,1,1,1,1,2,1,1,1,2,2,1,1,1,1,1,2,2,1,2,2,1,2,1,1,1,2,1,2,1,2,1,3,1,1,1,1,2,1,2,2,3,1,2,1,1,1,1,1,1,1,2,1,1,1,1,2,1,1,1,1,1,2,2,2,1,1,2,2,2,2,2,1,1,2,2,1,1,1,1,2,3,1,151.153996
2,1,3,1,2,1,2,2,1,1,1,2,2,1,2,1,2,1,2,1,1,1,1,1,1,2,1,2,2,2,1,1,1,1,2,1,1,1,2,2,1,1,1,1,1,2,1,1,2,1,1,2,1,1,1,2,2,2,2,1,1,3,1,1,1,1,1,1,2,1,2,2,2,1,1,1,2,1,3,3,1,1,1,1,2,1,1,1,1,1,2,1,1,1,2,2,2,2,1,1,1,2,2,1,2,2,2,1,3,1,1,1,2,1,2,1,2,1,1,2,1,1,1,1,2,1,1,1,2,1,2,1,1,1,1,1,1,1,1,1,1,2,1,1,2,2,2,2,1,2,2,3,1,2,2,1,1,1,2,3,2,1,1,2,1,3,1,2,2,2,2,2,1,2,1,1,1,1,1,1,1,1,1,2,1,2,2,1,1,3,1,1,1,1,2,2,2,2,1,2,1,1,1,2,2,1,1,1,1,2,1,2,1,2,1,1,1,1,2,1,2,2,2,2,1,1,1,2,2,1,2,2,3,1,1,1,1,1,1,2,3,2,2,3,1,1,2,1,2,3,3,2,1,2,2,1,2,2,3,3,2,1,2,2,2,2,3,2,1,2,3,1,1,1,1,3,2,1,1,3,2,2,1,1,1,1,3,1,1,3,1,2,1,2,1,1,2,2,1,2,2,1,1,1,2,1,1,3,1,1,1,2,1,1,1,3,1,1,2,1,1,1,1,1,2,3,1,1,1,1,2,1,1,1,2,2,2,1,2,1,2,2,1,1,2,2,2,2,1,1,1,1,1,2,2,1,1,1,2,1,2,2,1,2,3,2,1,2,2,2,1,1,2,1,2,2,1,2,2,1,3,1,2,1,2,2,1,1,2,1,1,2,2,3,2,1,1,1,3,1,1,1,1,2,1,1,1,1,3,3,2,2,1,1,1,2,1,2,1,2,1,1,1,2,2,1,2,2,1,1,1,1,1,2,2,1,3,1,2,3,2,2,3,1,2,2,2,2,1,1,1,1,1,2,1,2,1,1,2,2,1,2,1,1,2,1,1,2,3,1,2,1,2,1,1,1,2,1,3,1,3,2,1,1,2,2,2,1,2,2,1,1,2,1,1,2,1,1,2,2,2,1,1,2,1,2,2,2,1,2,2,2,1,2,2,2,1,2,2,2,3,1,3,2,1,2,3,1,3,1,2,1,2,2,1,1,1,1,1,1,1,1,2,1,1,1,3,3,1,1,2,1,2,2,1,1,1,1,1,1,2,1,2,1,2,3,1,1,1,1,1,1,1,1,2,2,1,1,1,1,1,1,2,2,1,1,1,1,1,3,1,2,1,2,1,1,2,1,1,1,1,1,2,1,2,2,2,1,2,1,1,1,2,1,1,2,1,3,1,3,1,2,1,1,1,1,1,2,1,2,1,1,2,1,1,2,3,2,1,1,1,1,1,1,1,1,2,2,1,2,1,2,2,2,3,1,1,1,2,1,2,1,1,2,2,2,1,1,1,2,1,2,3,2,2,2,1,1,1,1,1,1,1,2,2,1,1,1,3,1,1,1,2,2,1,1,1,1,1,1,2,2,1,1,2,2,1,1,2,1,2,3,2,2,1,1,1,2,1,2,1,2,1,1,2,1,2,2,1,2,1,2,1,1,2,1,1,2,1,2,2,1,1,2,1,1,2,1,2,1,1,1,1,2,2,1,1,1,1,1,1,1,2,1,2,2,1,1,1,2,2,2,1,2,3,1,1,1,2,1,1,2,2,2,1,1,1,2,3,1,3,2,1,1,1,2,1,2,1,1,1,2,2,1,1,1,1,1,2,1,2,2,1,1,2,2,1,1,1,1,2,1,1,1,2,1,2,1,1,1,1,1,1,1,2,2,3,1,2,2,1,3,2,1,1,2,2,2,1,1,2,1,2,1,1,1,3,1,1,3,1,1,1,2,1,1,2,2,1,1,1,3,2,1,2,3,1,1,1,2,2,3,2,1,2,2,2,2,2,1,2,1,2,1,2,2,1,2,3,2,1,2,1,2,1,3,1,1,1,1,1,1,2,1,1,1,1,3,2,1,1,1,1,1,2,1,1,2,1,1,1,2,1,1,1,1,1,1,2,2,2,1,1,2,1,2,3,1,1,1,1,1,1,2,1,1,2,1,2,2,2,1,1,1,1,2,2,1,1,2,2,2,1,1,1,2,1,3,1,1,1,2,1,1,2,1,2,1,1,1,2,1,2,2,1,39.529699
2,2,1,1,2,2,2,1,2,1,1,1,1,1,1,1,1,1,2,2,1,1,1,3,1,2,3,1,1,1,1,1,1,1,1,2,1,2,1,1,2,1,3,2,1,2,1,2,1,2,1,1,2,2,1,2,2,1,1,1,1,1,2,1,1,2,1,1,1,2,1,2,2,2,2,1,1,2,1,3,1,1,2,2,2,2,1,2,1,1,1,2,1,1,2,1,2,2,1,1,1,1,1,1,2,1,2,1,2,3,1,1,2,2,2,1,2,1,3,1,1,2,2,2,1,1,1,1,1,1,1,1,3,1,2,1,1,1,1,2,1,3,2,2,2,1,2,1,1,2,3,1,3,1,2,2,3,1,2,1,2,2,2,1,1,1,2,3,3,2,2,1,2,1,1,2,1,2,2,1,1,1,1,1,1,2,2,2,2,1,1,2,1,2,2,1,1,2,2,1,2,2,1,1,1,2,2,2,1,3,1,1,1,1,1,1,3,1,2,1,1,3,1,2,1,1,1,1,2,2,2,1,2,2,1,2,3,1,1,2,2,1,2,1,1,1,1,1,1,1,2,2,2,2,1,2,1,2,2,1,1,2,1,2,1,1,2,2,2,1,1,2,2,3,1,3,2,1,1,1,1,3,1,2,1,1,2,1,1,2,1,1,2,1,1,3,2,1,1,2,2,1,1,1,1,1,1,3,2,2,2,1,2,1,1,3,1,1,2,2,1,1,2,2,3,2,1,2,1,2,1,1,1,1,2,2,1,2,2,3,3,2,1,1,2,1,1,1,1,2,2,1,2,1,1,1,1,3,1,2,2,1,1,2,1,1,1,1,1,2,2,1,1,1,2,1,1,2,1,2,2,2,1,1,2,1,2,1,2,3,2,2,2,1,2,1,2,3,3,3,3,2,1,1,1,1,1,3,2,1,1,3,2,3,1,3,1,1,1,2,2,2,2,1,1,1,2,1,1,2,2,1,1,2,2,1,1,1,1,2,2,2,1,3,1,2,1,1,1,1,1,3,1,1,1,1,1,1,1,1,2,3,1,3,1,1,3,2,1,1,2,1,2,1,2,2,2,2,1,2,1,1,1,1,2,2,1,1,1,1,2,1,1,1,1,3,2,3,2,2,2,1,1,2,1,2,1,2,1,2,2,1,1,2,2,1,3,2,1,1,2,1,2,1,1,2,1,1,2,1,2,3,2,1,2,2,2,2,1,2,2,1,1,2,2,2,1,2,2,1,2,1,1,1,1,1,1,1,1,1,1,1,1,2,1,2,1,2,1,1,2,1,1,2,2,2,2,1,1,1,1,1,1,2,1,2,2,3,1,2,1,1,2,3,2,2,2,1,1,2,1,1,2,2,2,1,3,1,3,1,1,2,2,1,1,2,1,1,1,1,3,1,2,1,2,1,2,3,2,2,3,1,1,2,1,2,2,3,1,2,2,1,1,1,1,2,1,1,3,1,2,2,1,1,3,2,2,1,2,1,1,3,1,1,3,2,2,1,2,3,1,1,2,2,1,2,1,2,2,1,1,2,2,1,1,1,1,2,2,1,1,1,2,2,1,2,2,3,1,2,1,2,2,2,2,2,2,1,2,1,2,2,1,2,2,2,2,1,3,2,1,2,2,2,2,1,1,2,2,2,2,1,1,2,1,1,1,2,2,2,1,1,1,2,2,1,2,1,1,3,1,1,1,2,1,1,1,2,1,2,1,1,1,1,2,2,1,1,1,2,1,1,1,1,2,1,1,2,1,1,1,1,2,1,1,1,2,2,1,2,2,1,2,2,2,2,1,1,2,1,2,3,2,1,2,1,2,1,2,2,1,2,1,2,2,2,2,2,2,1,1,1,1,1,1,2,2,1,1,1,1,1,1,1,1,1,2,1,1,2,1,1,2,1,1,1,1,1,2,2,1,1,1,2,1,1,1,2,1,1,1,2,1,2,2,1,2,1,1,1,1,2,1,2,1,1,2,2,2,2,1,1,1,1,2,2,1,3,1,1,2,1,1,1,1,2,1,1,1,2,1,2,2,1,2,1,1,2,1,2,1,1,1,2,2,1,3,1,3,1,1,2,2,1,1,1,1,1,1,2,2,1,2,2,1,2,2,1,2,1,1,1,1,1,3,2,1,2,1,2,1,2,1,2,1,1,1,1,1,1,1,2,2,1,1,1,1,2,1,1,1,1,2,1,1,1,3,2,2,3,2,1,1,1,1,3,1,1,3,1,2,1,1,2,2,-0.908891
2,2,2,2,3,1,1,1,2,2,2,2,1,2,1,1,1,1,1,2,2,1,2,2,2,2,1,2,2,2,2,2,1,2,1,1,2,3,1,1,2,1,2,2,3,2,2,2,1,1,3,3,2,1,1,2,2,1,2,2,1,2,1,1,1,3,3,1,2,2,1,1,1,2,2,2,2,1,2,3,1,1,2,1,3,2,1,1,2,2,2,2,2,2,1,3,1,1,3,1,1,2,1,1,2,1,2,2,1,2,1,2,1,2,2,2,1,3,1,3,3,1,1,2,1,1,2,1,1,1,2,1,1,2,1,1,2,1,2,1,1,1,1,1,2,2,2,1,1,3,2,2,1,2,1,1,2,2,2,2,2,1,1,2,1,2,2,1,2,2,2,2,2,2,1,1,2,2,2,1,3,2,1,1,2,2,1,1,1,1,1,1,1,1,2,2,3,2,1,2,1,1,1,2,1,2,1,1,1,2,1,2,1,1,2,1,2,1,2,1,1,2,2,1,1,1,2,1,1,2,2,2,1,2,1,1,3,3,1,2,1,1,1,1,1,1,1,2,1,1,2,2,1,3,2,1,2,1,1,2,1,1,2,2,2,2,2,1,1,2,2,1,1,1,1,1,3,1,2,2,2,3,2,3,2,2,1,1,1,2,1,1,1,2,1,1,2,1,1,2,1,1,2,1,3,1,3,1,1,3,2,1,2,2,1,2,1,1,1,1,3,1,1,2,2,1,2,1,1,1,2,1,2,2,3,2,1,3,1,3,2,1,1,1,2,2,1,3,3,2,1,2,1,1,1,2,1,1,1,3,2,1,3,2,2,1,1,2,2,2,1,2,1,2,1,1,1,2,1,2,2,2,1,2,2,2,2,1,1,3,1,2,2,3,3,1,2,3,1,3,1,2,2,1,1,1,1,2,1,2,2,3,1,2,3,2,1,1,2,2,1,1,3,2,2,2,2,1,2,3,1,1,2,1,2,1,1,3,1,3,2,1,1,2,2,1,1,1,1,1,1,1,1,1,2,1,2,1,1,1,1,2,3,1,2,1,3,2,3,1,1,2,1,1,2,1,2,1,2,1,1,1,2,1,1,1,2,1,1,2,1,2,2,1,2,2,1,2,2,1,1,2,2,2,2,1,1,1,2,1,1,2,2,2,2,1,2,2,3,1,2,1,1,2,1,1,2,2,2,2,2,2,1,1,1,1,1,2,1,2,1,1,1,1,2,1,2,1,3,1,2,2,1,2,1,1,1,1,1,1,1,1,2,1,2,2,1,1,2,1,3,2,3,1,1,2,3,1,1,1,2,1,1,2,1,1,2,3,1,2,3,1,1,1,2,3,1,2,1,2,2,1,1,2,2,1,1,1,3,2,2,1,2,1,3,2,1,2,2,1,1,1,2,1,2,2,1,2,1,1,1,1,2,2,2,1,2,3,1,2,1,1,2,1,1,1,1,2,1,2,1,1,2,1,1,1,3,1,2,1,1,1,1,1,2,1,1,1,2,1,1,1,2,2,1,1,1,1,1,1,2,1,1,1,1,2,2,2,2,1,1,1,1,1,1,1,1,1,2,1,1,1,1,2,1,2,1,2,1,2,2,1,1,1,2,1,2,2,1,2,1,2,1,1,1,2,3,1,1,2,1,1,1,2,2,2,1,2,1,1,2,2,1,1,1,1,2,2,2,1,2,1,1,3,1,1,3,2,1,1,1,1,3,2,2,1,2,1,1,2,1,1,1,2,1,1,1,2,3,1,2,2,2,1,2,1,2,1,2,3,1,2,1,1,2,1,1,1,2,3,1,1,1,2,1,1,1,2,1,2,2,1,1,2,2,3,1,1,1,1,2,1,1,1,1,2,1,2,2,1,2,1,2,1,2,2,2,2,1,1,1,2,2,1,1,2,3,1,1,1,2,1,1,1,1,1,1,1,1,1,3,1,1,1,1,1,2,2,1,1,1,2,2,1,1,3,1,1,2,3,2,3,1,1,1,2,1,2,3,3,1,1,1,1,1,1,2,1,3,3,1,1,1,2,3,2,1,1,1,1,1,1,1,1,1,1,2,3,1,2,1,1,1,2,1,1,1,2,1,1,2,1,2,2,2,2,2,2,3,1,1,1,2,1,1,2,1,1,1,1,1,3,2,1,1,2,2,1,1,1,2,2,1,2,1,2,1,2,1,1,1,1,1,1,2,1,1,1,1,1,1,1,1,2,1,1,2,1,1,1,2,1,1,2,2,-0.287283
1,2,1,2,1,1,1,1,2,1,1,2,2,1,1,1,1,1,2,1,1,1,2,2,2,2,1,2,1,3,2,1,1,1,1,1,1,1,1,1,1,1,1,1,2,1,1,1,2,2,1,1,1,1,1,1,1,1,1,1,2,1,1,1,1,2,1,1,1,2,1,1,2,1,1,1,1,1,2,2,1,1,1,2,1,2,1,1,1,2,2,1,3,1,1,2,2,1,2,1,1,1,2,2,1,2,2,1,1,1,2,3,2,2,1,1,2,2,2,3,1,2,1,1,2,1,1,3,2,2,2,3,2,1,3,1,2,1,1,2,2,1,1,2,1,2,1,2,1,2,2,2,1,1,1,1,3,2,3,3,2,2,1,1,1,2,1,1,3,2,1,1,1,2,1,2,2,2,2,1,2,1,2,3,1,3,1,2,1,1,1,1,1,1,2,1,2,2,3,1,1,2,2,1,1,1,1,1,2,2,2,1,2,2,1,1,1,2,2,1,1,1,2,2,1,2,1,2,1,2,2,2,1,2,2,1,1,1,2,1,2,2,2,1,1,1,2,1,2,2,2,1,1,1,1,2,1,1,2,1,1,2,2,3,3,1,1,3,1,1,1,1,1,1,1,1,2,2,1,1,1,2,2,1,2,2,1,3,1,2,2,1,3,2,1,1,2,2,1,1,1,2,1,1,1,2,1,1,1,2,1,1,1,2,1,1,1,1,1,2,2,2,2,2,2,1,2,1,1,1,2,1,2,1,1,3,1,1,2,2,1,1,1,1,1,2,1,2,2,1,1,2,1,1,1,3,2,1,1,1,2,3,1,1,1,2,1,1,1,3,1,2,1,2,3,1,2,2,2,2,2,2,1,1,1,1,2,2,1,1,2,2,2,2,1,1,1,1,2,2,1,2,2,2,2,1,1,1,1,3,2,1,1,1,1,2,1,1,1,3,1,2,1,2,3,2,2,1,2,2,2,1,1,1,1,2,1,1,2,1,2,1,1,2,1,1,1,1,1,1,3,1,2,1,2,1,1,1,1,1,1,1,1,3,1,1,2,1,1,1,3,1,1,1,2,2,1,3,1,1,2,1,1,1,2,1,2,3,2,3,2,1,1,2,1,1,1,2,1,2,3,2,1,1,1,2,1,2,3,1,1,2,1,1,2,2,1,1,1,1,1,1,2,2,1,2,1,2,1,2,2,1,1,2,1,1,2,2,1,1,1,1,1,2,2,1,2,2,2,1,1,2,1,2,3,1,1,1,1,2,1,2,2,1,2,2,1,2,1,1,1,1,1,1,1,2,2,1,1,2,2,1,2,1,1,1,1,1,1,2,2,2,1,1,1,2,1,1,1,1,1,2,1,2,1,1,2,3,2,1,1,2,1,2,2,1,1,2,1,1,2,2,2,1,1,2,2,1,1,2,2,2,1,1,1,1,2,3,1,2,2,1,2,2,2,1,1,1,2,3,1,1,1,1,2,2,3,1,1,1,2,1,1,1,1,3,1,1,2,1,2,3,1,1,1,2,3,2,2,1,1,2,2,1,1,1,1,1,2,1,3,2,1,2,3,2,2,1,3,1,1,3,1,1,2,2,3,1,2,1,1,2,2,3,2,1,1,2,2,1,1,2,1,1,1,3,1,3,2,1,3,1,2,2,1,2,1,1,1,2,1,1,1,1,2,1,2,1,2,1,1,1,2,1,1,3,1,1,1,2,1,1,1,1,1,2,1,2,2,1,1,2,2,2,3,1,1,1,2,2,1,1,1,1,2,1,1,2,1,1,1,1,1,3,1,2,1,1,3,1,1,1,3,1,1,2,2,2,1,1,3,3,1,2,2,3,2,1,2,1,1,2,1,1,1,1,1,3,1,1,1,1,1,1,1,1,2,1,1,1,2,1,2,1,2,3,2,2,2,2,2,1,1,1,2,1,1,1,2,1,2,1,1,1,1,2,2,1,2,2,2,1,2,3,2,2,1,2,1,1,1,2,1,1,2,2,2,2,1,1,1,1,2,2,2,1,2,1,1,2,1,2,1,1,2,2,2,1,1,1,1,1,3,1,2,1,2,2,2,2,1,1,1,1,1,2,1,1,1,2,1,1,2,1,1,2,2,2,2,1,1,1,2,1,1,2,1,1,1,1,3,2,1,2,3,1,2,1,1,1,2,1,3,1,1,1,1,3,1,1,2,2,2,2,1,2,2,1,2,2,1,2,2,1,2,2,1,1,1,1,3,2,2,2,1,-0.725225
1,1,1,1,2,2,2,1,1,1,1,1,1,1,2,1,1,1,2,2,1,1,2,3,1,1,1,2,2,1,2,1,1,1,2,2,2,1,2,2,2,3,3,1,1,2,1,1,1,2,2,3,1,1,1,1,1,3,2,1,2,2,2,2,1,2,2,1,1,1,1,1,1,3,1,1,1,1,2,2,1,1,1,1,1,2,1,1,1,1,1,1,1,1,2,2,2,1,2,1,2,1,2,1,1,2,2,1,1,1,2,2,2,1,2,2,1,2,1,2,1,1,1,1,1,2,1,1,1,3,2,1,1,1,2,1,1,2,1,2,2,2,1,1,2,3,1,1,2,1,3,2,3,1,2,1,3,2,2,3,1,2,2,2,1,1,1,1,3,1,2,1,1,1,1,3,1,2,1,1,1,2,2,2,1,3,2,1,1,1,1,1,1,2,2,1,3,2,1,1,1,2,1,1,1,3,1,2,1,1,2,2,1,2,2,1,2,1,3,1,1,2,1,2,1,1,2,2,2,2,1,2,2,2,1,1,2,1,1,2,1,1,2,1,3,1,2,3,1,3,1,2,1,2,1,1,3,1,2,2,1,1,2,2,2,3,2,2,1,1,2,1,1,1,2,2,1,1,2,1,1,2,1,2,2,1,2,1,2,1,2,1,1,3,1,2,2,2,1,2,1,2,1,2,3,1,2,1,2,1,1,2,2,1,2,1,1,2,1,2,2,2,2,2,1,1,1,1,1,2,1,1,1,2,2,2,1,1,2,3,1,1,2,2,1,1,2,1,1,2,1,1,1,1,2,1,1,1,1,2,2,3,1,1,1,2,1,1,2,1,1,1,1,2,1,1,1,1,1,1,1,1,1,1,2,1,2,2,2,2,1,1,1,1,2,1,2,1,2,2,2,1,1,2,2,1,1,2,3,2,1,1,1,1,1,3,2,3,1,2,1,1,1,2,2,1,1,1,2,1,3,2,1,1,1,3,1,2,2,2,1,3,3,3,2,2,1,2,2,1,1,2,2,1,3,1,1,1,1,1,1,2,1,2,1,1,2,1,2,3,1,2,1,1,1,1,2,1,2,1,1,2,2,1,1,1,2,1,1,2,1,2,1,2,1,2,2,1,3,2,1,1,1,1,1,1,1,1,1,1,1,1,1,1,1,1,2,1,1,3,1,1,3,1,2,1,2,2,2,1,2,3,1,1,1,1,1,2,1,1,1,2,1,1,1,1,2,2,1,2,3,2,2,1,1,1,1,2,3,2,1,1,2,1,1,1,1,2,1,1,3,1,1,1,1,1,2,1,1,1,1,1,1,2,2,1,1,3,1,2,2,1,1,3,1,1,2,1,1,2,1,1,2,1,1,1,2,1,1,1,1,2,2,2,2,1,1,1,1,1,1,2,1,1,2,2,1,1,1,1,2,2,3,2,1,1,1,1,1,1,1,1,1,1,2,1,1,2,2,2,1,1,1,1,2,1,2,1,2,2,2,1,1,1,1,1,1,1,1,1,1,2,2,1,2,2,1,1,1,2,1,2,1,2,1,1,2,1,1,1,1,3,2,2,2,2,1,2,1,1,1,2,2,1,1,2,1,1,1,1,2,2,1,3,1,1,2,1,1,2,1,1,1,2,3,1,1,2,2,2,2,1,2,1,2,1,1,2,3,1,2,1,3,1,2,2,1,2,2,1,1,1,2,1,1,1,1,1,1,1,1,1,1,2,1,2,1,1,1,1,2,1,1,2,2,1,1,1,1,2,2,1,1,1,2,1,1,2,2,1,1,3,1,1,1,2,1,1,2,1,1,1,1,2,2,2,1,1,2,1,2,1,1,1,1,1,1,2,1,1,2,1,3,1,1,1,1,2,1,1,2,1,2,1,1,2,3,3,1,1,1,2,3,1,1,2,1,2,1,2,1,1,2,1,1,3,2,2,2,1,1,1,2,1,2,2,1,1,1,2,2,2,3,1,2,1,1,2,1,1,1,3,2,1,2,2,2,1,1,1,1,1,3,1,3,2,2,2,2,1,1,1,1,2,1,1,2,1,2,1,3,2,1,1,1,2,2,1,2,3,1,1,2,1,1,1,1,3,3,2,1,2,2,1,1,3,1,1,2,3,2,2,1,1,1,2,1,1,1,1,1,1,1,3,1,2,1,1,1,2,2,2,1,1,3,1,2,2,2,1,2,1,2,2,2,3,1,1,1,2,1,1,1,1,1,1,2,2,1,1,1,1,3,2,1,149.701195
1,2,2,1,2,1,1,2,3,1,1,1,1,3,1,2,1,2,2,1,1,3,1,1,3,2,1,1,3,1,3,2,3,1,2,1,2,1,2,1,2,2,2,2,2,2,3,1,3,2,2,2,2,1,1,1,1,1,1,2,1,1,1,2,1,1,2,1,2,1,1,1,1,1,2,3,1,1,1,3,2,2,2,1,1,1,1,2,1,1,2,1,1,1,1,1,1,1,2,1,2,1,1,1,2,1,2,3,2,1,1,2,2,2,3,2,2,1,2,2,2,1,2,1,1,1,1,1,2,2,2,1,1,1,1,2,1,2,1,3,1,3,2,1,2,2,1,1,2,2,3,2,1,2,1,2,2,2,1,1,2,1,2,3,2,1,1,1,1,2,1,2,1,1,1,1,3,2,2,1,1,1,2,2,1,2,1,1,1,1,3,1,2,1,1,1,2,2,1,2,2,3,2,1,1,2,2,2,1,1,2,1,1,1,1,1,2,1,1,1,1,1,2,2,1,1,1,1,3,1,2,1,2,1,1,1,2,2,1,2,1,1,1,1,1,1,1,2,1,1,1,1,1,3,3,1,1,2,2,1,1,2,2,1,3,1,2,1,1,1,3,1,1,1,2,2,1,2,1,1,2,1,1,1,1,2,2,1,1,3,2,2,1,2,1,1,1,2,2,2,2,1,2,1,2,2,1,2,1,2,1,2,1,1,1,3,2,1,2,1,2,3,1,2,3,1,2,1,1,2,2,1,1,2,2,1,3,2,2,1,3,1,2,1,2,1,1,2,2,1,2,2,1,2,1,1,1,2,1,1,2,3,1,2,1,2,1,2,1,1,2,1,1,1,1,2,1,2,1,2,1,2,1,1,1,3,2,1,1,2,1,2,1,2,2,1,1,3,2,1,1,2,3,1,2,2,1,1,1,2,1,2,1,2,1,1,1,2,1,2,1,2,2,1,1,2,1,2,1,1,1,2,3,1,2,3,1,1,1,2,1,1,1,1,1,2,1,1,2,2,1,2,1,2,2,3,2,1,1,2,1,2,2,1,3,1,2,1,1,1,3,1,2,1,3,2,2,1,2,1,1,1,2,1,1,1,1,2,1,1,1,2,2,1,1,1,2,1,1,1,2,1,1,1,2,2,1,3,2,3,1,1,1,2,1,1,1,1,2,1,1,1,2,1,2,2,2,1,1,1,2,1,2,3,1,2,1,1,1,1,2,2,1,2,2,1,2,3,2,1,2,1,2,1,2,2,1,2,2,1,1,1,1,1,2,3,1,1,1,1,3,1,2,1,2,2,1,2,1,1,2,1,1,1,2,1,2,2,3,1,1,1,1,2,1,1,1,1,2,2,2,1,2,1,2,2,2,1,1,1,2,3,1,2,2,1,1,1,1,2,2,2,1,3,1,2,2,1,1,2,2,1,1,1,1,3,2,1,1,2,1,3,2,1,1,1,2,1,2,2,1,1,3,1,3,1,1,1,1,2,2,2,1,1,1,1,1,1,1,1,1,2,2,2,2,1,1,2,1,1,1,1,1,1,2,2,1,3,2,1,2,2,2,2,1,2,1,2,2,1,1,2,2,1,1,2,1,2,2,1,1,1,1,2,2,1,2,1,2,1,2,1,2,1,2,1,3,2,1,2,1,1,1,1,1,1,1,1,1,2,1,1,1,2,1,1,3,2,2,2,2,1,2,1,1,1,3,1,2,1,1,1,2,1,1,1,1,2,1,1,2,2,1,1,2,1,2,1,1,2,1,1,2,1,2,1,2,2,1,1,1,2,1,1,2,2,1,1,2,1,1,1,2,1,1,1,1,1,2,2,1,2,1,2,1,1,2,2,3,1,1,1,3,2,1,2,1,2,1,1,1,1,1,2,1,2,3,2,1,1,2,2,1,1,2,1,2,1,2,1,1,3,1,2,1,1,1,1,1,2,2,1,2,1,2,1,1,1,2,2,1,3,1,1,2,2,1,2,1,2,1,1,1,2,2,1,1,1,1,2,1,2,2,2,2,2,2,2,2,2,2,1,2,1,2,1,2,1,1,1,2,1,2,1,1,2,2,2,1,1,1,1,3,1,1,1,1,1,1,1,1,2,1,1,1,2,2,1,2,2,1,2,1,2,3,1,1,2,1,1,2,1,1,1,1,1,1,1,3,2,3,1,3,1,2,1,2,1,1,1,3,1,1,2,3,1,3,2,2,3,1,1,2,1,2,1,1,1,2,2,1,2,1,1,1,0.146878
1,1,2,1,1,2,2,1,1,2,1,1,1,1,2,1,1,1,1,1,1,3,1,2,1,3,1,2,2,1,1,1,1,1,1,1,1,1,2,1,1,1,1,3,1,1,1,1,1,1,2,1,2,1,1,1,1,1,1,2,2,1,2,1,2,1,1,2,1,1,1,1,1,2,1,2,1,2,2,2,2,1,1,1,1,2,2,1,2,2,2,2,1,2,1,2,1,2,1,1,1,1,2,1,1,2,1,1,1,1,1,3,2,2,2,2,1,3,2,1,2,1,2,1,1,1,2,2,1,1,2,2,1,2,1,1,1,2,1,1,1,1,2,2,1,2,2,1,1,2,2,2,2,1,1,2,2,3,2,1,2,2,1,2,2,2,2,1,1,1,1,2,2,2,2,2,2,1,2,1,3,1,1,1,1,2,2,1,1,2,1,1,2,2,2,1,2,1,1,1,1,1,1,1,1,1,1,2,2,1,2,2,1,2,1,2,1,1,3,1,1,1,2,1,2,1,2,1,1,1,1,3,2,2,1,2,1,1,1,1,2,1,1,1,2,2,1,1,1,2,2,1,2,1,1,2,2,3,1,1,2,1,2,1,2,1,2,3,1,2,1,1,1,2,1,1,3,1,1,2,1,3,2,1,1,1,2,2,1,1,1,2,3,1,1,2,2,2,2,2,1,1,2,3,1,2,1,2,1,1,1,2,1,2,2,3,1,1,2,2,2,1,2,1,1,2,1,1,1,1,1,1,1,3,1,1,1,2,3,1,3,1,2,2,2,1,1,1,1,2,2,2,1,1,2,3,1,1,1,1,2,1,1,1,1,1,2,2,2,1,2,1,3,2,2,1,1,1,1,2,1,1,1,1,1,2,2,2,2,2,1,2,2,1,2,3,1,3,3,1,2,2,2,1,2,2,1,3,1,1,1,1,1,1,1,2,2,2,2,2,2,1,1,1,2,2,1,2,1,2,2,1,1,3,1,1,1,1,3,3,1,3,1,1,1,3,2,2,1,2,1,1,2,1,1,2,2,1,1,2,1,1,2,1,2,1,2,2,1,1,3,2,2,1,2,1,1,1,1,1,1,1,1,1,1,2,1,3,1,1,2,2,2,3,1,2,1,1,1,1,3,1,1,2,2,1,1,2,1,1,1,2,1,2,3,1,2,3,1,2,1,1,1,1,2,1,1,2,1,1,1,2,2,2,2,2,2,3,1,2,1,1,1,1,1,1,2,2,1,1,1,1,2,2,1,1,2,2,1,1,2,2,2,1,3,1,1,1,1,2,2,1,1,1,1,1,1,1,1,1,3,1,2,1,2,1,2,2,3,2,2,1,3,2,1,2,2,2,1,2,1,1,3,2,2,1,1,1,3,2,2,2,2,1,1,1,2,2,1,1,2,2,2,1,2,2,1,2,2,1,1,1,1,1,1,1,1,1,1,2,2,1,2,1,1,2,2,1,2,2,2,1,1,1,2,2,2,2,1,2,1,1,1,1,2,3,2,1,2,1,1,2,1,1,2,1,2,2,2,2,2,1,1,2,2,1,1,2,1,1,3,1,2,1,2,1,3,2,3,1,3,2,1,2,1,3,2,1,1,1,1,2,2,2,1,1,2,1,1,2,1,2,1,2,2,1,1,2,1,1,2,1,1,1,2,2,2,2,1,1,2,2,2,1,1,2,2,2,2,3,1,1,2,2,1,1,1,1,2,1,1,2,1,1,1,1,2,1,2,2,2,1,1,3,1,1,1,1,2,2,1,1,2,1,3,1,3,3,1,2,1,2,1,1,3,1,2,2,1,2,2,1,2,1,3,1,1,1,3,2,2,1,2,1,1,2,2,1,1,1,1,1,1,1,1,2,1,1,1,1,1,1,1,2,2,2,1,1,1,1,1,2,1,1,2,1,2,1,2,1,1,1,2,2,1,1,1,1,1,1,1,1,1,3,1,1,1,1,1,1,2,1,1,3,2,3,1,2,1,2,1,2,1,1,2,1,1,2,1,2,1,2,1,1,1,1,2,2,3,1,1,2,2,2,2,1,2,2,1,3,1,2,1,1,1,1,1,1,1,2,1,2,1,1,1,2,1,2,1,2,1,3,1,1,3,1,1,1,2,2,1,2,2,1,3,1,2,1,1,3,1,2,1,3,1,2,2,1,1,1,2,2,3,2,2,1,2,3,1,2,1,1,1,1,1,2,2,1,1,1,2,1,1,2,1,1,1,2,1,1,1,2,2,2,1,150.912062
1,1,1,2,2,2,1,1,2,1,2,1,1,1,1,1,2,2,1,2,2,1,1,1,2,2,1,1,3,1,1,2,1,1,1,2,1,1,2,1,2,2,1,2,1,1,1,3,1,2,3,3,1,1,1,1,1,1,3,2,1,1,1,1,1,2,1,2,1,1,1,1,2,2,1,2,3,1,1,2,1,1,1,2,2,1,1,1,2,1,2,3,1,1,1,3,1,1,1,1,1,1,1,2,2,1,2,1,2,1,1,1,2,1,3,3,1,2,1,2,1,1,1,1,1,2,1,1,2,2,2,2,3,1,1,1,1,1,1,1,1,1,1,2,1,2,1,1,2,3,2,3,2,3,1,2,2,3,2,3,1,3,1,2,1,1,2,2,1,1,2,1,1,1,1,1,2,2,1,2,2,1,1,1,2,2,1,3,2,2,2,1,1,1,1,3,2,1,1,2,2,2,1,2,2,1,2,1,1,1,1,2,1,1,2,1,2,1,1,2,1,1,2,1,1,1,2,1,1,2,2,1,3,1,1,1,1,1,2,1,2,1,1,2,1,2,1,2,2,1,1,1,1,1,1,2,1,2,2,2,1,3,3,1,2,2,1,2,1,2,1,2,1,1,1,1,1,1,1,1,2,2,1,3,2,1,2,1,2,2,2,2,1,1,1,1,1,2,1,1,3,3,1,3,1,1,2,1,1,2,1,1,1,1,2,2,1,2,2,1,1,1,1,2,1,2,1,1,2,1,1,1,2,1,1,2,1,1,1,1,3,1,1,2,2,1,2,1,2,1,1,2,1,1,2,1,1,2,2,2,1,3,1,1,1,2,1,1,1,2,2,1,3,2,1,3,1,1,1,1,2,1,1,1,1,1,2,2,3,3,2,2,2,2,1,1,2,1,2,1,2,1,1,1,1,2,1,1,2,1,1,2,1,1,1,2,2,1,1,1,2,1,2,1,2,2,1,2,1,2,1,3,2,1,1,2,1,3,2,3,1,1,1,2,1,2,2,2,1,2,2,1,1,1,2,2,2,1,1,1,1,1,3,1,1,1,2,1,2,1,2,1,1,1,2,1,2,1,2,1,1,2,2,2,2,2,1,2,2,2,3,2,2,3,1,2,1,2,1,1,1,1,1,3,1,1,2,2,2,2,1,1,1,2,3,1,2,2,2,2,2,1,2,2,2,1,3,2,3,1,3,1,1,3,2,3,3,2,1,1,3,2,3,2,1,1,2,3,2,2,1,1,2,1,2,2,1,1,1,1,1,2,1,1,1,2,1,2,2,1,2,1,2,1,1,3,2,1,1,1,2,1,2,1,1,1,2,2,2,1,2,1,1,1,1,3,1,3,1,1,1,1,1,2,2,3,2,1,1,1,1,1,1,3,2,1,1,1,1,2,1,2,1,1,1,1,1,1,1,1,1,1,1,1,2,1,2,1,2,2,3,1,1,2,1,1,2,1,1,1,2,2,1,2,1,2,2,1,2,3,1,1,1,1,2,1,2,1,1,1,1,1,2,2,1,1,2,1,1,2,2,3,2,1,2,1,2,2,1,2,1,2,1,2,1,1,1,1,1,2,1,1,2,1,2,1,1,1,1,2,1,1,1,1,2,2,2,1,1,1,2,2,1,2,1,1,2,1,1,1,1,1,2,3,2,2,1,1,2,1,1,2,1,2,3,3,1,2,1,1,2,1,2,3,1,1,2,2,2,2,2,2,3,1,1,2,2,1,2,2,1,2,1,2,1,1,1,1,1,1,2,2,2,1,2,1,1,2,2,3,2,2,3,1,1,1,2,1,1,2,1,1,3,1,1,1,1,1,1,1,2,2,2,2,1,2,2,1,1,1,1,1,1,1,2,1,2,2,1,2,1,2,1,1,1,2,1,3,1,1,2,2,1,2,1,3,2,3,2,2,1,1,2,2,1,1,2,2,1,2,2,1,3,2,2,1,2,1,2,1,2,1,1,1,1,2,1,2,1,1,1,1,1,1,1,1,1,2,3,3,1,1,1,1,2,2,2,3,2,1,2,3,1,1,2,2,2,1,2,1,1,2,2,1,2,1,1,1,2,2,1,1,2,1,1,1,1,1,1,2,1,1,1,1,2,1,2,2,1,2,1,2,3,1,2,1,1,2,1,1,2,2,1,1,1,2,2,1,1,3,1,1,1,2,2,2,1,1,1,1,1,3,1,2,1,2,2,1,2,1,3,1,3,3,1,2,1,1,1,2,3,2,2,1,1,149.400037
2,1,1,2,2,1,1,2,2,1,2,2,2,1,2,1,1,1,1,3,1,2,2,2,2,1,2,1,2,2,2,1,1,1,1,3,1,1,1,1,2,2,2,1,3,1,1,1,1,2,2,1,1,2,1,2,1,1,1,2,1,2,1,1,1,1,1,2,2,2,1,1,1,1,1,1,2,2,2,2,2,1,3,1,1,2,1,2,2,2,2,1,2,1,1,1,3,1,2,2,1,1,2,1,2,2,1,2,1,1,1,1,1,2,2,2,1,2,2,2,1,2,1,1,1,1,2,1,3,3,1,2,1,1,1,1,1,2,1,1,1,1,2,1,1,3,3,2,3,3,2,1,1,2,1,1,1,1,2,2,1,3,1,2,1,2,1,1,1,2,1,2,1,1,1,1,1,2,3,1,2,2,1,1,1,1,2,1,2,1,1,3,1,2,1,2,2,1,1,1,1,1,1,2,1,1,1,2,1,2,1,2,1,2,2,1,1,1,2,1,1,2,1,1,1,1,2,2,1,2,2,1,1,1,1,1,1,2,1,2,2,1,2,2,2,1,1,1,1,1,3,1,1,3,2,1,1,2,1,1,1,1,2,3,1,2,1,1,2,2,2,2,1,3,1,1,2,1,1,1,1,3,1,2,2,1,2,1,1,1,2,2,1,2,2,1,1,1,1,1,1,1,2,2,1,1,1,1,1,1,1,2,1,3,2,1,1,1,1,1,1,1,1,3,2,2,1,1,1,1,2,1,1,2,2,2,2,1,1,1,2,1,1,1,2,2,2,1,2,2,3,1,1,1,2,1,1,1,1,2,2,1,1,1,2,3,3,3,1,2,2,2,1,2,1,2,1,1,1,1,3,1,1,2,1,2,1,1,1,1,1,3,1,2,3,1,2,1,1,2,1,1,2,1,1,2,2,3,2,2,2,2,1,1,3,2,2,1,1,2,1,2,2,3,3,1,2,2,1,2,2,2,1,1,1,1,1,1,2,2,1,2,1,1,1,1,2,1,3,2,1,1,2,1,2,1,3,2,2,2,1,2,2,1,2,1,3,1,1,1,2,1,2,2,1,1,3,1,2,1,1,1,1,1,2,1,2,2,1,3,3,2,1,2,2,3,3,1,1,1,2,3,1,1,1,3,1,1,2,2,2,1,1,1,2,1,1,2,1,1,1,2,1,1,1,2,1,2,2,2,1,2,1,2,1,1,3,1,1,1,1,2,1,2,2,2,1,3,3,1,3,1,2,2,1,2,1,2,1,1,1,1,1,1,2,1,2,2,1,1,2,1,1,3,1,1,1,1,1,2,2,1,1,3,2,2,3,1,2,2,1,1,1,3,1,3,1,3,2,2,1,1,1,2,2,2,2,1,1,1,2,2,2,1,1,2,1,1,1,3,2,1,1,1,2,1,1,2,2,1,2,2,2,2,1,1,2,1,2,2,1,1,1,2,3,1,2,1,1,3,2,2,2,1,2,1,2,1,1,1,1,3,1,1,1,2,1,1,2,1,1,1,1,1,2,1,2,1,1,2,1,1,2,2,2,1,1,2,2,1,2,1,1,2,1,3,1,3,3,1,1,1,1,1,1,2,2,1,2,2,1,1,1,1,1,1,3,2,1,2,1,1,1,1,1,1,1,1,1,2,2,1,2,1,1,1,3,3,1,1,1,1,2,2,2,1,1,1,1,2,1,1,2,1,2,2,1,2,2,1,1,1,2,1,1,2,1,1,2,1,1,1,1,1,1,1,2,2,2,1,1,3,1,3,1,1,2,1,1,2,3,1,3,2,3,1,1,1,1,2,1,1,2,1,1,2,1,1,1,2,1,3,2,1,2,1,1,2,1,1,1,1,1,1,1,1,1,1,1,1,1,2,1,2,3,2,1,1,2,1,1,1,1,1,1,2,1,1,2,1,1,2,1,2,1,1,1,1,2,1,2,2,1,2,1,1,2,1,2,1,1,2,2,2,1,2,1,1,1,2,1,3,1,1,1,2,1,1,1,2,1,2,1,1,2,1,1,1,1,2,1,1,2,1,1,1,2,1,1,1,1,1,1,1,1,1,1,1,2,1,3,2,2,1,1,1,1,2,1,2,2,1,2,3,2,1,2,2,1,1,1,2,2,2,2,1,1,1,2,1,2,1,1,1,2,1,1,3,1,2,2,2,2,2,2,2,1,2,1,1,1,1,2,2,1,2,2,1,1,1,3,1,1,2,2,1,2,1,1,1,1,1,3,1,1,-3.162855
1,1,1,3,1,2,2,1,1,2,3,1,2,3,1,1,1,1,3,2,1,2,2,3,3,1,1,1,2,2,2,1,1,2,1,1,1,1,1,1,2,1,3,1,1,1,1,2,1,2,2,2,2,1,2,1,1,1,1,1,1,2,2,1,1,3,1,2,1,1,1,1,2,1,1,1,2,1,1,1,2,1,1,1,1,3,1,1,2,3,1,1,1,1,3,2,3,2,2,1,2,1,2,2,2,2,3,2,1,1,1,2,1,1,2,1,2,2,1,3,1,3,1,1,2,2,1,1,2,1,1,2,1,1,2,1,1,1,2,2,2,3,2,2,1,2,2,1,2,2,3,1,2,2,2,3,1,1,2,2,2,2,2,2,1,1,1,1,1,2,1,1,1,2,1,1,3,2,2,2,3,1,1,3,1,1,2,1,1,2,1,1,2,3,1,1,1,1,1,2,3,1,1,1,1,1,2,1,2,2,1,2,1,1,1,2,1,1,2,2,1,1,2,2,2,1,1,1,2,1,2,2,2,2,2,1,2,2,1,2,1,2,3,2,1,3,1,1,2,2,2,1,1,2,1,1,2,1,2,1,3,1,3,1,2,2,1,2,1,1,3,1,1,2,2,2,1,1,2,1,1,1,1,1,3,2,1,1,2,1,1,2,1,1,1,1,1,1,1,1,1,2,2,1,1,1,3,1,1,2,2,2,1,2,1,2,1,1,1,2,1,2,2,1,1,1,1,2,1,1,1,2,2,1,3,1,3,1,3,2,1,3,1,1,2,1,1,2,3,1,1,2,2,1,3,1,3,1,2,1,1,2,1,1,1,1,1,1,1,1,1,1,2,2,1,2,2,1,1,1,1,2,1,1,2,3,2,1,1,1,2,3,1,1,1,2,2,1,1,2,1,1,1,1,1,2,1,1,1,1,1,1,2,2,1,1,1,2,1,3,2,2,2,2,1,3,1,1,2,2,1,1,1,2,2,2,2,2,2,3,2,1,1,2,1,2,1,1,2,1,1,1,1,1,2,2,3,2,3,1,1,1,2,1,2,2,1,1,1,2,1,1,2,2,3,1,2,1,1,1,2,1,2,1,2,2,3,3,1,1,1,2,1,3,2,3,1,1,1,2,1,2,1,2,1,1,1,1,1,1,1,2,1,2,2,2,1,1,2,1,1,1,2,2,1,1,2,1,1,3,1,2,2,1,2,1,2,1,1,1,2,3,1,2,2,2,1,1,1,2,2,1,1,2,1,1,2,1,1,3,1,3,1,1,1,1,1,1,1,1,2,2,1,2,2,1,2,1,2,1,2,1,1,3,2,1,1,3,1,1,1,2,1,3,1,1,2,2,1,1,1,1,1,3,1,2,1,1,2,3,1,1,1,3,2,1,3,2,1,1,2,2,1,1,1,1,1,2,1,1,1,2,1,2,1,1,2,1,1,2,1,2,1,1,2,1,1,2,2,2,1,2,1,2,1,3,2,1,1,1,2,1,1,1,2,1,1,2,1,2,2,3,2,2,2,3,2,2,2,1,1,1,1,2,1,1,1,1,2,3,1,2,1,1,1,1,1,1,2,1,1,3,1,2,2,2,2,2,2,1,1,2,1,2,2,1,2,1,1,2,1,1,2,1,1,1,2,2,1,3,2,2,1,1,2,1,1,1,1,2,1,1,1,3,2,1,1,1,1,1,1,1,2,2,1,2,3,2,1,1,1,1,1,1,2,1,2,2,1,1,2,1,2,2,2,2,1,2,1,2,1,2,3,1,1,1,3,1,1,1,1,2,2,1,1,2,1,1,2,3,1,3,2,1,2,1,1,1,2,2,2,2,2,1,1,3,2,2,2,2,2,1,1,1,1,1,1,2,1,1,1,1,1,3,2,1,2,1,2,1,1,3,2,2,1,3,3,1,2,2,2,1,1,1,1,2,1,1,1,1,2,1,1,1,1,1,3,1,2,2,1,1,3,2,2,2,1,2,1,2,1,1,1,1,1,2,1,2,3,1,1,1,1,1,2,1,1,1,1,3,1,2,2,3,2,1,1,2,1,1,1,1,2,1,1,1,1,1,2,1,2,1,2,1,1,1,1,1,1,1,3,2,2,2,2,1,3,2,1,1,1,3,1,2,2,2,1,1,2,2,2,2,1,1,1,1,2,1,1,1,2,3,1,1,2,1,2,1,2,2,2,2,1,2,2,2,3,1,1,2,2,1,2,1,1,1,2,1,2,1,1,1,3,2,1,150.96774
2,2,3,2,2,1,2,2,2,1,1,3,1,1,2,1,2,2,2,1,1,2,2,2,2,1,2,1,1,2,2,1,2,1,1,2,2,1,1,1,2,2,1,1,1,2,1,2,1,2,1,3,2,2,1,3,2,1,2,2,1,1,1,2,1,2,1,1,1,3,1,1,2,1,2,1,1,2,2,2,1,1,2,1,1,3,1,1,1,1,1,1,1,1,1,1,2,1,3,2,2,1,2,2,2,3,2,1,1,2,2,2,2,2,1,1,2,2,1,1,2,1,1,1,2,2,1,1,2,1,1,3,2,1,1,1,1,2,1,3,2,1,1,1,1,2,2,1,1,1,1,2,2,2,1,2,1,1,2,1,2,2,1,2,2,2,3,2,1,1,1,2,1,2,1,3,1,2,1,1,1,2,1,2,1,1,3,1,1,1,2,1,1,1,1,2,3,1,1,1,1,1,1,2,1,2,1,1,1,1,1,1,1,1,1,1,1,1,2,2,1,2,3,1,1,2,1,3,1,2,3,2,2,1,1,1,3,2,1,1,2,1,2,1,3,1,1,3,1,2,2,2,1,1,1,1,2,2,2,2,1,1,1,2,3,2,3,1,2,2,2,2,1,2,1,2,2,1,1,1,2,3,1,1,2,1,1,3,2,2,2,1,1,2,1,2,2,1,2,1,1,1,1,2,1,1,1,2,1,2,2,2,2,2,2,2,1,1,1,1,1,1,2,1,1,2,1,1,1,2,2,1,3,2,3,2,2,1,2,1,1,1,1,2,2,1,2,2,2,2,1,1,2,1,2,2,1,1,2,2,2,2,1,1,1,2,2,2,2,2,2,1,1,2,1,1,1,1,1,1,1,1,1,1,2,1,3,1,1,2,2,2,1,2,1,2,1,2,2,1,1,1,2,1,1,2,1,1,3,1,1,1,1,2,2,3,3,1,1,1,2,1,1,2,1,2,1,1,2,1,2,1,1,1,3,3,2,1,2,1,2,1,3,2,1,2,2,1,2,2,2,1,2,1,1,2,1,1,1,1,1,2,1,1,2,1,1,2,2,2,2,1,1,1,2,2,3,2,1,1,1,2,1,1,2,1,2,1,1,1,2,1,2,2,1,1,2,3,1,2,1,1,3,3,1,1,1,1,2,1,1,2,2,2,1,2,1,3,2,2,2,1,1,3,2,1,2,1,2,1,3,2,1,2,1,1,2,2,1,2,1,1,1,1,2,2,1,1,3,1,2,1,1,1,1,1,2,2,1,1,1,1,1,1,1,2,1,1,2,1,1,1,2,1,2,3,1,1,2,1,1,1,2,2,1,3,2,2,1,1,1,1,3,1,2,1,2,1,2,2,2,2,2,1,1,2,2,1,1,1,2,1,1,2,2,2,1,2,2,1,1,2,1,1,2,1,2,3,1,1,2,1,3,3,2,2,2,2,1,2,1,2,1,2,1,1,3,1,2,1,2,2,1,2,1,1,2,2,2,2,2,1,3,2,2,2,2,1,1,3,2,2,2,1,1,1,2,2,2,1,1,1,2,1,1,2,2,1,2,3,1,2,2,1,1,1,1,2,2,1,1,1,1,1,2,2,3,1,2,1,2,1,2,2,1,1,1,1,1,1,2,3,1,1,2,1,1,1,1,1,2,1,2,1,1,1,1,2,1,1,1,1,1,1,1,1,2,2,2,1,1,2,2,2,2,1,1,2,2,1,1,2,3,1,1,1,1,2,1,1,2,1,1,1,2,2,1,2,2,2,1,2,2,1,1,1,1,2,1,1,2,1,1,2,1,2,2,1,2,2,1,1,2,3,2,2,2,1,1,1,1,1,1,3,1,1,1,2,2,2,1,1,2,2,1,1,2,2,2,2,1,2,1,1,1,1,1,3,1,1,2,1,3,1,1,1,2,1,1,1,1,1,1,1,1,1,1,3,1,2,2,1,2,2,1,2,2,1,1,1,1,1,2,1,1,2,1,2,2,2,2,3,1,1,1,2,1,1,2,2,2,1,1,2,1,1,2,1,1,2,1,1,1,1,2,1,2,2,1,1,2,1,2,1,1,1,2,1,1,1,2,2,3,1,2,1,2,1,1,1,2,1,1,1,1,2,1,2,3,2,1,1,2,1,3,2,2,1,1,3,1,1,1,1,2,2,1,1,2,1,2,1,2,2,2,1,2,3,2,1,3,2,1,1,1,1,1,1,2,2,1,1,2,3,1,1,3,3,1,1,1,2,2,3,2,39.640741
1,3,1,1,2,2,2,1,2,3,3,2,2,2,2,1,1,1,1,2,1,2,1,2,2,1,1,2,1,1,2,1,2,1,2,1,1,1,1,1,3,2,2,2,2,3,1,2,1,1,1,2,2,2,1,2,2,1,1,2,2,1,1,1,2,2,1,1,1,2,1,1,1,2,1,2,1,1,1,2,2,2,1,2,2,2,1,1,1,2,2,1,1,1,2,1,2,1,2,2,1,1,2,1,2,1,2,2,1,1,1,1,1,1,1,1,2,2,1,1,1,1,1,2,2,1,1,2,2,1,2,3,2,1,1,1,1,1,1,1,2,2,1,1,1,3,2,2,2,1,2,1,1,1,2,1,2,2,1,1,2,1,1,1,2,1,1,1,1,1,1,1,2,1,1,2,2,1,1,2,2,1,1,2,1,2,1,2,2,1,1,1,1,1,1,1,2,1,1,1,1,2,1,2,2,1,2,1,1,2,1,2,2,1,1,2,1,1,1,1,2,2,2,2,1,2,1,2,1,1,2,1,3,1,1,1,1,1,1,3,1,2,2,1,2,1,3,2,1,2,1,1,1,1,1,1,2,2,1,1,2,1,2,3,2,1,1,1,2,3,1,1,1,2,3,2,1,3,1,1,1,2,1,1,2,2,2,1,2,2,3,2,1,2,1,3,2,2,1,1,1,1,2,1,2,2,1,1,1,2,2,1,1,1,2,1,2,1,3,2,1,1,2,2,2,2,2,1,2,2,1,1,1,2,1,1,1,2,1,1,1,2,1,2,3,2,1,2,2,1,1,3,1,1,2,1,1,1,2,1,3,1,1,1,2,2,1,1,1,1,2,1,1,2,1,2,2,2,1,1,1,2,1,1,1,2,2,1,2,2,2,3,1,2,1,2,1,2,1,1,1,1,1,1,2,2,2,1,2,2,1,1,2,3,1,2,2,1,2,2,1,2,2,2,3,1,1,1,2,2,2,2,2,3,2,2,1,1,2,1,1,2,1,2,2,2,1,2,3,2,1,1,1,1,2,1,2,1,1,1,1,1,1,2,2,2,1,1,1,1,2,1,2,1,2,2,1,2,2,1,1,1,1,2,1,1,1,1,2,2,3,1,2,2,1,2,1,1,2,1,3,1,2,1,2,1,2,2,1,1,1,1,1,1,1,1,2,1,1,1,1,1,1,1,3,1,2,1,2,2,2,2,2,2,1,1,1,1,1,2,1,3,2,2,1,1,1,1,1,2,3,2,1,3,1,1,2,1,1,1,2,3,1,1,2,1,1,1,1,2,2,1,1,2,1,1,1,1,1,1,1,1,1,2,1,1,1,3,1,2,1,1,2,2,1,2,2,1,1,1,2,2,1,2,2,2,2,1,2,2,1,1,1,2,2,1,2,1,1,1,2,1,1,2,2,2,1,3,1,1,2,1,1,1,1,2,2,2,1,1,1,2,1,1,1,1,1,1,1,2,2,1,1,1,2,3,2,1,2,2,2,3,1,1,1,3,2,1,1,1,1,2,2,2,1,1,2,2,2,1,2,1,1,1,1,2,2,3,1,1,2,2,1,2,1,3,1,1,1,1,1,1,2,1,1,2,3,1,1,2,3,1,1,2,1,2,1,1,1,3,1,2,2,1,1,1,2,2,2,2,3,3,1,2,1,2,1,1,2,1,2,1,1,2,2,1,2,1,1,2,1,1,3,3,1,2,1,1,1,2,2,2,2,1,2,1,1,2,1,2,1,2,1,1,2,1,1,1,1,2,1,2,1,2,2,2,1,1,1,2,1,2,2,2,1,2,1,1,1,2,2,2,1,1,1,1,1,2,1,2,1,1,2,1,1,2,2,2,3,1,1,1,1,2,1,1,2,3,1,2,1,1,1,1,1,2,1,2,1,2,2,2,1,1,3,2,2,1,2,2,2,3,1,2,2,1,2,2,2,1,1,1,1,1,2,1,1,2,1,2,1,1,1,1,2,1,1,1,1,1,1,1,2,1,1,2,1,1,2,2,2,2,1,2,2,2,2,2,2,1,2,2,3,1,1,1,2,1,2,1,2,2,1,2,1,2,3,1,2,1,1,1,1,1,1,1,1,1,1,1,1,1,1,1,2,2,2,2,2,2,2,2,1,1,1,1,3,2,1,2,2,1,1,3,3,2,2,1,3,2,2,1,1,1,1,2,2,1,1,1,1,1,3,1,1,2,2,1,2,2,1,1,3,1,2,2,2,2,1,2,1,1,2,1,2,149.516173
1,2,2,1,1,2,2,2,2,2,2,1,1,1,2,1,2,1,2,1,2,1,1,1,1,2,2,1,1,2,2,1,1,1,1,2,1,2,2,1,2,2,2,2,1,2,1,1,1,2,2,1,2,1,1,2,3,1,1,1,1,1,1,1,1,2,1,2,1,1,1,1,2,2,1,1,2,2,2,2,1,1,2,1,2,1,1,2,2,1,2,1,1,1,2,1,1,2,2,1,1,1,1,1,1,2,2,1,3,1,1,1,1,2,2,1,1,3,2,3,1,1,2,1,1,1,1,1,1,3,1,1,1,2,1,1,2,1,1,2,2,2,1,1,2,1,2,1,2,3,2,1,2,2,2,1,1,2,3,2,1,2,1,1,1,1,1,1,1,1,3,2,2,2,1,1,3,1,1,1,1,2,1,2,1,2,2,1,1,2,1,1,1,1,2,2,2,1,1,1,1,2,1,1,2,1,1,2,1,1,1,3,1,1,2,1,1,1,1,1,1,1,1,2,1,1,2,1,1,2,3,3,2,2,1,1,2,1,1,2,1,1,1,1,2,1,1,1,1,2,1,1,1,1,1,1,1,2,2,1,1,1,2,2,2,1,3,2,1,1,2,3,1,2,1,1,1,1,1,2,1,2,3,1,2,3,1,2,2,1,2,3,1,1,2,2,2,1,1,3,1,1,1,1,1,1,1,2,2,1,1,2,1,2,2,2,2,1,1,1,2,1,2,2,1,1,1,1,1,1,3,1,2,1,1,1,1,2,1,1,2,1,1,1,1,1,1,1,1,1,1,1,2,1,1,1,1,3,1,2,2,2,1,2,1,1,1,2,1,1,2,1,1,1,2,1,1,2,2,2,1,2,2,1,1,2,1,2,3,1,2,1,1,3,1,1,1,2,1,2,1,1,2,1,1,1,1,2,2,2,1,1,1,3,1,1,2,2,1,2,1,1,2,1,1,2,1,1,2,1,2,1,1,1,2,2,1,2,1,1,2,1,2,2,1,1,2,1,1,2,2,2,1,2,2,2,1,1,1,1,1,1,2,2,2,1,3,1,1,2,2,2,2,1,1,1,1,2,1,1,1,2,1,1,2,1,1,3,1,3,2,2,2,1,1,1,1,2,1,2,3,1,1,2,1,2,1,1,2,2,1,1,1,1,3,1,2,1,1,2,1,1,1,2,1,2,2,1,2,2,1,1,1,2,1,1,2,2,1,1,1,1,3,2,1,2,2,1,1,1,3,2,1,1,1,1,1,2,1,2,1,1,1,1,1,2,2,1,2,1,1,1,2,1,1,1,1,1,1,1,2,2,2,1,1,1,1,3,1,2,2,2,1,1,1,2,1,1,1,2,1,1,1,1,1,3,1,1,2,1,1,2,1,1,1,1,1,1,3,1,1,2,1,1,2,1,2,2,1,1,2,1,1,1,2,2,1,1,1,2,1,2,1,2,2,1,3,1,1,1,2,2,2,1,2,1,1,2,1,1,2,2,1,1,2,2,2,1,1,2,1,1,3,1,1,2,1,2,1,2,1,2,1,1,3,1,1,2,1,2,2,2,3,1,1,2,2,2,1,3,1,2,3,2,2,2,2,2,2,1,1,1,1,2,1,2,2,2,1,1,1,1,1,1,2,2,2,1,1,1,2,3,2,2,1,1,1,2,2,1,2,1,2,2,1,2,1,1,1,2,1,3,1,1,1,1,2,1,1,1,1,1,1,1,1,1,1,3,2,1,1,2,1,1,3,3,1,1,1,1,1,2,1,1,1,1,1,1,1,2,1,2,1,1,2,1,1,1,2,1,1,1,1,1,1,2,1,2,1,2,2,2,2,2,2,1,1,1,2,1,2,1,1,1,1,2,1,2,1,2,1,1,1,2,2,2,1,2,1,2,1,2,2,1,1,1,1,2,2,1,2,2,1,1,1,1,2,1,1,1,2,1,2,1,2,2,2,1,2,1,1,1,1,2,2,1,1,3,1,2,2,1,1,2,1,2,3,1,1,2,1,1,1,1,2,1,2,2,1,3,2,1,2,2,3,1,3,1,1,1,1,2,2,2,1,1,2,1,2,1,2,1,2,2,1,1,2,1,2,1,2,1,2,2,1,1,3,2,2,2,1,2,2,1,1,3,3,2,1,1,2,2,1,2,1,1,1,1,2,2,2,1,2,2,1,1,1,2,2,1,2,2,1,1,2,1,1,1,2,1,1,1,3,1,1,3,1,2,1,1,2,1,2,2,1,1.103453
2,2,1,2,1,1,3,1,1,1,2,2,2,2,2,3,1,1,1,1,1,2,2,2,2,1,2,1,2,1,1,1,1,1,1,1,2,1,1,2,2,2,1,2,2,2,2,2,1,1,3,1,1,2,1,1,2,1,1,1,2,1,1,1,1,2,1,1,1,3,1,1,2,2,2,2,2,2,1,2,2,1,1,1,3,2,1,2,1,1,1,2,2,2,1,1,2,2,3,2,1,2,2,1,1,2,1,1,1,1,1,2,1,1,1,3,2,2,1,2,1,1,2,1,1,1,1,2,1,2,2,1,1,1,1,1,2,1,2,1,2,2,2,1,2,1,1,1,2,2,2,1,3,1,1,2,3,2,2,2,2,3,2,1,2,1,1,1,1,2,1,1,2,1,1,2,1,2,2,2,2,1,1,3,2,1,1,2,1,2,3,1,1,3,1,1,2,2,2,1,2,1,1,1,2,2,1,1,1,1,1,1,2,2,1,1,1,1,1,1,2,1,3,2,1,1,2,1,2,1,1,2,1,3,1,2,2,1,1,2,1,1,2,2,2,3,1,1,1,2,2,2,1,2,3,1,1,1,2,2,1,1,1,2,2,1,2,1,1,2,1,1,1,1,1,2,1,1,2,1,1,2,1,2,2,1,1,2,2,1,2,2,1,1,2,1,1,1,1,2,1,1,1,1,2,1,2,2,3,2,3,1,1,3,1,2,2,2,1,2,1,2,1,1,2,2,1,1,2,1,2,2,2,1,2,1,2,1,2,1,2,1,1,2,3,1,1,2,2,1,2,2,1,2,1,1,2,1,1,2,1,2,1,2,2,1,2,1,1,2,1,1,2,1,1,2,1,2,1,1,2,1,3,1,1,1,1,1,2,2,1,1,2,2,1,1,1,2,2,1,1,2,1,1,2,2,1,2,2,2,2,2,1,2,2,2,3,2,1,1,1,2,1,2,1,2,1,1,1,1,1,1,1,2,1,2,1,1,2,1,1,1,1,1,2,1,1,1,2,1,1,2,2,1,2,1,1,1,1,1,1,3,2,1,1,2,1,2,1,1,2,2,1,1,2,2,1,2,1,1,1,2,1,1,2,1,1,1,1,3,1,1,2,1,1,2,1,2,1,1,1,2,1,2,1,1,1,1,2,1,1,1,1,3,3,1,1,1,2,2,2,1,1,1,1,1,2,1,2,2,2,1,2,3,1,1,3,1,1,1,1,1,2,3,1,1,1,2,2,1,1,1,2,2,1,1,1,1,2,1,2,2,1,1,2,2,1,1,1,2,2,1,1,2,1,2,3,3,1,1,2,1,1,2,2,3,2,2,1,1,1,1,1,3,1,2,1,3,2,1,2,1,1,2,2,1,2,1,2,1,1,1,2,2,2,1,1,1,1,2,1,1,2,1,1,1,2,2,1,1,2,2,3,2,1,2,1,1,1,2,1,1,1,1,1,1,2,2,1,1,1,2,1,2,2,1,3,1,2,1,1,3,1,1,1,2,2,1,1,2,1,2,1,1,2,1,2,2,1,1,1,1,2,1,2,2,1,1,2,2,2,1,1,2,1,2,2,3,1,1,1,1,1,1,1,2,2,2,1,1,2,1,1,2,2,1,1,1,2,1,1,2,1,1,1,2,2,2,1,2,1,2,1,2,2,1,1,1,1,2,2,1,1,1,1,2,2,1,1,2,1,1,3,1,2,1,2,1,1,1,1,1,1,1,1,2,1,1,2,1,2,2,2,1,1,2,1,1,1,1,2,2,1,1,2,2,2,3,1,2,2,1,1,1,2,2,1,1,1,1,1,1,2,2,1,1,1,2,1,2,1,2,2,1,2,1,2,2,1,2,1,1,3,2,2,1,1,1,2,1,1,2,3,1,1,3,2,2,1,1,1,2,1,1,1,2,1,1,1,1,1,1,1,3,1,1,2,1,2,1,2,1,1,2,2,2,2,1,1,1,1,2,2,2,2,1,1,2,1,1,1,3,1,1,2,1,1,1,1,1,1,1,1,1,1,2,1,1,3,2,1,1,1,1,1,1,2,1,1,3,1,1,2,1,1,1,3,1,1,2,1,1,2,2,1,1,1,2,1,2,1,1,1,1,1,1,3,1,2,1,1,1,2,1,2,1,2,1,1,1,2,2,3,2,1,1,3,1,1,1,2,1,2,3,1,1,1,3,1,1,2,1,1,1,1,2,1,1,1,1,1,2,3,1,1,1,1,1,1,1,1,1,2,3,2,0.801778
1,2,2,1,1,1,2,1,3,1,1,2,1,1,2,1,1,1,2,1,1,1,1,2,1,1,2,1,1,2,1,1,2,2,1,2,1,1,1,1,2,1,2,2,1,2,2,2,2,1,3,3,1,2,1,2,1,2,1,1,1,1,2,1,1,1,1,2,2,2,1,2,1,2,1,2,2,2,1,2,1,1,2,1,1,1,1,2,3,1,2,2,1,1,1,2,2,3,2,2,2,2,1,1,3,1,1,1,3,1,1,1,2,3,1,1,1,1,1,2,1,1,1,1,1,2,1,2,2,1,1,2,1,1,1,2,1,1,3,2,1,2,2,1,2,2,1,2,2,1,3,1,2,1,2,1,1,3,1,2,1,2,1,1,2,3,2,1,1,1,3,1,1,3,1,2,3,1,1,1,1,1,1,2,1,1,3,1,1,1,2,1,1,3,2,1,2,2,2,1,1,1,1,1,2,2,1,1,2,3,1,1,1,1,2,2,1,2,1,2,1,1,2,1,1,1,1,1,1,1,2,2,2,1,1,1,2,2,1,1,1,1,2,1,1,3,1,2,1,2,2,1,2,2,1,1,2,2,3,2,1,1,3,1,1,3,2,2,2,1,1,2,2,2,1,2,1,2,1,1,1,2,1,1,1,1,1,2,1,3,2,1,2,2,2,1,2,1,1,1,1,1,1,3,3,1,1,1,1,1,2,2,1,2,2,1,1,1,1,1,2,1,1,1,2,2,2,1,3,1,2,1,2,2,2,2,1,1,1,1,1,2,1,2,2,1,3,1,2,2,2,1,1,1,2,2,1,2,1,2,3,2,1,1,1,1,3,1,2,1,1,1,2,1,2,1,1,1,2,2,1,2,1,1,3,2,2,1,1,1,1,3,3,2,1,2,1,2,2,2,1,1,3,1,1,2,2,2,1,2,1,1,1,2,1,2,3,2,1,1,2,1,1,1,1,2,3,1,2,2,1,1,1,2,2,1,1,1,1,2,2,2,1,1,1,1,1,1,1,1,1,3,2,2,2,1,2,1,1,2,2,2,1,1,3,1,1,1,2,2,1,2,2,1,1,2,2,1,2,1,1,2,1,2,1,2,2,2,2,1,1,2,2,1,2,2,1,1,2,2,3,1,1,1,1,1,1,2,1,1,2,1,1,1,2,1,1,1,1,2,1,1,1,2,3,3,1,1,2,1,2,2,1,1,1,2,1,1,1,2,1,1,2,2,1,1,1,2,1,2,2,1,1,2,1,2,2,2,1,2,1,1,2,1,1,2,2,2,1,1,2,1,2,1,1,2,2,2,1,2,1,1,2,1,2,3,1,1,2,2,1,2,1,1,1,1,1,2,1,1,1,1,1,2,2,2,2,1,1,1,1,3,2,2,1,1,1,2,2,1,1,1,1,1,3,3,2,3,1,2,1,1,3,1,1,1,1,3,2,1,2,2,1,1,1,2,2,2,3,2,1,1,1,2,3,1,1,1,2,1,1,2,1,1,1,3,1,2,1,1,2,2,2,1,2,2,2,2,2,1,2,2,1,1,1,2,1,2,2,3,1,2,1,1,1,1,3,1,2,1,2,2,1,1,1,2,1,1,1,1,1,1,1,2,2,3,3,2,2,2,1,1,1,1,2,1,1,1,1,1,3,2,1,1,2,1,1,1,1,2,2,1,1,2,1,2,1,2,1,3,1,1,2,1,1,1,1,2,1,1,1,1,3,1,1,2,1,2,2,1,2,1,3,3,1,1,1,1,2,1,1,1,1,1,3,2,1,1,1,1,2,1,1,1,2,2,1,1,1,2,1,1,1,1,1,1,1,3,1,1,1,1,1,2,1,2,1,1,3,2,1,1,2,1,1,2,1,2,1,2,1,3,1,2,2,2,3,2,1,1,1,1,1,1,1,1,1,1,1,1,1,2,1,2,2,2,2,1,1,1,1,1,1,1,2,2,1,1,2,3,2,1,1,2,3,2,1,1,1,1,1,1,1,1,1,3,1,1,2,2,1,1,1,1,1,2,1,1,3,1,1,1,2,1,1,1,2,1,1,1,2,2,1,2,2,1,1,1,1,2,2,1,2,1,2,2,1,2,2,1,1,2,1,1,1,2,1,3,2,2,1,1,2,2,1,2,1,1,2,1,1,1,2,1,1,2,2,1,1,2,1,2,2,1,1,1,2,1,1,2,2,2,1,1,1,1,1,2,1,2,1,2,2,2,1,1,1,2,2,1,2,3,1,3,1,0.462247
1,2,2,2,1,2,1,1,3,1,2,1,2,1,1,3,1,1,2,3,1,1,1,1,1,2,1,1,1,3,2,2,1,3,1,1,1,1,1,1,2,1,2,1,2,1,2,2,2,2,2,1,1,1,1,2,3,2,1,1,2,1,1,2,1,2,1,1,2,2,1,1,2,1,1,3,1,1,3,1,1,1,1,2,1,1,1,2,2,2,3,1,2,1,1,1,2,1,1,1,2,1,1,1,1,1,3,1,2,1,1,2,2,1,2,1,1,1,1,2,1,1,1,1,1,2,1,3,2,1,1,2,1,2,1,1,1,1,1,1,1,1,1,1,1,3,1,1,1,1,2,2,2,1,1,2,3,2,3,2,2,1,1,1,2,2,2,1,1,1,2,1,1,2,1,2,2,1,2,1,2,3,1,1,1,3,2,2,1,2,2,3,1,2,2,1,1,1,1,1,1,1,2,1,1,2,1,1,1,1,1,2,1,1,2,2,1,2,2,1,2,1,2,2,2,1,1,1,1,2,3,2,1,1,2,1,2,1,1,2,1,1,2,2,2,1,2,1,1,3,3,1,1,1,1,2,1,1,2,1,1,2,1,2,3,2,1,1,1,1,1,2,1,2,1,1,1,1,2,1,1,2,1,2,2,2,1,3,1,1,3,1,1,1,3,2,1,2,2,2,1,2,2,2,1,1,2,2,2,1,1,1,1,1,1,1,2,2,1,1,1,3,2,2,1,2,2,1,1,1,3,2,2,1,2,2,2,3,2,1,1,1,1,2,1,1,2,1,2,1,1,1,1,1,3,3,1,2,1,1,2,1,1,3,2,2,1,1,2,1,1,1,2,1,1,2,1,1,3,1,1,1,1,2,2,2,1,2,1,2,1,1,2,1,1,2,1,2,3,3,1,1,2,1,1,1,1,2,1,1,1,1,1,2,1,2,2,1,1,3,2,1,1,2,1,2,2,1,1,1,2,1,1,2,1,1,1,1,1,2,1,1,2,1,1,1,2,1,2,2,2,1,1,1,1,1,2,1,1,2,1,1,2,1,2,1,3,2,2,1,1,2,2,2,1,2,2,1,3,1,2,2,1,1,1,1,2,2,2,2,1,1,1,1,1,2,2,2,2,1,2,1,2,2,1,2,1,1,1,1,1,1,2,2,1,1,2,3,1,1,3,1,1,1,2,2,2,1,1,3,2,2,1,1,1,2,2,2,1,2,2,2,1,1,1,1,2,1,1,1,2,1,1,2,1,1,1,1,1,1,1,2,2,2,1,1,1,2,1,1,1,1,1,1,1,2,1,1,1,1,1,1,1,1,2,1,2,1,2,1,1,2,1,3,2,3,1,2,1,2,1,1,1,1,3,2,2,1,1,1,1,1,1,2,3,2,3,2,1,2,2,1,2,1,2,1,1,2,1,1,1,1,3,2,1,1,2,2,1,2,2,1,2,1,1,1,3,2,1,2,1,1,3,2,3,2,1,2,2,2,2,2,2,1,2,2,1,2,2,1,3,1,1,1,1,1,2,1,2,1,1,1,1,2,1,1,1,1,1,1,1,2,1,1,1,3,1,1,2,2,1,1,3,1,3,2,1,2,1,1,1,1,1,3,2,1,1,1,2,1,1,1,1,2,1,2,2,1,1,2,1,1,1,3,1,1,1,1,1,2,2,1,1,2,2,2,1,2,1,2,1,1,1,2,1,1,1,2,1,1,1,1,2,1,1,1,1,3,1,1,1,1,1,1,1,3,1,1,2,1,2,2,1,1,1,1,1,2,2,1,1,3,1,1,2,1,1,1,1,1,2,1,2,1,3,1,1,2,2,2,1,1,2,1,1,2,1,2,1,2,2,1,2,1,1,1,1,1,1,1,1,1,1,2,2,2,1,1,1,2,1,2,2,1,1,1,1,1,1,1,1,1,1,1,2,1,3,1,1,1,2,1,1,2,1,1,1,1,1,1,1,1,1,1,1,2,2,1,3,1,2,1,1,1,2,3,1,1,1,1,1,1,2,1,1,2,1,1,2,1,1,1,1,1,2,1,3,2,1,3,1,1,2,1,1,2,1,1,1,1,1,1,1,1,1,2,1,2,1,1,1,2,1,2,3,2,3,2,3,2,1,2,1,2,2,2,2,1,1,2,3,1,1,1,2,1,1,2,1,2,2,2,1,3,2,2,2,2,1,2,2,2,1,1,1,3,2,1,1,2,1,1,2,2,2,1,3,1,2,1,2,2,1,2,1,-0.378528
2,2,1,2,1,3,2,1,1,1,2,1,1,1,2,2,2,1,1,2,1,2,2,1,2,2,2,1,1,3,2,1,1,1,1,1,1,1,1,1,2,2,2,2,1,2,1,1,2,1,2,3,1,1,1,2,2,1,1,2,2,2,2,2,1,1,2,1,1,3,1,2,3,1,2,3,1,1,1,2,1,1,2,2,2,1,1,1,1,1,1,3,1,2,3,3,1,2,1,2,1,1,1,1,2,2,2,2,3,1,2,1,2,2,3,1,1,2,1,2,1,1,1,2,2,2,2,1,2,1,1,2,1,2,2,1,1,1,2,1,1,1,2,1,2,2,1,2,1,1,1,2,2,3,2,2,2,2,1,2,3,1,2,1,1,2,1,1,1,2,2,2,2,2,2,2,2,2,1,3,1,1,1,2,3,2,2,2,1,2,1,1,2,2,3,2,2,2,1,2,1,1,2,1,1,2,2,2,2,1,2,2,1,1,3,2,1,2,2,1,1,1,2,2,2,1,1,2,1,1,1,2,2,2,1,2,2,1,1,1,1,1,2,1,1,1,1,1,1,1,2,1,1,1,1,2,1,1,1,1,1,2,3,3,2,1,1,1,1,1,1,2,1,2,1,2,1,1,1,1,1,2,2,1,3,3,1,3,3,2,3,1,1,2,1,2,1,1,1,1,1,2,2,3,1,1,2,2,1,1,1,1,1,2,1,2,2,1,1,1,1,1,1,2,2,2,1,1,2,1,2,2,1,1,2,3,1,1,1,1,2,2,1,2,1,1,1,2,1,2,1,2,1,2,3,2,1,1,2,1,2,1,3,1,1,2,1,1,1,2,2,2,2,1,2,1,3,1,1,2,2,1,1,1,2,2,2,1,2,2,1,2,1,1,1,2,1,2,2,2,1,1,1,1,1,1,1,1,1,1,2,3,1,2,1,3,2,3,1,1,1,1,2,2,1,1,3,2,1,1,1,1,1,2,1,3,1,1,2,1,1,1,1,3,1,1,2,1,2,2,2,2,2,1,2,2,1,1,1,2,1,1,1,2,1,1,2,2,1,1,1,2,1,1,2,1,1,1,1,1,1,1,1,1,1,2,1,3,1,2,2,1,1,2,1,1,1,1,2,1,2,1,3,1,2,1,1,2,2,1,1,2,1,1,2,1,3,2,1,1,2,1,1,1,1,3,2,2,2,2,2,1,2,1,1,1,2,2,2,2,1,2,2,1,1,1,1,1,3,3,2,1,3,1,1,1,1,1,2,1,2,1,1,1,2,2,2,1,1,1,2,2,1,2,1,1,1,2,1,1,1,1,1,1,3,1,1,1,3,2,1,1,1,2,1,2,1,3,1,1,2,1,2,1,1,2,2,1,3,2,1,2,1,2,1,1,2,1,1,1,1,1,2,1,2,2,1,2,1,1,1,1,1,1,2,2,1,3,1,1,1,1,2,2,1,1,1,1,2,1,1,3,1,1,1,1,1,1,1,1,1,3,1,2,1,2,1,1,1,1,1,2,2,1,1,1,1,2,2,1,2,1,1,1,1,1,2,2,1,1,2,1,1,1,1,1,1,2,2,1,1,1,1,1,1,2,1,2,3,1,1,1,1,1,1,1,2,3,3,1,1,2,1,1,1,1,2,2,1,3,1,2,1,2,2,2,1,1,3,2,1,1,2,2,2,2,1,1,2,2,1,1,2,2,1,3,1,1,2,2,1,1,1,2,1,1,1,2,1,3,2,3,1,3,1,1,1,1,1,2,1,2,3,2,2,1,1,1,1,1,3,2,1,2,3,2,2,2,1,2,1,2,2,2,2,1,2,2,2,2,1,2,1,3,1,1,1,1,1,1,2,2,2,1,2,2,1,2,1,1,2,2,2,2,1,2,1,2,2,2,1,2,1,2,1,3,2,2,2,1,2,2,2,1,1,1,2,2,1,2,1,1,1,3,2,2,1,2,2,1,2,2,2,1,2,2,2,1,2,1,1,1,2,1,1,1,2,1,2,1,3,1,1,1,1,1,2,1,2,2,1,1,3,1,2,1,1,1,1,1,1,1,1,1,1,1,1,1,2,1,1,1,3,1,1,1,2,1,1,1,1,2,1,1,3,3,2,2,1,1,2,2,2,2,2,2,1,1,1,1,2,1,1,1,2,1,1,1,1,2,2,1,2,3,1,2,2,1,1,1,2,3,2,1,1,2,1,2,1,1,1,1,2,1,1,2,1,1,1,1,1,1,2,2,1,0.502148
2,3,1,1,3,2,2,1,2,1,1,2,1,1,2,2,3,1,1,1,1,1,2,1,3,1,2,1,1,1,3,1,2,3,1,1,2,2,3,1,1,1,2,1,2,2,3,2,2,1,2,1,2,1,1,2,2,2,3,1,3,1,1,2,1,1,2,1,1,1,1,1,1,2,1,2,1,3,1,3,1,2,1,3,2,3,2,1,1,2,1,1,1,1,2,1,3,1,1,2,2,1,1,1,3,1,2,1,1,1,1,2,1,1,1,1,2,3,1,2,1,1,1,1,1,2,1,1,2,2,2,1,2,1,1,2,1,2,2,1,1,1,1,1,2,2,3,1,1,2,1,2,3,1,1,2,2,1,2,2,2,2,1,1,1,1,1,1,2,3,1,2,1,2,1,2,1,1,1,1,2,1,2,2,1,1,1,2,1,2,2,1,2,1,1,1,1,2,1,2,1,1,1,1,2,1,1,2,1,3,1,1,1,1,2,1,1,1,1,1,2,1,2,1,2,1,1,1,2,2,1,2,2,3,1,1,2,1,2,2,1,1,1,1,1,1,2,1,1,1,2,1,2,2,1,1,2,3,1,2,2,1,2,2,1,1,2,2,1,1,2,1,1,1,1,1,1,2,2,1,1,1,1,1,1,2,1,1,1,2,2,3,1,1,1,2,1,2,2,2,2,2,1,2,1,1,1,2,1,1,1,2,1,1,2,2,1,2,3,2,1,1,1,2,1,1,3,2,1,1,2,1,2,1,2,2,3,1,3,1,2,2,1,2,2,1,1,2,1,1,1,3,1,1,1,1,1,1,1,2,2,1,2,2,2,1,2,1,2,2,1,1,3,2,1,3,1,1,1,1,1,1,1,1,1,1,2,2,2,2,1,1,1,2,2,1,2,1,2,1,1,1,2,1,2,1,1,2,1,1,3,2,1,3,2,3,1,1,1,1,1,2,1,1,1,1,1,1,2,1,1,2,1,1,1,1,1,1,1,3,1,2,1,1,1,2,2,1,2,1,2,1,2,2,2,1,1,2,1,3,1,2,1,1,1,1,1,1,1,2,2,1,1,1,1,1,1,1,1,2,2,1,1,1,2,2,1,1,2,1,1,1,1,2,1,2,1,1,2,1,3,1,3,1,1,1,1,1,1,1,1,2,2,3,1,1,2,2,1,1,2,1,2,2,1,1,1,1,3,1,2,1,1,2,1,1,2,2,1,1,2,1,1,3,2,1,2,1,2,1,1,1,2,2,3,1,1,1,2,1,1,2,3,2,2,2,1,2,2,1,1,2,1,2,1,2,1,1,1,1,2,2,1,2,1,1,2,1,2,1,1,1,1,2,1,2,1,3,2,1,1,2,1,1,1,1,1,1,2,1,1,2,2,2,1,1,2,2,1,2,2,1,2,1,2,2,1,2,1,1,1,2,3,3,1,2,2,2,1,2,2,2,1,2,1,1,1,1,3,1,2,1,1,1,1,1,2,3,1,1,2,1,2,1,2,2,1,1,1,2,1,1,2,1,1,3,3,1,1,1,1,2,2,1,1,1,2,2,2,2,1,2,2,2,1,2,1,3,1,1,2,2,1,2,1,1,2,1,1,1,2,1,1,3,2,1,2,1,2,1,1,1,2,2,2,1,1,1,1,2,2,2,2,2,1,2,2,2,1,1,1,1,1,2,2,1,1,2,1,2,1,1,2,2,1,1,1,2,1,3,1,1,3,2,1,2,2,1,1,1,1,2,1,1,1,1,1,1,1,1,1,3,2,1,2,1,1,3,1,2,2,1,1,1,2,2,1,1,2,2,1,1,1,1,1,2,1,1,2,2,2,2,1,1,2,1,1,2,1,1,1,2,2,1,2,1,1,2,1,2,3,2,1,3,1,1,1,1,1,2,2,3,2,1,2,1,1,1,2,1,2,2,1,1,1,2,1,3,2,1,2,3,2,2,3,1,2,2,2,2,1,2,1,2,2,1,1,2,1,1,2,2,1,1,2,2,1,1,2,2,2,1,1,2,1,1,1,1,2,2,1,3,1,2,1,1,1,2,1,2,2,2,2,1,2,2,2,1,1,1,1,1,1,1,2,1,1,2,1,2,1,2,1,1,1,2,2,2,2,1,2,2,2,1,3,2,1,2,1,1,2,2,1,1,1,1,1,1,1,2,3,1,2,2,1,1,1,2,2,1,3,1,1,2,2,2,3,1,2,2,2,1,1,2,2,3,1,2,1,1,3,3,1,1,1,-0.736198
1,2,3,2,1,2,1,1,3,2,2,3,1,1,2,2,2,1,1,2,2,2,1,2,1,2,1,2,1,3,1,1,2,2,1,2,1,2,2,1,2,2,1,2,2,1,2,1,1,3,2,1,1,3,1,2,3,1,2,2,1,2,2,2,1,2,2,1,1,1,1,1,1,1,1,2,1,1,1,1,2,2,1,1,1,2,1,1,1,2,2,1,1,1,1,2,2,2,1,1,1,1,1,1,2,1,2,2,2,1,1,1,2,2,2,3,1,2,1,2,1,1,3,3,1,1,1,2,2,3,2,1,2,1,1,1,1,1,2,2,3,2,1,1,3,1,1,1,2,2,1,2,1,2,1,1,3,2,1,1,3,1,1,2,1,2,2,2,2,2,1,2,1,1,1,3,2,2,1,1,1,1,2,1,1,3,3,2,2,2,2,1,2,2,2,1,3,1,1,1,1,2,1,1,1,1,1,2,1,1,2,1,2,2,3,1,2,1,1,1,1,3,1,2,1,1,1,2,2,2,2,1,1,1,1,2,1,1,1,2,1,1,1,2,1,1,1,1,1,2,2,1,1,2,1,1,1,2,1,1,2,1,2,2,2,1,2,1,2,2,1,1,1,2,1,3,2,1,1,2,1,1,1,2,2,2,1,1,1,1,2,2,1,1,1,1,2,1,1,1,1,2,1,2,1,1,1,1,1,2,2,2,2,1,1,2,1,1,3,1,1,2,1,2,1,1,2,2,1,1,3,1,2,1,2,3,1,1,2,1,2,1,1,3,2,1,1,3,1,1,2,1,2,2,1,3,1,2,1,2,1,1,2,2,1,1,1,2,1,1,2,1,2,2,2,1,1,2,1,1,2,1,1,1,1,2,2,1,2,3,1,1,2,2,1,1,1,2,1,1,1,1,2,1,3,2,1,1,2,1,1,2,1,1,2,1,2,2,1,1,1,1,1,2,3,2,2,1,1,1,2,2,1,1,2,1,1,1,2,2,1,3,1,1,1,1,2,2,2,2,2,1,3,1,1,2,1,1,1,2,1,1,1,2,1,2,2,1,2,1,2,1,1,2,1,1,2,1,2,1,1,2,1,1,1,1,1,3,1,2,1,1,1,3,2,1,1,1,2,2,2,1,2,1,2,3,1,3,2,3,1,1,1,2,3,1,2,3,1,2,3,2,1,2,2,1,1,1,1,2,2,2,1,1,1,1,3,2,1,1,2,1,2,2,2,1,2,1,1,1,2,2,2,2,1,1,1,1,2,1,2,1,1,1,1,1,1,2,2,1,3,1,3,2,1,1,1,2,1,1,2,1,1,3,2,1,1,1,1,3,1,3,1,2,2,1,2,1,2,1,1,1,2,2,1,3,1,3,2,1,1,1,1,2,2,1,2,1,1,1,2,3,1,1,2,3,1,1,1,1,1,1,2,1,3,1,1,2,2,1,2,1,1,2,2,1,1,1,2,3,2,1,2,1,1,1,2,1,1,1,3,1,1,1,2,1,1,1,1,1,3,2,1,2,1,3,2,2,1,2,2,1,1,1,2,2,2,1,1,1,1,1,1,1,1,2,1,2,3,2,1,3,2,1,2,1,1,1,3,3,1,1,2,3,1,1,1,1,2,2,1,3,1,1,1,1,2,1,1,1,2,2,2,2,1,2,1,2,2,3,1,1,1,1,1,1,1,2,3,2,1,2,2,2,1,2,1,2,1,2,1,1,2,1,1,1,2,2,2,1,2,2,1,2,1,2,1,1,2,2,1,1,1,1,1,1,2,2,1,2,1,2,1,2,2,1,1,1,1,3,1,1,2,1,1,1,3,2,2,1,1,1,2,2,1,2,1,2,1,1,3,1,2,1,1,1,2,2,1,2,2,1,1,1,2,1,3,1,1,1,2,2,1,1,1,2,3,1,2,2,1,1,2,2,2,1,1,1,1,1,2,1,1,2,3,1,1,2,3,1,1,2,2,2,1,1,1,2,1,2,1,1,1,2,1,1,2,1,1,2,1,2,1,1,1,2,2,2,2,2,1,1,2,2,2,1,2,1,2,1,1,1,2,2,1,2,2,1,2,3,1,1,2,1,1,1,1,1,2,1,1,2,1,1,1,2,2,3,2,2,1,1,1,1,1,1,1,1,1,1,2,2,1,1,2,2,2,2,1,1,1,1,2,2,2,2,1,1,2,1,3,1,3,1,1,1,1,3,1,3,1,1,1,2,1,1,2,3,1,1,1,2,3,3,2,39.34687
1,1,2,1,2,2,3,1,1,2,1,1,1,1,2,1,2,1,1,2,1,2,2,2,2,1,1,1,1,1,2,1,2,1,1,1,3,2,1,1,2,2,3,2,1,1,1,1,1,1,1,2,2,2,1,1,3,2,1,1,3,2,2,2,1,1,2,2,1,2,1,1,2,2,2,1,1,3,3,1,1,2,2,1,1,1,2,1,3,1,1,1,1,1,2,2,2,2,1,3,1,1,1,1,1,1,2,2,2,1,2,1,2,2,2,1,1,2,1,1,1,1,1,1,2,2,2,1,1,3,1,2,2,2,1,1,1,1,2,1,1,3,1,1,1,2,2,1,2,2,3,2,1,1,1,3,1,2,1,3,2,1,2,1,3,1,1,2,2,3,1,1,1,1,1,1,3,1,1,2,1,3,2,2,1,3,2,1,1,1,2,2,1,2,3,1,1,1,1,1,1,1,1,1,1,3,1,2,1,2,1,2,1,2,2,1,1,2,1,1,1,3,2,2,1,2,1,2,1,1,2,1,2,3,1,1,3,1,1,2,1,1,1,2,3,2,2,2,1,1,3,2,1,2,1,1,1,1,3,2,1,1,1,1,2,2,2,2,2,2,1,1,1,2,3,3,2,1,1,1,2,1,1,2,1,3,1,2,1,1,1,1,1,2,1,2,2,2,1,2,1,2,2,2,1,2,1,1,1,2,2,1,1,1,1,1,1,1,2,3,1,1,2,2,1,3,2,1,2,1,3,1,3,1,1,1,2,2,1,1,1,2,2,1,2,1,1,2,2,1,2,2,1,1,2,2,1,1,1,1,2,2,1,2,1,2,1,1,2,1,1,1,1,2,1,1,1,1,1,1,3,1,1,1,2,1,1,1,1,2,2,1,1,1,2,1,2,3,2,3,1,2,2,1,1,1,1,1,3,2,1,1,2,2,1,2,2,1,2,1,1,2,2,2,2,1,2,2,1,1,1,1,1,2,1,2,1,2,2,2,1,1,1,1,2,2,1,3,2,2,2,2,1,1,2,2,2,1,2,2,1,1,2,2,2,1,1,2,2,1,2,2,2,2,1,1,2,2,1,2,1,1,1,1,2,2,1,1,1,1,1,2,1,3,1,3,1,2,2,3,2,1,2,3,1,2,1,2,1,2,1,1,1,1,1,2,2,1,1,1,1,1,2,2,2,2,2,2,2,1,1,1,1,2,1,2,1,1,2,1,1,1,1,3,1,1,1,2,2,1,1,2,1,2,1,1,1,1,2,2,2,1,2,1,1,2,1,1,1,2,1,1,3,1,2,1,3,1,1,1,2,1,1,1,1,1,2,3,1,2,1,1,2,1,2,2,1,1,2,1,1,2,2,2,1,1,2,2,2,1,2,1,1,1,2,1,1,1,1,1,2,1,1,1,2,2,1,2,1,2,2,1,2,1,2,2,2,1,1,2,1,1,2,1,2,1,1,1,1,2,1,2,1,1,1,1,1,1,1,2,2,2,1,1,2,2,1,2,1,1,1,1,1,1,1,1,2,2,1,2,1,1,2,1,1,2,1,1,2,2,2,2,2,2,1,3,2,2,1,1,1,1,1,1,2,1,1,1,2,1,2,2,1,2,1,1,1,1,2,3,1,2,1,1,2,2,1,1,1,2,2,2,1,2,1,2,1,2,1,2,2,1,1,2,1,2,2,3,2,1,2,1,3,2,1,2,3,2,1,1,1,1,2,2,2,1,2,2,1,1,1,1,2,1,1,1,2,1,2,1,1,2,2,1,1,1,1,1,1,2,2,1,1,2,1,2,2,1,2,2,1,1,1,2,2,2,1,3,1,1,1,2,2,2,3,2,1,1,1,1,1,1,1,1,1,1,1,2,1,2,1,2,2,2,1,1,1,2,2,2,2,1,1,1,1,3,3,1,3,1,2,2,2,1,1,2,1,2,1,1,2,2,1,2,2,1,1,1,1,2,1,3,3,2,1,2,1,1,1,1,1,1,2,1,1,2,2,1,1,1,2,2,3,1,1,1,1,1,2,1,1,1,2,1,1,2,2,2,1,2,2,1,2,1,2,1,2,2,1,1,1,2,2,1,1,2,1,3,3,1,1,2,2,1,1,3,2,3,1,2,1,1,2,1,1,2,1,1,1,2,2,2,2,2,2,2,2,1,1,1,2,1,2,2,1,1,1,1,2,1,3,2,1,1,2,1,3,1,1,1,2,2,1,1,1,1,3,2,1,1,1,2,1,1,2,148.188553
1,1,2,2,1,2,2,2,1,1,2,1,2,2,3,1,1,1,2,2,1,2,1,2,2,1,1,1,2,1,2,1,1,2,1,1,1,1,2,1,2,1,1,1,2,3,1,1,1,2,2,2,3,1,1,1,1,3,2,1,2,1,1,1,2,2,1,1,1,1,1,1,2,1,2,2,2,2,1,2,1,1,1,1,1,2,1,3,1,3,2,2,1,1,1,2,3,2,3,2,1,1,1,1,2,1,2,2,2,2,1,1,3,3,2,2,1,3,1,2,1,2,2,1,2,1,1,1,1,2,2,1,1,1,1,1,2,1,1,2,2,3,2,2,1,2,3,1,1,2,2,1,1,1,2,2,2,3,2,1,1,3,2,3,2,2,1,2,1,1,2,1,2,1,2,3,2,1,2,1,2,1,1,1,2,3,2,1,1,1,1,2,1,2,1,2,1,1,1,2,1,1,1,1,1,2,2,1,1,2,3,3,1,1,1,1,1,1,1,1,3,1,2,2,1,1,1,2,1,1,1,1,2,2,1,1,1,2,1,1,2,1,1,2,1,2,1,1,2,1,3,1,1,3,1,1,1,2,1,1,2,1,1,2,1,1,3,2,2,1,2,1,1,1,2,2,1,2,1,2,1,1,1,2,2,1,1,2,3,3,1,1,1,1,1,1,2,1,1,1,1,2,1,3,1,2,2,1,1,1,2,1,1,2,1,2,1,1,2,1,1,1,1,1,1,1,1,1,1,2,2,1,2,1,3,2,2,1,2,1,2,1,1,2,2,1,1,1,1,2,1,1,1,2,1,1,1,2,2,1,1,1,1,1,1,1,1,2,1,3,1,2,1,2,1,1,1,2,1,1,2,1,1,1,1,1,1,3,1,2,1,2,1,3,1,1,1,1,2,3,1,1,1,1,3,1,1,2,1,3,2,2,1,2,2,2,2,2,1,2,3,3,3,3,1,1,2,3,1,2,1,1,1,2,1,3,1,1,1,1,1,1,3,1,1,2,1,1,2,1,1,1,1,1,2,1,3,1,1,3,1,2,2,2,2,1,2,2,2,3,2,3,1,1,2,1,2,2,1,1,1,2,2,2,1,1,3,2,1,2,2,1,2,2,1,2,1,1,2,1,1,1,1,1,1,1,2,1,1,2,1,2,1,1,2,1,1,2,1,1,3,1,1,1,1,1,1,2,1,1,1,1,1,1,1,1,2,1,3,2,1,3,1,2,2,1,1,2,1,3,3,2,1,2,2,1,1,1,1,1,2,1,2,1,2,2,1,1,2,1,2,1,2,1,1,3,2,3,2,1,1,2,1,2,1,2,2,1,2,1,1,1,1,1,1,2,1,2,1,1,2,1,2,2,1,1,1,1,2,1,1,1,1,1,1,2,1,1,1,1,2,1,1,1,3,1,1,2,2,1,2,1,2,2,2,3,1,1,1,1,2,2,2,1,3,1,1,2,2,2,1,2,2,1,1,1,1,2,3,2,2,2,1,2,1,2,1,1,2,2,1,1,3,1,2,2,2,1,1,1,1,1,3,1,1,1,1,2,3,1,1,3,2,1,1,3,1,2,1,1,1,1,1,2,2,2,2,2,2,1,1,1,1,3,1,1,2,2,1,2,1,2,1,1,1,1,2,1,1,2,3,1,2,2,1,1,1,1,1,2,1,1,1,1,1,2,2,1,1,2,1,2,2,1,1,1,1,2,1,2,1,1,2,1,1,3,2,1,3,1,1,1,1,3,3,2,2,1,1,1,2,2,1,2,1,1,2,1,2,2,3,2,1,1,1,2,2,1,1,2,1,1,1,2,2,2,1,2,2,1,3,2,3,1,1,2,1,1,3,2,1,1,1,1,2,1,2,2,1,1,1,1,1,3,2,3,1,2,2,1,2,1,1,1,2,1,3,2,1,3,1,2,2,1,1,1,2,2,1,1,2,2,1,1,1,1,2,1,3,1,2,3,3,2,2,2,2,2,1,1,2,1,1,1,1,1,2,1,2,2,1,1,2,1,1,3,2,2,1,2,1,2,1,2,1,1,1,2,1,1,1,1,1,1,1,1,1,1,2,2,1,2,1,1,1,2,2,1,1,1,2,1,2,1,1,2,3,2,2,2,1,2,2,1,1,1,2,1,1,2,2,2,1,2,1,2,1,1,2,1,1,1,2,3,2,1,1,2,2,1,2,2,1,1,2,1,2,1,1,2,1,2,1,3,1,1,2,1,1,2,1,2,2,1,1,150.034563
1,2,3,2,2,1,2,2,1,1,2,2,1,2,1,1,1,1,3,2,1,1,1,1,2,2,3,1,1,1,1,2,1,1,1,2,1,1,2,2,2,2,1,1,2,1,1,1,1,1,1,1,1,1,1,2,1,1,2,1,2,1,1,1,1,1,1,1,1,1,1,1,1,2,1,1,1,2,3,1,1,1,1,2,2,2,1,2,2,1,2,3,2,1,1,1,1,1,1,1,3,1,2,1,3,1,3,3,1,2,1,3,1,2,2,1,1,2,1,1,1,1,3,1,1,1,1,2,3,3,3,1,1,2,2,1,3,2,1,1,2,1,1,2,1,1,2,1,2,2,2,1,1,1,1,3,1,2,2,2,2,2,1,2,2,2,3,2,1,2,2,1,1,2,1,1,1,1,1,1,3,3,1,1,1,2,2,1,1,2,3,2,2,1,2,1,1,1,2,1,1,3,1,1,1,2,1,1,1,1,1,2,1,2,3,1,1,1,2,1,1,1,2,1,2,2,2,3,2,1,1,2,3,1,1,1,1,2,1,2,1,1,2,1,2,2,2,1,2,1,1,1,2,3,1,1,1,1,2,2,1,1,2,3,1,2,1,3,1,1,1,1,2,1,1,2,2,1,1,2,1,2,1,1,2,2,1,3,2,2,1,2,1,1,2,1,2,2,2,2,1,2,1,2,1,1,1,1,2,1,2,1,1,2,3,1,1,2,2,2,1,2,1,3,1,1,1,1,2,2,1,1,1,2,2,1,2,1,2,1,2,1,1,1,1,1,1,2,1,2,1,3,1,1,2,1,1,2,1,1,1,1,1,1,1,2,1,1,1,3,1,1,1,2,3,2,1,1,1,2,3,1,1,1,1,1,2,3,2,1,1,1,1,1,1,1,2,3,1,1,1,2,2,1,2,2,1,2,2,2,1,2,1,2,1,2,1,2,2,2,3,1,1,2,1,1,2,1,2,1,1,1,1,1,1,2,1,1,2,2,1,1,1,2,1,2,2,2,1,2,1,1,1,1,1,2,2,2,1,2,2,1,1,1,1,1,1,1,1,1,3,2,2,2,1,3,2,1,1,2,1,3,1,2,3,1,2,1,1,3,3,1,1,2,1,2,1,2,2,2,1,2,2,3,1,2,1,1,3,1,1,2,1,3,2,1,3,1,2,2,2,1,2,2,1,1,2,2,1,1,2,1,1,1,3,1,2,2,2,2,1,2,2,1,1,1,2,2,2,2,3,1,2,3,1,1,2,1,1,2,3,1,1,2,1,1,1,1,2,1,3,1,1,1,2,2,1,1,1,1,2,3,2,2,1,2,1,2,2,1,1,1,1,2,1,2,1,2,1,1,1,2,2,2,3,2,2,2,2,1,1,2,1,1,1,1,1,1,2,1,1,2,2,2,2,2,1,3,1,1,1,1,2,1,2,2,2,2,1,1,1,1,1,2,1,2,1,1,1,2,1,1,1,1,2,1,2,1,1,3,2,1,1,1,2,1,1,1,1,2,2,2,2,1,2,2,2,2,2,2,2,1,1,1,2,1,1,1,1,2,2,2,2,2,1,1,1,2,1,1,1,2,2,1,1,3,2,3,2,2,1,2,1,2,1,2,1,2,1,2,1,1,1,1,1,2,1,1,1,1,3,1,1,1,2,1,1,2,1,2,1,1,2,1,1,2,2,1,3,2,2,1,1,1,1,3,1,1,1,2,2,1,2,1,1,1,2,1,1,1,1,3,1,2,2,2,1,1,3,1,1,2,1,1,3,1,2,2,2,2,2,2,2,2,1,1,2,1,1,1,1,1,2,2,2,2,1,3,2,2,2,1,1,2,2,2,2,3,1,1,2,2,1,2,1,1,1,1,1,1,2,1,1,3,1,2,2,2,1,1,2,1,2,2,1,2,2,2,1,1,1,1,2,1,1,2,1,1,1,2,1,1,1,1,1,1,2,1,3,2,1,1,1,1,1,2,1,1,1,1,1,1,1,1,1,1,3,1,2,2,2,2,1,1,1,2,3,1,2,1,1,1,1,2,2,2,2,2,2,1,2,3,1,1,1,1,2,3,1,1,2,1,2,1,2,1,1,2,1,2,1,2,2,1,1,2,1,1,2,1,1,2,1,2,2,1,1,1,1,1,2,1,1,2,2,3,1,2,3,3,3,2,1,1,1,1,1,2,2,1,1,3,1,1,2,1,2,1,1,1,2,2,3,2,1,1,2,1,1,2,2,1,1,2,2,40.419779
2,2,1,1,2,1,2,1,1,1,2,2,1,1,1,2,1,2,1,2,2,1,1,1,1,2,2,2,1,3,3,1,1,1,1,3,1,1,2,3,2,1,1,2,2,2,2,1,1,1,2,1,1,2,2,2,2,1,1,1,3,1,1,2,1,1,2,1,1,2,1,1,2,1,1,2,1,1,1,1,1,1,2,1,2,2,1,1,2,1,1,1,2,1,2,2,2,1,1,1,3,1,1,1,1,1,1,1,2,1,1,2,3,1,2,1,1,2,3,1,1,1,2,1,1,1,1,1,1,2,2,2,3,1,1,1,1,1,2,1,1,2,2,1,2,1,1,2,2,1,2,1,2,2,2,1,2,3,1,2,1,2,1,1,2,2,1,1,2,1,1,2,1,2,1,1,1,2,2,1,3,2,1,2,1,2,2,1,2,1,2,1,1,2,1,1,2,1,2,1,1,1,1,1,1,1,2,1,2,2,1,1,1,1,2,1,1,1,2,1,2,2,1,1,1,1,2,1,2,1,1,2,2,2,1,2,3,2,1,1,1,2,2,1,1,2,2,1,2,2,2,2,1,1,1,1,1,3,2,1,1,1,1,2,1,3,2,2,1,1,2,1,1,1,1,1,2,2,1,2,1,1,2,2,2,2,1,2,1,2,3,1,1,2,1,1,1,2,2,1,2,1,1,2,1,1,2,1,1,1,3,2,3,1,1,3,1,1,1,1,1,2,1,2,2,2,2,1,1,1,1,1,2,2,1,2,2,1,1,1,2,1,1,1,3,1,1,2,1,1,1,2,1,1,2,1,1,1,1,1,1,1,2,2,1,2,1,2,1,2,2,1,3,1,2,2,1,1,1,3,1,2,1,1,1,2,2,1,1,1,2,2,1,2,1,2,2,2,2,2,1,1,1,1,1,3,2,3,2,2,1,1,1,2,1,1,1,3,1,3,1,1,1,1,1,1,1,1,1,1,1,1,1,2,2,2,2,2,2,1,1,2,1,1,3,2,2,1,1,2,3,2,1,2,2,1,2,1,2,1,1,1,2,2,3,1,3,1,1,1,2,1,2,2,1,2,1,3,1,1,2,3,1,1,1,2,2,3,2,2,1,1,2,1,2,3,2,2,1,2,1,2,1,1,3,1,1,1,2,2,1,1,1,2,1,1,2,1,2,2,1,2,1,2,1,1,2,1,1,1,2,2,2,1,1,1,1,1,2,1,2,1,1,1,2,1,2,3,3,1,1,1,1,1,2,2,1,2,2,2,1,1,1,1,1,1,1,2,1,1,1,1,2,1,2,2,2,2,1,1,1,1,2,2,1,2,1,2,1,1,2,1,1,1,1,2,2,2,1,3,1,1,2,1,1,2,1,1,3,1,1,2,1,2,2,2,1,1,1,1,2,1,1,1,2,2,1,2,2,2,2,2,2,1,1,2,1,1,1,3,1,1,1,3,2,2,1,1,3,2,1,1,1,1,1,1,2,1,2,2,1,2,1,1,1,2,1,2,1,2,2,2,3,2,1,3,1,2,3,1,1,1,2,1,2,2,2,1,2,1,1,1,1,2,2,2,2,2,1,2,2,1,1,2,1,3,1,1,1,1,2,2,1,1,2,2,1,2,1,1,1,1,1,1,1,2,1,1,1,2,1,1,1,2,1,2,1,1,1,2,2,1,2,2,1,1,2,3,1,2,3,2,1,1,2,1,2,2,1,1,1,1,1,2,2,2,2,1,2,1,1,2,1,2,2,1,1,1,1,2,1,2,1,1,2,1,1,1,1,1,1,2,3,1,3,1,2,1,1,2,2,1,1,1,3,1,2,1,1,1,1,2,2,2,2,1,1,2,2,1,1,1,2,1,2,1,2,1,2,1,2,2,1,2,3,2,2,1,1,1,2,2,1,1,1,1,2,1,1,1,1,1,1,1,1,2,1,1,2,1,2,1,2,2,2,2,1,2,3,3,2,1,1,1,1,1,1,1,1,1,1,2,1,1,1,1,1,1,2,2,2,2,2,3,1,1,2,3,2,2,1,1,3,1,1,1,1,2,1,2,2,1,1,1,1,1,2,2,2,2,2,2,1,1,2,1,2,1,2,1,2,1,1,1,2,1,3,1,1,2,1,1,2,1,2,1,1,1,1,1,1,1,1,1,2,2,1,1,1,2,1,1,1,3,1,2,1,2,2,1,2,1,1,1,1,2,2,2,2,1,1,1,1,2,1,2,2,1,2,1,1,1,3,1,1,-0.457753
1,3,3,2,2,1,1,1,2,2,1,1,3,2,1,1,1,3,1,2,1,3,1,2,2,1,2,1,2,2,1,2,1,2,1,2,2,1,1,2,2,2,2,1,2,1,1,1,2,1,2,2,1,1,1,2,3,1,2,1,2,1,2,2,1,3,1,1,1,1,1,1,3,3,2,2,2,1,2,1,2,2,1,1,1,2,2,1,1,2,2,2,1,3,2,1,3,2,2,1,1,1,1,1,2,1,1,2,2,2,1,2,1,3,2,2,1,1,1,1,1,1,1,1,1,1,1,2,2,1,1,2,2,1,1,2,2,2,2,1,1,2,2,1,2,2,2,2,2,1,2,1,1,1,1,2,2,3,3,1,1,1,1,1,3,1,1,2,2,1,2,2,1,2,2,1,2,2,1,1,1,1,2,2,1,2,2,2,2,2,1,1,1,2,1,2,1,1,1,1,1,1,1,3,2,1,1,2,1,2,1,1,2,1,1,2,2,1,1,1,1,1,2,1,2,1,1,1,1,2,2,2,1,2,1,1,1,1,1,1,3,1,1,2,2,3,2,2,1,3,2,1,1,2,1,1,1,2,2,2,2,1,1,2,2,2,2,2,1,3,2,1,1,2,2,1,1,1,1,1,2,1,1,1,3,3,1,2,1,2,2,3,2,1,1,1,1,2,1,2,1,1,1,1,1,1,1,2,1,1,1,2,1,2,1,1,2,2,2,1,1,1,2,1,1,3,2,2,1,1,2,1,1,2,2,2,1,2,2,1,1,2,1,2,2,1,1,1,1,1,1,2,1,1,2,1,1,2,1,2,2,1,1,1,1,2,2,1,1,2,1,2,1,2,1,2,1,2,1,2,2,1,1,1,1,2,1,2,2,2,1,3,1,2,2,1,1,2,2,2,1,1,2,1,1,1,1,1,2,2,1,1,1,1,2,1,2,3,1,3,1,1,1,1,1,2,2,1,1,1,1,2,1,1,2,2,2,1,1,2,1,2,1,3,1,1,1,1,1,2,2,2,3,2,1,3,2,1,1,2,2,3,3,1,2,1,1,1,1,2,2,2,1,2,1,1,1,1,2,2,1,2,1,1,1,1,3,2,1,3,1,2,1,2,1,2,1,2,1,3,1,1,2,2,1,1,2,2,2,3,1,2,1,2,2,2,1,3,1,1,1,1,2,2,2,2,1,1,3,1,2,3,3,1,1,1,1,1,1,1,1,2,1,1,1,1,2,2,2,1,1,2,2,2,2,3,2,3,1,1,2,2,1,1,1,1,1,1,1,1,2,1,1,1,1,2,1,1,1,1,2,1,1,1,1,1,1,2,1,1,1,1,2,1,1,2,1,2,2,1,2,1,1,1,2,3,2,2,2,1,1,2,1,2,2,1,1,1,1,1,2,2,1,1,2,2,1,2,1,2,1,3,2,1,2,1,2,3,1,1,1,1,2,1,2,1,2,2,2,2,2,1,2,1,1,1,1,2,2,2,3,1,1,1,1,3,1,1,1,2,1,1,1,1,1,3,1,3,2,2,1,2,1,1,2,2,1,3,1,2,3,2,1,1,1,2,2,1,1,2,1,1,1,1,1,1,2,3,3,2,1,1,1,1,1,2,2,1,1,2,1,2,1,1,3,1,1,1,2,2,2,1,1,1,1,1,2,2,1,3,2,1,2,1,2,2,1,2,1,1,1,2,2,2,2,1,1,1,1,2,1,1,1,1,3,2,1,1,2,1,2,1,1,2,2,1,1,1,2,1,1,1,1,2,2,2,1,1,1,1,1,2,1,2,2,2,1,1,1,1,1,1,1,1,3,1,1,1,2,1,1,1,2,1,1,2,2,2,2,1,2,1,1,1,2,1,2,3,1,1,2,1,2,1,1,3,2,3,2,1,1,2,2,1,1,2,2,1,1,1,1,2,2,3,1,3,2,2,2,1,1,2,1,1,3,1,1,1,1,1,1,2,2,2,1,2,1,2,1,1,1,1,1,1,2,3,1,1,3,2,2,3,1,1,2,1,2,2,1,1,1,2,2,1,1,2,1,2,1,1,2,1,1,2,2,1,2,1,1,1,1,2,3,1,1,1,1,1,3,2,1,1,1,1,2,1,1,1,1,2,1,1,1,2,2,2,1,2,1,1,3,1,3,1,2,3,1,1,2,1,3,2,1,2,2,1,1,2,2,1,2,2,1,2,2,2,1,2,1,1,1,1,1,2,1,2,2,2,1,1,1,2,3,2,2,189.904041
2,1,2,2,2,1,1,1,3,1,2,2,3,3,2,2,2,1,2,2,1,2,1,1,1,2,2,1,1,2,2,1,1,2,1,3,1,1,1,1,2,2,1,2,3,1,1,1,1,1,3,2,1,2,1,1,2,2,2,1,2,1,1,1,1,1,1,3,1,2,2,1,1,2,1,2,1,2,2,3,2,1,1,1,2,2,1,2,3,2,3,1,1,1,1,1,2,1,1,2,2,1,2,1,2,1,2,1,2,1,1,1,2,1,1,1,1,1,1,1,2,2,1,1,1,1,2,2,2,1,2,2,1,2,1,2,3,2,1,1,3,1,1,2,1,1,2,1,1,2,2,1,1,2,2,2,2,2,2,2,2,1,2,1,1,2,1,1,2,3,2,1,1,2,1,1,1,2,1,1,2,1,1,2,1,2,2,1,2,1,2,3,1,1,3,1,1,2,1,2,1,1,2,2,1,1,1,1,1,1,1,3,3,1,1,1,1,1,3,1,1,1,2,1,2,1,1,2,1,1,3,2,1,2,1,1,2,2,1,2,1,2,1,1,1,1,1,2,1,1,3,1,1,1,1,1,1,1,1,1,1,2,3,2,2,2,2,2,1,1,1,1,1,2,3,1,1,1,2,2,2,2,1,2,1,1,2,1,1,3,2,1,1,2,1,1,2,1,2,1,1,1,1,2,1,2,1,1,2,1,1,2,1,2,2,2,1,1,1,1,1,2,1,3,3,1,1,1,1,1,1,1,1,3,2,1,1,1,1,1,1,2,1,2,1,1,1,1,2,1,1,2,2,2,3,2,1,1,1,2,1,3,1,1,1,1,1,1,1,2,1,1,3,2,1,2,1,3,1,2,2,1,1,2,2,1,3,3,1,1,1,1,2,2,1,1,1,2,1,2,2,1,1,1,2,2,3,2,1,2,2,2,1,1,1,2,2,3,2,3,1,2,2,1,1,1,2,1,1,1,1,1,1,2,1,1,1,2,2,2,2,1,1,2,1,1,1,2,1,2,1,1,2,2,2,1,2,2,1,2,1,1,2,1,1,1,2,1,2,2,1,2,2,1,1,2,1,2,2,1,2,1,1,1,2,1,2,2,1,1,1,1,2,2,2,2,1,2,2,3,3,2,1,1,1,1,1,1,1,1,1,2,1,1,2,1,2,2,1,2,3,1,1,2,2,1,1,1,1,1,3,1,2,1,1,1,2,1,1,3,1,1,2,1,1,1,2,1,1,2,2,1,2,2,1,2,1,1,2,1,2,1,3,1,1,1,2,3,2,1,2,1,2,2,1,3,2,2,1,1,2,1,3,3,1,1,2,1,1,1,2,1,2,1,3,3,2,2,1,2,3,1,1,2,2,2,1,1,1,1,1,3,1,2,1,2,1,2,1,2,1,1,2,1,1,2,3,2,1,1,2,1,2,2,1,1,1,3,2,1,1,2,1,2,2,1,1,2,2,2,1,1,1,1,2,1,3,1,2,1,1,2,1,2,1,1,1,1,1,2,1,1,3,2,1,2,2,2,3,1,1,2,2,1,2,2,1,2,1,1,1,2,2,2,1,2,2,1,3,2,1,1,2,2,1,1,2,1,2,2,1,1,1,3,2,1,3,1,2,1,1,1,2,1,1,2,1,1,1,1,3,1,1,3,2,3,1,2,2,3,2,1,1,2,2,1,2,2,2,1,1,1,2,1,1,1,1,1,1,1,2,1,1,1,2,2,1,2,2,2,1,2,2,2,2,2,1,2,2,1,1,1,1,1,2,2,2,2,2,2,1,1,2,2,2,1,1,1,1,2,1,2,3,1,2,2,1,1,1,1,1,3,3,1,2,1,1,1,2,2,2,1,2,1,1,2,2,1,2,1,1,1,1,2,1,3,2,2,1,1,1,2,1,1,2,3,2,1,1,1,2,2,1,2,1,3,1,1,2,1,2,1,1,1,2,3,1,1,1,1,2,2,2,1,2,1,2,2,2,2,1,1,2,1,1,1,1,1,2,2,1,1,2,2,1,1,1,1,2,1,2,2,2,1,1,1,3,2,1,1,1,1,2,1,3,2,2,1,2,3,2,2,2,1,1,2,2,1,2,2,1,1,1,2,1,1,2,1,1,1,2,1,1,1,1,1,1,1,1,2,2,2,1,1,3,1,2,1,1,2,2,2,2,2,1,2,1,2,2,1,2,3,2,1,2,2,1,1,2,1,2,2,1,1,1,1,1,1,2,1,1,1,3,1,2,-1.670154
2,2,2,1,1,1,1,1,2,2,1,1,1,1,3,2,1,2,2,3,1,2,1,2,1,2,3,1,2,2,1,2,1,2,1,1,3,1,1,1,2,2,2,2,3,2,3,1,1,1,2,1,1,1,1,1,2,1,2,1,2,1,2,2,1,2,2,1,1,1,2,2,1,2,1,2,1,1,1,2,1,1,2,1,2,2,1,1,2,1,1,1,2,1,2,1,1,2,1,1,1,2,1,2,2,1,3,1,2,1,1,1,1,2,2,1,1,2,2,3,2,1,1,1,2,1,1,2,3,2,1,3,2,1,1,1,2,2,1,1,3,1,1,2,2,2,1,2,3,1,2,1,1,2,1,1,2,1,2,2,2,1,3,1,1,3,2,1,1,2,1,2,1,2,1,1,2,1,2,2,1,1,1,1,2,1,2,1,1,1,2,1,1,2,2,2,2,1,1,1,2,1,1,1,1,2,1,1,1,1,1,2,1,1,3,2,1,2,2,1,1,1,2,2,2,1,2,1,2,1,2,3,2,1,1,1,1,1,1,3,1,1,2,2,3,2,1,1,1,2,2,1,1,2,1,1,1,2,2,1,2,1,1,1,3,2,2,2,2,1,3,2,1,1,3,3,1,1,2,2,1,1,2,3,2,1,2,1,2,1,2,1,1,2,1,2,1,1,1,2,1,1,1,3,1,2,2,1,1,2,1,1,2,1,1,2,1,1,3,1,1,1,2,2,1,2,2,1,2,1,1,1,1,2,3,2,3,2,1,1,2,1,1,3,3,1,1,2,2,1,1,1,2,2,2,2,1,2,1,1,2,1,2,2,2,1,1,1,1,1,3,1,1,1,2,3,1,1,1,2,1,2,1,2,1,2,3,1,1,3,1,2,1,3,1,2,2,2,2,1,3,1,1,1,1,3,1,2,2,1,2,2,1,2,1,1,1,2,2,1,1,2,1,3,2,2,1,1,1,1,1,2,1,3,1,3,1,1,2,2,1,2,3,1,1,2,1,2,1,2,1,1,1,1,2,2,2,2,1,2,1,1,1,2,2,1,2,1,2,1,2,2,2,1,1,2,1,1,2,1,1,1,2,1,2,1,1,2,2,2,1,1,1,2,1,3,1,2,1,1,1,1,2,3,1,1,1,1,2,2,1,1,1,2,2,1,1,1,1,1,1,1,1,3,2,1,1,1,1,2,3,2,1,1,1,2,1,3,1,2,1,1,1,2,1,2,2,1,2,1,2,2,2,2,2,1,1,2,3,2,1,1,2,1,1,3,1,1,2,1,1,2,1,3,1,1,2,1,1,2,1,1,2,2,2,2,2,2,2,2,2,1,2,2,1,2,1,3,1,1,1,3,1,1,1,3,1,1,2,1,1,1,2,3,1,1,1,1,2,1,2,1,1,1,1,1,1,2,1,1,1,1,2,2,2,1,2,1,1,1,1,1,1,1,2,1,1,2,1,2,2,2,1,1,1,3,2,2,1,2,1,1,2,1,2,2,2,1,1,1,2,1,1,1,1,2,1,2,1,2,1,1,2,3,3,2,1,2,2,1,3,1,2,2,1,1,2,3,1,1,1,1,2,1,2,2,3,2,2,2,1,2,1,2,1,1,2,1,1,1,1,1,1,1,2,1,1,1,2,1,2,2,1,2,1,1,1,1,2,1,1,1,1,2,2,1,1,2,1,2,1,1,3,1,2,2,1,3,1,2,1,1,2,1,1,3,1,3,1,1,1,2,1,1,1,1,1,1,1,1,1,1,1,1,2,1,2,2,1,1,1,1,1,1,2,1,1,1,2,2,1,1,1,1,2,2,1,1,1,2,1,1,1,1,1,2,2,2,3,1,2,1,2,1,2,1,2,1,1,1,1,1,1,2,2,2,2,1,1,1,2,2,3,1,1,1,2,1,1,1,2,1,2,2,2,1,1,1,1,1,3,1,2,1,2,2,1,2,1,3,1,2,1,1,1,2,1,1,1,2,1,3,1,1,1,1,1,2,2,3,1,1,1,2,1,3,1,2,2,3,1,2,3,2,2,1,3,2,1,2,1,1,3,1,2,1,3,1,1,1,1,2,1,2,2,2,1,1,1,1,2,1,2,1,1,2,1,2,3,2,1,1,1,1,2,2,2,2,1,1,1,1,1,3,1,2,3,1,2,3,2,2,1,2,2,3,1,2,1,1,1,2,1,1,1,1,2,2,1,3,1,1,1,2,2,2,2,1,2,1,1,1,1,3,1,0.06461
1,2,2,3,1,1,1,2,2,1,2,1,1,3,3,1,1,1,2,2,1,1,1,1,1,2,2,1,1,2,1,2,1,1,1,1,1,1,2,1,2,2,2,1,1,1,1,2,1,3,3,1,2,2,2,1,1,3,2,2,1,2,1,1,1,2,1,2,2,1,1,1,2,1,1,2,1,1,1,2,2,1,1,1,2,3,2,1,1,2,1,1,1,1,2,2,2,1,1,1,1,1,2,1,2,2,1,2,2,1,1,2,1,2,3,1,1,3,3,1,1,2,2,1,1,2,1,2,2,2,1,3,1,1,1,1,1,1,1,1,2,2,2,2,1,2,3,1,2,1,2,1,1,1,1,1,1,3,2,2,2,2,2,1,2,2,1,2,1,1,1,1,1,1,1,2,2,1,1,1,1,1,1,2,1,1,2,2,1,1,1,1,2,2,1,2,1,1,1,3,2,2,2,1,1,2,1,1,1,1,2,2,1,1,1,1,1,1,1,1,1,3,1,1,1,2,1,2,2,2,2,1,1,3,1,2,1,1,1,2,1,1,1,1,1,1,1,2,1,2,1,1,1,2,2,2,1,1,1,1,1,2,3,1,1,1,2,3,2,1,2,1,1,1,2,2,2,2,1,2,1,2,3,3,1,2,2,2,2,2,1,2,1,2,2,3,1,3,2,2,1,1,2,1,1,2,1,1,1,1,2,1,1,1,1,1,1,1,2,1,1,2,1,1,2,2,3,1,1,1,1,1,2,1,2,2,3,1,1,1,2,2,2,1,1,1,1,1,1,1,2,2,1,2,2,1,1,1,1,2,3,1,1,2,2,1,1,1,2,2,3,1,1,3,1,2,1,1,1,1,3,2,2,1,1,1,2,1,2,2,1,2,2,2,1,1,2,3,3,1,1,1,3,1,1,3,1,1,1,1,1,2,1,1,1,2,1,2,1,2,2,2,1,1,1,1,1,1,1,3,1,2,1,3,1,2,1,1,1,1,1,2,2,2,1,1,1,1,1,1,1,1,3,2,1,1,2,1,2,1,1,1,2,1,3,1,3,1,1,1,1,2,1,2,3,1,1,1,1,1,1,1,1,2,1,1,2,2,2,2,1,1,2,1,3,1,1,2,3,1,1,1,1,1,1,1,1,1,1,3,1,1,2,2,1,1,2,1,1,2,2,1,1,2,1,1,1,1,2,2,2,1,1,1,1,1,1,2,1,1,1,1,2,2,1,2,2,1,3,2,1,2,1,1,1,2,1,1,2,1,2,1,1,1,2,3,1,1,1,1,1,2,1,3,1,2,2,1,2,1,1,1,1,1,1,3,2,2,2,2,2,1,3,2,2,3,1,2,2,2,1,2,1,1,2,3,1,1,1,2,1,2,1,2,1,3,1,2,1,1,1,1,1,1,1,1,1,3,1,1,2,1,1,1,1,1,2,1,1,2,1,1,1,3,1,1,2,1,2,2,2,2,2,1,1,2,2,2,1,1,2,2,2,3,2,1,1,1,1,2,3,2,2,1,1,1,1,3,1,1,1,2,2,2,2,1,1,2,1,1,1,1,2,2,1,1,1,1,2,1,1,2,1,1,1,3,2,1,1,1,1,2,1,1,2,1,2,2,2,1,1,1,1,2,1,1,1,1,1,2,3,2,1,2,1,3,1,2,1,2,1,1,2,1,1,1,1,1,2,2,1,2,3,1,2,1,1,1,1,1,1,1,2,2,1,2,2,1,1,1,1,2,2,1,3,2,1,1,3,1,2,2,2,1,3,1,2,2,1,2,1,2,2,1,2,1,1,1,1,1,1,1,1,1,3,3,2,1,1,2,1,2,1,1,1,1,1,2,1,1,1,1,3,2,1,1,1,3,1,1,1,2,2,1,3,3,2,2,1,2,2,2,3,1,1,1,1,2,2,1,1,2,2,2,1,2,1,2,1,1,2,2,1,2,2,2,2,1,2,1,1,1,3,2,1,2,1,2,1,1,1,1,1,1,2,2,2,1,2,1,1,1,1,2,1,1,2,2,1,1,1,1,2,2,1,1,1,2,1,3,2,1,1,1,1,1,1,2,2,2,1,1,2,1,1,1,1,2,2,2,1,3,1,1,2,1,2,1,2,1,2,1,1,1,2,2,1,1,1,1,1,1,1,3,2,2,1,1,2,2,1,2,1,2,2,1,1,2,2,2,1,3,3,2,2,1,2,1,2,2,2,2,1,1,1,2,2,3,1,2,1,1,2,2,2,1.849993
1,1,2,2,1,2,2,1,2,2,1,1,1,1,1,2,1,1,2,1,2,2,1,1,1,3,1,1,2,2,1,1,1,2,2,2,2,1,1,1,1,2,2,1,1,1,2,1,1,1,2,2,1,1,1,1,1,2,1,2,1,2,2,1,1,1,1,1,2,2,1,1,1,1,2,1,2,2,2,2,1,1,1,2,1,2,1,1,1,2,2,1,1,1,1,3,3,2,1,1,1,1,1,1,2,1,3,1,2,1,1,1,3,1,2,3,1,3,2,1,1,2,2,1,1,1,1,2,2,2,1,2,1,1,1,1,1,2,1,2,1,2,2,2,1,2,3,2,2,1,3,2,2,2,1,2,2,2,2,2,1,2,2,1,1,2,2,2,1,2,1,1,1,1,2,2,2,1,1,1,2,1,2,2,2,1,2,2,2,2,1,1,1,2,1,1,1,1,1,1,1,2,1,3,2,1,2,2,2,1,2,1,2,1,3,1,1,2,1,2,1,1,1,2,1,1,1,3,1,1,2,2,2,1,1,2,1,1,2,1,1,1,2,2,1,2,1,3,1,1,2,1,1,2,1,1,1,2,2,1,2,1,2,3,2,2,1,1,1,1,2,1,2,1,1,2,1,2,2,1,1,2,3,1,1,2,1,2,1,2,1,1,1,2,1,2,1,2,1,1,1,1,2,1,2,2,1,3,1,3,2,1,1,1,2,2,1,1,1,2,1,2,2,1,2,1,1,2,1,1,2,1,2,1,3,2,1,2,1,1,1,2,1,1,3,1,1,3,2,2,1,1,3,2,1,1,2,1,2,2,2,1,1,1,1,1,1,2,1,2,1,1,2,1,1,1,2,1,1,1,2,2,1,2,2,1,1,1,1,2,1,1,1,1,1,1,2,1,1,2,1,1,1,1,1,1,1,1,2,2,2,1,1,1,1,2,2,2,2,2,1,1,2,1,1,1,3,1,1,3,1,1,1,1,3,2,1,1,2,2,3,1,2,3,2,2,1,2,2,1,2,1,1,1,3,1,3,1,1,1,1,1,2,1,1,2,1,1,1,1,1,2,1,2,1,1,1,1,1,1,1,2,1,1,1,1,1,2,2,2,1,1,3,2,2,1,3,1,1,2,2,2,2,3,2,2,1,1,1,2,1,3,1,2,1,1,1,1,2,1,2,1,1,1,2,2,1,2,1,1,1,2,1,1,1,1,2,2,1,1,1,1,2,1,1,1,1,3,1,2,2,1,1,1,1,2,2,3,2,2,1,2,1,1,2,2,2,1,1,2,2,1,2,3,1,2,3,1,2,2,1,1,2,2,2,2,1,2,1,2,1,1,2,1,1,2,2,3,1,2,1,1,2,1,2,2,2,1,2,1,1,2,2,2,1,2,2,2,1,2,1,2,1,2,2,2,1,1,1,1,3,3,3,1,1,1,1,1,1,3,3,1,1,2,1,1,1,2,2,3,1,1,1,1,3,1,2,1,2,1,1,2,1,2,2,1,1,1,1,1,1,1,1,1,1,2,3,2,2,2,1,2,2,1,2,1,2,2,3,1,2,1,1,1,1,2,2,1,1,1,1,3,3,1,2,2,1,2,2,1,1,1,1,1,1,2,1,1,2,1,1,3,1,1,2,1,1,1,2,1,2,1,1,3,1,1,1,1,1,3,2,1,1,1,1,1,1,1,2,1,1,3,2,2,1,1,1,1,1,1,2,1,2,1,3,1,1,1,1,1,1,1,1,2,1,2,1,1,1,1,1,1,1,2,1,2,2,2,2,2,3,2,1,3,2,2,1,1,2,1,1,1,2,3,3,1,1,1,3,2,1,2,2,2,1,2,2,1,2,1,1,1,2,1,1,1,1,2,1,2,1,2,2,3,2,2,3,1,2,1,1,3,2,1,1,1,2,3,1,1,1,1,1,2,1,1,2,1,1,2,2,2,1,1,2,2,3,1,1,2,1,1,2,1,2,1,1,1,1,1,1,1,1,1,1,1,2,1,3,2,1,1,1,2,2,2,1,1,1,1,1,3,1,1,2,2,1,1,1,1,2,2,3,2,3,1,2,3,2,2,2,1,2,1,1,2,1,1,1,1,2,1,1,1,2,1,1,1,2,1,1,1,2,1,1,1,2,1,1,2,1,1,1,1,2,2,1,1,2,1,2,1,1,3,1,1,2,1,2,2,1,1,1,2,1,2,2,1,2,1,1,2,1,1,1,1,2,2,1,1,1,1,2,3,2,148.179546
2,2,1,1,2,1,2,1,2,1,3,3,2,1,3,2,1,2,1,1,1,1,1,1,1,1,2,2,2,2,1,1,1,1,1,2,2,1,1,1,3,1,2,2,2,3,2,2,1,2,2,2,1,2,1,2,2,1,3,1,1,2,1,3,3,1,1,1,2,1,1,2,2,2,2,2,1,1,2,2,1,2,1,3,1,2,1,1,2,3,1,2,2,1,1,2,3,1,3,1,2,1,2,1,1,1,1,1,1,1,1,1,2,2,1,2,2,2,2,2,1,1,1,2,2,1,1,2,1,2,1,1,1,1,1,1,2,1,1,2,1,1,1,1,2,2,1,2,1,1,1,2,2,1,1,2,3,2,1,2,1,2,1,1,1,1,1,1,2,2,1,1,1,2,1,1,1,2,1,1,2,1,1,1,1,1,1,1,1,1,2,2,1,1,1,1,1,3,1,2,1,1,1,1,1,2,2,2,1,2,1,1,1,1,2,1,1,1,1,1,1,2,1,1,1,1,1,2,2,1,1,1,1,2,1,2,3,1,2,1,1,1,2,1,3,1,2,1,1,2,1,1,1,2,1,2,2,3,1,1,2,1,1,2,2,2,1,2,1,2,2,2,1,1,3,1,1,2,1,2,3,1,2,2,2,3,1,3,2,2,2,1,1,2,1,2,2,2,1,2,2,2,2,1,1,1,1,2,1,1,2,1,2,2,1,2,1,1,1,2,1,1,1,1,2,1,1,1,3,1,2,1,1,3,3,2,3,1,2,1,1,1,2,1,2,1,2,1,1,1,1,1,1,2,1,1,1,1,1,1,3,1,1,1,1,1,2,1,1,2,2,1,1,3,1,2,1,1,1,2,3,2,1,1,1,2,1,1,1,1,2,1,2,1,3,1,1,2,1,2,1,1,1,1,1,2,1,2,2,1,2,2,1,1,1,2,1,1,1,2,3,1,1,1,1,1,1,2,2,1,3,2,1,2,1,2,1,1,1,2,1,1,2,2,1,2,1,1,2,1,2,1,2,1,2,2,1,1,2,2,2,2,2,1,1,1,1,2,2,2,2,1,1,1,2,2,2,1,1,2,1,1,2,1,2,1,2,1,2,1,2,1,2,2,1,2,1,2,1,1,2,1,1,1,1,1,2,1,2,1,2,1,1,1,2,1,2,2,1,1,3,1,1,2,2,1,1,1,2,2,1,1,1,1,1,1,2,3,2,2,1,1,1,3,1,1,1,1,2,1,2,1,1,2,1,2,1,1,2,2,2,1,1,1,2,2,1,2,1,1,2,1,2,2,1,2,2,2,1,2,1,1,1,2,2,1,1,3,1,2,1,1,1,2,1,1,2,2,1,1,2,1,1,2,2,2,2,1,1,1,1,1,1,2,3,2,1,2,1,2,2,2,2,1,2,1,2,1,2,1,3,1,1,2,1,1,2,1,1,3,2,1,1,2,2,1,2,1,1,1,1,1,1,1,3,2,1,2,1,1,1,2,1,2,1,1,1,1,1,1,2,1,2,2,2,2,2,3,2,2,1,1,1,1,2,2,2,1,2,1,2,1,2,1,2,1,1,2,1,1,2,1,1,1,1,2,1,2,2,1,2,2,2,1,3,1,2,1,3,2,2,1,2,1,1,1,2,1,1,1,1,1,1,1,1,1,2,1,1,2,1,1,1,3,1,1,1,1,2,3,1,1,2,2,1,3,1,2,2,1,1,2,3,1,1,1,2,2,1,1,2,3,1,1,1,2,2,2,2,1,3,2,1,2,2,1,1,2,2,2,1,3,1,1,3,3,1,1,3,3,1,1,2,3,2,2,1,1,1,1,1,3,1,2,2,2,1,1,2,1,3,1,1,1,1,2,2,1,1,1,2,2,1,1,2,1,1,1,1,2,2,2,2,1,1,3,3,1,2,2,2,3,2,2,1,1,1,1,1,1,2,1,1,2,2,2,2,2,1,1,1,1,2,1,2,2,1,1,1,1,1,2,1,2,1,2,2,2,1,2,3,1,1,1,1,3,2,2,1,2,1,1,2,1,2,1,1,1,1,1,2,1,1,1,1,2,1,2,2,1,1,2,2,1,1,1,1,1,1,1,3,2,1,1,3,1,2,1,2,1,1,3,1,3,2,2,1,1,2,1,2,2,1,2,1,2,1,1,2,1,2,1,1,3,2,2,3,2,3,1,3,2,2,1,1,1,2,1,1,1,2,2,2,2,1,2,2,2,1,1,1,1,3,3,1,0.885385
1,2,1,1,2,1,1,1,1,1,1,1,1,1,2,1,1,2,2,2,2,1,1,2,1,1,1,1,2,1,1,2,1,1,2,1,1,1,1,1,2,2,1,1,1,2,1,1,1,1,1,2,3,1,1,2,1,1,1,1,1,1,1,2,2,2,2,1,1,2,2,1,2,1,1,1,1,1,2,1,1,1,3,2,3,2,2,1,2,1,1,2,2,1,2,3,2,1,1,1,1,2,2,2,1,2,2,1,3,1,1,1,1,1,1,1,2,2,2,1,1,1,3,1,1,2,2,1,2,2,2,2,2,2,1,2,1,1,1,1,1,3,2,2,1,2,3,1,2,1,1,3,1,1,2,1,2,2,2,2,1,1,1,3,2,2,1,2,2,2,1,2,2,3,1,1,1,2,1,1,3,2,1,1,1,3,1,1,2,2,1,1,1,1,2,1,2,2,1,1,2,1,2,1,2,2,1,1,2,2,1,1,1,1,1,1,2,2,3,1,3,2,1,1,1,1,2,2,1,1,2,2,1,1,1,1,1,1,1,2,2,2,2,1,1,1,2,2,1,1,2,2,1,2,1,1,2,3,3,1,1,2,3,2,1,2,2,1,1,2,1,1,1,2,2,3,1,1,2,1,1,2,2,2,1,1,1,1,1,1,2,2,1,2,1,2,1,1,1,2,1,2,1,2,1,2,2,2,1,1,2,2,1,1,1,1,2,1,2,1,1,1,1,2,2,3,2,2,2,1,2,2,3,1,1,2,2,1,2,1,1,1,1,2,2,1,2,3,1,1,2,3,1,1,2,2,1,1,1,1,2,1,1,2,2,1,2,1,1,2,1,1,2,2,1,2,1,2,1,2,2,1,2,2,2,1,2,1,3,1,1,2,1,1,2,2,1,2,2,2,1,1,1,2,3,1,1,3,3,1,1,1,2,3,2,2,1,1,1,2,2,1,1,2,1,3,1,1,2,1,2,1,1,1,1,2,1,2,2,3,2,2,1,2,1,2,2,1,1,1,1,1,3,1,1,1,1,1,1,2,1,2,1,1,2,1,2,1,2,1,2,2,3,2,1,2,2,1,2,1,1,1,1,2,1,2,1,2,1,1,1,1,3,1,1,1,1,2,1,3,2,3,2,1,1,1,1,1,2,2,1,1,1,2,2,1,2,1,1,1,1,1,1,2,1,1,2,1,2,1,1,3,2,1,1,1,3,1,1,1,1,1,1,3,2,1,2,1,3,2,3,1,2,1,1,1,1,1,1,2,2,3,1,1,3,1,1,2,3,2,3,1,3,2,2,2,2,1,2,1,2,1,2,1,1,1,1,2,3,2,2,1,1,3,1,3,1,2,2,1,1,1,1,1,2,3,1,1,2,1,1,2,2,2,1,1,1,1,1,3,2,1,1,2,2,2,1,2,1,1,2,2,2,1,1,2,2,2,2,2,1,1,1,1,1,1,2,1,1,1,2,1,1,1,1,1,1,1,1,2,1,1,1,3,1,1,1,3,1,1,2,2,2,2,1,2,2,1,2,1,1,1,1,2,3,2,1,2,1,1,1,2,3,2,2,2,2,3,1,2,1,2,1,1,1,2,1,2,2,2,1,1,1,2,2,1,2,1,1,1,1,2,2,1,2,1,2,1,1,3,1,1,1,2,2,1,1,3,1,1,1,1,1,2,1,2,1,2,1,1,2,1,2,1,3,1,1,2,1,2,1,1,2,1,1,3,2,1,1,1,1,2,3,1,1,3,1,2,1,2,1,1,2,2,2,1,1,3,2,2,2,2,1,1,2,1,1,1,1,2,1,1,1,1,1,2,1,2,2,3,1,1,2,1,3,1,1,1,2,1,3,1,1,3,2,2,2,2,1,1,1,3,1,2,2,1,2,1,2,1,1,2,1,1,1,1,1,1,2,1,1,2,2,1,1,2,2,1,1,2,1,1,1,2,2,1,2,2,2,3,1,1,1,1,2,2,3,2,1,1,1,2,1,1,1,3,2,1,1,2,2,1,2,2,1,1,1,3,1,2,2,2,1,1,1,1,1,1,1,2,1,2,2,1,2,1,1,3,2,2,1,1,1,2,1,2,1,1,1,1,1,1,1,1,2,2,3,1,2,2,2,1,1,1,3,1,1,1,1,2,2,1,1,1,2,1,1,1,2,3,3,1,2,2,1,1,1,2,3,1,2,1,1,1,2,2,2,1,2,2,2,1,1,1,2,1,1,1,1,3,1,2,1,3,1,-1.830674
3,2,1,2,3,2,1,2,1,2,2,2,2,3,1,2,1,1,2,2,2,2,1,2,1,1,2,2,3,2,2,2,2,2,1,1,1,1,2,1,2,1,1,3,1,2,2,1,1,1,2,1,1,1,1,2,2,2,3,2,2,2,2,3,1,1,1,1,1,1,2,1,2,1,1,2,1,1,1,1,1,2,2,2,1,1,1,1,1,2,2,2,2,1,1,2,2,1,2,1,1,1,2,1,2,1,1,1,1,2,1,2,1,2,2,2,2,3,1,2,1,2,2,1,2,2,1,2,1,1,2,2,2,1,1,2,1,1,1,2,2,1,1,2,1,2,2,2,2,3,3,1,2,2,1,1,1,2,1,3,2,1,2,1,2,3,2,1,2,3,1,2,1,3,2,1,1,1,2,1,2,1,2,1,1,3,1,3,3,1,2,1,2,3,1,1,1,2,2,1,1,1,1,1,2,2,1,1,2,3,1,1,1,1,3,2,1,1,2,1,1,2,1,1,1,1,2,1,1,1,2,1,1,2,2,1,1,1,1,1,1,1,1,2,3,2,3,2,1,1,2,1,1,1,2,1,2,1,1,1,2,2,2,3,1,3,3,2,1,1,1,1,2,2,3,2,2,1,1,3,1,2,1,3,1,1,2,2,1,1,3,2,2,1,1,3,1,2,3,1,2,1,2,2,1,1,2,2,2,1,2,2,1,1,1,3,1,1,2,1,1,3,1,2,2,1,1,2,1,1,2,1,1,3,2,1,2,1,1,1,3,2,1,2,3,2,3,3,1,1,1,2,1,1,2,2,2,1,1,2,2,1,1,1,1,1,1,2,1,2,2,2,1,2,2,1,1,1,2,1,1,2,2,1,2,2,3,1,1,1,1,1,1,2,2,1,2,2,1,1,2,1,1,1,1,2,1,1,1,1,1,2,1,1,2,2,2,3,1,2,2,1,1,3,1,1,2,1,1,1,2,1,2,3,1,3,1,1,1,3,3,1,1,1,2,1,1,2,2,2,3,1,3,1,1,1,1,1,2,2,1,3,1,1,1,1,1,1,1,1,2,2,2,1,1,1,2,1,2,1,1,1,2,3,2,2,2,2,2,2,2,1,2,1,1,2,1,2,3,3,1,2,2,2,3,1,1,1,1,2,2,1,1,2,1,1,3,2,1,2,1,1,1,2,2,2,1,2,2,1,1,2,2,1,1,1,2,1,2,1,1,3,3,2,1,1,1,2,3,1,2,1,2,1,1,1,1,1,1,2,2,2,2,1,1,1,1,1,2,1,1,3,2,2,1,2,1,2,1,1,2,1,2,2,2,1,1,2,1,1,2,2,1,1,1,1,1,1,1,1,1,1,1,2,2,1,1,1,2,1,1,1,1,1,2,3,1,1,1,1,2,1,2,2,1,1,1,2,1,1,1,1,2,1,2,1,1,1,1,3,2,2,1,2,1,1,1,1,2,2,1,1,1,2,2,1,1,1,1,1,2,2,1,1,1,2,1,1,1,1,1,2,2,1,1,2,2,1,1,1,2,2,1,1,1,1,1,2,1,1,1,2,1,1,1,3,2,1,3,2,1,3,1,1,1,2,1,1,1,3,1,3,2,3,1,1,2,1,1,1,1,1,1,1,1,1,2,1,2,2,1,1,1,1,1,2,1,3,1,3,1,1,1,2,1,2,1,2,1,1,1,1,1,1,2,2,1,2,1,2,1,1,2,1,2,1,1,2,3,1,1,2,2,1,1,2,1,2,1,2,2,1,2,1,1,1,3,2,1,2,1,2,1,1,1,2,1,1,1,1,1,1,1,1,2,1,1,1,2,1,1,1,2,2,1,1,2,1,2,1,3,1,1,1,1,1,1,2,1,2,1,1,1,1,2,1,2,2,2,2,1,3,2,1,1,1,2,2,3,1,2,2,1,2,1,1,1,3,2,1,2,2,1,2,1,1,1,1,1,1,2,2,1,2,1,2,1,2,1,2,2,1,2,2,1,2,1,2,1,1,3,1,1,2,2,2,1,1,2,3,1,1,2,1,2,1,2,2,1,1,1,1,2,1,2,2,2,1,1,2,1,2,1,2,2,1,2,2,1,1,1,2,2,1,2,2,3,1,3,3,1,1,1,1,2,1,1,1,1,1,2,1,2,3,2,1,1,2,1,2,3,2,2,3,1,1,2,1,2,1,1,3,1,2,2,1,3,1,1,2,1,1,1,1,2,1,2,2,1,2,1,1,2,1,1,-1.6677
1,2,1,2,2,2,2,1,2,2,2,1,1,2,1,1,1,1,2,2,2,2,2,1,1,2,2,3,2,2,1,1,1,1,1,2,1,1,1,1,1,2,2,1,1,2,3,2,1,2,1,2,1,1,1,1,2,2,2,2,1,2,1,1,1,2,1,2,3,1,1,1,1,1,2,1,1,2,1,2,1,2,2,1,1,1,1,1,2,1,2,1,2,1,2,1,2,2,1,1,2,2,1,1,2,1,3,1,2,2,1,2,2,1,1,2,1,2,2,2,1,2,1,1,1,2,1,1,1,2,2,1,2,1,1,1,2,1,1,1,2,1,2,1,1,2,2,1,2,2,2,2,2,1,1,1,2,3,3,2,1,1,1,2,2,1,1,2,2,2,2,2,1,2,1,1,1,1,2,1,3,2,1,1,2,1,2,1,1,2,2,1,2,2,3,2,1,2,1,2,1,2,1,2,1,1,1,2,2,1,1,3,1,1,2,1,1,1,1,1,2,2,1,1,1,2,2,3,1,1,1,3,1,1,1,1,2,2,1,2,2,1,2,2,2,1,2,2,1,1,2,2,1,2,1,1,2,3,1,1,1,1,2,2,2,3,1,2,1,2,1,1,2,1,1,2,2,1,1,1,1,1,1,2,2,2,1,2,2,3,2,3,1,2,1,1,2,3,2,1,1,3,1,1,1,1,1,1,1,2,1,1,1,2,2,2,2,2,1,3,1,2,1,1,1,1,2,3,2,1,1,1,1,2,3,2,3,1,2,1,1,1,1,1,1,1,1,2,3,2,2,1,1,2,3,1,1,1,1,1,1,2,1,2,2,1,1,2,1,1,2,1,1,1,1,1,1,2,1,1,2,1,1,2,1,1,3,2,2,1,2,1,1,2,2,1,1,1,2,2,2,2,1,1,2,1,2,2,1,2,1,1,2,1,1,2,2,1,2,1,1,2,1,2,1,1,1,1,1,1,2,1,3,2,1,1,2,1,2,2,1,2,2,1,1,2,1,2,2,1,1,2,1,1,2,2,2,2,1,2,1,2,2,1,2,1,2,1,2,1,2,1,1,1,2,2,1,1,2,1,1,2,2,2,2,1,2,1,2,3,2,1,2,2,1,3,1,1,1,1,1,1,3,3,1,1,1,1,3,1,2,2,1,2,2,1,1,1,1,2,1,1,1,3,2,2,1,3,3,1,3,1,2,1,2,1,1,2,2,2,1,1,2,1,2,1,2,2,3,1,2,1,1,1,1,1,2,2,1,1,1,1,2,1,2,3,1,1,1,2,3,1,2,1,2,2,1,1,1,1,1,1,1,2,3,2,2,2,2,2,1,2,1,3,2,2,2,1,1,2,1,1,2,2,2,2,1,1,2,2,1,3,2,1,2,2,1,2,1,2,2,3,1,1,1,3,1,3,1,2,1,1,1,1,2,2,1,2,1,2,2,2,1,1,1,1,1,1,2,1,3,1,1,2,3,1,1,3,2,1,1,3,2,1,1,2,1,1,1,1,1,2,1,1,2,3,2,2,3,1,1,1,1,1,1,1,1,2,3,2,2,1,2,1,1,1,2,2,1,1,1,3,2,1,2,2,1,1,1,1,1,3,1,2,1,1,1,1,1,1,1,1,2,1,2,1,2,3,1,2,2,1,2,1,2,1,1,2,1,2,1,2,1,2,1,2,1,2,1,2,1,2,2,2,2,2,1,2,1,1,1,1,3,2,2,2,1,1,1,1,1,2,1,2,1,2,2,1,3,2,2,2,2,1,3,2,1,2,1,3,1,2,2,1,3,2,2,1,1,1,1,1,1,1,2,1,1,1,2,2,1,3,3,1,2,2,3,2,1,2,1,1,1,1,3,2,1,1,1,1,2,1,1,1,1,1,3,1,1,2,1,3,1,1,1,3,1,3,1,1,1,1,2,1,1,1,2,1,1,1,2,1,1,1,2,2,2,1,2,2,2,1,1,2,2,2,1,1,1,1,1,2,1,2,1,1,2,2,1,1,1,1,1,1,1,2,2,2,1,2,1,1,2,1,2,1,2,1,1,2,2,1,1,1,1,1,1,2,1,1,1,2,2,1,2,1,1,1,2,1,1,1,2,1,2,1,1,2,2,2,2,1,2,2,3,1,2,3,2,2,1,1,2,1,2,3,2,1,2,2,1,2,2,1,1,2,1,1,2,1,3,2,1,1,1,2,1,1,1,3,1,3,1,1,1,1,3,1,1,1,1,1,2,2,1,0.327357
2,1,3,2,1,1,2,2,1,2,2,2,3,2,2,1,1,1,2,2,1,1,1,1,2,2,1,1,2,1,1,1,1,1,1,1,1,3,2,1,2,1,2,1,1,2,1,1,1,2,1,3,1,2,1,1,1,1,1,1,2,2,1,1,1,2,1,2,2,1,1,1,2,1,2,1,1,2,2,2,2,1,2,1,1,2,1,1,1,2,2,2,1,1,3,2,1,2,2,1,1,1,1,1,1,2,2,1,3,2,1,1,1,2,2,1,1,1,2,1,1,1,1,1,1,1,1,1,1,3,2,1,1,2,1,1,1,2,2,2,1,1,2,1,1,1,1,2,2,1,1,3,3,1,2,1,2,3,1,2,2,1,1,1,2,2,1,2,1,2,1,1,1,1,1,2,2,1,2,2,1,3,1,1,2,2,2,2,1,2,2,2,2,1,2,2,1,1,2,1,1,1,2,1,2,1,1,1,1,1,1,1,1,1,1,1,2,1,2,1,1,1,3,1,1,2,2,1,1,2,1,1,1,2,2,2,2,1,1,2,1,1,3,2,2,2,1,2,2,1,1,1,1,2,1,1,1,2,3,1,1,1,2,1,1,1,1,1,1,2,1,1,1,1,3,3,1,2,1,2,1,1,2,1,1,1,1,2,1,2,2,1,1,1,1,1,1,2,2,1,2,1,2,3,1,1,2,3,1,2,2,1,1,1,1,1,1,1,1,1,1,2,1,2,1,1,3,1,3,1,2,2,1,1,1,2,2,2,1,2,2,2,1,1,2,2,1,1,3,2,2,2,1,1,1,1,1,2,1,3,1,2,2,1,1,1,1,1,1,2,1,1,2,3,1,3,1,2,1,1,1,1,1,1,1,2,2,1,2,3,1,2,1,1,1,2,1,2,3,2,2,1,2,2,1,1,1,1,1,3,2,2,2,2,1,2,1,2,2,1,1,1,1,1,2,1,2,2,3,1,3,1,1,3,2,2,1,2,1,1,2,1,1,1,3,2,1,1,1,2,1,1,1,1,1,2,2,2,1,1,2,3,2,1,1,1,1,1,2,1,1,1,2,2,1,1,2,2,1,1,1,1,1,1,1,1,2,1,1,2,1,1,1,1,1,1,1,1,1,1,2,1,2,1,1,1,1,2,1,1,1,2,1,3,3,2,3,2,1,1,3,1,1,3,2,1,1,1,1,2,2,1,1,2,1,2,3,2,1,3,1,1,2,1,1,1,3,2,2,1,3,2,2,1,1,2,1,2,2,1,2,1,1,1,1,1,2,1,2,1,1,1,2,1,1,2,2,2,1,1,2,1,2,2,1,2,2,1,2,1,1,1,1,2,1,2,1,2,2,2,2,1,1,2,2,2,1,1,2,1,1,1,1,1,1,2,2,2,2,1,1,1,1,3,2,1,1,1,1,2,1,1,1,1,1,2,1,1,1,1,1,2,2,1,1,3,1,3,2,2,1,1,3,1,1,2,1,1,1,2,3,2,2,2,1,1,1,1,2,1,3,1,3,2,1,3,1,1,1,1,3,1,2,1,1,1,2,1,1,1,3,1,1,2,1,1,1,1,1,1,1,1,3,1,2,3,1,2,2,1,2,1,1,1,2,1,1,2,1,1,1,1,1,1,1,2,1,2,1,2,1,1,2,1,1,3,1,2,1,1,2,2,1,2,1,3,1,2,1,1,1,2,2,3,2,2,1,1,1,2,1,2,1,2,2,1,1,1,1,1,2,2,1,2,1,1,2,2,1,1,1,1,1,1,1,1,1,2,1,1,2,2,1,1,1,3,1,1,1,1,1,1,2,2,2,2,1,1,2,1,1,2,2,1,1,2,1,1,2,2,2,1,1,1,2,2,1,3,1,2,2,2,2,2,2,1,1,2,1,2,1,3,1,1,1,2,1,2,1,1,2,2,1,2,1,1,2,2,1,1,1,2,2,2,3,2,3,1,1,1,1,1,1,1,1,2,1,1,1,1,1,2,1,1,1,1,1,1,1,3,2,2,1,2,1,1,2,2,1,2,1,2,3,1,1,2,2,1,1,1,3,1,2,2,1,1,1,1,1,1,1,2,3,1,2,1,1,1,1,2,1,3,1,1,1,1,1,2,1,2,1,1,2,1,2,2,1,1,1,2,1,2,2,2,2,2,2,1,1,2,1,2,2,1,1,1,1,1,2,2,1,2,1,1,1,3,2,3,1,3,1,1,1,2,1,1,3,1,3,2,1,1,1,1,1,40.021023
1,2,2,1,2,2,1,2,2,1,2,1,1,1,1,1,2,1,1,1,1,2,1,1,2,2,2,1,2,1,1,2,1,1,1,3,1,2,2,1,1,2,2,1,1,2,1,1,1,1,1,2,2,3,2,2,2,1,2,2,1,1,1,1,1,1,2,1,1,3,2,1,1,2,1,1,2,1,2,2,1,1,2,1,1,2,1,1,1,1,1,2,1,1,2,3,2,1,1,2,2,1,1,3,2,2,2,1,1,3,2,2,1,2,1,2,1,2,1,2,2,2,1,1,1,1,2,2,3,1,1,3,1,1,1,1,2,1,1,2,2,1,1,1,2,2,1,1,1,1,1,1,2,2,2,2,3,2,2,3,2,3,2,1,2,1,2,1,2,2,1,2,1,1,1,3,2,1,1,1,3,1,2,2,1,2,1,1,2,1,2,1,3,1,2,1,3,1,1,1,2,2,1,1,1,2,1,1,1,1,1,2,1,1,3,1,3,1,1,1,1,1,2,2,1,1,1,1,1,2,2,3,2,3,1,1,1,1,1,1,1,2,2,1,2,1,1,2,1,2,2,1,2,2,2,1,1,1,2,1,1,1,2,3,1,1,2,1,1,1,3,1,1,1,2,2,2,2,1,2,2,1,1,2,1,3,1,1,2,2,2,1,1,2,1,1,3,2,2,1,3,1,1,2,2,1,2,1,1,3,2,2,1,1,1,2,1,1,1,2,1,2,1,2,1,2,2,2,1,1,1,2,2,2,1,2,1,1,3,1,2,1,1,1,3,2,2,1,1,1,1,2,1,1,2,2,1,2,1,1,2,2,1,2,1,3,1,1,1,1,3,1,2,2,1,1,1,1,2,1,2,1,2,1,1,1,3,2,2,1,1,1,2,2,1,1,1,2,2,3,3,1,3,1,1,3,1,1,3,2,3,1,1,2,1,1,2,3,1,1,1,2,2,3,1,1,2,1,1,1,1,1,2,1,1,3,1,1,2,2,1,3,1,3,1,2,3,2,1,3,2,1,2,1,3,2,1,2,2,2,1,1,1,2,2,1,2,2,2,2,1,3,2,1,1,1,2,1,1,1,2,2,1,1,1,1,2,2,1,1,2,1,1,1,1,1,1,1,2,2,3,1,1,1,1,1,1,2,2,2,1,1,1,2,3,2,1,1,1,2,1,1,1,1,1,1,2,1,1,1,2,1,1,2,1,1,1,3,1,1,1,2,1,1,1,1,1,1,1,1,2,1,2,1,2,1,1,2,1,1,3,2,2,2,1,2,1,1,1,1,1,2,1,1,1,1,2,1,1,2,1,2,2,2,3,2,2,1,3,2,1,2,1,2,1,2,1,3,1,1,2,1,1,2,1,2,1,1,3,1,1,3,1,2,1,1,1,2,3,1,2,2,2,1,2,1,1,2,1,1,2,2,1,2,2,2,2,1,1,1,2,1,2,1,2,1,1,2,1,2,1,2,2,1,2,1,1,2,2,2,1,3,1,1,3,1,1,2,2,1,1,2,1,1,1,2,1,2,2,2,2,3,2,2,1,3,1,2,2,1,2,2,1,2,1,2,1,2,2,1,1,1,1,2,1,2,2,2,3,1,1,1,1,2,1,1,2,1,1,1,2,2,1,1,1,1,1,1,1,2,2,2,2,1,1,1,1,3,1,1,2,2,2,1,1,1,1,2,2,1,1,3,2,1,2,1,1,3,1,1,1,2,2,1,1,1,2,1,2,2,1,1,1,1,2,1,1,1,2,1,1,2,2,1,1,2,2,2,2,1,1,1,1,1,3,1,1,1,2,1,1,1,3,2,2,2,1,1,1,2,2,3,2,3,2,1,1,2,1,1,1,2,1,1,1,1,1,1,1,1,1,1,1,1,1,2,3,1,1,1,1,2,1,1,1,1,3,2,1,1,1,2,2,1,1,1,2,1,1,3,3,1,2,2,2,1,2,1,2,1,2,3,1,1,1,3,1,1,1,1,1,1,1,1,2,1,3,1,1,2,1,1,1,2,1,2,1,1,2,3,1,2,2,2,2,1,2,2,1,3,1,1,2,2,2,1,3,1,2,2,1,2,2,1,2,1,1,1,1,2,1,2,1,1,2,2,2,3,1,1,1,2,1,1,2,1,2,1,1,2,3,2,1,2,1,1,1,1,1,1,2,2,2,2,1,2,1,2,2,1,2,1,1,1,1,1,2,2,1,1,1,2,1,1,2,1,2,1,1,2,1,1,1,2,2,-0.374881
1,3,2,3,3,1,2,2,2,2,3,2,1,1,2,1,1,1,2,2,1,2,1,2,2,2,3,2,2,3,2,3,2,1,2,1,2,1,1,1,2,2,1,1,1,1,3,1,1,3,2,2,1,1,1,1,1,1,1,2,3,2,1,2,1,2,1,1,1,1,2,2,2,1,1,2,1,2,2,2,1,1,1,1,2,1,1,1,1,2,1,1,1,1,2,2,2,1,2,2,1,1,1,3,1,1,2,2,1,1,2,1,1,2,1,2,2,2,2,1,1,2,1,1,2,1,1,1,1,2,2,3,1,2,1,1,1,3,1,2,2,3,1,1,1,3,1,2,2,1,1,2,2,1,2,2,1,1,2,1,1,2,2,1,2,2,1,1,2,2,1,1,1,2,1,2,2,1,1,1,1,2,2,2,1,1,1,1,1,1,1,1,1,2,2,1,2,1,1,1,1,1,1,1,1,2,2,1,1,2,1,1,1,1,1,2,1,1,1,1,2,3,2,1,2,1,1,1,3,1,2,1,1,2,1,1,1,1,1,1,1,1,2,1,2,2,3,1,1,3,2,1,1,2,1,1,1,2,2,1,2,1,2,1,1,1,2,1,1,1,2,1,2,2,1,3,2,1,1,1,2,1,3,2,1,2,2,1,1,1,2,2,1,2,1,2,1,1,2,1,2,1,1,2,1,1,1,2,1,1,2,2,1,2,1,2,1,2,2,1,1,1,1,2,3,1,2,1,1,2,1,1,2,1,2,3,3,1,2,1,1,1,1,2,2,2,1,3,1,1,1,2,1,1,2,2,1,1,1,2,1,1,2,2,1,1,1,1,1,2,1,1,3,2,1,2,1,1,3,1,1,1,1,1,2,3,1,1,2,2,1,2,1,2,1,1,1,2,2,1,1,1,2,1,2,1,1,3,2,2,1,1,1,1,2,1,2,1,1,1,1,2,1,3,1,1,2,2,1,1,1,1,1,2,1,2,2,2,1,2,1,2,2,1,1,2,1,2,1,2,2,1,2,2,2,1,2,2,1,1,1,2,1,1,1,1,1,2,2,2,1,2,2,1,2,1,3,1,1,2,1,1,1,1,1,1,3,2,1,3,2,1,1,3,2,1,1,2,3,3,2,2,1,2,1,1,2,2,1,2,2,2,1,3,2,2,2,2,1,1,2,1,2,1,1,1,3,1,2,1,1,1,1,1,2,2,1,2,1,2,1,2,2,3,1,2,1,2,2,2,3,1,2,2,1,1,2,2,1,2,2,3,1,1,2,1,1,1,1,1,3,1,1,1,2,2,3,1,1,2,1,1,1,2,1,2,2,3,1,3,1,1,1,2,1,3,2,1,2,2,1,1,1,2,2,3,2,1,1,1,1,2,1,3,1,3,3,1,1,2,3,2,2,1,2,1,1,2,1,2,1,2,1,1,2,2,1,1,2,2,1,1,1,1,1,1,2,1,2,2,2,1,1,2,1,1,1,1,1,1,1,2,2,2,1,2,2,1,1,3,1,3,1,2,2,1,2,1,2,1,1,1,1,1,2,2,1,1,1,1,2,3,1,1,3,2,1,1,1,1,1,2,1,1,1,1,1,2,1,1,1,1,1,2,1,1,2,1,1,2,1,2,1,1,2,2,2,1,1,1,1,1,1,2,1,1,1,1,1,2,2,1,1,2,1,2,2,1,3,2,1,1,2,1,1,2,1,2,1,2,2,2,1,1,1,2,1,2,1,1,1,2,1,2,2,3,2,1,1,2,1,1,1,1,1,1,2,2,1,1,2,2,2,2,2,2,1,2,1,2,2,3,2,1,1,1,1,1,2,2,2,2,2,1,2,2,2,2,3,1,2,1,2,1,1,1,1,2,1,2,1,2,1,1,1,2,1,2,1,2,1,1,3,1,1,1,2,2,1,1,2,2,2,1,1,3,1,1,1,1,3,1,1,2,2,2,2,2,1,1,1,1,2,1,2,1,1,3,1,2,1,3,1,1,1,1,1,1,2,1,1,1,1,1,2,2,2,1,2,1,1,2,1,1,2,2,3,1,1,1,1,2,2,1,1,1,1,2,1,2,1,1,1,1,1,1,3,1,2,3,1,2,2,2,1,3,3,2,2,1,1,1,1,2,2,2,1,1,1,1,2,2,2,2,2,1,1,1,2,2,1,1,1,2,1,1,1,1,2,1,1,2,2,1,2,1,2,3,1,2,1,2,2,1,3,2,1,2,2,1,1,2,1,1,2,149.543728
1,1,3,2,3,3,1,1,1,2,1,2,2,1,1,1,1,1,1,2,2,1,2,1,2,2,2,1,2,1,1,1,1,2,1,2,1,1,1,1,2,1,2,1,1,3,1,1,1,2,3,2,2,1,1,2,2,2,2,1,2,1,1,2,1,2,1,1,2,2,1,1,1,2,2,1,2,2,2,1,2,1,2,2,3,2,2,1,1,2,1,2,1,1,1,1,1,1,2,2,3,1,3,1,1,1,1,1,1,1,1,2,1,2,2,2,1,1,2,1,1,1,2,1,1,2,1,2,1,1,1,3,1,1,1,1,2,2,1,3,2,3,2,1,2,2,2,2,1,1,1,1,2,1,2,1,1,1,2,2,2,2,1,2,2,1,1,1,1,1,1,2,1,1,2,1,2,2,1,1,1,3,1,2,2,2,2,1,2,1,3,2,1,1,3,1,2,1,1,2,2,1,1,1,1,2,1,1,1,2,1,2,1,2,2,1,2,1,2,1,1,1,2,1,1,1,1,3,2,1,2,1,1,2,2,1,1,1,1,2,1,1,1,1,1,2,1,1,1,3,2,2,1,1,1,1,1,2,2,1,1,1,1,2,1,2,1,1,1,2,1,1,2,2,1,3,1,1,2,2,1,1,1,3,1,1,2,2,1,1,2,2,1,3,3,1,1,1,1,3,3,2,1,2,1,2,1,1,1,2,1,2,1,1,2,2,2,2,2,1,1,1,1,1,2,2,1,1,2,2,2,1,2,3,2,2,2,1,2,1,1,1,1,1,2,1,1,1,1,1,2,2,1,2,1,1,1,1,1,1,3,1,1,1,1,2,1,2,1,1,2,1,2,1,1,1,1,1,1,1,2,1,1,1,2,2,2,2,2,1,1,1,2,2,2,1,1,2,2,1,1,1,3,1,1,1,2,2,2,3,2,1,2,1,1,1,2,1,1,1,2,2,1,3,2,2,1,1,1,2,2,1,1,1,2,1,1,1,1,3,1,2,1,1,1,2,2,2,1,1,1,1,1,1,3,1,2,1,1,3,1,2,2,1,3,1,2,1,2,1,1,2,1,2,2,2,1,1,2,1,1,2,2,1,2,1,1,1,1,3,2,1,2,1,1,3,1,1,1,1,1,2,3,1,1,1,1,1,1,2,1,3,1,2,2,1,1,2,2,1,3,2,1,2,2,2,1,2,1,1,1,1,2,1,1,1,1,2,1,1,1,1,1,2,1,1,2,2,2,1,1,1,2,1,2,1,1,1,1,1,1,2,2,1,2,1,2,1,1,1,2,1,1,1,1,1,2,2,2,1,1,1,1,3,1,2,2,2,1,1,1,1,2,1,2,2,2,3,2,2,1,1,2,2,2,2,1,1,1,1,1,2,1,1,1,1,1,1,1,2,2,1,1,1,1,1,1,2,1,1,2,1,2,2,1,2,2,2,2,2,1,1,1,2,2,1,1,1,1,3,1,1,1,2,2,1,2,1,1,2,2,2,1,3,1,2,1,1,1,3,1,1,2,1,1,1,2,2,1,1,2,2,1,2,1,3,1,2,1,1,1,2,3,1,2,1,1,2,2,1,1,2,1,2,1,2,1,1,2,2,2,2,2,2,1,1,2,1,1,1,1,2,1,2,2,3,1,1,2,2,2,1,1,2,1,2,1,3,1,2,1,1,2,2,2,2,3,1,2,2,1,1,2,2,2,2,1,1,1,1,1,2,2,1,1,2,2,1,2,1,2,1,1,1,2,2,1,1,2,1,2,1,1,2,1,1,1,2,1,2,1,2,1,1,1,3,1,2,1,1,2,1,2,1,2,1,1,2,2,2,1,2,1,3,1,1,1,2,1,3,1,1,2,1,1,1,2,2,1,1,1,2,1,2,2,3,1,2,2,1,1,2,2,1,1,1,1,1,1,2,2,1,1,1,1,1,2,2,2,1,1,2,1,1,3,1,1,1,1,1,1,2,2,1,2,3,2,2,1,2,2,2,1,1,1,1,1,1,1,2,1,2,1,1,1,2,3,1,2,1,2,2,1,2,1,2,1,2,1,1,1,2,1,1,1,1,2,1,1,1,1,1,2,1,1,2,1,2,2,1,1,1,2,2,3,1,2,1,1,1,2,1,1,1,2,2,1,1,1,1,2,1,2,3,1,1,1,3,1,2,3,1,1,1,1,1,1,2,2,1,2,3,2,1,1,2,3,1,1,2,1,1,1,2,2,1,1,1,1,2,1,1,1,3,1,191.978766
2,1,2,1,2,1,1,2,2,1,2,1,2,1,2,1,2,1,1,2,1,1,1,1,2,1,2,1,1,3,2,1,1,1,3,1,1,1,2,1,2,1,2,1,1,2,1,1,2,2,2,2,1,2,1,1,2,2,1,2,1,3,2,1,2,1,2,1,1,1,2,1,2,2,1,1,2,1,2,2,2,1,1,1,1,2,1,2,1,1,3,2,1,1,2,2,2,1,2,1,1,2,1,1,3,2,1,1,2,2,1,1,3,1,2,1,1,2,1,1,1,1,2,1,2,2,1,2,2,3,2,2,2,1,1,1,2,1,1,2,2,2,2,1,2,3,2,1,2,2,3,1,3,2,1,2,2,2,2,1,2,1,2,1,2,1,2,1,1,2,1,2,1,2,1,1,1,1,1,1,2,1,1,3,2,1,1,1,1,1,2,1,2,1,2,2,2,1,1,1,1,2,1,1,2,1,1,2,1,1,1,1,1,2,1,1,1,2,2,1,1,2,2,1,2,1,3,1,1,3,2,2,2,2,1,2,2,2,1,2,1,1,2,1,2,3,1,1,2,1,2,1,1,3,1,3,1,1,2,1,2,1,3,2,1,3,2,2,2,2,2,1,1,1,2,1,1,1,1,1,1,2,1,1,3,2,2,1,1,1,1,2,2,2,1,1,1,2,2,2,3,1,1,1,2,2,1,1,1,3,2,1,1,1,2,1,1,1,2,2,1,2,2,2,2,2,1,1,1,1,2,1,2,2,2,1,2,1,1,1,2,2,2,2,3,1,1,2,1,1,2,1,1,1,1,1,1,2,1,1,3,1,1,1,1,2,1,2,2,3,2,1,3,2,1,2,1,3,1,2,2,2,1,2,2,2,1,1,1,2,2,1,1,2,2,1,1,2,3,1,2,2,2,1,1,1,1,1,1,2,1,1,1,1,2,2,1,2,1,1,1,3,1,2,2,2,1,1,1,1,3,1,1,1,1,1,1,1,2,3,1,1,1,2,1,1,2,2,1,1,2,3,1,1,2,3,2,1,1,1,1,1,1,2,2,1,3,1,2,2,1,1,1,2,1,1,2,1,1,1,1,2,1,1,1,2,1,2,1,2,1,1,2,2,1,2,1,2,1,2,2,1,3,1,2,2,1,1,2,2,1,1,1,2,1,2,3,1,1,3,3,1,1,3,2,1,1,1,1,1,1,1,1,1,2,1,3,2,1,1,1,1,2,2,1,2,2,2,2,1,1,1,3,1,2,1,1,2,2,1,2,2,1,2,3,2,1,1,1,1,1,1,3,2,1,1,2,2,1,2,3,1,1,2,1,1,1,1,2,2,1,1,1,3,1,1,1,2,2,2,1,1,1,2,1,2,1,1,3,1,1,1,1,1,2,2,1,1,1,3,1,2,2,1,1,2,3,1,2,3,1,1,2,1,1,2,1,2,1,1,2,1,1,2,1,1,1,2,2,2,1,2,2,1,1,3,2,1,2,1,1,1,2,1,1,2,1,2,1,1,2,2,1,1,1,2,2,2,3,1,2,2,2,1,1,2,1,1,1,2,2,2,2,2,1,1,2,1,1,1,1,1,1,1,1,2,2,1,2,1,1,1,2,1,2,3,2,1,1,1,1,1,1,2,2,2,1,2,1,2,2,1,1,1,1,1,2,1,2,2,3,2,2,1,2,2,2,3,3,1,1,1,1,1,1,1,1,1,1,1,1,1,1,1,1,1,1,1,2,1,1,3,2,2,1,2,2,1,3,1,1,2,2,1,2,2,1,1,3,1,1,2,2,2,1,1,2,1,1,1,1,1,2,1,1,1,1,3,2,1,2,2,1,3,1,1,1,2,2,2,1,1,2,1,1,2,2,1,1,2,2,1,1,3,1,3,3,1,1,1,2,1,2,1,1,2,1,1,1,1,2,2,3,1,1,3,2,1,2,1,2,1,1,3,2,2,1,1,1,1,1,1,1,2,1,2,1,1,2,2,1,2,1,1,1,1,2,1,1,1,1,1,3,1,1,1,2,2,1,3,2,1,2,1,1,1,2,1,1,2,1,1,1,1,2,1,1,1,2,1,1,2,2,2,1,1,1,1,3,1,1,1,3,1,2,1,1,2,3,1,2,1,2,1,2,1,2,2,1,2,2,1,2,2,1,1,1,1,1,2,1,2,3,1,1,1,1,2,2,1,3,1,1,1,1,2,2,1,1,2,2,2,1,1,2,1,2,3,1,2,1,2,1,2,3,0.106169
1,1,2,1,1,1,3,1,2,2,1,3,1,1,2,2,1,2,2,1,2,1,1,2,3,1,1,1,2,3,1,1,2,1,1,1,2,1,2,2,1,2,2,2,1,2,1,1,1,2,2,3,2,1,1,1,2,1,2,1,1,1,3,2,1,1,1,2,1,3,1,1,2,1,1,2,1,1,2,2,1,1,1,2,1,1,1,2,1,1,2,1,1,2,2,2,1,2,2,1,3,1,3,1,1,1,2,2,2,2,1,1,1,1,1,3,1,2,1,1,1,1,1,1,1,1,1,1,2,3,1,2,1,1,2,1,1,2,2,2,2,1,2,1,1,2,2,1,2,1,3,2,2,1,1,1,2,2,1,2,1,1,1,1,3,1,1,2,1,1,1,1,1,1,1,3,2,2,1,1,1,1,1,1,2,3,1,1,1,2,1,1,1,1,1,1,1,1,1,2,1,2,1,1,2,1,2,1,1,1,2,2,1,2,1,1,2,1,2,1,1,1,2,1,2,2,1,1,1,2,2,2,1,1,1,1,1,1,2,1,1,1,1,2,1,2,2,1,1,1,2,1,1,3,2,1,1,2,2,2,2,1,1,2,1,1,2,1,1,1,2,1,1,1,3,1,1,2,1,2,2,1,1,1,1,2,1,2,1,2,1,1,1,1,1,1,3,1,3,1,1,1,2,2,2,2,2,1,1,2,2,1,1,2,1,2,3,2,1,2,2,2,1,1,2,3,2,1,1,1,2,1,1,2,2,3,3,1,3,2,2,3,2,1,2,1,2,2,1,1,2,2,1,1,2,2,1,2,1,1,3,1,1,2,1,1,1,1,2,1,2,1,2,1,2,3,2,1,2,1,1,2,1,1,2,3,2,2,1,3,1,1,2,2,2,1,2,3,2,1,1,1,2,1,1,1,1,1,2,1,1,2,1,1,1,1,1,1,1,1,1,1,1,1,1,1,3,1,1,1,3,2,1,2,2,2,2,2,1,2,1,1,1,1,2,1,1,1,1,2,1,2,1,1,1,1,1,1,2,2,1,2,1,1,1,1,1,1,2,2,2,1,1,1,2,1,3,1,2,1,1,2,1,2,1,1,1,2,1,2,2,2,2,3,1,3,1,1,1,2,2,2,2,2,1,1,1,1,1,1,2,2,1,1,1,2,1,1,1,1,3,1,2,1,1,1,1,1,2,2,1,3,2,1,2,1,1,1,1,2,2,2,1,3,1,1,2,2,2,1,2,2,1,1,2,2,1,2,2,1,2,1,2,1,1,1,2,1,1,1,2,1,2,2,1,2,2,2,2,1,2,1,1,2,1,1,1,1,2,3,2,2,2,2,3,1,1,3,1,1,3,1,1,3,1,2,2,1,1,1,1,3,2,1,2,1,3,2,1,2,2,1,1,1,1,2,1,2,1,2,2,1,1,1,3,1,1,3,1,2,1,1,1,1,1,1,1,1,2,1,1,1,1,1,1,1,2,1,1,3,1,2,2,1,1,3,3,1,1,2,3,1,1,1,1,1,2,1,2,1,1,1,2,2,1,1,1,1,1,1,1,3,1,2,1,2,1,2,1,1,1,1,1,2,1,2,1,1,2,2,2,2,1,2,2,1,1,2,1,1,2,2,1,1,2,2,1,1,1,3,2,2,2,2,2,1,1,3,1,2,2,1,1,2,2,3,1,1,1,1,1,1,1,2,1,1,1,2,1,2,1,2,2,1,1,2,1,2,2,1,1,1,1,1,3,1,1,3,3,1,1,2,1,1,1,1,1,1,1,1,3,1,1,1,1,2,1,1,3,2,1,1,2,1,3,2,1,1,3,1,2,1,1,1,1,2,1,2,1,1,3,1,2,1,1,1,2,2,1,1,2,1,2,1,2,1,1,1,1,2,1,1,2,2,1,2,3,1,2,1,2,3,2,1,1,2,1,1,1,1,2,1,2,2,1,1,2,1,2,2,3,1,3,2,1,1,1,1,2,2,1,1,1,2,1,1,1,1,1,2,1,2,1,2,1,3,2,1,2,3,1,1,1,1,2,2,2,1,1,1,2,1,1,1,1,1,2,1,1,1,1,1,1,1,3,1,1,1,3,1,1,2,2,1,2,2,3,1,1,2,2,1,1,1,2,2,1,1,1,2,2,2,2,2,2,2,1,1,1,1,1,2,2,2,1,1,2,3,1,1,2,3,1,1,2,3,2,1,1,1,2,1,2,1,1,1,1,1,2,1,1,2,2,1,1,148.75666
1,1,1,2,1,1,1,1,2,2,2,1,1,1,2,1,1,2,1,1,1,1,1,2,3,1,2,2,1,2,2,1,1,1,1,1,2,1,2,2,2,2,1,1,2,1,2,2,1,2,1,1,1,1,2,2,2,1,2,2,2,1,1,1,2,1,1,1,1,2,1,1,3,1,1,1,1,1,1,1,2,1,1,1,1,1,1,3,2,2,3,1,1,1,1,1,2,1,3,1,1,2,2,1,1,1,2,1,3,1,2,2,1,2,1,1,1,1,1,2,1,1,1,2,1,1,1,1,2,3,3,2,2,1,1,1,1,1,1,2,2,1,1,2,1,3,2,1,2,1,2,2,1,1,2,1,2,1,2,1,2,2,1,1,2,2,1,2,2,2,2,2,1,3,1,2,1,2,2,1,1,2,1,2,1,2,2,1,1,3,1,1,2,1,1,2,1,3,2,1,2,1,2,2,1,1,1,1,1,3,2,2,1,1,2,1,1,2,2,1,2,3,3,1,1,1,1,1,1,1,2,1,2,3,1,1,3,1,1,2,1,1,1,2,2,2,2,1,2,2,1,1,2,2,2,1,2,1,1,1,1,2,2,3,2,1,2,1,1,1,1,1,1,1,1,2,1,1,2,2,2,3,1,3,2,2,2,2,1,1,2,1,1,1,1,2,2,2,1,3,2,1,1,2,1,2,1,2,1,1,2,1,1,2,1,1,1,1,2,3,2,1,1,2,3,1,2,1,2,1,2,1,2,1,2,3,2,1,1,1,1,1,1,1,2,2,2,1,2,2,1,1,1,1,1,3,1,1,1,1,1,2,2,2,1,1,1,1,1,1,2,1,1,2,2,2,1,1,1,1,2,1,1,2,1,3,2,2,1,2,2,1,2,1,2,1,1,2,2,2,2,2,1,1,1,2,2,1,2,2,2,2,1,1,1,2,2,1,1,1,2,1,1,2,2,1,3,1,1,1,1,2,1,1,1,1,2,1,1,2,1,1,2,1,1,1,1,1,1,1,2,1,2,1,2,1,1,3,3,2,1,2,2,1,2,2,3,1,1,1,2,2,1,2,1,1,2,1,1,1,1,2,1,2,1,1,2,2,2,2,1,2,1,1,1,2,1,2,1,1,2,2,2,2,1,1,1,1,1,1,1,1,2,1,3,2,3,2,1,1,2,1,2,1,1,1,2,1,1,1,2,1,2,1,1,2,1,1,1,2,1,1,1,2,1,1,1,2,2,1,2,2,1,2,1,2,1,1,2,2,1,2,1,2,1,1,1,1,1,1,1,1,1,2,1,2,1,2,1,1,2,1,1,1,2,1,1,3,3,2,2,1,2,2,1,1,2,1,3,1,1,2,1,1,1,2,1,1,2,2,1,1,1,2,2,1,1,1,1,3,2,2,1,1,2,2,1,1,1,1,1,1,2,1,1,1,1,2,1,1,3,1,2,3,1,2,1,2,2,2,1,1,2,2,2,1,2,2,1,2,1,1,1,1,1,2,1,2,1,2,1,1,2,1,1,2,2,2,3,2,1,1,1,1,1,2,1,1,1,2,1,1,1,1,1,1,1,1,2,1,1,1,1,1,1,2,2,2,1,2,1,1,2,1,2,1,1,2,2,2,1,2,2,1,1,2,2,3,2,2,2,1,1,2,2,1,1,1,1,1,2,1,1,1,1,1,1,1,1,1,1,1,2,2,2,1,1,1,1,1,2,1,1,1,2,2,2,3,2,1,1,2,1,2,1,2,1,1,2,1,1,1,2,2,1,1,3,1,1,1,2,1,1,1,2,2,1,1,2,2,1,1,1,2,2,2,1,1,2,3,1,1,2,1,2,2,1,3,1,2,2,1,2,1,1,1,2,2,2,1,1,1,1,2,3,1,1,2,1,2,2,3,2,1,1,2,2,1,1,2,1,2,1,2,2,3,2,1,1,1,1,2,1,1,1,1,1,1,1,2,1,1,2,2,1,1,1,1,1,1,1,1,1,2,2,3,1,1,1,1,2,2,1,2,1,2,2,2,2,2,2,1,2,1,1,2,2,2,1,1,1,1,3,1,2,1,1,1,2,1,2,1,3,1,1,1,1,1,2,1,1,1,1,1,1,2,3,2,2,3,3,2,1,2,2,1,2,2,1,3,2,1,2,1,1,1,2,1,2,1,1,1,1,2,2,1,1,1,2,1,1,1,1,1,1,2,3,1,1,2,1,2,1,1,1,1,1,2,2,1,1,1,1,2,1,149.324429
3,2,1,1,1,1,2,1,2,1,1,1,1,1,2,1,2,2,3,1,1,2,1,1,2,1,2,1,3,2,2,1,1,2,1,2,1,3,2,2,1,2,3,1,2,2,2,1,2,2,1,2,2,2,1,2,2,1,1,1,2,1,1,2,1,2,1,1,2,1,1,2,2,1,2,1,2,2,1,3,1,1,1,1,2,1,2,1,1,1,1,1,1,2,1,1,2,1,2,1,1,2,1,1,1,2,1,2,2,1,1,1,2,2,1,2,1,2,1,2,1,2,2,1,1,1,1,1,1,2,2,2,2,2,1,1,2,1,2,1,1,1,2,2,2,2,2,1,1,2,1,1,2,1,1,1,2,1,1,3,1,1,2,1,2,1,1,1,2,2,1,2,2,1,2,2,2,1,2,3,1,1,1,1,1,1,3,2,1,2,2,1,2,1,1,1,3,1,2,2,1,1,2,1,1,2,2,2,2,1,1,1,1,1,1,1,1,1,2,1,1,2,2,1,1,1,2,1,1,2,2,1,2,2,1,1,2,1,1,2,1,1,1,1,1,1,3,1,1,2,1,1,2,1,1,1,1,2,1,2,2,1,1,2,2,2,2,2,1,1,2,1,2,1,2,2,2,2,2,1,1,3,2,2,2,2,1,1,1,2,3,1,1,2,1,1,1,1,2,1,2,1,2,2,1,1,1,1,1,1,2,1,1,1,3,1,1,1,2,1,1,2,1,2,1,1,1,2,3,1,1,1,1,2,1,1,1,1,1,1,1,1,1,1,1,1,2,2,1,1,1,2,1,2,1,2,1,2,1,1,1,3,1,1,1,2,1,2,1,2,1,1,1,2,1,2,1,2,1,1,2,2,1,2,1,2,2,1,1,3,1,2,2,2,1,2,1,1,3,1,1,1,1,1,1,1,1,3,2,3,2,3,1,1,1,2,2,1,1,2,1,1,1,2,1,1,2,2,1,1,2,2,2,1,1,2,1,2,1,2,1,1,1,1,1,2,2,1,2,1,1,1,2,2,1,1,2,1,3,2,1,1,1,2,2,1,1,1,2,2,2,2,1,2,1,2,1,1,2,3,1,1,1,1,1,1,2,2,2,2,1,2,1,2,1,1,1,2,2,1,2,1,2,3,1,1,1,1,1,3,2,2,1,3,1,1,2,1,1,3,2,1,1,1,1,1,1,1,1,1,2,2,1,1,1,2,2,2,1,2,1,1,1,2,1,1,1,1,1,1,3,2,2,2,1,2,1,1,2,1,1,2,1,1,2,3,1,1,2,1,1,2,1,2,2,1,1,1,2,2,1,1,1,1,1,1,1,1,3,1,1,1,3,2,1,3,1,1,2,1,3,1,1,1,2,2,2,1,2,2,1,2,2,2,2,2,2,1,2,1,1,1,1,3,2,1,2,1,1,2,1,1,2,2,1,2,1,2,1,1,1,1,1,1,1,1,1,1,3,3,1,1,1,2,2,1,2,1,3,2,1,1,1,1,1,1,1,2,1,2,3,1,2,2,3,1,1,1,2,2,1,1,2,1,2,2,1,3,1,1,1,2,1,1,1,1,1,1,1,1,1,1,2,1,1,2,2,1,1,1,1,1,2,2,1,1,2,2,1,2,1,1,2,1,2,1,1,1,1,2,1,3,1,1,1,2,2,1,2,1,1,2,2,3,1,2,2,1,1,2,1,2,2,1,2,1,1,2,1,1,2,1,2,1,1,1,1,2,2,1,1,2,1,1,2,2,1,2,1,1,1,1,1,1,2,1,3,3,1,3,2,1,1,2,1,1,1,1,1,1,1,1,2,1,2,1,1,2,2,2,1,2,2,1,1,3,2,2,1,1,1,1,1,1,1,1,1,1,2,1,2,1,1,2,2,2,2,1,1,1,3,3,2,1,1,2,1,1,2,1,2,1,3,3,2,1,1,1,1,1,3,1,2,1,1,2,1,1,2,2,1,2,2,1,1,2,1,2,3,2,1,2,1,1,1,1,2,1,1,1,1,2,1,2,3,2,1,1,1,1,1,2,1,2,2,1,2,3,2,2,1,2,2,2,1,1,1,1,3,2,1,2,3,2,1,1,1,2,1,1,2,1,1,1,2,1,1,1,1,1,1,1,2,1,2,2,1,2,2,1,2,2,1,3,1,1,1,2,1,2,1,2,2,2,1,1,1,2,2,1,1,2,1,1,2,1,1,2,2,2,2,2,1,1,1,1,2,2,1,2,1,2,1,1,2,0.007249
1,3,3,1,1,1,1,1,1,2,1,1,2,2,3,1,2,1,1,1,1,2,1,2,1,2,1,1,2,1,2,1,1,1,2,1,2,1,1,2,2,2,3,1,2,2,1,1,2,1,1,1,2,1,1,3,1,1,2,1,2,1,1,2,1,2,1,1,1,1,2,1,1,1,1,1,1,3,1,1,2,1,1,1,3,3,2,2,1,1,2,1,1,1,2,1,3,2,2,2,2,1,2,1,2,1,1,1,2,1,1,3,1,1,2,1,1,2,1,1,1,1,2,1,1,3,1,1,2,2,2,2,2,1,1,2,1,1,2,2,1,2,1,1,1,3,2,1,2,1,3,3,1,1,1,1,2,1,1,1,2,2,1,2,2,1,2,2,2,2,3,1,1,1,2,1,1,1,1,1,2,1,2,1,1,2,1,2,1,3,2,1,1,2,1,1,2,2,2,2,2,1,1,2,1,1,1,2,1,1,1,2,1,1,2,1,1,1,2,1,1,2,2,2,1,1,2,2,1,2,1,1,1,1,2,1,2,2,1,1,1,2,2,3,1,1,1,2,1,1,1,1,1,3,1,1,1,2,1,1,2,1,1,2,1,3,1,1,1,1,2,1,2,2,1,1,1,1,1,2,1,2,1,1,2,1,2,1,1,2,1,1,1,2,1,1,2,3,1,2,1,2,1,1,2,1,2,2,1,1,2,2,1,2,1,2,1,1,3,2,1,2,1,1,2,2,2,1,1,1,2,1,1,2,2,1,2,2,2,1,1,2,1,3,3,1,2,2,2,1,1,2,1,1,2,1,1,2,1,1,3,1,1,1,1,2,1,2,2,3,2,2,2,3,1,2,1,1,1,1,2,1,1,1,1,2,1,1,1,2,1,1,1,3,1,1,1,1,3,1,2,2,1,1,1,3,1,2,1,2,2,2,2,3,1,2,1,1,1,3,3,1,2,3,1,1,1,1,1,1,3,1,1,1,2,1,1,2,2,2,1,1,2,2,1,1,1,2,1,3,1,2,1,2,2,2,3,1,1,1,1,2,1,1,3,2,1,1,2,1,1,1,2,2,2,1,1,2,1,1,1,1,2,1,1,1,1,1,1,1,1,1,2,2,2,2,1,2,3,1,1,1,2,2,2,2,1,2,2,1,1,1,1,2,2,1,1,1,2,1,1,1,1,1,1,2,2,2,1,1,2,2,1,1,2,2,2,1,1,1,1,2,2,1,1,1,2,1,1,1,1,2,3,1,1,1,1,2,1,1,2,2,1,1,1,1,1,2,3,1,1,1,1,2,2,1,1,1,2,1,1,1,1,1,1,1,2,1,1,1,1,1,2,1,1,3,1,2,1,1,2,2,2,2,2,2,1,1,2,2,2,1,1,1,1,1,1,2,1,1,1,2,1,2,2,1,1,2,1,1,2,2,3,2,2,1,3,1,1,1,1,2,2,1,1,2,3,1,2,2,2,1,1,1,1,2,1,1,2,1,1,1,1,1,1,1,1,1,1,1,2,1,2,1,2,1,1,2,2,1,1,1,2,1,2,3,2,3,1,2,1,2,1,3,1,1,2,2,1,1,1,1,3,1,1,1,1,2,1,1,1,1,1,3,2,1,2,2,2,1,2,1,1,2,3,1,1,2,1,1,2,2,2,2,1,1,1,2,2,1,1,2,1,2,1,1,2,1,1,1,2,1,1,2,2,2,1,1,1,1,1,2,2,1,2,1,2,1,2,2,1,1,1,2,1,1,3,1,3,1,1,1,1,1,2,1,1,2,1,2,1,1,1,2,2,2,1,1,1,1,1,1,2,1,1,1,1,3,2,2,1,1,1,2,2,2,1,1,1,2,2,2,1,1,1,1,1,2,1,1,1,3,1,1,2,2,1,2,1,1,2,1,3,2,1,1,1,1,2,1,2,2,1,2,1,1,2,1,1,1,2,2,2,2,1,1,2,2,2,2,2,2,1,2,3,1,2,2,1,1,2,3,1,1,1,2,1,1,2,2,1,2,2,1,1,1,1,1,1,2,1,1,1,1,2,1,2,1,1,1,2,2,1,1,2,2,3,2,2,2,1,2,2,1,2,2,1,2,1,2,2,3,1,1,2,2,3,1,3,2,2,1,2,2,1,2,2,1,1,1,2,2,1,2,1,1,1,1,1,2,3,1,2,2,1,2,1,1,1,1,1,2,2,2,2,3,2,1,1,2,2,1,3,1,1,2,2,2,1,1,1,2,1,2,1,189.602102
1,1,2,3,1,3,1,2,1,2,2,1,2,2,1,1,1,2,1,1,1,1,1,2,2,1,1,2,2,1,1,2,1,2,1,1,2,1,1,3,2,1,2,2,3,1,2,1,2,2,1,3,1,1,1,2,2,1,1,1,2,1,3,3,1,1,2,2,2,1,1,1,1,2,2,1,1,3,1,1,1,1,2,1,2,1,2,1,2,2,2,2,3,1,3,2,2,1,1,1,1,1,2,1,2,1,2,2,2,2,1,1,1,2,2,1,1,2,1,1,1,1,1,1,2,2,1,3,2,2,1,2,2,3,1,2,3,1,1,1,1,3,1,1,1,2,3,1,1,2,2,1,2,2,2,1,1,2,2,1,3,1,1,1,1,1,1,2,1,1,1,2,1,1,1,1,1,1,3,1,1,1,1,1,1,2,1,3,2,2,1,1,1,2,1,1,2,1,2,2,1,1,1,1,1,1,2,1,1,1,1,2,1,1,2,2,1,1,1,1,1,1,2,1,1,1,2,1,1,1,1,1,1,2,2,2,1,2,1,2,2,1,1,1,1,2,1,1,1,2,2,2,1,2,2,1,1,2,1,1,1,1,3,1,3,1,1,2,2,1,1,1,1,1,1,1,3,2,3,1,1,2,2,1,2,2,2,1,1,3,2,2,1,1,2,1,1,1,1,1,1,1,2,3,1,1,2,1,1,1,2,1,1,1,1,1,3,3,1,1,1,1,1,1,1,3,1,3,2,1,2,1,1,2,2,2,2,2,2,1,1,3,1,1,1,1,1,2,1,1,1,2,2,2,2,1,1,2,1,1,2,1,1,1,3,1,2,2,1,1,1,1,2,2,1,2,1,1,2,3,2,1,1,1,1,1,2,1,2,3,3,2,1,1,2,1,1,1,3,1,1,1,1,1,1,2,1,1,1,1,1,3,3,1,2,1,2,2,1,1,2,2,1,3,1,1,2,2,1,2,1,1,2,2,1,3,2,1,3,2,1,2,1,1,1,3,1,2,1,3,1,2,2,1,1,1,2,1,2,2,1,1,1,1,1,1,1,1,2,1,1,1,2,3,2,1,1,2,2,2,1,1,2,1,1,1,1,1,2,1,1,2,1,3,2,2,1,1,1,2,1,1,2,2,1,1,1,3,2,1,1,1,2,3,1,1,2,1,2,1,2,1,2,2,3,1,2,1,1,1,1,2,1,1,1,1,3,2,1,2,1,2,1,1,2,1,1,2,1,1,2,2,1,2,1,2,1,1,1,1,1,3,1,1,2,1,1,1,3,2,3,2,2,1,1,2,1,1,1,1,2,1,1,1,2,1,1,2,1,2,1,2,2,1,1,3,1,1,2,1,1,1,2,1,2,1,1,1,3,1,1,2,1,1,2,2,3,2,1,2,2,1,2,2,2,1,1,2,1,1,1,1,1,2,1,2,1,2,2,1,1,2,1,2,2,1,1,2,2,2,1,1,1,1,2,1,1,1,1,2,1,1,1,1,1,2,1,1,1,2,2,1,1,1,1,1,2,2,2,1,1,1,1,1,3,1,1,3,1,1,1,1,2,2,1,2,2,2,2,1,1,1,1,1,2,3,2,2,2,2,2,1,1,2,1,2,2,2,1,2,1,2,1,1,2,1,2,2,1,1,1,1,1,1,1,1,1,2,2,1,2,1,1,2,1,1,1,2,1,1,1,2,2,2,2,1,1,2,1,3,2,1,1,1,3,2,1,2,2,2,1,1,1,1,1,2,1,1,3,1,2,1,3,1,1,1,2,1,2,2,1,2,1,1,1,2,1,2,2,1,2,1,2,1,2,1,1,1,1,2,1,2,2,2,1,2,1,2,1,1,3,2,1,1,2,1,1,2,1,1,1,1,1,1,1,1,1,1,1,1,2,2,3,1,1,1,1,2,2,1,2,2,1,2,1,2,1,1,1,1,1,2,1,1,2,2,1,3,3,2,1,2,1,1,1,3,1,1,1,2,1,1,1,1,2,3,1,2,2,1,1,1,1,1,1,1,2,2,1,2,2,1,1,1,1,1,1,2,1,3,2,1,1,1,2,1,2,1,2,1,1,2,1,1,2,2,1,1,2,1,2,1,1,1,2,1,3,2,2,2,1,2,1,1,1,1,2,1,1,1,1,1,1,1,1,1,2,1,3,1,2,1,1,3,2,1,1,1,1,1,2,1,1,2,2,1,2,1,2,2,1,1,1,2,2,1,2,1,2,2,1,2,2,3,2,149.178028
1,3,2,1,1,1,1,1,2,1,1,1,1,2,1,1,2,1,2,1,1,2,3,1,1,1,1,1,1,1,1,2,1,1,2,2,2,1,2,1,1,2,2,1,2,3,1,1,2,1,2,3,3,2,1,1,2,1,3,1,1,2,2,1,1,2,2,2,1,1,1,2,3,1,1,1,1,1,2,2,2,1,2,1,1,2,1,1,1,1,2,1,1,2,3,1,2,2,1,1,1,2,1,1,1,1,2,1,2,2,1,2,3,2,2,3,1,2,2,2,2,1,2,1,1,1,1,1,2,3,1,2,2,1,1,1,2,1,1,1,3,2,1,2,1,2,3,1,3,1,2,2,1,1,1,1,2,2,2,1,2,2,1,1,1,2,2,1,2,2,2,1,2,1,1,2,3,2,2,1,2,1,1,1,2,1,1,1,1,1,1,2,1,2,1,3,2,1,2,2,1,2,1,2,2,1,1,1,1,2,1,2,1,2,1,1,1,1,2,2,2,2,2,1,1,2,2,2,2,1,1,1,1,2,1,1,2,1,1,1,1,1,2,2,2,2,2,3,2,1,1,1,2,2,1,1,1,1,1,1,2,1,2,2,3,2,3,1,1,1,3,1,1,2,2,2,1,2,1,2,1,2,1,2,2,1,1,2,1,2,1,1,1,2,1,2,1,1,1,1,1,1,2,2,1,2,1,2,1,1,1,3,1,1,2,1,1,1,2,1,2,2,1,1,2,1,1,1,2,1,1,1,2,1,1,1,1,1,3,2,1,2,1,3,1,1,1,1,2,1,1,1,1,1,1,1,1,1,1,1,3,1,1,2,2,1,2,1,1,1,1,3,1,1,2,1,2,1,3,1,1,1,1,1,1,1,3,3,2,2,1,1,2,1,2,1,2,2,1,2,2,1,1,2,1,2,1,2,2,2,1,1,1,2,1,3,2,1,2,2,1,1,2,3,1,1,2,1,1,1,2,1,1,1,1,3,2,1,3,1,2,1,2,1,1,3,1,2,1,1,2,1,2,1,2,2,1,1,2,3,2,1,1,1,1,2,1,1,1,1,2,1,2,1,2,1,1,2,2,2,1,2,1,1,1,1,1,1,1,3,1,2,1,2,1,3,1,1,1,2,1,1,3,3,1,1,3,1,2,1,2,1,1,2,2,3,2,3,1,2,2,1,1,2,2,1,3,1,2,2,1,1,2,1,1,1,2,1,1,2,1,2,2,2,1,1,2,1,2,1,1,2,1,1,2,1,2,1,1,2,3,2,1,1,1,1,2,1,1,1,2,2,3,1,1,1,1,2,1,1,1,1,2,1,2,2,2,1,2,1,2,1,2,3,2,2,2,1,1,3,3,1,2,1,1,1,2,1,3,1,1,1,2,2,1,1,1,2,2,3,2,1,1,2,3,1,1,3,1,1,1,1,2,1,1,1,3,3,1,1,2,1,1,2,1,2,1,1,1,3,3,2,2,1,2,1,1,1,2,2,1,3,2,1,2,1,1,2,1,3,2,2,1,2,2,1,1,3,2,2,1,1,2,1,3,1,2,1,1,1,1,2,1,1,2,2,1,3,1,1,1,1,2,1,1,1,2,1,1,1,1,2,1,2,2,2,1,2,1,2,1,2,1,1,2,2,1,1,1,2,2,1,1,1,1,1,1,1,2,1,1,1,1,2,1,1,2,1,2,1,1,1,1,2,1,3,2,1,1,1,2,1,2,1,1,1,1,1,2,2,2,1,1,1,2,1,1,1,1,2,2,1,2,1,1,1,3,1,1,2,2,1,1,1,1,1,1,1,2,1,1,1,3,1,3,1,2,1,1,1,2,2,3,2,1,2,1,1,2,1,2,2,1,1,1,1,1,1,1,1,1,2,1,1,1,2,2,3,1,1,2,3,1,1,1,1,2,3,1,2,2,2,1,1,1,2,2,1,1,1,1,2,1,2,1,3,2,2,1,1,1,1,1,1,2,2,1,3,1,1,1,1,1,1,2,1,1,1,1,1,2,1,1,3,2,2,2,1,1,2,1,1,1,1,1,2,2,2,1,2,1,3,3,1,1,1,1,1,2,2,1,2,1,1,2,2,1,1,2,2,2,1,1,2,2,2,3,2,2,1,1,1,1,2,1,1,1,1,1,2,2,2,1,1,2,1,2,1,1,2,2,2,1,1,2,1,3,2,2,1,1,1,1,1,2,2,1,1,1,2,1,1,2,2,2,2,2,2,1,1,1,1,1,2,1,151.206899
3,3,2,2,2,2,1,1,1,1,2,1,1,1,2,2,1,1,1,1,2,2,1,3,1,1,1,1,2,1,2,1,1,2,1,1,2,1,2,1,3,3,2,2,2,2,1,1,1,1,2,3,1,1,2,1,2,1,2,1,1,1,1,2,1,1,1,2,3,2,2,1,2,2,1,1,3,1,2,2,2,1,2,1,2,3,1,1,3,3,2,1,2,1,2,2,3,1,1,2,1,1,1,2,1,1,1,1,1,2,1,2,2,1,2,1,3,1,1,1,1,1,2,1,2,1,1,1,2,3,1,1,2,2,1,1,2,2,1,1,2,1,1,2,2,1,3,1,2,1,3,1,2,2,1,1,1,2,2,1,2,1,1,1,2,2,1,2,1,1,1,2,1,1,1,1,1,1,2,1,2,1,1,2,1,3,2,1,2,1,1,1,3,3,1,1,1,1,1,1,2,2,2,1,2,1,2,2,1,1,1,3,1,1,1,2,2,1,2,1,2,2,1,1,2,3,2,1,1,2,2,1,2,2,1,2,1,2,2,2,2,1,2,2,1,1,2,2,1,1,1,1,1,2,2,1,2,2,2,1,2,2,2,1,1,1,2,1,1,2,2,2,1,1,2,2,1,2,1,2,1,1,1,1,2,1,3,1,1,3,2,2,2,2,1,2,1,3,1,2,2,1,3,1,2,2,3,1,2,1,3,1,1,1,1,2,1,1,3,2,2,3,1,1,1,3,2,3,1,1,2,1,2,2,1,1,2,2,1,1,2,2,1,1,3,1,1,1,1,1,1,2,1,1,2,1,1,1,1,2,3,1,2,2,2,1,1,1,1,1,1,1,1,3,2,2,1,2,2,2,1,1,3,2,1,3,2,2,2,2,1,2,2,2,2,1,1,1,1,2,2,1,3,1,1,2,2,1,2,1,2,2,1,3,1,2,1,1,1,2,2,1,3,2,2,1,1,1,2,2,1,1,2,1,1,2,1,1,3,1,1,1,1,2,2,2,3,1,1,1,1,1,3,2,1,2,1,1,2,2,1,2,1,2,3,1,1,1,1,1,1,2,1,1,2,1,3,2,2,1,1,2,1,1,1,2,1,1,2,1,2,1,2,2,1,3,1,2,1,2,2,1,2,2,2,1,1,1,1,2,1,1,1,2,1,1,1,1,1,1,1,1,1,1,2,1,1,2,1,1,2,2,1,1,1,2,2,2,1,2,1,1,1,2,1,1,1,2,2,1,2,1,2,2,2,2,1,2,1,1,1,1,1,1,2,2,1,1,3,1,2,2,2,2,1,2,2,1,1,2,1,1,1,1,2,1,2,1,2,2,1,1,1,2,1,3,1,1,2,3,1,1,1,3,3,2,1,1,2,1,1,1,1,1,2,1,1,3,1,2,1,2,1,2,1,3,1,3,3,1,2,2,2,2,2,1,1,2,2,2,2,1,2,1,1,1,2,1,2,1,1,2,1,2,1,1,2,2,2,3,2,1,1,1,1,1,1,1,2,2,1,3,1,2,1,1,1,1,3,2,1,2,2,1,1,2,1,1,1,2,2,2,2,1,1,3,1,1,1,2,1,2,2,1,1,3,1,1,2,1,2,1,1,2,1,3,1,1,1,1,1,1,2,1,1,1,2,1,2,3,1,1,1,1,1,1,1,1,1,1,1,2,1,2,1,2,1,1,1,1,1,2,2,2,2,1,2,2,1,1,1,2,1,1,1,1,2,2,2,1,2,1,1,2,2,3,1,1,2,1,1,1,1,1,2,1,2,3,3,1,1,1,1,2,2,2,1,1,2,2,1,1,1,1,1,1,1,3,3,2,2,2,3,2,1,2,1,1,1,2,1,2,1,1,1,2,1,2,1,1,1,2,1,2,1,1,1,2,2,1,3,2,2,1,1,1,2,1,3,1,2,2,1,2,1,2,2,2,1,1,1,3,3,2,1,2,1,1,1,1,1,3,1,3,2,1,1,1,3,2,2,1,1,1,1,1,1,2,1,3,1,1,1,3,1,2,1,1,2,2,1,2,2,1,1,2,1,2,1,2,1,2,2,2,2,2,3,1,1,2,1,3,1,2,1,1,1,1,2,2,1,1,1,2,1,1,3,1,2,2,1,1,1,2,2,2,2,1,2,1,2,1,1,1,2,2,2,2,3,1,1,2,2,2,2,3,1,2,1,1,2,1,2,1,2,2,2,2,2,1,1,1,2,3,1,1,1,1,1,2,1,1,2,2,1,-1.447103
1,1,2,2,1,2,1,1,1,1,2,1,2,2,1,1,2,2,1,1,1,1,1,1,2,2,1,1,2,2,2,1,1,2,1,1,1,1,1,1,2,1,1,1,1,3,2,2,1,2,1,2,2,1,1,3,2,2,2,1,2,1,2,2,1,2,1,2,1,2,1,2,3,2,1,2,1,2,2,2,2,1,1,1,2,3,1,2,1,3,1,1,1,2,2,1,3,2,1,1,1,1,1,1,2,1,2,3,2,1,2,1,1,2,2,2,1,2,1,2,1,1,2,1,1,2,1,1,2,2,1,1,3,1,1,1,2,2,1,2,1,1,2,1,1,2,1,1,2,1,1,2,3,1,1,1,1,2,2,3,2,1,1,1,3,2,1,2,1,1,1,1,2,2,1,2,2,2,1,1,2,1,2,3,1,1,3,1,1,2,1,1,1,2,2,1,1,1,1,1,1,1,1,1,1,1,1,2,1,1,2,3,1,1,1,1,1,2,2,2,2,2,2,1,1,1,2,1,1,2,1,1,2,1,1,2,2,1,1,2,1,1,1,1,2,2,1,2,2,2,1,2,1,3,1,1,1,1,2,1,1,1,2,1,1,2,2,1,1,1,1,1,1,1,2,2,2,2,2,2,1,2,1,1,2,2,2,1,1,1,3,1,1,1,1,3,1,1,1,2,1,1,1,2,1,3,2,3,2,2,2,2,1,2,2,1,1,1,2,1,3,1,1,1,2,1,1,1,1,1,2,1,1,2,1,2,3,2,2,1,1,1,1,1,2,2,3,2,1,1,1,1,1,1,1,2,2,2,1,2,3,1,1,1,1,1,1,1,2,1,2,1,3,1,2,3,1,2,1,1,2,1,1,1,1,2,1,1,2,2,2,2,1,1,1,1,1,1,2,2,1,1,2,2,1,1,1,2,1,2,1,2,1,1,1,2,2,1,1,2,2,1,2,1,1,2,2,2,1,1,1,1,1,1,1,3,1,2,1,3,1,2,1,2,1,1,2,1,2,1,2,1,1,1,2,2,2,2,1,2,1,1,1,1,1,1,2,1,2,2,1,2,3,1,2,1,2,1,1,2,1,1,2,2,1,1,1,1,2,2,2,1,1,2,2,1,1,2,1,1,2,2,2,1,1,1,1,1,2,2,1,1,1,3,1,1,2,2,1,2,1,1,2,2,2,2,3,2,3,1,1,1,1,3,1,1,1,1,1,1,2,1,2,1,1,1,2,2,1,1,2,3,2,3,2,1,3,1,2,1,2,3,2,1,1,1,1,2,2,1,3,1,1,1,1,1,2,1,1,1,1,1,1,2,3,2,1,2,2,1,2,1,3,1,1,2,1,1,2,2,1,1,1,3,1,2,2,1,2,2,1,1,1,1,1,1,2,2,1,2,2,1,1,1,2,2,2,2,1,1,1,2,2,1,2,1,2,2,1,2,1,3,1,1,1,1,2,1,2,2,2,1,3,2,3,3,1,2,3,3,2,2,2,1,2,1,1,3,1,3,1,2,1,1,2,1,1,3,1,1,1,1,1,1,2,2,1,1,3,1,1,2,1,1,1,1,1,1,3,1,1,2,1,2,1,1,2,1,2,1,2,2,2,1,3,1,1,1,1,2,1,3,1,1,1,2,2,3,2,2,2,2,2,1,1,2,1,2,1,1,1,2,1,1,2,3,2,2,1,2,2,1,1,2,2,1,1,1,1,1,1,1,3,1,2,1,1,2,2,2,1,1,1,2,1,2,1,1,1,1,1,1,1,1,1,1,2,1,2,3,2,2,1,1,1,1,1,2,1,1,1,2,2,1,1,2,1,1,1,3,1,1,1,2,1,2,1,2,2,1,1,2,1,1,1,1,1,1,1,1,1,1,1,1,2,2,1,2,1,1,2,1,3,2,1,2,3,1,1,1,2,1,2,2,2,2,2,1,1,3,2,1,1,1,3,1,2,2,1,1,1,2,2,2,2,1,1,2,1,2,1,2,1,1,1,2,1,2,2,2,1,1,1,1,1,2,2,1,1,2,2,2,1,1,2,2,1,2,2,1,1,1,2,2,1,2,1,1,1,1,1,3,3,1,1,1,1,2,2,1,1,3,1,2,1,1,2,1,3,2,1,2,2,2,1,2,1,1,1,2,2,2,1,1,1,1,3,1,1,2,2,1,2,2,2,1,1,2,2,1,2,2,1,2,1,2,2,2,1,2,1,2,1,2,1,1,2,1,2,2,1,1,1,1,1,150.23262
1,1,2,2,2,1,3,1,2,1,1,2,1,1,2,1,1,2,2,1,1,2,1,1,1,1,2,1,1,2,2,2,1,2,1,1,1,1,1,2,2,1,2,1,1,1,2,1,1,1,1,1,2,1,2,1,2,2,2,1,1,1,1,3,1,2,1,1,2,2,1,1,1,2,1,2,1,2,1,2,1,1,1,1,1,2,1,2,1,1,1,3,1,1,1,1,1,2,1,1,1,1,1,2,2,2,3,1,2,2,1,1,3,1,1,2,1,3,2,1,1,1,2,2,2,2,1,1,1,1,1,2,1,1,1,1,2,1,1,1,3,2,2,2,2,2,1,1,2,2,2,1,2,1,2,3,1,2,2,3,1,2,2,1,2,2,1,1,2,2,1,2,1,1,3,2,1,1,1,1,3,2,2,2,1,2,3,2,1,2,1,1,2,1,1,1,1,1,2,2,2,1,1,1,1,1,1,1,1,2,2,2,1,1,2,2,1,1,2,1,1,2,3,1,1,1,2,2,1,1,1,2,2,2,2,1,3,1,1,1,1,1,2,2,3,3,1,2,2,2,2,1,1,3,1,1,1,1,2,1,2,2,3,1,1,2,2,2,1,2,1,3,1,2,2,2,1,2,1,1,1,3,1,1,1,2,1,2,1,2,1,2,1,1,2,1,1,2,1,2,2,1,1,2,2,1,2,1,1,2,2,1,2,1,2,2,1,2,2,1,2,2,1,1,2,2,1,1,1,1,1,1,2,2,1,2,1,1,2,1,2,1,1,2,1,2,2,1,3,1,1,1,1,2,3,2,1,2,2,2,2,2,1,1,2,1,1,1,1,2,2,1,2,1,2,1,1,2,1,1,1,1,1,1,2,1,1,1,3,2,1,1,3,2,2,1,1,1,1,2,1,1,2,1,1,2,1,2,2,2,2,1,1,1,2,1,1,2,1,1,2,1,2,3,2,2,1,1,2,1,1,1,1,1,2,2,2,2,2,1,1,2,2,1,1,1,2,3,1,1,2,2,2,1,3,2,1,1,2,1,1,1,3,2,2,1,2,1,2,2,1,2,1,1,2,2,1,1,1,1,1,3,1,1,1,2,2,2,1,2,1,1,2,2,2,2,1,1,1,1,2,1,1,1,1,1,1,1,3,2,1,1,1,1,2,1,1,3,1,2,1,1,1,2,1,1,2,2,1,2,1,1,2,2,2,1,1,2,1,1,2,1,2,3,1,1,1,1,2,1,1,2,2,1,2,3,2,1,1,1,1,1,1,1,2,1,2,1,1,2,2,1,1,1,1,1,2,1,1,1,1,2,1,1,2,1,1,1,2,1,1,1,1,2,2,1,2,2,1,2,1,1,2,1,1,1,1,1,3,1,2,1,2,2,1,2,1,2,1,2,1,1,2,1,2,1,1,1,2,1,1,1,1,2,3,3,1,2,1,3,1,1,1,1,3,1,2,2,1,2,1,1,2,1,2,2,2,2,2,1,2,2,1,1,1,1,1,1,1,2,1,1,1,1,1,3,2,2,1,1,1,1,1,2,2,2,1,1,2,1,3,2,1,3,2,1,1,2,1,2,2,2,1,1,2,2,1,1,1,2,1,3,1,1,2,1,1,1,1,1,1,2,1,2,1,2,1,1,1,2,2,1,1,2,2,2,1,2,1,1,2,1,1,2,3,1,1,1,2,2,2,3,1,1,1,1,1,2,1,1,2,2,2,1,1,2,1,1,2,1,1,1,1,1,1,1,2,1,3,1,1,2,1,1,1,1,1,1,1,2,1,3,2,1,2,1,1,1,1,2,2,1,3,1,1,1,1,2,1,1,1,1,1,1,1,2,2,1,1,1,1,1,1,2,1,1,1,1,2,1,1,1,2,2,1,3,2,2,1,1,1,1,1,1,1,3,3,1,3,1,1,1,2,3,1,1,1,2,1,1,2,2,2,3,2,2,2,2,2,1,1,2,1,2,1,2,1,2,2,3,2,2,3,1,1,1,2,1,1,1,1,2,1,1,1,1,2,2,1,1,1,2,2,1,1,1,2,1,1,1,1,1,1,1,2,1,1,3,2,2,1,1,3,1,2,2,1,3,1,2,1,1,2,2,2,3,2,1,1,2,1,1,2,1,3,1,2,1,1,1,1,1,1,1,1,1,1,1,1,2,1,2,1,2,1,1,2,1,2,1,2,1,2,1,2,1,1,1,1,2,1,1,1,3,2,1,2,1,1,1,2,2,2,1,2,148.788551
1,3,1,3,1,1,1,1,1,1,2,1,1,2,2,1,1,1,1,3,1,2,1,2,1,2,1,2,1,1,2,1,2,2,2,2,2,1,2,1,1,2,2,2,2,1,2,1,2,1,1,1,2,2,1,1,1,2,2,2,1,2,3,1,1,3,1,1,1,2,1,2,1,2,2,2,1,1,1,1,1,1,2,2,2,2,1,1,1,1,2,2,1,1,2,3,2,1,3,1,2,2,2,1,2,1,2,2,3,1,1,1,1,1,3,2,2,2,1,1,1,2,1,1,1,1,1,2,2,1,2,2,1,2,1,1,2,1,1,1,1,1,1,1,1,2,1,1,1,2,2,2,2,2,1,2,3,2,3,1,2,2,1,2,2,2,1,1,1,1,2,1,1,1,2,2,2,2,1,1,2,3,1,2,1,2,2,1,1,1,1,2,1,1,1,1,1,1,1,3,1,1,1,1,1,1,1,1,2,1,2,2,2,1,2,1,1,1,2,1,1,3,1,1,1,1,2,1,1,3,3,2,2,2,2,1,1,1,2,2,1,2,2,1,2,1,1,1,1,1,1,1,1,1,3,2,2,2,1,3,2,2,2,1,2,1,2,2,2,2,1,1,1,1,1,1,2,1,2,3,1,1,1,1,3,1,1,1,1,2,1,2,1,2,1,2,1,1,1,1,1,1,2,1,1,2,2,2,1,2,2,2,2,1,1,1,1,1,2,1,1,1,1,1,2,2,1,1,1,1,2,1,1,2,2,1,1,1,2,1,3,1,1,3,3,1,2,1,2,1,2,2,1,1,1,2,1,1,1,2,2,2,1,3,2,1,1,2,1,1,1,1,2,1,1,1,1,2,1,1,1,2,1,2,2,2,3,2,2,3,1,2,2,2,1,1,1,1,1,1,1,1,2,1,1,1,2,1,1,2,1,2,1,1,1,2,1,1,2,2,1,1,2,3,2,1,1,1,1,1,2,1,1,2,2,1,1,2,2,1,1,1,2,1,1,3,2,1,1,1,1,1,1,1,3,1,2,2,2,1,1,2,1,2,2,1,1,1,1,1,2,1,1,1,2,2,1,1,1,1,1,2,1,1,1,1,2,1,2,1,1,1,2,3,1,1,1,1,2,2,1,1,1,1,1,1,1,1,1,2,1,3,2,2,3,1,1,1,1,2,1,1,1,2,2,1,2,2,2,2,1,3,2,1,1,2,2,2,1,1,1,1,1,1,1,1,3,3,2,1,2,2,2,1,2,2,2,1,2,1,2,2,1,1,2,1,1,1,2,2,2,1,1,1,1,2,2,1,1,1,3,1,1,2,2,2,3,2,1,2,1,2,1,2,1,1,1,1,2,2,1,1,1,1,2,1,2,1,3,1,2,1,1,1,1,1,2,1,1,1,2,2,1,1,2,2,2,3,2,1,2,2,1,2,1,2,1,1,2,2,2,1,1,1,1,1,2,1,1,2,1,2,3,1,2,3,1,1,2,1,2,1,3,2,2,1,2,2,2,2,1,3,2,1,1,2,2,1,2,1,1,1,2,1,1,3,1,1,2,2,1,1,1,3,1,1,1,2,2,1,1,2,2,2,2,2,1,1,1,1,2,1,1,3,1,1,2,1,2,1,1,2,1,1,2,1,1,2,1,2,3,2,1,1,1,1,1,2,1,1,2,1,1,1,1,2,1,2,1,2,1,2,2,2,2,2,3,1,1,1,1,2,2,1,2,2,1,2,2,1,3,1,1,3,2,2,1,1,3,1,2,2,1,1,1,1,2,1,2,2,3,1,1,1,1,2,2,1,2,2,1,2,1,1,2,2,1,2,1,2,1,3,1,3,2,3,1,2,2,2,3,3,2,1,1,2,1,1,2,2,2,1,1,1,3,2,1,2,1,1,2,1,1,2,1,1,1,2,1,1,1,2,2,3,1,1,1,1,2,2,3,2,1,1,1,2,1,1,1,2,1,2,1,2,1,3,2,2,2,1,1,1,1,1,1,1,2,1,3,1,2,1,1,1,1,3,1,1,1,2,1,3,1,1,1,2,2,1,1,2,2,1,2,2,1,1,2,1,2,1,2,2,2,1,2,1,1,2,2,1,1,2,1,2,2,2,1,2,2,1,1,1,1,1,1,1,1,1,2,1,1,1,2,2,2,1,1,1,1,2,1,1,2,3,1,1,2,2,2,1,2,1,1,1,1,3,1,1,1,1,1,1,3,2,1,1,2,3,1,1,1,2,1,1,1,149.745206
1,2,3,1,1,1,1,1,1,1,2,1,1,1,2,1,2,2,1,1,2,2,2,1,1,1,2,1,1,2,2,1,1,1,1,1,2,1,2,1,1,2,2,3,1,2,2,1,2,1,2,2,1,1,1,2,1,1,2,1,2,3,2,2,1,1,2,1,1,3,1,2,2,1,1,1,1,1,1,2,1,1,3,1,2,2,1,2,1,3,2,1,1,1,2,2,2,1,1,1,2,1,2,1,1,2,1,2,2,1,2,1,1,2,3,2,1,1,2,1,1,3,2,1,1,1,1,1,3,3,2,2,1,1,1,1,2,2,1,2,1,1,1,1,1,1,1,1,2,3,2,2,1,1,2,1,1,2,1,2,1,2,1,3,2,2,1,2,2,2,2,2,1,1,2,2,2,1,1,1,2,1,1,1,1,1,3,1,1,3,1,1,1,2,1,1,1,1,1,3,2,1,2,1,1,3,2,2,1,2,1,1,1,1,2,1,1,1,1,1,1,2,1,1,2,1,2,1,1,2,3,2,2,2,1,1,2,1,2,2,1,1,1,1,1,1,3,1,1,1,2,2,1,1,1,1,2,1,1,1,1,2,2,1,1,3,1,1,1,1,2,1,1,2,2,3,2,1,2,2,1,2,2,2,2,2,1,2,1,2,2,1,1,2,1,1,2,2,1,2,1,1,1,1,2,2,1,3,1,2,2,2,1,1,2,2,2,2,1,2,1,2,1,2,1,2,2,1,2,3,1,1,1,1,2,2,2,1,2,2,2,1,3,2,1,1,1,2,2,1,1,3,2,2,2,2,1,2,1,2,2,1,1,1,1,1,2,3,1,1,1,1,2,2,1,2,1,2,3,2,3,1,2,1,1,1,1,1,2,1,1,2,1,1,2,1,1,2,2,1,1,1,1,1,1,2,1,2,2,2,1,1,1,1,1,3,2,2,1,1,1,2,2,1,1,1,2,2,1,1,3,2,1,2,2,2,1,1,3,2,1,1,1,1,2,2,1,1,1,2,2,2,1,1,3,2,1,1,1,1,1,2,2,1,1,1,2,1,2,1,1,2,2,1,1,1,3,1,1,2,1,1,1,1,1,2,1,2,1,2,2,1,1,2,2,2,1,2,1,1,1,1,1,1,1,1,1,2,1,1,1,1,2,2,1,3,1,2,2,2,2,1,1,1,1,1,1,2,3,2,1,1,1,1,1,2,1,1,2,1,1,1,2,3,2,2,1,1,1,1,2,1,1,3,1,1,1,1,1,2,2,1,1,1,1,3,1,1,2,2,1,2,1,2,1,1,1,2,2,1,2,2,1,3,3,1,2,2,2,1,1,1,2,1,2,2,1,2,1,1,1,2,1,1,2,3,2,1,1,1,1,2,2,2,2,1,1,1,2,1,3,2,1,1,2,1,1,1,2,2,1,1,1,1,1,1,1,1,1,2,1,1,1,2,1,1,2,1,1,1,2,1,1,2,2,1,2,1,2,2,2,2,1,1,1,1,1,2,1,2,3,1,1,1,1,1,1,2,2,1,1,1,2,1,2,3,1,2,2,2,2,2,1,1,1,1,2,2,1,1,1,3,2,1,1,1,1,2,1,1,2,3,1,2,1,1,1,1,3,1,1,2,1,1,2,1,1,1,1,2,1,1,1,2,2,1,1,2,1,1,1,2,2,1,1,1,2,1,1,2,2,1,2,2,1,1,1,1,1,1,2,1,3,2,2,2,1,2,3,1,1,3,1,2,1,2,1,1,1,1,1,1,1,2,2,1,1,1,2,1,1,2,1,2,2,2,1,1,1,2,1,1,2,2,2,1,1,2,2,2,1,2,3,2,1,1,1,2,2,1,1,2,1,1,3,1,1,1,2,1,1,2,2,2,1,3,1,1,1,1,2,2,1,1,2,2,2,2,3,3,1,2,1,1,1,1,1,2,1,1,1,3,2,2,1,1,3,2,2,1,2,2,1,1,2,1,1,2,1,1,2,3,1,1,1,2,3,1,2,1,1,1,1,2,2,1,1,2,2,1,1,1,1,1,2,1,2,1,1,1,1,1,2,2,1,2,3,2,1,1,1,1,2,1,2,1,2,1,2,2,2,2,2,2,1,1,1,1,2,1,2,1,3,1,1,2,2,1,1,2,2,1,1,1,1,1,1,2,1,1,2,1,1,1,2,1,1,2,1,2,3,3,2,1,2,1,1,1,1,1,1,1,1,1,2,2,1,2,1,1,1,2,2,1,1,39.588724
1,2,1,1,3,2,1,1,2,1,2,1,1,1,2,2,1,2,1,2,2,1,1,3,1,1,1,1,2,2,3,2,2,3,1,2,2,1,1,1,1,2,1,1,1,1,3,1,1,1,1,1,1,1,2,2,2,1,2,1,2,2,2,2,1,2,1,1,1,2,1,2,2,1,2,1,1,1,1,2,2,1,2,2,2,3,1,1,1,1,3,1,1,1,2,3,2,2,1,1,2,1,2,1,1,1,1,2,1,1,2,1,1,2,2,1,2,2,2,1,2,2,1,1,1,2,2,2,2,2,1,1,1,1,1,2,2,1,3,1,2,2,2,1,2,2,2,1,2,1,1,2,1,1,1,3,2,2,3,1,3,3,1,1,3,1,2,1,3,2,2,2,1,1,1,1,1,2,1,1,1,1,2,1,1,2,2,1,2,3,1,1,1,2,2,2,2,1,1,2,1,2,1,1,1,2,1,2,1,1,1,2,2,1,3,1,1,2,1,2,2,1,1,1,2,1,3,1,1,1,2,1,2,1,1,1,1,2,1,2,1,2,2,1,1,2,1,1,1,1,2,1,1,1,2,1,2,2,2,3,1,1,2,2,1,2,1,1,1,2,1,1,1,2,1,1,1,2,1,1,1,2,2,3,1,2,1,2,1,1,2,1,1,1,1,1,1,2,2,1,2,1,2,2,1,1,1,2,1,1,1,1,1,1,1,2,1,1,1,1,2,2,1,2,1,1,1,1,1,2,1,1,1,2,2,2,2,1,2,1,2,1,1,2,3,1,1,1,1,2,1,2,2,3,1,2,2,2,1,2,2,2,1,2,1,1,1,1,2,1,1,2,1,2,2,1,1,1,3,1,2,1,1,1,2,2,3,1,1,1,2,2,1,1,1,1,1,3,1,1,2,1,1,1,2,2,2,2,2,2,2,2,1,2,1,1,1,2,1,1,1,1,2,2,1,2,2,2,2,1,1,3,1,1,1,1,2,1,1,3,1,2,2,1,1,1,2,1,2,1,2,1,1,1,2,1,2,1,2,2,1,1,1,1,2,1,1,1,1,1,2,2,2,1,2,1,2,1,1,2,2,1,1,1,1,1,1,2,1,2,1,1,3,3,1,3,1,2,1,1,2,1,2,2,2,1,2,1,2,2,1,1,2,2,3,2,1,1,1,1,3,2,1,1,1,2,1,1,1,1,2,2,2,1,2,1,1,2,1,1,1,2,1,1,1,1,2,1,2,1,1,2,2,1,1,1,2,2,2,2,1,1,1,1,2,1,1,1,1,1,1,1,1,2,1,1,2,2,1,1,2,1,1,2,3,1,2,3,2,1,1,2,2,1,1,1,2,3,1,2,1,2,1,2,1,1,1,1,2,1,1,2,2,3,2,1,1,1,1,1,2,2,1,2,1,1,1,2,2,2,1,2,1,2,2,2,1,3,1,3,3,2,2,1,1,1,2,1,1,2,1,2,1,2,2,2,1,2,2,1,1,2,1,1,2,2,2,1,3,2,2,3,2,1,1,2,1,1,1,2,2,2,1,1,1,1,2,1,2,3,3,1,2,3,2,1,1,1,2,1,1,3,2,1,2,2,1,2,1,1,1,2,1,2,1,1,1,1,1,2,1,2,1,2,1,2,2,1,1,1,2,1,1,2,1,2,1,2,1,2,2,1,1,2,1,2,1,1,1,2,2,1,1,1,2,2,2,3,1,1,1,1,1,1,1,2,1,1,3,1,1,1,1,2,2,1,1,2,1,2,1,1,1,1,2,1,2,2,1,2,2,2,1,1,1,1,1,2,3,3,3,2,2,1,3,1,1,1,2,2,2,3,1,1,3,1,1,1,2,2,1,1,2,1,2,1,2,2,1,1,1,1,2,2,2,1,3,2,1,1,2,2,1,1,1,3,1,1,1,1,2,2,1,3,1,2,1,2,2,2,1,2,2,1,1,1,2,3,1,1,2,1,3,1,2,2,1,1,1,1,2,2,1,1,2,2,2,1,1,1,1,1,2,2,2,2,1,1,1,3,1,2,2,2,2,1,2,1,1,1,1,2,2,1,1,1,2,1,1,2,1,2,2,1,3,1,1,2,1,1,2,2,1,1,1,1,1,1,1,2,1,2,2,2,1,1,1,1,1,1,1,2,1,2,2,2,1,1,1,1,3,2,1,2,1,2,1,1,2,1,3,1,2,1,3,2,2,2,1,1,1,1,2,1,3,1,1,2,1,1,2,1,2,3,1,0.630031
1,2,1,1,1,1,2,1,3,1,1,1,1,1,1,2,1,1,2,2,2,1,1,2,1,2,2,2,2,2,2,2,1,1,1,2,2,1,1,1,2,1,1,2,2,1,1,1,1,1,1,1,1,2,1,2,3,1,2,1,1,2,1,1,2,1,1,1,2,1,1,1,2,2,1,3,1,1,2,3,1,1,1,1,1,1,1,2,1,2,2,1,1,1,2,1,2,1,2,1,2,1,1,2,1,2,2,2,3,1,1,2,2,2,1,3,1,2,2,2,2,1,2,1,1,1,1,1,1,1,1,2,2,1,2,1,1,1,1,3,1,2,1,1,1,2,2,1,2,2,2,1,3,1,2,3,2,2,2,1,1,3,1,1,2,1,1,1,1,2,1,2,1,1,2,3,2,1,2,1,3,1,1,2,2,2,1,1,1,1,1,1,1,1,2,2,1,1,2,2,2,1,2,2,1,1,3,1,1,1,1,1,1,2,1,1,1,1,1,1,2,3,2,3,1,1,2,2,1,1,3,3,1,2,1,1,1,1,2,2,2,1,1,3,1,2,2,2,1,1,1,2,1,1,1,1,1,1,2,1,1,1,1,3,1,1,1,1,1,2,1,2,1,1,1,1,2,2,1,1,1,1,2,2,2,1,1,1,2,3,1,2,1,2,1,2,1,1,2,2,1,2,1,2,1,1,1,2,1,2,1,1,1,1,1,2,1,1,2,1,1,2,1,2,1,3,2,2,2,1,2,2,1,1,2,3,1,1,1,1,1,1,1,1,2,2,1,2,1,1,2,3,2,1,1,2,1,1,1,2,2,1,2,2,1,1,2,2,1,1,2,1,1,3,2,1,1,1,3,2,2,1,1,1,1,2,1,3,1,1,1,2,2,1,1,1,1,2,1,1,1,1,2,1,2,1,1,2,2,2,1,1,1,1,2,2,2,3,1,2,2,1,2,2,2,2,1,1,2,1,2,1,1,2,3,2,1,1,2,3,1,1,1,1,1,1,1,1,2,1,1,2,1,1,1,1,1,1,1,1,2,1,1,2,1,2,2,2,2,2,1,3,1,1,2,2,1,1,1,1,2,2,2,1,1,1,3,2,1,2,2,2,2,2,1,3,1,1,2,2,1,1,1,2,1,1,1,2,1,2,2,1,1,1,1,1,2,1,1,2,1,1,2,2,3,2,2,3,2,1,2,2,1,1,2,2,3,2,1,1,1,1,3,1,1,1,2,1,2,2,3,2,2,2,1,2,1,1,1,2,2,1,1,1,1,2,2,3,1,2,1,1,1,1,2,1,2,2,2,1,1,1,1,2,1,1,1,2,2,1,2,1,2,2,1,2,1,2,2,1,1,2,2,2,1,2,1,1,1,2,1,1,1,1,2,2,1,2,1,2,1,2,1,1,1,2,2,2,2,1,1,2,1,1,1,1,1,2,1,2,2,1,2,1,1,1,2,1,1,2,1,2,2,1,2,1,3,1,1,1,1,3,2,1,1,2,2,1,2,2,2,3,2,2,2,1,2,2,1,1,2,1,2,2,2,1,1,2,2,2,1,2,2,1,1,3,2,2,2,1,1,2,1,1,1,1,2,1,1,1,2,2,2,2,2,2,2,1,1,2,2,1,1,2,1,2,1,1,1,1,1,1,1,2,1,3,1,1,2,1,1,1,1,2,3,2,1,1,2,2,1,1,1,1,1,2,1,2,1,1,2,2,1,1,2,2,1,2,1,1,1,1,1,1,2,2,1,1,2,1,2,2,2,1,2,1,1,2,2,2,1,2,1,2,1,2,1,2,1,1,2,1,1,1,2,2,1,1,3,2,1,1,2,1,2,3,1,2,2,1,1,1,2,1,2,2,1,2,1,1,1,2,1,2,2,2,3,2,1,1,1,2,2,1,1,2,2,1,1,2,1,2,2,1,1,2,1,1,1,1,2,2,2,1,2,1,2,1,3,1,1,1,3,2,1,1,1,1,1,1,1,2,1,3,1,1,1,1,1,1,1,1,2,3,1,2,1,2,1,1,1,2,1,2,2,2,2,1,1,1,2,2,1,1,1,1,3,1,1,1,1,2,2,1,2,1,1,1,1,2,2,1,2,1,2,1,3,2,1,2,1,1,3,1,1,1,2,1,1,1,1,1,1,1,2,2,1,2,3,1,2,2,2,2,1,1,1,1,2,1,2,1,1,1,2,3,2,2,1,2,2,1,2,1,1,2,2,2,2,1,1,1,2,2,1,0.190708
2,1,1,2,1,1,1,1,2,1,1,1,2,1,1,2,1,2,2,1,1,1,2,3,2,1,1,1,2,1,2,1,1,1,1,2,1,1,2,2,2,3,1,3,1,1,2,1,1,1,2,2,1,2,2,2,1,2,1,2,2,1,1,2,1,2,2,1,2,1,1,1,2,2,1,2,1,1,2,2,1,1,1,1,1,2,1,2,1,1,2,1,2,1,1,1,1,2,2,1,1,1,2,1,1,2,2,1,1,1,1,1,2,2,2,1,1,2,2,2,1,2,1,2,1,1,1,1,2,2,2,1,2,1,2,1,2,1,1,1,2,3,1,2,1,1,1,1,1,3,3,2,1,1,2,1,2,2,3,1,1,2,3,2,2,1,1,1,3,2,2,2,2,1,2,1,2,1,1,2,1,1,2,2,1,2,1,1,2,1,1,2,1,2,3,2,2,2,1,1,1,1,1,1,2,2,2,3,1,3,2,3,2,1,1,1,1,1,1,1,1,2,1,1,2,1,3,2,1,1,2,3,2,2,2,1,2,1,1,2,1,1,2,1,3,2,1,2,1,3,1,1,1,3,2,1,2,2,3,1,1,1,3,2,2,2,2,2,1,1,2,2,1,2,1,2,1,1,2,1,2,2,2,2,2,1,3,1,1,1,1,1,1,1,2,1,2,2,2,1,1,1,1,1,1,1,1,2,2,1,2,1,1,2,1,1,1,2,1,1,1,1,2,1,2,1,2,1,1,1,3,1,2,2,3,1,1,2,2,2,2,1,1,2,2,1,2,2,1,1,1,1,1,2,3,1,1,2,1,2,2,3,1,2,1,1,1,1,2,2,1,1,2,2,1,1,2,2,1,2,1,2,2,1,1,3,1,3,2,2,2,1,1,2,2,1,2,1,3,2,1,1,2,1,1,2,1,1,1,1,1,2,1,1,1,1,1,2,1,1,2,1,2,2,1,2,2,2,3,1,2,1,1,1,2,2,3,1,1,3,1,1,2,3,2,2,2,1,1,2,2,1,2,2,1,2,1,2,2,2,2,1,2,1,1,2,2,1,2,1,1,2,1,1,2,1,3,2,2,1,1,2,1,1,1,1,2,1,1,3,1,2,1,1,3,3,1,2,1,2,1,2,1,2,1,1,2,1,3,1,1,1,1,1,2,1,2,1,2,2,1,1,2,2,2,1,1,1,3,2,1,2,2,1,1,3,2,2,2,1,2,2,2,2,2,1,3,2,2,2,1,1,2,2,1,2,2,2,1,1,1,1,1,2,1,2,1,1,1,1,2,1,1,1,1,2,1,1,2,1,1,1,1,2,1,1,1,2,1,1,1,1,1,3,1,1,1,1,1,2,1,1,1,2,1,1,2,1,1,1,1,1,2,1,3,1,2,2,2,2,1,3,1,1,2,2,2,2,2,1,1,1,2,1,2,3,1,1,2,2,1,2,1,1,2,1,2,1,2,2,1,1,1,1,3,1,1,2,2,2,1,2,2,1,2,1,1,1,1,1,2,1,1,1,1,2,1,2,2,2,1,2,1,1,2,2,2,3,1,1,1,1,1,2,2,2,2,1,1,1,1,2,1,1,2,1,1,2,1,2,2,2,3,1,1,1,1,1,2,2,1,2,1,2,1,1,1,2,1,1,2,2,3,1,1,1,3,1,2,2,1,1,2,2,1,2,2,1,2,1,2,1,2,2,2,2,1,1,1,2,1,1,1,2,1,2,1,2,2,2,1,1,1,2,2,1,1,2,2,2,1,1,2,1,3,1,1,2,2,2,3,2,2,1,1,2,2,1,1,3,1,2,3,1,3,1,1,2,1,1,1,1,1,2,1,1,1,1,2,1,2,1,1,2,1,1,1,1,1,1,1,1,1,2,2,2,1,1,3,1,1,1,1,1,1,2,1,3,1,1,2,1,1,2,1,1,1,1,1,1,2,1,1,1,2,3,2,2,2,1,1,1,2,1,2,2,2,1,1,2,2,3,1,1,1,1,1,1,2,3,1,1,1,1,1,2,1,2,1,1,2,1,2,1,1,1,2,1,1,1,2,1,1,1,1,1,2,1,1,1,3,2,1,1,3,2,2,1,2,1,1,2,1,1,2,1,2,2,1,1,1,1,2,2,1,2,2,1,1,1,2,2,2,1,1,1,1,1,1,3,2,2,2,2,2,1,1,1,2,1,2,2,1,1,1,1,3,2,1,1,1,2,2,1,1,1,1,1,1,1,1,2,1,1,1,1.93601
2,1,3,1,2,2,1,1,1,1,2,3,2,2,1,1,1,1,1,1,2,1,2,1,1,1,3,1,2,3,2,2,2,2,1,2,1,1,1,1,2,2,1,2,1,2,1,1,2,2,2,1,1,1,1,3,1,2,1,2,1,1,2,1,1,1,1,1,1,2,1,1,2,1,2,1,2,1,1,2,1,1,2,3,1,1,1,1,1,2,2,3,1,1,3,1,1,1,2,1,2,2,2,1,1,3,1,3,2,2,2,2,1,1,1,3,2,3,1,1,2,3,2,1,1,2,1,1,2,1,1,2,2,1,1,1,1,1,1,1,2,2,1,1,1,1,2,2,2,1,1,1,1,1,2,1,1,2,2,2,3,1,1,1,2,1,1,1,1,2,1,1,1,2,1,2,1,1,1,2,2,1,1,1,1,2,2,1,2,2,1,1,1,1,1,1,1,2,1,1,1,1,2,1,2,1,2,2,1,1,1,1,2,1,1,1,3,1,1,2,2,2,1,1,1,1,1,2,2,1,2,2,2,3,1,1,2,1,1,2,2,1,2,1,1,2,2,3,2,1,3,2,1,2,1,1,1,1,2,2,2,2,2,1,2,2,2,2,2,1,1,2,1,2,1,2,1,1,1,1,2,2,1,2,2,1,3,2,1,1,1,2,1,1,1,1,2,1,2,1,1,1,1,3,2,3,2,3,1,2,1,1,1,1,2,1,1,1,2,2,2,3,1,1,2,2,2,2,2,1,2,2,1,2,2,2,2,2,1,1,3,1,1,2,2,1,1,2,2,1,1,2,1,1,1,3,2,1,1,1,2,1,1,1,2,2,1,2,3,1,2,1,2,2,1,2,2,1,1,1,2,1,2,1,1,1,1,2,2,2,1,2,2,3,1,2,1,3,1,2,1,1,1,2,1,1,1,2,2,1,2,2,1,2,1,1,1,2,1,2,2,1,1,3,1,1,1,2,3,2,1,2,1,1,1,3,2,1,1,2,1,2,1,1,2,1,1,2,1,1,2,1,1,1,3,3,2,2,1,2,1,2,1,1,1,1,2,1,1,1,3,3,1,1,1,1,1,2,2,1,2,2,2,1,1,1,1,1,1,1,3,1,2,1,1,1,1,2,1,1,1,1,1,3,1,1,1,2,1,1,1,1,1,1,1,1,1,1,2,1,3,2,1,2,1,3,1,1,1,2,2,2,1,2,2,1,2,1,2,1,1,1,1,2,2,1,1,1,2,2,2,1,2,1,1,1,1,1,1,1,1,1,2,1,1,2,1,1,2,2,1,1,1,3,1,2,2,1,1,1,1,2,1,1,1,1,2,2,3,2,1,3,1,1,1,2,1,2,1,2,1,1,1,1,1,1,1,1,2,1,1,2,2,1,1,2,2,1,1,1,1,1,1,1,1,1,1,3,3,2,1,1,2,1,1,2,1,2,1,1,1,2,1,2,2,1,1,1,1,1,1,1,1,1,1,1,1,1,3,2,3,1,1,1,2,1,1,1,2,2,2,1,1,1,1,3,1,2,2,1,2,2,1,2,3,2,1,1,1,2,2,1,2,1,2,1,2,1,3,1,1,1,2,2,2,2,3,2,2,2,2,2,1,1,2,1,2,1,2,1,1,3,1,1,2,1,1,1,2,2,2,1,1,1,2,1,1,2,1,1,1,2,1,1,3,1,1,1,1,2,1,2,2,1,2,1,1,1,2,1,2,1,1,1,2,2,2,2,3,1,1,2,2,1,2,1,1,1,2,1,2,1,3,1,2,1,3,1,1,2,3,2,1,1,2,2,1,1,2,1,1,2,3,1,3,1,1,1,2,2,1,1,1,3,1,1,1,1,1,1,1,1,1,1,2,2,2,1,3,1,3,2,3,1,2,3,2,2,1,1,2,3,2,1,1,1,2,1,1,1,1,1,2,3,1,1,2,1,2,1,2,1,1,1,1,2,2,1,1,2,2,1,1,1,1,1,1,1,1,1,1,2,2,3,2,2,1,2,3,2,1,1,1,1,2,2,2,1,2,2,1,3,2,2,2,1,1,1,1,2,2,1,2,1,2,1,2,1,2,1,1,1,2,1,1,1,1,1,2,2,1,2,1,3,2,2,2,2,1,1,3,1,2,2,2,2,2,1,2,2,1,3,1,2,1,2,1,1,1,2,2,2,1,3,2,1,1,1,1,2,2,1,1,1,2,3,2,1,2,2,2,1,1,2,1,2,2,1,2,1,1,2,2,1,1,41.100135
2,3,3,1,1,1,1,1,3,1,1,1,1,1,1,1,1,1,1,1,1,1,1,2,1,1,1,1,1,2,3,2,1,1,2,1,1,1,1,1,1,2,2,2,1,2,2,1,2,2,2,1,1,2,1,1,2,1,1,1,2,2,2,1,1,2,1,1,3,1,1,1,2,1,2,2,1,1,3,1,2,1,2,1,1,3,1,1,2,2,1,1,1,2,2,1,2,1,2,1,1,1,1,1,1,1,2,3,2,1,1,2,2,2,2,1,1,1,1,1,1,1,2,1,1,2,1,1,1,1,2,1,1,1,2,1,1,1,2,3,1,2,1,1,2,1,2,1,2,2,3,3,3,1,2,1,2,2,1,1,3,2,2,1,1,1,2,2,2,2,1,1,2,1,2,1,1,1,1,1,2,1,2,1,2,1,1,1,1,2,2,1,1,1,1,1,1,1,1,1,1,1,1,1,1,2,1,1,1,1,1,1,2,1,1,1,1,1,2,1,1,1,1,1,1,1,1,1,1,3,2,2,2,1,1,2,1,2,2,3,2,2,1,2,1,1,2,1,2,2,1,1,2,1,2,2,1,3,2,2,2,1,2,2,1,1,1,1,1,1,1,1,1,1,2,2,1,1,1,1,1,2,1,3,2,2,2,1,1,2,1,2,1,2,3,1,2,1,1,2,1,1,2,1,2,1,2,2,1,3,2,2,1,1,1,2,1,1,1,2,1,1,2,2,2,1,1,1,3,2,2,1,2,2,2,1,2,3,1,1,1,1,1,2,3,2,2,2,1,1,1,1,1,1,2,2,1,1,1,1,1,1,1,1,1,1,1,1,1,1,1,1,2,1,1,1,2,1,1,2,3,1,1,1,1,3,1,1,1,1,3,2,2,2,1,1,2,2,2,1,1,2,3,2,2,1,2,1,2,1,2,1,2,2,1,2,2,1,1,2,1,2,1,1,1,2,2,1,1,1,2,2,1,1,3,2,1,2,1,1,1,1,1,1,1,1,2,2,1,2,1,2,2,2,1,2,3,2,1,2,1,1,1,2,2,1,1,1,2,2,1,1,1,2,1,3,1,1,1,1,1,2,1,2,1,1,2,2,1,1,1,1,1,1,2,2,2,1,2,2,2,2,1,2,1,1,1,1,1,2,1,2,1,2,3,1,1,1,2,1,1,1,1,1,1,1,2,2,1,2,1,1,1,3,2,2,1,2,1,1,3,2,1,2,1,1,1,1,2,1,1,1,2,3,2,2,2,2,1,1,1,1,1,1,1,3,1,1,2,1,2,2,2,1,1,1,1,2,2,1,2,1,2,3,1,2,2,2,1,2,1,1,1,2,1,2,1,2,2,2,3,1,1,2,3,1,3,1,2,1,2,2,1,2,2,1,2,1,1,3,2,1,2,1,1,1,2,1,2,1,1,1,1,3,1,1,2,2,1,2,2,1,1,1,1,1,1,1,2,2,2,1,1,1,2,2,2,2,1,2,2,2,1,1,1,1,1,2,1,1,3,2,1,1,1,1,1,2,2,1,1,2,1,1,1,1,2,1,1,2,1,1,2,1,3,1,1,1,2,1,1,2,1,1,1,2,1,1,1,1,1,1,2,2,1,2,1,2,1,2,2,3,1,1,2,1,1,3,1,2,2,2,1,1,1,2,2,3,1,2,2,1,1,1,2,1,1,1,1,1,1,1,2,2,2,1,1,2,2,2,1,1,1,1,1,3,1,2,2,3,1,1,1,1,1,1,1,1,1,1,1,2,1,1,2,1,1,2,2,1,1,1,1,1,3,2,1,2,1,3,1,1,1,2,1,1,1,1,2,2,1,1,1,2,1,1,1,2,1,1,2,2,3,2,1,1,1,1,1,1,2,2,1,2,2,2,1,2,2,1,2,1,1,1,2,2,2,2,2,1,1,2,1,2,1,2,2,2,1,2,1,1,1,1,2,2,1,1,3,2,1,2,1,2,3,2,1,2,1,1,1,2,2,1,1,2,1,2,1,1,2,2,2,2,2,2,2,1,1,2,2,2,3,1,2,2,2,1,1,1,2,1,1,1,1,2,2,2,1,2,1,1,1,1,3,2,1,2,1,2,1,1,3,1,1,2,1,2,2,1,2,2,1,2,1,2,1,1,1,2,1,1,2,1,1,3,1,1,1,1,1,1,1,2,1,1,2,1,1,1,1,1,1,1,3,2,2,1,2,1,1,1,2,1,1,2,2,1,1,2,1,3,1,2,1,39.183514
2,1,1,1,2,1,1,2,2,1,2,2,1,1,1,1,1,2,1,2,1,2,1,1,1,2,1,1,1,1,2,2,1,1,1,1,1,1,1,1,2,2,1,2,1,2,1,1,1,1,1,2,2,2,1,1,2,2,1,1,2,1,2,2,1,2,1,2,1,2,1,1,2,1,2,1,1,1,1,2,2,1,1,1,1,2,1,2,1,2,1,3,1,1,1,2,2,1,1,1,2,1,1,1,2,1,2,2,2,1,1,2,1,2,2,1,1,3,1,2,1,1,1,1,2,1,1,1,2,2,3,3,3,1,2,2,1,2,1,1,2,1,1,1,2,2,2,1,2,2,1,3,2,1,2,1,2,2,2,1,1,2,2,1,1,2,1,1,2,2,1,2,1,2,2,1,1,2,1,1,1,2,1,2,1,2,2,2,1,2,1,2,2,3,1,2,1,1,1,2,1,1,1,1,2,1,1,2,1,2,1,1,1,1,1,1,1,1,2,1,1,2,2,1,1,1,2,1,1,2,1,1,1,2,1,2,2,1,1,2,1,2,1,1,2,1,2,3,1,1,2,1,1,2,1,2,1,3,1,1,1,1,1,2,2,3,2,2,1,1,1,1,1,2,2,3,1,1,2,2,2,2,1,2,1,1,1,2,1,2,1,1,1,2,1,2,1,1,2,1,2,2,1,3,3,2,2,2,1,2,2,1,1,1,1,1,1,1,2,1,2,1,1,2,3,2,2,1,2,2,2,1,1,1,2,2,2,2,2,2,2,1,1,2,2,1,1,2,1,1,1,2,1,2,1,1,1,2,1,1,1,2,1,2,1,1,1,1,3,1,2,1,1,2,1,1,1,2,1,1,1,2,1,1,1,1,2,1,2,2,1,2,2,1,1,1,1,1,2,2,1,2,1,2,1,3,2,2,1,3,2,2,2,2,1,2,1,2,1,2,3,1,1,1,1,1,3,1,2,1,1,1,2,2,2,2,3,1,1,1,2,1,1,1,1,2,1,1,2,1,2,1,2,2,2,1,1,2,1,2,1,1,1,2,1,1,3,1,1,3,2,2,2,2,2,1,2,1,3,1,1,1,1,1,1,1,1,1,1,2,2,1,1,1,1,2,1,2,1,3,2,1,2,1,1,1,1,1,2,2,1,1,2,2,1,2,2,1,1,1,2,2,1,3,1,1,2,1,1,2,1,1,1,1,1,1,2,2,1,1,1,1,1,2,1,2,1,1,3,1,1,1,1,2,1,2,2,1,1,3,2,2,2,1,2,2,1,1,2,2,1,2,1,1,1,2,1,1,2,2,1,2,1,3,1,1,1,2,2,2,2,2,1,1,1,1,1,1,1,1,2,1,1,2,1,1,1,1,3,1,1,1,1,1,2,1,1,2,1,2,2,2,2,1,1,2,1,1,2,1,2,1,1,1,1,2,2,2,2,1,2,1,1,1,2,1,2,2,1,2,1,1,1,1,1,2,2,1,2,1,1,1,2,1,1,1,1,1,1,1,2,1,1,2,1,1,1,1,1,2,1,2,2,2,1,3,1,2,1,2,2,1,1,2,1,1,1,1,3,1,1,2,2,1,1,3,1,1,2,2,1,1,1,2,2,1,3,2,2,1,1,1,1,2,1,2,1,2,1,2,3,1,1,2,1,1,1,1,1,2,1,1,2,2,1,2,3,1,1,2,1,1,2,2,2,2,2,1,1,2,1,1,3,1,1,3,1,3,2,1,1,2,3,1,1,2,1,2,1,1,1,2,2,1,3,2,2,2,1,3,2,1,1,2,2,2,1,1,2,2,1,1,2,2,1,2,2,2,1,1,1,1,2,2,1,1,2,2,1,1,2,1,2,1,1,1,2,2,2,2,2,1,1,2,2,1,2,2,1,1,2,2,1,1,1,3,1,2,2,1,1,2,3,1,1,2,3,1,1,1,1,3,1,1,2,1,2,1,2,1,2,1,1,2,2,1,1,1,1,1,1,3,1,1,1,2,2,2,2,1,1,1,2,1,1,1,1,2,1,1,2,1,1,1,2,1,1,1,1,3,2,1,1,1,2,2,2,2,2,2,1,2,1,2,2,2,1,1,2,1,2,2,1,3,1,2,1,1,2,2,1,1,1,1,2,1,1,1,1,3,2,1,1,2,2,1,1,1,1,3,1,3,2,2,1,2,2,2,2,2,2,2,3,1,2,1,2,1,2,1,1,2,2,1,1,1,1,1,2,1,1,1,1,3,1,-2.200487
1,2,2,1,2,2,2,2,3,2,1,2,1,1,2,3,1,1,1,2,1,2,1,2,1,1,3,2,1,3,3,2,2,1,1,1,2,1,2,2,1,2,2,1,2,2,1,1,1,2,2,1,1,2,1,2,1,2,2,1,1,2,3,2,1,1,3,1,2,1,2,1,3,1,3,1,1,1,2,1,1,1,2,2,1,2,1,2,1,1,2,1,2,2,1,1,2,1,1,2,3,1,1,2,2,2,2,2,2,2,1,2,2,1,1,1,2,2,2,1,1,1,2,1,1,2,2,1,1,2,1,2,1,1,1,1,1,3,1,1,2,2,1,2,2,2,1,1,2,1,1,2,2,1,2,2,1,2,2,3,2,2,1,1,1,2,1,2,1,3,1,1,1,1,1,2,2,1,1,2,2,2,1,2,1,1,1,2,2,1,2,1,2,1,2,1,1,2,1,1,1,1,1,1,2,3,1,1,1,2,3,2,2,1,3,1,1,2,3,1,1,1,3,1,2,1,1,1,1,2,2,1,1,1,1,2,3,1,2,1,2,2,1,1,2,2,1,2,1,1,1,2,1,1,1,2,1,1,1,1,1,2,2,2,2,1,1,1,1,3,1,1,1,3,2,1,2,2,1,1,1,2,1,3,1,1,1,1,1,1,3,1,2,2,2,2,2,3,1,1,1,1,2,2,1,1,2,2,1,2,1,1,1,2,1,1,1,2,1,2,2,2,1,2,2,1,1,1,1,1,1,1,2,1,2,2,1,2,3,2,1,1,1,1,2,1,2,2,2,1,1,3,1,1,1,2,2,1,2,2,2,1,1,1,1,2,2,2,2,1,2,2,2,2,1,2,1,1,1,1,1,2,1,1,2,1,2,1,1,2,1,2,1,2,3,1,2,2,2,2,1,1,2,1,1,1,1,1,1,2,3,1,2,2,1,2,1,1,1,3,1,1,1,1,2,1,2,2,1,1,1,2,1,2,2,1,1,2,2,1,1,1,1,1,1,2,1,1,2,1,1,1,2,2,1,2,2,2,2,1,1,1,1,2,2,1,1,2,1,2,1,2,1,2,2,1,2,1,1,1,1,2,1,1,3,1,2,1,3,1,1,2,1,1,1,2,2,2,1,1,1,1,1,1,1,1,1,1,1,2,1,2,2,2,3,1,1,2,1,2,2,1,1,3,1,2,2,1,1,1,1,2,1,1,1,1,2,2,2,3,1,1,1,2,1,2,1,1,2,1,1,1,2,2,2,1,1,1,1,1,3,1,1,1,2,2,1,2,2,1,1,2,1,1,1,1,2,2,1,1,1,1,1,2,2,1,2,2,1,3,1,1,1,2,2,3,1,1,1,2,2,2,1,1,3,3,1,2,1,1,1,3,2,2,1,2,1,1,1,1,2,1,1,1,2,1,1,2,1,2,1,1,1,1,2,1,2,3,1,1,1,1,2,1,1,1,3,1,1,1,1,1,1,2,1,1,1,1,3,1,2,1,1,1,2,1,1,1,1,1,1,1,3,1,2,1,1,2,1,2,2,1,1,1,2,3,1,2,2,3,1,1,1,2,2,1,1,1,1,2,1,2,1,1,1,2,3,2,2,2,1,2,1,2,2,1,2,2,1,2,1,2,1,1,1,2,2,1,1,3,2,1,1,1,1,1,2,2,1,3,1,1,1,2,2,1,2,2,2,3,3,1,1,2,1,1,1,1,2,2,1,2,1,1,2,2,1,1,2,1,2,2,1,2,1,2,1,2,2,1,1,2,1,1,1,1,3,2,2,2,1,2,1,2,3,1,1,1,1,1,1,1,1,1,1,2,2,1,2,3,2,2,1,1,1,2,1,1,2,2,2,1,1,1,3,2,1,1,1,3,2,3,2,3,2,1,2,2,1,1,2,1,1,1,1,2,2,3,1,1,1,2,2,1,2,1,1,1,1,2,1,2,3,1,1,2,2,1,1,1,2,2,2,2,2,2,1,1,1,2,1,1,2,2,3,2,2,1,2,2,1,2,1,1,1,2,1,1,2,2,1,1,2,1,2,1,2,1,1,2,1,1,1,3,1,1,2,1,2,3,1,1,1,1,2,1,1,1,1,1,1,1,2,1,1,2,3,2,1,1,1,1,1,2,1,1,1,2,1,1,1,2,2,2,2,1,1,1,1,2,1,1,2,2,1,1,2,2,1,1,1,2,1,1,1,1,1,1,2,1,1,2,2,3,2,1,1,1,1,1,1,1,1,1,1,0.233952
2,1,2,1,2,2,3,2,2,3,3,1,1,1,2,1,2,1,1,2,1,2,1,1,1,2,3,1,2,1,1,1,1,1,1,1,1,2,2,1,2,2,2,1,2,3,3,1,1,1,1,2,2,1,2,3,2,2,1,2,1,2,3,2,1,2,1,1,1,2,1,1,2,1,1,2,1,2,1,2,2,1,2,2,2,2,1,1,1,1,2,1,1,1,2,1,2,2,1,1,3,2,1,2,2,2,1,2,1,2,2,1,2,2,2,1,1,1,3,1,1,2,1,1,1,1,1,2,2,2,1,1,1,1,1,1,1,1,2,1,1,3,1,1,1,1,1,2,2,2,2,2,1,1,2,3,1,1,2,3,3,2,1,1,2,1,1,1,2,2,1,1,2,2,1,2,1,2,1,2,2,2,2,1,1,1,1,2,1,1,1,1,1,2,1,2,2,2,1,2,1,1,1,2,1,3,1,2,1,1,1,3,1,2,2,3,3,1,1,2,2,2,1,2,1,1,2,2,1,2,2,1,1,1,1,1,2,1,1,3,1,1,1,2,1,1,2,1,2,1,2,1,2,2,1,1,1,1,1,3,2,1,1,1,2,2,1,2,2,2,2,1,1,1,2,1,2,1,1,1,1,1,1,1,1,2,2,1,1,2,2,1,1,1,1,2,1,1,2,1,1,1,2,2,2,1,1,2,1,3,1,3,2,2,2,2,1,1,2,1,1,1,2,1,1,1,1,1,1,1,1,1,2,2,2,2,2,1,2,1,2,1,1,2,3,1,2,2,1,1,1,1,1,1,1,2,2,1,2,2,1,2,1,2,1,2,1,1,1,1,2,1,1,2,1,1,2,2,1,1,2,2,1,1,1,2,3,1,1,1,1,2,1,1,1,1,2,2,1,2,3,2,2,2,1,1,1,1,1,2,1,1,1,3,1,3,1,1,1,2,1,1,2,2,1,2,1,2,2,2,1,1,1,3,2,1,2,1,1,1,1,1,1,1,1,1,2,2,2,1,2,2,1,1,2,3,3,2,3,3,2,2,1,2,1,2,1,1,1,1,2,2,1,2,1,1,2,1,2,1,1,2,1,2,1,1,2,1,1,1,2,1,2,2,1,2,1,2,2,1,1,2,2,3,1,1,1,2,2,2,1,2,2,2,1,2,2,1,1,1,3,1,1,2,1,1,2,2,1,1,1,1,1,2,1,1,1,1,1,2,1,2,2,3,1,1,1,1,3,2,2,1,2,3,3,1,1,1,3,2,1,1,1,1,1,1,1,1,2,1,3,1,1,2,1,3,2,1,2,2,2,1,1,2,3,2,2,2,1,1,1,2,2,3,1,1,1,1,1,1,1,1,1,2,1,2,2,1,1,1,1,2,1,1,2,2,1,1,1,3,3,2,1,1,1,1,1,1,1,1,2,2,2,1,1,2,1,3,1,2,1,1,1,2,1,3,2,1,2,2,2,2,2,1,3,1,1,1,2,1,2,1,1,1,1,2,1,2,1,2,1,2,2,1,2,2,2,2,2,1,1,1,1,1,1,1,2,2,3,1,1,1,2,2,1,3,2,3,1,2,1,3,1,2,1,2,2,1,1,2,1,2,1,2,1,1,1,1,1,1,2,2,1,1,2,2,1,2,2,2,2,1,1,1,1,2,1,1,1,3,1,1,1,1,1,1,2,2,1,1,1,1,2,3,2,1,2,1,1,2,2,1,2,1,2,2,1,3,2,1,2,2,1,1,1,1,3,1,3,1,1,2,1,2,2,1,1,2,1,1,2,2,2,2,2,1,1,1,2,1,1,1,1,1,2,2,1,1,1,3,2,1,1,2,1,1,1,1,3,2,1,3,3,1,2,2,1,1,1,1,1,1,3,2,2,2,1,2,1,1,2,1,3,2,1,2,1,1,2,1,2,2,1,1,1,2,1,1,2,2,2,2,2,2,3,1,1,1,2,2,2,1,1,1,1,2,1,1,1,1,1,2,1,1,1,1,2,2,2,1,2,1,2,2,3,1,1,1,1,2,2,2,1,2,2,1,2,2,1,2,1,2,1,2,1,1,3,1,2,1,3,1,2,1,2,1,2,1,1,1,1,1,2,1,1,1,2,3,1,3,2,1,1,1,2,2,2,1,1,1,2,2,2,2,2,2,2,1,2,1,3,1,1,1,1,2,2,2,3,2,1,2,3,1,1,1,1,2,2,3,2,1,3,1,2,1,3,2,1,1,2,2,1,2,1,0.932416
2,2,3,2,2,1,1,1,1,1,2,2,1,2,2,1,1,2,1,1,2,1,2,1,2,1,2,1,1,1,3,2,1,1,1,2,2,1,1,1,1,1,3,1,1,2,1,1,1,1,1,2,1,1,1,2,1,2,1,1,1,1,1,1,2,1,1,1,1,2,2,1,3,1,2,1,1,3,1,1,1,1,2,1,3,2,1,1,1,2,1,1,2,1,2,1,2,1,3,2,2,1,1,1,1,1,2,2,1,1,1,1,2,1,2,3,1,2,1,2,1,1,1,1,2,2,1,2,1,1,2,2,2,1,2,1,2,2,2,1,1,2,2,2,1,2,2,1,2,2,2,1,2,1,1,1,1,1,2,2,2,1,2,1,1,2,1,1,1,2,1,1,1,1,2,1,3,1,1,2,2,1,1,1,3,1,2,1,1,2,1,2,2,2,1,2,1,1,1,2,1,2,1,2,2,1,2,1,2,1,1,3,2,1,3,1,1,2,3,2,1,3,2,1,1,1,2,2,2,1,3,1,2,1,1,1,2,2,1,1,2,1,1,2,1,2,1,1,1,3,3,2,2,2,1,2,1,2,1,3,1,2,1,2,2,2,1,1,1,1,2,1,2,1,2,3,1,1,2,1,1,3,2,1,2,2,2,1,1,2,1,2,1,1,1,3,2,2,1,1,3,1,1,2,1,1,1,1,1,1,2,1,1,1,1,2,3,1,2,1,1,3,2,1,1,2,1,1,1,2,1,1,2,2,2,1,2,1,1,1,1,1,2,1,2,2,2,2,1,1,1,3,1,1,1,2,1,2,1,1,1,2,2,2,2,2,1,2,3,2,1,1,1,3,2,1,2,1,1,1,3,1,1,1,1,2,2,2,3,2,1,1,1,1,1,1,1,1,1,2,1,1,3,1,1,1,1,1,2,2,1,1,1,2,2,1,1,1,1,2,2,1,1,1,2,2,1,2,1,1,1,2,1,1,1,2,1,1,1,2,1,3,3,1,2,1,1,2,2,2,2,2,2,2,2,1,1,1,1,1,2,2,1,1,2,1,1,1,1,1,1,2,2,1,3,1,2,1,3,1,1,1,1,2,2,1,2,2,1,2,1,2,1,1,2,3,1,2,2,2,1,2,2,2,1,2,2,1,2,3,1,1,1,1,1,1,2,2,1,3,2,1,2,2,2,1,1,2,2,1,3,2,1,1,1,1,2,2,2,2,3,3,2,2,2,2,2,2,1,2,2,2,2,2,2,1,2,2,2,1,1,2,1,1,1,2,1,2,3,1,1,1,2,1,2,1,1,1,1,1,2,1,1,1,3,1,2,2,2,2,2,1,1,2,2,2,1,1,2,1,2,2,1,2,2,1,1,1,1,1,1,1,2,2,2,2,2,1,1,2,2,2,2,2,2,2,1,3,1,1,1,1,3,3,2,2,2,1,1,1,1,1,2,1,2,2,1,1,1,2,2,2,1,1,2,2,2,1,2,3,1,2,1,1,1,2,1,1,2,1,2,1,2,2,2,2,2,1,2,1,3,2,1,1,1,3,1,2,3,1,3,1,1,2,2,1,2,2,1,1,1,1,1,1,1,1,1,1,1,2,1,1,2,3,2,2,2,1,1,2,1,2,1,1,2,2,1,1,1,2,2,1,1,1,1,1,1,1,1,2,2,1,1,1,1,1,2,2,1,2,1,1,2,2,2,1,1,1,2,1,1,1,1,2,1,1,1,2,1,1,1,1,1,3,1,2,2,1,1,2,2,1,2,1,1,1,1,2,1,1,1,2,1,1,2,2,2,1,1,2,1,1,3,1,3,2,1,1,2,1,1,3,1,2,1,3,1,1,2,1,1,1,2,1,1,1,2,2,1,1,1,1,2,3,1,2,1,3,2,1,1,2,2,1,2,2,2,1,1,1,2,2,2,3,1,1,2,1,1,1,1,2,1,2,1,2,1,1,1,3,3,2,3,1,1,1,1,3,1,1,2,1,1,1,1,1,1,1,2,2,1,1,2,1,1,1,1,2,1,2,1,1,2,2,2,1,1,1,1,1,1,1,3,1,1,1,1,1,2,1,1,1,3,1,1,2,1,1,2,1,1,2,2,2,2,1,1,1,1,1,1,1,1,1,3,1,1,1,1,1,2,2,1,3,2,3,1,1,1,2,1,1,1,1,1,1,2,1,1,1,3,1,1,1,2,2,2,1,1,3,1,2,3,1,1,1,3,1,1,2,1,2,1,1,2,41.017876
1,2,2,1,2,2,1,1,2,1,1,2,2,1,2,1,2,1,2,2,1,1,1,1,2,2,1,2,1,1,1,2,1,1,1,2,2,2,1,3,3,2,2,1,3,2,1,2,2,2,1,1,1,2,1,1,2,2,1,1,3,1,3,1,3,2,1,1,1,1,1,1,2,3,1,1,1,1,1,2,1,1,2,2,1,2,1,2,1,1,2,1,1,3,2,1,3,1,2,2,1,1,1,1,1,2,1,2,2,1,1,2,2,2,3,2,1,2,1,2,1,3,1,1,2,1,1,2,2,1,3,2,2,2,1,1,1,1,1,1,1,1,2,1,1,2,2,1,1,1,1,2,2,2,1,1,1,2,1,2,1,2,2,1,1,2,2,1,1,2,1,2,1,1,1,1,2,1,1,1,2,1,1,2,2,1,2,2,1,1,2,1,2,2,2,1,2,1,2,3,1,1,2,1,1,1,1,2,1,2,1,3,2,1,2,1,2,1,3,1,2,1,2,1,1,1,3,1,1,2,2,2,1,1,1,2,1,1,1,2,2,1,2,2,1,2,2,2,1,2,2,1,1,1,2,1,1,2,2,1,2,1,1,2,2,3,2,2,1,1,3,1,1,2,2,2,2,1,1,1,1,2,1,2,1,2,2,2,1,1,2,1,1,1,3,1,2,3,1,2,1,1,1,2,2,3,2,2,1,1,1,1,1,1,2,1,2,1,2,3,2,1,1,1,3,1,1,1,1,1,1,1,1,2,2,3,1,2,1,1,1,2,1,2,2,1,1,3,1,1,2,3,3,1,2,1,1,1,1,2,1,2,1,1,2,1,2,1,2,1,2,2,1,2,2,1,2,1,1,1,1,1,1,1,1,3,2,1,1,2,3,2,1,1,1,3,2,1,1,1,1,1,1,2,1,1,2,1,2,1,2,1,1,1,1,2,2,3,2,2,3,1,2,1,2,1,2,1,1,1,1,1,2,1,1,2,1,1,2,3,1,1,1,1,1,1,1,1,1,1,3,1,2,1,1,1,2,1,1,1,1,2,2,1,1,1,2,1,2,1,2,1,2,1,1,2,2,1,1,1,2,2,1,1,1,1,1,1,3,1,1,1,1,2,1,2,2,1,1,3,2,1,2,1,1,2,2,1,1,2,1,1,1,2,2,2,2,1,1,2,3,1,3,2,1,1,1,1,2,2,1,1,1,1,1,1,1,1,1,1,1,1,2,2,1,2,2,1,1,3,3,1,2,2,2,1,1,1,2,2,2,2,1,1,2,1,1,1,1,1,1,2,1,2,1,2,1,1,1,2,2,1,1,3,2,2,2,1,1,3,1,2,2,1,2,2,1,2,2,1,2,1,1,1,3,1,1,1,1,1,1,3,2,2,2,2,1,1,1,3,1,1,1,1,1,3,1,2,1,1,1,1,1,1,2,1,2,3,3,2,2,1,1,1,2,1,2,1,2,2,2,2,2,1,3,1,3,1,2,1,1,2,1,1,2,2,1,1,2,1,2,2,2,1,2,2,1,2,1,2,1,2,2,1,1,1,1,1,1,1,2,1,1,2,1,1,1,2,2,1,1,3,1,1,3,1,1,2,2,3,2,1,1,2,1,1,2,1,1,1,1,3,2,1,1,2,1,1,1,1,1,1,1,2,1,1,1,2,1,2,1,2,2,2,1,2,3,2,1,2,1,1,3,2,1,1,2,3,2,1,2,1,1,1,2,2,2,1,2,1,2,1,1,3,1,1,1,2,1,1,1,1,2,1,2,1,2,1,1,1,2,3,2,1,1,2,1,2,1,1,1,1,1,1,2,1,1,1,2,2,1,2,1,1,3,1,1,2,1,1,3,1,2,1,1,1,1,1,1,1,2,2,1,2,1,2,2,2,1,2,2,1,1,1,1,1,1,2,2,1,2,2,1,1,2,1,1,2,1,2,3,1,1,1,1,2,2,2,1,3,2,1,2,2,2,2,1,3,1,1,2,1,2,1,1,2,2,1,1,1,2,1,2,1,1,2,1,1,1,3,2,1,3,2,2,1,2,2,2,2,2,1,1,1,1,1,3,1,2,1,1,1,2,1,1,2,1,2,1,1,1,1,1,1,1,1,2,1,1,1,2,1,1,1,3,2,1,1,1,2,2,3,1,2,1,2,2,2,3,2,2,1,2,1,1,1,2,2,1,1,2,2,3,1,1,1,1,1,1,2,3,1,1,1,1,1,1,1,2,2,1,1,3,1,1,1.279039
1,2,1,2,1,1,1,2,2,1,1,2,1,1,2,2,1,1,2,2,1,1,1,1,1,2,3,2,2,1,1,1,1,1,1,2,2,1,3,1,1,2,2,2,2,2,2,1,3,2,1,2,1,1,1,3,1,2,3,1,2,2,1,2,1,1,2,1,1,1,1,1,2,2,1,3,1,2,1,1,1,2,1,2,2,1,1,2,1,1,2,1,1,1,2,2,1,1,1,2,2,2,1,2,1,2,3,1,1,1,1,1,2,1,2,2,1,2,1,1,1,1,1,2,2,1,1,2,2,2,1,1,1,1,1,1,3,2,1,2,1,1,1,1,1,2,1,1,1,1,2,2,2,2,1,1,1,2,2,2,1,2,1,2,1,2,1,1,2,2,2,2,2,1,1,2,3,2,1,1,1,1,1,1,1,1,1,1,1,2,1,1,1,2,1,2,3,2,1,1,1,1,1,1,2,2,2,2,1,2,1,2,1,1,2,1,2,2,2,1,1,1,3,1,1,1,2,1,1,2,3,2,2,2,1,1,2,1,2,2,1,1,2,2,1,2,2,1,1,2,2,1,3,3,1,1,1,1,2,1,2,2,2,1,2,1,1,1,1,1,1,1,1,1,2,3,1,1,1,1,1,2,1,1,1,1,2,2,1,1,1,1,2,2,2,2,1,1,2,2,1,1,2,1,2,2,3,1,1,1,2,2,2,1,1,3,2,2,1,1,1,1,1,2,1,2,2,1,3,1,1,2,1,2,1,2,2,1,2,1,3,2,1,1,1,1,2,2,2,3,1,2,1,1,2,1,1,1,1,1,2,3,2,2,1,1,1,3,1,3,2,1,1,2,1,3,1,1,3,1,1,1,1,1,2,1,2,1,2,2,2,2,1,2,2,2,3,2,2,1,2,1,2,2,1,1,1,2,1,2,1,1,1,1,1,2,1,1,2,1,1,2,1,2,1,2,2,1,1,1,1,2,1,2,1,2,1,1,3,2,1,2,2,1,1,2,2,3,1,2,1,2,2,1,1,2,1,2,1,3,2,1,1,2,1,1,1,2,1,3,3,1,1,1,1,2,2,1,3,1,1,1,1,1,1,2,1,3,2,3,1,1,3,2,3,1,2,1,1,1,1,2,3,1,1,1,1,1,3,1,1,1,1,1,2,1,2,1,1,1,1,2,1,2,1,2,1,1,1,1,1,2,1,1,1,1,1,2,1,2,2,1,1,2,1,1,3,1,2,1,1,3,1,1,3,1,1,1,1,1,3,2,1,1,1,2,1,2,1,1,2,1,3,2,1,1,3,1,1,1,1,1,1,3,1,1,2,1,1,3,1,1,1,3,1,1,1,1,1,1,1,1,2,3,1,2,2,1,1,1,1,2,2,3,1,1,1,1,1,2,2,1,1,1,1,1,1,1,1,2,2,1,1,2,1,1,3,1,2,2,2,2,2,1,1,2,1,1,1,1,1,2,1,1,2,2,3,1,1,1,1,3,3,1,2,1,2,1,1,1,2,1,2,3,1,1,1,1,2,2,1,1,1,1,1,1,1,2,2,1,1,1,1,1,1,3,2,1,1,1,1,2,3,1,1,3,2,2,1,1,1,2,2,1,2,1,1,1,2,1,1,2,1,2,1,1,3,1,1,2,2,1,1,1,1,1,2,1,1,2,2,2,1,2,1,2,1,1,2,1,1,1,1,1,1,3,3,1,1,2,2,1,1,2,1,1,1,1,1,2,1,2,2,2,3,2,2,1,2,1,2,2,1,1,2,1,2,2,2,3,2,1,1,2,2,1,1,1,1,1,2,1,2,1,1,2,1,2,1,2,1,3,2,1,1,2,1,1,1,1,2,2,1,1,2,1,2,3,2,1,1,2,1,2,1,2,1,1,1,2,3,1,1,1,1,2,1,3,1,1,2,1,2,2,1,1,3,1,2,2,2,2,1,1,1,1,2,1,2,1,2,1,3,2,1,2,1,3,1,1,1,2,1,1,1,2,1,1,1,3,2,1,1,1,1,1,2,2,2,3,2,2,1,2,2,1,3,1,1,1,3,1,1,1,2,1,2,1,1,1,1,1,1,1,1,1,2,2,1,2,2,2,1,1,2,1,2,1,2,1,1,2,2,1,2,1,1,2,1,2,2,2,2,1,2,1,1,2,1,1,2,1,2,2,1,1,1,1,2,1,1,1,2,1,1,3,1,1,3,3,1,2,1,2,2,1,2,2,3,1,1,2,2,1,2,-0.377442
1,1,2,2,2,3,3,1,1,2,1,1,1,1,2,1,1,1,1,1,1,1,2,2,1,2,1,1,1,1,1,2,1,1,1,2,1,1,2,1,1,2,2,3,2,3,1,1,2,1,1,1,2,2,1,2,1,1,2,1,1,2,1,2,1,1,1,1,1,3,1,2,1,1,1,1,2,1,1,2,1,1,2,2,2,1,1,1,2,2,2,2,3,1,2,1,3,1,1,2,2,2,2,1,2,1,2,3,1,1,1,1,1,2,2,2,1,1,2,1,1,2,1,1,1,1,1,1,2,1,2,2,2,1,2,1,1,2,1,1,2,1,1,1,1,2,3,2,2,3,1,1,3,1,1,1,1,1,2,3,1,2,1,1,2,1,2,1,2,3,1,2,1,1,2,2,1,2,1,1,2,3,2,1,2,1,2,1,1,2,1,1,1,1,2,3,1,2,1,2,1,1,2,2,1,2,2,2,2,2,1,1,2,1,2,1,1,1,1,2,2,1,3,2,1,2,3,1,2,1,3,1,2,3,1,1,2,1,2,1,1,1,2,1,2,3,1,2,1,2,1,1,1,3,1,1,2,2,2,1,1,1,2,2,3,2,2,1,2,1,2,1,1,2,2,1,1,1,2,1,2,1,1,3,1,3,1,1,1,2,1,1,1,3,2,1,1,2,2,1,2,2,2,2,1,2,2,1,1,1,3,2,1,1,2,1,1,1,2,1,1,1,2,1,1,1,2,2,1,1,3,1,2,2,2,3,1,2,3,2,1,2,1,3,3,1,1,2,1,1,1,2,1,1,3,1,1,2,1,1,1,1,2,1,1,2,1,1,1,2,2,1,2,1,1,1,1,2,2,2,1,1,1,1,1,1,2,1,2,3,2,2,2,2,1,2,1,1,2,1,1,1,1,1,1,2,1,1,2,2,2,2,2,1,2,1,1,1,2,2,1,2,1,1,2,1,1,1,1,1,1,1,1,2,1,2,1,1,1,1,1,1,1,1,1,1,1,2,1,1,1,2,1,1,2,1,1,1,1,1,1,1,1,1,2,1,1,1,1,1,1,1,2,3,2,1,2,1,2,1,1,2,2,1,2,1,1,2,2,2,1,1,1,2,2,2,1,2,3,1,2,3,2,3,1,1,1,2,1,3,1,1,1,2,2,1,2,1,1,1,2,1,1,1,1,1,2,1,1,1,1,1,1,1,1,1,2,2,1,1,1,1,3,3,1,1,1,2,2,1,3,1,2,1,1,2,1,1,2,3,1,1,1,2,1,3,1,1,2,1,1,2,1,2,1,1,1,1,1,1,2,1,1,3,2,1,3,1,2,1,2,2,1,2,2,1,3,2,2,1,1,1,1,2,2,2,2,1,2,1,1,2,2,2,2,1,3,1,1,1,1,2,2,1,1,1,1,1,1,1,3,2,1,2,2,1,2,2,2,1,1,1,1,2,2,1,1,1,1,2,1,1,1,1,3,3,1,1,2,2,1,1,1,2,1,2,1,1,2,2,2,1,2,2,1,1,1,1,1,2,1,2,1,1,2,1,2,2,2,1,1,2,1,2,1,1,1,1,1,1,1,2,2,1,1,2,1,2,1,2,3,2,1,1,1,1,1,1,2,1,1,2,1,1,2,1,1,1,1,1,1,2,1,1,2,1,1,1,1,3,1,2,2,1,1,2,1,3,2,2,2,1,1,1,1,2,1,2,1,2,1,1,3,2,1,3,1,3,2,1,1,1,1,2,2,2,2,1,1,1,2,1,1,1,3,1,1,2,1,3,2,1,1,1,2,2,2,2,2,2,1,1,1,1,2,3,1,2,1,1,2,2,1,2,2,1,1,1,2,1,1,1,1,1,1,2,1,2,1,1,1,2,1,2,3,2,1,2,2,1,2,2,1,2,1,2,3,1,2,2,1,2,2,1,1,2,1,1,2,1,2,3,1,2,3,3,1,1,2,1,1,2,2,2,2,1,2,2,1,1,1,3,2,1,1,2,2,1,1,3,2,2,2,2,2,3,2,2,2,1,1,1,1,2,2,1,1,2,1,1,1,2,1,2,1,1,1,2,1,1,1,2,1,2,3,2,1,2,2,2,1,1,1,1,1,2,1,1,2,1,2,1,2,1,2,1,2,1,1,2,1,2,1,2,2,3,1,1,1,2,2,2,1,2,2,1,2,1,1,1,2,1,1,2,1,2,1,1,1,2,1,2,2,1,1,2,1,2,1,1,1,1,1,3,1,148.277329
1,1,2,2,2,2,3,1,2,2,3,1,2,2,1,1,1,1,2,2,2,1,1,1,2,2,2,1,1,1,1,1,1,1,1,1,1,1,1,1,2,1,1,2,1,1,2,3,1,1,3,2,1,1,2,2,1,1,2,2,1,1,1,2,1,1,2,2,2,2,1,1,2,1,2,3,1,1,2,1,3,1,2,1,1,2,1,2,2,2,2,1,1,1,1,2,1,2,1,2,3,1,1,2,1,2,2,1,1,2,1,2,2,2,2,2,1,3,1,3,1,1,1,1,1,1,1,3,2,1,2,2,1,2,1,1,1,2,2,1,1,1,1,1,1,3,2,3,1,1,2,2,2,1,2,1,1,1,3,1,3,2,1,1,2,1,1,2,1,1,1,2,1,2,1,1,1,1,2,1,3,1,1,2,1,2,1,1,2,1,2,1,1,1,1,1,2,2,1,2,2,1,1,1,1,1,2,1,1,1,2,1,1,2,2,1,1,1,2,1,1,1,2,2,1,1,1,1,1,2,2,1,3,1,1,1,1,1,2,2,1,1,3,1,1,2,2,1,1,2,1,1,1,2,1,1,1,1,1,1,1,1,3,2,2,1,3,2,1,3,2,1,2,1,3,2,1,2,1,2,1,1,1,1,1,1,2,3,1,2,2,1,1,1,2,1,1,1,1,1,2,1,1,2,2,1,3,2,2,2,3,2,1,1,2,2,2,1,1,1,2,1,1,1,1,1,2,1,2,2,2,1,1,1,1,2,3,1,2,1,1,1,2,2,2,1,2,2,2,1,1,3,2,1,2,3,1,1,1,1,2,1,1,1,1,1,1,1,3,2,1,1,1,1,1,1,1,1,1,2,2,1,1,1,1,1,3,2,2,2,2,2,1,1,2,2,1,2,1,2,1,1,1,1,2,1,1,2,2,1,2,1,1,3,2,2,3,2,1,2,1,1,2,2,1,3,3,1,2,1,1,2,1,2,3,1,1,2,2,2,2,2,3,1,2,1,2,1,1,2,1,2,2,1,2,2,2,2,2,2,1,1,3,1,1,1,3,1,2,1,1,2,2,1,2,2,1,2,2,1,1,1,2,2,2,3,3,2,2,1,1,3,2,1,1,2,1,1,2,1,2,2,2,1,1,2,1,2,1,1,1,3,1,2,2,1,1,1,1,1,1,2,1,1,1,2,2,2,3,1,2,3,1,2,1,3,2,1,1,1,2,3,3,3,1,1,2,2,2,2,1,3,3,2,1,1,2,1,1,1,1,2,2,2,1,2,1,1,1,1,1,2,1,3,1,2,1,1,1,1,2,1,1,2,1,1,3,3,1,1,2,1,1,2,1,1,1,2,2,2,2,1,3,2,1,2,2,2,2,1,2,1,1,1,2,1,1,3,1,1,1,2,2,1,1,1,1,2,1,1,1,2,1,1,2,2,2,1,1,1,3,3,1,3,1,2,2,2,1,1,2,1,1,2,3,2,1,1,2,3,2,1,1,2,1,2,2,1,2,2,2,3,2,1,1,1,1,1,1,1,1,1,1,1,1,1,1,2,1,1,1,2,1,2,1,1,2,1,1,1,2,1,2,1,1,1,1,2,1,2,2,2,2,2,2,1,1,2,2,1,1,3,1,2,1,1,1,2,2,2,1,2,1,1,2,1,2,1,2,1,1,1,1,2,1,1,2,2,2,2,1,2,1,2,1,1,1,2,1,1,2,1,1,1,1,1,1,2,2,1,1,2,1,1,1,1,2,1,2,1,2,2,1,1,1,1,2,1,3,3,1,2,2,1,2,3,2,2,1,3,1,1,1,1,1,1,1,1,3,2,1,1,2,2,1,2,2,2,1,1,2,1,1,1,1,1,2,3,1,2,1,1,1,2,1,2,2,3,1,2,1,3,1,1,1,2,1,2,1,1,1,1,1,1,1,1,1,2,1,1,2,2,1,2,3,2,1,1,2,2,1,1,1,1,2,2,1,1,1,1,1,1,2,1,1,2,1,1,1,1,1,2,1,1,1,1,2,1,1,1,1,2,2,1,2,2,1,1,1,1,2,2,2,1,1,1,2,2,1,2,1,2,2,1,1,3,1,1,2,1,2,1,1,1,2,2,3,2,1,1,1,1,1,2,3,1,1,1,1,1,1,2,1,1,1,1,2,1,1,2,2,2,2,2,1,1,1,1,2,1,2,1,1,1,2,1,1,1,2,2,1,1,2,3,2,1,2,1,1,1,2,1,1,3,1,150.84937
1,1,2,1,3,1,2,1,1,2,2,2,2,1,2,1,2,3,2,1,2,2,1,2,2,2,1,1,2,1,1,1,1,3,1,1,1,1,3,2,1,2,3,1,2,1,1,1,1,3,2,2,1,2,1,2,1,1,2,1,3,3,2,2,2,2,1,1,1,1,2,1,3,1,2,2,1,1,3,1,1,2,1,1,1,1,1,1,1,2,2,1,2,1,1,1,2,1,1,2,3,1,1,1,1,2,1,2,3,3,1,1,1,2,2,1,1,2,1,1,1,1,2,2,2,1,1,2,2,1,1,2,1,2,1,2,2,2,1,1,1,2,1,1,1,1,2,1,1,1,1,3,1,1,1,2,1,1,2,1,2,2,1,1,3,2,1,1,1,1,1,1,1,1,1,1,2,2,2,1,2,1,1,1,1,2,2,2,2,2,1,1,3,1,1,1,1,2,3,1,2,2,2,2,2,3,1,3,1,1,1,1,1,2,2,1,2,1,1,1,1,1,2,1,2,1,1,2,1,2,1,1,1,2,1,1,2,3,1,1,2,1,2,1,2,2,3,1,1,3,1,1,2,1,1,1,1,2,2,2,1,1,1,1,1,2,2,2,2,1,2,1,1,2,1,1,2,2,1,3,2,2,1,1,2,2,1,2,1,2,1,1,1,1,2,1,1,2,2,2,1,1,2,3,1,1,1,2,1,2,1,2,1,2,1,2,1,2,2,1,1,1,1,1,1,2,2,2,2,1,1,1,1,2,3,3,1,2,2,1,1,1,1,1,1,2,1,1,2,1,1,1,2,1,2,1,1,3,1,1,2,1,1,2,2,1,2,2,2,1,1,2,3,1,3,1,1,1,1,2,1,1,1,1,1,2,1,2,2,1,1,1,2,1,2,1,2,2,1,1,1,1,2,1,1,2,1,1,1,2,2,3,1,2,2,2,1,1,1,1,1,2,1,2,2,1,2,3,1,2,1,1,1,1,2,1,1,1,2,1,3,2,2,3,1,1,2,2,1,1,1,2,1,1,1,1,3,1,1,2,2,2,1,1,2,1,1,1,1,2,2,1,2,2,2,1,2,1,1,2,1,3,1,1,2,1,1,1,1,1,2,2,1,2,1,1,1,2,1,1,1,2,1,2,1,1,3,2,1,1,1,1,1,1,1,1,1,2,3,2,2,1,1,1,1,1,1,2,2,1,1,2,1,2,1,1,2,2,1,1,1,1,1,3,1,1,3,2,2,1,2,2,1,2,1,1,1,1,1,2,1,3,1,1,2,1,1,1,1,1,1,1,1,1,2,2,1,2,2,1,1,2,3,2,1,1,2,1,1,1,1,1,1,3,2,1,2,1,1,2,2,1,1,1,1,2,1,2,1,2,1,2,3,1,2,1,1,2,2,2,2,3,1,1,2,3,1,2,2,2,2,2,1,1,1,3,1,1,1,1,1,1,1,1,1,1,2,1,3,1,1,2,1,1,1,2,1,1,2,3,2,2,1,1,1,1,2,1,1,1,1,2,1,1,2,3,2,3,3,2,1,1,2,1,1,1,1,2,1,1,1,2,1,1,2,1,1,2,1,1,1,2,1,1,1,1,3,1,2,1,2,1,1,1,2,1,2,1,1,2,1,2,2,2,2,1,1,2,1,1,2,2,2,2,2,1,1,1,2,2,2,2,1,3,1,2,1,1,2,1,1,1,1,3,2,2,1,1,1,1,1,1,1,2,1,2,1,1,2,1,1,2,1,2,1,2,1,1,1,1,1,2,2,1,1,1,1,1,1,2,1,1,1,1,1,2,2,2,2,2,2,1,2,1,2,2,1,1,2,1,1,1,1,1,1,2,1,2,1,1,2,1,1,1,1,2,2,3,1,1,2,2,1,2,2,1,2,1,1,2,1,1,1,1,1,1,2,1,2,1,1,3,2,1,1,1,1,1,2,2,1,1,2,2,1,1,1,1,1,1,2,2,2,2,2,1,1,1,1,2,2,1,1,1,2,2,1,1,1,1,1,2,2,1,2,1,2,1,1,2,1,2,1,1,2,2,3,1,1,2,1,2,2,1,1,2,2,3,1,1,1,1,1,1,3,1,1,1,2,2,1,2,1,1,3,1,2,1,2,1,2,2,1,1,1,1,2,3,1,1,2,2,1,1,1,2,1,1,1,1,2,3,1,1,1,1,1,1,2,2,2,2,2,2,2,1,2,1,1,2,2,1,3,1,1,2,1,2,1,1,1,2,2,2,1,150.610995
1,3,1,2,1,1,1,1,2,2,1,1,1,1,3,1,2,1,2,2,1,2,2,3,2,1,2,1,2,1,1,3,3,1,1,2,2,2,2,1,2,1,2,2,2,2,1,2,2,2,1,1,1,1,1,3,3,1,1,1,3,3,1,1,1,1,1,1,3,2,1,2,2,1,2,2,1,2,1,1,2,1,1,2,2,2,1,1,1,1,1,1,1,1,3,2,2,1,1,1,1,1,1,1,3,1,1,3,2,1,1,2,1,3,1,2,1,2,1,2,2,1,2,1,1,2,1,2,2,2,1,3,1,1,2,1,1,1,1,2,2,2,1,1,1,2,2,2,2,2,2,2,1,3,2,3,1,2,1,2,2,1,1,1,1,1,1,2,1,2,1,2,1,2,1,2,1,1,1,1,2,2,2,2,1,2,1,1,1,2,1,1,1,2,2,2,1,3,1,1,1,1,1,2,1,1,1,1,1,1,1,1,2,1,2,1,1,1,1,1,1,2,3,3,1,1,2,1,1,2,1,3,1,2,1,2,1,1,1,3,1,1,2,2,1,1,2,1,2,2,2,1,1,2,1,1,1,1,1,2,2,2,2,2,2,2,2,1,1,1,2,1,1,1,1,3,1,1,1,1,2,2,1,2,1,1,2,2,1,1,1,2,1,2,1,1,1,2,1,2,2,1,2,3,2,1,2,1,1,1,1,1,1,2,1,1,1,1,2,2,1,1,1,2,2,1,1,2,2,1,1,1,2,1,1,1,2,2,2,1,2,2,1,2,1,1,2,3,1,1,1,1,1,2,2,1,1,1,1,1,2,1,1,3,1,1,3,1,2,1,1,1,3,3,2,1,1,1,1,2,2,2,1,1,2,1,2,1,2,1,2,1,1,2,2,1,2,1,2,2,1,1,1,2,2,1,1,3,3,2,2,1,1,1,1,2,3,2,2,2,1,2,1,2,1,1,1,1,1,2,2,2,1,2,1,1,1,1,2,1,2,1,1,2,1,1,3,1,2,1,1,1,1,1,3,1,1,2,2,1,1,2,1,1,2,2,2,1,2,1,1,2,2,2,2,2,2,1,1,2,1,2,1,1,1,2,2,1,1,2,2,1,2,2,1,2,1,1,1,1,1,3,1,2,2,1,1,1,1,2,2,1,1,1,2,1,1,1,1,1,2,1,1,1,1,1,2,1,2,1,2,2,3,1,1,2,2,1,3,3,1,2,1,3,1,2,2,1,2,3,2,1,1,2,1,1,1,1,2,1,2,2,1,2,2,2,1,1,2,1,1,1,1,2,1,1,2,2,1,2,3,1,1,2,3,2,1,2,2,1,2,2,1,1,1,3,1,2,3,2,2,1,2,2,1,3,1,1,3,2,1,1,1,1,2,1,2,1,2,1,1,1,2,2,2,2,1,2,1,2,2,1,1,3,1,1,2,1,1,1,2,1,1,1,2,1,2,1,2,2,1,1,1,1,1,2,2,1,1,2,1,3,2,1,2,1,2,1,1,2,2,2,1,1,2,2,1,1,2,1,2,1,1,2,2,1,1,2,2,2,1,1,1,1,1,1,2,1,2,1,1,2,2,1,2,3,3,1,2,2,1,1,2,2,2,1,1,1,1,2,2,2,1,2,1,2,2,1,1,2,1,1,1,2,1,2,1,1,1,1,1,2,1,2,1,2,2,1,2,2,2,1,1,2,1,1,1,2,1,1,1,1,1,1,2,2,1,2,2,1,2,3,1,2,3,1,2,2,2,2,1,1,1,2,1,2,1,3,1,3,2,3,2,1,2,1,1,2,1,1,1,2,1,1,3,1,2,2,1,2,1,2,1,2,1,1,2,1,1,1,2,2,1,1,2,1,1,1,2,1,1,2,1,1,1,2,1,1,1,1,2,2,2,2,1,1,3,2,2,1,1,2,3,2,2,1,1,1,1,1,3,2,1,2,2,1,3,1,1,1,3,1,2,3,1,1,1,1,1,3,1,3,1,1,1,1,2,1,1,2,1,1,1,1,1,1,2,2,2,2,2,2,2,2,1,2,2,2,2,3,1,1,1,1,1,2,1,1,2,2,1,1,1,1,2,2,1,2,1,2,2,2,2,2,1,2,1,3,2,2,1,1,2,1,1,1,2,2,1,1,2,2,1,1,2,1,1,1,2,2,2,1,1,1,2,1,2,2,1,1,1,2,2,1,2,3,1,1,1,1,1,1,2,2,1,2,1,1,1,2,1,3,1,1,1,150.47234
1,2,3,1,2,2,1,2,2,1,2,2,1,2,2,2,1,1,2,1,2,1,1,2,1,3,2,1,1,2,1,3,2,1,1,2,3,1,1,1,2,2,2,1,2,2,1,2,1,1,3,3,2,1,1,2,1,2,2,1,1,3,1,1,1,3,1,1,1,2,1,1,2,1,2,2,2,2,1,2,2,1,2,1,1,1,1,1,1,1,2,1,2,1,2,2,2,1,1,1,2,1,1,1,3,1,2,2,1,1,1,2,1,3,2,2,2,3,3,2,1,2,2,2,1,1,2,3,2,2,1,2,1,1,1,1,1,1,1,1,1,1,1,1,2,2,3,2,2,2,2,1,1,1,1,1,2,2,2,1,2,2,2,1,2,2,1,1,1,3,1,1,2,2,1,2,2,2,1,2,2,2,1,1,1,1,1,1,1,2,1,1,1,1,1,1,1,2,1,1,2,1,1,1,1,1,2,2,1,1,1,2,1,1,3,1,2,1,1,1,2,2,1,1,1,1,1,2,2,3,1,1,1,1,2,1,1,1,1,1,1,1,1,1,2,1,1,1,1,2,1,1,1,2,2,2,1,2,1,2,1,2,2,2,2,2,2,2,2,2,1,2,1,1,1,1,1,1,1,1,2,2,1,2,1,2,1,1,2,1,1,1,1,3,1,1,1,1,1,1,2,1,2,1,1,1,1,2,1,1,1,1,2,1,1,2,1,2,3,2,1,2,1,2,1,1,3,1,2,1,2,1,2,3,3,2,2,2,1,1,1,2,1,2,1,1,1,2,1,1,1,2,1,2,1,2,1,2,1,1,1,1,1,2,2,1,1,2,1,2,1,2,1,1,2,2,1,1,1,2,1,1,1,1,1,3,1,1,1,2,2,1,2,2,2,2,1,2,1,2,1,3,1,1,1,1,1,1,2,1,2,2,1,1,1,3,2,1,1,2,1,2,1,2,1,1,2,1,1,2,2,3,1,1,2,2,2,1,1,2,1,1,1,1,3,2,1,1,1,2,1,3,3,1,2,1,1,1,2,1,1,2,1,2,2,1,1,1,3,2,2,2,2,2,1,2,1,1,1,2,2,1,2,2,1,1,1,1,2,1,2,1,1,1,1,3,1,1,2,2,1,2,1,2,1,2,2,2,3,3,1,1,2,2,2,2,1,1,1,2,2,1,1,1,1,2,1,2,1,1,1,1,1,1,2,1,2,2,2,1,1,1,2,2,1,1,2,2,1,2,3,1,2,1,1,3,1,1,2,2,1,1,1,1,1,2,2,1,1,1,3,1,1,2,1,1,2,2,1,1,2,1,1,1,1,1,2,2,2,2,1,1,1,1,1,2,1,1,1,3,2,1,1,2,2,2,2,2,1,2,1,2,1,1,2,2,1,1,2,1,3,2,2,1,2,1,1,1,1,1,2,2,1,3,1,2,1,2,1,1,3,1,1,2,1,1,1,2,1,3,1,1,1,2,2,1,1,1,3,1,1,1,1,1,1,3,2,2,1,2,1,1,2,1,2,2,2,2,3,3,2,2,2,1,1,2,1,2,1,2,2,1,1,1,2,2,2,2,1,2,3,1,1,2,1,1,3,2,1,2,1,2,1,2,2,2,2,3,2,1,1,2,1,2,1,3,1,1,1,2,2,2,2,1,1,2,1,1,2,1,1,1,2,1,1,1,1,1,1,3,2,1,2,1,2,1,1,1,1,2,2,1,1,2,1,1,1,2,1,1,1,2,1,2,2,1,2,1,1,1,1,2,2,1,2,1,2,3,1,2,3,2,1,1,2,1,2,1,2,2,1,2,3,1,3,1,1,1,1,2,1,2,2,1,2,2,2,1,1,1,2,3,2,1,1,1,2,1,2,1,2,1,2,1,2,2,2,1,1,1,1,2,1,3,1,2,2,3,2,1,1,1,1,1,1,2,2,1,2,1,1,1,1,1,2,1,1,1,1,2,1,3,1,1,1,2,1,1,1,1,1,1,1,1,1,1,2,1,1,2,1,1,2,1,1,2,2,2,2,3,2,1,1,1,2,2,1,2,2,1,2,1,2,2,1,1,2,1,1,2,2,2,2,1,2,1,1,1,1,1,1,1,2,1,1,2,1,2,2,1,2,2,1,1,1,2,1,1,1,2,1,2,1,2,2,2,2,1,1,2,2,1,2,2,1,1,1,1,3,1,2,1,1,1,3,2,1,1,1,1,2,1,2,1,2,2,1,1,2,2,2,2,2,2,2,40.584982
3,2,2,1,1,1,1,1,3,1,1,1,1,1,1,1,1,1,3,2,1,3,2,1,1,2,2,1,2,2,3,1,1,1,1,1,2,1,1,2,1,2,1,1,1,1,2,1,2,2,2,2,2,1,2,2,2,1,1,1,2,1,1,1,1,1,3,2,1,2,2,2,1,1,1,2,2,1,1,2,1,2,1,1,1,2,1,1,1,1,2,2,1,1,2,1,1,1,2,2,2,1,1,1,2,2,2,2,2,1,2,1,1,1,2,1,2,2,1,1,2,1,2,1,1,1,1,2,1,1,2,3,1,1,1,1,1,1,1,2,2,1,1,1,1,1,2,2,2,1,2,2,2,1,1,1,3,2,2,3,2,1,2,1,1,3,1,1,3,2,1,2,1,1,1,2,2,1,1,1,2,2,1,1,1,1,2,1,2,1,2,1,2,2,2,2,1,1,1,1,1,2,1,1,3,2,1,2,1,2,1,1,2,1,1,1,1,1,1,1,1,1,2,2,1,1,1,1,1,2,2,2,2,3,1,2,2,1,1,2,2,1,1,2,1,2,2,2,1,1,1,1,1,2,1,1,1,3,2,1,1,2,2,1,1,2,1,1,1,2,1,1,2,1,2,3,2,1,1,2,1,3,1,2,2,2,1,2,2,2,1,1,2,1,2,1,1,1,1,1,1,1,1,2,1,2,1,1,1,1,2,1,2,1,1,2,1,2,1,2,1,1,2,1,1,3,2,1,2,3,1,2,1,3,3,2,1,1,1,1,1,2,1,1,1,1,1,2,2,2,2,3,1,1,1,3,1,2,1,2,2,1,1,1,3,2,1,1,1,1,2,2,2,1,2,1,1,1,2,1,1,1,1,1,1,3,2,2,3,2,2,1,2,1,2,2,2,2,2,1,1,3,1,1,1,1,1,2,1,2,2,1,1,1,1,2,1,2,1,3,1,1,1,1,2,1,2,2,1,2,1,2,1,2,3,1,1,1,1,1,1,2,1,2,1,1,1,2,1,2,1,2,2,1,1,1,1,2,1,2,1,2,1,1,1,2,2,1,1,2,1,2,1,2,1,3,2,2,2,1,1,1,1,1,1,2,1,1,1,2,2,1,1,1,3,3,1,2,1,1,1,2,1,1,1,1,2,2,1,2,2,2,1,2,2,1,2,2,1,2,1,1,2,2,1,2,1,2,3,1,1,1,2,1,1,2,3,1,1,1,1,2,2,2,1,1,2,2,1,1,2,1,3,2,1,1,1,1,2,1,1,1,1,1,3,2,2,1,1,1,1,1,2,2,1,2,3,1,2,1,1,1,1,3,3,1,3,2,2,2,2,1,2,2,2,1,1,2,1,2,2,1,1,1,1,3,1,1,1,1,1,2,1,2,2,2,2,2,2,1,2,3,2,1,3,2,1,1,2,1,2,1,1,2,2,2,2,3,2,2,1,2,2,2,2,1,1,1,3,1,1,2,1,1,2,1,1,1,1,2,1,3,1,1,1,1,1,1,1,1,1,1,3,1,2,1,2,2,2,1,1,1,1,1,1,1,1,2,2,2,1,2,1,1,2,1,1,2,1,1,2,1,2,1,2,2,2,2,3,1,1,2,1,2,2,1,3,2,1,2,1,2,1,1,1,2,1,1,1,2,2,1,1,2,1,1,1,2,1,1,1,1,1,3,1,1,1,2,2,1,1,2,3,2,2,2,2,2,1,1,1,1,1,1,3,1,1,2,2,1,3,1,1,1,1,1,2,1,3,1,2,1,2,1,2,1,2,2,1,1,1,2,1,1,2,1,1,2,3,2,1,1,2,2,1,1,1,1,1,1,1,1,2,1,3,1,1,2,2,1,1,2,2,2,2,1,2,2,2,2,1,1,1,1,1,1,2,1,1,1,1,2,3,1,1,2,1,1,2,2,1,2,1,1,2,2,2,1,2,2,3,2,1,1,1,2,1,1,2,2,2,2,1,2,2,3,1,2,1,2,1,1,2,2,1,2,1,3,2,2,2,2,1,1,1,2,3,1,1,3,1,1,3,1,2,1,1,1,1,2,2,1,1,1,3,2,1,1,1,1,2,1,2,2,1,1,1,2,1,1,2,1,1,2,2,2,2,2,2,1,2,1,1,1,1,2,1,1,2,3,2,1,1,2,2,1,1,1,1,2,1,1,1,1,1,3,1,2,1,1,2,1,1,1,1,3,3,1,2,2,2,1,1,1,2,1,2,2,1,1,1,2,2,1,1,-0.152358
2,1,1,2,2,1,1,1,1,1,1,1,1,1,2,2,1,1,1,2,1,2,1,1,2,2,2,1,2,2,2,3,1,1,1,1,2,1,1,1,2,1,1,3,2,3,2,1,1,1,3,1,1,1,1,1,3,2,1,1,2,1,1,2,1,1,2,1,2,1,2,1,1,3,2,3,1,1,3,1,1,1,3,1,1,2,1,1,1,2,2,2,1,1,1,2,1,1,2,1,2,1,1,1,2,2,3,2,2,2,1,2,2,1,2,1,2,1,1,1,1,1,1,1,1,2,1,1,3,1,1,2,1,2,1,1,2,1,2,1,3,2,1,2,1,1,1,2,1,3,3,2,2,1,1,1,2,1,2,2,1,1,1,1,1,2,1,1,3,3,1,2,1,1,1,1,1,1,2,1,2,2,2,3,1,3,1,1,1,1,2,1,2,2,1,1,2,1,2,2,1,1,1,2,1,1,2,2,1,2,1,2,1,1,2,1,1,2,1,1,2,1,1,1,2,1,2,2,1,1,3,2,2,1,1,1,1,2,1,3,2,1,1,2,1,2,2,1,1,2,2,1,1,2,1,2,1,3,3,2,2,1,2,3,1,3,2,2,1,1,2,1,1,1,2,1,1,1,2,1,2,2,1,2,1,2,2,1,2,1,1,3,1,3,2,1,1,2,1,1,2,1,2,1,2,1,1,2,1,1,1,1,1,3,1,1,1,1,1,2,1,1,1,2,1,3,2,2,2,1,1,2,1,2,2,2,1,1,2,1,1,1,1,1,2,1,1,2,1,2,1,1,2,2,1,1,2,1,2,1,2,2,1,1,1,2,1,1,1,1,2,1,2,1,1,2,1,1,1,1,3,1,2,1,1,3,1,1,2,2,2,1,3,2,1,1,1,1,3,2,2,1,1,2,2,2,1,1,1,2,1,2,1,2,1,2,2,2,1,1,2,1,3,2,1,1,2,2,2,1,2,1,1,2,3,2,2,1,2,1,1,1,1,2,1,1,1,2,2,1,2,3,1,1,3,1,1,1,1,1,1,1,2,2,1,1,1,1,1,2,3,3,1,1,1,1,1,1,1,1,1,2,2,1,1,1,1,3,2,2,2,1,1,1,3,2,1,1,3,2,2,1,1,1,1,2,1,1,1,1,1,1,1,1,1,2,3,1,3,1,1,1,1,1,1,1,1,1,2,1,2,2,2,2,1,2,2,1,1,2,1,2,1,1,1,1,2,1,1,1,2,1,1,2,2,2,1,1,1,1,2,1,1,1,1,1,1,1,3,1,1,2,2,3,2,2,2,1,1,1,3,1,1,3,1,1,1,1,2,2,1,2,1,2,1,3,2,2,1,1,2,1,1,2,2,2,2,1,2,1,1,1,2,2,2,2,3,2,1,1,2,2,1,1,2,2,1,3,1,1,2,1,1,2,1,2,2,1,1,3,2,1,1,2,1,1,2,1,3,2,1,1,1,2,2,1,1,1,1,2,1,3,1,1,1,2,1,1,1,2,2,1,2,2,1,1,1,2,1,1,2,2,3,1,1,2,3,2,1,1,2,1,2,2,1,1,1,1,2,2,2,2,2,1,1,2,2,1,1,2,2,1,1,1,1,1,2,2,2,1,1,1,1,1,1,1,1,1,1,2,1,1,1,3,1,1,2,1,1,2,1,1,2,2,1,1,1,1,1,2,2,1,1,1,1,1,1,1,1,1,2,2,2,1,1,1,1,2,2,2,1,2,1,2,2,1,1,1,2,1,1,1,2,2,3,1,2,3,1,1,2,1,2,1,3,2,1,1,1,2,1,1,2,1,1,3,1,1,2,2,2,1,2,1,2,1,1,2,1,1,2,1,2,1,2,1,2,2,1,1,1,3,1,1,1,2,1,2,1,1,1,2,3,1,1,2,1,1,3,1,1,2,2,1,1,2,2,1,1,2,1,1,2,1,1,3,2,1,2,2,1,1,3,1,1,2,1,1,1,2,1,3,1,1,1,2,1,2,2,3,2,1,1,1,1,1,1,1,2,2,2,2,2,2,2,1,1,2,1,1,1,1,2,1,1,1,1,2,1,1,2,1,3,1,3,1,2,2,1,1,1,2,1,1,2,1,1,2,1,1,1,3,2,2,3,1,1,1,1,1,1,2,1,1,1,1,2,1,3,1,3,1,1,3,2,2,2,2,1,2,1,2,1,2,1,2,1,2,2,2,2,1,2,2,1,1,2,3,2,1,1,1,2,2,2,-1.907737
2,2,2,1,2,1,1,2,1,1,2,1,1,1,3,1,1,1,1,1,2,2,2,2,1,1,3,1,1,2,3,3,2,1,1,1,2,2,2,3,2,1,2,2,1,2,2,1,1,1,2,1,1,1,1,1,3,2,2,3,1,1,2,1,1,3,1,1,1,2,1,1,1,1,2,1,1,2,1,2,1,1,1,1,2,1,1,1,1,1,1,2,2,1,1,2,2,1,1,1,1,2,1,1,1,1,1,1,2,1,1,2,1,2,1,1,2,1,1,1,1,1,1,1,2,1,2,1,1,1,1,2,2,1,1,1,1,1,1,1,1,1,2,1,1,3,1,1,2,2,2,2,1,2,2,2,2,2,3,1,1,1,1,1,2,3,1,1,1,1,1,2,1,1,2,1,1,2,2,1,2,1,1,2,2,1,3,2,2,1,1,1,1,3,1,1,2,2,1,2,1,1,1,1,1,2,3,2,1,2,2,2,1,1,2,1,2,1,2,2,1,2,2,2,1,1,1,1,1,2,2,2,2,2,2,1,1,1,2,1,1,1,2,2,2,1,2,1,1,2,3,2,1,1,1,1,1,2,1,1,1,1,3,2,2,1,1,1,1,2,1,1,1,2,2,1,2,2,1,2,1,1,2,1,1,2,1,3,1,2,1,1,2,1,1,1,1,1,1,1,1,1,1,2,1,1,2,1,1,3,2,1,2,1,1,2,1,1,2,2,1,2,1,2,2,3,2,1,1,2,1,2,1,2,2,2,2,2,1,1,2,1,1,1,1,1,1,2,2,1,2,2,2,1,2,2,1,1,1,2,2,1,1,2,2,2,1,1,1,2,1,1,1,2,1,2,1,2,1,1,1,1,1,1,2,1,1,1,2,3,1,2,2,1,1,1,2,3,2,1,1,1,1,2,1,1,1,2,1,1,2,1,1,2,2,2,3,1,1,1,1,1,3,2,2,1,3,1,3,1,1,1,2,1,1,2,1,2,2,2,1,2,2,1,1,1,2,1,1,2,2,2,2,1,1,2,3,1,1,2,2,2,1,1,1,1,1,1,1,1,2,1,1,2,2,2,1,2,2,1,1,2,2,2,1,1,1,2,1,3,2,1,1,2,1,2,2,1,3,2,2,1,1,2,1,1,1,2,2,1,1,3,1,2,1,1,1,3,1,3,2,2,1,1,1,1,2,1,2,1,2,2,1,1,1,1,2,2,1,2,1,2,2,1,2,3,1,3,2,1,1,1,1,2,1,1,2,1,1,2,1,1,1,1,2,2,1,1,1,1,3,2,1,1,1,3,2,1,1,1,1,1,1,2,2,1,2,3,2,1,2,2,1,1,2,1,3,2,1,2,2,1,1,2,2,1,2,1,2,1,2,1,2,1,2,1,2,3,1,3,2,1,1,1,1,1,1,2,1,1,2,1,3,1,2,2,1,2,1,2,1,1,2,2,1,1,3,1,2,1,1,2,1,1,3,1,1,1,2,1,1,1,2,1,2,1,1,2,2,1,1,1,3,1,1,2,2,3,2,2,2,2,1,2,2,2,1,2,1,1,1,1,1,2,1,1,1,1,2,1,1,1,1,1,2,2,1,1,2,2,1,2,1,3,1,1,2,1,1,2,2,1,2,1,1,1,1,1,1,2,1,2,1,3,2,1,1,2,1,1,1,1,2,2,2,3,2,1,1,1,1,2,2,2,2,1,1,1,1,2,1,1,1,1,2,2,2,1,2,1,1,2,1,2,2,1,1,1,2,2,1,2,3,2,1,1,2,2,2,2,1,3,3,2,2,2,1,1,2,1,1,2,2,1,2,1,1,3,2,1,1,2,2,2,3,1,1,1,2,1,2,1,2,1,1,2,1,2,2,1,1,1,2,3,1,3,2,3,1,2,1,1,1,1,2,2,2,2,1,1,2,3,2,1,2,1,1,1,1,1,1,2,1,3,2,3,1,1,2,1,2,1,1,3,3,1,1,1,1,1,1,1,2,1,1,1,1,1,1,3,1,1,1,3,1,1,1,2,2,1,1,1,1,2,1,1,1,1,1,2,2,1,1,1,1,1,2,2,2,2,1,2,2,1,2,1,1,2,3,1,1,1,3,1,1,1,1,2,1,2,2,1,1,2,2,2,1,1,1,2,3,2,1,2,1,2,1,1,2,2,3,1,2,2,1,1,1,1,2,1,1,2,1,1,3,1,2,2,1,3,1,1,2,1,1,1,1,1,2,2,2,1,3,1,3,-1.582245
1,2,1,2,1,2,2,1,1,1,2,1,1,2,2,3,1,2,1,3,1,2,1,2,2,1,2,1,2,1,1,3,1,1,3,2,1,2,1,1,2,2,1,2,2,1,2,2,1,2,2,2,1,1,1,1,2,1,1,2,1,1,2,2,1,1,1,1,1,1,1,2,2,2,2,1,2,2,1,2,1,1,2,2,1,2,1,2,2,1,3,2,1,1,1,1,2,2,2,2,1,2,1,1,3,2,1,2,2,2,1,1,3,2,1,3,3,2,1,1,1,1,1,1,1,2,1,2,3,1,1,2,2,1,1,1,1,1,1,3,2,2,2,1,1,3,1,1,2,1,2,2,1,1,1,3,2,1,2,2,2,1,2,3,3,1,1,2,1,2,1,1,2,1,1,3,2,2,1,2,3,1,1,1,1,2,2,1,2,2,1,1,2,1,1,1,1,3,1,1,3,1,1,1,1,1,3,2,2,1,1,1,1,1,2,1,2,1,3,1,1,2,2,1,1,1,1,1,1,2,1,2,2,2,1,1,1,1,1,2,1,1,1,1,1,1,2,1,2,1,1,1,1,2,2,1,1,3,1,1,1,2,1,2,2,1,1,1,1,1,2,1,1,1,1,1,2,1,1,1,1,2,2,1,2,1,1,1,2,2,2,2,1,3,2,1,2,1,2,1,1,1,1,3,2,1,1,2,1,1,1,2,1,1,1,2,1,1,1,1,2,3,1,1,1,1,1,2,1,2,2,1,1,1,2,1,2,2,2,1,3,1,2,3,2,1,1,2,1,1,1,2,1,1,1,1,1,1,1,2,2,1,1,2,1,2,3,1,1,2,2,1,1,3,1,2,1,1,1,1,2,3,1,1,1,2,2,2,1,1,1,2,1,2,1,1,2,2,2,1,2,1,1,1,1,2,1,1,2,3,1,1,2,1,2,2,3,1,1,2,1,1,1,2,1,2,3,1,1,2,1,2,1,2,2,1,2,1,3,2,2,1,2,1,2,1,2,2,2,1,2,2,3,2,2,1,3,1,1,1,1,1,2,1,1,1,1,1,3,2,1,2,2,1,1,3,1,2,1,1,2,1,3,1,1,1,1,3,1,1,2,1,2,2,1,2,1,1,1,1,3,1,2,1,1,1,1,2,1,3,1,2,1,2,1,1,1,1,1,1,1,1,1,1,1,1,1,1,1,1,1,1,2,2,1,1,1,3,1,1,2,1,2,2,2,1,2,2,2,2,2,2,2,2,2,1,1,2,2,3,1,2,2,1,2,1,1,1,1,1,1,1,1,1,1,2,3,1,1,1,1,1,2,1,2,2,1,2,1,3,2,1,1,3,2,2,2,2,1,1,1,1,1,1,2,2,2,2,2,2,1,2,2,1,1,2,1,2,1,1,2,1,1,1,2,1,1,2,1,1,1,1,1,1,1,2,1,2,1,2,1,2,2,2,2,1,1,1,3,2,2,1,1,1,2,1,1,2,1,1,1,2,1,2,2,1,2,1,1,2,2,1,1,1,1,2,2,1,1,1,1,2,1,2,2,2,1,2,2,2,2,1,1,1,2,1,1,1,2,1,1,2,1,2,2,2,1,2,2,1,2,1,1,1,2,1,2,1,1,2,1,1,1,1,1,1,2,1,1,1,1,1,1,2,1,2,1,1,1,3,1,1,2,3,2,1,2,3,2,2,2,1,1,1,2,1,1,1,1,1,1,1,2,1,1,1,1,2,1,1,2,3,1,2,2,1,1,2,1,1,2,1,1,1,1,2,2,2,1,1,2,2,1,3,3,2,1,1,2,3,1,1,3,2,1,1,1,1,1,1,1,3,1,2,2,2,2,1,1,1,2,1,3,1,1,1,1,1,2,1,1,3,2,2,1,3,1,1,1,2,1,1,1,1,1,2,3,1,1,1,1,2,1,2,1,1,2,2,1,2,1,1,1,1,1,2,2,1,2,2,2,2,2,2,1,3,2,2,2,1,1,1,1,1,2,1,2,1,1,2,2,2,1,1,1,1,2,1,1,2,1,1,1,1,1,1,2,1,1,1,3,1,2,1,1,1,1,2,2,1,2,2,1,2,1,2,1,1,1,1,1,2,1,1,1,1,1,2,1,2,1,1,1,1,2,1,1,1,1,1,2,2,1,1,1,3,2,1,1,2,1,1,1,1,1,1,1,1,2,2,2,1,1,2,1,2,3,2,1,3,1,1,1,2,1,1,2,1,1,1,2,2,2,1,3,0.209296
2,3,2,2,2,2,3,1,1,1,2,1,1,3,1,1,2,2,2,1,1,2,1,1,1,1,1,1,2,1,1,1,1,1,1,1,3,1,1,1,2,2,3,1,1,2,1,1,3,3,2,2,3,2,1,2,1,1,3,1,1,2,1,2,2,2,2,2,1,1,2,1,2,1,1,1,1,1,1,2,1,1,2,1,2,2,1,2,3,2,2,2,1,1,2,1,2,2,3,1,2,1,2,1,3,2,2,3,2,2,1,1,1,1,2,3,1,2,2,1,1,2,1,2,1,1,1,1,3,1,2,2,2,1,1,1,2,1,2,1,1,2,1,1,1,1,1,1,2,2,2,3,3,2,1,1,1,1,2,2,1,2,2,2,2,2,1,2,1,1,2,1,1,1,1,2,2,1,1,2,2,2,1,1,1,3,2,1,1,1,1,1,2,1,2,2,2,1,1,1,1,1,1,1,1,1,1,2,1,2,1,2,2,1,1,1,1,1,1,1,2,2,2,1,1,1,1,2,1,2,1,2,2,2,1,1,2,2,1,3,2,2,1,1,2,1,1,1,1,1,1,2,1,1,1,1,1,1,1,1,2,1,2,2,2,2,2,2,1,1,1,1,1,1,2,1,2,1,2,1,1,2,2,2,1,1,1,3,1,2,3,1,1,1,2,2,1,2,1,1,1,2,3,1,1,2,1,1,1,2,2,2,2,1,2,1,1,1,2,1,1,2,1,2,1,2,1,2,1,1,3,1,1,2,3,2,1,1,2,1,2,3,1,1,2,1,1,3,1,2,1,2,1,1,1,1,2,2,1,2,1,2,2,2,1,2,2,1,2,3,2,1,2,1,1,3,2,1,1,1,1,1,1,1,2,3,2,2,1,1,2,1,2,2,1,2,2,2,2,1,2,2,2,1,2,1,1,1,1,2,1,1,1,2,1,2,1,1,1,2,1,1,2,2,3,2,1,1,2,1,1,1,1,1,1,1,1,2,3,2,1,3,1,2,1,2,2,2,1,2,1,2,2,2,1,1,2,1,1,2,1,2,1,2,2,2,1,1,1,1,3,1,1,2,2,1,1,1,1,1,1,1,1,1,2,2,1,3,2,2,2,1,2,2,3,2,1,1,2,1,2,3,2,1,1,1,2,2,2,2,1,1,1,2,3,1,2,2,1,2,1,1,1,1,2,2,1,1,2,1,1,2,3,1,1,2,2,2,1,2,1,2,2,2,1,2,2,2,1,1,1,2,1,2,1,1,2,2,1,1,2,2,1,1,2,2,1,1,3,1,2,1,1,1,1,1,2,1,1,1,2,1,1,1,2,1,2,2,1,2,2,1,1,2,1,1,1,1,2,1,3,1,1,2,1,2,2,1,1,1,1,2,1,3,1,2,2,3,1,2,3,1,1,1,2,1,1,1,1,1,1,1,2,1,1,3,1,2,1,2,1,2,1,2,1,1,1,1,2,2,2,1,1,2,2,2,2,2,1,2,1,2,1,1,1,3,1,1,2,2,1,2,2,1,1,1,2,1,1,2,1,2,2,1,2,2,1,1,1,1,2,1,1,2,1,2,2,2,1,1,2,2,3,1,1,1,1,2,2,2,2,1,2,1,1,1,2,1,3,1,1,2,1,1,1,1,1,1,2,2,2,1,3,1,1,2,1,2,1,2,2,1,1,3,1,2,1,2,1,2,1,1,1,1,1,2,2,3,1,1,1,1,1,1,1,2,2,3,2,1,1,2,1,2,1,1,2,1,3,3,1,1,1,1,1,1,2,2,3,2,1,1,1,2,2,2,1,1,2,2,1,1,2,1,1,1,2,1,2,1,1,1,2,2,3,1,1,1,2,1,3,2,2,1,1,1,2,1,1,1,2,3,1,3,1,2,1,3,1,1,2,3,2,1,1,2,1,1,1,2,1,1,1,1,1,2,1,1,1,1,2,1,1,2,1,1,2,1,1,1,2,1,1,2,2,1,1,2,1,2,1,2,1,2,1,1,1,1,2,2,2,1,1,1,1,2,2,2,1,2,1,1,2,2,1,2,2,3,1,2,1,1,1,3,1,1,1,1,1,2,1,2,1,1,1,2,3,1,2,1,1,2,1,2,1,2,2,2,2,1,1,1,2,2,1,1,2,1,1,1,3,1,1,1,2,1,2,1,1,2,1,1,1,3,1,2,1,2,2,3,1,3,2,1,1,1,2,1,1,1,1,2,1,2,2,1,1,2,1,1,2,1,1,1,1,-0.178254
2,2,2,2,3,1,1,1,2,1,2,2,2,1,1,1,2,1,2,1,1,2,1,1,1,1,2,1,3,1,1,2,1,2,2,3,2,1,1,2,3,2,1,2,1,2,2,1,1,3,2,2,1,1,1,1,2,2,1,1,2,1,2,2,1,2,1,1,2,2,1,1,2,2,1,1,1,1,1,2,1,1,1,2,1,2,1,2,2,1,1,2,2,1,3,3,1,1,1,1,3,2,1,1,2,2,2,3,1,3,1,2,1,1,2,1,1,2,1,1,1,1,2,1,1,1,1,2,1,1,1,3,1,1,1,1,1,1,1,1,2,1,1,2,1,1,2,1,2,1,3,2,1,1,1,1,1,2,1,1,1,1,2,2,2,1,2,1,2,2,1,2,1,1,1,1,2,3,2,1,2,2,1,1,1,1,1,2,1,1,2,1,2,1,2,1,1,2,1,1,1,2,2,1,1,2,2,1,1,1,1,2,1,1,1,1,1,1,1,1,1,2,3,1,1,1,1,2,2,2,1,2,2,1,1,1,1,2,1,1,1,1,2,1,1,2,1,1,1,2,1,1,1,2,1,2,1,1,2,1,2,2,2,2,3,2,1,2,1,2,1,1,1,1,1,2,1,2,1,1,3,1,2,1,3,2,1,1,1,3,2,1,1,2,1,2,1,1,1,2,2,1,1,2,1,2,2,1,1,2,1,1,1,2,2,1,1,1,1,2,1,1,1,2,1,1,2,1,1,2,2,2,1,3,2,2,1,2,1,1,2,3,1,2,1,1,1,1,2,1,1,1,1,2,1,1,1,1,1,1,3,1,2,1,1,1,1,2,2,1,1,1,3,2,1,1,1,1,1,1,2,1,1,2,2,2,1,1,1,2,2,1,2,2,1,1,2,2,1,1,1,2,2,1,1,1,1,2,1,2,2,1,1,2,2,1,1,3,1,2,1,2,2,3,1,2,1,1,2,2,2,2,1,2,1,1,1,2,2,3,2,3,1,2,1,2,1,2,2,1,2,1,1,1,2,1,1,1,1,2,1,1,2,2,1,1,3,1,1,3,1,1,1,2,1,2,1,1,1,1,1,2,2,1,1,2,2,2,1,1,2,1,3,1,1,1,1,1,1,2,1,1,1,2,1,2,1,1,2,1,2,1,1,1,2,1,1,1,3,3,2,1,2,1,2,3,1,1,2,1,2,1,1,1,1,1,1,1,1,1,2,2,2,1,1,1,2,2,2,1,3,3,1,2,1,2,1,3,2,2,1,1,1,1,1,1,1,1,2,1,1,2,2,2,1,1,1,2,1,1,1,1,1,2,2,1,1,2,2,2,2,2,2,3,1,2,1,1,1,1,3,1,1,2,1,1,1,1,2,1,1,2,2,2,2,1,1,1,1,1,3,2,3,1,1,3,1,1,1,1,2,2,1,1,1,2,3,2,1,2,2,1,2,2,3,2,2,2,2,1,1,2,2,2,2,2,1,2,1,1,1,1,1,1,1,2,1,1,2,2,1,1,1,1,1,2,1,2,2,1,2,1,2,1,3,3,1,2,1,2,1,1,1,2,1,2,1,2,2,1,1,2,1,2,1,2,1,2,2,1,1,1,1,2,2,1,1,2,1,1,2,2,1,2,2,1,1,1,2,1,2,1,2,2,1,2,2,1,1,2,1,1,1,2,2,1,2,2,1,2,1,1,2,1,2,1,1,2,1,2,1,2,1,1,2,1,2,3,1,1,1,2,2,2,2,1,1,1,3,2,2,1,2,2,1,1,2,1,1,1,2,3,1,1,2,2,1,1,2,1,1,1,3,1,1,2,1,1,1,1,1,2,2,2,2,2,1,2,1,1,1,1,2,1,1,1,1,2,2,1,2,2,1,1,1,2,1,1,1,1,2,1,1,2,1,1,1,2,3,1,2,2,2,2,1,1,1,2,1,2,2,3,1,1,2,1,2,1,1,1,2,2,2,2,1,1,1,1,1,2,2,2,2,1,1,1,2,1,1,3,3,1,1,1,1,1,1,2,2,1,2,1,1,1,2,1,3,2,1,1,1,1,1,1,1,2,3,2,2,2,2,1,3,1,2,1,1,1,1,2,3,1,2,1,3,2,2,1,1,1,2,1,1,1,3,2,2,3,1,1,3,2,1,2,1,1,1,1,1,2,2,3,2,1,1,3,1,1,2,1,1,1,1,1,2,2,2,1,1,2,2,1,1,2,1,1,1,2,2,1,1,1,2,2,3,0.629784
1,3,2,1,2,1,2,1,1,1,1,2,1,1,1,1,1,2,1,1,2,1,1,1,2,2,2,1,2,1,3,1,1,2,1,1,1,1,2,3,2,1,1,2,1,3,2,1,1,1,2,2,1,2,1,3,1,1,1,1,3,2,2,1,1,1,2,2,1,1,1,1,1,1,1,1,1,2,2,2,2,2,2,2,3,2,2,2,1,1,3,1,2,1,3,2,2,1,1,2,1,1,2,1,2,2,1,2,2,1,1,2,2,2,1,1,1,2,2,2,2,1,2,1,2,2,2,2,2,2,1,1,2,1,1,1,1,1,1,3,2,1,1,1,1,1,1,1,2,1,2,2,1,2,2,2,2,2,2,2,2,1,2,1,1,1,1,1,1,1,2,1,1,2,1,2,2,2,2,1,1,2,1,3,2,2,1,1,1,1,3,1,2,2,1,1,1,1,1,1,1,1,1,1,1,2,2,1,2,1,1,2,1,1,2,1,1,1,2,1,1,1,3,1,1,2,2,1,3,2,2,1,1,1,2,1,1,1,2,3,2,1,1,1,2,2,2,2,1,1,1,1,2,1,1,1,2,1,1,1,1,2,1,2,1,2,2,3,1,1,2,1,2,1,2,2,1,2,2,2,2,1,2,2,1,1,1,2,1,2,2,1,2,1,1,2,1,2,1,2,3,1,1,3,1,1,2,2,1,1,2,1,2,2,2,1,1,1,2,1,1,1,2,2,2,1,1,2,1,2,1,1,1,2,2,3,1,1,1,1,3,2,1,2,2,1,1,1,2,2,2,2,1,1,2,2,1,1,1,2,1,2,1,1,1,2,2,1,2,1,1,2,2,3,1,2,1,2,1,1,1,1,1,2,1,1,1,1,1,3,1,1,1,1,1,1,2,1,2,2,2,1,1,1,1,1,1,1,1,3,1,2,1,1,2,2,3,1,1,2,1,1,2,1,1,2,1,1,2,2,2,1,2,1,1,1,1,1,2,1,2,1,1,2,1,2,1,1,1,2,1,2,1,1,3,2,3,1,1,1,1,1,1,1,2,1,2,2,2,1,2,1,1,1,2,1,2,1,1,1,1,1,1,3,1,1,3,2,3,2,1,1,2,2,1,1,1,2,1,1,1,2,2,2,1,1,3,1,2,2,2,1,2,1,2,2,2,1,2,1,2,1,1,2,1,1,1,2,3,1,1,2,1,2,1,2,2,1,1,1,1,2,2,2,1,1,1,2,3,3,3,3,1,1,1,2,1,1,1,2,2,2,1,1,1,2,1,1,1,1,1,1,1,3,1,2,1,1,1,1,1,1,1,2,1,1,2,2,1,1,2,2,2,2,1,3,2,2,2,2,2,2,2,2,2,2,1,1,2,1,1,1,1,2,2,1,2,1,1,1,1,2,1,2,1,2,1,2,2,2,2,2,3,1,2,2,1,1,1,3,2,2,1,1,1,1,2,1,1,2,1,1,2,2,2,2,2,1,1,2,2,2,1,1,2,2,2,1,2,2,1,2,2,1,1,1,3,1,1,3,1,1,1,1,1,2,1,2,1,1,2,2,1,1,2,2,2,1,2,1,1,3,1,1,2,1,2,2,1,2,2,2,1,2,1,1,3,1,2,2,1,1,2,1,2,1,1,1,1,2,3,2,1,2,1,1,1,1,1,1,1,1,3,2,1,2,2,1,1,1,2,1,2,3,1,2,1,2,2,2,2,1,2,1,2,2,2,1,2,1,1,2,1,1,1,1,1,1,3,1,1,1,1,1,1,1,2,1,1,2,1,2,1,1,2,2,1,1,1,2,2,2,2,1,2,1,1,1,3,1,1,2,3,3,1,2,2,1,1,3,3,1,1,1,1,1,1,1,1,1,1,1,1,2,1,2,1,1,1,2,2,3,2,1,1,2,2,1,1,2,2,2,1,1,2,2,1,1,1,2,2,2,1,1,1,2,1,1,1,1,1,2,1,2,1,2,1,3,1,1,1,1,2,1,1,2,1,1,2,3,1,1,1,1,1,1,1,3,1,2,1,1,2,1,1,2,1,2,1,1,1,1,1,1,1,1,2,1,1,1,2,2,2,1,1,1,1,2,2,1,1,1,1,1,1,2,2,1,3,2,2,1,1,1,1,2,2,1,1,2,1,1,2,1,2,2,1,1,1,2,2,2,1,2,3,1,1,3,1,1,1,1,1,1,2,3,2,1,1,1,2,1,2,1,1,1,3,1,2,1,1,2,1,3,1,150.472272
1,2,1,1,2,1,2,1,1,1,1,2,1,2,1,1,1,2,1,1,1,1,1,2,1,2,1,1,1,3,1,2,1,2,1,2,1,1,2,2,2,3,2,1,2,2,2,1,1,3,1,1,1,2,1,1,1,1,1,2,2,1,3,1,1,1,1,1,1,1,1,1,1,1,1,1,1,2,2,2,1,1,1,1,2,1,1,1,3,1,2,2,1,1,3,1,1,1,1,1,2,1,2,1,2,1,1,1,2,1,1,1,2,1,1,1,1,3,1,1,2,1,1,1,2,1,1,1,1,2,1,3,1,1,1,2,1,2,1,1,1,1,3,1,2,1,2,1,2,1,2,2,3,1,1,1,3,2,2,1,1,1,1,1,1,2,1,1,3,3,1,2,2,2,1,2,1,2,2,1,1,2,2,1,2,2,2,1,1,2,1,1,1,1,2,2,3,1,1,2,2,1,1,2,1,2,2,2,1,2,1,2,1,1,2,1,1,1,2,1,2,3,1,2,2,2,2,2,2,2,1,1,2,2,1,1,2,1,1,2,2,1,1,2,3,1,2,1,1,2,3,1,1,2,1,2,1,3,2,1,1,1,2,1,1,1,1,3,1,1,1,1,2,1,2,3,2,2,1,2,1,3,2,2,2,1,1,2,1,2,3,2,1,1,2,2,2,2,1,1,2,1,3,1,1,2,2,2,1,2,1,1,1,1,1,2,1,1,3,3,1,2,1,2,1,1,1,3,1,2,1,1,1,1,2,2,1,2,2,1,1,1,1,3,3,1,2,1,1,1,1,2,2,1,1,1,1,1,1,1,2,1,1,1,1,1,2,3,2,2,2,2,1,3,1,1,1,1,1,1,1,1,2,2,1,2,2,1,2,2,1,2,1,1,1,1,1,2,1,1,1,1,2,2,1,2,2,1,1,1,1,3,1,2,2,3,1,2,1,2,1,3,2,2,2,2,3,2,2,2,1,1,1,1,1,3,2,1,1,2,1,1,1,2,1,2,1,1,1,1,2,2,1,1,2,1,1,1,1,2,1,1,2,1,2,1,1,1,2,2,1,1,2,2,2,1,2,2,1,1,1,1,2,1,1,1,1,2,2,3,1,1,2,1,1,2,1,1,2,2,1,1,2,2,2,1,1,1,1,2,2,1,1,1,1,1,2,2,1,3,2,1,2,3,1,2,2,1,1,1,1,2,2,1,1,1,1,1,1,2,1,1,1,3,1,1,2,1,1,2,1,1,1,2,2,1,1,1,1,1,2,1,1,1,1,1,1,2,1,1,1,2,1,3,1,2,2,1,1,1,2,3,1,1,3,3,2,1,2,1,2,1,2,2,2,2,2,1,1,1,1,1,1,2,1,1,1,1,1,1,1,2,1,2,1,1,1,3,1,1,1,1,3,1,2,1,1,2,1,1,2,2,3,1,1,2,1,2,1,2,3,1,1,2,1,2,1,2,2,1,1,2,2,1,1,1,3,2,2,2,1,1,2,1,1,3,1,1,2,2,1,1,2,2,2,2,1,1,2,2,1,2,1,1,2,3,3,2,2,1,1,1,1,1,1,1,2,2,1,1,1,1,2,2,1,2,2,1,1,1,1,2,1,3,1,2,1,1,1,1,1,1,1,1,1,1,1,1,1,3,1,1,1,2,2,1,1,2,1,2,2,2,2,2,1,1,2,2,2,2,2,1,1,2,1,2,1,2,1,1,1,1,2,1,2,1,1,2,1,2,1,3,2,1,1,2,3,1,1,1,1,1,1,2,1,1,2,2,1,3,1,3,2,2,2,1,1,1,1,1,2,1,1,1,2,2,2,2,2,1,1,2,2,1,1,2,2,1,1,1,2,1,2,1,2,1,1,1,2,1,2,1,1,2,2,2,1,1,1,2,1,2,2,1,1,1,1,2,3,2,2,1,1,1,1,3,1,3,1,2,1,2,2,1,2,1,1,1,3,2,1,1,3,1,2,1,2,2,1,1,1,2,1,1,1,1,2,1,3,1,2,2,1,1,1,1,2,2,3,3,1,1,2,1,2,1,1,2,1,1,2,1,2,2,1,1,2,2,2,2,2,2,3,2,2,2,1,1,3,1,2,2,1,2,2,2,1,2,1,2,1,2,2,2,3,1,3,1,2,1,2,2,1,1,1,1,1,1,2,2,1,1,2,3,1,2,1,2,2,1,3,1,1,1,2,1,1,1,2,2,1,1,1,2,2,2,2,2,2,2,1,1,1,1,1,-1.404888
2,2,1,1,1,1,1,1,2,2,1,1,1,3,1,2,1,3,1,2,1,1,1,3,1,2,1,1,1,1,3,1,1,1,1,2,1,1,2,1,2,3,1,1,2,2,2,1,1,2,2,2,2,1,1,2,1,1,2,1,1,2,1,2,1,1,1,1,1,1,1,1,1,1,1,1,1,1,1,2,1,1,2,2,1,2,1,1,2,1,2,2,1,1,1,1,2,2,3,1,1,1,1,1,3,1,2,1,2,2,1,1,2,2,1,1,1,2,2,2,1,1,1,1,1,1,2,2,3,1,2,2,1,2,1,1,1,1,1,3,2,1,1,1,1,1,2,3,2,2,2,1,2,1,1,3,1,2,1,2,1,1,2,1,1,3,1,1,2,1,1,1,1,1,1,2,1,2,1,1,2,1,2,1,1,1,3,1,1,1,2,1,2,1,1,2,2,3,1,1,2,3,1,1,2,1,1,2,1,3,1,1,2,1,2,2,2,1,2,1,1,3,2,1,1,2,1,2,1,1,2,3,2,3,1,2,2,1,1,1,2,1,1,2,2,2,2,2,1,2,2,1,1,2,1,1,1,3,2,1,1,2,2,1,3,1,1,2,1,1,2,1,1,1,2,3,3,1,1,1,1,1,1,1,2,2,2,2,1,1,2,1,1,2,2,2,2,1,1,1,1,1,2,2,1,1,2,2,1,2,2,1,1,2,1,2,1,1,1,1,2,1,1,1,1,1,2,1,1,1,1,2,1,2,3,2,2,2,1,1,2,1,1,2,2,2,2,2,1,1,2,1,1,1,1,1,2,2,1,2,1,1,1,3,1,1,1,1,2,2,1,1,2,2,1,1,2,2,2,1,1,1,1,1,1,1,2,1,3,2,1,1,1,1,1,1,3,3,1,1,3,1,2,1,3,1,1,1,2,1,1,1,1,2,1,1,1,2,1,1,3,2,1,1,2,1,3,1,1,2,2,1,2,1,2,1,2,1,2,2,1,2,1,1,2,2,2,1,1,1,1,1,2,1,3,1,1,1,1,1,1,3,2,1,1,1,1,1,2,1,2,2,1,1,1,1,1,1,1,1,2,2,1,1,1,1,1,2,2,3,2,2,2,2,1,2,2,1,1,1,1,1,2,1,1,1,1,3,3,1,2,2,1,2,1,3,3,3,1,1,3,2,1,2,1,1,1,1,1,1,1,1,2,3,2,1,2,2,2,2,1,2,1,1,1,1,2,1,1,2,2,1,1,1,1,1,1,3,1,1,1,1,2,1,1,3,1,2,2,1,3,2,2,1,1,1,2,2,1,2,2,1,1,1,3,2,2,2,2,2,1,2,1,2,1,1,2,1,2,2,1,1,1,3,2,1,2,1,2,1,1,1,2,2,1,2,1,1,1,1,2,2,1,1,2,1,2,2,1,1,2,1,2,1,1,2,2,1,2,2,1,1,2,1,1,1,1,1,2,1,2,2,2,1,2,1,1,1,2,1,2,3,1,1,1,1,1,1,2,1,1,2,1,3,2,2,2,1,2,1,1,1,2,1,2,2,1,1,3,1,1,1,1,3,1,2,2,2,2,1,1,1,2,1,1,1,3,1,1,1,1,1,1,3,2,1,1,1,1,2,1,2,1,1,1,2,1,1,1,1,1,1,1,2,2,2,1,1,1,2,1,2,2,3,1,1,1,2,1,2,1,2,1,2,2,2,1,1,1,1,1,1,2,1,1,2,2,1,1,1,1,2,1,1,2,3,1,1,3,1,2,1,2,1,1,1,3,1,1,2,2,1,2,1,2,1,2,1,1,1,1,2,2,2,2,2,1,1,1,2,1,3,1,2,1,2,1,2,1,1,1,1,1,1,2,1,1,2,1,2,2,2,2,2,1,1,1,3,2,2,1,2,1,2,1,1,1,1,3,1,2,1,2,3,1,1,2,1,2,3,2,2,1,1,1,1,1,1,1,1,1,2,2,2,1,2,2,2,1,3,2,2,1,2,1,2,2,1,1,1,2,1,1,1,2,2,1,1,2,1,3,1,1,1,2,1,1,1,2,1,2,1,1,1,2,2,3,1,2,2,2,2,2,1,1,1,1,1,3,1,1,1,1,2,2,3,3,1,1,2,1,2,2,1,2,2,1,1,1,1,2,1,1,1,1,1,1,1,1,1,2,1,2,2,2,2,1,3,2,2,3,3,1,2,1,1,1,1,1,2,1,1,1,2,1,1,1,2,1,1,1,2,2,3,2,-0.87128
1,2,1,2,2,1,2,1,2,1,1,1,1,1,1,2,2,2,1,1,3,2,2,1,2,2,3,1,1,2,3,1,1,2,1,1,2,1,2,2,1,1,1,2,3,1,2,2,2,1,2,3,1,2,2,1,1,2,2,1,3,2,1,3,1,2,2,1,3,1,1,1,2,2,1,1,1,1,1,1,3,1,3,1,1,3,2,1,2,2,1,1,1,2,1,3,3,2,2,1,1,1,1,2,3,2,2,3,2,2,1,1,1,2,1,2,3,1,1,1,1,3,1,1,1,1,2,2,2,2,1,1,1,1,1,1,1,1,2,2,2,1,2,2,2,1,1,1,1,2,2,2,1,2,1,1,1,2,1,1,2,2,1,1,1,2,2,2,2,1,2,2,1,1,1,2,1,1,2,1,2,2,2,2,2,1,2,2,1,1,2,1,1,1,1,1,1,2,2,1,1,1,2,1,3,2,1,1,1,2,1,2,1,1,2,1,1,1,1,1,1,1,2,1,1,1,2,1,1,2,3,2,2,1,1,1,1,2,2,1,1,1,1,1,3,1,2,1,1,1,1,2,1,2,1,2,1,2,2,1,2,1,2,3,3,1,2,1,1,2,1,1,1,1,2,1,1,2,1,2,1,1,2,2,2,2,1,2,1,2,2,2,1,2,1,2,1,2,1,2,1,1,2,2,2,2,1,3,2,2,1,1,1,1,1,1,2,2,1,2,1,1,1,2,3,1,2,1,2,1,2,1,1,1,2,2,2,1,1,2,1,1,1,2,2,2,1,3,2,2,2,2,1,1,2,2,1,2,1,1,1,1,1,1,1,2,1,2,2,3,1,1,2,2,1,3,1,1,2,1,3,1,1,1,2,1,2,3,2,2,2,1,1,1,2,1,1,1,1,3,1,1,1,1,1,1,1,2,1,1,2,2,2,1,1,3,2,2,2,1,1,2,2,2,1,2,1,1,1,1,1,3,2,2,1,2,1,1,1,1,2,1,1,3,1,1,2,1,2,2,1,2,2,1,1,2,3,1,1,2,1,3,1,1,1,1,1,2,3,1,1,1,2,2,2,1,1,1,1,1,1,1,1,2,2,1,1,1,1,2,2,1,1,2,1,3,1,1,2,1,2,2,2,2,2,2,2,2,2,1,1,2,1,1,3,1,1,2,2,1,2,1,1,2,1,1,2,1,2,1,1,2,1,1,2,1,2,1,2,1,1,1,3,2,1,3,2,2,2,1,2,1,2,1,1,1,2,1,2,1,2,2,1,1,1,1,1,1,2,1,1,2,2,2,1,2,2,1,1,1,2,1,1,3,2,1,2,1,2,1,2,1,1,3,1,2,1,2,1,3,2,1,1,2,1,2,1,2,2,1,1,3,2,2,2,1,2,1,1,2,3,3,3,1,1,1,1,2,1,1,1,1,2,3,2,3,2,1,2,2,3,1,1,1,1,1,2,1,1,2,1,3,1,1,1,1,2,2,1,2,2,1,2,1,1,2,1,2,2,2,1,2,3,1,2,2,1,1,1,1,2,1,1,2,2,1,3,2,3,1,1,2,2,2,2,2,1,1,1,1,1,2,1,1,1,2,1,1,2,1,2,1,1,2,2,2,2,1,2,1,1,2,1,1,1,1,1,1,2,2,1,2,1,1,1,1,1,2,2,3,1,1,1,2,1,2,1,1,1,2,2,1,2,2,1,2,1,1,1,1,1,1,1,2,3,2,2,2,1,1,1,1,2,1,1,1,1,2,2,1,2,1,1,3,2,1,1,2,1,2,1,2,2,1,1,1,1,1,2,2,1,1,2,2,1,3,1,1,3,2,2,2,1,1,1,2,1,1,1,1,1,2,1,1,1,1,1,1,2,1,1,1,1,2,2,1,1,3,1,2,3,1,2,1,1,1,2,1,2,1,1,1,1,1,2,1,2,1,1,2,3,1,1,1,2,2,1,1,3,1,1,1,1,1,1,1,1,1,1,1,1,1,1,1,2,1,2,1,1,1,3,1,1,1,1,1,1,1,3,2,1,1,2,1,1,1,2,2,1,2,1,1,1,3,2,1,2,1,1,1,1,1,2,2,1,2,1,1,3,1,1,1,2,1,2,1,1,1,1,1,2,1,1,1,2,2,1,1,1,1,2,1,1,1,3,2,1,1,1,1,1,2,3,1,1,1,1,3,1,1,3,2,1,1,2,2,2,1,2,1,2,1,3,3,1,1,2,1,1,1,1,1,1,1,3,1.055031
3,2,2,1,1,1,1,2,2,1,1,1,1,1,1,1,1,3,2,1,1,2,1,2,1,1,3,1,1,1,2,1,1,2,1,1,1,1,1,1,2,2,2,1,1,1,2,1,1,3,2,1,2,2,1,2,2,2,2,1,1,2,2,2,2,2,3,1,2,2,1,2,1,3,1,1,1,2,1,1,1,1,2,3,1,2,1,3,2,2,3,1,1,2,3,1,1,1,1,1,1,2,3,1,1,2,1,2,2,1,1,1,2,2,1,3,2,2,1,3,1,1,2,2,2,2,1,1,3,1,2,3,1,1,1,1,1,1,1,2,2,1,2,1,1,2,2,2,2,2,1,2,3,1,1,2,1,2,1,1,3,1,1,1,1,2,2,2,1,2,1,1,1,1,1,1,2,1,3,1,2,2,1,1,1,1,1,2,1,1,2,1,1,1,1,2,1,2,1,2,1,2,1,2,2,2,2,1,2,1,3,1,1,1,2,1,1,2,3,1,2,3,1,2,1,1,2,1,1,2,1,1,2,2,1,1,2,1,1,1,1,2,1,2,1,1,1,2,1,2,2,1,1,1,1,1,1,2,2,1,1,1,1,1,1,1,1,1,1,1,3,1,1,2,2,1,2,2,1,1,1,3,2,2,1,2,1,1,2,2,2,3,1,1,3,1,1,2,1,2,1,2,2,2,1,2,2,1,2,2,2,1,2,2,1,2,2,2,2,2,1,2,2,1,1,3,3,1,2,1,1,2,1,1,1,3,2,2,2,1,2,2,1,1,1,1,1,1,1,1,1,2,1,1,2,1,1,2,1,1,2,2,1,2,1,2,1,1,1,2,1,1,2,1,1,1,2,3,1,2,2,1,1,3,1,2,2,2,3,2,1,1,1,2,1,1,1,1,1,2,2,1,1,2,1,1,1,2,2,1,2,1,2,1,2,2,1,1,1,1,2,1,2,1,1,2,2,2,1,1,2,1,1,2,3,1,3,1,2,1,1,2,1,2,1,2,2,1,3,2,2,2,2,1,2,3,2,1,1,1,1,1,1,1,2,1,2,2,1,1,2,2,2,2,1,1,3,2,2,1,1,1,1,1,1,2,2,3,2,2,1,1,1,1,1,3,1,1,1,1,2,2,3,3,2,2,1,1,1,2,1,1,1,1,1,1,2,2,1,2,1,2,1,1,2,2,1,1,3,1,1,1,2,2,1,2,1,1,1,2,2,1,1,1,1,2,2,2,2,2,2,2,1,1,1,1,1,2,1,1,1,2,1,1,2,1,1,1,1,1,2,2,1,1,1,1,2,1,1,1,1,1,1,2,1,1,2,2,2,1,2,1,2,3,2,2,2,1,1,2,3,1,3,1,2,2,1,1,2,1,2,2,1,2,3,1,2,3,1,1,1,1,1,1,3,2,2,3,1,1,1,1,2,2,1,1,1,2,3,1,2,1,1,1,1,1,1,1,1,3,2,1,1,1,2,1,2,3,1,1,1,1,1,1,2,1,2,1,1,1,1,2,2,2,1,1,2,2,3,2,1,1,1,1,2,1,1,2,2,2,1,2,1,1,1,1,1,2,1,2,1,1,2,1,2,2,2,2,1,2,1,2,3,1,3,2,2,1,1,1,1,1,1,1,1,1,2,1,2,1,2,2,1,1,2,3,1,1,2,2,2,1,1,3,1,1,1,3,3,1,2,1,3,2,1,2,1,1,1,1,2,2,1,1,1,1,3,1,2,1,1,1,1,2,1,1,1,1,1,1,2,1,1,1,2,1,1,1,3,1,2,2,1,2,1,1,1,1,2,2,1,2,2,1,2,1,2,2,2,2,2,3,2,1,2,1,2,1,2,1,2,1,1,1,1,1,2,2,1,1,2,1,1,2,3,3,2,2,1,3,1,1,2,1,1,1,2,1,1,1,1,2,1,3,1,2,1,1,2,1,1,2,2,3,2,1,1,2,2,2,1,2,2,2,1,3,2,1,1,1,2,2,1,1,1,1,1,1,2,3,2,2,1,2,3,2,1,1,2,2,1,2,2,2,3,2,2,2,1,2,2,2,2,1,2,1,1,1,1,3,1,2,2,1,2,3,1,1,2,1,1,2,1,1,2,1,1,1,1,2,2,2,1,1,2,2,2,1,2,2,1,1,1,2,1,1,3,1,1,1,1,1,1,2,1,1,1,2,2,1,1,2,2,1,3,1,2,1,2,3,1,1,1,1,1,1,1,2,1,2,1,2,2,1,1,0.791286
1,3,3,2,1,1,1,1,1,1,2,1,1,1,2,2,1,2,3,2,2,1,1,1,2,2,1,1,2,1,1,1,2,2,1,1,1,1,1,1,2,3,2,1,2,2,1,2,1,1,2,2,1,1,1,1,2,1,2,1,3,2,2,2,1,2,1,1,1,2,1,1,3,1,1,1,1,1,2,1,2,1,1,2,1,2,1,1,1,2,3,1,1,1,2,1,3,3,2,3,2,1,1,1,1,3,1,3,1,2,1,2,2,1,2,2,1,2,2,2,1,1,3,1,2,2,1,1,3,2,2,1,1,1,1,1,2,1,2,1,2,2,2,2,1,3,2,2,1,1,2,2,2,3,1,1,2,3,1,3,2,2,1,1,1,3,1,1,1,2,1,2,1,2,1,2,1,1,1,2,3,2,2,1,1,2,1,1,1,2,2,1,1,1,1,2,3,1,1,1,2,1,1,1,1,2,2,1,1,1,1,3,1,1,2,1,1,1,1,3,2,1,1,1,1,1,1,1,2,1,2,1,2,3,1,1,2,1,1,2,1,1,2,3,1,1,1,2,2,2,3,1,2,1,2,1,1,2,1,1,1,1,1,2,2,1,2,1,1,1,1,1,2,1,2,1,1,1,2,3,2,1,2,1,1,2,2,2,1,2,1,1,1,2,2,1,3,2,1,1,2,1,1,2,1,1,1,2,1,3,1,2,1,1,2,2,1,1,1,3,1,1,1,2,2,1,1,1,1,1,3,2,1,2,2,1,1,2,1,1,2,3,2,2,1,1,1,1,1,2,1,1,2,1,2,3,1,1,1,2,2,1,1,1,1,1,1,1,1,1,2,2,3,2,1,2,1,3,1,1,2,1,1,1,2,3,1,1,1,3,1,2,1,1,3,2,1,2,1,1,2,1,1,2,2,1,2,2,3,1,2,2,2,3,1,2,2,2,1,1,1,1,1,2,1,1,1,1,1,1,1,3,2,1,1,1,1,2,3,2,1,2,3,1,1,1,2,1,3,1,2,2,1,1,3,2,2,1,1,2,1,2,2,2,1,1,2,1,2,2,1,1,1,1,1,2,1,1,1,1,1,3,1,1,1,1,2,1,1,2,1,2,1,2,2,2,1,1,2,1,1,2,1,1,2,1,1,3,1,2,1,1,1,2,2,1,2,1,2,2,2,1,1,1,1,2,1,1,2,1,1,3,1,1,2,3,2,1,1,2,2,2,1,2,1,1,2,2,3,1,2,2,1,2,2,2,1,2,2,1,1,1,2,1,1,1,1,1,1,2,1,1,2,1,1,2,2,1,1,1,2,1,1,2,2,2,1,3,1,1,2,1,1,2,1,3,1,1,1,2,1,1,1,1,2,2,1,1,2,1,1,1,1,1,2,2,2,1,1,1,3,3,1,1,1,1,1,1,1,1,1,1,2,1,2,1,1,1,2,2,1,1,1,1,2,1,1,1,2,2,1,1,2,1,1,1,1,1,1,1,2,2,2,1,1,1,1,1,1,2,1,2,1,1,1,1,2,1,2,2,1,1,1,1,1,2,2,2,3,1,2,2,2,1,1,1,1,2,3,1,1,1,3,1,1,2,1,3,2,2,3,1,1,2,1,2,2,1,2,2,1,1,1,1,2,2,1,1,1,2,2,2,1,2,1,1,2,1,1,3,1,1,1,2,2,2,2,3,2,2,1,1,1,1,2,2,1,2,1,1,1,1,2,2,3,2,1,1,2,1,1,1,2,1,1,3,2,1,1,2,2,1,2,1,2,1,1,1,1,1,2,2,1,1,2,2,1,1,1,1,1,1,1,2,2,1,2,1,2,1,1,2,1,2,2,1,1,1,1,1,2,1,1,1,2,1,2,1,1,2,1,1,1,1,1,3,1,2,1,1,2,1,2,1,2,3,2,1,2,1,2,1,2,1,1,2,2,1,1,1,1,1,2,1,2,1,1,1,1,1,1,1,1,1,1,2,1,2,1,1,1,1,1,1,1,1,2,2,2,1,1,1,2,2,1,3,1,2,2,1,1,1,2,1,2,1,2,2,1,3,1,2,3,1,1,1,1,1,2,2,2,2,1,1,1,1,2,1,2,2,1,1,1,1,1,2,2,1,1,1,1,1,1,1,1,1,2,1,1,1,1,2,2,1,1,1,2,1,1,2,1,1,1,1,2,1,1,1,1,1,3,1,2,2,1,2,2,1,2,2,1,2,1,1,2,2,2,2,1,1,1,2,1,2,2,191.951042
2,2,2,1,1,2,2,1,3,2,1,3,1,1,2,2,1,1,1,2,1,3,1,1,2,2,2,1,1,2,1,2,1,1,2,1,3,2,1,1,1,1,1,1,1,3,1,1,1,2,2,1,1,1,1,1,1,1,2,2,1,3,1,2,1,1,2,1,1,2,1,1,2,3,1,2,1,1,1,2,2,1,2,2,2,1,1,2,2,1,1,1,1,1,1,2,1,1,1,2,1,1,1,1,1,1,2,1,1,1,1,1,2,1,2,1,1,2,1,1,1,1,1,1,1,1,1,2,3,2,3,1,2,2,2,1,2,1,1,2,2,1,1,2,1,1,1,1,2,2,1,2,2,2,1,1,1,2,2,1,1,1,1,1,1,2,1,1,1,2,1,1,1,3,1,1,3,1,1,1,3,3,1,3,1,2,1,1,1,1,2,1,3,1,2,1,2,1,1,2,1,1,2,2,1,1,2,2,1,1,1,2,1,1,2,1,1,1,2,1,1,1,1,1,1,1,2,1,1,2,3,2,1,1,1,1,1,1,2,2,1,1,1,2,2,2,2,1,1,1,3,1,1,1,2,2,1,2,2,1,1,1,3,2,1,1,2,1,1,1,2,1,1,2,2,2,1,2,1,2,1,1,2,2,1,2,2,1,1,2,2,2,1,2,1,2,3,1,2,2,1,1,3,3,2,1,1,3,1,2,3,2,1,1,2,1,1,1,1,1,1,1,1,2,2,2,2,1,2,1,2,1,2,2,2,2,1,1,2,2,1,1,2,1,2,1,1,2,3,1,1,2,2,1,1,1,1,2,1,2,1,2,1,1,1,2,1,1,2,1,2,1,1,2,1,1,2,2,2,1,1,1,1,1,1,3,2,3,1,1,1,3,1,2,2,1,1,3,2,1,1,3,1,1,2,2,1,1,2,2,3,2,1,1,2,2,1,1,2,2,2,2,1,1,1,2,2,2,2,1,1,2,1,2,3,1,1,2,2,3,1,1,2,2,1,1,1,1,1,1,1,1,1,1,1,1,1,2,2,3,2,2,1,1,2,1,2,2,2,1,2,1,2,2,1,1,2,2,2,1,1,3,1,1,2,2,1,2,1,1,1,2,1,2,1,2,1,1,1,1,2,1,2,3,1,2,3,2,1,2,1,3,2,1,2,1,1,1,1,3,3,1,1,2,1,1,1,1,2,2,2,2,2,1,2,1,2,2,1,2,1,1,3,1,3,1,2,2,2,2,2,2,1,2,2,1,2,1,2,2,1,1,2,1,3,1,1,2,2,1,1,1,2,2,1,3,3,1,1,1,2,1,1,1,1,2,2,2,2,1,1,1,2,1,2,2,1,3,1,3,2,2,1,2,2,1,1,1,1,1,1,2,2,1,1,1,2,1,1,2,1,1,3,2,1,2,1,2,3,1,1,2,1,2,1,1,2,2,2,1,1,1,1,1,2,1,1,1,2,3,1,1,2,1,1,1,3,2,2,1,1,1,1,1,2,3,1,1,2,3,2,1,1,1,1,1,1,2,1,1,2,2,2,2,2,2,2,1,3,2,1,1,1,2,1,3,1,1,2,1,1,2,2,1,1,2,1,2,1,1,3,2,1,2,2,2,1,1,1,2,1,1,1,2,1,2,1,1,1,2,2,2,1,2,1,3,2,1,2,1,1,1,1,2,1,1,2,1,1,2,2,1,3,2,1,1,1,1,1,1,1,1,1,2,2,1,2,3,1,1,1,1,1,2,2,1,1,1,1,1,2,1,1,1,2,2,3,2,2,1,1,1,1,2,2,2,1,1,1,1,1,1,2,1,1,1,3,1,2,1,1,1,1,1,1,2,1,2,3,1,1,1,1,1,1,2,1,3,1,1,2,1,2,2,1,1,1,2,1,2,1,2,1,1,2,1,2,1,1,3,2,1,1,1,1,1,1,2,1,1,3,1,1,1,2,1,2,2,1,2,2,1,2,2,2,3,2,2,1,1,1,1,1,1,1,1,1,2,1,3,1,1,1,1,1,2,2,1,1,1,2,1,1,1,2,3,3,3,1,1,1,2,1,1,1,2,2,2,1,2,2,2,1,1,2,1,1,3,1,1,1,1,1,2,3,2,2,2,3,1,1,2,1,1,2,1,1,1,1,3,1,2,1,1,1,2,1,1,2,3,2,1,2,3,1,1,2,1,1,1,1,2,1,2,1,1,1,2,1,2,1,2,1,1,1,1,3,1,2,1,2,2,1,1,1,-1.305394
2,2,3,1,2,1,3,2,2,2,1,2,3,3,3,1,1,1,2,1,1,2,1,1,1,1,2,1,2,1,1,1,2,2,1,1,3,1,1,2,3,1,2,1,1,2,1,1,1,2,2,1,3,2,1,2,2,1,1,2,1,1,3,2,1,2,1,1,1,2,1,2,2,2,1,2,1,1,2,1,1,1,1,1,1,1,2,1,1,3,1,1,2,1,1,2,2,1,1,1,1,1,1,1,3,2,1,1,2,1,2,1,1,1,1,2,2,1,2,2,1,2,1,2,1,1,1,2,3,2,3,1,1,1,1,1,1,1,1,1,2,2,1,1,2,2,2,2,1,1,2,3,1,1,1,1,1,2,2,2,2,2,1,1,1,2,1,2,3,2,1,1,1,1,1,2,1,1,1,1,1,1,1,3,1,1,1,1,1,2,2,1,2,1,1,1,1,1,1,1,2,2,1,1,1,1,1,3,1,3,1,2,1,1,1,1,1,1,1,2,2,2,3,1,1,1,1,1,1,1,2,2,1,2,1,2,3,2,1,1,1,1,3,2,1,1,2,1,1,2,1,2,1,2,1,2,1,2,1,2,1,1,1,1,1,1,2,1,2,1,2,1,1,2,2,2,1,2,1,1,2,2,1,2,1,2,2,2,1,1,1,2,1,2,2,1,1,2,1,1,1,1,3,1,3,1,1,1,1,1,2,3,2,1,2,1,1,1,2,2,2,2,1,2,1,3,1,1,1,1,2,1,1,1,2,1,2,2,1,1,3,2,1,3,2,1,3,3,2,1,1,2,2,1,1,2,1,3,1,1,3,2,1,1,1,1,1,2,3,1,1,1,3,2,1,1,1,2,1,2,1,1,1,1,1,1,1,2,2,2,3,1,2,1,1,1,1,2,1,2,2,2,2,1,1,1,1,1,2,1,3,2,3,1,1,3,1,1,1,1,2,1,1,1,1,2,3,3,1,1,2,1,1,2,2,2,1,1,2,1,2,1,1,2,1,1,1,1,3,1,2,2,1,2,2,2,2,1,1,2,1,1,2,1,1,2,2,2,1,1,3,2,1,2,1,2,1,1,1,1,1,1,1,1,2,1,1,2,2,3,2,1,2,3,2,3,1,2,1,2,2,2,1,1,1,1,1,1,1,1,1,2,2,1,2,2,1,1,1,1,3,2,1,2,2,1,1,2,2,2,1,2,1,1,2,1,2,2,1,1,1,2,1,1,1,1,1,3,1,1,1,2,2,1,1,2,1,3,3,2,2,1,1,1,1,2,1,1,1,2,2,1,1,1,1,2,2,2,1,2,2,2,1,2,2,1,3,2,1,1,1,2,1,1,1,3,2,1,1,2,2,2,1,1,2,2,1,1,2,1,1,1,1,2,3,2,2,1,1,3,1,2,1,2,2,1,1,1,1,1,2,1,3,1,1,2,3,2,1,1,2,2,1,2,1,1,2,1,1,2,1,2,1,1,2,2,2,1,1,1,2,2,2,2,1,1,2,1,2,2,1,1,2,1,1,2,1,3,2,2,1,1,1,1,1,3,1,2,1,2,1,1,2,3,1,1,2,3,2,2,2,1,2,1,1,1,2,1,3,1,2,1,1,1,1,3,2,2,1,1,1,2,1,1,2,1,2,2,3,1,2,1,1,1,2,2,1,2,1,2,1,2,1,1,1,1,2,1,2,2,2,1,1,2,2,2,2,2,1,2,1,1,2,1,2,1,1,1,3,1,2,1,1,2,2,2,1,2,3,2,1,2,2,1,2,1,2,2,1,1,2,1,1,1,1,2,2,1,1,2,1,1,2,2,1,1,1,2,1,2,1,2,2,2,1,3,2,1,2,1,1,2,1,1,2,1,1,1,1,2,1,2,1,1,2,1,1,2,1,2,1,2,1,1,1,1,1,1,1,1,3,1,2,2,1,1,1,1,1,1,2,3,1,1,3,1,2,1,2,1,2,2,2,1,2,1,1,1,1,2,1,2,2,2,1,1,1,1,1,2,1,1,1,1,1,2,3,2,2,1,1,1,2,1,1,1,1,2,1,1,1,2,1,1,1,1,2,2,1,1,1,1,2,1,2,1,1,1,1,1,1,3,1,1,1,1,1,3,2,1,1,1,1,1,2,2,1,1,1,2,2,2,1,2,3,2,1,1,2,1,2,2,2,2,1,1,2,1,3,2,1,2,1,2,2,1,1,2,1,3,1,1,3,2,1,1,3,1,1,2,1,3,2,3,2,39.685366
2,2,1,2,2,2,1,2,3,2,1,2,3,1,1,1,1,1,2,2,1,1,1,3,2,2,1,2,1,2,2,1,1,2,1,1,2,1,1,1,1,1,1,2,2,2,1,1,2,2,3,2,3,2,1,1,2,1,2,2,1,3,2,2,2,1,1,1,1,1,2,1,1,3,2,2,1,1,1,2,2,1,2,1,2,3,1,2,1,1,2,2,2,1,2,2,2,1,1,2,2,1,1,2,1,3,1,2,1,1,1,1,2,2,2,2,1,2,1,1,1,2,2,1,1,1,2,1,2,2,2,2,2,1,1,1,1,1,1,1,1,2,1,2,1,2,1,1,2,2,1,1,1,1,1,2,2,2,2,1,2,1,1,1,2,2,1,2,2,2,2,1,1,2,1,1,3,1,1,1,2,1,2,2,2,2,1,2,2,2,2,1,1,2,1,1,1,1,2,1,1,2,2,2,1,2,2,1,1,1,1,1,2,1,1,1,1,1,1,1,2,3,1,1,1,1,2,1,2,3,2,2,1,2,1,1,1,1,1,2,1,2,1,1,1,1,2,2,1,1,2,1,1,3,1,1,2,2,1,1,2,1,1,2,1,1,1,1,2,1,1,2,1,1,2,1,1,1,2,1,1,1,1,2,2,2,1,2,1,2,2,2,3,2,2,2,1,1,1,1,2,2,1,2,1,2,2,1,2,3,2,1,1,1,1,3,1,1,1,2,1,2,1,2,1,2,2,1,1,2,2,1,2,1,2,2,3,1,2,1,1,2,1,2,1,1,1,2,2,1,2,2,1,1,1,2,1,1,1,2,1,1,1,1,1,2,1,1,1,2,1,1,1,1,1,1,1,1,2,2,2,1,1,1,1,1,1,2,2,2,1,1,1,1,1,2,2,2,3,1,1,1,3,1,2,2,2,3,1,1,2,3,1,2,1,2,1,1,1,3,1,1,2,3,1,1,1,1,2,1,1,1,1,1,1,1,1,1,2,2,2,1,2,1,2,2,2,1,2,1,3,2,1,1,1,1,1,2,1,1,1,2,2,1,2,1,1,2,2,1,1,1,1,1,2,2,1,2,1,1,1,1,1,1,2,2,1,2,1,1,3,2,1,1,2,1,1,2,2,3,1,1,1,2,2,1,2,1,2,1,1,1,1,1,2,1,1,1,1,2,1,1,2,1,2,2,2,1,1,3,1,2,1,2,3,1,3,2,1,1,1,1,1,1,1,1,2,3,2,3,2,1,2,1,1,1,1,1,2,1,1,1,2,1,2,1,1,2,1,1,1,3,1,1,1,2,3,1,2,1,3,1,1,2,1,1,2,1,1,1,1,1,2,2,2,1,2,2,1,3,1,1,1,1,1,1,1,2,2,1,1,2,1,2,1,2,1,1,1,1,2,1,2,1,2,2,1,1,2,1,2,1,3,2,1,2,1,3,2,1,1,1,1,2,1,2,2,1,1,3,2,1,2,1,2,2,2,1,2,3,1,1,1,2,1,1,1,2,1,1,1,2,1,2,2,2,1,1,2,1,1,2,2,2,2,2,1,2,2,3,3,1,2,2,1,2,2,1,2,1,1,2,2,1,1,2,2,1,1,1,1,1,1,1,1,1,2,1,1,1,1,3,1,1,1,1,1,1,1,2,2,2,1,1,2,2,2,2,1,1,1,1,1,1,1,2,1,1,2,1,1,1,2,2,1,2,2,3,1,2,2,1,2,2,1,1,1,1,1,2,2,1,1,2,1,1,1,1,2,1,1,1,1,1,1,1,1,1,2,2,2,2,1,2,2,2,2,1,3,1,1,1,1,1,1,1,2,1,2,2,2,1,2,2,2,1,1,1,3,1,2,1,2,2,1,1,1,1,1,1,1,1,1,2,1,2,2,2,1,1,1,2,1,2,1,2,2,1,3,2,1,1,2,2,2,2,1,1,2,2,1,1,1,2,2,1,2,1,2,1,2,2,1,1,2,2,1,2,1,1,1,1,1,1,3,1,1,3,2,1,2,2,1,2,2,2,1,2,3,2,1,1,1,1,1,1,3,2,1,3,1,1,2,1,2,1,3,2,2,2,1,1,2,1,2,1,1,1,2,1,1,2,2,1,2,2,2,1,2,2,3,1,1,2,2,2,1,2,1,1,3,1,1,2,1,1,1,1,1,2,1,1,3,2,1,2,1,2,1,1,1,2,2,1,2,1,2,2,1,3,2,1,1,1,1,2,2,2,3,1,1,1,2,2,2,-0.015849
1,1,2,3,2,1,1,2,1,2,2,2,1,1,2,2,2,2,1,3,1,1,2,1,1,1,1,2,2,2,2,1,2,2,1,1,1,1,1,1,1,3,1,1,2,1,1,1,2,2,2,2,3,1,1,2,2,1,1,1,1,1,2,3,1,2,1,1,1,1,2,1,3,2,1,2,1,1,1,1,2,1,2,1,2,2,1,1,1,2,1,1,2,1,1,1,2,2,3,2,1,2,1,2,3,2,3,3,3,1,1,2,2,2,2,1,1,2,2,2,1,1,1,1,2,2,1,1,2,2,1,1,1,1,1,1,2,1,1,2,1,3,1,2,2,1,3,1,2,2,2,2,2,1,1,2,1,1,2,2,2,1,2,2,3,1,1,1,2,2,1,1,1,2,2,2,2,1,1,2,2,1,1,1,1,1,1,1,1,1,2,1,1,3,2,1,1,1,2,2,1,1,1,1,1,1,2,2,2,1,1,1,2,1,2,1,1,1,1,1,1,2,2,1,1,1,2,2,2,1,2,3,2,2,1,1,2,2,2,2,2,1,2,2,2,2,1,1,1,1,1,1,2,2,1,1,1,3,1,1,2,1,1,2,1,3,3,2,1,1,1,2,2,2,2,2,2,2,1,2,1,3,2,3,2,1,1,2,1,1,2,1,2,1,1,1,1,2,1,2,1,1,1,1,1,2,2,3,1,3,3,1,2,1,1,2,2,1,1,1,1,2,1,3,2,1,1,1,1,1,1,1,2,1,3,3,2,1,1,3,2,1,1,3,2,1,1,2,1,1,1,2,2,2,2,1,2,1,1,1,2,2,1,1,1,2,1,3,1,1,1,1,1,2,1,2,1,1,2,1,2,2,1,2,2,1,1,1,1,1,1,3,1,1,3,2,3,1,1,2,1,2,1,1,1,2,1,2,3,3,3,2,1,1,1,3,1,2,1,3,1,1,1,2,1,2,3,1,1,2,2,1,1,2,1,3,2,1,1,2,1,1,1,1,1,1,1,2,2,1,1,3,1,1,3,2,1,1,2,2,1,1,2,1,2,1,3,1,1,2,2,2,1,3,1,2,2,1,1,1,1,2,1,1,1,1,1,3,1,2,2,2,2,2,1,1,1,2,2,1,2,2,1,2,1,1,1,1,3,3,1,2,1,2,2,1,2,1,2,1,1,1,1,2,1,1,1,2,3,1,1,1,1,1,1,2,1,1,1,2,2,2,2,3,1,1,1,3,2,2,2,2,2,1,1,2,1,1,2,1,1,2,3,1,1,2,2,2,1,1,2,1,1,2,2,2,2,2,1,1,1,1,1,3,2,1,3,2,1,1,1,1,1,2,1,3,1,2,2,1,2,1,1,1,2,2,2,1,3,1,2,2,3,1,1,1,1,1,1,2,1,1,1,1,1,3,1,2,2,1,1,1,1,1,1,2,2,3,1,2,1,1,1,1,1,2,2,1,2,3,1,1,1,1,2,2,2,2,1,2,3,1,1,1,2,2,2,1,1,2,3,3,3,1,1,2,2,1,1,1,1,1,3,1,2,2,1,2,3,1,1,2,2,1,2,1,1,2,1,1,2,1,2,1,1,3,1,3,1,1,1,1,1,1,1,1,3,1,2,1,2,2,1,1,2,1,2,2,2,2,2,1,1,1,2,1,1,1,2,2,1,1,1,1,2,1,1,1,2,2,1,2,1,1,1,1,2,2,2,1,1,1,1,1,2,1,2,2,2,2,1,3,1,1,2,2,2,1,3,2,1,1,1,1,3,2,1,2,1,2,1,2,1,1,2,1,1,1,2,1,1,1,2,1,1,1,1,1,1,1,1,1,2,1,2,1,1,1,1,1,2,1,2,2,1,1,1,3,2,1,2,1,1,1,2,2,2,2,1,1,1,1,2,1,1,1,2,1,2,1,1,1,2,2,1,1,2,1,1,1,1,2,1,2,1,2,2,1,1,3,1,1,3,2,1,2,1,2,1,1,1,2,2,1,1,2,1,1,2,2,2,1,1,2,1,1,2,2,2,1,1,1,2,2,1,1,2,1,1,2,1,3,2,1,1,1,1,2,2,2,1,2,2,1,1,1,2,1,1,1,2,1,1,1,3,2,1,2,2,2,1,1,1,1,2,1,2,1,3,2,2,2,3,1,1,2,1,1,2,1,3,1,1,2,2,1,2,2,2,2,1,1,2,1,2,2,2,2,2,2,1,2,1,1,2,2,1,2,1,1,1,1,2,2,2,150.32977
1,3,1,1,2,1,2,1,2,2,2,2,1,1,2,1,2,1,1,2,1,2,2,1,1,1,1,1,1,1,2,1,1,1,1,3,1,1,1,1,1,1,2,2,1,2,2,1,1,1,1,2,2,1,1,2,1,1,2,1,1,2,1,1,1,1,2,2,2,2,1,1,2,1,1,2,1,1,2,1,1,1,1,1,1,2,2,2,3,1,3,1,2,1,1,2,1,1,2,1,2,1,2,1,2,1,1,2,1,1,2,3,2,2,1,2,1,2,1,1,1,1,1,1,1,1,1,2,2,1,1,2,2,1,1,1,2,2,1,1,1,1,1,1,1,3,2,2,2,1,1,1,2,1,2,1,2,1,2,1,3,1,1,1,2,2,1,3,2,1,1,1,2,1,1,2,3,2,2,1,2,1,2,1,1,3,2,1,2,3,1,1,2,2,1,1,3,1,2,2,1,1,1,1,1,1,1,1,1,3,1,2,1,2,1,1,1,2,1,1,2,2,3,1,1,1,1,1,2,2,2,1,2,2,1,1,2,1,2,1,1,1,3,3,1,2,1,1,3,1,2,1,2,2,1,2,1,3,1,1,1,1,2,2,2,2,2,2,2,1,2,1,1,1,1,1,1,1,1,2,2,3,1,2,2,3,1,2,1,1,1,2,1,1,1,1,1,1,2,3,3,1,2,1,2,1,1,2,1,1,2,1,3,2,2,1,1,1,1,1,1,1,1,1,1,2,1,2,1,1,2,1,1,1,1,2,3,1,1,1,2,1,2,1,2,1,1,3,3,2,1,1,1,2,1,1,1,1,1,1,1,2,1,2,1,1,2,2,1,2,1,2,1,2,1,1,1,1,1,1,3,2,3,1,1,2,2,2,3,2,1,1,2,2,1,1,1,2,1,3,2,1,1,1,1,1,1,1,3,2,1,1,2,1,2,3,1,2,1,2,2,1,1,3,1,1,1,2,2,3,1,1,1,1,1,1,1,2,1,1,2,2,1,1,1,1,2,2,2,1,1,2,2,2,2,1,1,1,2,1,1,2,1,1,1,1,3,1,1,2,3,2,2,1,2,1,1,2,1,1,2,2,1,2,1,1,1,2,1,1,1,2,1,2,2,1,1,1,1,1,1,2,2,1,2,1,1,1,2,1,1,2,1,1,1,1,1,1,1,1,2,1,1,2,2,1,1,1,2,1,1,1,1,2,2,1,2,1,1,2,2,2,2,1,2,2,2,2,2,1,1,1,2,1,1,1,1,1,2,2,2,1,1,1,1,2,1,1,1,1,2,1,1,1,2,1,3,1,3,1,2,1,1,3,2,1,2,2,1,1,1,1,1,2,1,2,2,2,3,1,1,2,3,1,2,2,3,1,2,1,1,3,1,2,2,1,1,2,1,1,3,2,1,1,1,2,1,2,1,3,1,1,2,2,1,2,2,3,2,3,1,1,1,2,1,1,2,1,2,2,1,1,1,1,1,2,2,1,1,2,1,2,1,1,1,2,1,1,2,2,1,2,2,2,2,3,1,2,2,1,1,2,1,2,2,1,1,1,2,2,1,2,2,1,1,3,3,3,2,1,1,1,2,1,2,2,2,2,1,1,1,1,1,1,2,2,2,2,2,1,1,2,1,1,1,1,1,1,2,1,3,1,1,2,1,1,1,1,1,1,1,2,1,3,1,1,1,2,1,2,1,1,1,1,1,1,1,1,2,1,1,1,1,1,1,2,2,2,2,1,1,1,2,3,1,1,2,1,1,2,1,2,1,1,1,1,1,1,3,2,2,1,1,2,2,1,1,2,3,1,1,1,2,1,1,1,1,2,1,2,2,2,1,2,2,2,1,1,1,2,2,2,1,2,2,1,2,1,1,2,1,1,1,1,1,1,1,3,1,1,1,1,2,1,1,1,1,1,2,1,1,2,3,2,2,1,1,2,1,2,3,1,1,1,1,2,1,1,3,1,3,1,2,1,2,3,1,1,1,1,1,1,1,1,2,2,2,1,2,2,1,2,1,1,2,1,2,2,1,2,2,3,2,1,1,1,2,2,1,2,2,1,1,1,2,2,2,1,1,1,1,1,1,1,1,1,2,1,1,1,1,1,1,2,2,2,3,2,1,1,1,1,1,1,2,1,1,2,1,1,1,1,1,1,1,2,1,2,1,1,2,2,1,3,2,1,1,1,2,1,2,2,2,1,1,2,3,2,1,1,1,1,1,2,2,1,2,2,1,2,2,1,1,1,3,149.686895
2,1,2,2,2,3,3,3,1,1,1,1,2,1,2,2,1,2,3,2,1,2,2,2,1,1,1,2,2,3,2,1,1,1,2,1,2,1,1,2,2,3,1,2,2,1,1,1,3,1,1,1,2,2,1,3,3,1,2,1,1,1,2,3,1,2,2,1,1,1,1,2,1,1,1,2,1,2,1,1,3,1,1,1,2,1,1,1,1,2,2,2,1,1,1,1,1,1,1,1,1,1,3,2,1,2,2,1,2,2,3,1,1,1,2,2,1,1,1,2,1,1,2,1,1,1,1,1,1,2,2,2,1,1,1,1,1,2,1,1,1,1,1,2,1,3,1,1,3,2,2,2,3,1,2,2,1,2,2,2,1,2,1,1,1,2,2,2,2,2,2,2,1,1,1,2,2,1,1,1,2,1,1,2,1,2,2,1,1,1,1,1,2,1,2,2,1,1,1,1,2,1,1,1,1,1,1,2,1,1,1,2,2,1,2,1,2,3,1,1,2,2,1,1,1,1,3,1,2,1,3,1,3,1,1,2,2,2,1,3,1,2,1,2,1,2,1,1,1,1,2,1,1,1,1,2,2,2,1,1,1,2,2,3,1,2,1,1,1,2,1,1,1,2,2,2,1,1,1,3,2,2,1,1,1,2,1,1,1,1,2,1,1,1,1,3,2,1,2,2,2,1,2,2,2,1,1,3,1,1,2,1,1,1,1,1,1,2,1,1,1,2,1,1,2,2,1,1,1,2,1,1,1,1,3,1,2,1,1,1,1,1,1,1,1,1,3,3,2,1,2,1,2,1,2,2,1,2,1,1,3,1,1,1,1,1,1,1,1,2,1,1,2,2,1,3,2,2,1,1,3,1,2,1,2,2,2,1,1,1,1,2,2,2,1,1,1,2,2,1,2,1,3,1,2,2,1,1,1,2,1,2,1,1,1,3,2,2,1,2,1,1,1,2,2,2,2,1,2,3,2,1,1,1,1,1,1,1,3,3,1,1,1,2,1,2,1,1,2,1,3,2,3,1,3,2,1,1,1,1,1,1,1,2,1,1,2,1,1,2,2,3,1,3,2,3,1,2,2,1,1,2,3,1,1,1,2,1,1,1,1,1,1,1,1,1,1,2,3,2,2,2,2,1,1,1,2,2,2,1,1,1,1,1,2,1,2,2,1,3,1,1,1,1,1,2,2,2,2,2,2,1,1,1,1,2,1,1,1,1,1,1,2,2,2,1,2,1,2,1,1,2,2,2,1,1,1,1,2,2,2,2,2,1,1,1,2,1,1,1,2,1,1,2,1,1,2,2,1,1,1,1,1,3,2,2,2,2,1,1,1,1,1,2,1,2,1,3,1,2,2,1,1,2,2,1,1,3,1,1,2,3,1,3,2,1,2,2,1,1,2,1,1,1,2,3,1,3,1,1,1,1,2,2,1,1,1,1,1,1,1,2,1,1,1,2,3,1,2,2,2,1,2,1,1,2,1,1,2,1,2,2,1,1,1,3,2,2,2,2,1,1,1,1,1,1,1,1,2,1,1,1,1,1,2,1,1,2,2,1,1,2,1,2,1,1,1,2,1,1,1,1,2,1,1,2,2,2,2,2,1,2,1,1,1,1,2,1,1,3,1,1,1,1,1,1,1,2,1,1,2,2,1,1,1,3,1,1,1,2,2,1,2,2,1,2,1,1,1,1,1,2,2,1,2,1,2,1,1,1,1,1,3,1,3,2,1,1,3,1,2,2,1,2,1,1,2,2,3,1,1,2,1,1,1,1,2,2,2,3,1,2,2,2,2,1,1,1,2,1,1,1,1,1,3,3,1,1,1,2,2,1,2,1,1,1,1,2,1,1,1,1,2,1,1,2,1,2,2,1,2,2,1,1,1,3,2,2,1,1,2,3,2,1,1,1,1,1,1,1,2,2,1,2,2,2,1,1,1,1,2,2,3,1,2,2,1,1,1,1,2,2,1,2,1,1,1,2,1,1,1,2,1,2,1,1,1,1,2,1,3,2,2,2,1,2,2,2,2,2,2,2,2,1,2,2,1,2,1,1,2,1,1,1,1,1,2,1,1,2,2,2,1,1,1,1,1,2,3,2,3,2,1,2,1,2,2,2,2,1,1,2,1,1,1,1,2,1,3,1,2,2,1,1,1,2,1,1,1,2,2,1,2,2,2,1,1,2,2,2,3,2,1,1,1,2,2,2,1,1,1,1,2,1,2,1,2,1,2,2,1,2,2,2,1,0.481979
2,1,1,2,2,1,3,1,1,1,1,2,1,1,3,1,2,1,1,2,2,1,2,3,2,1,1,1,2,1,1,1,1,2,1,1,1,1,1,1,3,2,1,1,2,2,2,2,1,1,2,2,2,1,1,2,1,1,1,1,2,1,1,2,1,2,2,1,1,2,1,1,3,1,1,1,1,1,2,2,1,2,1,1,2,1,2,1,1,1,1,1,1,2,2,2,1,1,2,1,2,1,1,1,1,1,1,2,2,3,1,3,2,1,2,1,1,2,1,1,1,2,1,1,1,1,2,1,3,2,1,3,1,1,2,1,1,1,1,1,1,1,1,1,2,3,1,1,2,1,1,1,2,2,1,1,2,1,1,2,1,3,1,1,3,2,1,2,1,3,1,2,2,1,2,2,2,1,2,1,2,1,1,1,1,1,2,1,1,1,1,3,2,1,1,1,1,2,1,1,1,2,2,1,1,2,1,2,1,2,1,2,2,1,1,1,1,2,1,1,1,1,2,1,1,1,1,2,1,2,2,2,2,1,1,1,1,1,1,3,1,1,1,1,3,3,1,2,2,2,3,1,1,2,1,1,1,2,2,1,1,1,1,1,2,1,2,2,1,1,2,1,2,2,2,2,1,2,3,1,1,1,1,1,2,1,1,2,1,2,1,1,1,1,1,1,1,1,1,1,3,1,1,2,3,1,1,2,2,2,2,2,1,2,2,2,1,2,2,2,1,2,2,1,1,2,2,1,3,1,3,1,1,2,1,1,3,1,1,2,1,1,1,1,1,1,3,2,2,1,1,1,2,1,1,1,1,1,1,1,2,2,1,1,1,1,1,2,1,2,1,1,2,3,2,2,1,2,1,1,1,1,1,1,1,3,2,1,2,2,2,2,2,1,1,1,2,3,2,3,1,1,1,1,1,1,2,1,2,2,1,1,1,1,1,2,2,2,1,1,2,1,1,2,1,2,2,1,2,1,2,1,1,2,1,1,1,2,1,2,3,2,2,1,2,2,1,2,1,2,2,1,2,1,2,1,3,1,1,1,1,1,1,2,1,1,1,2,3,2,1,2,2,1,2,1,2,2,2,1,2,2,2,2,1,2,2,2,1,2,2,1,3,2,2,2,1,2,2,1,1,1,1,1,1,1,1,2,2,1,2,1,1,1,2,1,1,1,1,1,1,1,1,2,1,1,2,1,2,1,1,2,1,1,1,1,2,1,1,2,1,1,3,3,2,1,1,2,1,1,2,2,2,2,1,1,1,1,1,1,1,1,1,2,2,2,1,1,1,2,2,1,1,1,1,1,1,1,1,1,2,1,2,3,3,1,2,1,2,2,1,1,2,3,2,3,1,2,1,2,2,1,3,1,2,1,2,1,1,1,1,2,2,2,2,2,1,2,1,2,1,1,1,2,1,3,2,1,1,2,1,1,1,1,2,1,3,1,1,2,2,1,1,2,2,1,2,1,2,1,2,1,2,1,2,2,1,1,2,1,1,1,1,1,3,1,2,1,1,2,1,2,2,1,2,1,1,2,2,2,1,2,1,1,2,2,1,2,2,2,1,3,1,1,1,3,1,1,3,1,1,1,2,2,1,2,2,1,2,1,1,2,1,1,1,1,2,2,1,2,1,2,1,2,1,1,2,1,1,3,2,3,2,2,2,1,1,2,1,2,1,3,2,1,1,1,2,2,1,2,1,1,2,1,2,3,1,2,1,2,2,1,3,1,3,2,2,1,3,1,3,1,1,1,1,1,1,1,2,1,2,1,1,1,1,1,1,2,1,2,2,2,1,1,1,1,1,1,2,2,1,1,1,1,2,1,1,2,1,2,1,3,2,2,3,1,1,2,2,2,2,2,1,1,1,1,1,2,2,1,2,2,1,3,2,1,2,2,3,1,1,2,1,2,2,3,2,2,1,2,1,1,2,1,1,2,1,1,1,1,1,1,1,1,1,1,2,1,2,2,2,1,2,2,1,2,1,1,2,3,1,2,2,1,1,1,1,1,2,2,1,1,2,2,2,1,1,1,2,2,1,1,2,2,2,1,1,1,1,1,1,1,3,1,1,1,3,2,1,1,1,2,2,1,2,2,1,1,1,2,2,2,1,1,1,1,3,1,2,1,2,1,1,2,1,1,2,1,1,1,1,2,1,1,1,2,1,1,1,2,1,1,2,1,1,1,1,1,1,2,2,3,2,2,3,1,1,2,1,3,1,1,1,1,2,1,1,1,3,1,1,1,1,2,2,2.07717
1,3,1,2,3,2,2,1,1,2,1,1,2,1,1,1,1,1,2,2,1,1,1,1,1,1,2,1,1,1,2,1,1,1,1,1,2,1,2,1,2,1,2,2,1,2,2,1,1,1,1,1,2,2,2,2,2,1,3,2,2,1,2,1,1,1,2,1,2,1,1,2,1,3,1,1,1,1,1,1,1,1,1,2,2,2,1,1,2,1,1,2,3,1,3,1,3,3,1,1,2,2,1,1,3,1,1,2,1,1,1,2,1,1,1,2,1,2,2,3,2,1,2,2,1,1,2,1,1,2,2,1,2,1,2,1,1,2,1,2,2,2,1,1,1,2,1,1,2,1,1,2,1,1,2,1,2,1,2,2,1,2,2,2,1,2,1,1,2,2,3,1,2,1,1,2,3,2,1,1,2,2,1,1,2,2,2,1,2,2,2,2,1,1,1,2,1,2,1,1,1,1,1,1,1,2,1,1,1,1,1,1,1,1,2,1,2,1,1,1,1,2,2,1,1,1,1,1,2,2,1,2,1,3,1,1,2,2,1,1,1,1,2,2,2,1,1,2,1,1,1,1,1,1,1,1,2,2,2,1,3,2,3,1,1,2,1,2,2,1,3,1,1,1,2,1,1,1,2,2,1,2,3,3,1,1,2,1,1,2,1,1,1,1,1,2,2,2,1,1,2,2,2,1,2,2,1,3,1,1,2,2,1,1,2,1,1,1,3,2,2,2,1,3,1,2,1,2,1,1,1,1,3,1,1,3,2,1,2,2,1,2,1,2,2,1,2,2,1,1,2,1,2,1,2,1,1,1,1,1,1,2,1,2,1,2,1,1,2,1,3,2,1,1,2,1,1,1,1,1,2,1,2,1,1,1,1,1,1,2,1,2,2,1,1,1,2,1,2,2,1,1,3,1,1,2,1,3,2,2,1,1,1,3,2,1,1,1,1,2,2,2,3,2,2,3,2,2,2,1,1,1,3,2,1,2,2,1,2,1,1,1,1,1,1,1,1,2,2,2,2,1,2,1,1,1,3,1,2,2,2,1,1,1,1,1,1,1,1,2,1,2,2,2,2,1,2,1,1,1,2,2,2,2,1,2,1,2,1,1,1,1,2,2,2,2,1,1,2,2,1,2,2,2,1,1,1,1,1,1,2,2,1,2,1,1,2,2,1,2,2,1,1,2,2,1,2,2,2,2,2,2,1,1,1,1,2,1,2,1,1,2,1,1,1,2,1,2,1,2,2,1,2,2,2,2,1,1,2,2,1,1,1,2,2,2,1,1,1,1,2,1,2,1,1,2,1,1,1,1,2,1,1,2,1,1,2,2,1,2,1,1,1,2,1,1,1,1,1,2,2,1,1,2,2,1,1,1,1,2,1,2,2,3,2,1,1,2,1,1,2,2,1,1,2,1,1,3,1,1,2,1,2,2,1,1,1,3,1,2,2,1,1,1,2,1,2,3,2,1,1,2,2,2,3,3,2,2,1,1,1,2,1,1,1,1,1,1,1,1,2,1,1,1,3,2,2,2,2,1,1,1,1,2,3,2,2,1,2,3,2,2,2,1,1,1,3,1,2,1,1,1,1,1,1,2,1,2,2,1,2,2,1,3,1,1,1,2,1,2,1,1,2,1,1,1,2,2,3,3,1,2,2,1,3,2,1,2,1,1,2,1,1,2,3,1,1,1,2,2,1,2,2,1,1,1,1,2,2,2,2,2,2,1,1,1,1,2,2,2,2,1,1,2,2,1,1,1,1,2,1,1,1,3,2,1,2,2,1,2,1,1,1,1,3,2,1,1,2,2,1,2,2,1,2,2,1,2,1,2,2,2,1,2,2,3,1,1,2,2,1,2,2,1,1,1,1,2,2,1,2,1,1,2,2,1,1,2,1,1,1,1,1,1,1,1,2,1,1,1,2,2,2,1,1,2,2,1,1,2,1,2,1,1,1,3,1,1,1,1,2,2,1,1,1,2,1,2,1,3,1,1,2,1,1,1,2,1,1,1,3,2,1,1,1,2,3,3,1,2,1,1,1,1,2,1,2,2,1,1,1,1,2,1,1,1,2,2,1,2,1,1,1,2,1,1,1,1,2,2,1,2,1,1,2,1,1,3,2,1,1,1,2,2,3,1,2,1,1,1,2,1,1,2,1,1,1,1,1,1,2,2,2,1,1,1,1,1,1,2,1,2,1,1,1,1,2,2,1,1,1,1,2,3,2,1,2,2,1,1,2,2,2,1,1,148.941319
2,2,3,2,1,2,1,1,2,1,2,2,1,1,2,2,1,1,2,2,2,2,1,1,1,2,1,1,3,1,2,1,1,2,2,2,1,1,1,1,2,1,1,2,2,2,3,1,1,1,1,2,1,1,1,2,3,1,1,2,1,2,1,1,1,1,1,1,1,1,1,1,1,2,1,2,2,1,1,2,2,1,2,1,3,3,1,1,1,1,2,1,1,1,1,2,2,1,2,2,3,1,1,1,1,2,1,1,1,2,1,1,2,1,2,1,1,2,1,2,1,1,2,1,1,2,1,2,1,2,2,1,1,1,1,1,2,1,1,1,3,1,1,1,1,1,3,2,2,2,1,1,1,1,1,2,2,2,1,2,2,2,2,2,2,1,1,2,1,1,1,2,1,1,2,2,2,1,2,2,2,1,1,2,1,1,2,1,1,1,1,1,1,2,1,2,1,1,1,1,2,1,1,2,1,2,1,2,1,1,1,1,1,1,1,1,1,1,1,1,1,2,2,2,1,1,3,1,1,2,3,2,1,1,2,2,2,1,1,1,1,2,1,1,2,3,1,1,1,1,1,1,1,2,2,1,1,1,1,2,2,2,1,2,2,2,2,1,1,1,3,1,2,1,2,1,2,1,1,2,2,2,1,1,1,1,2,2,1,2,2,2,2,2,1,1,1,3,1,2,1,1,2,1,1,1,3,1,1,2,1,1,1,1,1,2,1,1,1,2,1,1,1,2,1,3,2,1,2,2,3,1,1,2,2,1,2,1,2,1,1,1,1,2,2,1,1,1,1,1,2,2,1,1,2,1,2,3,2,2,1,1,1,1,1,1,1,2,2,2,2,1,2,1,3,1,1,2,1,1,1,1,1,1,1,1,1,2,2,3,1,1,1,2,2,1,1,1,2,1,1,1,2,1,1,1,2,1,1,2,1,2,2,1,2,1,2,2,3,2,2,2,1,2,2,2,1,3,1,2,2,1,1,3,1,1,1,1,2,1,2,1,2,1,2,1,1,1,1,2,2,2,2,2,2,2,2,1,1,1,2,1,2,1,1,1,2,1,1,3,2,2,1,1,1,2,2,2,1,1,1,3,1,1,1,2,2,2,1,3,3,1,1,1,2,3,1,2,2,2,2,1,2,2,1,1,2,1,2,1,1,1,1,1,1,2,3,2,1,1,1,1,1,3,2,3,2,2,2,3,3,2,1,1,2,1,1,1,1,2,2,1,2,2,1,1,3,2,2,1,2,2,2,1,1,1,2,1,2,1,1,2,2,3,2,1,1,1,1,1,2,1,2,3,1,2,3,2,1,1,2,2,2,1,1,1,2,3,1,2,2,2,2,1,1,2,1,2,1,1,2,1,1,1,1,2,2,1,2,2,2,2,2,2,1,1,2,2,1,1,2,2,2,1,2,3,1,1,1,3,2,2,3,3,1,2,3,1,1,3,2,2,1,3,2,1,2,1,2,2,2,1,2,2,2,2,1,2,1,2,3,2,1,1,1,2,1,3,1,2,1,1,2,2,2,2,1,2,1,2,1,2,2,1,1,1,1,1,1,2,2,3,1,1,2,2,1,2,1,2,1,2,2,2,1,2,2,2,2,2,1,2,1,1,1,2,2,1,2,2,1,3,1,1,1,2,1,2,1,3,1,3,1,3,1,2,2,2,1,2,1,1,1,2,2,2,2,2,1,2,1,2,2,2,1,2,1,2,2,1,1,1,2,1,1,3,1,1,2,1,2,2,2,1,1,2,1,1,1,1,3,2,2,1,2,1,2,3,3,1,2,3,1,1,2,1,1,2,1,1,1,1,1,2,2,2,2,1,2,2,2,1,1,2,1,2,1,1,1,1,2,1,1,2,1,1,1,3,2,1,1,2,2,2,2,1,2,3,2,2,2,2,2,1,1,2,1,1,1,1,1,1,1,2,1,2,2,2,1,1,3,1,2,2,3,2,3,1,1,1,2,2,1,2,1,1,1,1,2,2,1,1,2,1,1,2,1,2,1,1,1,1,2,1,1,1,1,1,3,1,1,2,2,2,3,1,1,1,1,1,2,3,1,1,1,2,2,1,1,2,1,1,1,1,1,1,1,1,3,1,1,1,1,1,1,2,1,1,2,1,1,2,1,1,1,1,1,1,1,1,1,1,1,3,1,2,1,1,3,1,1,2,2,2,1,2,1,2,2,2,1,2,1,1,1,2,2,1,1,2,1,1,1,3,1,1,2,2,1,1,1,1,1,1,1,39.310179
1,3,1,3,1,3,2,2,1,1,2,2,1,2,2,1,1,2,2,2,2,2,2,1,2,1,3,2,1,3,1,1,2,2,1,1,3,1,2,2,1,1,1,1,2,2,1,1,1,2,2,2,2,3,1,1,2,2,3,1,2,1,1,2,1,2,1,2,1,2,2,2,3,1,1,1,1,1,3,1,2,1,2,1,2,2,2,2,3,2,2,2,1,1,2,2,2,1,1,1,3,1,1,1,2,1,3,2,1,1,1,2,1,2,1,1,2,2,3,1,1,2,1,1,2,1,1,1,2,2,2,3,2,1,1,1,2,1,2,1,1,2,2,1,2,2,1,2,1,2,1,2,3,1,2,1,3,2,2,2,2,2,1,1,1,1,1,1,1,3,1,1,2,1,2,1,1,2,2,1,2,1,3,3,2,2,1,1,1,2,1,2,2,1,1,1,2,1,1,2,1,1,2,2,1,2,1,2,1,1,1,2,1,1,1,1,2,1,1,1,1,2,2,3,2,1,2,1,1,1,1,2,1,2,2,2,2,1,1,2,1,1,2,2,2,1,2,2,1,1,2,1,2,3,1,1,1,3,1,1,1,1,3,3,1,2,1,2,2,2,2,2,1,2,1,1,1,1,2,1,2,3,1,2,2,1,1,1,1,2,1,2,1,1,1,1,1,1,2,2,1,1,2,2,2,1,1,2,2,2,3,1,1,2,2,2,2,2,1,2,2,1,2,1,1,1,1,1,1,1,1,1,1,2,3,1,2,1,2,1,1,1,1,1,2,1,2,1,2,2,1,1,1,1,2,2,1,2,1,1,2,2,2,2,1,1,3,2,1,1,1,1,3,2,2,1,2,2,1,1,1,1,1,1,1,2,2,2,2,2,1,1,2,1,1,2,2,1,2,1,1,3,1,1,1,2,2,1,2,3,1,1,1,1,1,3,1,1,1,3,1,1,1,2,1,2,2,2,2,1,2,1,1,1,1,2,1,1,3,3,2,2,1,2,1,1,1,2,2,1,1,2,1,1,1,1,3,1,2,1,2,1,2,1,3,1,1,1,1,1,1,1,1,2,2,1,2,1,2,2,2,2,1,1,1,1,1,1,1,3,1,1,2,3,1,2,2,1,2,1,1,1,2,1,1,2,1,1,1,1,1,2,2,1,2,2,2,1,1,2,1,1,1,2,2,2,2,1,2,1,1,2,2,1,1,2,1,1,1,1,1,2,2,2,2,1,2,1,1,2,3,1,1,1,1,1,1,1,1,1,1,1,1,1,1,2,1,2,1,1,3,2,1,1,2,1,2,1,1,1,1,1,2,3,1,1,3,3,1,1,1,1,1,2,2,3,2,2,1,2,1,1,1,3,2,2,1,2,1,1,1,3,1,1,1,2,1,1,1,1,2,3,1,2,3,1,1,3,2,1,1,1,2,3,2,2,2,2,1,1,2,1,1,1,3,1,2,2,3,2,3,1,1,2,2,1,1,3,1,2,1,2,2,1,1,1,2,2,2,3,1,1,3,2,2,1,2,2,3,2,1,1,2,1,2,1,1,1,1,2,1,2,1,1,1,2,2,3,2,1,1,3,1,1,1,1,1,1,1,2,1,1,2,2,1,1,2,1,1,1,1,1,1,1,1,1,1,1,2,2,1,1,1,1,2,1,1,3,1,1,1,1,1,1,1,1,2,3,2,1,1,2,1,2,1,1,1,1,2,1,1,1,1,2,3,2,1,2,2,2,3,1,2,2,2,2,2,1,1,1,3,1,2,1,1,1,2,1,1,3,1,2,1,1,2,2,1,1,3,2,1,1,1,2,2,2,2,2,2,3,1,1,2,2,1,3,1,1,3,2,2,1,2,1,1,2,1,1,1,1,1,2,1,1,1,1,1,2,1,1,3,3,1,2,1,1,2,2,1,1,1,1,2,2,2,2,2,3,1,1,2,2,2,3,2,1,2,1,1,2,1,2,2,1,2,1,1,3,1,1,2,1,1,1,1,2,1,2,1,2,1,1,1,2,2,2,2,2,1,3,2,2,1,1,3,1,1,2,2,1,2,1,2,2,1,1,2,1,1,1,2,3,2,1,1,1,1,1,3,1,2,1,1,1,1,2,1,1,2,1,2,2,2,1,1,1,1,1,1,1,2,1,2,1,2,1,2,1,2,2,2,1,1,3,1,2,2,2,1,1,2,2,1,1,3,2,2,1,1,2,1,1,1,1,1,1,1,2,1,1,1,1,1,1,2,151.331302
2,1,2,2,2,3,1,1,2,2,1,1,1,1,1,2,1,1,1,1,2,3,1,2,1,1,1,1,3,1,1,2,1,2,1,2,1,1,2,1,1,2,1,1,1,2,1,2,1,3,2,2,1,2,1,2,1,2,1,1,1,2,1,1,1,1,3,1,1,2,1,1,2,1,1,2,1,1,2,1,1,1,1,1,1,1,1,1,3,1,2,2,1,1,2,3,1,3,1,1,1,1,1,1,2,1,2,1,1,2,1,1,2,1,1,1,1,2,2,2,2,2,2,2,2,2,3,1,2,1,3,3,2,3,1,1,2,3,1,2,1,2,1,1,3,2,1,1,2,1,2,1,2,1,1,2,1,2,2,1,2,3,2,1,2,1,1,2,2,1,1,2,2,1,1,1,1,1,2,1,3,1,2,2,1,2,3,1,1,2,1,1,1,1,2,1,1,1,2,1,2,2,2,1,2,2,1,2,2,1,1,2,1,1,1,1,1,2,1,1,1,3,2,1,1,2,2,2,1,2,1,1,2,2,2,1,2,3,1,1,2,2,3,3,1,2,1,1,1,1,2,2,1,1,1,1,1,1,2,1,1,1,1,2,2,2,2,1,1,1,2,1,1,1,2,2,1,2,1,1,2,1,1,1,2,3,2,3,2,2,2,2,1,1,3,2,1,1,2,1,1,1,1,1,3,2,2,1,1,1,3,2,2,1,2,1,1,3,2,1,1,2,1,1,1,1,2,1,2,1,3,1,1,1,1,2,2,1,3,1,1,1,1,1,3,1,2,1,2,1,2,1,2,1,1,1,1,2,2,2,1,2,1,1,1,1,1,1,1,1,2,1,3,2,2,2,1,1,1,2,2,2,1,1,1,1,1,1,2,3,1,1,2,1,1,1,1,3,2,1,3,2,2,1,1,1,2,3,2,2,2,1,1,2,1,2,3,2,1,1,1,1,1,1,1,2,2,3,2,2,1,2,1,2,1,1,1,1,2,2,1,1,2,1,1,1,2,1,1,1,1,2,1,1,1,2,2,1,2,1,1,2,1,1,2,2,2,3,1,1,2,2,1,1,1,1,3,2,1,1,1,1,1,1,1,1,1,3,1,3,3,1,1,1,1,2,1,1,2,2,1,1,1,1,1,2,1,1,1,3,1,2,2,3,1,1,3,2,1,3,1,1,1,1,2,1,2,1,2,2,2,2,2,3,1,1,1,2,2,2,2,1,2,3,1,1,3,2,1,1,2,1,1,3,1,1,3,1,2,2,2,1,1,1,1,2,2,2,1,2,1,1,1,1,1,2,2,1,1,1,3,2,1,3,2,1,1,1,2,1,1,1,1,2,1,2,1,3,1,1,1,1,2,2,2,2,2,1,2,1,2,1,1,1,2,1,1,1,1,2,3,3,2,1,2,2,1,3,1,1,1,1,2,1,1,1,3,2,1,2,1,2,2,2,2,1,1,1,1,3,1,2,1,1,1,1,1,1,2,1,2,1,1,1,3,1,1,1,1,2,3,2,2,1,3,1,1,2,1,2,2,1,2,1,2,2,2,1,1,2,1,2,1,3,2,3,2,1,1,1,1,2,1,2,2,2,2,1,2,1,1,2,1,1,1,1,2,1,2,1,2,2,1,1,3,3,1,1,2,2,1,1,1,2,2,2,1,1,1,2,1,1,2,2,2,2,1,1,3,1,1,1,3,3,1,2,1,2,2,2,1,1,1,1,1,1,2,2,2,1,2,2,1,1,1,2,1,1,1,1,1,3,2,1,2,1,1,2,1,2,1,3,1,1,2,1,2,1,2,2,1,1,1,2,1,1,1,1,1,2,1,1,1,2,3,2,1,1,2,1,1,1,1,1,2,1,1,2,1,1,1,1,1,2,2,2,1,1,1,2,1,2,1,1,1,2,2,1,1,1,2,2,2,1,1,1,2,1,2,2,1,3,1,1,1,1,2,1,1,3,2,2,1,2,2,1,2,1,1,2,2,2,1,1,1,2,2,1,1,2,1,1,2,2,1,1,2,1,1,2,1,2,1,2,1,1,2,2,1,2,1,1,2,2,1,1,1,1,1,2,1,2,1,2,1,1,1,2,2,2,1,1,2,1,1,2,2,2,2,2,1,1,2,1,2,3,2,1,1,1,2,1,1,2,1,1,2,1,2,1,1,2,2,2,1,1,1,2,1,1,1,2,2,1,1,1,2,1,1,3,2,1,2,1,1,1,1,1,1,1,2,1,2,2,1,-0.237243
2,2,1,1,2,2,2,1,2,1,1,1,1,1,1,1,1,1,2,2,1,2,1,1,2,2,2,1,2,1,1,1,1,1,1,1,2,1,1,1,2,3,2,2,2,3,2,2,1,2,1,3,2,1,1,2,3,2,1,1,1,1,2,1,1,1,3,1,2,1,1,1,1,1,1,2,1,1,1,1,1,1,2,2,2,2,1,1,2,1,2,1,2,1,1,2,1,2,2,1,1,1,1,1,1,2,1,1,2,2,1,2,3,3,1,3,2,3,2,1,1,1,1,1,1,1,1,1,2,1,2,1,1,2,1,1,1,2,1,2,1,2,1,2,2,2,2,1,2,2,2,1,2,1,1,2,1,1,1,2,1,2,1,1,1,3,1,1,1,1,2,1,1,2,1,1,2,1,2,1,1,1,1,2,2,1,2,2,1,2,2,1,1,1,3,2,2,2,1,1,1,2,1,1,2,2,1,1,1,2,2,1,1,1,2,1,1,1,3,1,3,2,2,1,1,1,3,1,1,1,1,2,1,2,1,1,2,1,1,3,1,2,2,2,1,2,2,1,1,3,1,1,2,2,1,1,2,2,2,1,2,2,2,2,1,3,1,2,1,1,1,2,1,1,1,2,2,1,1,1,1,1,1,1,1,1,1,1,1,1,1,1,1,1,2,2,2,1,1,1,1,1,1,1,2,1,2,2,1,1,2,1,1,2,1,2,1,1,2,2,2,2,1,2,2,2,2,2,1,1,1,1,2,1,1,2,2,1,2,2,1,1,1,2,3,1,1,1,2,2,1,3,1,1,1,1,1,1,2,2,3,2,1,1,1,1,1,1,2,1,2,1,2,1,1,1,2,2,1,2,2,2,1,1,2,3,3,1,3,2,2,1,1,3,1,1,2,2,2,2,2,1,2,1,1,1,1,2,2,2,1,1,3,1,1,2,1,2,1,2,2,1,1,1,2,3,3,1,2,2,2,1,1,2,1,3,1,1,2,2,2,2,1,1,1,1,1,1,1,1,2,1,3,1,2,2,2,2,2,1,1,1,1,2,2,1,1,2,2,1,1,2,1,2,1,2,2,1,1,1,1,2,2,1,2,1,1,2,1,2,1,2,2,3,1,3,1,2,1,3,3,1,3,1,1,1,2,1,1,1,1,1,1,2,2,3,2,2,1,2,3,1,1,2,1,3,1,1,2,1,1,2,1,2,1,1,3,1,1,1,2,2,1,1,2,1,2,2,2,2,2,1,1,2,2,2,1,1,1,1,1,2,1,1,1,1,2,2,1,2,2,2,3,1,1,2,2,1,1,1,2,1,1,2,2,1,3,1,1,3,1,2,2,1,2,3,1,3,1,1,1,1,1,2,1,1,1,1,1,1,2,2,2,2,3,1,1,1,1,1,3,2,2,1,2,2,1,2,1,1,1,1,2,2,1,2,1,3,2,1,1,2,1,1,2,1,1,3,2,3,2,1,1,1,2,1,1,3,1,3,1,2,1,1,3,1,1,3,2,2,1,2,1,2,1,1,1,3,1,2,1,1,1,1,1,2,1,2,1,1,1,1,2,2,2,1,1,2,3,3,2,1,1,2,1,1,1,1,2,2,1,1,1,3,2,2,1,1,3,1,1,2,2,1,2,1,1,2,1,2,2,1,1,1,2,2,1,2,2,1,1,1,1,2,1,3,1,3,2,1,2,2,2,1,3,2,1,1,1,2,1,2,2,1,1,1,1,2,1,1,2,1,1,1,1,1,2,1,2,1,2,1,3,2,2,1,2,3,1,1,3,2,1,1,1,1,1,1,1,3,2,1,3,1,1,2,1,1,2,1,2,1,1,2,3,1,1,1,2,1,2,1,2,1,2,1,1,1,1,1,2,2,1,1,3,3,1,1,1,1,3,1,2,1,2,2,3,2,2,1,1,2,1,2,1,2,1,1,1,2,2,1,1,1,2,1,1,1,1,2,1,1,2,1,1,1,1,2,2,1,1,1,1,1,2,2,1,1,2,2,1,1,1,2,1,1,1,2,1,1,1,1,1,1,1,1,2,1,1,1,1,2,2,1,1,3,1,1,2,2,1,1,2,1,1,1,1,2,2,1,1,3,1,1,1,1,1,2,1,2,2,2,1,1,1,1,1,1,1,1,2,2,1,2,2,1,2,1,2,1,1,1,3,3,1,1,2,2,1,2,1,3,1,2,1,1,2,1,1,1,2,1,3,1,1,2,2,2,1,1,1,2,1,1,2,0.689537
2,1,1,1,2,2,2,2,2,2,1,2,2,1,1,1,2,2,2,3,1,1,1,2,2,1,3,2,1,1,2,2,1,2,1,2,2,1,1,1,1,1,2,1,2,2,1,2,1,2,2,2,3,2,1,1,2,1,1,2,3,1,2,1,2,1,2,1,1,3,1,2,2,1,1,1,1,1,2,1,2,1,1,1,1,2,1,2,1,2,2,2,1,1,2,3,1,1,1,1,2,1,1,2,1,1,2,1,1,1,1,1,2,1,1,1,2,1,2,2,1,1,2,1,1,2,1,1,1,2,2,2,3,1,1,1,1,1,1,1,1,1,1,1,2,3,1,1,1,2,1,2,2,1,1,2,1,1,3,1,2,2,1,1,1,1,1,2,1,1,2,2,1,1,2,1,3,2,1,1,3,1,2,1,1,3,3,2,1,2,2,1,2,3,2,1,1,1,1,1,1,2,1,1,1,2,1,3,2,1,1,2,1,1,2,1,1,1,1,2,2,3,2,3,2,1,2,2,1,2,1,3,1,1,1,1,1,1,1,1,1,1,2,1,1,1,1,1,1,1,2,1,2,2,1,1,3,2,2,2,1,1,3,3,2,2,1,3,1,2,1,1,1,1,1,2,1,2,2,2,2,1,1,2,1,2,1,2,1,2,1,1,2,1,2,2,2,2,1,1,2,2,2,1,1,2,1,2,2,1,2,2,1,1,1,3,1,1,3,2,2,1,2,1,2,2,2,2,2,1,2,1,1,2,2,2,2,1,1,1,2,1,1,1,1,1,1,2,1,1,2,1,2,2,1,1,1,2,1,1,3,1,1,1,1,2,1,2,1,2,2,1,1,2,1,1,1,1,1,1,2,1,1,1,1,1,2,1,1,2,1,1,3,2,1,1,1,2,1,2,1,2,2,1,2,1,2,1,2,3,3,1,1,2,1,1,1,1,1,1,1,1,1,3,2,3,1,1,1,1,1,1,3,1,1,3,1,1,2,2,2,2,1,1,2,2,3,2,3,1,3,2,2,1,1,2,2,1,1,2,1,2,2,1,2,1,2,1,2,1,2,1,2,2,2,2,2,2,2,1,1,1,1,2,1,1,1,2,1,1,1,1,2,2,2,1,1,2,2,2,1,1,2,2,1,1,1,1,1,1,1,3,1,1,1,1,3,1,1,3,3,1,1,2,2,2,3,1,1,3,1,3,1,2,2,1,1,1,1,1,2,1,2,2,1,1,1,2,2,2,2,1,1,2,1,1,2,1,1,2,3,2,1,1,1,2,2,1,2,1,1,1,1,1,2,2,1,1,2,1,1,1,1,2,2,2,3,2,1,1,1,1,1,1,1,1,1,1,1,3,1,1,2,1,1,1,2,1,1,1,1,2,2,2,1,2,2,1,1,1,2,1,1,1,2,2,1,3,1,2,1,1,1,2,1,1,3,2,1,3,1,2,1,1,3,1,1,2,2,2,1,1,2,1,3,1,2,2,1,2,1,2,1,3,1,1,1,2,1,2,2,1,2,1,2,1,2,2,1,1,1,1,1,2,1,2,2,2,1,1,2,2,2,1,2,1,1,1,2,1,1,2,2,1,2,2,2,1,1,1,1,2,1,2,2,2,1,1,2,1,1,3,1,1,2,2,2,1,1,1,1,1,1,2,2,1,1,3,1,1,1,1,1,1,1,3,1,2,1,2,1,1,2,2,1,1,1,1,1,1,1,1,2,1,2,1,1,2,1,1,1,2,1,2,1,1,2,1,2,2,2,2,1,1,2,1,1,1,1,1,2,2,1,1,1,2,1,1,2,2,1,1,2,1,2,2,2,2,3,1,1,2,1,1,2,1,1,1,2,1,1,1,1,1,1,1,1,1,1,1,1,1,1,1,1,2,2,2,1,2,2,2,1,1,1,2,1,1,1,1,1,1,1,2,2,1,1,1,1,2,3,1,1,1,2,3,2,1,2,1,1,1,2,1,2,1,1,2,1,1,1,1,1,1,1,1,1,2,1,2,1,1,1,3,2,2,3,2,1,2,1,2,2,2,2,1,1,2,1,1,2,1,1,2,1,1,1,1,2,2,2,2,1,2,1,1,1,1,2,2,3,1,2,1,1,1,3,1,2,1,1,1,1,1,1,2,3,1,1,1,1,1,1,3,2,1,1,1,2,1,1,2,1,3,2,2,2,1,1,2,1,2,1,1,1,2,1,1,1,1,1,2,1,1,2,1,1,1,2,1,2,2,2,2,1,0.009878
2,1,3,2,1,1,2,1,1,1,1,1,1,1,2,2,1,2,1,3,1,2,2,2,2,1,2,1,1,1,1,1,1,2,1,1,1,2,1,2,2,1,2,1,1,3,1,1,1,3,2,2,2,2,1,2,1,2,3,2,3,2,2,2,1,1,2,2,1,1,1,1,2,1,1,1,1,1,1,1,2,1,2,2,1,2,1,1,1,1,2,2,2,1,3,1,1,2,2,1,2,1,1,1,1,1,3,2,2,1,1,2,2,1,1,1,1,2,1,1,2,3,2,1,1,1,2,1,2,1,2,2,2,1,2,1,1,1,1,1,2,1,1,1,1,2,3,2,3,2,2,2,1,1,1,1,1,2,1,2,2,2,3,1,1,2,2,1,1,1,1,1,2,1,1,2,2,2,1,1,1,1,2,1,1,1,1,2,1,2,1,1,2,1,2,1,1,1,1,1,1,1,2,1,1,1,2,1,1,2,1,1,1,1,2,1,2,1,2,1,1,3,1,2,1,1,1,2,1,2,1,2,2,1,1,3,1,1,1,1,1,1,3,1,2,2,1,2,1,2,2,2,1,2,1,2,1,1,1,2,1,1,1,2,1,1,1,2,3,1,1,1,2,2,2,2,2,1,2,2,2,2,1,2,2,1,1,2,2,3,2,1,2,1,1,1,3,1,1,1,3,1,1,1,1,1,2,2,1,1,1,2,2,1,1,3,1,1,2,3,2,1,1,3,1,3,1,2,2,1,2,1,3,2,1,1,3,2,2,1,2,1,1,1,2,1,2,2,1,1,1,1,2,1,1,2,2,2,2,1,2,1,2,2,1,1,1,2,1,3,1,1,1,2,2,1,1,1,1,3,2,2,1,1,1,3,2,1,2,1,2,2,2,2,2,2,1,1,1,1,2,1,2,2,2,1,2,2,2,1,2,2,1,2,1,2,2,3,2,3,1,1,1,1,2,1,3,1,1,1,1,1,1,2,2,2,1,1,1,2,1,1,2,1,1,2,2,2,1,1,1,2,2,1,2,1,1,1,1,1,1,1,1,2,1,1,1,1,1,1,1,2,1,2,2,1,1,2,1,1,1,3,2,1,2,1,1,3,1,1,1,1,2,2,1,2,1,1,1,2,2,1,2,2,1,1,1,1,2,2,2,1,2,2,1,2,2,1,2,1,2,1,1,1,1,2,1,2,1,2,1,2,2,1,2,1,2,2,1,1,1,2,2,1,1,2,2,2,2,2,2,2,1,2,2,1,2,1,1,1,1,1,2,1,1,2,1,1,2,1,2,1,2,1,1,2,2,2,2,1,2,1,2,1,2,2,2,2,1,1,1,2,1,2,2,1,1,1,2,3,1,1,2,2,1,1,3,1,2,1,1,1,1,1,1,1,2,2,1,3,2,2,2,1,1,2,1,2,1,2,3,2,2,2,2,2,2,1,1,1,1,1,1,1,1,1,2,1,2,3,2,1,1,1,2,1,1,2,3,2,2,3,2,2,1,2,1,1,1,1,3,1,2,1,1,3,2,1,3,3,1,1,2,1,2,2,2,1,1,1,2,1,1,2,2,2,1,1,1,1,1,2,2,1,1,1,2,2,1,2,2,2,1,3,1,1,1,2,2,1,1,2,1,1,2,1,1,1,3,2,2,2,1,1,2,2,1,1,1,2,1,1,1,3,1,1,1,2,1,1,2,1,3,1,1,1,1,2,2,2,1,1,3,1,3,2,1,2,2,2,2,1,1,1,2,2,2,1,1,1,1,2,3,2,2,2,1,3,1,2,2,2,2,2,3,1,1,1,2,3,1,2,2,3,1,1,1,1,2,1,2,2,2,2,1,2,1,2,1,2,1,1,1,1,2,2,2,1,2,1,2,1,3,2,2,2,2,2,1,1,2,1,2,1,2,2,1,1,1,1,2,2,1,1,1,1,2,1,1,1,1,1,1,1,2,2,1,1,2,1,2,2,2,1,2,1,1,2,1,2,1,2,1,1,1,2,1,1,1,3,1,1,2,1,1,2,1,2,2,2,2,1,1,1,1,1,2,2,1,1,2,3,2,2,1,1,1,3,1,1,1,1,3,1,2,1,1,1,1,2,1,1,1,2,1,2,1,1,2,3,1,1,1,1,2,2,2,1,1,1,3,1,1,2,2,1,2,1,2,2,1,1,1,1,2,1,2,2,2,1,1,1,1,2,1,1,2,1,1,2,2,1,2,1,1,1,3,2,1,2,1,2,1,1,3,41.477926
1,2,1,1,1,1,2,1,1,1,3,2,1,1,1,1,1,1,2,2,1,2,2,1,2,2,1,1,2,2,3,1,1,2,1,1,1,1,1,2,2,3,1,3,1,1,2,1,1,1,1,1,2,1,1,2,1,1,2,2,1,2,2,1,1,2,1,1,2,2,1,1,2,1,2,2,1,2,3,2,2,1,2,1,1,1,1,1,2,1,2,2,1,2,2,2,2,1,1,1,2,1,2,1,2,1,2,2,2,2,1,1,1,1,2,2,1,1,2,1,1,1,2,1,1,1,1,1,2,1,1,1,2,1,1,1,1,1,2,2,1,3,1,1,1,2,2,1,1,2,2,1,2,1,2,1,2,2,2,2,3,2,2,1,1,2,1,1,2,2,1,3,2,1,1,1,1,1,1,1,2,2,1,1,1,2,2,1,1,2,1,1,1,1,1,2,1,2,2,1,2,1,2,1,1,3,2,2,1,3,2,1,1,1,2,1,1,3,2,1,1,2,2,1,1,1,2,1,1,2,1,1,2,2,1,1,2,1,2,2,1,1,2,2,3,2,2,1,2,1,2,1,1,2,1,1,1,2,2,1,2,2,3,1,3,3,2,2,1,1,2,1,1,2,2,2,1,1,1,1,1,3,1,1,2,2,1,2,1,1,2,1,1,1,3,2,2,1,1,2,1,2,2,3,3,1,2,2,1,1,2,2,1,1,3,2,1,1,1,2,2,1,1,2,2,1,2,2,1,2,1,1,3,2,2,2,1,1,2,1,1,1,1,1,1,2,2,1,2,1,1,2,1,1,1,1,1,1,1,2,2,1,1,2,1,1,2,1,1,1,3,1,1,2,2,2,1,1,1,1,2,2,1,1,1,1,2,1,1,1,2,2,1,3,1,2,1,2,2,1,2,1,1,1,1,1,2,3,1,2,2,1,1,1,2,1,1,2,1,2,1,1,1,2,1,2,1,2,1,1,2,2,1,2,3,1,1,1,3,2,1,1,1,2,1,1,2,1,1,2,1,1,1,1,3,1,2,1,2,3,1,2,2,1,1,1,1,1,3,1,2,2,1,1,2,2,3,1,2,1,2,1,1,2,1,1,1,2,2,1,2,3,2,1,1,2,2,1,1,1,2,1,3,2,2,1,1,2,1,2,1,2,1,2,2,1,3,2,1,1,1,1,1,2,1,1,2,1,2,3,2,2,2,2,1,1,2,1,2,1,1,1,1,2,1,1,2,2,2,1,2,2,2,2,1,1,1,1,1,1,2,1,2,1,1,1,3,2,1,2,2,1,2,2,1,1,1,1,2,1,2,2,1,3,2,1,1,1,1,1,1,1,2,2,1,2,1,2,1,3,1,1,2,1,2,1,2,2,2,2,1,1,1,1,1,1,1,1,1,1,1,2,2,2,1,1,1,2,1,1,1,1,1,2,2,2,1,3,1,1,3,1,1,2,2,1,2,1,1,2,2,2,1,1,2,1,1,1,2,2,1,2,2,1,2,1,2,1,1,2,2,3,2,1,3,1,2,2,2,2,1,1,2,1,2,1,1,2,2,1,2,1,1,2,1,1,1,2,1,2,1,2,2,2,1,1,2,1,1,1,2,1,1,2,1,1,2,1,1,1,2,3,1,1,3,1,2,1,1,1,1,1,2,1,1,1,1,2,1,2,1,2,1,3,1,2,2,1,2,2,1,2,1,1,1,1,1,1,1,1,1,1,1,1,1,1,1,2,2,1,1,2,2,3,1,2,1,1,1,1,1,1,2,1,2,1,2,1,2,2,1,2,1,1,1,1,2,1,2,3,1,1,1,1,2,1,1,1,3,2,1,1,2,2,2,2,1,1,1,1,3,1,2,1,3,1,1,2,1,2,1,1,1,1,1,3,1,2,1,3,2,1,3,1,3,2,2,1,2,1,1,1,2,3,2,1,2,2,1,1,1,1,1,1,1,1,1,1,1,2,1,2,1,3,1,1,1,3,1,2,1,2,3,2,1,2,1,2,2,1,1,1,2,1,2,1,2,1,1,2,1,1,2,2,1,1,3,2,1,1,1,1,2,2,1,2,3,2,2,1,2,2,2,1,1,1,1,2,1,2,1,1,3,1,1,1,2,1,2,1,2,1,1,2,1,1,1,2,1,1,2,3,1,2,2,1,1,1,2,1,2,1,2,2,1,1,1,2,2,2,1,2,2,2,1,2,2,3,1,2,1,1,1,2,1,2,2,2,2,1,1,1,2,1,1,0.182979
1,2,2,1,2,2,1,2,2,1,2,2,1,2,1,2,2,2,1,1,1,1,1,1,1,3,2,1,1,2,1,1,1,2,2,1,1,1,2,1,1,1,2,2,3,2,3,1,1,2,2,1,2,2,1,2,2,1,2,1,1,1,1,1,1,1,2,2,1,2,1,1,2,1,2,1,1,1,2,1,2,1,2,2,1,2,2,1,2,1,2,1,1,1,1,2,3,2,1,2,2,1,1,1,2,1,1,1,2,2,2,2,1,1,3,1,1,1,1,1,1,1,1,1,1,1,2,2,1,2,1,1,1,1,1,1,1,1,2,2,3,2,1,1,2,2,2,1,2,1,2,2,2,1,1,2,2,1,1,1,2,3,1,1,2,1,1,1,1,2,2,2,1,2,1,1,2,1,1,2,1,1,2,1,1,1,2,2,1,1,1,1,1,1,2,2,1,2,3,1,1,1,2,1,2,2,2,1,1,1,1,2,1,1,1,1,1,1,1,1,2,3,3,1,1,1,2,2,1,1,1,1,1,2,1,2,3,1,1,2,1,1,1,1,2,2,3,3,1,1,1,2,1,2,2,2,3,3,1,1,1,1,1,3,1,3,1,1,2,2,3,1,1,2,1,2,1,2,2,2,1,3,1,2,3,1,1,1,1,2,1,2,1,1,2,1,1,1,1,1,2,1,2,2,1,1,3,3,1,1,1,1,1,1,1,2,1,1,2,2,1,1,1,3,2,2,1,1,2,1,1,2,1,2,2,2,1,1,1,1,2,1,1,2,1,1,2,2,2,2,1,3,1,1,1,3,2,1,2,1,2,2,1,1,2,1,1,2,1,1,2,1,3,2,2,1,1,1,1,1,2,1,1,2,2,3,1,2,2,2,1,1,2,2,1,1,2,2,1,1,1,2,2,1,2,2,1,2,2,1,1,3,1,1,1,3,2,2,1,3,1,1,1,1,1,3,1,1,1,1,2,2,1,1,3,2,2,1,1,2,1,2,1,2,1,1,2,2,2,1,2,1,3,1,3,2,1,1,1,2,1,2,1,2,1,1,2,2,2,1,2,2,1,2,2,1,2,1,2,1,2,2,1,1,2,3,1,2,1,3,2,2,1,2,1,2,1,2,2,1,2,1,2,1,1,1,2,2,2,2,1,3,1,1,1,2,1,2,1,1,2,1,1,2,1,1,2,2,1,1,3,1,2,2,3,1,2,2,1,1,2,2,1,1,1,1,1,2,2,1,3,2,1,2,2,1,2,1,2,1,1,1,2,2,1,2,1,1,1,1,2,1,1,1,1,2,2,1,1,1,3,1,1,1,2,1,2,2,1,3,2,1,1,1,2,1,1,1,2,1,2,1,1,1,2,1,1,1,2,2,2,3,2,2,2,1,1,2,2,1,1,2,1,1,1,1,1,2,1,1,1,1,2,1,1,2,2,2,1,1,2,2,2,1,2,2,2,1,3,1,1,1,1,1,2,1,3,1,1,1,1,2,1,2,2,2,2,2,1,1,2,2,1,1,2,1,2,1,2,1,1,2,1,2,1,2,1,1,1,1,1,2,2,2,1,3,2,2,2,1,1,1,1,1,1,2,2,3,1,1,1,1,1,1,1,1,1,1,2,2,1,2,1,2,1,1,3,1,1,1,2,2,1,1,1,1,1,2,1,2,1,1,2,2,2,1,1,1,1,1,1,1,2,1,2,2,1,2,1,1,2,2,2,1,1,1,1,1,2,1,2,3,1,2,1,2,1,1,2,2,2,1,1,1,1,1,1,2,1,2,1,1,2,1,2,2,1,1,3,3,1,1,1,1,1,2,1,1,2,1,1,1,2,2,2,1,2,1,1,2,2,2,1,1,1,2,2,1,1,1,2,1,2,2,3,2,1,2,1,1,2,2,1,1,1,1,1,1,1,1,2,2,2,1,1,1,1,1,2,1,1,1,1,3,1,2,1,1,2,2,2,1,1,1,1,3,1,1,2,1,1,2,2,1,2,2,2,1,2,3,2,2,1,1,2,1,1,3,1,2,1,1,2,2,1,1,1,1,1,1,2,1,2,1,1,1,1,1,2,1,1,3,1,1,1,2,1,1,1,1,2,1,1,1,1,2,2,1,2,2,3,1,1,1,2,1,2,1,1,2,1,1,1,2,1,1,2,1,1,3,2,2,1,1,1,2,1,2,3,2,3,2,1,1,2,2,2,1,2,2,1,1,2,1,2,2,1,2,2,1,1,1,2,2,1,0.409448
1,1,1,2,2,2,3,1,2,1,2,1,1,1,2,1,1,1,3,2,1,1,1,1,2,1,2,1,3,1,1,2,2,1,1,1,3,1,2,1,2,1,2,2,1,3,1,1,1,2,2,2,3,1,1,2,2,1,1,1,1,2,1,1,1,1,2,1,1,1,1,1,2,2,1,1,2,2,3,1,1,1,1,1,1,1,1,1,1,3,1,1,1,1,1,2,2,3,3,1,1,2,1,2,1,1,1,2,2,3,1,2,1,2,2,2,1,2,1,1,2,1,2,1,1,1,2,2,1,2,3,3,1,2,1,1,1,1,1,1,2,3,2,1,1,2,1,2,1,2,2,2,1,1,1,2,2,1,2,2,2,2,1,2,2,2,1,2,2,2,1,1,2,1,1,1,3,3,1,2,2,2,1,1,1,1,2,1,2,2,2,2,1,2,2,1,1,2,1,1,1,2,1,1,2,1,1,1,1,2,1,1,2,1,2,1,1,1,2,1,2,1,1,1,2,1,1,1,2,1,1,1,1,1,1,1,2,1,1,1,1,1,2,2,2,3,1,1,1,2,1,1,2,2,2,1,1,1,3,2,1,2,1,1,1,2,2,1,1,1,2,2,1,1,2,1,2,2,3,3,1,1,1,2,1,1,1,3,1,1,2,2,1,1,3,1,1,1,1,2,1,3,1,1,1,1,1,1,2,2,1,2,1,1,1,1,1,1,1,1,2,3,2,1,2,2,1,1,2,1,2,1,1,1,1,1,1,2,2,1,1,1,2,2,1,1,1,2,1,2,2,1,2,1,2,2,2,1,1,1,1,2,1,2,2,1,1,3,2,2,2,2,3,2,1,1,2,2,2,2,2,1,1,1,1,3,3,1,3,2,2,2,1,1,3,1,2,1,1,1,1,1,1,1,2,2,2,2,1,2,2,1,1,1,1,2,1,1,1,2,2,1,1,2,2,1,1,1,2,1,1,1,2,2,1,2,1,1,1,1,2,1,1,2,1,2,1,1,1,2,2,2,1,1,2,2,2,2,1,1,1,1,2,1,1,1,1,1,1,2,1,2,2,2,1,1,2,1,1,1,1,1,2,1,2,1,1,2,1,1,1,2,2,2,2,1,1,1,2,2,1,2,2,2,2,2,1,1,1,1,2,2,1,2,1,2,2,2,1,2,2,1,1,2,1,2,2,1,1,1,1,1,1,3,1,1,2,2,1,1,2,1,1,1,1,1,1,1,1,2,2,1,1,3,1,1,1,1,2,2,2,2,1,1,1,2,2,1,2,1,1,1,2,2,2,2,1,1,1,1,2,1,2,2,1,1,3,2,1,1,2,1,1,1,2,3,2,1,1,2,1,2,1,2,3,2,1,3,2,1,2,2,1,1,2,1,2,2,2,2,1,2,1,1,2,2,1,2,2,1,1,1,2,2,2,3,1,2,2,2,1,2,1,2,1,1,1,2,1,1,1,2,1,3,1,2,1,3,2,1,2,3,1,1,1,1,2,1,1,2,2,1,1,1,2,1,3,1,1,1,1,1,2,1,2,1,1,1,3,3,2,1,1,1,2,2,2,2,1,1,2,3,1,3,2,3,2,1,1,1,2,1,1,1,1,2,1,1,1,3,1,2,2,1,2,1,1,2,1,1,1,1,1,2,1,1,1,1,1,2,1,2,1,2,1,2,2,1,1,2,1,1,2,3,3,1,2,1,1,2,1,1,2,3,2,1,2,2,3,1,2,1,1,3,1,2,1,1,3,2,1,2,1,2,2,1,1,1,1,2,2,1,1,1,1,3,1,1,3,1,1,1,1,2,2,2,1,1,2,1,3,1,1,2,1,3,2,2,2,1,3,1,1,1,2,1,2,2,2,1,1,1,1,1,1,1,2,2,1,2,1,1,1,1,1,2,1,2,1,1,2,3,2,1,1,2,2,1,1,1,1,2,1,1,1,2,2,1,2,1,1,3,1,1,2,2,1,1,1,1,1,1,1,1,1,1,1,1,1,3,1,1,2,2,2,2,1,2,3,2,2,3,2,1,2,1,1,3,1,2,2,2,2,1,1,2,1,1,1,1,1,1,2,1,2,1,1,1,1,1,2,1,1,1,1,2,1,2,1,1,1,1,1,1,2,1,1,1,1,1,2,1,1,2,2,2,1,1,1,3,2,1,2,3,1,1,1,1,3,1,2,2,1,2,2,2,1,1,2,1,2,2,2,1,2,1,1,2,3,1,1,1,1,2,2,149.437669
2,1,3,1,2,2,1,1,1,2,2,1,1,2,3,2,2,2,2,2,3,1,1,1,1,3,2,1,1,2,1,1,1,1,1,1,1,2,2,2,1,2,2,2,2,2,3,1,2,1,1,1,1,3,1,2,3,2,2,1,1,1,2,1,2,1,2,1,1,1,1,2,1,1,2,2,1,1,2,1,1,1,3,2,2,1,1,2,2,1,2,2,1,1,2,2,2,2,1,1,1,1,1,1,1,1,2,1,2,1,1,2,1,1,1,2,1,2,1,1,1,1,1,1,2,2,1,2,1,2,1,1,1,1,1,1,2,1,1,1,1,1,1,2,1,1,2,1,2,2,3,1,1,2,1,1,1,2,1,3,1,1,2,1,2,1,1,2,1,1,2,1,1,1,1,3,1,1,1,1,1,2,1,1,2,2,1,1,1,1,2,2,1,2,2,2,2,2,2,1,1,1,1,1,1,1,1,1,1,3,1,1,2,1,2,2,1,1,1,1,1,2,1,1,1,1,3,2,2,2,3,2,2,2,2,1,1,2,1,2,1,1,2,2,2,1,2,2,1,2,1,2,1,1,2,1,1,1,2,2,1,1,1,1,1,2,3,2,1,3,1,1,1,1,2,2,1,2,1,1,1,3,1,2,2,1,1,2,1,2,2,2,1,1,1,2,2,2,2,2,1,2,2,1,2,1,3,2,1,1,1,2,1,2,1,1,2,2,1,2,2,2,1,1,2,2,1,1,2,2,1,1,1,2,2,2,3,1,3,1,2,2,1,2,1,1,1,2,2,1,2,3,2,1,1,1,2,1,1,2,2,2,1,1,1,1,1,1,2,1,2,1,1,3,2,2,2,1,1,2,1,1,2,1,1,3,1,3,1,2,1,2,2,2,2,2,2,2,2,1,2,2,2,2,1,1,1,2,1,2,1,1,1,1,1,2,1,2,1,3,1,1,2,2,1,2,1,1,2,2,2,1,1,1,2,2,2,2,1,2,3,1,1,2,1,2,1,1,1,1,2,2,2,1,1,1,2,1,2,1,1,3,1,1,1,1,2,1,2,1,2,2,1,1,1,1,2,2,2,1,2,2,2,2,1,1,1,2,1,2,1,1,1,2,2,2,1,1,3,1,2,1,1,1,1,2,1,1,2,2,1,2,1,3,1,1,2,2,1,2,2,1,2,2,2,1,2,2,1,1,2,1,1,3,1,1,1,1,1,2,1,1,3,2,1,1,3,1,1,2,2,1,3,1,2,2,2,2,1,2,1,1,2,1,2,2,1,1,3,1,1,2,1,1,2,2,2,1,1,1,2,1,1,2,3,2,3,1,1,1,1,2,1,2,1,2,1,2,1,3,1,1,3,1,2,1,1,1,1,1,1,3,2,2,1,1,1,1,1,1,1,1,1,1,2,1,1,3,1,1,2,2,2,2,2,1,1,2,1,1,2,2,1,2,1,2,1,1,1,1,1,2,2,1,1,2,2,2,1,2,1,3,2,2,1,2,1,1,2,1,2,1,1,1,1,2,1,2,1,1,1,2,3,2,1,2,1,2,3,2,2,2,1,2,1,1,2,2,1,1,1,2,3,1,1,2,1,1,2,3,2,1,1,2,2,2,1,2,1,1,1,2,1,2,2,1,1,2,1,2,1,2,1,1,1,2,1,1,1,2,1,2,2,1,2,2,2,1,3,2,1,1,1,3,1,3,1,1,1,2,1,1,2,2,2,2,1,1,2,1,1,1,1,1,2,1,1,1,1,2,2,2,2,1,2,2,1,1,2,2,2,3,1,1,3,1,1,2,2,1,1,1,1,1,1,1,1,1,3,2,1,2,2,1,1,2,2,1,2,2,2,1,3,1,1,2,1,1,1,1,1,2,2,2,1,2,2,2,1,3,2,1,2,1,1,1,2,2,2,1,2,2,1,1,1,1,2,1,1,1,2,1,2,2,2,1,1,1,1,1,1,2,1,2,1,2,1,2,2,1,1,2,2,2,1,2,2,2,1,1,1,1,1,1,1,1,2,1,2,2,1,2,2,1,1,2,1,1,2,1,1,1,2,2,1,1,3,1,1,1,1,1,2,2,1,1,2,2,1,2,1,2,2,1,1,1,2,1,1,2,2,2,2,1,1,2,2,1,1,1,1,2,1,2,2,1,2,2,1,2,2,1,2,3,1,2,1,1,2,1,1,1,2,1,3,2,1,2,1,2,1,2,2,2,1,1,2,2,2,1,1,1,2,3,1,39.254934
2,3,1,2,1,1,2,1,2,2,1,1,1,1,1,1,1,1,1,3,2,1,1,1,1,1,1,2,1,2,1,1,1,1,1,1,1,1,2,1,1,1,1,1,2,1,2,1,2,1,3,2,2,1,1,1,1,1,1,1,2,2,1,1,1,1,1,2,1,1,1,1,2,2,1,1,1,2,1,1,2,1,2,1,2,3,2,1,2,2,1,1,2,2,1,2,3,1,3,2,2,1,1,1,2,2,2,1,1,2,1,2,2,1,2,1,1,2,1,1,1,1,2,1,1,1,1,2,1,3,1,1,1,1,2,1,1,1,2,1,1,1,1,1,1,1,2,2,1,1,1,2,3,1,1,3,1,3,2,3,2,2,1,1,2,2,1,2,1,1,1,1,3,3,2,2,1,1,1,1,1,3,1,2,2,2,3,1,2,1,1,2,1,1,1,1,2,1,2,1,1,1,2,2,1,1,1,2,1,1,1,1,2,2,1,2,1,1,3,1,1,2,3,2,1,1,1,1,2,1,1,1,2,2,1,1,2,1,1,2,1,2,1,2,1,1,1,1,1,1,1,1,1,3,1,1,1,2,1,2,2,1,2,1,2,2,2,1,1,2,1,1,1,2,1,1,2,1,1,3,2,2,1,1,1,2,1,1,2,2,3,3,2,2,2,2,1,3,1,1,1,2,2,1,3,1,1,1,2,1,1,1,1,1,1,2,2,2,2,2,1,2,1,2,3,1,2,1,2,1,1,1,1,2,1,1,1,1,3,1,1,1,1,1,2,1,2,1,2,2,1,2,1,1,1,2,1,1,1,1,1,2,1,1,1,1,1,1,1,2,1,1,1,2,2,1,1,2,1,1,1,1,2,1,1,1,3,2,2,2,1,2,1,2,1,2,1,3,2,1,1,2,2,2,1,1,1,2,1,1,1,1,1,1,1,1,2,1,1,2,1,1,2,1,1,2,2,1,1,2,2,2,1,2,2,3,1,2,2,1,1,1,1,1,1,2,2,1,1,1,1,1,2,1,3,2,1,1,1,3,1,2,1,1,2,1,1,1,1,1,2,1,1,2,2,1,2,1,2,2,1,1,1,1,2,1,1,2,1,2,1,2,1,2,2,2,1,1,3,1,1,1,1,2,1,1,2,2,1,1,1,2,2,2,1,2,2,2,1,2,2,1,1,2,1,1,1,1,2,1,1,1,1,1,1,1,2,2,1,2,1,1,1,2,1,1,2,2,1,3,2,2,2,2,1,3,2,2,2,1,1,2,1,1,1,1,1,2,2,1,2,1,1,1,1,1,2,1,1,1,2,1,1,3,1,1,1,2,1,2,3,1,1,2,2,3,1,2,1,1,1,1,1,2,2,1,2,1,2,1,1,3,1,1,2,3,1,1,1,1,1,1,2,2,1,2,1,1,1,2,2,1,1,2,1,1,1,2,2,2,1,2,1,1,1,1,2,2,3,3,2,1,1,2,2,1,2,1,2,2,1,2,1,1,1,2,1,1,2,3,1,1,1,1,2,2,1,2,1,2,1,1,1,1,2,1,1,1,2,2,1,1,1,3,2,1,2,1,1,1,2,2,1,1,1,1,2,1,2,1,3,1,1,2,1,2,1,2,2,1,2,3,1,1,1,1,2,1,1,2,2,2,1,2,2,1,1,2,1,2,1,2,1,1,1,1,2,2,1,2,1,1,1,1,2,2,2,1,1,1,1,2,2,1,1,1,1,1,1,1,1,3,1,1,2,1,1,2,3,1,1,1,1,1,2,2,2,2,2,1,1,2,1,1,2,1,1,2,2,1,1,1,2,1,3,1,2,2,1,2,1,2,1,1,2,2,1,1,1,1,1,2,2,2,2,1,1,1,2,2,2,2,1,2,1,2,2,2,2,1,1,1,2,2,2,1,3,1,2,1,2,2,2,1,1,2,2,1,2,1,1,1,1,1,2,2,3,1,2,2,2,1,1,3,1,2,2,2,2,2,1,2,1,1,1,1,1,1,1,1,1,1,2,1,2,2,1,1,2,3,2,1,3,1,3,1,1,1,1,1,1,2,3,2,1,1,1,2,1,3,1,1,2,1,1,1,1,2,1,1,1,2,1,1,1,2,2,1,2,2,1,2,2,1,2,2,1,1,1,1,2,2,1,1,1,2,2,2,2,2,2,1,1,3,2,2,1,2,2,1,2,2,1,2,1,2,2,1,1,1,1,1,1,1,2,2,2,1,1,1,2,1,1,2,1,-0.395779
1,3,2,2,2,1,2,1,3,1,1,2,1,1,2,1,1,2,1,2,1,2,1,1,3,2,2,1,2,1,1,1,1,1,1,1,3,1,1,2,1,1,3,1,1,1,1,1,1,2,2,3,1,1,2,2,3,2,1,1,1,1,1,1,1,1,1,2,2,2,1,1,2,1,2,2,1,1,2,1,2,1,1,1,1,2,1,1,2,3,1,1,1,1,1,2,1,3,3,1,2,2,1,2,2,1,1,2,3,1,1,1,2,1,1,2,1,2,2,2,1,2,2,1,1,1,2,2,2,1,1,1,2,1,1,1,1,3,1,2,1,3,1,1,1,1,2,1,2,2,2,2,2,1,2,3,1,1,1,2,2,2,1,2,2,2,1,2,1,1,1,1,1,1,2,2,2,3,1,2,2,1,1,1,1,1,3,2,1,2,1,2,1,1,2,1,2,1,2,2,1,1,1,2,1,3,2,1,1,2,1,2,2,1,1,1,2,2,1,2,1,2,1,1,1,1,2,1,1,1,1,2,3,1,1,1,2,1,1,1,1,2,2,1,2,3,2,1,1,2,3,2,1,2,1,1,1,1,2,1,2,2,2,2,3,2,2,1,1,1,1,1,1,1,2,2,2,1,1,3,1,1,1,1,1,1,3,2,1,1,1,2,1,1,1,1,1,1,2,3,2,1,2,3,1,1,2,1,2,1,1,1,1,1,2,2,2,1,2,2,1,1,2,3,2,3,1,2,2,1,2,1,2,1,1,2,1,2,2,2,1,1,1,2,1,1,1,2,2,1,1,2,2,2,2,2,1,1,1,2,1,1,1,2,1,1,1,1,1,1,2,2,3,2,2,1,1,1,1,2,2,1,1,1,1,2,2,3,2,2,1,3,1,3,1,1,2,2,1,3,2,1,1,1,3,2,1,2,2,3,1,3,3,3,1,1,2,2,2,2,1,2,1,1,2,1,3,1,1,2,1,2,1,1,1,1,2,1,2,2,1,1,1,2,1,1,2,1,1,2,2,1,2,1,3,2,2,1,2,2,1,1,2,1,2,1,2,1,2,2,3,1,2,2,1,1,1,1,1,1,1,1,1,2,1,1,1,1,1,1,1,1,3,2,2,2,1,1,2,2,1,2,1,2,2,1,1,2,1,3,1,1,2,2,2,2,1,1,1,2,1,1,2,2,2,2,2,1,2,1,3,2,1,1,1,1,2,3,1,1,1,1,1,3,1,1,1,1,2,2,2,1,2,2,2,3,1,2,1,1,2,1,1,1,1,1,1,2,1,1,2,1,1,2,1,3,1,1,1,1,2,1,1,3,1,2,2,2,1,2,1,1,1,1,1,2,2,2,1,2,1,1,2,2,2,2,1,1,2,1,1,1,1,2,1,1,1,1,1,2,2,2,1,1,2,2,2,2,2,2,3,1,1,2,2,1,1,2,1,2,2,2,1,1,2,2,2,1,2,3,1,3,1,1,1,2,3,2,1,2,1,1,1,2,1,3,3,1,2,2,1,1,2,1,2,1,2,2,3,1,1,2,1,1,1,1,1,3,1,1,3,2,1,1,2,2,1,1,1,1,3,2,2,1,1,1,1,1,1,1,3,2,2,1,2,1,1,1,1,1,2,2,1,1,1,1,1,3,1,3,2,1,2,2,1,3,1,2,1,2,1,2,1,3,2,1,1,2,2,2,1,1,2,2,2,2,1,3,2,1,2,1,1,1,1,1,1,1,2,1,1,2,2,2,1,1,2,1,1,1,1,1,2,2,1,1,1,1,1,3,3,2,1,1,2,2,1,1,3,2,1,2,2,1,2,1,2,2,1,2,1,2,2,2,3,2,2,1,2,1,2,1,1,1,1,1,1,3,2,2,1,2,2,1,1,1,1,2,1,2,1,2,2,1,1,2,2,1,2,2,1,1,1,2,1,1,2,1,1,2,1,2,2,1,2,2,1,1,3,1,1,1,1,1,2,2,1,2,1,1,1,1,1,1,2,1,1,1,2,2,2,1,1,2,2,1,1,1,1,2,1,1,2,1,1,1,2,1,1,1,1,2,2,1,2,2,2,1,1,1,1,1,2,1,1,1,1,3,2,1,1,2,2,1,1,1,1,2,2,2,2,1,2,1,2,1,2,1,1,1,2,1,1,1,1,2,1,1,1,1,2,3,2,1,1,1,2,1,3,2,1,1,2,1,1,2,2,2,2,1,2,1,2,1,2,1,2,1,1,1,2,3,1,2,1,149.059212
1,2,3,2,1,1,2,2,1,1,2,1,1,2,1,2,1,1,2,1,1,2,1,3,1,1,1,2,2,1,1,2,1,1,3,2,2,2,1,2,1,1,1,1,2,1,2,2,1,1,1,3,2,2,2,2,3,1,2,1,1,2,2,2,1,1,1,1,2,1,1,1,2,1,1,2,1,1,1,2,2,1,1,1,2,2,1,2,1,1,3,2,1,1,2,3,2,1,2,2,1,1,1,1,1,2,2,3,2,1,1,1,2,1,2,1,1,3,1,2,1,2,2,2,1,1,1,2,1,2,1,1,1,1,1,1,1,1,1,2,1,3,1,1,2,2,1,1,2,2,1,1,2,1,1,2,1,1,2,2,1,1,3,1,1,2,1,2,2,2,1,1,1,2,1,2,3,2,1,1,1,2,1,1,1,1,1,1,1,2,2,1,2,2,1,1,2,1,1,1,1,1,1,1,1,1,1,1,2,2,1,2,1,1,2,1,1,1,1,1,2,2,1,2,1,1,1,1,2,2,1,1,1,1,1,1,2,2,1,1,2,1,1,2,2,1,2,2,2,1,1,1,1,2,1,3,1,1,2,3,2,2,1,3,1,1,1,1,1,2,1,1,1,2,2,1,2,2,1,1,1,1,1,2,1,2,1,2,1,2,1,1,1,1,1,2,1,1,1,1,1,1,2,3,2,1,2,1,1,1,2,1,1,1,2,2,1,2,1,2,1,2,1,3,1,1,3,2,1,1,1,1,2,3,1,2,2,1,2,1,1,2,1,2,2,1,1,1,3,2,2,1,1,2,3,1,2,2,1,2,1,2,2,2,1,1,2,3,1,1,2,1,2,1,1,1,1,2,2,1,3,1,1,1,2,2,1,1,3,2,1,2,1,1,1,1,1,2,1,1,1,1,3,1,1,1,1,2,1,2,1,2,2,2,1,2,1,1,1,3,1,2,2,3,1,2,2,1,1,1,2,1,1,1,1,2,1,2,2,2,1,1,1,1,1,1,1,2,1,2,3,2,2,1,2,2,2,1,2,2,1,2,1,1,1,2,2,1,2,1,1,2,1,2,2,1,1,2,1,2,1,2,1,1,1,1,2,2,1,3,2,1,2,1,1,2,1,1,1,1,2,3,1,2,1,1,1,3,2,1,1,1,1,1,1,1,3,1,1,2,2,1,1,1,2,2,1,1,3,2,3,3,1,1,1,1,2,1,1,3,1,1,1,2,1,1,2,2,1,1,1,2,3,3,1,2,1,1,1,1,1,1,1,1,2,3,1,2,1,1,2,1,2,1,1,1,3,2,2,1,1,1,1,2,3,1,1,3,1,2,2,1,2,1,1,2,1,3,2,2,1,1,1,2,2,1,1,2,2,1,3,2,1,1,2,1,1,1,1,1,1,1,2,1,3,2,1,2,1,1,1,1,2,3,1,1,2,2,1,2,3,2,1,1,2,1,1,2,1,2,2,2,1,1,2,1,2,1,3,2,1,2,1,1,2,2,1,1,1,2,2,1,1,2,2,2,2,1,2,2,2,2,2,2,1,1,2,1,1,3,1,1,2,1,2,2,1,2,1,1,2,1,1,3,1,3,1,2,2,2,1,1,1,3,2,2,2,1,2,1,1,1,1,1,1,1,1,1,2,1,2,1,1,1,1,2,2,1,1,2,1,1,1,2,2,2,1,2,2,1,1,1,2,1,3,2,2,3,1,1,1,3,2,1,1,2,1,1,1,2,1,2,1,2,3,2,2,1,2,1,2,2,1,1,1,1,1,3,1,2,2,3,1,2,1,2,1,1,1,2,2,1,2,2,1,1,2,2,3,2,2,1,2,2,1,1,2,3,3,2,1,2,1,2,1,2,1,2,1,1,1,2,2,3,1,2,2,1,1,1,1,3,1,1,1,2,2,1,1,1,2,1,1,2,1,1,1,1,2,2,1,3,2,1,1,1,1,2,2,2,2,1,3,1,1,1,1,1,1,2,1,1,1,2,1,2,2,1,2,2,2,2,2,1,1,2,2,2,1,1,3,2,3,1,1,1,1,1,1,2,2,1,3,1,1,1,2,1,1,2,2,1,2,1,2,1,1,1,2,1,2,2,1,2,2,2,3,1,2,1,1,1,2,1,2,2,1,1,1,3,3,1,2,2,2,1,1,1,2,1,2,1,2,3,1,2,1,1,2,1,3,2,1,1,2,2,3,1,2,2,1,1,1,1,1,3,2,2,1,1,1,1,2,2,1,38.87864
1,1,1,2,3,2,1,2,1,2,1,1,2,2,2,1,1,2,2,2,1,1,2,1,1,1,1,2,1,1,3,2,1,2,1,2,2,1,2,1,1,1,1,1,2,3,2,1,2,3,3,1,2,1,1,2,1,2,1,1,1,1,1,1,1,1,2,1,1,2,1,1,2,1,1,1,1,2,3,2,2,1,1,1,1,1,1,1,2,1,3,1,2,1,1,2,1,3,2,1,2,1,1,1,2,2,1,3,1,1,1,1,1,1,1,3,2,2,1,1,1,1,1,1,1,1,1,1,1,2,1,2,1,1,1,2,1,1,1,2,1,2,2,1,1,1,2,1,3,1,3,2,1,1,2,2,1,2,1,2,1,1,2,1,1,2,1,1,1,1,2,2,1,2,1,2,1,2,1,1,2,2,1,1,2,2,2,1,1,1,2,1,1,2,1,3,2,2,1,1,1,1,1,1,1,1,1,1,1,1,1,2,1,1,2,1,1,1,1,1,1,1,2,1,2,2,2,2,1,1,2,1,1,2,1,1,2,1,1,1,2,1,2,3,2,1,1,1,1,2,3,2,2,1,1,2,1,2,1,1,2,2,2,3,1,1,2,3,1,1,2,1,1,1,1,2,1,1,1,1,2,1,1,1,2,1,1,1,1,2,3,2,1,1,1,1,1,1,1,1,2,1,1,1,1,1,2,1,2,1,2,2,1,1,1,1,1,1,2,2,1,3,1,1,3,1,1,1,1,1,1,1,2,2,1,1,1,1,2,1,1,1,1,2,3,1,1,1,1,1,1,2,1,1,3,2,1,2,2,2,1,2,1,1,1,1,1,3,3,2,1,1,3,2,2,2,2,1,1,1,3,1,1,1,1,3,2,1,1,2,2,1,1,3,3,1,2,2,1,1,2,1,1,1,1,2,1,2,1,2,2,1,1,2,1,1,1,1,2,3,1,3,2,2,2,1,3,1,2,1,1,2,2,2,2,2,1,2,1,2,1,1,1,1,2,2,1,1,1,1,1,2,1,2,3,3,2,1,2,3,3,2,1,1,1,1,2,1,2,2,2,1,1,2,1,2,1,3,1,1,1,2,1,1,1,2,1,1,1,3,1,1,1,1,2,1,1,1,2,2,1,2,2,1,2,2,1,2,3,1,1,1,1,3,1,2,1,1,3,2,3,1,1,2,3,2,1,1,1,1,1,2,1,1,2,1,2,2,1,1,2,2,1,1,1,1,1,2,1,1,1,1,1,2,1,1,1,2,2,1,1,3,1,1,2,1,1,1,2,1,3,1,1,2,1,3,2,2,1,1,2,1,1,2,1,2,3,2,2,2,2,1,3,2,1,1,1,2,2,3,3,1,2,1,1,1,2,2,1,1,1,3,1,2,1,2,1,2,1,1,1,1,1,1,1,1,1,1,3,2,2,3,2,2,1,1,1,1,2,1,1,1,1,1,3,1,1,1,1,2,1,1,1,1,1,2,1,1,2,1,2,2,2,1,1,1,1,1,2,1,1,2,3,1,1,2,1,1,3,2,1,1,1,1,1,3,1,2,1,1,1,3,1,1,1,1,1,2,1,1,1,1,2,1,3,2,1,1,2,3,1,1,1,3,2,2,2,1,1,1,1,2,1,1,2,1,2,1,2,2,2,2,1,3,2,1,1,1,1,1,1,1,1,1,1,2,1,2,2,2,1,1,2,2,1,2,2,2,1,1,2,1,1,2,1,1,2,1,1,2,1,1,2,2,1,2,1,2,3,1,1,2,2,1,2,1,2,2,2,2,1,3,1,2,3,1,1,1,3,1,1,1,1,2,2,1,1,1,1,1,1,1,1,1,1,1,1,1,2,1,2,1,1,1,2,1,2,1,3,1,1,1,1,2,2,1,2,1,1,1,2,1,3,1,1,1,1,1,3,1,2,1,1,1,2,1,2,1,2,1,2,2,1,1,2,2,2,1,1,2,3,2,2,3,1,2,1,2,1,1,1,2,2,1,2,2,1,3,1,3,2,1,2,1,2,1,1,1,1,1,1,1,1,1,2,1,2,2,1,1,1,1,2,1,1,1,1,1,1,2,1,1,1,1,1,1,1,1,1,1,1,2,1,2,3,1,1,1,2,2,1,1,1,1,2,1,2,1,1,1,2,2,1,1,2,2,1,1,1,1,2,2,2,2,2,1,1,1,2,1,2,2,1,1,2,1,1,1,1,2,1,1,2,1,2,2,2,1,1,1,1,1,1,2,2,148.18196
2,2,3,2,1,2,2,1,1,2,3,3,2,1,2,1,2,1,3,1,1,1,1,3,2,1,1,1,1,2,1,1,1,1,1,1,1,1,1,2,2,1,1,2,1,2,2,1,1,2,3,2,2,1,2,2,2,1,2,2,1,1,1,1,1,2,1,1,1,1,2,1,3,2,2,1,1,1,1,2,3,3,1,1,1,2,1,2,2,2,2,2,1,1,2,2,2,2,2,2,1,1,1,1,3,2,2,1,2,1,1,1,2,1,2,2,2,2,1,2,1,2,1,1,1,1,1,2,1,1,3,1,1,1,1,1,1,2,2,1,2,1,1,1,2,3,3,1,1,2,3,1,3,1,1,2,1,3,1,2,1,1,1,1,2,2,1,1,1,1,1,2,1,1,2,1,2,1,1,1,3,3,2,2,2,2,1,1,2,1,2,1,2,2,1,3,2,1,3,2,1,1,1,1,1,2,2,1,2,1,1,1,1,1,1,1,2,1,1,1,1,2,1,2,1,1,2,2,1,2,2,1,2,2,1,2,1,1,1,2,1,1,2,2,1,1,2,3,1,2,1,2,1,2,1,3,2,1,1,1,1,1,2,1,2,2,1,2,1,1,1,1,1,2,1,1,2,2,1,1,1,1,2,1,1,1,2,2,1,3,2,1,1,1,1,2,2,2,1,2,1,2,1,2,1,1,1,1,1,2,2,3,1,1,1,2,1,1,2,1,2,1,3,1,3,1,2,1,2,2,2,2,2,3,1,2,1,3,2,2,2,1,1,1,2,1,2,2,2,2,2,3,1,1,2,1,1,3,1,1,3,1,1,1,1,2,1,2,2,1,1,1,2,2,2,2,1,1,2,2,1,2,2,2,1,2,2,2,2,2,1,2,1,3,1,1,3,1,3,2,2,2,2,1,1,2,2,2,1,1,1,1,2,1,1,1,3,1,1,2,1,1,1,2,1,3,2,2,1,1,2,2,1,2,3,2,1,1,3,1,1,1,2,2,1,2,1,1,2,1,2,1,1,1,1,1,2,2,1,2,1,3,1,2,1,1,1,2,2,1,1,1,1,2,2,1,1,1,2,1,1,1,2,2,1,1,3,2,1,2,2,2,2,1,1,2,1,2,1,2,2,2,1,2,1,1,2,2,1,2,1,1,1,1,1,1,1,1,2,2,1,1,2,1,2,1,1,1,2,3,2,1,1,1,1,1,3,2,1,1,2,2,2,1,1,1,2,3,2,2,1,2,3,1,1,2,1,2,1,1,2,1,1,2,1,3,1,2,1,1,1,1,1,2,2,3,2,2,2,1,3,1,1,1,1,2,2,1,3,3,1,2,1,1,1,3,1,2,2,3,1,1,1,1,1,2,2,1,1,1,1,2,1,2,1,2,2,1,2,2,1,2,1,1,2,1,2,1,2,1,1,1,2,1,2,2,2,3,2,1,1,1,1,1,1,1,3,1,2,2,2,1,1,1,3,1,2,1,3,1,2,3,1,1,1,2,1,2,1,2,2,3,1,1,1,1,1,1,1,1,2,2,2,1,2,1,1,1,2,2,1,1,1,1,3,2,1,2,2,1,1,2,1,1,1,1,2,1,1,1,2,2,1,1,1,2,2,1,2,3,1,1,1,1,1,1,1,1,2,2,2,1,1,2,1,1,2,1,1,1,1,2,1,3,1,3,1,3,1,2,1,2,2,2,1,3,1,1,1,1,2,1,2,1,1,2,1,1,1,1,1,3,1,2,1,2,1,1,2,1,2,2,1,3,1,1,2,3,2,1,1,2,1,1,2,1,1,2,1,1,1,1,1,1,2,1,1,1,2,1,1,1,1,3,1,2,1,2,1,1,2,2,1,2,2,1,1,2,2,1,1,1,1,1,1,3,1,2,1,1,2,1,1,1,1,2,3,2,1,1,2,2,1,2,2,1,1,1,2,2,2,1,1,2,3,1,2,1,2,2,1,2,2,1,1,2,1,2,3,2,1,1,2,1,1,2,2,1,2,1,1,3,2,3,2,2,1,1,2,2,2,2,1,2,2,1,2,2,2,1,2,2,1,2,1,2,1,1,2,1,1,1,2,1,1,1,1,1,1,1,1,2,1,1,2,1,1,1,1,1,2,2,1,2,2,2,1,1,1,1,1,2,1,1,1,2,1,1,2,1,2,1,1,2,1,1,1,2,1,1,1,1,2,2,1,2,2,3,1,2,1,1,2,2,1,1,2,2,1,2,1,1,2,2,1,41.032645
2,1,2,1,2,2,2,1,1,2,2,1,1,1,2,2,1,2,1,1,1,1,1,2,2,1,1,1,2,1,2,2,1,1,1,2,2,1,1,1,2,1,2,2,1,1,2,1,1,3,2,1,1,2,1,2,2,1,1,1,1,1,2,3,1,1,1,1,1,2,2,1,1,1,1,2,1,1,2,1,3,1,2,1,1,2,1,1,1,3,2,2,1,2,1,2,2,2,2,1,3,1,1,1,2,2,1,2,1,1,1,2,1,3,2,1,2,2,1,1,1,3,1,1,2,2,1,2,1,2,2,3,2,1,1,1,1,1,1,2,2,2,1,1,2,1,2,1,1,1,1,1,2,1,1,3,2,1,2,1,2,2,1,1,1,2,2,1,2,1,2,1,1,1,1,3,2,1,2,1,2,1,2,1,1,2,1,2,1,2,1,1,1,2,1,1,1,1,1,1,1,1,3,1,1,1,1,2,1,2,1,1,1,1,1,1,2,1,1,2,1,1,1,1,2,1,1,1,1,1,2,1,1,2,2,3,1,1,1,2,2,1,1,1,3,2,2,1,1,1,2,1,1,1,1,1,1,1,2,2,1,3,1,2,2,3,2,2,1,1,1,1,2,1,2,3,2,1,1,1,1,2,1,2,1,2,1,3,1,2,1,2,1,3,1,1,1,1,2,2,1,1,1,2,1,1,1,1,2,2,2,1,2,1,1,1,2,3,3,1,1,1,2,2,1,2,1,2,1,1,2,1,1,2,2,2,1,1,2,1,2,1,2,1,1,1,1,2,2,1,2,2,1,1,2,1,1,1,1,1,1,2,2,2,1,1,1,2,2,1,1,2,2,1,1,2,1,1,1,2,1,1,1,2,1,2,3,1,1,2,3,2,1,2,2,1,2,2,1,1,1,2,2,1,1,2,1,2,1,1,1,2,2,1,1,1,2,2,1,1,2,2,3,1,1,1,1,1,2,2,3,1,2,2,1,2,1,1,2,2,1,1,2,1,1,2,1,2,1,1,3,1,1,1,2,1,2,2,1,2,1,1,1,1,1,1,1,2,2,2,2,2,2,1,1,1,2,1,1,1,1,1,1,1,1,1,1,2,1,3,1,1,1,2,1,3,1,1,2,2,2,3,2,2,1,3,1,2,1,3,1,2,1,2,1,2,1,2,1,3,1,2,2,1,1,2,2,1,1,1,2,2,2,2,1,2,1,2,2,1,2,2,2,2,1,1,2,1,3,2,2,1,1,2,2,1,2,1,1,1,2,1,1,2,2,1,1,1,1,1,1,1,2,1,1,1,1,1,2,1,1,1,1,1,2,1,2,2,1,2,2,1,1,2,1,1,1,2,1,3,1,2,1,1,1,1,2,1,1,1,1,2,2,2,1,1,1,1,1,2,1,2,1,1,1,2,1,2,1,1,2,1,2,1,2,1,1,1,1,1,2,2,2,1,1,1,1,1,2,2,1,1,1,1,3,1,1,1,2,1,2,1,2,1,2,2,1,1,2,1,1,2,1,1,2,1,1,3,1,1,1,2,1,1,2,1,1,1,1,1,1,2,2,1,1,1,1,3,1,1,2,1,2,1,1,1,2,1,1,2,2,2,1,3,2,1,1,2,3,1,1,1,1,1,2,1,2,1,3,1,1,1,2,2,1,1,2,1,2,1,1,1,1,1,1,2,1,1,2,2,2,3,2,2,2,2,1,1,1,3,1,1,3,1,2,3,1,1,1,1,1,1,2,2,3,1,1,1,3,1,1,1,1,2,2,1,1,2,1,1,2,1,1,3,3,1,1,1,1,2,1,1,2,1,1,1,1,3,2,2,1,2,1,1,1,1,1,1,1,3,1,1,1,1,1,2,1,2,1,2,1,1,2,2,2,1,2,2,1,1,2,1,2,1,1,2,2,3,1,1,1,1,1,1,1,2,1,1,1,1,2,1,1,2,2,1,2,1,2,2,1,2,2,2,1,1,1,1,1,1,1,1,1,2,1,2,1,1,1,2,1,3,1,2,1,2,1,1,2,2,1,1,1,1,1,1,1,1,1,1,1,1,1,1,2,1,2,2,1,2,1,1,1,1,1,1,2,1,1,3,3,1,3,1,1,1,2,1,2,3,1,2,1,1,1,2,1,1,1,1,3,2,1,3,2,3,1,1,2,1,1,1,2,1,1,2,1,2,1,1,3,2,2,1,2,3,2,1,1,2,2,1,1,3,1,2,2,2,1,3,1,1,2,2,1,0.371796
[truncated: 827,999 more chars]
