# Supplementary material for: SNPs selection using support vector regression and genetic algorithms in GWAS
Source: BMC Genomics. 2014 Oct 27;15(Suppl 7):S4. doi: 10.1186/1471-2164-15-S7-S4 (PMC4243330; doi:10.1186/1471-2164-15-S7-S4)
Supplement: Sup file 2 — Databases after the first selection of markers first selection in the simulations 1 and 2. Format: RAR Size: 6,92 MB [file 1471-2164-15-S7-S4-S2.zip › data_s_10_9_sim1.arff]

@relation R_data_frame

@attribute 'genotipo_sim3[, names(genotipo_sim3)[PvecAdj_sim3 < 1e-09]]' numeric
@attribute fenotipo_sim3 numeric

@data
2,396.772917
1,194.98664
1,399.202737
2,396.633827
2,605.893031
2,804.593951
1,-5.310689
1,394.458713
2,604.657007
1,403.416272
1,399.669073
1,194.034651
1,193.880328
1,1098.805774
1,595.004622
1,390.286198
1,205.755652
2,402.783476
1,595.769516
2,798.552676
1,200.847535
1,400.94817
1,197.584263
1,410.105308
2,602.516521
1,201.468051
1,199.866027
1,197.279457
1,198.171035
1,205.217259
1,402.844781
2,403.808788
1,601.169101
1,198.956215
1,197.494933
1,200.847041
1,195.054947
1,195.500748
1,2.204366
1,395.423448
3,410.497526
1,209.049003
1,193.306667
2,598.848658
1,395.440492
1,400.990688
1,396.238685
1,406.243102
3,397.278082
2,799.292608
1,-8.39823
2,397.67667
2,792.493561
2,401.568277
1,4.338036
1,396.784181
1,407.448603
1,-10.587607
1,407.7617
1,400.429438
1,401.722898
1,405.753521
2,604.238947
1,594.058418
1,-1.230961
1,410.248924
1,409.401071
1,403.432551
2,399.298199
1,203.843333
1,0.270593
2,398.33972
3,395.202316
1,201.128819
2,398.894479
1,1100.134083
1,5.990035
1,401.585419
1,794.936217
1,399.234276
1,3.313209
1,409.402331
1,1295.538058
1,198.574596
1,204.377252
1,201.931102
1,601.961573
1,201.425407
2,603.024814
1,403.576831
1,190.478438
1,-4.109445
1,194.451672
1,402.487924
1,800.162333
2,392.8637
2,396.617997
1,406.066238
1,-4.141942
1,197.473346
1,393.154658
1,790.636918
1,396.489364
1,599.296429
2,798.404034
1,599.995094
1,201.711238
3,207.377035
2,604.152385
1,197.978081
1,198.891638
2,799.987347
2,394.642822
1,602.203801
1,595.315552
1,205.643855
1,393.880004
2,405.725818
1,200.920679
1,196.566856
1,401.595286
1,201.997775
1,391.821487
1,406.35895
1,400.238295
2,193.545024
2,999.362912
2,395.302862
1,1099.538104
1,199.630085
1,600.543686
2,598.308762
2,602.571559
1,399.814449
2,598.86496
1,204.800469
1,211.007283
2,203.669833
1,206.264729
1,396.898274
3,204.212177
1,6.566832
1,407.040711
2,615.05973
1,195.35544
1,401.504416
1,4.30454
1,194.491722
1,1.615628
1,403.551372
2,207.194871
1,192.036662
1,197.402408
2,604.03967
1,201.062178
1,397.882269
1,592.682389
3,395.638859
1,201.290233
2,402.154005
1,195.69318
2,601.726402
1,406.081964
1,201.572292
1,193.184143
1,602.321414
1,-3.333584
1,200.919299
1,205.716867
2,607.017671
2,801.911017
1,811.694326
1,-5.290592
3,406.657513
1,204.741356
1,206.071576
1,198.561986
2,207.889857
2,407.157149
1,390.20309
2,795.627513
1,201.085875
1,202.32796
2,606.609003
1,197.944254
1,203.146567
1,606.105133
2,596.50858
1,195.955427
1,198.63906
1,2.102805
1,203.544136
1,599.105027
1,191.457514
1,900.65291
1,603.984733
2,596.482128
1,203.488989
2,1101.768207
1,202.8385
2,807.694298
2,804.968762
1,-7.349086
1,396.884314
1,396.307946
2,403.975161
1,-2.000492
1,203.667551
2,403.631238
1,399.226483
2,402.206602
2,801.020617
1,205.86287
1,403.690442
1,201.299522
2,602.549172
2,603.63633
1,0.275371
1,198.172858
2,599.609357
1,596.58471
1,-2.644274
1,400.20474
2,596.568157
2,398.609022
1,402.028758
1,206.990058
2,599.422472
3,199.301444
2,407.257504
1,203.166322
1,396.886101
2,597.865386
2,593.7151
2,404.703024
1,398.225901
1,599.734113
1,401.201169
2,399.075263
2,805.433491
1,5.035571
1,187.12774
2,605.993906
1,202.250867
1,605.267469
1,-1.150366
2,400.553987
1,209.531586
1,-12.604913
1,200.759844
