# Supplementary material for: SNPs selection using support vector regression and genetic algorithms in GWAS
Source: BMC Genomics. 2014 Oct 27;15(Suppl 7):S4. doi: 10.1186/1471-2164-15-S7-S4 (PMC4243330; doi:10.1186/1471-2164-15-S7-S4)
Supplement: Sup file 2 — Databases after the first selection of markers first selection in the simulations 1 and 2. Format: RAR Size: 6,92 MB [file 1471-2164-15-S7-S4-S2.zip › data_s_10_9_sim2.arff]

@relation R_data_frame

@attribute 'genotipo_sim[, names(genotipo_sim)[PvecAdj_sim < 1e-09]]' numeric
@attribute fenotipo_sim numeric

@data
2,-1.105755
1,1.895986
1,188.922217
1,-1.170776
2,-1.41195
1,1.486889
2,-0.528406
1,0.580917
1,148.983878
1,150.190736
2,1.394655
2,2.491314
2,0.559211
1,39.894345
1,152.259872
1,152.107443
2,40.152988
3,0.445341
2,0.204987
3,1.130921
1,149.74065
1,1.384348
3,-0.334151
2,0.62349
1,0.28707
1,150.106651
2,2.720287
1,150.022064
1,150.949849
1,-0.79792
1,149.128608
3,-0.317677
2,1.148599
2,-1.576007
1,149.495816
1,149.033799
3,0.216444
2,1.230264
1,190.066029
1,-0.066126
2,-1.405449
1,148.530419
1,0.016136
1,149.261064
1,150.526979
3,149.821024
2,-0.715144
1,147.771584
1,-0.905101
2,1.142913
2,0.387213
1,151.27658
2,-0.925777
1,150.792135
3,39.969971
2,0.343187
1,41.178084
1,40.604092
1,148.74103
2,-1.015572
2,-0.894287
1,189.632425
1,149.498284
2,-0.533708
1,149.15791
1,149.641102
1,150.12332
2,0.7017
2,-0.454547
2,0.778778
2,-0.139209
2,0.643286
2,0.758226
2,-1.404332
1,151.128772
1,149.892123
2,1.662157
1,149.408583
1,150.36565
1,149.634593
2,-0.477724
1,0.229416
1,1.789835
3,39.607498
1,150.218006
1,151.153996
2,39.529699
2,-0.908891
2,-0.287283
1,-0.725225
1,149.701195
1,0.146878
1,150.912062
1,149.400037
2,-3.162855
1,150.96774
2,39.640741
1,149.516173
1,1.103453
2,0.801778
1,0.462247
1,-0.378528
2,0.502148
2,-0.736198
1,39.34687
1,148.188553
1,150.034563
1,40.419779
2,-0.457753
1,189.904041
2,-1.670154
2,0.06461
1,1.849993
1,148.179546
2,0.885385
1,-1.830674
3,-1.6677
1,0.327357
2,40.021023
1,-0.374881
1,149.543728
1,191.978766
2,0.106169
1,148.75666
1,149.324429
3,0.007249
1,189.602102
1,149.178028
1,151.206899
3,-1.447103
1,150.23262
1,148.788551
1,149.745206
1,39.588724
1,0.630031
1,0.190708
2,1.93601
2,41.100135
2,39.183514
2,-2.200487
1,0.233952
2,0.932416
2,41.017876
1,1.279039
1,-0.377442
1,148.277329
1,150.84937
1,150.610995
1,150.47234
1,40.584982
3,-0.152358
2,-1.907737
2,-1.582245
1,0.209296
2,-0.178254
2,0.629784
1,150.472272
1,-1.404888
2,-0.87128
1,1.055031
3,0.791286
1,191.951042
2,-1.305394
2,39.685366
2,-0.015849
1,150.32977
1,149.686895
2,0.481979
2,2.07717
1,148.941319
2,39.310179
1,151.331302
2,-0.237243
2,0.689537
2,0.009878
2,41.477926
1,0.182979
1,0.409448
1,149.437669
2,39.254934
2,-0.395779
1,149.059212
1,38.87864
1,148.18196
2,41.032645
2,0.371796
2,38.238785
1,39.98182
1,39.359213
1,-0.091084
1,-0.575617
1,150.976961
2,0.058267
1,148.476959
1,-0.288765
2,0.337827
2,0.460802
1,149.28986
2,0.660296
1,298.020685
1,41.555238
1,148.105107
2,-1.088692
1,150.607117
1,149.389102
2,0.05731
1,149.564006
2,1.072222
2,-0.498087
1,41.145796
1,149.138551
2,-0.70129
1,-0.038908
1,149.216977
2,0.078092
1,151.818011
1,41.773101
1,40.592614
2,-1.92649
1,149.604854
1,1.267557
2,1.812536
1,151.969073
1,151.062434
1,189.100657
3,0.072758
1,0.347985
2,-1.782735
1,151.120819
2,0.313545
1,150.352258
2,-0.997855
1,-0.416421
1,-1.889978
2,-0.388672
2,0.825766
1,151.400282
3,-0.445962
1,148.877085
2,-0.208033
2,-0.741467
1,151.4974
2,0.211048
1,0.119316
1,151.275906
1,151.601624
2,-0.589404
1,40.142456
1,-1.193942
1,152.353425
1,-0.426558
1,0.01221
1,188.11208
2,-1.704506
1,0.934239
1,0.38892
1,2.191991
3,-1.510181
1,0.58524
2,-0.095559
1,-1.264941
2,-0.233838
1,0.523354
1,-1.000571
1,150.437345
1,150.455136
2,0.265512
1,0.757988
2,0.816893
1,1.756338
2,0.715538
1,149.251101
1,-0.245006
3,0.810815
1,148.785406
2,-1.29584
2,0.290564
1,0.122412
1,1.612798
2,-0.613836
1,1.15944
1,1.529227
1,149.27004
3,40.452111
2,0.216149
2,41.009101
1,148.001352
1,149.918536
1,151.061349
1,0.496392
1,148.970358
2,-0.610004
2,1.24849
2,-0.604229
1,39.989448
1,0.251078
1,-0.110638
2,-0.476097
2,40.210444
1,150.637299
2,-0.262124
1,39.153857
2,151.843837
1,189.842267
1,150.712456
3,-1.798127
3,1.152267
1,40.434802
1,151.071799
1,150.106648
1,149.81597
2,0.191601
1,186.752469
2,0.25151
2,2.046371
2,-0.521207
2,-1.186567
1,2.114453
1,148.244119
1,149.091611
1,149.180859
1,150.282832
2,-0.112908
2,-1.319186
1,2.507518
1,149.811659
1,299.670547
1,-1.858733
1,149.893602
2,0.512068
1,148.099827
2,-1.601915
1,0.60192
1,151.760574
2,0.541168
2,38.580105
2,2.298784
1,-1.171834
1,150.416242
1,-0.116106
1,0.274033
2,-1.06621
2,-0.950058
2,-0.301061
1,0.26322
2,0.748697
1,151.664383
1,-1.280364
1,151.328965
2,-0.203921
2,39.399702
2,39.169719
2,0.710541
1,151.411883
2,-1.384586
1,150.095623
2,-0.767904
1,149.401805
2,-1.010817
1,150.711275
2,0.267123
1,150.480816
1,40.814998
2,-1.084148
2,-1.824248
2,0.143018
1,150.201942
1,1.626946
1,0.455937
2,40.749009
1,150.6545
1,0.780423
1,150.221668
3,0.284606
2,39.937334
2,-1.152871
1,39.116566
2,1.043913
1,148.114432
1,39.855882
2,0.930146
1,150.544398
2,0.848077
1,147.659359
2,1.104837
2,-1.613413
1,152.074099
1,149.707614
2,0.136437
1,150.085529
1,149.567264
1,150.615514
2,0.107238
2,-0.916037
1,149.45059
1,0.314662
2,149.349918
1,42.005589
1,150.605681
1,-1.472768
2,-0.04494
1,150.084019
1,148.536009
2,0.61542
1,150.452849
2,-0.496894
2,0.247137
1,41.512495
1,40.707058
1,150.173224
1,149.925114
1,152.253006
1,149.496616
1,-0.730747
1,149.874594
2,148.935189
1,39.818623
2,0.035339
1,1.534587
1,147.830839
1,39.471497
2,1.38595
3,40.073584
2,2.57841
1,0.571786
1,150.689475
2,-1.138168
1,151.057803
2,0.001171
2,0.155927
1,-1.001492
1,1.339111
3,-1.839053
1,149.624554
1,0.656254
1,151.085441
1,0.595863
1,148.84532
2,-2.493044
1,149.969412
2,-0.035465
1,-1.976064
1,-0.540759
1,-0.668785
2,-0.052253
1,-0.666412
2,-1.664536
1,149.761376
1,40.434426
1,149.137673
2,-0.479741
1,39.874733
2,-0.301144
1,150.783029
2,-0.456997
2,-1.306336
1,150.347327
1,150.781532
1,151.258161
3,39.861486
2,41.087014
2,-0.889502
1,149.98343
1,1.495672
1,-1.076719
1,150.305887
1,0.030124
3,38.851257
1,-1.555239
2,-0.444051
2,-0.518547
2,-0.265468
1,-1.931919
2,-0.897701
1,-1.119718
1,0.770081
1,-0.45901
2,-1.302151
2,40.079433
1,151.810154
1,-0.522844
2,-0.962013
2,-0.601647
2,-0.93668
2,-0.677129
2,-1.200051
1,149.88966
1,39.639565
2,-0.911616
1,301.273937
3,0.100872
1,150.211475
1,149.861775
2,-0.455007
1,150.543267
1,-1.35495
1,150.12612
2,1.008817
1,189.375664
1,39.989647
2,-1.0439
1,150.804771
2,38.685328
1,-0.63247
2,-1.311923
2,0.205953
1,149.908326
1,151.317638
1,-0.430938
1,-1.225386
2,0.09325
1,149.528155
2,-0.297897
2,0.015997
1,149.606684
1,-0.08281
2,-0.965778
1,148.420318
2,-0.804294
1,1.413562
2,-0.618309
3,39.026777
2,39.12197
1,-0.981847
2,0.317916
1,149.083476
2,39.607267
1,-0.665948
2,-0.027116
2,-0.022171
1,38.45437
1,0.814078
1,150.881836
1,0.925864
1,-2.087437
1,0.699591
1,-2.499708
2,-0.576634
1,-0.811249
1,148.464342
1,148.911714
2,0.422409
2,-0.032438
1,149.252719
1,150.050195
1,0.883786
2,-0.412611
2,1.985877
2,0.865705
1,150.520548
1,148.699649
2,0.556713
1,1.450387
2,1.719779
1,151.886581
1,0.532903
2,39.087182
1,152.135835
1,-3.109191
2,39.6285
1,150.189628
1,192.081879
1,38.917169
1,-0.591086
1,149.147051
1,149.964645
1,190.009321
2,-0.486776
1,149.995059
1,0.723245
3,-0.171219
2,0.468397
1,150.113957
2,40.038669
1,149.619036
1,147.665108
2,-0.889782
2,-0.056345
1,150.273826
1,148.561108
1,-0.497848
2,-1.981773
2,-0.115992
1,-1.098439
1,40.090759
2,39.187783
1,149.984592
1,189.587587
1,-2.289704
1,150.498876
1,-0.316508
1,150.656872
1,-0.528561
1,187.929331
1,150.239217
1,149.298457
1,41.197827
1,149.099045
1,-0.507357
1,149.10925
